# Supplementary material for: PeFoMed: Parameter efficient fine-tuning of multimodal large language models for medical CXR
Source: Sci Rep. 2026 Apr 21;16:18729. doi: 10.1038/s41598-026-47871-2 (PMC13273104; doi:10.1038/s41598-026-47871-2)
Supplement: Supplementary file 2 — Supplementary Information 2. [file 41598_2026_47871_MOESM2_ESM.zip]

Archive with 411 entries (382 files):
- human evaluation/
- human evaluation/gpt_eval/
- human evaluation/gpt_eval/iuxray.json
- human evaluation/gpt_eval/iuxray_stage1.json
- human evaluation/gpt_eval/iuxray_stage1_answers.json
- human evaluation/gpt_eval/iuxray_stage1_stage2.json
- human evaluation/gpt_eval/iuxray_stage1_stage2_100samples.json
- human evaluation/gpt_eval/iuxray_stage1_stage2_answers.json
- human evaluation/gpt_eval/iuxray_stage2.json
- human evaluation/gpt_eval/iuxray_stage2_answers.json
- human evaluation/gpt_eval/vqarad/
- human evaluation/gpt_eval/vqarad/vqarad.json
- human evaluation/gpt_eval/vqarad/vqarad_answers.json
- human evaluation/gpt_eval/vqarad/vqarad_stage1.json
- human evaluation/gpt_eval/vqarad/vqarad_stage1_answers.json
- human evaluation/gpt_eval/vqarad/vqarad_stage1_stage2.json
- human evaluation/gpt_eval/vqarad/vqarad_stage1_stage2_answers.json
- human evaluation/gpt_eval/vqarad/vqarad_stage2.json
- human evaluation/gpt_eval/vqarad/vqarad_stage2_answers.json
- human evaluation/human_evaluation/
- human evaluation/human_evaluation/iuxray_stage1_stage2_100samples.json
- human evaluation/human_evaluation/iuxray标准.txt
- human evaluation/human_evaluation/vqarad.json
- human evaluation/human_evaluation/vqarad_stage1.json
- human evaluation/human_evaluation/vqarad_stage1_stage2.json
- human evaluation/human_evaluation/vqarad_stage2.json
- human evaluation/human_evaluation/标注后/
- human evaluation/human_evaluation/标注后/genrong/
- human evaluation/human_evaluation/标注后/genrong/iuxray_stage1_stage2_100samples(1).json
- human evaluation/human_evaluation/标注后/genrong/vqarad_stage1_stage2(1).json
- human evaluation/human_evaluation/标注后/xiaonan/
- human evaluation/human_evaluation/标注后/xiaonan/iuxray_stage1_stage2_100samples(2).json
- human evaluation/human_evaluation/标注后/xiaonan/vqarad_stage1_stage2(2).json
- human evaluation/human_evaluation/标注后/zhong/
- human evaluation/human_evaluation/标注后/zhong/iuxray_stage1_stage2_100samples_SJ (1).json
- human evaluation/human_evaluation/标注后/zhong/vqarad_stage1_stage2_SJ.json
- human evaluation/human_evaluation/标注后/评价/
- human evaluation/human_evaluation/标注后/评价/何泽睿/
- human evaluation/human_evaluation/标注后/评价/何泽睿/iuxray_stage1_stage2_100samples.json
- human evaluation/human_evaluation/标注后/评价/何泽睿/vqarad_stage1_stage2.json
- human evaluation/human_evaluation/标注后/评价/刘梦垚/
- human evaluation/human_evaluation/标注后/评价/刘梦垚/刘梦垚/
- human evaluation/human_evaluation/标注后/评价/刘梦垚/刘梦垚/iuxray_stage1_stage2_100samples-ping.json
- human evaluation/human_evaluation/标注后/评价/刘梦垚/刘梦垚/vqarad_stage1_stage2-ping.json
- human evaluation/human_evaluation/标注后/评价/张东泽/
- human evaluation/human_evaluation/标注后/评价/张东泽/human_evaluation/
- human evaluation/human_evaluation/标注后/评价/张东泽/human_evaluation/iuxray_stage1_stage2_100samples.json
- human evaluation/human_evaluation/标注后/评价/张东泽/human_evaluation/vqarad_stage1_stage2.json
- human evaluation/human_evaluation/标注后/评价/文正午/
- human evaluation/human_evaluation/标注后/评价/文正午/iuxray_stage1_stage2_100samples.json
- human evaluation/human_evaluation/标注后/评价/文正午/vqarad_stage1_stage2.json
- human evaluation/human_evaluation/标注后/评价/王加涛/
- human evaluation/human_evaluation/标注后/评价/王加涛/iuxray_stage1_stage2_100samples.json
- human evaluation/human_evaluation/标注后/评价/王加涛/vqarad_stage1_stage2.json
- human evaluation/human_evaluation/标注后/评价.zip
- human evaluation/pathvqa/
- human evaluation/pathvqa/pathvqa.json
- human evaluation/pathvqa/pathvqa_answers.json
- human evaluation/pathvqa/pathvqa_stage1.json
- human evaluation/pathvqa/pathvqa_stage1_answers.json
- human evaluation/pathvqa/pathvqa_stage1_stage2.json
- human evaluation/pathvqa/pathvqa_stage1_stage2_answers.json
- human evaluation/pathvqa/pathvqa_stage2.json
- human evaluation/pathvqa/pathvqa_stage2_answers.json
- human evaluation/slake/
- human evaluation/slake/slake.json
- human evaluation/slake/slake_answers.json
- human evaluation/slake/slake_stage1.json
- human evaluation/slake/slake_stage1_answers.json
- human evaluation/slake/slake_stage1_stage2.json
- human evaluation/slake/slake_stage1_stage2_answers.json
- human evaluation/slake/slake_stage2.json
- human evaluation/slake/slake_stage2_answers.json
- slake(1)/
- slake(1)/slake/
- slake(1)/slake/p_8v100_cp3/
- slake(1)/slake/p_8v100_cp3/log.txt
- slake(1)/slake/p_8v100_cp3/result/
- slake(1)/slake/p_8v100_cp3/result/all_acc.json
- slake(1)/slake/p_8v100_cp3/result/checkpoint_vqa_result_15.json
- slake(1)/slake/p_8v100_cp3/result/checkpoint_vqa_result_15_acc.json
- slake(1)/slake/p_8v100_cp3/result/checkpoint_vqa_result_15_compare.json
- slake(1)/slake/p_8v100_cp3/result/checkpoint_vqa_result_15_different.json
- slake(1)/slake/p_8v100_cp3/result/checkpoint_vqa_result_16.json
- slake(1)/slake/p_8v100_cp3/result/checkpoint_vqa_result_16_acc.json
- slake(1)/slake/p_8v100_cp3/result/checkpoint_vqa_result_16_compare.json
- slake(1)/slake/p_8v100_cp3/result/checkpoint_vqa_result_16_different.json
- slake(1)/slake/p_8v100_cp3/result/checkpoint_vqa_result_17.json
- slake(1)/slake/p_8v100_cp3/result/checkpoint_vqa_result_17_acc.json
- slake(1)/slake/p_8v100_cp3/result/checkpoint_vqa_result_17_compare.json
- slake(1)/slake/p_8v100_cp3/result/checkpoint_vqa_result_17_different.json
- slake(1)/slake/p_8v100_cp3/result/checkpoint_vqa_result_18.json
- slake(1)/slake/p_8v100_cp3/result/checkpoint_vqa_result_18_acc.json
- slake(1)/slake/p_8v100_cp3/result/checkpoint_vqa_result_18_compare.json
- slake(1)/slake/p_8v100_cp3/result/checkpoint_vqa_result_18_different.json
- slake(1)/slake/p_8v100_cp3/result/checkpoint_vqa_result_19.json
- slake(1)/slake/p_8v100_cp3/result/checkpoint_vqa_result_19_acc.json
- slake(1)/slake/p_8v100_cp3/result/checkpoint_vqa_result_19_compare.json
- slake(1)/slake/p_8v100_cp3/result/checkpoint_vqa_result_19_different.json
- slake(1)/slake/p_8v100_cp3/result/checkpoint_vqa_result_20.json
- slake(1)/slake/p_8v100_cp3/result/checkpoint_vqa_result_20_acc.json
- slake(1)/slake/p_8v100_cp3/result/checkpoint_vqa_result_20_compare.json
- slake(1)/slake/p_8v100_cp3/result/checkpoint_vqa_result_20_different.json
- slake(1)/slake/p_8v100_cp3/result/checkpoint_vqa_result_21.json
- slake(1)/slake/p_8v100_cp3/result/checkpoint_vqa_result_21_acc.json
- slake(1)/slake/p_8v100_cp3/result/checkpoint_vqa_result_21_compare.json
- slake(1)/slake/p_8v100_cp3/result/checkpoint_vqa_result_21_different.json
- slake(1)/slake/p_8v100_cp3/result/checkpoint_vqa_result_22.json
- slake(1)/slake/p_8v100_cp3/result/checkpoint_vqa_result_22_acc.json
- slake(1)/slake/p_8v100_cp3/result/checkpoint_vqa_result_22_compare.json
- slake(1)/slake/p_8v100_cp3/result/checkpoint_vqa_result_22_different.json
- slake(1)/slake/p_8v100_cp3/result/checkpoint_vqa_result_23.json
- slake(1)/slake/p_8v100_cp3/result/checkpoint_vqa_result_23_acc.json
- slake(1)/slake/p_8v100_cp3/result/checkpoint_vqa_result_23_compare.json
- slake(1)/slake/p_8v100_cp3/result/checkpoint_vqa_result_23_different.json
- slake(1)/slake/p_8v100_cp3/result/checkpoint_vqa_result_24.json
- slake(1)/slake/p_8v100_cp3/result/checkpoint_vqa_result_24_acc.json
- slake(1)/slake/p_8v100_cp3/result/checkpoint_vqa_result_24_compare.json
- slake(1)/slake/p_8v100_cp3/result/checkpoint_vqa_result_24_different.json
- slake(1)/slake/p_8v100_cp3/result/checkpoint_vqa_result_25.json
- slake(1)/slake/p_8v100_cp3/result/checkpoint_vqa_result_25_acc.json
- slake(1)/slake/p_8v100_cp3/result/checkpoint_vqa_result_25_compare.json
- slake(1)/slake/p_8v100_cp3/result/checkpoint_vqa_result_25_different.json
- slake(1)/slake/p_8v100_cp3/result/checkpoint_vqa_result_26.json
- slake(1)/slake/p_8v100_cp3/result/checkpoint_vqa_result_26_acc.json
- slake(1)/slake/p_8v100_cp3/result/checkpoint_vqa_result_26_compare.json
- slake(1)/slake/p_8v100_cp3/result/checkpoint_vqa_result_26_different.json
- slake(1)/slake/p_8v100_cp3/result/checkpoint_vqa_result_27.json
- slake(1)/slake/p_8v100_cp3/result/checkpoint_vqa_result_27_acc.json
- slake(1)/slake/p_8v100_cp3/result/checkpoint_vqa_result_27_compare.json
- slake(1)/slake/p_8v100_cp3/result/checkpoint_vqa_result_27_different.json
- slake(1)/slake/p_8v100_cp3/result/checkpoint_vqa_result_28.json
- slake(1)/slake/p_8v100_cp3/result/checkpoint_vqa_result_28_acc.json
- slake(1)/slake/p_8v100_cp3/result/checkpoint_vqa_result_28_compare.json
- slake(1)/slake/p_8v100_cp3/result/checkpoint_vqa_result_28_different.json
- slake(1)/slake/p_8v100_cp3/result/checkpoint_vqa_result_29.json
- slake(1)/slake/p_8v100_cp3/result/checkpoint_vqa_result_29_acc.json
- slake(1)/slake/p_8v100_cp3/result/checkpoint_vqa_result_29_compare.json
- slake(1)/slake/p_8v100_cp3/result/checkpoint_vqa_result_29_different.json
- slake(1)/slake/p_8v100_cp3/result/log.txt
- slake(1)/slake/p_8v100_cp4/
- slake(1)/slake/p_8v100_cp4/log.txt
- slake(1)/slake/p_8v100_cp4/result/
- slake(1)/slake/p_8v100_cp4/result/all_acc.json
- slake(1)/slake/p_8v100_cp4/result/checkpoint_vqa_result_15.json
- slake(1)/slake/p_8v100_cp4/result/checkpoint_vqa_result_15_acc.json
- slake(1)/slake/p_8v100_cp4/result/checkpoint_vqa_result_15_compare.json
- slake(1)/slake/p_8v100_cp4/result/checkpoint_vqa_result_15_different.json
- slake(1)/slake/p_8v100_cp4/result/checkpoint_vqa_result_16.json
- slake(1)/slake/p_8v100_cp4/result/checkpoint_vqa_result_16_acc.json
- slake(1)/slake/p_8v100_cp4/result/checkpoint_vqa_result_16_compare.json
- slake(1)/slake/p_8v100_cp4/result/checkpoint_vqa_result_16_different.json
- slake(1)/slake/p_8v100_cp4/result/checkpoint_vqa_result_17.json
- slake(1)/slake/p_8v100_cp4/result/checkpoint_vqa_result_17_acc.json
- slake(1)/slake/p_8v100_cp4/result/checkpoint_vqa_result_17_compare.json
- slake(1)/slake/p_8v100_cp4/result/checkpoint_vqa_result_17_different.json
- slake(1)/slake/p_8v100_cp4/result/checkpoint_vqa_result_18.json
- slake(1)/slake/p_8v100_cp4/result/checkpoint_vqa_result_18_acc.json
- slake(1)/slake/p_8v100_cp4/result/checkpoint_vqa_result_18_compare.json
- slake(1)/slake/p_8v100_cp4/result/checkpoint_vqa_result_18_different.json
- slake(1)/slake/p_8v100_cp4/result/checkpoint_vqa_result_19.json
- slake(1)/slake/p_8v100_cp4/result/checkpoint_vqa_result_19_acc.json
- slake(1)/slake/p_8v100_cp4/result/checkpoint_vqa_result_19_compare.json
- slake(1)/slake/p_8v100_cp4/result/checkpoint_vqa_result_19_different.json
- slake(1)/slake/p_8v100_cp4/result/checkpoint_vqa_result_20.json
- slake(1)/slake/p_8v100_cp4/result/checkpoint_vqa_result_20_acc.json
- slake(1)/slake/p_8v100_cp4/result/checkpoint_vqa_result_20_compare.json
- slake(1)/slake/p_8v100_cp4/result/checkpoint_vqa_result_20_different.json
- slake(1)/slake/p_8v100_cp4/result/checkpoint_vqa_result_21.json
- slake(1)/slake/p_8v100_cp4/result/checkpoint_vqa_result_21_acc.json
- slake(1)/slake/p_8v100_cp4/result/checkpoint_vqa_result_21_compare.json
- slake(1)/slake/p_8v100_cp4/result/checkpoint_vqa_result_21_different.json
- slake(1)/slake/p_8v100_cp4/result/checkpoint_vqa_result_22.json
- slake(1)/slake/p_8v100_cp4/result/checkpoint_vqa_result_22_acc.json
- slake(1)/slake/p_8v100_cp4/result/checkpoint_vqa_result_22_compare.json
- slake(1)/slake/p_8v100_cp4/result/checkpoint_vqa_result_22_different.json
- slake(1)/slake/p_8v100_cp4/result/checkpoint_vqa_result_23.json
- slake(1)/slake/p_8v100_cp4/result/checkpoint_vqa_result_23_acc.json
- slake(1)/slake/p_8v100_cp4/result/checkpoint_vqa_result_23_compare.json
- slake(1)/slake/p_8v100_cp4/result/checkpoint_vqa_result_23_different.json
- slake(1)/slake/p_8v100_cp4/result/checkpoint_vqa_result_24.json
- slake(1)/slake/p_8v100_cp4/result/checkpoint_vqa_result_24_acc.json
- slake(1)/slake/p_8v100_cp4/result/checkpoint_vqa_result_24_compare.json
- slake(1)/slake/p_8v100_cp4/result/checkpoint_vqa_result_24_different.json
- slake(1)/slake/p_8v100_cp4/result/checkpoint_vqa_result_25.json
- slake(1)/slake/p_8v100_cp4/result/checkpoint_vqa_result_25_acc.json
- slake(1)/slake/p_8v100_cp4/result/checkpoint_vqa_result_25_compare.json
- slake(1)/slake/p_8v100_cp4/result/checkpoint_vqa_result_25_different.json
- slake(1)/slake/p_8v100_cp4/result/checkpoint_vqa_result_26.json
- slake(1)/slake/p_8v100_cp4/result/checkpoint_vqa_result_26_acc.json
- slake(1)/slake/p_8v100_cp4/result/checkpoint_vqa_result_26_compare.json
- slake(1)/slake/p_8v100_cp4/result/checkpoint_vqa_result_26_different.json
- slake(1)/slake/p_8v100_cp4/result/checkpoint_vqa_result_27.json
- slake(1)/slake/p_8v100_cp4/result/checkpoint_vqa_result_27_acc.json
- slake(1)/slake/p_8v100_cp4/result/checkpoint_vqa_result_27_compare.json
- slake(1)/slake/p_8v100_cp4/result/checkpoint_vqa_result_27_different.json
- slake(1)/slake/p_8v100_cp4/result/checkpoint_vqa_result_28.json
- slake(1)/slake/p_8v100_cp4/result/checkpoint_vqa_result_28_acc.json
- slake(1)/slake/p_8v100_cp4/result/checkpoint_vqa_result_28_compare.json
- slake(1)/slake/p_8v100_cp4/result/checkpoint_vqa_result_28_different.json
- slake(1)/slake/p_8v100_cp4/result/checkpoint_vqa_result_29.json
- slake(1)/slake/p_8v100_cp4/result/checkpoint_vqa_result_29_acc.json
- slake(1)/slake/p_8v100_cp4/result/checkpoint_vqa_result_29_compare.json
- slake(1)/slake/p_8v100_cp4/result/checkpoint_vqa_result_29_different.json
- slake(1)/slake/p_8v100_cp4/result/log.txt
- slake(1)/slake/p_8v100_cp5/
- slake(1)/slake/p_8v100_cp5/log.txt
- slake(1)/slake/p_8v100_cp5/result/
- slake(1)/slake/p_8v100_cp5/result/all_acc.json
- slake(1)/slake/p_8v100_cp5/result/checkpoint_vqa_result_15.json
- slake(1)/slake/p_8v100_cp5/result/checkpoint_vqa_result_15_acc.json
- slake(1)/slake/p_8v100_cp5/result/checkpoint_vqa_result_15_compare.json
- slake(1)/slake/p_8v100_cp5/result/checkpoint_vqa_result_15_different.json
- slake(1)/slake/p_8v100_cp5/result/checkpoint_vqa_result_16.json
- slake(1)/slake/p_8v100_cp5/result/checkpoint_vqa_result_16_acc.json
- slake(1)/slake/p_8v100_cp5/result/checkpoint_vqa_result_16_compare.json
- slake(1)/slake/p_8v100_cp5/result/checkpoint_vqa_result_16_different.json
- slake(1)/slake/p_8v100_cp5/result/checkpoint_vqa_result_17.json
- slake(1)/slake/p_8v100_cp5/result/checkpoint_vqa_result_17_acc.json
- slake(1)/slake/p_8v100_cp5/result/checkpoint_vqa_result_17_compare.json
- slake(1)/slake/p_8v100_cp5/result/checkpoint_vqa_result_17_different.json
- slake(1)/slake/p_8v100_cp5/result/checkpoint_vqa_result_18.json
- slake(1)/slake/p_8v100_cp5/result/checkpoint_vqa_result_18_acc.json
- slake(1)/slake/p_8v100_cp5/result/checkpoint_vqa_result_18_compare.json
- slake(1)/slake/p_8v100_cp5/result/checkpoint_vqa_result_18_different.json
- slake(1)/slake/p_8v100_cp5/result/checkpoint_vqa_result_19.json
- slake(1)/slake/p_8v100_cp5/result/checkpoint_vqa_result_19_acc.json
- slake(1)/slake/p_8v100_cp5/result/checkpoint_vqa_result_19_compare.json
- slake(1)/slake/p_8v100_cp5/result/checkpoint_vqa_result_19_different.json
- slake(1)/slake/p_8v100_cp5/result/checkpoint_vqa_result_20.json
- slake(1)/slake/p_8v100_cp5/result/checkpoint_vqa_result_20_acc.json
- slake(1)/slake/p_8v100_cp5/result/checkpoint_vqa_result_20_compare.json
- slake(1)/slake/p_8v100_cp5/result/checkpoint_vqa_result_20_different.json
- slake(1)/slake/p_8v100_cp5/result/checkpoint_vqa_result_21.json
- slake(1)/slake/p_8v100_cp5/result/checkpoint_vqa_result_21_acc.json
- slake(1)/slake/p_8v100_cp5/result/checkpoint_vqa_result_21_compare.json
- slake(1)/slake/p_8v100_cp5/result/checkpoint_vqa_result_21_different.json
- slake(1)/slake/p_8v100_cp5/result/checkpoint_vqa_result_22.json
- slake(1)/slake/p_8v100_cp5/result/checkpoint_vqa_result_22_acc.json
- slake(1)/slake/p_8v100_cp5/result/checkpoint_vqa_result_22_compare.json
- slake(1)/slake/p_8v100_cp5/result/checkpoint_vqa_result_22_different.json
- slake(1)/slake/p_8v100_cp5/result/checkpoint_vqa_result_23.json
- slake(1)/slake/p_8v100_cp5/result/checkpoint_vqa_result_23_acc.json
- slake(1)/slake/p_8v100_cp5/result/checkpoint_vqa_result_23_compare.json
- slake(1)/slake/p_8v100_cp5/result/checkpoint_vqa_result_23_different.json
- slake(1)/slake/p_8v100_cp5/result/checkpoint_vqa_result_24.json
- slake(1)/slake/p_8v100_cp5/result/checkpoint_vqa_result_24_acc.json
- slake(1)/slake/p_8v100_cp5/result/checkpoint_vqa_result_24_compare.json
- slake(1)/slake/p_8v100_cp5/result/checkpoint_vqa_result_24_different.json
- slake(1)/slake/p_8v100_cp5/result/checkpoint_vqa_result_25.json
- slake(1)/slake/p_8v100_cp5/result/checkpoint_vqa_result_25_acc.json
- slake(1)/slake/p_8v100_cp5/result/checkpoint_vqa_result_25_compare.json
- slake(1)/slake/p_8v100_cp5/result/checkpoint_vqa_result_25_different.json
- slake(1)/slake/p_8v100_cp5/result/checkpoint_vqa_result_26.json
- slake(1)/slake/p_8v100_cp5/result/checkpoint_vqa_result_26_acc.json
- slake(1)/slake/p_8v100_cp5/result/checkpoint_vqa_result_26_compare.json
- slake(1)/slake/p_8v100_cp5/result/checkpoint_vqa_result_26_different.json
- slake(1)/slake/p_8v100_cp5/result/checkpoint_vqa_result_27.json
- slake(1)/slake/p_8v100_cp5/result/checkpoint_vqa_result_27_acc.json
- slake(1)/slake/p_8v100_cp5/result/checkpoint_vqa_result_27_compare.json
- slake(1)/slake/p_8v100_cp5/result/checkpoint_vqa_result_27_different.json
- slake(1)/slake/p_8v100_cp5/result/checkpoint_vqa_result_28.json
- slake(1)/slake/p_8v100_cp5/result/checkpoint_vqa_result_28_acc.json
- slake(1)/slake/p_8v100_cp5/result/checkpoint_vqa_result_28_compare.json
- slake(1)/slake/p_8v100_cp5/result/checkpoint_vqa_result_28_different.json
- slake(1)/slake/p_8v100_cp5/result/checkpoint_vqa_result_29.json
- slake(1)/slake/p_8v100_cp5/result/checkpoint_vqa_result_29_acc.json
- slake(1)/slake/p_8v100_cp5/result/checkpoint_vqa_result_29_compare.json
- slake(1)/slake/p_8v100_cp5/result/checkpoint_vqa_result_29_different.json
- slake(1)/slake/p_8v100_cp5/result/log.txt
- slake(1)/slake/stage2/
- slake(1)/slake/stage2/log.txt
- slake(1)/slake/stage2/result/
- slake(1)/slake/stage2/result/all_acc.json
- slake(1)/slake/stage2/result/checkpoint_vqa_result_0.json
- slake(1)/slake/stage2/result/checkpoint_vqa_result_0_acc.json
- slake(1)/slake/stage2/result/checkpoint_vqa_result_0_compare.json
- slake(1)/slake/stage2/result/checkpoint_vqa_result_0_different.json
- slake(1)/slake/stage2/result/checkpoint_vqa_result_1.json
- slake(1)/slake/stage2/result/checkpoint_vqa_result_10.json
- slake(1)/slake/stage2/result/checkpoint_vqa_result_10_acc.json
- slake(1)/slake/stage2/result/checkpoint_vqa_result_10_compare.json
- slake(1)/slake/stage2/result/checkpoint_vqa_result_10_different.json
- slake(1)/slake/stage2/result/checkpoint_vqa_result_11.json
- slake(1)/slake/stage2/result/checkpoint_vqa_result_11_acc.json
- slake(1)/slake/stage2/result/checkpoint_vqa_result_11_compare.json
- slake(1)/slake/stage2/result/checkpoint_vqa_result_11_different.json
- slake(1)/slake/stage2/result/checkpoint_vqa_result_12.json
- slake(1)/slake/stage2/result/checkpoint_vqa_result_12_acc.json
- slake(1)/slake/stage2/result/checkpoint_vqa_result_12_compare.json
- slake(1)/slake/stage2/result/checkpoint_vqa_result_12_different.json
- slake(1)/slake/stage2/result/checkpoint_vqa_result_13.json
- slake(1)/slake/stage2/result/checkpoint_vqa_result_13_acc.json
- slake(1)/slake/stage2/result/checkpoint_vqa_result_13_compare.json
- slake(1)/slake/stage2/result/checkpoint_vqa_result_13_different.json
- slake(1)/slake/stage2/result/checkpoint_vqa_result_14.json
- slake(1)/slake/stage2/result/checkpoint_vqa_result_14_acc.json
- slake(1)/slake/stage2/result/checkpoint_vqa_result_14_compare.json
- slake(1)/slake/stage2/result/checkpoint_vqa_result_14_different.json
- slake(1)/slake/stage2/result/checkpoint_vqa_result_15.json
[truncated: 111 more entries]
