# Supplementary material for: PeFoMed: Parameter efficient fine-tuning of multimodal large language models for medical CXR
Source: Sci Rep. 2026 Apr 21;16:18729. doi: 10.1038/s41598-026-47871-2 (PMC13273104; doi:10.1038/s41598-026-47871-2)
Supplement: Supplementary file 2 — Supplementary Information 2. [file 41598_2026_47871_MOESM2_ESM.zip › human evaluation/gpt_eval/iuxray.json]

[
    {
        "image_path": "CXR3030_IM-1405/0.png",
        "ground_truth": "Normal cardiomediastinal silhouette. There is no focal consolidation. There are no XXXX of a large pleural effusion. There is no pneumothorax. There is no acute bony abnormality seen.",
        "generated_report": "The most prominent feature visible in this chest x-ray image is a large, dark mass located in the right lung. This mass is indicative of a lung tumor, which could be benign or malignant. The size and location of the mass suggest that it may be a metastatic tumor, which has spread from another primary tumor to the lungs. The presence of a mass in the lungs can be a symptom of various lung diseases, including lung cancer, and it is important to further evaluate the patient's condition to determine the underlying cause of the mass.",
        "Evaluation(0/1/2/3/4)": "        "
    },
    {
        "image_path": "CXR3030_IM-1405/1.png",
        "ground_truth": "Normal cardiomediastinal silhouette. There is no focal consolidation. There are no XXXX of a large pleural effusion. There is no pneumothorax. There is no acute bony abnormality seen.",
        "generated_report": "<p>The size and shape of the heart in this chest x-ray image</p> {<1><1><99><100>}",
        "Evaluation(0/1/2/3/4)": "        "
    },
    {
        "image_path": "CXR38_IM-1911/0.png",
        "ground_truth": "Lungs are clear. There is no pneumothorax or pleural effusion. The heart and mediastinum are within normal limits. Bony structures are intact.",
        "generated_report": "The chest X-ray image shows a patient with a large, irregularly shaped mass in the right lung. The mass is located in the upper lobe of the lung and appears to be in the right hemithorax. The mass is not well-defined and has a spiculated appearance, which suggests that it may be a metastatic lesion or a primary tumor. The patient's heart and mediastinum are visible in the image, and there are no other abnormalities visible in the chest cavity.",
        "Evaluation(0/1/2/3/4)": "        "
    },
    {
        "image_path": "CXR38_IM-1911/1.png",
        "ground_truth": "Lungs are clear. There is no pneumothorax or pleural effusion. The heart and mediastinum are within normal limits. Bony structures are intact.",
        "generated_report": "The chest x-ray shows a 35-year-old male patient with a large, well-defined, and homogeneous mass in the right lung field. The mass measures approximately 3.5 cm in diameter and is located in the apical segment of the right lung. The mass is surrounded by a thin rim of air and appears to be a benign lesion. There is no evidence of pleural effusion or pneumothorax. The patient's heart and mediastinum are visible, and there is no evidence of cardiac or mediastinal disease. The patient's lungs are otherwise normal, with no evidence of pneumonia or other lung disease. The patient's bones are also visible, and there is no evidence of bone disease. Overall, the findings suggest a benign lung lesion, likely a benign pulmonary nodule or tumor.",
        "Evaluation(0/1/2/3/4)": "        "
    },
    {
        "image_path": "CXR3957_IM-2022/0.png",
        "ground_truth": "Cardiac and mediastinal contours are within normal limits. The lungs are clear. Bony structures are intact.",
        "generated_report": "The overall impression of this chest X-ray image is that of a male patient with a large, irregularly shaped mass in the right lung.",
        "Evaluation(0/1/2/3/4)": "        "
    },
    {
        "image_path": "CXR3957_IM-2022/1.png",
        "ground_truth": "Cardiac and mediastinal contours are within normal limits. The lungs are clear. Bony structures are intact.",
        "generated_report": "<p>This x-ray image</p> {<1><1><100><100>} shows a patient with a large, irregularly shaped mass in the right lung field The mass is located in the upper lobe of the lung and is surrounded by a large amount of fluid The patient is experiencing shortness of breath and coughing",
        "Evaluation(0/1/2/3/4)": "        "
    },
    {
        "image_path": "CXR621_IM-2203/0.png",
        "ground_truth": "The heart, pulmonary XXXX and mediastinum are within normal limits. There is no pleural effusion or pneumothorax. There is no focal air space opacity to suggest a pneumonia. There are mild degenerative changes of the spine.",
        "generated_report": "The most prominent feature visible in this chest x-ray image is a large, dark shadow on the right side of the lungs, which is indicative of a lung tumor or lesion. This type of shadow is typically caused by a mass or abnormality in the lung tissue, which can be a sign of various conditions, including cancer, infection, or inflammation. The presence of this shadow suggests that the patient may have a serious health issue that requires further evaluation and treatment by a medical professional.",
        "Evaluation(0/1/2/3/4)": "        "
    },
    {
        "image_path": "CXR621_IM-2203/1.png",
        "ground_truth": "The heart, pulmonary XXXX and mediastinum are within normal limits. There is no pleural effusion or pneumothorax. There is no focal air space opacity to suggest a pneumonia. There are mild degenerative changes of the spine.",
        "generated_report": "The chest x-ray image shows a large mass in the right lung, which could be a tumor or a cyst.",
        "Evaluation(0/1/2/3/4)": "        "
    },
    {
        "image_path": "CXR1347_IM-0225/0.png",
        "ground_truth": "The cardiomediastinal silhouette is normal in size and contour. No focal consolidation, pneumothorax or large pleural effusion. Negative for acute displaced rib fracture.",
        "generated_report": "<p>The chest x-ray</p> {<1><0><100><100>} shows a large, irregularly shaped mass in the right lung, which is likely a metastatic tumor",
        "Evaluation(0/1/2/3/4)": "        "
    },
    {
        "image_path": "CXR1347_IM-0225/1.png",
        "ground_truth": "The cardiomediastinal silhouette is normal in size and contour. No focal consolidation, pneumothorax or large pleural effusion. Negative for acute displaced rib fracture.",
        "generated_report": "<p>The patient</p> {<0><0><100><100>} is a 35-year-old male who presents with a 2-day history of worsening cough and shortness of breath. He has a history of smoking 1 pack of cigarettes per day for the past 10 years and has been experiencing mild exertional dyspnea for the past 5 years. He has no significant medical history. On examination, the patient's vital signs are as follows: temperature, 98.6\u00b0F (37\u00b0C); blood pressure, 120/80 mmHg; pulse rate, 100 beats per minute; respiratory rate, 24 breaths per minute; and oxygen saturation, 92% on room air. The patient's chest x-ray shows a large right pleural effusion, with a small amount of fluid in the left pleural space. There is no evidence of pneumothorax or pneumonia.",
        "Evaluation(0/1/2/3/4)": "        "
    },
    {
        "image_path": "CXR2915_IM-1317/0.png",
        "ground_truth": "The heart size is normal. The mediastinal contour is within normal limits. The lungs are free of any focal infiltrates. There are no nodules or masses. No visible pneumothorax. No visible pleural fluid. The XXXX are grossly normal. There is no visible free intraperitoneal air under the diaphragm.",
        "generated_report": "The chest X-ray image shows a male patient with a large, irregularly shaped mass in the right lung. The mass is located in the upper lobe of the lung and appears to be a tumor. The patient's lungs are otherwise clear, with no other abnormalities visible. The overall impression is that the patient has a lung tumor, which may be cancerous or benign, and requires further evaluation and diagnosis by a medical professional.",
        "Evaluation(0/1/2/3/4)": "        "
    },
    {
        "image_path": "CXR2915_IM-1317/1.png",
        "ground_truth": "The heart size is normal. The mediastinal contour is within normal limits. The lungs are free of any focal infiltrates. There are no nodules or masses. No visible pneumothorax. No visible pleural fluid. The XXXX are grossly normal. There is no visible free intraperitoneal air under the diaphragm.",
        "generated_report": "The overall impression of this chest x-ray image is that the patient has a large amount of lung tissue consolidation in the right lung, which is consistent with pneumonia.",
        "Evaluation(0/1/2/3/4)": "        "
    },
    {
        "image_path": "CXR34_IM-1644/0.png",
        "ground_truth": "The heart is normal in size and contour. The lungs are clear, without evidence of infiltrate. There is no pneumothorax or effusion.",
        "generated_report": "Yes, there are indications of infection or inflammation in the chest x-ray image. The patient has a large, irregularly shaped, and ill-defined consolidation in the right lung, which is a common sign of pneumonia or other respiratory infections. The consolidation is located in the right upper lobe, which is a common location for pneumonia. The presence of this consolidation suggests that the patient may have an infection or inflammation in the lung tissue.\n\n\nThe patient's age and medical history may also contribute to the likelihood of an infection or inflammation. For example, older adults are more susceptible to respiratory infections, and patients with underlying medical conditions such as diabetes, heart disease, or lung disease may be more prone to infections.\n\n\nThe radiologist may consider ordering additional tests, such as a computed tomography (CT) scan or a blood test, to confirm the diagnosis and determine the appropriate course of treatment.",
        "Evaluation(0/1/2/3/4)": "        "
    },
    {
        "image_path": "CXR34_IM-1644/1.png",
        "ground_truth": "The heart is normal in size and contour. The lungs are clear, without evidence of infiltrate. There is no pneumothorax or effusion.",
        "generated_report": "The overall impression of this chest X-ray image is that of a patient with a large, irregularly shaped mass in the right lung.",
        "Evaluation(0/1/2/3/4)": "        "
    },
    {
        "image_path": "CXR2590_IM-1083/0.png",
        "ground_truth": "The heart is normal in size. The mediastinum is unremarkable. The lungs are clear.",
        "generated_report": "Yes, there are indications of infection or inflammation in the chest x-ray image. The patient has a large, irregularly shaped, and ill-defined consolidation in the right lung field, which is consistent with pneumonia or other pulmonary infections. The consolidation is likely caused by an infection or inflammation in the lung tissue, which can be caused by various factors, such as bacterial or viral infections, pneumonia, or other respiratory conditions. The presence of this consolidation suggests that the patient may require further evaluation and treatment to determine the underlying cause and manage the infection or inflammation.",
        "Evaluation(0/1/2/3/4)": "        "
    },
    {
        "image_path": "CXR2590_IM-1083/1.png",
        "ground_truth": "The heart is normal in size. The mediastinum is unremarkable. The lungs are clear.",
        "generated_report": "abnormal",
        "Evaluation(0/1/2/3/4)": "        "
    },
    {
        "image_path": "CXR1176_IM-0119/0.png",
        "ground_truth": "The lungs and pleural spaces show no acute abnormality. Heart size and pulmonary vascularity within normal limits. .",
        "generated_report": "The chest X-ray image shows a patient with a large, irregularly shaped mass in the right lung. The mass is located in the upper lobe of the lung and appears to be in the right upper lobe. The mass is not well-defined and has a rough, irregular shape. There are also some scattered areas of consolidation in the right lung, which may indicate pneumonia or other inflammatory conditions.",
        "Evaluation(0/1/2/3/4)": "        "
    },
    {
        "image_path": "CXR1176_IM-0119/1.png",
        "ground_truth": "The lungs and pleural spaces show no acute abnormality. Heart size and pulmonary vascularity within normal limits. .",
        "generated_report": "<p>Yes</p> {<12><14><72><82>}",
        "Evaluation(0/1/2/3/4)": "        "
    },
    {
        "image_path": "CXR738_IM-2296/0.png",
        "ground_truth": "The heart and lungs have XXXX XXXX in the interval. Both lungs are clear and expanded. Heart and mediastinum normal.",
        "generated_report": "The chest X-ray image shows a patient with a large, irregularly shaped mass in the right lung.",
        "Evaluation(0/1/2/3/4)": "        "
    },
    {
        "image_path": "CXR738_IM-2296/1.png",
        "ground_truth": "The heart and lungs have XXXX XXXX in the interval. Both lungs are clear and expanded. Heart and mediastinum normal.",
        "generated_report": "The chest x-ray shows a 55-year-old male patient with a large, irregularly shaped mass in the right lung. The mass is located in the upper lobe of the lung and appears to be in the right upper lobe. The mass is approximately 1.5 cm in size and has a rounded shape. There is also a small nodule in the right lower lobe of the lung, which is approximately 0.5 cm in size. The patient's heart and mediastinum are visible in the image, and there is no evidence of any other abnormalities in the chest. The patient's lungs are otherwise normal, with no evidence of any other masses or abnormalities. The patient's mediastinum is also normal, with no evidence of any other abnormalities.",
        "Evaluation(0/1/2/3/4)": "        "
    },
    {
        "image_path": "CXR2480_IM-1009/0.png",
        "ground_truth": "The heart is normal in size and contour. There is no mediastinal widening. The lungs are clear bilaterally. No large pleural effusion or pneumothorax. The XXXX are intact.",
        "generated_report": "The most prominent feature visible in this chest x-ray image is a large, irregularly shaped mass in the right lung. This mass is indicative of a lung tumor, which could be benign or malignant. The size and location of the mass suggest that it may be a primary or metastatic tumor, and further evaluation is necessary to determine the nature of the lesion.",
        "Evaluation(0/1/2/3/4)": "        "
    },
    {
        "image_path": "CXR2480_IM-1009/1.png",
        "ground_truth": "The heart is normal in size and contour. There is no mediastinal widening. The lungs are clear bilaterally. No large pleural effusion or pneumothorax. The XXXX are intact.",
        "generated_report": "The chest x-ray shows a 55-year-old male patient with a large, irregularly shaped mass in the right lung. The mass is located in the upper lobe of the lung and measures approximately 3.5 cm in diameter. The mass is surrounded by a thin rim of air and appears to be in contact with the pleura. There is no evidence of any bone or bone metastasis. The patient's heart and mediastinum are visible in the image, and there is no evidence of any cardiac or mediastinal abnormalities. The patient's lungs are otherwise normal, with no evidence of any other lung lesions or abnormalities. The patient's liver and spleen are also visible in the image, and there is no evidence of any liver or spleen abnormalities. The patient's abdominal organs are also normal, with no evidence of any abdominal abnormalities. The patient's bones are also normal, with no evidence of any bone abnormalities. Overall, the chest x-ray suggests that the patient may have a lung mass, which could be a benign or malignant lesion, and further evaluation is necessary to determine the cause of the mass and the patient's overall health status.",
        "Evaluation(0/1/2/3/4)": "        "
    },
    {
        "image_path": "CXR3222_IM-1522/0.png",
        "ground_truth": "The cardiomediastinal silhouette and pulmonary vasculature are within normal limits in size. The lungs are clear of focal airspace disease, pneumothorax, or pleural effusion. There are no acute bony findings.",
        "generated_report": "<p>The patient</p> {<0><0><100><100>} is a 35-year-old male who presents with a 2-day history of worsening cough and chest pain. He has a history of smoking 1 pack of cigarettes per day for the past 10 years and has been experiencing shortness of breath for the past 2 years. He has no significant medical history. The patient is currently taking no medications. On physical examination, the patient's vital signs are normal. The patient's chest examination reveals a moderate amount of wheezing and a mild cough. The patient's lungs are clear to auscultation. The patient's heart rate is 80 beats per minute, and his blood pressure is 120/80 mmHg. The patient's oxygen saturation is 94% on room air. The patient's chest x-ray shows a large right pleural effusion, with a small amount of fluid in the left pleural space. The patient's mediastinum is clear, and there is no evidence of pneumothorax or pneumonia.",
        "Evaluation(0/1/2/3/4)": "        "
    },
    {
        "image_path": "CXR3222_IM-1522/1.png",
        "ground_truth": "The cardiomediastinal silhouette and pulmonary vasculature are within normal limits in size. The lungs are clear of focal airspace disease, pneumothorax, or pleural effusion. There are no acute bony findings.",
        "generated_report": "The size and shape of the heart in this chest x-ray image are consistent with a normal heart.",
        "Evaluation(0/1/2/3/4)": "        "
    },
    {
        "image_path": "CXR1005_IM-0006/0.png",
        "ground_truth": "Cardiac and mediastinal contours are within normal limits. The lungs are clear. Bony structures are intact.",
        "generated_report": "abnormal",
        "Evaluation(0/1/2/3/4)": "        "
    },
    {
        "image_path": "CXR1005_IM-0006/1.png",
        "ground_truth": "Cardiac and mediastinal contours are within normal limits. The lungs are clear. Bony structures are intact.",
        "generated_report": "The chest x-ray image shows a large, irregularly shaped mass in the right lung, which could be a tumor or a cyst.",
        "Evaluation(0/1/2/3/4)": "        "
    },
    {
        "image_path": "CXR3542_IM-1734/0.png",
        "ground_truth": "Heart size and mediastinal contours appear within normal limits. Pulmonary vascularity is within normal limits. No focal consolidation, suspicious pulmonary opacity, pneumothorax or definite pleural effusion. Visualized osseous structures appear intact.",
        "generated_report": "The chest x-ray shows a male patient with a large, irregularly shaped, and somewhat irregularly located, lung lesion in the right upper lobe. The lesion is approximately 1.5 cm in diameter and appears to be a benign lesion. There is no evidence of any other abnormalities in the lungs or other organs. The patient's heart and mediastinum are visible, and there is no evidence of any cardiac or mediastinal abnormalities. The patient's ribs are visible, and there is no evidence of any rib fractures or other abnormalities. The patient's spine is visible, and there is no evidence of any spinal abnormalities. The patient's abdomen is visible, and there is no evidence of any abdominal abnormalities. The patient's pelvis is visible, and there is no evidence of any pelvic abnormalities. Overall, the chest x-ray suggests that the patient has a benign lung lesion, and there are no other significant abnormalities in the lungs or other organs.",
        "Evaluation(0/1/2/3/4)": "        "
    },
    {
        "image_path": "CXR3542_IM-1734/1.png",
        "ground_truth": "Heart size and mediastinal contours appear within normal limits. Pulmonary vascularity is within normal limits. No focal consolidation, suspicious pulmonary opacity, pneumothorax or definite pleural effusion. Visualized osseous structures appear intact.",
        "generated_report": "The chest x-ray image shows a patient with a large, irregularly shaped lung mass in the right lung, which is likely a tumor. The mass is located in the upper lobe of the right lung and is visible in the right hemithorax. The heart is also visible in the image, with the aorta and pulmonary artery visible in the chest cavity. The aorta is the main artery that carries oxygenated blood from the heart to the rest of the body, while the pulmonary artery carries deoxygenated blood from the lungs to the heart.",
        "Evaluation(0/1/2/3/4)": "        "
    },
    {
        "image_path": "CXR325_IM-1539/0.png",
        "ground_truth": "Lungs are clear. No pleural effusions or pneumothoraces. Heart and mediastinum of normal size and contour.",
        "generated_report": "The chest X-ray image shows the lungs and heart.",
        "Evaluation(0/1/2/3/4)": "        "
    },
    {
        "image_path": "CXR325_IM-1539/1.png",
        "ground_truth": "Lungs are clear. No pleural effusions or pneumothoraces. Heart and mediastinum of normal size and contour.",
        "generated_report": "The chest x-ray image shows a large, irregularly shaped mass in the right lung, which could be a lung tumor or a cyst.",
        "Evaluation(0/1/2/3/4)": "        "
    },
    {
        "image_path": "CXR2785_IM-1220/0.png",
        "ground_truth": "Cardiac and mediastinal contours are within normal limits. The lungs are clear. Bony structures are intact.",
        "generated_report": "The chest X-ray image shows a male patient with a large, irregularly shaped mass in the right lung.",
        "Evaluation(0/1/2/3/4)": "        "
    },
    {
        "image_path": "CXR2785_IM-1220/1.png",
        "ground_truth": "Cardiac and mediastinal contours are within normal limits. The lungs are clear. Bony structures are intact.",
        "generated_report": "The chest X-ray image shows a patient with a large, irregularly shaped mass in the right lung. The mass is located in the upper lobe of the lung and appears to be in the right hemithorax. The mass is not well-defined and has a spiculated appearance, which suggests that it may be a metastatic lesion or a primary tumor. The patient's overall condition is concerning, and further evaluation is necessary to determine the cause of the mass and the extent of the disease.",
        "Evaluation(0/1/2/3/4)": "        "
    },
    {
        "image_path": "CXR3991_IM-2044/0.png",
        "ground_truth": "The cardiac contours are normal. The lungs are clear. Thoracic spondylosis.",
        "generated_report": "The chest x-ray image shows a large, irregularly shaped mass in the right lung, which could be a tumor or a cyst. The presence of a mass in the lung can be a potential complication or risk, as it may indicate lung cancer or other lung diseases. However, without further information, it is difficult to determine the specific nature of the mass or the potential risks associated with it. Therefore, a follow-up examination or consultation with a medical professional is necessary to determine the cause of the mass and any potential complications or risks.",
        "Evaluation(0/1/2/3/4)": "        "
    },
    {
        "image_path": "CXR3991_IM-2044/1.png",
        "ground_truth": "The cardiac contours are normal. The lungs are clear. Thoracic spondylosis.",
        "generated_report": "<p>Yes</p> {<1><1><100><100>}",
        "Evaluation(0/1/2/3/4)": "        "
    },
    {
        "image_path": "CXR3527_IM-1724/0.png",
        "ground_truth": "Both lungs are clear and expanded. Heart and mediastinum normal.",
        "generated_report": "The most prominent feature visible in this chest x-ray image is a large, dark shadow on the right side of the chest, which is indicative of a lung mass. This shadow is likely caused by a tumor or lesion in the lung, which could be benign or malignant. The size and location of the shadow suggest that the mass may be a significant one, potentially causing symptoms such as coughing, chest pain, or difficulty breathing. The presence of this shadow is a significant finding in the patient's chest x-ray and may require further evaluation and diagnosis by a medical professional.",
        "Evaluation(0/1/2/3/4)": "        "
    },
    {
        "image_path": "CXR3527_IM-1724/1.png",
        "ground_truth": "Both lungs are clear and expanded. Heart and mediastinum normal.",
        "generated_report": "The chest x-ray image shows a male patient with a large, irregularly shaped lung lesion in the right lung, which is likely to be a metastatic tumor. The lesion is located in the upper lobe of the right lung, near the hilum, which is the point where the trachea and esophagus enter the lung. The lesion is surrounded by a thin rim of lung tissue, indicating that it is not causing any significant obstruction or compression of the airways.\n\n\nThe heart is visible in the upper right corner of the image, and it appears to be in a normal position. The heart is surrounded by a thin layer of fat, which is visible as a faint white line around the heart. The aorta is visible as a thin, white line that runs from the heart to the left side of the image.\n\n\nThe patient's lungs are also visible, with the right lung being larger than the left lung. The lungs are surrounded by a thin layer of fat, which is visible as a faint white line around the lungs. The lungs are in a normal position, with no signs of any significant obstruction or compression.",
        "Evaluation(0/1/2/3/4)": "        "
    },
    {
        "image_path": "CXR3460_IM-1681/0.png",
        "ground_truth": "The heart and mediastinum are unremarkable. The lungs are clear without infiltrate. There is no effusion or pneumothorax.",
        "generated_report": "The overall impression of this chest x-ray image is that of a male patient with a large, irregularly shaped, and somewhat irregularly located lung lesion. The lesion is located in the right upper lobe of the lung, and it appears to be quite large, measuring approximately 1.5 cm in diameter. The lesion is also somewhat irregular in shape, with a slightly irregular margin. There are no other notable abnormalities in the chest x-ray image.",
        "Evaluation(0/1/2/3/4)": "        "
    },
    {
        "image_path": "CXR3460_IM-1681/1.png",
        "ground_truth": "The heart and mediastinum are unremarkable. The lungs are clear without infiltrate. There is no effusion or pneumothorax.",
        "generated_report": "<p>The size and shape of the heart in this chest x-ray image</p> {<1><0><98><99>}",
        "Evaluation(0/1/2/3/4)": "        "
    },
    {
        "image_path": "CXR2784_IM-1220/0.png",
        "ground_truth": "The heart is normal in size and contour. There is no mediastinal widening. The lungs are clear bilaterally. No large pleural effusion or pneumothorax. The XXXX are intact.",
        "generated_report": "The chest X-ray image shows a patient with a large, irregularly shaped mass in the right lung. The mass is located in the upper lobe of the lung and appears to be in the right hemithorax. The mass is not well-defined and has a spiculated appearance, which suggests that it may be a metastatic lesion or a primary tumor. The patient's lungs are otherwise clear, with no other abnormalities visible.",
        "Evaluation(0/1/2/3/4)": "        "
    },
    {
        "image_path": "CXR2784_IM-1220/1.png",
        "ground_truth": "The heart is normal in size and contour. There is no mediastinal widening. The lungs are clear bilaterally. No large pleural effusion or pneumothorax. The XXXX are intact.",
        "generated_report": "The chest x-ray image shows a large, irregularly shaped mass in the right lung, which is likely to be a lung tumor. The mass is located in the right upper lobe of the lung and is visible on the chest x-ray. The presence of a lung tumor in the right upper lobe of the lung can be a potential complication or risk for several reasons:\n\n\n1. Malignancy: The tumor in the right upper lobe of the lung may be malignant, which can lead to further complications such as metastasis or spread of the cancer to other parts of the body.\n2. Respiratory symptoms: The tumor can cause respiratory symptoms such as coughing, shortness of breath, or chest pain, which can significantly impact the patient's quality of life.\n3. Infection: The tumor can also increase the risk of infection, as it can obstruct the airways and make it difficult for the patient to breathe.\n4. Surgical intervention: The tumor may require surgical intervention to remove it, which can be a complex and risky procedure.\n\n\nTherefore, it is essential to consult with a medical professional to determine the appropriate course of action for the patient.",
        "Evaluation(0/1/2/3/4)": "        "
    },
    {
        "image_path": "CXR1425_IM-0272/0.png",
        "ground_truth": "The lungs are clear bilaterally. Specifically, no evidence of focal consolidation, pneumothorax, or pleural effusion.. Cardio mediastinal silhouette is unremarkable. Visualized osseous structures of the thorax are without acute abnormality.",
        "generated_report": "The size and shape of the heart in this chest x-ray image are normal.",
        "Evaluation(0/1/2/3/4)": "        "
    },
    {
        "image_path": "CXR1425_IM-0272/1.png",
        "ground_truth": "The lungs are clear bilaterally. Specifically, no evidence of focal consolidation, pneumothorax, or pleural effusion.. Cardio mediastinal silhouette is unremarkable. Visualized osseous structures of the thorax are without acute abnormality.",
        "generated_report": "The chest X-ray image shows a large, irregularly shaped mass in the right lung, which is likely a metastatic tumor.",
        "Evaluation(0/1/2/3/4)": "        "
    },
    {
        "image_path": "CXR779_IM-2321/0.png",
        "ground_truth": "The cardiomediastinal silhouette is normal in size and contour. No focal consolidation, pneumothorax or large pleural effusion. Negative for acute displaced rib fracture.",
        "generated_report": "The chest x-ray image shows a large, well-defined, homogeneous, and smoothly marginated mass in the right lung, which is consistent with a lung tumor. The mass is located in the right upper lobe, and it is not associated with any pleural effusion or pneumothorax.\n\n\nThe presence of a lung tumor in the right upper lobe may indicate various potential complications or risks, including:\n\n\n1. Malignancy: The tumor could be benign or malignant, and its nature should be further evaluated through additional imaging studies, such as computed tomography (CT) or magnetic resonance imaging (MRI), and/or biopsy.\n2. Respiratory symptoms: Depending on the size and location of the tumor, it may cause respiratory symptoms, such as cough, dyspnea, or chest pain.\n3. Metastasis: The tumor may have spread to other parts of the body, such as the liver, bones, or lymph nodes.\n4. Infection: The tumor may be infected, which could lead to pneumonia or other infections.\n\n\nTherefore, it is essential to consult with a medical professional to determine the nature of the tumor and the appropriate course of action.",
        "Evaluation(0/1/2/3/4)": "        "
    },
    {
        "image_path": "CXR779_IM-2321/1.png",
        "ground_truth": "The cardiomediastinal silhouette is normal in size and contour. No focal consolidation, pneumothorax or large pleural effusion. Negative for acute displaced rib fracture.",
        "generated_report": "<p>Yes</p> {<14><0><100><100>}",
        "Evaluation(0/1/2/3/4)": "        "
    },
    {
        "image_path": "CXR1966_IM-0629/0.png",
        "ground_truth": "The heart is normal in size. The mediastinum is unremarkable. The lungs are clear.",
        "generated_report": "The size and shape of the heart in this chest x-ray image are normal.",
        "Evaluation(0/1/2/3/4)": "        "
    },
    {
        "image_path": "CXR1966_IM-0629/1.png",
        "ground_truth": "The heart is normal in size. The mediastinum is unremarkable. The lungs are clear.",
        "generated_report": "The overall impression of this chest X-ray image is that of a patient with a large, irregularly shaped mass in the right lung.",
        "Evaluation(0/1/2/3/4)": "        "
    },
    {
        "image_path": "CXR3765_IM-1884/0.png",
        "ground_truth": "The cardiomediastinal silhouette is within normal limits for size and contour. The lungs are normally inflated without evidence of focal airspace disease, pleural effusion, or pneumothorax. Osseous structures are within normal limits for patient age..",
        "generated_report": "<p>Yes</p> {<1><1><98><98>}",
        "Evaluation(0/1/2/3/4)": "        "
    },
    {
        "image_path": "CXR3765_IM-1884/1.png",
        "ground_truth": "The cardiomediastinal silhouette is within normal limits for size and contour. The lungs are normally inflated without evidence of focal airspace disease, pleural effusion, or pneumothorax. Osseous structures are within normal limits for patient age..",
        "generated_report": "The most prominent feature visible in this chest x-ray image is a large, irregularly shaped mass in the right lung. This mass is indicative of a lung tumor, which could be benign or malignant. The size and location of the mass suggest that it may be a primary or metastatic tumor, which could be a sign of cancer. The presence of a tumor in the lung can lead to various symptoms, including coughing, chest pain, and difficulty breathing. The patient's health may be affected by the tumor's size, location, and potential malignancy, and further diagnostic tests and treatments may be necessary to determine the appropriate course of action.",
        "Evaluation(0/1/2/3/4)": "        "
    },
    {
        "image_path": "CXR2686_IM-1158/0.png",
        "ground_truth": "Heart size within normal limits. No focal airspace disease. No pneumothorax or effusions.",
        "generated_report": "abnormal",
        "Evaluation(0/1/2/3/4)": "        "
    },
    {
        "image_path": "CXR2686_IM-1158/1.png",
        "ground_truth": "Heart size within normal limits. No focal airspace disease. No pneumothorax or effusions.",
        "generated_report": "abnormal",
        "Evaluation(0/1/2/3/4)": "        "
    },
    {
        "image_path": "CXR2354_IM-0918/0.png",
        "ground_truth": "Lungs are clear. No pneumothorax or pleural effusion. Normal heart and mediastinal contours. Normal pulmonary vasculature. Bony thorax intact.",
        "generated_report": "<p>The chest x-ray</p> {<1><1><98><98>} shows a 35-year-old male with a history of smoking and a history of chronic cough for the past 2 years, with no significant past medical history.",
        "Evaluation(0/1/2/3/4)": "        "
    },
    {
        "image_path": "CXR2354_IM-0918/1.png",
        "ground_truth": "Lungs are clear. No pneumothorax or pleural effusion. Normal heart and mediastinal contours. Normal pulmonary vasculature. Bony thorax intact.",
        "generated_report": "Yes, there are indications of infection or inflammation in the chest x-ray image. The patient has a large, irregularly shaped, and ill-defined consolidation in the right lung, which is a common sign of pneumonia or other respiratory infections. The consolidation is likely caused by an infection or inflammation in the lung tissue, which can be caused by various factors, including bacterial, viral, or fungal infections, or other conditions such as pneumonia or pleurisy. The presence of this consolidation suggests that the patient may have a serious respiratory infection that requires prompt medical attention.",
        "Evaluation(0/1/2/3/4)": "        "
    },
    {
        "image_path": "CXR3445_IM-1668/0.png",
        "ground_truth": "No gross consolidation, atelectasis or infiltrate. No pleural fluid collection or pneumothorax. Cardiomediastinal silhouette is within normal limits. XXXX XXXX is intact.",
        "generated_report": "Yes, there are indications of infection or inflammation in the chest x-ray image. The patient has a large, irregularly shaped, and ill-defined mass in the right lung field, which is likely to be a metastatic lesion or a primary lung cancer. The mass is located in the right upper lobe of the lung and is surrounded by a pleural effusion, which is an accumulation of fluid in the space between the lung and the chest wall. The presence of pleural effusion is a common sign of lung cancer or other lung conditions, such as pleuritis or pneumonia. The patient's symptoms, such as coughing and chest pain, may also be indicative of lung cancer or other lung conditions.",
        "Evaluation(0/1/2/3/4)": "        "
    },
    {
        "image_path": "CXR3445_IM-1668/1.png",
        "ground_truth": "No gross consolidation, atelectasis or infiltrate. No pleural fluid collection or pneumothorax. Cardiomediastinal silhouette is within normal limits. XXXX XXXX is intact.",
        "generated_report": "The chest x-ray shows a 45-year-old male with a large, well-defined, homogeneous, and smoothly marginated mass in the right lung field. The mass measures approximately 3.5 cm in diameter and is located in the apical segment of the right lung. The mass is surrounded by a thin rim of lung tissue, and there is no evidence of pleural effusion or pneumothorax. The patient's heart and mediastinum are visible in the upper portion of the image, and there is no evidence of cardiac or mediastinal disease. The patient's lungs are otherwise normal, with no evidence of pneumonia or other lung disease. The patient's liver and spleen are also visible in the image, and there is no evidence of liver or spleen disease. Overall, the chest x-ray suggests a benign lung mass, likely a benign pulmonary nodule or tumor.",
        "Evaluation(0/1/2/3/4)": "        "
    },
    {
        "image_path": "CXR3751_IM-1875/0.png",
        "ground_truth": "The lungs are clear without evidence of focal airspace disease. There is no evidence of pneumothorax or large pleural effusion. The cardiac and mediastinal contours are within normal limits. The XXXX are unremarkable.",
        "generated_report": "<p>The patient</p> {<1><0><100><100>} has a large, well-defined, and homogeneous mass in the right lung field, which is consistent with a lung tumor",
        "Evaluation(0/1/2/3/4)": "        "
    },
    {
        "image_path": "CXR3751_IM-1875/1.png",
        "ground_truth": "The lungs are clear without evidence of focal airspace disease. There is no evidence of pneumothorax or large pleural effusion. The cardiac and mediastinal contours are within normal limits. The XXXX are unremarkable.",
        "generated_report": "The most prominent feature visible in this chest x-ray image is a large, irregularly shaped mass in the right lung.",
        "Evaluation(0/1/2/3/4)": "        "
    },
    {
        "image_path": "CXR3734_IM-1866/0.png",
        "ground_truth": "Lungs are clear bilaterally. Cardiac and mediastinal silhouettes are normal. Pulmonary vasculature is normal. No pneumothorax or pleural effusion. No acute bony abnormality.",
        "generated_report": "The chest X-ray image shows a patient with a large, irregularly shaped mass in the right lung.",
        "Evaluation(0/1/2/3/4)": "        "
    },
    {
        "image_path": "CXR3734_IM-1866/1.png",
        "ground_truth": "Lungs are clear bilaterally. Cardiac and mediastinal silhouettes are normal. Pulmonary vasculature is normal. No pneumothorax or pleural effusion. No acute bony abnormality.",
        "generated_report": "The chest x-ray image shows a large, irregularly shaped mass in the right lung, which could be a tumor or a cyst.",
        "Evaluation(0/1/2/3/4)": "        "
    },
    {
        "image_path": "CXR377_IM-1889/0.png",
        "ground_truth": "Heart size and pulmonary vascularity appear within normal limits. The lungs are free of focal airspace disease. No pleural effusion or pneumothorax is seen. Degenerative changes are present in the spine.",
        "generated_report": "Yes, there are indications of infection or inflammation in the chest x-ray image. The patient has a large, irregularly shaped, white area in the right lung field, which is likely due to pneumonia or other respiratory infections. The presence of this area suggests that there is an infection in the lungs, which can be caused by various factors, including bacterial or viral infections, pneumonia, or other respiratory diseases. The patient may need to undergo further diagnostic tests, such as a chest computed tomography (CT) scan or blood tests, to determine the underlying cause of the infection and develop an appropriate treatment plan.",
        "Evaluation(0/1/2/3/4)": "        "
    },
    {
        "image_path": "CXR377_IM-1889/1.png",
        "ground_truth": "Heart size and pulmonary vascularity appear within normal limits. The lungs are free of focal airspace disease. No pleural effusion or pneumothorax is seen. Degenerative changes are present in the spine.",
        "generated_report": "<p>The patient</p> {<1><0><88><100>} is a 45-year-old male who presents with a 1-month history of worsening cough and shortness of breath.",
        "Evaluation(0/1/2/3/4)": "        "
    },
    {
        "image_path": "CXR344_IM-1664/0.png",
        "ground_truth": "The lungs are clear bilaterally. Specifically, no evidence of focal consolidation, pneumothorax, or pleural effusion.. Cardio mediastinal silhouette is unremarkable. Visualized osseous structures of the thorax are without acute abnormality.",
        "generated_report": "<p>The chest x-ray</p> {<0><0><100><100>} shows a 35-year-old male with a history of smoking and a history of chronic cough for the past 2 years. The patient has a large, well-defined, rounded, homogeneous, and smooth lesion in the right lung field, measuring approximately 2.5 cm in diameter. The lesion is located in the upper lobe of the right lung and is surrounded by a thin rim of atelectasis. There is no evidence of pleural effusion or pneumothorax. The patient's lungs are otherwise clear, with no other abnormalities noted.",
        "Evaluation(0/1/2/3/4)": "        "
    },
    {
        "image_path": "CXR344_IM-1664/1.png",
        "ground_truth": "The lungs are clear bilaterally. Specifically, no evidence of focal consolidation, pneumothorax, or pleural effusion.. Cardio mediastinal silhouette is unremarkable. Visualized osseous structures of the thorax are without acute abnormality.",
        "generated_report": "The chest x-ray image shows a clear view of the lungs and heart.",
        "Evaluation(0/1/2/3/4)": "        "
    },
    {
        "image_path": "CXR3646_IM-1808-0001/0.png",
        "ground_truth": "The lungs are clear. Heart size is normal. No pneumothorax.",
        "generated_report": "<p>The chest x-ray</p> {<1><1><99><100>} shows a large, irregularly shaped mass in the right lung, which is likely a metastatic tumor",
        "Evaluation(0/1/2/3/4)": "        "
    },
    {
        "image_path": "CXR3646_IM-1808-0001/1.png",
        "ground_truth": "The lungs are clear. Heart size is normal. No pneumothorax.",
        "generated_report": "The chest x-ray image shows a large, irregularly shaped mass in the right lung, which could be a tumor or a cyst. The presence of a mass in the lung can be a potential complication or risk, as it may be indicative of lung cancer or other lung diseases. However, without further information, it is difficult to determine the specific nature of the mass or the potential risks associated with it. Therefore, a follow-up examination or consultation with a medical professional is necessary to determine the cause of the mass and any potential complications or risks.",
        "Evaluation(0/1/2/3/4)": "        "
    },
    {
        "image_path": "CXR3335_IM-1598/0.png",
        "ground_truth": "Heart size and mediastinal contour are normal. Pulmonary vascularity is normal. Lungs are clear. No pleural effusions or pneumothoraces. Degenerative changes in the thoracic spine.",
        "generated_report": "Yes, there are indications of infection or inflammation in the chest x-ray image. The patient has a large, irregularly shaped, white area in the right upper lobe of the lung, which is likely due to an infection or inflammation in the lung tissue. This area is surrounded by a thin, white line, which is a sign of fluid accumulation in the lung tissue. The presence of fluid in the lung tissue can be caused by various factors, including infection, inflammation, or injury. The patient's symptoms, such as coughing and shortness of breath, may also be related to the infection or inflammation in the lung tissue.",
        "Evaluation(0/1/2/3/4)": "        "
    },
    {
        "image_path": "CXR3335_IM-1598/1.png",
        "ground_truth": "Heart size and mediastinal contour are normal. Pulmonary vascularity is normal. Lungs are clear. No pleural effusions or pneumothoraces. Degenerative changes in the thoracic spine.",
        "generated_report": "abnormal",
        "Evaluation(0/1/2/3/4)": "        "
    },
    {
        "image_path": "CXR2780_IM-1218/0.png",
        "ground_truth": "The heart and lungs have XXXX XXXX in the interval. Both lungs are clear and expanded. Heart and mediastinum normal.",
        "generated_report": "The most prominent feature visible in this chest x-ray image is a large, dark shadow on the right side of the chest, which is indicative of a lung mass.",
        "Evaluation(0/1/2/3/4)": "        "
    },
    {
        "image_path": "CXR2780_IM-1218/1.png",
        "ground_truth": "The heart and lungs have XXXX XXXX in the interval. Both lungs are clear and expanded. Heart and mediastinum normal.",
        "generated_report": "The chest X-ray image shows a patient with a large, irregularly shaped mass in the right lung. The mass is located in the upper lobe of the lung and appears to be in the right hemithorax. The mass is not well-defined and has a rough, irregular shape, which may indicate a benign or malignant lesion. The patient's overall condition is not clear from the image, and further evaluation is necessary to determine the nature of the mass and its potential impact on the patient's health.",
        "Evaluation(0/1/2/3/4)": "        "
    },
    {
        "image_path": "CXR1997_IM-0651/0.png",
        "ground_truth": "Heart size normal. Lungs are clear. XXXX are normal. No pneumonia, effusions, edema, pneumothorax, adenopathy, nodules or masses.",
        "generated_report": "The size and shape of the heart in this chest x-ray image are not typical for a healthy adult.",
        "Evaluation(0/1/2/3/4)": "        "
    },
    {
        "image_path": "CXR1997_IM-0651/1.png",
        "ground_truth": "Heart size normal. Lungs are clear. XXXX are normal. No pneumonia, effusions, edema, pneumothorax, adenopathy, nodules or masses.",
        "generated_report": "The chest x-ray image shows a patient with a large, irregularly shaped mass in the right lung, which is likely a tumor.",
        "Evaluation(0/1/2/3/4)": "        "
    },
    {
        "image_path": "CXR1440_IM-0284/0.png",
        "ground_truth": "Cardiac and mediastinal contours are within normal limits. The lungs are clear. Bony structures are intact.",
        "generated_report": "The chest x-ray image shows the lungs and heart, which are both visible in the upper portion of the image.",
        "Evaluation(0/1/2/3/4)": "        "
    },
    {
        "image_path": "CXR1440_IM-0284/1.png",
        "ground_truth": "Cardiac and mediastinal contours are within normal limits. The lungs are clear. Bony structures are intact.",
        "generated_report": "The chest X-ray image shows a patient with a large, irregularly shaped mass in the right lung. The mass is located in the upper lobe of the lung and appears to be in the right upper lobe. The mass is not well-defined and has a rough, irregular shape. The patient's lungs are otherwise clear, with no other abnormalities visible. The overall impression is that the patient has a lung mass that may be indicative of a malignancy or other lung disease.",
        "Evaluation(0/1/2/3/4)": "        "
    },
    {
        "image_path": "CXR1259_IM-0175/0.png",
        "ground_truth": "The heart is normal in size. The mediastinum is unremarkable. The lungs are clear.",
        "generated_report": "Yes, there are visible indications of enlargement or abnormalities in the patient's lymph nodes in this chest x-ray image.",
        "Evaluation(0/1/2/3/4)": "        "
    },
    {
        "image_path": "CXR1259_IM-0175/1.png",
        "ground_truth": "The heart is normal in size. The mediastinum is unremarkable. The lungs are clear.",
        "generated_report": "The size and shape of the heart in this chest x-ray image are normal.",
        "Evaluation(0/1/2/3/4)": "        "
    },
    {
        "image_path": "CXR658_IM-2234/0.png",
        "ground_truth": "The lungs are clear. The heart and pulmonary XXXX are normal. The pleural spaces are clear. Mediastinal contours are normal.",
        "generated_report": "<p>The chest x-ray</p> {<0><0><100><100>} shows a 35-year-old male with a large, well-defined, round, homogeneous, and smooth lesion in the right lung field, measuring approximately 2.5 cm in diameter, with a slightly irregular margin, and a small, rounded, homogeneous lesion in the left lung field, measuring approximately 1 cm in diameter",
        "Evaluation(0/1/2/3/4)": "        "
    },
    {
        "image_path": "CXR658_IM-2234/1.png",
        "ground_truth": "The lungs are clear. The heart and pulmonary XXXX are normal. The pleural spaces are clear. Mediastinal contours are normal.",
        "generated_report": "The chest x-ray image shows a large, irregularly shaped mass in the right lung, which could be a lung tumor or a cyst. The presence of a mass in the lung can be a potential complication or risk, as it may be a sign of lung cancer or other lung diseases. However, without further diagnostic tests, it is difficult to determine the exact nature of the mass. Therefore, a follow-up examination or biopsy may be necessary to confirm the diagnosis and determine the appropriate course of treatment.",
        "Evaluation(0/1/2/3/4)": "        "
    },
    {
        "image_path": "CXR1812_IM-0525/0.png",
        "ground_truth": "No focal consolidation, suspicious pulmonary opacity, pneumothorax or definite pleural effusion. Heart size and pulmonary vascularity within normal limits, visualized osseous structures appear intact.",
        "generated_report": "The chest x-ray shows a male patient with a large, irregularly shaped, and somewhat irregularly located, lung lesion in the right upper lobe. The lesion is approximately 1.5 cm in diameter and appears to be a benign lesion. There is no evidence of any other significant abnormalities in the lungs or other organs. The patient's heart and mediastinum are visible, and there is no evidence of any cardiac or mediastinal abnormalities. The patient's bones and soft tissues are also visible, and there is no evidence of any significant abnormalities in these areas. Overall, the chest x-ray suggests that the patient may have a benign lung lesion, but further evaluation is necessary to confirm the diagnosis and determine the appropriate course of treatment.",
        "Evaluation(0/1/2/3/4)": "        "
    },
    {
        "image_path": "CXR1812_IM-0525/1.png",
        "ground_truth": "No focal consolidation, suspicious pulmonary opacity, pneumothorax or definite pleural effusion. Heart size and pulmonary vascularity within normal limits, visualized osseous structures appear intact.",
        "generated_report": "<p>The patient</p> {<0><0><100><100>} is a 45-year-old male who presented to the emergency department with a 2-day history of worsening chest pain and shortness of breath. He had a history of hypertension and smoked 1 pack of cigarettes per day. He was found to have a large, irregularly-shaped mass in the right lung field, which was consistent with a lung cancer. The patient underwent a biopsy, which confirmed the diagnosis of adenocarcinoma.",
        "Evaluation(0/1/2/3/4)": "        "
    },
    {
        "image_path": "CXR2357_IM-0921/0.png",
        "ground_truth": "Cardiomediastinal silhouette and pulmonary vasculature are within normal limits. Lungs are clear. No pneumothorax or pleural effusion. No acute osseous findings.",
        "generated_report": "Yes, there are indications of infection or inflammation in the chest x-ray image. The patient has a large, irregularly shaped, white area in the right lung field, which is likely due to pneumonia or other respiratory infections. The presence of this area suggests that there is an infection in the lungs, which can be caused by various factors, including bacterial or viral infections, pneumonia, or other respiratory diseases. The patient should be evaluated by a healthcare professional to determine the underlying cause of the infection and receive appropriate treatment.",
        "Evaluation(0/1/2/3/4)": "        "
    },
    {
        "image_path": "CXR2357_IM-0921/1.png",
        "ground_truth": "Cardiomediastinal silhouette and pulmonary vasculature are within normal limits. Lungs are clear. No pneumothorax or pleural effusion. No acute osseous findings.",
        "generated_report": "abnormal",
        "Evaluation(0/1/2/3/4)": "        "
    },
    {
        "image_path": "CXR2232_IM-0832/0.png",
        "ground_truth": "The lungs are clear bilaterally. Specifically, no evidence of focal consolidation, pneumothorax, or pleural effusion. Cardiomediastinal silhouette is unremarkable. Visualized osseous structures of the thorax are without acute abnormality.",
        "generated_report": "The chest x-ray image shows the lungs and heart.",
        "Evaluation(0/1/2/3/4)": "        "
    },
    {
        "image_path": "CXR2232_IM-0832/1.png",
        "ground_truth": "The lungs are clear bilaterally. Specifically, no evidence of focal consolidation, pneumothorax, or pleural effusion. Cardiomediastinal silhouette is unremarkable. Visualized osseous structures of the thorax are without acute abnormality.",
        "generated_report": "The chest x-ray shows a 55-year-old male with a large, well-defined, rounded mass in the right lung field. The mass is located in the apical segment of the right lung and measures approximately 3.5 cm in diameter. The mass is surrounded by a thin rim of air and appears to be a benign lesion. There is no evidence of pleural effusion or pneumothorax. The patient's lungs are otherwise clear, with no other abnormalities visible. The patient's heart and mediastinum are also clear, with no evidence of cardiac or mediastinal disease. The patient's bones and soft tissues are also clear, with no evidence of any abnormalities.",
        "Evaluation(0/1/2/3/4)": "        "
    },
    {
        "image_path": "CXR993_IM-2478/0.png",
        "ground_truth": "Heart size normal. Lungs are clear. XXXX are normal. No pneumonia, effusions, edema, pneumothorax, adenopathy, nodules or masses.",
        "generated_report": "Yes, there are visible indications of enlargement or abnormalities in the patient's lymph nodes in this chest x-ray image.",
        "Evaluation(0/1/2/3/4)": "        "
    },
    {
        "image_path": "CXR993_IM-2478/1.png",
        "ground_truth": "Heart size normal. Lungs are clear. XXXX are normal. No pneumonia, effusions, edema, pneumothorax, adenopathy, nodules or masses.",
        "generated_report": "<p>The chest x-ray</p> {<0><0><100><100>} shows a large, irregularly shaped mass in the right lung, which is likely a metastatic tumor",
        "Evaluation(0/1/2/3/4)": "        "
    },
    {
        "image_path": "CXR2734_IM-1189/0.png",
        "ground_truth": "The cardiomediastinal silhouette is within normal limits for size and contour. The lungs are normally inflated without evidence of focal airspace disease, pleural effusion, or pneumothorax. Osseous structures are within normal limits for patient age..",
        "generated_report": "The chest X-ray image shows a patient with a large, irregularly shaped, and irregularly located mass in the right lung.",
        "Evaluation(0/1/2/3/4)": "        "
    },
    {
        "image_path": "CXR2734_IM-1189/1.png",
        "ground_truth": "The cardiomediastinal silhouette is within normal limits for size and contour. The lungs are normally inflated without evidence of focal airspace disease, pleural effusion, or pneumothorax. Osseous structures are within normal limits for patient age..",
        "generated_report": "<p>The chest x-ray</p> {<1><1><87><100>} shows a large, irregularly shaped mass in the right lung, which is likely a metastatic tumor",
        "Evaluation(0/1/2/3/4)": "        "
    },
    {
        "image_path": "CXR461_IM-2090/0.png",
        "ground_truth": "The cardiomediastinal silhouette is normal size and configuration. Pulmonary vasculature within normal limits. The lungs are well-aerated. There is no pneumothorax, pleural effusion, or focal consolidation.",
        "generated_report": "<p>Yes</p> {<1><1><100><100>}",
        "Evaluation(0/1/2/3/4)": "        "
    },
    {
        "image_path": "CXR461_IM-2090/1.png",
        "ground_truth": "The cardiomediastinal silhouette is normal size and configuration. Pulmonary vasculature within normal limits. The lungs are well-aerated. There is no pneumothorax, pleural effusion, or focal consolidation.",
        "generated_report": "<p>The chest x-ray</p> {<1><0><99><100>} shows a large, irregularly shaped mass in the right lung, which is likely a metastatic tumor",
        "Evaluation(0/1/2/3/4)": "        "
    },
    {
        "image_path": "CXR2098_IM-0728/0.png",
        "ground_truth": "The heart size is normal. Lungs are clear. There is no pleural line to suggest pneumothorax or costophrenic XXXX blunting to suggest large pleural effusion. Bony structures are within normal limits.",
        "generated_report": "The chest x-ray shows a male patient with a large, well-defined, rounded mass in the right hemithorax, measuring approximately 10 cm in diameter. The mass is located in the posterior mediastinum, near the right hilum, and appears to be a benign lesion. The patient's lungs are otherwise clear, with no evidence of any other abnormalities. The patient's heart is also visible, and there is no evidence of any cardiac abnormalities. The patient's mediastinum is also clear, with no evidence of any abnormalities. The patient's bones are also clear, with no evidence of any abnormalities. Overall, the chest x-ray suggests that the patient has a benign mass in the right hemithorax, which may be a tumor or a cyst.",
        "Evaluation(0/1/2/3/4)": "        "
    },
    {
        "image_path": "CXR2098_IM-0728/1.png",
        "ground_truth": "The heart size is normal. Lungs are clear. There is no pleural line to suggest pneumothorax or costophrenic XXXX blunting to suggest large pleural effusion. Bony structures are within normal limits.",
        "generated_report": "abnormal",
        "Evaluation(0/1/2/3/4)": "        "
    },
    {
        "image_path": "CXR2277_IM-0864/0.png",
        "ground_truth": "The lungs are clear without evidence of focal airspace disease. There is no evidence of pneumothorax or large pleural effusion. The cardiac and mediastinal contours are within normal limits. The XXXX are unremarkable.",
        "generated_report": "Yes, there are indications of infection or inflammation in the chest x-ray image. The patient has a large amount of fluid in the right pleural space, which is a common sign of pleural effusion. This can be caused by various conditions, including pneumonia, pleurisy, or lung cancer. The fluid accumulation in the pleural space can lead to chest pain, cough, and difficulty breathing. The patient should be evaluated by a healthcare professional to determine the underlying cause and appropriate treatment.",
        "Evaluation(0/1/2/3/4)": "        "
    },
    {
        "image_path": "CXR2277_IM-0864/1.png",
        "ground_truth": "The lungs are clear without evidence of focal airspace disease. There is no evidence of pneumothorax or large pleural effusion. The cardiac and mediastinal contours are within normal limits. The XXXX are unremarkable.",
        "generated_report": "The chest x-ray shows a 35-year-old male patient with a large, well-defined, and rounded mass in the right hemithorax. The mass is located in the posterior mediastinum and is approximately 10 cm in diameter. The mass is surrounded by a thin rim of soft tissue and is not displacing any of the mediastinal structures. The patient has no other significant findings on the chest x-ray. The patient's medical history includes a history of smoking and a history of chronic cough. The patient's symptoms include coughing and shortness of breath. The patient's chest x-ray findings are consistent with a lung mass, which may be a benign or malignant lesion. The patient's symptoms and medical history suggest that the lesion may be a malignant tumor, such as a lung cancer. Further diagnostic testing, such as a CT scan or biopsy, may be necessary to confirm the diagnosis and determine the appropriate course of treatment.",
        "Evaluation(0/1/2/3/4)": "        "
    },
    {
        "image_path": "CXR2099_IM-0729/0.png",
        "ground_truth": "The lungs are clear bilaterally. Specifically, no evidence of focal consolidation, pneumothorax, or pleural effusion.. Cardio mediastinal silhouette is unremarkable. Visualized osseous structures of the thorax are without acute abnormality.",
        "generated_report": "The most prominent feature visible in this chest x-ray image is the large, dark shadow on the right side of the lungs, which is indicative of a lung tumor or lesion.",
        "Evaluation(0/1/2/3/4)": "        "
    },
    {
        "image_path": "CXR2099_IM-0729/1.png",
        "ground_truth": "The lungs are clear bilaterally. Specifically, no evidence of focal consolidation, pneumothorax, or pleural effusion.. Cardio mediastinal silhouette is unremarkable. Visualized osseous structures of the thorax are without acute abnormality.",
        "generated_report": "The heart in this chest x-ray image is slightly larger than normal, and its shape is irregular.",
        "Evaluation(0/1/2/3/4)": "        "
    },
    {
        "image_path": "CXR1633_IM-0414/0.png",
        "ground_truth": "The lungs are clear bilaterally. Specifically, no evidence of focal consolidation, pneumothorax, or pleural effusion.. Cardio mediastinal silhouette is unremarkable. Visualized osseous structures of the thorax are without acute abnormality.",
        "generated_report": "The chest x-ray shows a male patient with a large, irregularly shaped mass in the right lung. The mass is located in the upper lobe of the lung and appears to be in the apical region. The mass is not well-defined and has a spiculated appearance, which suggests that it may be a metastatic lesion. The patient's heart and mediastinum are visible in the image, and there is no evidence of any cardiac or mediastinal abnormalities. The patient's lungs are otherwise normal, with no evidence of any other lesions or abnormalities. The patient's chest wall is also normal, with no evidence of any abnormalities. Overall, the findings suggest that the patient may have a metastatic lesion in the right lung, which may require further evaluation and treatment.",
        "Evaluation(0/1/2/3/4)": "        "
    },
    {
        "image_path": "CXR1633_IM-0414/1.png",
        "ground_truth": "The lungs are clear bilaterally. Specifically, no evidence of focal consolidation, pneumothorax, or pleural effusion.. Cardio mediastinal silhouette is unremarkable. Visualized osseous structures of the thorax are without acute abnormality.",
        "generated_report": "The chest x-ray image shows a human body with a large, dark shadow on the left side of the chest, indicating the presence of a lung.",
        "Evaluation(0/1/2/3/4)": "        "
    },
    {
        "image_path": "CXR3883_IM-1971/0.png",
        "ground_truth": "No pneumothorax, pleural effusion or airspace consolidation. Heart size and pulmonary vasculature appear within normal limits. XXXX XXXX are intact.",
        "generated_report": "The size and shape of the heart in this chest x-ray image are abnormal.",
        "Evaluation(0/1/2/3/4)": "        "
    },
    {
        "image_path": "CXR3883_IM-1971/1.png",
        "ground_truth": "No pneumothorax, pleural effusion or airspace consolidation. Heart size and pulmonary vasculature appear within normal limits. XXXX XXXX are intact.",
        "generated_report": "Yes, there are visible indications of enlargement or abnormalities in the patient's lymph nodes in this chest x-ray image.",
        "Evaluation(0/1/2/3/4)": "        "
    },
    {
        "image_path": "CXR3041_IM-1415/0.png",
        "ground_truth": "Heart size normal. Lungs are clear. XXXX are normal. No pneumonia, effusions, edema, pneumothorax, adenopathy, nodules or masses.",
        "generated_report": "The chest x-ray image shows a large, irregularly shaped mass in the right lung, which could be a lung tumor or a metastatic lesion. The mass is located in the right upper lobe of the lung, which is a common location for lung tumors. The size of the mass is significant, and it is not clear whether it is benign or malignant.\n\n\nThe presence of a large mass in the lung can be associated with several potential complications and risks, including:\n\n\n1. Lung cancer: The mass could be a primary or metastatic lung cancer, which can be a serious and potentially life-threatening condition.\n2. Lung metastasis: The mass could be a metastasis from a primary cancer in another part of the body, which can also be a serious condition.\n3. Lung infection: The mass could be infected, which can lead to pneumonia or other infections.\n4. Airway obstruction: The mass could obstruct the airways, which can cause breathing difficulties and other respiratory problems.\n\n\nIt is essential to consult with a medical professional to determine the cause of the mass and develop an appropriate treatment plan.",
        "Evaluation(0/1/2/3/4)": "        "
    },
    {
        "image_path": "CXR3041_IM-1415/1.png",
        "ground_truth": "Heart size normal. Lungs are clear. XXXX are normal. No pneumonia, effusions, edema, pneumothorax, adenopathy, nodules or masses.",
        "generated_report": "The chest X-ray image shows a patient with a large, irregularly shaped mass in the right lung.",
        "Evaluation(0/1/2/3/4)": "        "
    },
    {
        "image_path": "CXR269_IM-1161/0.png",
        "ground_truth": "The cardiomediastinal silhouette is normal size and configuration. Pulmonary vasculature within normal limits. The lungs are well-aerated. There is no pneumothorax, pleural effusion, or focal consolidation.",
        "generated_report": "The chest x-ray image shows a clear view of the lungs and heart.",
        "Evaluation(0/1/2/3/4)": "        "
    },
    {
        "image_path": "CXR269_IM-1161/1.png",
        "ground_truth": "The cardiomediastinal silhouette is normal size and configuration. Pulmonary vasculature within normal limits. The lungs are well-aerated. There is no pneumothorax, pleural effusion, or focal consolidation.",
        "generated_report": "The overall impression of the chest x-ray image is that of a patient with a large, irregularly shaped mass in the right lung.",
        "Evaluation(0/1/2/3/4)": "        "
    },
    {
        "image_path": "CXR3552_IM-1741/0.png",
        "ground_truth": "Heart size within normal limits, stable mediastinal and hilar contours. No focal alveolar consolidation, no definite pleural effusion seen. No typical findings of pulmonary edema.",
        "generated_report": "The chest X-ray image shows the lungs and heart.",
        "Evaluation(0/1/2/3/4)": "        "
    },
    {
        "image_path": "CXR3552_IM-1741/1.png",
        "ground_truth": "Heart size within normal limits, stable mediastinal and hilar contours. No focal alveolar consolidation, no definite pleural effusion seen. No typical findings of pulmonary edema.",
        "generated_report": "Yes, there are visible indications of enlargement or abnormalities in the patient's lymph nodes in this chest x-ray image.",
        "Evaluation(0/1/2/3/4)": "        "
    },
    {
        "image_path": "CXR1854_IM-0555/0.png",
        "ground_truth": "The cardiomediastinal silhouette is normal in size and contour. No focal consolidation, pneumothorax or large pleural effusion. Negative for acute displaced rib fracture.",
        "generated_report": "The chest x-ray image shows a large, irregularly shaped mass in the right lung, which could be a tumor or a cyst. The presence of a mass in the lung can be a potential complication or risk, as it may indicate lung cancer or other lung diseases. However, without further information, it is difficult to determine the specific nature of the mass or the potential risks associated with it. Therefore, a follow-up examination or consultation with a medical professional is necessary to determine the cause of the mass and any potential complications or risks.",
        "Evaluation(0/1/2/3/4)": "        "
    },
    {
        "image_path": "CXR1854_IM-0555/1.png",
        "ground_truth": "The cardiomediastinal silhouette is normal in size and contour. No focal consolidation, pneumothorax or large pleural effusion. Negative for acute displaced rib fracture.",
        "generated_report": "The chest X-ray image shows a patient with a large, irregularly shaped mass in the right lung. The mass is located in the upper lobe of the lung and appears to be a benign lesion. The patient's overall condition is stable, and there are no signs of any other abnormalities in the lungs or other organs. The patient's age and medical history are not provided in the image, but the presence of a large mass in the lung suggests that the patient may have been diagnosed with a lung cancer or other lung disease.",
        "Evaluation(0/1/2/3/4)": "        "
    },
    {
        "image_path": "CXR3745_IM-1872/0.png",
        "ground_truth": "Cardiomediastinal silhouette and pulmonary vasculature are within normal limits. Lungs are clear. No pneumothorax or pleural effusion. No acute osseous findings.",
        "generated_report": "The most prominent feature visible in this chest x-ray image is the large, dark shadow on the right side of the chest, which is indicative of a lung mass. This shadow is likely caused by a tumor or lesion in the lung, which could be benign or malignant. The size and location of the shadow suggest that the mass may be obstructing the airways or compressing the lung tissue, which can lead to breathing difficulties and other symptoms. The patient's health may be compromised if the mass is malignant, as it could be cancerous and potentially spread to other parts of the body.",
        "Evaluation(0/1/2/3/4)": "        "
    },
    {
        "image_path": "CXR3745_IM-1872/1.png",
        "ground_truth": "Cardiomediastinal silhouette and pulmonary vasculature are within normal limits. Lungs are clear. No pneumothorax or pleural effusion. No acute osseous findings.",
        "generated_report": "The chest x-ray image shows a large, irregularly shaped mass in the right lung, which could be a lung tumor or a cyst.",
        "Evaluation(0/1/2/3/4)": "        "
    },
    {
        "image_path": "CXR1467_IM-0302/0.png",
        "ground_truth": "The lungs are clear bilaterally. Specifically, no evidence of focal consolidation, pneumothorax, or pleural effusion. Cardiomediastinal silhouette is unremarkable. Visualized osseous structures of the thorax are without acute abnormality.",
        "generated_report": "The chest X-ray image shows a male patient with a large, irregularly shaped mass in the right lung. The mass is located in the upper lobe of the lung and appears to be a tumor. The patient's heart and mediastinum are visible in the image, and there are no signs of cardiac or mediastinal disease. The patient's lungs are otherwise normal, with no signs of pneumonia or other lung disease. The overall impression is that the patient has a lung tumor, likely a malignant one, which may require further evaluation and treatment.",
        "Evaluation(0/1/2/3/4)": "        "
    },
    {
        "image_path": "CXR1467_IM-0302/1.png",
        "ground_truth": "The lungs are clear bilaterally. Specifically, no evidence of focal consolidation, pneumothorax, or pleural effusion. Cardiomediastinal silhouette is unremarkable. Visualized osseous structures of the thorax are without acute abnormality.",
        "generated_report": "Yes, there are indications of infection or inflammation in the chest x-ray image. The patient has a large, irregularly shaped, white area in the right lung field, which is likely due to pneumonia or other respiratory infections. The presence of this area suggests that the patient may have an underlying infection or inflammation in the lungs, which can be caused by various factors, including bacterial or viral infections, allergies, or other underlying medical conditions.",
        "Evaluation(0/1/2/3/4)": "        "
    },
    {
        "image_path": "CXR1270_IM-0181/0.png",
        "ground_truth": "2 images. Heart size and pulmonary vascular engorgement appear within limits of normal. Mediastinal contour is unremarkable. No focal consolidation, pleural effusion, or pneumothorax identified. No convincing acute bony findings.",
        "generated_report": "The overall impression of the chest x-ray image is that of a patient with a large, prominent mediastinal mass in the right hemithorax. The mass is located in the right upper lobe of the lung and appears to be a large, irregularly shaped lesion. The patient's chest is otherwise clear, with no other abnormalities visible.",
        "Evaluation(0/1/2/3/4)": "        "
    },
    {
        "image_path": "CXR1270_IM-0181/1.png",
        "ground_truth": "2 images. Heart size and pulmonary vascular engorgement appear within limits of normal. Mediastinal contour is unremarkable. No focal consolidation, pleural effusion, or pneumothorax identified. No convincing acute bony findings.",
        "generated_report": "The most prominent feature visible in this chest x-ray image is a large, irregularly shaped mass located in the right lung.",
        "Evaluation(0/1/2/3/4)": "        "
    },
    {
        "image_path": "CXR3098_IM-1450/0.png",
        "ground_truth": "Heart size and mediastinal contours appear within normal limits. Pulmonary vascularity is within normal limits. No focal consolidation, suspicious pulmonary opacity, pneumothorax or definite pleural effusion. Visualized osseous structures appear intact.",
        "generated_report": "<p>The chest x-ray</p> {<1><1><100><100>} shows a 25-year-old male with a large, well-defined, and rounded mass in the right hemithorax, measuring approximately 10 cm in diameter. The mass is located in the posterior mediastinum and is surrounded by a thin rim of soft tissue. The mass is not displacing the mediastinal structures, and there is no evidence of pleural effusion or pneumothorax. The patient has no other significant findings on the chest x-ray.",
        "Evaluation(0/1/2/3/4)": "        "
    },
    {
        "image_path": "CXR3098_IM-1450/1.png",
        "ground_truth": "Heart size and mediastinal contours appear within normal limits. Pulmonary vascularity is within normal limits. No focal consolidation, suspicious pulmonary opacity, pneumothorax or definite pleural effusion. Visualized osseous structures appear intact.",
        "generated_report": "The chest x-ray shows a male patient with a large, irregularly shaped mass in the right lung.",
        "Evaluation(0/1/2/3/4)": "        "
    },
    {
        "image_path": "CXR1603_IM-0391/0.png",
        "ground_truth": "Heart size normal. Lungs are clear. XXXX are normal. No pneumonia, effusions, edema, pneumothorax, adenopathy, nodules or masses.",
        "generated_report": "Yes, there are several abnormalities and concerns in this chest X-ray image. Firstly, there is a large, irregularly shaped mass in the right lung, which is likely a tumor. The mass is located in the upper lobe of the right lung and is visible in the anterior-posterior view.\n\n\nSecondly, there is a small, irregularly shaped mass in the left lung, which is also likely a tumor. This mass is located in the lower lobe of the left lung and is visible in the posterior view.\n\n\nThirdly, there is a small, irregularly shaped mass in the right mediastinum, which is likely a tumor. This mass is located in the posterior mediastinum and is visible in the posterior view.\n\n\nFinally, there is a small, irregularly shaped mass in the left mediastinum, which is likely a tumor. This mass is located in the posterior mediastinum and is visible in the posterior view.\n\n\nOverall, these abnormalities and concerns suggest that the patient may have a lung cancer or other respiratory disease, and further evaluation and diagnostic testing are necessary to determine the cause of these abnormalities.",
        "Evaluation(0/1/2/3/4)": "        "
    },
    {
        "image_path": "CXR1603_IM-0391/1.png",
        "ground_truth": "Heart size normal. Lungs are clear. XXXX are normal. No pneumonia, effusions, edema, pneumothorax, adenopathy, nodules or masses.",
        "generated_report": "abnormal",
        "Evaluation(0/1/2/3/4)": "        "
    },
    {
        "image_path": "CXR1008_IM-0009/0.png",
        "ground_truth": "Heart size and mediastinal contours are normal in appearance. No consolidative airspace opacities. No radiographic evidence of pleural effusion or pneumothorax. Visualized osseous structures appear intact.",
        "generated_report": "The overall impression of this chest x-ray image is that the patient has a large, irregularly shaped mass in the right lung, which is likely to be a tumor.",
        "Evaluation(0/1/2/3/4)": "        "
    },
    {
        "image_path": "CXR1008_IM-0009/1.png",
        "ground_truth": "Heart size and mediastinal contours are normal in appearance. No consolidative airspace opacities. No radiographic evidence of pleural effusion or pneumothorax. Visualized osseous structures appear intact.",
        "generated_report": "<p>The chest x-ray</p> {<1><1><100><100>} shows a 35-year-old male with a history of smoking and a history of chronic cough for the past 2 years. The patient has a large, well-defined, rounded, and smoothly marginated mass in the right lung field, measuring approximately 2.5 cm in diameter. The mass is located in the right upper lobe, near the hilum, and is associated with a small pleural effusion. The patient has a small pleural effusion in the right chest cavity. The patient has a history of smoking and a history of chronic cough for the past 2 years.",
        "Evaluation(0/1/2/3/4)": "        "
    },
    {
        "image_path": "CXR2916_IM-1318/0.png",
        "ground_truth": "Heart size within normal limits. No focal alveolar consolidation, no definite pleural effusion seen. No typical findings of pulmonary edema. No pneumothorax.",
        "generated_report": "The chest x-ray image shows the lungs and heart.",
        "Evaluation(0/1/2/3/4)": "        "
    },
    {
        "image_path": "CXR2916_IM-1318/1.png",
        "ground_truth": "Heart size within normal limits. No focal alveolar consolidation, no definite pleural effusion seen. No typical findings of pulmonary edema. No pneumothorax.",
        "generated_report": "The chest x-ray image shows a human body with a large lung mass visible in the right lung, which is likely a tumor or cyst. In the left lung, there is a smaller mass that may be a nodule or a cyst. The heart is also visible in the image, with the aorta and pulmonary artery visible in the chest cavity.",
        "Evaluation(0/1/2/3/4)": "        "
    },
    {
        "image_path": "CXR1632_IM-0413/0.png",
        "ground_truth": "The lungs are clear bilaterally. Specifically, no evidence of focal consolidation, pneumothorax, or pleural effusion.. Cardio mediastinal silhouette is unremarkable. Visualized osseous structures of the thorax are without acute abnormality.",
        "generated_report": "The chest x-ray shows a male patient with a large, irregularly shaped mass in the right lung. The mass is located in the upper lobe of the lung and appears to be a benign lesion. There is no evidence of any other abnormalities in the lungs or other organs. The patient's heart and mediastinum are visible, and there is no evidence of any cardiac or mediastinal abnormalities. The patient's liver and spleen are also visible, and there is no evidence of any abnormalities in these organs. The patient's bones and joints are also visible, and there is no evidence of any abnormalities in these areas. Overall, the chest x-ray suggests that the patient may have a benign lung lesion, but further evaluation is needed to confirm the diagnosis and determine the appropriate course of treatment.",
        "Evaluation(0/1/2/3/4)": "        "
    },
    {
        "image_path": "CXR1632_IM-0413/1.png",
        "ground_truth": "The lungs are clear bilaterally. Specifically, no evidence of focal consolidation, pneumothorax, or pleural effusion.. Cardio mediastinal silhouette is unremarkable. Visualized osseous structures of the thorax are without acute abnormality.",
        "generated_report": "The chest x-ray image shows the lungs and heart.",
        "Evaluation(0/1/2/3/4)": "        "
    },
    {
        "image_path": "CXR3265_IM-1551/0.png",
        "ground_truth": "The heart size and mediastinal contours appear within normal limits. No focal airspace consolidation, pleural effusion or pneumothorax. No acute bony abnormalities.",
        "generated_report": "The size and shape of the heart in this chest x-ray image are normal.",
        "Evaluation(0/1/2/3/4)": "        "
    },
    {
        "image_path": "CXR3265_IM-1551/1.png",
        "ground_truth": "The heart size and mediastinal contours appear within normal limits. No focal airspace consolidation, pleural effusion or pneumothorax. No acute bony abnormalities.",
        "generated_report": "<p>Yes</p> {<1><1><97><100>}",
        "Evaluation(0/1/2/3/4)": "        "
    },
    {
        "image_path": "CXR2851_IM-1260-0001/0.png",
        "ground_truth": "The cardiomediastinal silhouette and pulmonary vasculature are within normal limits in size. The lungs are clear of focal airspace disease, pneumothorax, or pleural effusion. There are no acute bony findings.",
        "generated_report": "The most prominent feature visible in this chest x-ray image is the presence of a large, dark shadow in the right lung field, which is indicative of a lung mass or tumor. This could be a benign or malignant lesion, such as a pulmonary nodule or a metastatic tumor, and may require further evaluation and diagnostic testing to determine the cause of the shadow.",
        "Evaluation(0/1/2/3/4)": "        "
    },
    {
        "image_path": "CXR2851_IM-1260-0001/1.png",
        "ground_truth": "The cardiomediastinal silhouette and pulmonary vasculature are within normal limits in size. The lungs are clear of focal airspace disease, pneumothorax, or pleural effusion. There are no acute bony findings.",
        "generated_report": "<p>The chest x-ray</p> {<1><1><100><100>} shows a large, irregularly shaped mass in the right lung, which is likely a metastatic tumor",
        "Evaluation(0/1/2/3/4)": "        "
    },
    {
        "image_path": "CXR242_IM-0963/0.png",
        "ground_truth": "Lungs are clear bilaterally with no focal infiltrate, pleural effusion, or pneumothoraces. Cardiomediastinal silhouette is within normal limits. XXXX and soft tissues are unremarkable.",
        "generated_report": "The chest X-ray image shows a patient with a large, irregularly shaped mass in the right lung. The mass is located in the upper lobe of the lung and appears to be in the right hemithorax. The mass is surrounded by a pleural effusion, which is a fluid accumulation in the space between the lung and the chest wall. The patient's heart is visible in the upper right corner of the image, and there is no evidence of any other abnormalities in the chest or lungs.",
        "Evaluation(0/1/2/3/4)": "        "
    },
    {
        "image_path": "CXR242_IM-0963/1.png",
        "ground_truth": "Lungs are clear bilaterally with no focal infiltrate, pleural effusion, or pneumothoraces. Cardiomediastinal silhouette is within normal limits. XXXX and soft tissues are unremarkable.",
        "generated_report": "The chest X-ray image shows a male patient with a large, irregularly shaped, and somewhat oval-shaped mass in the right lung field. The mass is located in the upper lobe of the right lung and appears to be in the apical region. The mass is not well-defined and has a slightly irregular shape, which may indicate a benign or malignant lesion. The patient's overall condition is not clear from the image, and further evaluation is necessary to determine the nature of the mass and its potential impact on the patient's health.",
        "Evaluation(0/1/2/3/4)": "        "
    },
    {
        "image_path": "CXR3427_IM-1657/0.png",
        "ground_truth": "The cardiac silhouette and mediastinum size are within normal limits. There is no pulmonary edema. There is no focal consolidation. There are no XXXX of a large pleural effusion. There is no evidence of pneumothorax.",
        "generated_report": "The chest x-ray image shows a normal appearance of the lungs and heart.",
        "Evaluation(0/1/2/3/4)": "        "
    },
    {
        "image_path": "CXR3427_IM-1657/1.png",
        "ground_truth": "The cardiac silhouette and mediastinum size are within normal limits. There is no pulmonary edema. There is no focal consolidation. There are no XXXX of a large pleural effusion. There is no evidence of pneumothorax.",
        "generated_report": "The chest x-ray shows a 45-year-old male with a large, well-defined, rounded mass in the right hemithorax. The mass is located in the posterior mediastinum, near the right hilum, and measures approximately 3.5 cm in diameter. The mass is surrounded by a thin rim of soft tissue, which is likely to be the pleura. The mass is not associated with any bony structures or other abnormalities in the chest. The patient's heart and lungs are visible in the image, and there is no evidence of any cardiac or pulmonary abnormalities. The patient's mediastinum is also visible, and there is no evidence of any abnormalities in the mediastinum. The patient's trachea is also visible, and there is no evidence of any abnormalities in the trachea. The patient's esophagus is also visible, and there is no evidence of any abnormalities in the esophagus. The patient's stomach is also visible, and there is no evidence of any abnormalities in the stomach. The patient's small intestine is also visible, and there is no evidence of any abnormalities in the small intestine. The patient's large intestine is also visible, and there is no evidence of any abnormalities",
        "Evaluation(0/1/2/3/4)": "        "
    },
    {
        "image_path": "CXR3220_IM-1522/0.png",
        "ground_truth": "Lungs are clear. There is no pneumothorax or pleural effusion. The heart and mediastinum are within normal limits. Bony structures are intact.",
        "generated_report": "<p>The patient</p> {<0><0><99><100>} is a 35-year-old male who presents with a 2-day history of worsening cough and chest pain. He has a history of smoking and has been exposed to COVID-19. He is currently experiencing shortness of breath and chest tightness. The patient is currently in the emergency department for further evaluation. The chest x-ray shows a large right pleural effusion, which is consistent with pneumonia. The patient is being admitted to the hospital for further management and treatment.",
        "Evaluation(0/1/2/3/4)": "        "
    },
    {
        "image_path": "CXR3220_IM-1522/1.png",
        "ground_truth": "Lungs are clear. There is no pneumothorax or pleural effusion. The heart and mediastinum are within normal limits. Bony structures are intact.",
        "generated_report": "Yes, there are visible indications of enlargement or abnormalities in the patient's lymph nodes in this chest x-ray image.",
        "Evaluation(0/1/2/3/4)": "        "
    },
    {
        "image_path": "CXR2005_IM-0656/0.png",
        "ground_truth": "Heart size normal. Lungs are clear. XXXX are normal. No pneumonia, effusions, edema, pneumothorax, adenopathy, nodules or masses.",
        "generated_report": "<p>The chest x-ray</p> {<0><0><100><100>} shows a 35-year-old male with a large, well-defined, round, homogeneous, and smoothly marginated mass in the right hemithorax, measuring approximately 10 cm in diameter, with a slightly irregular margin and a small, rounded, homogeneous, and smoothly marginated nodule in the right upper lobe, measuring approximately 1 cm in diameter",
        "Evaluation(0/1/2/3/4)": "        "
    },
    {
        "image_path": "CXR2005_IM-0656/1.png",
        "ground_truth": "Heart size normal. Lungs are clear. XXXX are normal. No pneumonia, effusions, edema, pneumothorax, adenopathy, nodules or masses.",
        "generated_report": "Yes, there are visible indications of enlargement or abnormalities in the patient's lymph nodes in this chest x-ray image.",
        "Evaluation(0/1/2/3/4)": "        "
    },
    {
        "image_path": "CXR1410_IM-0260/0.png",
        "ground_truth": "The heart size is normal. The mediastinal contour is within normal limits. The lungs are free of any focal infiltrates. There are no nodules or masses. No visible pneumothorax. No visible pleural fluid. The XXXX are grossly normal. There is no visible free intraperitoneal air under the diaphragm.",
        "generated_report": "The chest x-ray shows a 35-year-old male with a large, well-defined, round mass in the right lung field. The mass is approximately 2.5 cm in diameter and is located in the apical segment of the right lung. The mass is surrounded by a thin rim of atelectasis, which is a sign of consolidation. The patient's lungs are otherwise clear, with no other abnormalities visible. The patient's heart and mediastinum are also visible, with no abnormalities noted. The patient's liver and spleen are also visible, with no abnormalities noted. The patient's bones are also visible, with no abnormalities noted. The patient's abdomen is also visible, with no abnormalities noted. The patient's skin is also visible, with no abnormalities noted. The patient's neck is also visible, with no abnormalities noted. The patient's face is also visible, with no abnormalities noted. The patient's head is also visible, with no abnormalities noted. The patient's hair is also visible, with no abnormalities noted. The patient's eyes are also visible, with no abnormalities noted. The patient's nose is also visible, with no abnormalities noted. The patient's mouth is also visible, with no abnormalities",
        "Evaluation(0/1/2/3/4)": "        "
    },
    {
        "image_path": "CXR1410_IM-0260/1.png",
        "ground_truth": "The heart size is normal. The mediastinal contour is within normal limits. The lungs are free of any focal infiltrates. There are no nodules or masses. No visible pneumothorax. No visible pleural fluid. The XXXX are grossly normal. There is no visible free intraperitoneal air under the diaphragm.",
        "generated_report": "<p>Yes</p> {<1><1><100><100>}",
        "Evaluation(0/1/2/3/4)": "        "
    },
    {
        "image_path": "CXR879_IM-2393/0.png",
        "ground_truth": "Cardiac and mediastinal contours are within normal limits. The lungs are clear. Bony structures are intact.",
        "generated_report": "The chest X-ray image shows a male patient with a large, irregularly shaped mass in the right lung.",
        "Evaluation(0/1/2/3/4)": "        "
    },
    {
        "image_path": "CXR879_IM-2393/1.png",
        "ground_truth": "Cardiac and mediastinal contours are within normal limits. The lungs are clear. Bony structures are intact.",
        "generated_report": "Yes, there are indications of infection or inflammation in the chest x-ray image. The patient has a large, irregularly shaped, and ill-defined consolidation in the right lung field, which is consistent with pneumonia or other pulmonary infections. The consolidation is likely caused by an infection or inflammation in the lung tissue, which can be caused by various factors, including bacterial, viral, or fungal infections, or other conditions such as pneumonia or pleurisy. The presence of this consolidation suggests that the patient may have a serious underlying condition that requires further evaluation and treatment by a medical professional.",
        "Evaluation(0/1/2/3/4)": "        "
    },
    {
        "image_path": "CXR3020_IM-1395/0.png",
        "ground_truth": "Heart size and mediastinal contours are normal in appearance. No consolidative airspace opacities. No radiographic evidence of pleural effusion or pneumothorax. Visualized osseous structures appear intact.",
        "generated_report": "The overall impression of this chest x-ray image is that the patient has a large, irregularly shaped mass in the right lung, which is likely to be a tumor.",
        "Evaluation(0/1/2/3/4)": "        "
    },
    {
        "image_path": "CXR3020_IM-1395/1.png",
        "ground_truth": "Heart size and mediastinal contours are normal in appearance. No consolidative airspace opacities. No radiographic evidence of pleural effusion or pneumothorax. Visualized osseous structures appear intact.",
        "generated_report": "Yes, there are visible indications of enlargement or abnormalities in the patient's lymph nodes in this chest x-ray image.",
        "Evaluation(0/1/2/3/4)": "        "
    },
    {
        "image_path": "CXR632_IM-2213/0.png",
        "ground_truth": "Cardiac and mediastinal silhouette are unremarkable. Lungs are clear. No focal consolidation, pneumothorax, or pleural effusion identified. XXXX and soft tissue are unremarkable.",
        "generated_report": "The overall impression of this chest x-ray image is that of a male patient with a large, irregularly shaped, and irregularly placed lung lesion in the right lung. The lesion is located in the upper lobe of the right lung and appears to be a mass or tumor. The patient's chest is otherwise clear, with no other abnormalities visible.",
        "Evaluation(0/1/2/3/4)": "        "
    },
    {
        "image_path": "CXR632_IM-2213/1.png",
        "ground_truth": "Cardiac and mediastinal silhouette are unremarkable. Lungs are clear. No focal consolidation, pneumothorax, or pleural effusion identified. XXXX and soft tissue are unremarkable.",
        "generated_report": "The chest X-ray image shows a large, irregularly shaped mass in the right lung, which is likely a tumor.",
        "Evaluation(0/1/2/3/4)": "        "
    },
    {
        "image_path": "CXR2937_IM-1339/0.png",
        "ground_truth": "The heart size and mediastinal contours appear within normal limits. No focal airspace consolidation, pleural effusion or pneumothorax. No acute bony abnormalities.",
        "generated_report": "The chest X-ray image shows a patient with a large, irregularly shaped mass in the right lung. The mass is located in the upper lobe of the lung and appears to be in the right hemithorax. The mass is not well-defined and has a spiculated appearance, which suggests that it may be a metastatic lesion or a primary tumor. The patient's lungs are otherwise clear, with no other abnormalities visible.",
        "Evaluation(0/1/2/3/4)": "        "
    },
    {
        "image_path": "CXR2937_IM-1339/1.png",
        "ground_truth": "The heart size and mediastinal contours appear within normal limits. No focal airspace consolidation, pleural effusion or pneumothorax. No acute bony abnormalities.",
        "generated_report": "The overall impression of this chest x-ray image is that of a patient with a large, irregularly shaped, and irregularly colored mass in the right lung.",
        "Evaluation(0/1/2/3/4)": "        "
    },
    {
        "image_path": "CXR328_IM-1560/0.png",
        "ground_truth": "The heart size and pulmonary vascularity appear within normal limits. The lungs are free of focal airspace disease. No pleural effusion or pneumothorax is seen.",
        "generated_report": "The most prominent feature visible in this chest x-ray image is the large, dark shadow on the right side of the chest, which is indicative of a lung mass. This shadow is likely caused by a tumor or lesion in the lung, which could be cancerous or non-cancerous. The presence of this shadow suggests that the patient may have a lung disease or condition that requires further evaluation and treatment.",
        "Evaluation(0/1/2/3/4)": "        "
    },
    {
        "image_path": "CXR328_IM-1560/1.png",
        "ground_truth": "The heart size and pulmonary vascularity appear within normal limits. The lungs are free of focal airspace disease. No pleural effusion or pneumothorax is seen.",
        "generated_report": "The chest X-ray image shows a patient with a large, irregularly shaped mass in the right lung. The mass is located in the upper lobe of the lung and appears to be a benign lesion. The patient's overall condition is stable, and there are no signs of any other abnormalities in the lungs or other organs.",
        "Evaluation(0/1/2/3/4)": "        "
    },
    {
        "image_path": "CXR3817_IM-1925/0.png",
        "ground_truth": "Lungs are clear bilaterally with no focal infiltrate, pleural effusion, or pneumothoraces. Cardiomediastinal silhouette is within normal limits. XXXX and soft tissues are unremarkable.",
        "generated_report": "<p>The chest x-ray</p> {<1><1><100><100>} shows a large, irregularly shaped mass in the right lung, which is likely a metastatic tumor.",
        "Evaluation(0/1/2/3/4)": "        "
    },
    {
        "image_path": "CXR3817_IM-1925/1.png",
        "ground_truth": "Lungs are clear bilaterally with no focal infiltrate, pleural effusion, or pneumothoraces. Cardiomediastinal silhouette is within normal limits. XXXX and soft tissues are unremarkable.",
        "generated_report": "<p>The chest x-ray</p> {<1><0><100><100>} shows a 35-year-old male with a large, well-defined, and homogeneous mass in the right lung field, measuring approximately 10 cm in diameter.",
        "Evaluation(0/1/2/3/4)": "        "
    },
    {
        "image_path": "CXR3059_IM-1425/0.png",
        "ground_truth": "Lungs are clear bilaterally. There is no focal consolidation, pleural effusion, or pneumothoraces. Cardiomediastinal silhouette is within normal limits. XXXX are unremarkable.",
        "generated_report": "abnormal",
        "Evaluation(0/1/2/3/4)": "        "
    },
    {
        "image_path": "CXR3059_IM-1425/1.png",
        "ground_truth": "Lungs are clear bilaterally. There is no focal consolidation, pleural effusion, or pneumothoraces. Cardiomediastinal silhouette is within normal limits. XXXX are unremarkable.",
        "generated_report": "The chest x-ray image shows a human body with a large lung mass visible on the right side of the chest.",
        "Evaluation(0/1/2/3/4)": "        "
    },
    {
        "image_path": "CXR2389_IM-0944/0.png",
        "ground_truth": "2 images. Heart size and pulmonary vascular engorgement appear within limits of normal. Mediastinal contour is unremarkable. No focal consolidation, pleural effusion, or pneumothorax identified. No convincing acute bony findings.",
        "generated_report": "The chest x-ray shows a male patient with a large, well-defined, and rounded mass in the right lung field. The mass is located in the apical region of the right lung and appears to be a nodular lesion. The lesion is approximately 1.5 cm in diameter and is surrounded by a thin rim of air. The lesion is not associated with any pleural effusion or pneumothorax. The patient's heart and mediastinum are visible in the image, and there is no evidence of any cardiac or mediastinal abnormalities. The patient's lungs are otherwise normal, with no evidence of any other lesions or abnormalities. The patient's chest wall is also normal, with no evidence of any fractures or abnormalities. Overall, the chest x-ray suggests that the patient may have a benign lung lesion, such as a pulmonary nodule or a cyst, which may require further evaluation and follow-up to determine the underlying cause and appropriate treatment.",
        "Evaluation(0/1/2/3/4)": "        "
    },
    {
        "image_path": "CXR2389_IM-0944/1.png",
        "ground_truth": "2 images. Heart size and pulmonary vascular engorgement appear within limits of normal. Mediastinal contour is unremarkable. No focal consolidation, pleural effusion, or pneumothorax identified. No convincing acute bony findings.",
        "generated_report": "The chest x-ray shows a male patient with a large, well-defined, rounded mass in the right lung field. The mass is located in the apical segment of the right lung and appears to be a nodular lesion. The lesion is approximately 1.5 cm in diameter and is surrounded by a thin rim of air. The lesion is not associated with any pleural effusion or pneumothorax. The patient's heart and mediastinum are visible in the image, and there is no evidence of any cardiac or mediastinal abnormalities. The patient's lungs are otherwise normal, with no evidence of any other lesions or abnormalities. The patient's chest wall is also normal, with no evidence of any fractures or abnormalities. Overall, the chest x-ray suggests that the patient may have a benign lung lesion, such as a pulmonary nodule or a cyst, which may require further evaluation and follow-up to determine the underlying cause and appropriate treatment.",
        "Evaluation(0/1/2/3/4)": "        "
    },
    {
        "image_path": "CXR869_IM-2389/0.png",
        "ground_truth": "The heart is normal size. The mediastinum is unremarkable. There is no pleural effusion, pneumothorax, or focal airspace disease. The XXXX are unremarkable.",
        "generated_report": "The chest X-ray image shows a patient with a large, irregularly shaped mass in the right lung. The mass is located in the upper lobe of the lung and appears to be in the right hemithorax. The mass is not well-defined and has a spiculated appearance, which suggests that it may be a metastatic lesion or a primary lung cancer. The patient's overall condition is concerning, and further evaluation is necessary to determine the nature of the mass and the extent of any potential disease.",
        "Evaluation(0/1/2/3/4)": "        "
    },
    {
        "image_path": "CXR869_IM-2389/1.png",
        "ground_truth": "The heart is normal size. The mediastinum is unremarkable. There is no pleural effusion, pneumothorax, or focal airspace disease. The XXXX are unremarkable.",
        "generated_report": "The chest X-ray image shows a male patient with a large, irregularly shaped mass in the right lung. The mass is located in the upper lobe of the lung and appears to be a tumor. The patient's chest cavity is also visible, with the heart and lungs visible in the center of the image. The overall impression is that the patient has a lung tumor, which may be cancerous or benign, and may require further evaluation and treatment.",
        "Evaluation(0/1/2/3/4)": "        "
    },
    {
        "image_path": "CXR751_IM-2305/0.png",
        "ground_truth": "Heart size within normal limits. No focal alveolar consolidation, no definite pleural effusion seen. No typical findings of pulmonary edema. No pneumothorax.",
        "generated_report": "The most prominent feature visible in this chest x-ray image is the large, dark shadow on the right side of the lungs, which is indicative of a lung tumor or lesion.",
        "Evaluation(0/1/2/3/4)": "        "
    },
    {
        "image_path": "CXR751_IM-2305/1.png",
        "ground_truth": "Heart size within normal limits. No focal alveolar consolidation, no definite pleural effusion seen. No typical findings of pulmonary edema. No pneumothorax.",
        "generated_report": "<p>The patient</p> {<1><0><96><100>} is a 45-year-old male who presented with a 1-month history of worsening cough and shortness of breath.",
        "Evaluation(0/1/2/3/4)": "        "
    },
    {
        "image_path": "CXR1209_IM-0142/0.png",
        "ground_truth": "The lungs are clear bilaterally. Specifically, no evidence of focal consolidation, pneumothorax, or pleural effusion.. Cardio mediastinal silhouette is unremarkable. Visualized osseous structures of the thorax are without acute abnormality.",
        "generated_report": "<p>The chest x-ray</p> {<1><1><99><98>} shows a large, well-defined, homogeneous, and smoothly marginated mass in the right lung field, measuring approximately 10 cm in diameter, with a slightly irregular margin and a central area of low density",
        "Evaluation(0/1/2/3/4)": "        "
    },
    {
        "image_path": "CXR1209_IM-0142/1.png",
        "ground_truth": "The lungs are clear bilaterally. Specifically, no evidence of focal consolidation, pneumothorax, or pleural effusion.. Cardio mediastinal silhouette is unremarkable. Visualized osseous structures of the thorax are without acute abnormality.",
        "generated_report": "The chest x-ray image shows a large, irregularly shaped mass in the right lung, which could be a tumor or a cyst.",
        "Evaluation(0/1/2/3/4)": "        "
    },
    {
        "image_path": "CXR1588_IM-0382/0.png",
        "ground_truth": "Heart size normal. Lungs are clear. XXXX are normal. No pneumonia, effusions, edema, pneumothorax, adenopathy, nodules or masses.",
        "generated_report": "The chest X-ray image shows a male patient with a large, irregularly shaped, and irregularly located mass in the right lung field. The mass is located in the upper lobe of the right lung and appears to be a tumor. The patient's lungs are otherwise clear, with no other abnormalities visible. The overall impression is that the patient has a lung tumor in the right upper lobe.",
        "Evaluation(0/1/2/3/4)": "        "
    },
    {
        "image_path": "CXR1588_IM-0382/1.png",
        "ground_truth": "Heart size normal. Lungs are clear. XXXX are normal. No pneumonia, effusions, edema, pneumothorax, adenopathy, nodules or masses.",
        "generated_report": "The chest x-ray image shows a large, well-defined, and homogeneous mass in the right lung field, which is consistent with a lung tumor. The mass is located in the right upper lobe, and it is not clear if it is a primary or metastatic lesion. The patient's age and medical history should be taken into consideration when interpreting this finding.\n\n\nThere are several potential complications or risks associated with lung tumors, including:\n\n\n1. Malignancy: The tumor could be malignant, which could lead to metastasis and potentially life-threatening complications.\n2. Respiratory symptoms: The tumor could cause respiratory symptoms, such as coughing, shortness of breath, or chest pain, which could be indicative of lung cancer.\n3. Infection: The tumor could be infected, which could lead to bacterial or fungal infections, such as pneumonia.\n4. Hemorrhage: The tumor could bleed, which could lead to severe complications and potentially life-threatening consequences.\n\n\nTherefore, it is essential to consult with a medical professional to determine the cause of the mass and develop a treatment plan.",
        "Evaluation(0/1/2/3/4)": "        "
    },
    {
        "image_path": "CXR487_IM-2110/0.png",
        "ground_truth": "Cardiomediastinal silhouettes are within normal limits. Lungs are clear without focal consolidation, pneumothorax, or pleural effusion. Bony thorax is unremarkable.",
        "generated_report": "The chest X-ray image shows a male patient with a large, irregularly shaped mass in the right lung. The mass is located in the upper lobe of the lung and appears to be a tumor. The patient's lungs are otherwise clear, with no other abnormalities visible. The overall impression is that the patient has a lung tumor, which may be cancerous or benign.",
        "Evaluation(0/1/2/3/4)": "        "
    },
    {
        "image_path": "CXR487_IM-2110/1.png",
        "ground_truth": "Cardiomediastinal silhouettes are within normal limits. Lungs are clear without focal consolidation, pneumothorax, or pleural effusion. Bony thorax is unremarkable.",
        "generated_report": "<p>The chest x-ray</p> {<1><0><100><100>} shows a large, irregularly shaped mass in the right lung, which is likely a metastatic tumor",
        "Evaluation(0/1/2/3/4)": "        "
    },
    {
        "image_path": "CXR2940_IM-1341/0.png",
        "ground_truth": "Heart size and mediastinal contour are normal. Pulmonary vascularity is normal. Lungs are clear. No pleural effusions or pneumothoraces. Degenerative changes in the thoracic spine.",
        "generated_report": "The chest x-ray image shows a large, irregularly shaped mass in the right lung, which could be a tumor or a cyst. The presence of a mass in the lung can be a potential complication or risk, as it may indicate lung cancer or other lung diseases. However, without further information, it is difficult to determine the specific nature of the mass or the potential risks associated with it. Therefore, a follow-up examination or consultation with a medical professional is necessary to determine the cause of the mass and any potential complications or risks.",
        "Evaluation(0/1/2/3/4)": "        "
    },
    {
        "image_path": "CXR2940_IM-1341/1.png",
        "ground_truth": "Heart size and mediastinal contour are normal. Pulmonary vascularity is normal. Lungs are clear. No pleural effusions or pneumothoraces. Degenerative changes in the thoracic spine.",
        "generated_report": "The overall impression of this chest X-ray image is that of a patient with a large, irregularly shaped mass in the right lung.",
        "Evaluation(0/1/2/3/4)": "        "
    },
    {
        "image_path": "CXR1831_IM-0538/0.png",
        "ground_truth": "Heart size within normal limits. No focal alveolar consolidation, no definite pleural effusion seen. No typical findings of pulmonary edema. No pneumothorax.",
        "generated_report": "The chest X-ray image shows a patient with a large, round, white lesion in the right lung, which is likely a nodule.",
        "Evaluation(0/1/2/3/4)": "        "
    },
    {
        "image_path": "CXR1831_IM-0538/1.png",
        "ground_truth": "Heart size within normal limits. No focal alveolar consolidation, no definite pleural effusion seen. No typical findings of pulmonary edema. No pneumothorax.",
        "generated_report": "The chest x-ray shows a male patient with a large, irregularly shaped mass in the right lung. The mass is located in the upper lobe of the lung and appears to be a tumor. The patient's lungs are otherwise clear, with no other abnormalities visible. The patient's heart and mediastinum are also visible, with no abnormalities noted. The patient's ribs are also visible, with no abnormalities noted. The patient's spine is also visible, with no abnormalities noted. The patient's abdomen is also visible, with no abnormalities noted. Overall, the patient's chest x-ray shows a large, irregularly shaped mass in the right lung, which may be indicative of a tumor or other abnormality.",
        "Evaluation(0/1/2/3/4)": "        "
    },
    {
        "image_path": "CXR717_IM-2279/0.png",
        "ground_truth": "The heart is normal in size. The mediastinum is unremarkable. The lungs are clear.",
        "generated_report": "The chest X-ray image shows a patient with a large, irregularly shaped mass in the right lung. The mass is located in the upper lobe of the lung and appears to be in the right upper lobe. The mass is not well-defined and has a rough, irregular shape. There are also some scattered areas of consolidation in the right lung, which may indicate pneumonia or other inflammatory conditions.",
        "Evaluation(0/1/2/3/4)": "        "
    },
    {
        "image_path": "CXR717_IM-2279/1.png",
        "ground_truth": "The heart is normal in size. The mediastinum is unremarkable. The lungs are clear.",
        "generated_report": "<p>The size and shape of the heart in this chest x-ray image</p> {<1><1><99><100>}",
        "Evaluation(0/1/2/3/4)": "        "
    },
    {
        "image_path": "CXR1434_IM-0279/0.png",
        "ground_truth": "Both lungs are clear and expanded. Heart and mediastinum normal.",
        "generated_report": "The chest x-ray image shows the lungs and heart, which are both visible in the chest cavity. The lungs are the two organs in the chest cavity that are responsible for exchanging oxygen and carbon dioxide through the process of respiration. The heart is located in the chest cavity and is responsible for pumping blood throughout the body.\n\n\nThe lungs are visible as two large, dark areas in the chest cavity, with a few small white spots visible on the surface of the lungs. These small white spots are likely to be the air sacs within the lungs, which are responsible for exchanging oxygen and carbon dioxide.\n\n\nThe heart is visible as a small, dark area in the chest cavity, with a few small white spots visible on its surface. These small white spots are likely to be the valves within the heart that control the flow of blood.\n\n\nOverall, the chest x-ray image provides a clear view of the lungs and heart, allowing for a thorough assessment of their health and function.",
        "Evaluation(0/1/2/3/4)": "        "
    },
    {
        "image_path": "CXR1434_IM-0279/1.png",
        "ground_truth": "Both lungs are clear and expanded. Heart and mediastinum normal.",
        "generated_report": "The chest x-ray image shows a clear view of the lungs and heart.",
        "Evaluation(0/1/2/3/4)": "        "
    },
    {
        "image_path": "CXR931_IM-2429/0.png",
        "ground_truth": "The lungs and pleural spaces show no acute abnormality. Heart size and pulmonary vascularity within normal limits.",
        "generated_report": "The chest X-ray image shows a patient with a large, irregularly shaped mass in the right lung. The mass is located in the upper lobe of the lung and appears to be in the right hemithorax. The mass is not well-defined and has a spiculated appearance, which suggests that it may be a metastatic lesion or a primary tumor. The patient's heart and mediastinum are visible in the image, and there are no signs of cardiac or mediastinal disease.",
        "Evaluation(0/1/2/3/4)": "        "
    },
    {
        "image_path": "CXR931_IM-2429/1.png",
        "ground_truth": "The lungs and pleural spaces show no acute abnormality. Heart size and pulmonary vascularity within normal limits.",
        "generated_report": "The chest X-ray image shows a male patient with a large, irregularly shaped mass in the right lung. The mass is located in the upper lobe of the lung and appears to be a tumor. The patient's chest cavity is also visible, with the heart and lungs visible in the upper portion of the image. The overall impression is that the patient has a lung tumor, which may be cancerous or benign, and may require further evaluation and treatment.",
        "Evaluation(0/1/2/3/4)": "        "
    },
    {
        "image_path": "CXR735_IM-2294/0.png",
        "ground_truth": "The cardiomediastinal silhouette is within normal limits for size and contour. The lungs are normally inflated without evidence of focal airspace disease, pleural effusion, or pneumothorax. No acute osseus abnormality.",
        "generated_report": "The most prominent feature visible in this chest x-ray image is a large, dark, and irregularly shaped mass in the right lung. This mass is indicative of a lung tumor, which could be benign or malignant. The size and location of the mass suggest that it may be a primary or metastatic tumor, which could be a sign of cancer. The presence of a tumor in the lung can lead to various symptoms, including coughing, chest pain, and difficulty breathing. The patient's health may be affected by the tumor's size, location, and potential spread to other parts of the body. A proper diagnosis and treatment plan should be established by a medical professional to address the patient's condition and ensure the best possible outcome.",
        "Evaluation(0/1/2/3/4)": "        "
    },
    {
        "image_path": "CXR735_IM-2294/1.png",
        "ground_truth": "The cardiomediastinal silhouette is within normal limits for size and contour. The lungs are normally inflated without evidence of focal airspace disease, pleural effusion, or pneumothorax. No acute osseus abnormality.",
        "generated_report": "The chest x-ray image shows a large, irregularly shaped mass in the right lung, which could be a tumor or a cyst.",
        "Evaluation(0/1/2/3/4)": "        "
    },
    {
        "image_path": "CXR870_IM-2391/0.png",
        "ground_truth": "The heart and lungs have XXXX XXXX in the interval. Both lungs are clear and expanded. Heart and mediastinum normal.",
        "generated_report": "The chest x-ray image shows a large, irregularly shaped mass in the right lung, which could be a tumor or a cyst. The presence of a mass in the lung can be a potential complication or risk, as it may be indicative of lung cancer or other lung diseases. However, without further information, it is difficult to determine the specific nature of the mass or the potential risks associated with it. Therefore, a follow-up examination or consultation with a medical professional is necessary to determine the cause of the mass and any potential complications or risks.",
        "Evaluation(0/1/2/3/4)": "        "
    },
    {
        "image_path": "CXR870_IM-2391/1.png",
        "ground_truth": "The heart and lungs have XXXX XXXX in the interval. Both lungs are clear and expanded. Heart and mediastinum normal.",
        "generated_report": "The chest X-ray image shows a 65-year-old male patient with a large, irregularly shaped mass in the right lung. The mass is located in the upper lobe of the right lung and appears to be in the apical region. The mass is approximately 1.5 cm in size and has a rounded shape. The patient's lungs are otherwise clear, with no other abnormalities visible. The overall impression is that the patient may have a lung tumor or lesion, which should be further evaluated with additional imaging studies and clinical evaluation.",
        "Evaluation(0/1/2/3/4)": "        "
    },
    {
        "image_path": "CXR588_IM-2183/0.png",
        "ground_truth": "The heart is normal in size and contour. There is no mediastinal widening. The lungs are clear bilaterally. No large pleural effusion or pneumothorax. The XXXX are intact.",
        "generated_report": "<p>The chest x-ray</p> {<1><1><100><100>} shows a 35-year-old male with a history of cocaine use and a history of recent cocaine use.",
        "Evaluation(0/1/2/3/4)": "        "
    },
    {
        "image_path": "CXR588_IM-2183/1.png",
        "ground_truth": "The heart is normal in size and contour. There is no mediastinal widening. The lungs are clear bilaterally. No large pleural effusion or pneumothorax. The XXXX are intact.",
        "generated_report": "The overall impression of the chest x-ray image is that of a patient with a large, irregularly shaped mass in the right lung.",
        "Evaluation(0/1/2/3/4)": "        "
    },
    {
        "image_path": "CXR1509_IM-0331/0.png",
        "ground_truth": "Lungs are clear bilaterally.There is no focal consolidation, pleural effusion, or pneumothoraces. Cardiomediastinal silhouette is within normal limits. XXXX are unremarkable.",
        "generated_report": "<p>The chest x-ray</p> {<1><0><100><100>} shows a 35-year-old male with a large, well-defined, round, homogeneous, and smooth lesion in the right lung field, measuring approximately 1.5 cm in diameter, with a central cavity and a small, irregular, and ill-defined nodule in the right upper lobe, measuring approximately 0.5 cm in diameter, and a small, irregular, and ill-defined nodule in the right lower lobe, measuring approximately 0.5 cm in diameter",
        "Evaluation(0/1/2/3/4)": "        "
    },
    {
        "image_path": "CXR1509_IM-0331/1.png",
        "ground_truth": "Lungs are clear bilaterally.There is no focal consolidation, pleural effusion, or pneumothoraces. Cardiomediastinal silhouette is within normal limits. XXXX are unremarkable.",
        "generated_report": "<p>The size and shape of the heart in this chest x-ray image</p> {<1><1><88><100>}",
        "Evaluation(0/1/2/3/4)": "        "
    },
    {
        "image_path": "CXR2953_IM-1351/0.png",
        "ground_truth": "The lungs are clear. There is no pleural effusion or pneumothorax. The heart and mediastinum are normal. The skeletal structures are normal.",
        "generated_report": "The chest X-ray image shows a male patient with a large, irregularly shaped mass in the right lung. The mass is located in the upper lobe of the lung and appears to be in the right hemithorax. The mass is not well-defined and has a spiculated appearance, which suggests that it may be a metastatic lesion or a primary tumor. The patient's overall condition is concerning, and further evaluation is necessary to determine the cause of the mass and the extent of the disease.",
        "Evaluation(0/1/2/3/4)": "        "
    },
    {
        "image_path": "CXR2953_IM-1351/1.png",
        "ground_truth": "The lungs are clear. There is no pleural effusion or pneumothorax. The heart and mediastinum are normal. The skeletal structures are normal.",
        "generated_report": "The overall impression of this chest X-ray image is that of a patient with a large, irregularly shaped mass in the right lung.",
        "Evaluation(0/1/2/3/4)": "        "
    },
    {
        "image_path": "CXR2204_IM-0813/0.png",
        "ground_truth": "The heart and lungs have XXXX XXXX in the interval. Both lungs are clear and expanded. Heart and mediastinum normal.",
        "generated_report": "The chest x-ray image shows the lungs and heart.",
        "Evaluation(0/1/2/3/4)": "        "
    },
    {
        "image_path": "CXR2204_IM-0813/1.png",
        "ground_truth": "The heart and lungs have XXXX XXXX in the interval. Both lungs are clear and expanded. Heart and mediastinum normal.",
        "generated_report": "<p>The patient</p> {<1><0><100><100>} is a 45-year-old male who presented to the emergency department with a 2-day history of worsening right-sided chest pain and shortness of breath. He had a history of hypertension and smoked 1 pack of cigarettes per day. He was found to have a large, irregularly-shaped mass in the right lung field, which was consistent with a lung cancer. The patient underwent a right lower lobectomy and was found to have a stage IIIA adenocarcinoma of the lung.",
        "Evaluation(0/1/2/3/4)": "        "
    },
    {
        "image_path": "CXR43_IM-2070/0.png",
        "ground_truth": "The heart and lungs have XXXX XXXX in the interval. Both lungs are clear and expanded. Heart and mediastinum normal.",
        "generated_report": "The chest X-ray image shows a patient with a large, irregularly shaped mass in the right lung.",
        "Evaluation(0/1/2/3/4)": "        "
    },
    {
        "image_path": "CXR43_IM-2070/1.png",
        "ground_truth": "The heart and lungs have XXXX XXXX in the interval. Both lungs are clear and expanded. Heart and mediastinum normal.",
        "generated_report": "<p>The chest x-ray</p> {<1><1><98><100>} shows a large, irregularly shaped mass in the right lung field, which is consistent with a lung tumor",
        "Evaluation(0/1/2/3/4)": "        "
    },
    {
        "image_path": "CXR3446_IM-1669/0.png",
        "ground_truth": "Cardiac and mediastinal contours are within normal limits. The lungs are clear. Bony structures are intact.",
        "generated_report": "<p>The chest x-ray</p> {<1><1><100><100>} shows a large, well-defined, round, homogeneous, and smoothly marginated mass in the right hemithorax, measuring approximately 10 cm in diameter, with a slightly irregular margin and a small, rounded, hyperechoic area in the center of the mass",
        "Evaluation(0/1/2/3/4)": "        "
    },
    {
        "image_path": "CXR3446_IM-1669/1.png",
        "ground_truth": "Cardiac and mediastinal contours are within normal limits. The lungs are clear. Bony structures are intact.",
        "generated_report": "The chest X-ray image shows a patient with a large, irregularly shaped mass in the right lung.",
        "Evaluation(0/1/2/3/4)": "        "
    },
    {
        "image_path": "CXR3495_IM-1700/0.png",
        "ground_truth": "The cardiomediastinal silhouette is within normal limits for size and contour. The lungs are normally inflated without evidence of focal airspace disease, pleural effusion, or pneumothorax. Osseous structures are within normal limits for patient age..",
        "generated_report": "Yes, there are visible indications of enlargement or abnormalities in the patient's lymph nodes in this chest x-ray image.",
        "Evaluation(0/1/2/3/4)": "        "
    },
    {
        "image_path": "CXR3495_IM-1700/1.png",
        "ground_truth": "The cardiomediastinal silhouette is within normal limits for size and contour. The lungs are normally inflated without evidence of focal airspace disease, pleural effusion, or pneumothorax. Osseous structures are within normal limits for patient age..",
        "generated_report": "The chest X-ray image shows a patient with a large, irregularly shaped mass in the right lung.",
        "Evaluation(0/1/2/3/4)": "        "
    },
    {
        "image_path": "CXR795_IM-2331/0.png",
        "ground_truth": "Heart size normal. Lungs are clear. XXXX are normal. No pneumonia, effusions, edema, pneumothorax, adenopathy, nodules or masses.",
        "generated_report": "Yes, there are several abnormalities and concerns in this chest X-ray image. Firstly, there is a large mass in the right lung, which is likely a tumor. The mass is located in the upper lobe of the right lung and is visible in the anterior-posterior view. Additionally, there is a small nodule in the left lung, which could be a benign lesion or a malignant tumor.\n\n\nFurthermore, there is a pleural effusion in the right chest cavity, which is an accumulation of fluid between the chest wall and the lung. This can be caused by various conditions, including pneumonia, pleurisy, or cancer.\n\n\nFinally, there is a small amount of fluid in the right pleural space, which is likely a result of the pleural effusion.\n\n\nOverall, these abnormalities and concerns suggest that the patient may have a serious underlying condition that requires further evaluation and treatment by a medical professional.",
        "Evaluation(0/1/2/3/4)": "        "
    },
    {
        "image_path": "CXR795_IM-2331/1.png",
        "ground_truth": "Heart size normal. Lungs are clear. XXXX are normal. No pneumonia, effusions, edema, pneumothorax, adenopathy, nodules or masses.",
        "generated_report": "abnormal",
        "Evaluation(0/1/2/3/4)": "        "
    },
    {
        "image_path": "CXR3867_IM-1960/0.png",
        "ground_truth": "The cardiomediastinal silhouette and pulmonary vasculature are within normal limits in size. The lungs are clear of focal airspace disease, pneumothorax, or pleural effusion. There are no acute bony findings.",
        "generated_report": "The chest x-ray image shows a large, irregularly shaped mass in the right lung, which could be a tumor or a cyst. The presence of a mass in the lung can be a potential complication or risk, as it may indicate lung cancer or other lung diseases. However, without further information, it is difficult to determine the specific nature of the mass or the potential risks associated with it. Therefore, a follow-up examination or consultation with a medical professional is necessary to determine the cause of the mass and any potential complications or risks.",
        "Evaluation(0/1/2/3/4)": "        "
    },
    {
        "image_path": "CXR3867_IM-1960/1.png",
        "ground_truth": "The cardiomediastinal silhouette and pulmonary vasculature are within normal limits in size. The lungs are clear of focal airspace disease, pneumothorax, or pleural effusion. There are no acute bony findings.",
        "generated_report": "The chest X-ray image shows a patient with a large, irregularly shaped mass in the right lung.",
        "Evaluation(0/1/2/3/4)": "        "
    },
    {
        "image_path": "CXR3720_IM-1859/0.png",
        "ground_truth": "The cardiomediastinal silhouette and pulmonary vasculature are within normal limits in size. The lungs are clear of focal airspace disease, pneumothorax, or pleural effusion. There are no acute bony findings.",
        "generated_report": "Yes, there are indications of infection or inflammation in the chest x-ray image. The patient has a large, irregularly shaped, and ill-defined mass in the right lung field, which is likely to be a metastatic tumor. The mass is located in the right upper lobe of the lung, which is a common location for metastatic tumors to spread to. The presence of this mass suggests that the patient may have a malignancy, such as lung cancer, that has spread to the lungs.\n\n\nAdditionally, there is a small, irregularly shaped, and ill-defined mass in the left lung field, which could be a metastatic tumor or a benign lesion. The presence of these masses suggests that the patient may have a malignancy, such as lung cancer, that has spread to the lungs.\n\n\nThe patient's chest x-ray also shows a small amount of fluid in the right pleural space, which could be an indication of pleural effusion, a common complication of lung cancer. The presence of pleural effusion can cause symptoms such as chest pain, coughing, and difficulty breathing.\n\n\nOverall, the chest x-ray image suggests that the patient may have a malignancy, such as lung cancer, that has spread to the lungs, and may require further evaluation",
        "Evaluation(0/1/2/3/4)": "        "
    },
    {
        "image_path": "CXR3720_IM-1859/1.png",
        "ground_truth": "The cardiomediastinal silhouette and pulmonary vasculature are within normal limits in size. The lungs are clear of focal airspace disease, pneumothorax, or pleural effusion. There are no acute bony findings.",
        "generated_report": "The overall impression of this chest x-ray image is that of a patient with a large, irregularly shaped mass in the right lung.",
        "Evaluation(0/1/2/3/4)": "        "
    },
    {
        "image_path": "CXR1931_IM-0602/0.png",
        "ground_truth": "The heart is normal in size. The mediastinum is unremarkable. The lungs are clear.",
        "generated_report": "<p>The chest x-ray</p> {<1><1><100><100>} shows a large, irregularly shaped mass in the right lung field, which is consistent with a lung tumor.",
        "Evaluation(0/1/2/3/4)": "        "
    },
    {
        "image_path": "CXR1931_IM-0602/1.png",
        "ground_truth": "The heart is normal in size. The mediastinum is unremarkable. The lungs are clear.",
        "generated_report": "The chest x-ray image shows a clear view of the lungs and heart.",
        "Evaluation(0/1/2/3/4)": "        "
    },
    {
        "image_path": "CXR1771_IM-0505/0.png",
        "ground_truth": "The heart and lungs have XXXX XXXX in the interval. Both lungs are clear and expanded. Heart and mediastinum normal.",
        "generated_report": "The size and shape of the heart in this chest x-ray image are normal.",
        "Evaluation(0/1/2/3/4)": "        "
    },
    {
        "image_path": "CXR1771_IM-0505/1.png",
        "ground_truth": "The heart and lungs have XXXX XXXX in the interval. Both lungs are clear and expanded. Heart and mediastinum normal.",
        "generated_report": "The chest x-ray image shows a patient with a large lung mass in the right lung, which is likely a tumor. The mass is visible as a darker area in the right lung, and it appears to be larger than the left lung. The heart is also visible in the image, and it appears to be in a normal position.",
        "Evaluation(0/1/2/3/4)": "        "
    },
    {
        "image_path": "CXR3126_IM-1470/0.png",
        "ground_truth": "The cardiomediastinal silhouette is within normal limits for appearance. No focal areas of pulmonary consolidation. No pneumothorax. No pleural effusion. The thoracic spine appears intact. No acute, displaced rib fractures.",
        "generated_report": "Yes, there are visible indications of enlargement or abnormalities in the patient's lymph nodes in this chest x-ray image.",
        "Evaluation(0/1/2/3/4)": "        "
    },
    {
        "image_path": "CXR3126_IM-1470/1.png",
        "ground_truth": "The cardiomediastinal silhouette is within normal limits for appearance. No focal areas of pulmonary consolidation. No pneumothorax. No pleural effusion. The thoracic spine appears intact. No acute, displaced rib fractures.",
        "generated_report": "The chest x-ray shows a patient with a large, irregularly shaped mass in the right lung. The mass is located in the upper lobe of the lung and appears to be in the apical region. The mass is surrounded by a pleural effusion, which is a fluid accumulation in the space between the lung and the chest wall. The patient's heart is visible in the upper left corner of the image, and there is no evidence of cardiac tamponade or other cardiac abnormalities. The patient's lungs are otherwise normal, with no evidence of pneumonia or other lung abnormalities. The patient's liver is also visible in the upper right corner of the image, and there is no evidence of liver disease or other abnormalities. Overall, the patient's chest x-ray suggests that the patient may have a lung mass or other lung abnormality, and further evaluation is necessary to determine the cause of the pleural effusion and the nature of the mass.",
        "Evaluation(0/1/2/3/4)": "        "
    },
    {
        "image_path": "CXR3105_IM-1456/0.png",
        "ground_truth": "Heart and mediastinum within normal limits. Negative for focal pulmonary consolidation, pleural effusion, or pneumothorax.",
        "generated_report": "<p>The chest x-ray</p> {<1><1><99><99>} shows a 45-year-old male with a large, well-defined, round, homogeneous, and smoothly marginated mass in the right hemithorax, measuring approximately 10 cm in diameter, with a slightly irregular margin and a central area of low density, which is consistent with a metastatic lesion",
        "Evaluation(0/1/2/3/4)": "        "
    },
    {
        "image_path": "CXR3105_IM-1456/1.png",
        "ground_truth": "Heart and mediastinum within normal limits. Negative for focal pulmonary consolidation, pleural effusion, or pneumothorax.",
        "generated_report": "The chest x-ray image shows a large, irregularly shaped mass in the right lung, which could be a tumor or a cyst.",
        "Evaluation(0/1/2/3/4)": "        "
    },
    {
        "image_path": "CXR2796_IM-1228/0.png",
        "ground_truth": "Cardiac and mediastinal contours are within normal limits. The lungs are clear. Bony structures are intact.",
        "generated_report": "The chest X-ray image shows a patient with a large, irregularly shaped mass in the right lung. The mass is located in the upper lobe of the lung and appears to be in the apical region. The mass is surrounded by a pleural effusion, which is a fluid accumulation between the lung and the chest wall. The patient's heart is visible in the upper left corner of the image, and there is no evidence of any other abnormalities in the chest or lungs.",
        "Evaluation(0/1/2/3/4)": "        "
    },
    {
        "image_path": "CXR2796_IM-1228/1.png",
        "ground_truth": "Cardiac and mediastinal contours are within normal limits. The lungs are clear. Bony structures are intact.",
        "generated_report": "<p>A chest x-ray</p> {<0><0><100><100>} shows a patient with a large, irregularly shaped mass in the right lung field",
        "Evaluation(0/1/2/3/4)": "        "
    },
    {
        "image_path": "CXR1323_IM-0209/0.png",
        "ground_truth": "The heart size and mediastinal silhouette are within normal limits for contour. The lungs are clear. No pneumothorax or pleural effusions. The XXXX are intact.",
        "generated_report": "<p>The chest x-ray</p> {<0><0><100><100>} shows a large, well-defined, homogeneous, and smoothly marginated mass in the right hemithorax, measuring approximately 10 cm in diameter, with a slightly irregular margin and a small area of pleural effusion",
        "Evaluation(0/1/2/3/4)": "        "
    },
    {
        "image_path": "CXR1323_IM-0209/1.png",
        "ground_truth": "The heart size and mediastinal silhouette are within normal limits for contour. The lungs are clear. No pneumothorax or pleural effusions. The XXXX are intact.",
        "generated_report": "<p>The chest x-ray</p> {<1><1><98><100>} shows a large, irregularly shaped mass in the right lung, which is likely a metastatic tumor",
        "Evaluation(0/1/2/3/4)": "        "
    },
    {
        "image_path": "CXR1309_IM-0201-1001/0.png",
        "ground_truth": "The cardiomediastinal silhouette and pulmonary vasculature are within normal limits in size. The lungs are clear of focal airspace disease, pneumothorax, or pleural effusion. There are no acute bony findings.",
        "generated_report": "abnormal",
        "Evaluation(0/1/2/3/4)": "        "
    },
    {
        "image_path": "CXR1309_IM-0201-1001/1.png",
        "ground_truth": "The cardiomediastinal silhouette and pulmonary vasculature are within normal limits in size. The lungs are clear of focal airspace disease, pneumothorax, or pleural effusion. There are no acute bony findings.",
        "generated_report": "<p>The chest x-ray</p> {<1><1><99><100>} shows a large, irregularly shaped mass in the right lung, which is likely a metastatic tumor",
        "Evaluation(0/1/2/3/4)": "        "
    },
    {
        "image_path": "CXR2423_IM-0965/0.png",
        "ground_truth": "The heart is normal in size. The mediastinum is unremarkable. The lungs are clear.",
        "generated_report": "The overall impression of this chest x-ray image is that the patient has a large, irregularly shaped mass in the right lung, which is likely to be a tumor.",
        "Evaluation(0/1/2/3/4)": "        "
    },
    {
        "image_path": "CXR2423_IM-0965/1.png",
        "ground_truth": "The heart is normal in size. The mediastinum is unremarkable. The lungs are clear.",
        "generated_report": "<p>The chest x-ray</p> {<0><0><100><100>} shows a large, irregularly shaped mass in the right lung, which is likely a metastatic tumor",
        "Evaluation(0/1/2/3/4)": "        "
    },
    {
        "image_path": "CXR3194_IM-1505/0.png",
        "ground_truth": "The heart size and mediastinal silhouette are within normal limits for contour. The lungs are clear. No pneumothorax or pleural effusions. The XXXX are intact.",
        "generated_report": "The chest X-ray image shows a patient with a large, irregularly shaped mass in the right lung, which is likely a tumor. The mass is located in the upper lobe of the right lung and appears to be in the apical region. The mass is not well-defined and has a complex shape, which may indicate a malignant tumor. The patient's lungs are otherwise clear, with no other abnormalities visible.",
        "Evaluation(0/1/2/3/4)": "        "
    },
    {
        "image_path": "CXR3194_IM-1505/1.png",
        "ground_truth": "The heart size and mediastinal silhouette are within normal limits for contour. The lungs are clear. No pneumothorax or pleural effusions. The XXXX are intact.",
        "generated_report": "The chest x-ray shows a patient with a large, irregularly shaped mass in the right lung. The mass is located in the upper lobe of the lung and appears to be in the apical region. The mass is surrounded by a thin rim of lung tissue, which is consistent with a benign lesion. The patient's heart and mediastinum are visible in the image, and there is no evidence of any cardiac or mediastinal abnormalities. The patient's lungs are otherwise normal, with no evidence of any other lesions or abnormalities. The patient's chest wall is also normal, with no evidence of any abnormalities. Overall, the findings suggest that the patient has a benign lung lesion, likely a benign tumor or cyst, which may require further evaluation and management by a radiologist or other medical professional.",
        "Evaluation(0/1/2/3/4)": "        "
    },
    {
        "image_path": "CXR2136_IM-0758/0.png",
        "ground_truth": "Mediastinal contours are normal. Lungs are clear. There is no pneumothorax or large pleural effusion.",
        "generated_report": "<p>The size and shape of the heart in this chest x-ray image</p> {<1><1><86><100>}",
        "Evaluation(0/1/2/3/4)": "        "
    },
    {
        "image_path": "CXR2136_IM-0758/1.png",
        "ground_truth": "Mediastinal contours are normal. Lungs are clear. There is no pneumothorax or large pleural effusion.",
        "generated_report": "The chest X-ray image shows the lungs and heart.",
        "Evaluation(0/1/2/3/4)": "        "
    },
    {
        "image_path": "CXR3778_IM-1894/0.png",
        "ground_truth": "Cardiac and mediastinal contours are within normal limits. The lungs are clear. Bony structures are intact.",
        "generated_report": "abnormal",
        "Evaluation(0/1/2/3/4)": "        "
    },
    {
        "image_path": "CXR3778_IM-1894/1.png",
        "ground_truth": "Cardiac and mediastinal contours are within normal limits. The lungs are clear. Bony structures are intact.",
        "generated_report": "<p>The chest x-ray</p> {<1><0><98><100>} shows a large, irregularly shaped mass in the right lung, which is likely a metastatic tumor",
        "Evaluation(0/1/2/3/4)": "        "
    },
    {
        "image_path": "CXR1726_IM-0479/0.png",
        "ground_truth": "Both lungs are clear and expanded. Heart and mediastinum normal.",
        "generated_report": "The chest X-ray image shows a patient with a large, irregularly shaped mass in the right lung. The mass is located in the upper lobe of the lung and appears to be in the right upper lobe. The mass is not well-defined and has a spiculated appearance, which suggests that it may be a metastatic lesion or a tumor. The patient's lungs are otherwise clear, with no other abnormalities visible. The overall impression is that the patient may have a lung cancer or metastatic lesion.",
        "Evaluation(0/1/2/3/4)": "        "
    },
    {
        "image_path": "CXR1726_IM-0479/1.png",
        "ground_truth": "Both lungs are clear and expanded. Heart and mediastinum normal.",
        "generated_report": "abnormal",
        "Evaluation(0/1/2/3/4)": "        "
    },
    {
        "image_path": "CXR2889_IM-1291/0.png",
        "ground_truth": "The cardiomediastinal silhouette is within normal limits for size and contour. The lungs are normally inflated without evidence of focal airspace disease, pleural effusion, or pneumothorax. Osseous structures are within normal limits for patient age..",
        "generated_report": "<p>The patient</p> {<0><0><100><100>} has a large, irregularly shaped mass in the right lung field, which is likely a metastatic lesion.",
        "Evaluation(0/1/2/3/4)": "        "
    },
    {
        "image_path": "CXR2889_IM-1291/1.png",
        "ground_truth": "The cardiomediastinal silhouette is within normal limits for size and contour. The lungs are normally inflated without evidence of focal airspace disease, pleural effusion, or pneumothorax. Osseous structures are within normal limits for patient age..",
        "generated_report": "<p>The patient</p> {<0><0><70><100>} is a 45-year-old male who presents with a 1-month history of worsening right-sided chest pain and cough. The patient has a history of smoking and has been diagnosed with chronic obstructive pulmonary disease (COPD). The patient is currently on medication for COPD and has been experiencing worsening symptoms over the past month. The patient is also experiencing shortness of breath and chest tightness. The patient has a history of previous lung surgery. The patient is currently experiencing a cough and has been experiencing chest pain for the past month. The patient is currently experiencing a cough and has been experiencing chest pain for the past month. The patient is currently experiencing a cough and has been experiencing chest pain for the past month. The patient is currently experiencing a cough and has been experiencing chest pain for the past month. The patient is currently experiencing a cough and has been experiencing chest pain for the past month. The patient is currently experiencing a cough and has been experiencing chest pain for the past month. The patient is currently experiencing a cough and has been experiencing chest pain for the past month. The patient is currently experiencing a cough and",
        "Evaluation(0/1/2/3/4)": "        "
    },
    {
        "image_path": "CXR2786_IM-1221/0.png",
        "ground_truth": "The lungs are clear bilaterally. Specifically, no evidence of focal consolidation, pneumothorax, or pleural effusion.. Cardio mediastinal silhouette is unremarkable. Visualized osseous structures of the thorax are without acute abnormality.",
        "generated_report": "The size and shape of the heart in this chest x-ray image are not typical of a healthy heart. The heart is enlarged, which is a common sign of heart failure or other cardiovascular conditions. The heart is also irregularly shaped, which can be indicative of various cardiac conditions, including cardiomegaly, cardiac hypertrophy, or cardiac fibrosis. The size and shape of the heart can be used to assess the severity of the condition and determine the appropriate course of treatment.",
        "Evaluation(0/1/2/3/4)": "        "
    },
    {
        "image_path": "CXR2786_IM-1221/1.png",
        "ground_truth": "The lungs are clear bilaterally. Specifically, no evidence of focal consolidation, pneumothorax, or pleural effusion.. Cardio mediastinal silhouette is unremarkable. Visualized osseous structures of the thorax are without acute abnormality.",
        "generated_report": "The chest X-ray image shows a patient with a large, irregularly shaped mass in the right lung. The mass is located in the upper lobe of the lung and appears to be a benign lesion. The patient's lungs are otherwise clear, with no other abnormalities visible. The overall impression is that the patient has a benign lung lesion, which may require further evaluation and follow-up to determine its nature and potential impact on the patient's health.",
        "Evaluation(0/1/2/3/4)": "        "
    },
    {
        "image_path": "CXR497_IM-2114/0.png",
        "ground_truth": "Heart size normal. Lungs are clear. XXXX are normal. No pneumonia, effusions, edema, pneumothorax, adenopathy, nodules or masses.",
        "generated_report": "<p>The patient</p> {<0><0><100><100>} has a large, irregularly shaped, and somewhat diffuse area of consolidation in the right lung field, which is concerning for a pulmonary infection or pneumonia.",
        "Evaluation(0/1/2/3/4)": "        "
    },
    {
        "image_path": "CXR497_IM-2114/1.png",
        "ground_truth": "Heart size normal. Lungs are clear. XXXX are normal. No pneumonia, effusions, edema, pneumothorax, adenopathy, nodules or masses.",
        "generated_report": "The chest x-ray image shows a human body with a large, dark area in the right lung, indicating a lung lesion or tumor. The heart is also visible, with a prominent aortic arch and a prominent pulmonary artery. The heart is located in the upper left corner of the image, and the aortic arch is visible as a dark, curved line. The pulmonary artery is also visible as a dark, curved line.",
        "Evaluation(0/1/2/3/4)": "        "
    },
    {
        "image_path": "CXR162_IM-0401/0.png",
        "ground_truth": "Heart size normal. Lungs are clear. XXXX are normal. No pneumonia, effusions, edema, pneumothorax, adenopathy, nodules or masses.",
        "generated_report": "The size and shape of the heart in this chest x-ray image are normal.",
        "Evaluation(0/1/2/3/4)": "        "
    },
    {
        "image_path": "CXR162_IM-0401/1.png",
        "ground_truth": "Heart size normal. Lungs are clear. XXXX are normal. No pneumonia, effusions, edema, pneumothorax, adenopathy, nodules or masses.",
        "generated_report": "The chest X-ray image shows a patient with a large, irregularly shaped mass in the right lung.",
        "Evaluation(0/1/2/3/4)": "        "
    },
    {
        "image_path": "CXR3763_IM-1883/0.png",
        "ground_truth": "Both lungs are clear and expanded. Heart and mediastinum normal.",
        "generated_report": "The chest x-ray image shows the lungs and heart.",
        "Evaluation(0/1/2/3/4)": "        "
    },
    {
        "image_path": "CXR3763_IM-1883/1.png",
        "ground_truth": "Both lungs are clear and expanded. Heart and mediastinum normal.",
        "generated_report": "abnormal",
        "Evaluation(0/1/2/3/4)": "        "
    },
    {
        "image_path": "CXR485_IM-2109/0.png",
        "ground_truth": "The heart and lungs have XXXX XXXX in the interval. Both lungs are clear and expanded. Heart and mediastinum normal.",
        "generated_report": "<p>The chest x-ray</p> {<0><0><100><100>} shows a large, irregularly shaped mass in the right lung field, which is consistent with a lung tumor.",
        "Evaluation(0/1/2/3/4)": "        "
    },
    {
        "image_path": "CXR485_IM-2109/1.png",
        "ground_truth": "The heart and lungs have XXXX XXXX in the interval. Both lungs are clear and expanded. Heart and mediastinum normal.",
        "generated_report": "The chest x-ray shows a male patient with a large, irregularly shaped mass in the right lung. The mass is located in the upper lobe of the lung and appears to be in the right upper lobe. The mass is not well-defined and has a spiculated appearance, which suggests that it may be a metastatic lesion. The patient's lungs are otherwise clear, with no other abnormalities visible. The patient's heart and mediastinum are also clear, with no evidence of cardiac or mediastinal disease. The patient's bones and soft tissues are also clear, with no evidence of any bone or soft tissue abnormalities. The patient's liver and spleen are also clear, with no evidence of any abnormalities. Overall, the chest x-ray suggests that the patient may have a metastatic lesion in the right lung, but further diagnostic testing is needed to confirm the diagnosis and determine the appropriate course of treatment.",
        "Evaluation(0/1/2/3/4)": "        "
    },
    {
        "image_path": "CXR2020_IM-0668/0.png",
        "ground_truth": "No focal lung consolidation. Heart size and pulmonary vascularity are within normal limits. No pneumothorax or pleural effusion. Osseous structures are grossly intact.",
        "generated_report": "The size and shape of the heart in this chest x-ray image are not typical for a healthy adult.",
        "Evaluation(0/1/2/3/4)": "        "
    },
    {
        "image_path": "CXR2020_IM-0668/1.png",
        "ground_truth": "No focal lung consolidation. Heart size and pulmonary vascularity are within normal limits. No pneumothorax or pleural effusion. Osseous structures are grossly intact.",
        "generated_report": "Yes, there are visible indications of enlargement or abnormalities in the patient's lymph nodes in this chest x-ray image.",
        "Evaluation(0/1/2/3/4)": "        "
    },
    {
        "image_path": "CXR2623_IM-1111/0.png",
        "ground_truth": "Lungs are clear bilaterally with no focal infiltrate, pleural effusion, or pneumothoraces. Cardiomediastinal silhouette is within normal limits. No acute bony or soft tissue abnormality.",
        "generated_report": "The overall impression of this chest x-ray image is that of a male patient with a large, irregularly shaped mass in the right lung. This mass is likely to be a tumor, which could be benign or malignant. The patient's chest is also showing some signs of inflammation, which could be indicative of an infection or other respiratory issues. The patient's heart and other organs appear to be in good condition, with no signs of any major abnormalities.",
        "Evaluation(0/1/2/3/4)": "        "
    },
    {
        "image_path": "CXR2623_IM-1111/1.png",
        "ground_truth": "Lungs are clear bilaterally with no focal infiltrate, pleural effusion, or pneumothoraces. Cardiomediastinal silhouette is within normal limits. No acute bony or soft tissue abnormality.",
        "generated_report": "abnormal",
        "Evaluation(0/1/2/3/4)": "        "
    },
    {
        "image_path": "CXR1190_IM-0128/0.png",
        "ground_truth": "Both lungs are clear and expanded. Heart and mediastinum normal.",
        "generated_report": "The chest X-ray image shows a male patient with a large, irregularly shaped mass in the right lung. The mass is located in the upper lobe of the lung and appears to be a tumor. The patient's lungs are otherwise clear, with no other abnormalities visible. The overall impression is that the patient has a lung tumor, which may be cancerous or benign.",
        "Evaluation(0/1/2/3/4)": "        "
    },
    {
        "image_path": "CXR1190_IM-0128/1.png",
        "ground_truth": "Both lungs are clear and expanded. Heart and mediastinum normal.",
        "generated_report": "The chest X-ray image shows a patient with a large, irregularly shaped mass in the right lung. The mass is located in the upper lobe of the lung and appears to be a tumor. The patient also has a small nodule in the left lung. The lungs are otherwise clear, with no other abnormalities visible.",
        "Evaluation(0/1/2/3/4)": "        "
    },
    {
        "image_path": "CXR1646_IM-0423/0.png",
        "ground_truth": "The lungs are clear bilaterally. Specifically, no evidence of focal consolidation, pneumothorax, or pleural effusion.. Cardio mediastinal silhouette is unremarkable. Visualized osseous structures of the thorax are without acute abnormality.",
        "generated_report": "The chest X-ray image shows a male patient with a large, irregularly shaped mass in the right lung. The mass is located in the upper lobe of the lung and appears to be in the right upper lobe. The mass is not well-defined and has a spiculated appearance, which suggests that it may be a metastatic lesion or a primary tumor. The patient's lungs are otherwise clear, with no other abnormalities visible.",
        "Evaluation(0/1/2/3/4)": "        "
    },
    {
        "image_path": "CXR1646_IM-0423/1.png",
        "ground_truth": "The lungs are clear bilaterally. Specifically, no evidence of focal consolidation, pneumothorax, or pleural effusion.. Cardio mediastinal silhouette is unremarkable. Visualized osseous structures of the thorax are without acute abnormality.",
        "generated_report": "The most prominent feature visible in this chest x-ray image is a large, well-defined, and irregularly shaped mass in the right lung field. This mass is indicative of a lung tumor, which could be benign or malignant. The size and location of the mass suggest that it may be a primary or metastatic tumor, and further evaluation is necessary to determine the nature of the lesion and its potential impact on the patient's health.",
        "Evaluation(0/1/2/3/4)": "        "
    },
    {
        "image_path": "CXR1373_IM-0240/0.png",
        "ground_truth": "The lungs are clear. There is no pleural effusion or pneumothorax. The heart is not significantly enlarged. There are atherosclerotic changes of the aorta. Arthritic changes of the skeletal structures are noted.",
        "generated_report": "The chest x-ray image shows a patient with a large, irregularly shaped, and somewhat darker than normal lung field. This abnormality may indicate a pulmonary embolism, which is a serious medical condition that requires immediate attention. The patient should be evaluated by a medical professional to determine the cause of the abnormality and receive appropriate treatment.\n\n\nIn some cases, a pulmonary embolism can be life-threatening, so it is essential to seek medical attention immediately if there are any symptoms such as chest pain, shortness of breath, or coughing. The patient should be monitored closely and receive appropriate treatment, which may include anticoagulant medications, blood thinners, or other interventions to prevent further complications.\n\n\nIn summary, the chest x-ray image shows an abnormality that may indicate a pulmonary embolism, which is a serious medical condition that requires immediate attention. The patient should be evaluated by a medical professional to determine the cause of the abnormality and receive appropriate treatment.",
        "Evaluation(0/1/2/3/4)": "        "
    },
    {
        "image_path": "CXR1373_IM-0240/1.png",
        "ground_truth": "The lungs are clear. There is no pleural effusion or pneumothorax. The heart is not significantly enlarged. There are atherosclerotic changes of the aorta. Arthritic changes of the skeletal structures are noted.",
        "generated_report": "The chest x-ray shows a patient with a large, irregularly shaped mass in the right lung.",
        "Evaluation(0/1/2/3/4)": "        "
    },
    {
        "image_path": "CXR1627_IM-0408/0.png",
        "ground_truth": "The lungs and pleural spaces show no acute abnormality. Heart size and pulmonary vascularity within normal limits. .",
        "generated_report": "abnormal",
        "Evaluation(0/1/2/3/4)": "        "
    },
    {
        "image_path": "CXR1627_IM-0408/1.png",
        "ground_truth": "The lungs and pleural spaces show no acute abnormality. Heart size and pulmonary vascularity within normal limits. .",
        "generated_report": "Yes, there are indications of infection or inflammation in the chest x-ray image. The patient has a large, irregularly shaped, and ill-defined mass in the right lung field, which is likely to be a metastatic lesion or a tumor. The mass is located in the right upper lobe of the lung, which is a common location for metastatic lesions in the lung. The presence of this mass suggests that the patient may have a malignancy, such as lung cancer, that has spread to the lung.\n\n\nThe patient also has a pleural effusion, which is an accumulation of fluid in the space between the lung and the chest wall. This can be caused by various factors, including infection, inflammation, or cancer. The presence of pleural effusion in the chest x-ray image suggests that the patient may have a pleural infection or inflammation, which can be a complication of lung cancer or other respiratory conditions.\n\n\nIn conclusion, the chest x-ray image shows indications of infection or inflammation in the right lung field, which may be caused by a malignancy or other respiratory conditions. The patient should be evaluated further to determine the underlying cause of these findings and to determine the appropriate course of treatment.",
        "Evaluation(0/1/2/3/4)": "        "
    },
    {
        "image_path": "CXR2592_IM-1084/0.png",
        "ground_truth": "The lungs are clear. There is no pleural effusion or pneumothorax. The heart and mediastinum are normal. The skeletal structures are normal.",
        "generated_report": "The most prominent feature visible in this chest x-ray image is a large, dark shadow on the right side of the lungs, which is indicative of a lung tumor or lesion. This shadow is likely caused by a mass or abnormality in the lung tissue, which could be a benign or malignant tumor, a cyst, or a pleural effusion. The presence of this shadow suggests that the patient may have a respiratory condition that requires further evaluation and treatment.",
        "Evaluation(0/1/2/3/4)": "        "
    },
    {
        "image_path": "CXR2592_IM-1084/1.png",
        "ground_truth": "The lungs are clear. There is no pleural effusion or pneumothorax. The heart and mediastinum are normal. The skeletal structures are normal.",
        "generated_report": "The chest X-ray image shows a patient with a large, irregularly shaped mass in the right lung.",
        "Evaluation(0/1/2/3/4)": "        "
    },
    {
        "image_path": "CXR364_IM-1804/0.png",
        "ground_truth": "The cardiomediastinal silhouette and pulmonary vasculature are within normal limits in size. The lungs are clear of focal airspace disease, pneumothorax, or pleural effusion. There are no acute bony findings.",
        "generated_report": "The most prominent feature visible in this chest x-ray image is a large, dark mass in the right lung, which is indicative of a lung tumor or cancer.",
        "Evaluation(0/1/2/3/4)": "        "
    },
    {
        "image_path": "CXR364_IM-1804/1.png",
        "ground_truth": "The cardiomediastinal silhouette and pulmonary vasculature are within normal limits in size. The lungs are clear of focal airspace disease, pneumothorax, or pleural effusion. There are no acute bony findings.",
        "generated_report": "<p>The chest x-ray</p> {<16><0><98><100>} shows a large, irregularly shaped mass in the right lung, which is likely a metastatic tumor",
        "Evaluation(0/1/2/3/4)": "        "
    },
    {
        "image_path": "CXR3890_IM-1973/0.png",
        "ground_truth": "Lungs are clear bilaterally with no focal infiltrate, pleural effusion, or pneumothoraces. Cardiomediastinal silhouette is within normal limits. XXXX and soft tissues are unremarkable.",
        "generated_report": "<p>The chest x-ray</p> {<1><1><100><100>} shows a 35-year-old male with a large, well-circumscribed, homogeneous, and smoothly marginated mass in the right hemithorax, measuring approximately 10 cm in diameter, with a slightly irregular margin and a small, rounded, hyperechoic nodule in the right hemithorax, measuring approximately 1 cm in diameter, with a slightly irregular margin and a small, rounded, hyperechoic nodule in the right hemithorax, measuring approximately 1 cm in diameter",
        "Evaluation(0/1/2/3/4)": "        "
    },
    {
        "image_path": "CXR3890_IM-1973/1.png",
        "ground_truth": "Lungs are clear bilaterally with no focal infiltrate, pleural effusion, or pneumothoraces. Cardiomediastinal silhouette is within normal limits. XXXX and soft tissues are unremarkable.",
        "generated_report": "The size and shape of the heart in this chest x-ray image are not typical for a healthy adult. The heart is enlarged, and the shape is irregular. This could indicate a cardiac condition, such as cardiomegaly or cardiac hypertrophy, which is characterized by an enlarged heart due to various factors, including genetic conditions, high blood pressure, or heart failure. It is essential to consult with a medical professional to determine the cause of the enlarged heart and develop an appropriate treatment plan.",
        "Evaluation(0/1/2/3/4)": "        "
    },
    {
        "image_path": "CXR1956_IM-0623/0.png",
        "ground_truth": "The cardiomediastinal contours are within normal limits. Pulmonary vasculature is unremarkable. There is no focal airspace opacity. No pleural effusion or pneumothorax is seen. No acute bony abnormality is identified.",
        "generated_report": "The chest x-ray image shows the lungs and heart.",
        "Evaluation(0/1/2/3/4)": "        "
    },
    {
        "image_path": "CXR1956_IM-0623/1.png",
        "ground_truth": "The cardiomediastinal contours are within normal limits. Pulmonary vasculature is unremarkable. There is no focal airspace opacity. No pleural effusion or pneumothorax is seen. No acute bony abnormality is identified.",
        "generated_report": "The chest X-ray image shows a patient with a large, irregularly shaped mass in the right lung. The mass is located in the upper lobe of the lung and appears to be a benign lesion. The patient's overall condition is stable, and there are no signs of any other abnormalities in the lungs or other organs.",
        "Evaluation(0/1/2/3/4)": "        "
    },
    {
        "image_path": "CXR3902_IM-1981/0.png",
        "ground_truth": "The heart and lungs have XXXX XXXX in the interval. Both lungs are clear and expanded. Heart and mediastinum normal.",
        "generated_report": "The chest x-ray image shows the lungs and heart, which are both visible in the chest cavity.",
        "Evaluation(0/1/2/3/4)": "        "
    },
    {
        "image_path": "CXR3902_IM-1981/1.png",
        "ground_truth": "The heart and lungs have XXXX XXXX in the interval. Both lungs are clear and expanded. Heart and mediastinum normal.",
        "generated_report": "Yes, there are indications of infection or inflammation in the chest x-ray image. The patient has a large, irregularly shaped, and ill-defined consolidation in the right lung field, which is consistent with pneumonia or other pulmonary infections. The consolidation is likely caused by an infection or inflammation in the lung tissue, which can be caused by various factors, including bacterial, viral, or fungal infections, or other conditions such as pneumonia or pleurisy. The presence of this consolidation suggests that the patient may have a serious underlying condition that requires medical attention.",
        "Evaluation(0/1/2/3/4)": "        "
    },
    {
        "image_path": "CXR1219_IM-0146/0.png",
        "ground_truth": "Heart size and mediastinal contours are normal in appearance. No consolidative airspace opacities. No radiographic evidence of pleural effusion or pneumothorax. Visualized osseous structures appear intact.",
        "generated_report": "The overall impression of this chest x-ray image is that of a patient with a large, irregularly shaped mass in the right lung.",
        "Evaluation(0/1/2/3/4)": "        "
    },
    {
        "image_path": "CXR1219_IM-0146/1.png",
        "ground_truth": "Heart size and mediastinal contours are normal in appearance. No consolidative airspace opacities. No radiographic evidence of pleural effusion or pneumothorax. Visualized osseous structures appear intact.",
        "generated_report": "The most prominent feature visible in this chest x-ray image is a large, irregularly shaped mass in the right lung. This mass is indicative of a lung tumor, which could be benign or malignant. The size and location of the mass suggest that it may be a primary or metastatic tumor, and further evaluation is necessary to determine the nature of the lesion.",
        "Evaluation(0/1/2/3/4)": "        "
    },
    {
        "image_path": "CXR932_IM-2430/0.png",
        "ground_truth": "No gross consolidation, atelectasis or infiltrate. No pleural fluid collection or pneumothorax. Cardiomediastinal silhouette is within normal limits. XXXX XXXX is intact.",
        "generated_report": "The chest x-ray shows a male patient with a large, well-defined, rounded mass in the right hemithorax. The mass is located in the posterior mediastinum and is approximately 10 cm in diameter. The mass is surrounded by a thin rim of soft tissue and appears to be attached to the mediastinum. There is no evidence of any bony erosion or destruction of the ribs. The patient's lungs are otherwise normal, with no evidence of any pneumothorax or pleural effusion. The patient's heart is also normal, with no evidence of any cardiac abnormalities. The patient's liver and spleen are also normal. The patient's abdominal organs are also normal. The patient's bones are also normal. The patient's overall appearance is consistent with a benign tumor, such as a lipoma or a benign soft tissue mass. However, further evaluation and follow-up are necessary to confirm the diagnosis and rule out any malignant or metastatic lesions.",
        "Evaluation(0/1/2/3/4)": "        "
    },
    {
        "image_path": "CXR932_IM-2430/1.png",
        "ground_truth": "No gross consolidation, atelectasis or infiltrate. No pleural fluid collection or pneumothorax. Cardiomediastinal silhouette is within normal limits. XXXX XXXX is intact.",
        "generated_report": "<p>The chest x-ray</p> {<1><1><100><100>} shows a large, irregularly shaped mass in the right lung, which is likely a metastatic tumor",
        "Evaluation(0/1/2/3/4)": "        "
    },
    {
        "image_path": "CXR1487_IM-0314/0.png",
        "ground_truth": "The heart and lungs have XXXX XXXX in the interval. Both lungs are clear and expanded. Heart and mediastinum normal.",
        "generated_report": "The chest X-ray image shows a male patient with a large, irregularly shaped, and somewhat diffuse area of consolidation in the right lung field. This area of consolidation is likely indicative of pneumonia or other pulmonary infection. The patient's lungs are otherwise clear, with no other abnormalities visible. The overall impression is that the patient may have a respiratory infection, such as pneumonia, which could be causing the consolidation in the right lung field.",
        "Evaluation(0/1/2/3/4)": "        "
    },
    {
        "image_path": "CXR1487_IM-0314/1.png",
        "ground_truth": "The heart and lungs have XXXX XXXX in the interval. Both lungs are clear and expanded. Heart and mediastinum normal.",
        "generated_report": "The chest x-ray image shows a large, irregularly shaped mass in the right lung, which could be a lung tumor or a cyst.",
        "Evaluation(0/1/2/3/4)": "        "
    },
    {
        "image_path": "CXR1454_IM-0293/0.png",
        "ground_truth": "The heart is normal in size. The mediastinum is unremarkable. The lungs are clear.",
        "generated_report": "The overall impression of this chest x-ray image is that of a patient with a large, irregularly shaped mass in the right lung.",
        "Evaluation(0/1/2/3/4)": "        "
    },
    {
        "image_path": "CXR1454_IM-0293/1.png",
        "ground_truth": "The heart is normal in size. The mediastinum is unremarkable. The lungs are clear.",
        "generated_report": "The overall impression of this chest x-ray image is that of a patient with a large, irregularly shaped, and irregularly located mass in the right lung.",
        "Evaluation(0/1/2/3/4)": "        "
    },
    {
        "image_path": "CXR1582_IM-0378/0.png",
        "ground_truth": "Both lungs are clear and expanded. Heart and mediastinum normal.",
        "generated_report": "The chest X-ray image shows a patient with a large, irregularly shaped mass in the right lung. The mass is located in the upper lobe of the lung and appears to be a tumor. The patient's lungs are otherwise clear, with no other abnormalities visible. The overall impression is that the patient has a lung tumor, which may be cancerous or benign.",
        "Evaluation(0/1/2/3/4)": "        "
    },
    {
        "image_path": "CXR1582_IM-0378/1.png",
        "ground_truth": "Both lungs are clear and expanded. Heart and mediastinum normal.",
        "generated_report": "Yes, there are indications of infection or inflammation in the chest x-ray image. The patient has a large, irregularly shaped, white area in the right lung field, which is likely due to pneumonia or other inflammatory conditions. The presence of this area suggests that there is an infection or inflammation in the lung tissue, which can be caused by various factors, such as bacterial or viral infections, or other underlying conditions like tuberculosis or cancer.",
        "Evaluation(0/1/2/3/4)": "        "
    },
    {
        "image_path": "CXR2413_IM-0959/0.png",
        "ground_truth": "Heart size and pulmonary vascularity within normal limits. No focal infiltrate, pneumothorax or pleural effusion identified.",
        "generated_report": "<p>The size and shape of the heart in this chest x-ray image</p> {<1><1><100><100>}",
        "Evaluation(0/1/2/3/4)": "        "
    },
    {
        "image_path": "CXR2413_IM-0959/1.png",
        "ground_truth": "Heart size and pulmonary vascularity within normal limits. No focal infiltrate, pneumothorax or pleural effusion identified.",
        "generated_report": "The overall impression of this chest X-ray image is that of a patient with a large, irregularly shaped mass in the right lung.",
        "Evaluation(0/1/2/3/4)": "        "
    },
    {
        "image_path": "CXR141_IM-0260/0.png",
        "ground_truth": "Cardiac size, mediastinal contour, and pulmonary vascularity are within normal limits. No focal consolidation, suspicious pulmonary opacity, pleural effusion, or pneumothorax. The visualized osseous structures appear intact.",
        "generated_report": "The chest x-ray image shows the lungs and heart.",
        "Evaluation(0/1/2/3/4)": "        "
    },
    {
        "image_path": "CXR141_IM-0260/1.png",
        "ground_truth": "Cardiac size, mediastinal contour, and pulmonary vascularity are within normal limits. No focal consolidation, suspicious pulmonary opacity, pleural effusion, or pneumothorax. The visualized osseous structures appear intact.",
        "generated_report": "The chest x-ray image shows a large, irregularly shaped mass in the right lung, which is likely a metastatic tumor.",
        "Evaluation(0/1/2/3/4)": "        "
    },
    {
        "image_path": "CXR2910_IM-1314/0.png",
        "ground_truth": "The heart size is normal. The mediastinal contour is within normal limits. The lungs are free of any focal infiltrates. There are no nodules or masses. No visible pneumothorax. No visible pleural fluid. The XXXX are grossly normal. There is no visible free intraperitoneal air under the diaphragm.",
        "generated_report": "abnormal",
        "Evaluation(0/1/2/3/4)": "        "
    },
    {
        "image_path": "CXR2910_IM-1314/1.png",
        "ground_truth": "The heart size is normal. The mediastinal contour is within normal limits. The lungs are free of any focal infiltrates. There are no nodules or masses. No visible pneumothorax. No visible pleural fluid. The XXXX are grossly normal. There is no visible free intraperitoneal air under the diaphragm.",
        "generated_report": "The chest X-ray image shows a patient with a large, irregularly shaped mass in the right lung. The mass is located in the upper lobe of the lung and appears to be in the right hemithorax. The mass is not well-defined and has a rough, irregular shape, which may indicate a benign or malignant lesion. The patient's overall condition is not clear from the image, and further evaluation is necessary to determine the nature of the mass and any potential health risks.",
        "Evaluation(0/1/2/3/4)": "        "
    },
    {
        "image_path": "CXR3549_IM-1739-1001/0.png",
        "ground_truth": "The lungs are clear bilaterally. Specifically, no evidence of focal consolidation, pneumothorax, or pleural effusion.. Cardio mediastinal silhouette is unremarkable. Visualized osseous structures of the thorax are without acute abnormality.",
        "generated_report": "The most prominent feature visible in this chest x-ray image is the presence of a large, dark shadow on the right side of the chest, which is indicative of a lung mass or tumor.",
        "Evaluation(0/1/2/3/4)": "        "
    },
    {
        "image_path": "CXR3549_IM-1739-1001/1.png",
        "ground_truth": "The lungs are clear bilaterally. Specifically, no evidence of focal consolidation, pneumothorax, or pleural effusion.. Cardio mediastinal silhouette is unremarkable. Visualized osseous structures of the thorax are without acute abnormality.",
        "generated_report": "The most prominent feature visible in this chest x-ray image is the presence of a large, dark shadow on the right side of the chest, which is indicative of a lung mass or tumor. This could be a sign of lung cancer or another lung disease, and it is important to consult a medical professional for proper diagnosis and treatment.",
        "Evaluation(0/1/2/3/4)": "        "
    },
    {
        "image_path": "CXR3603_IM-1779/0.png",
        "ground_truth": "Cardiac and mediastinal contours are within normal limits. The lungs are clear. Bony structures are intact.",
        "generated_report": "The chest X-ray image shows a male patient with a large, irregularly shaped mass in the right lung. The mass is located in the upper lobe of the lung and appears to be a tumor. The patient's lungs are otherwise clear, with no other abnormalities visible. The overall impression is that the patient has a lung tumor, which may be cancerous or benign.",
        "Evaluation(0/1/2/3/4)": "        "
    },
    {
        "image_path": "CXR3603_IM-1779/1.png",
        "ground_truth": "Cardiac and mediastinal contours are within normal limits. The lungs are clear. Bony structures are intact.",
        "generated_report": "The size and shape of the heart in this chest x-ray image are abnormal.",
        "Evaluation(0/1/2/3/4)": "        "
    },
    {
        "image_path": "CXR1093_IM-0064/0.png",
        "ground_truth": "The heart size and pulmonary vascularity appear within normal limits. The lungs are free of focal airspace disease. No pleural effusion or pneumothorax is seen.",
        "generated_report": "The chest X-ray image shows a male patient with a large, irregularly shaped, and somewhat irregularly located lung lesion in the right upper lobe. The lesion is visible in the right upper lobe of the lung, and it appears to be a significant abnormality. The patient's chest is otherwise clear, with no other notable abnormalities visible. The overall impression is that the patient may have a lung lesion or tumor, which should be further evaluated by a medical professional to determine its nature and potential significance.",
        "Evaluation(0/1/2/3/4)": "        "
    },
    {
        "image_path": "CXR1093_IM-0064/1.png",
        "ground_truth": "The heart size and pulmonary vascularity appear within normal limits. The lungs are free of focal airspace disease. No pleural effusion or pneumothorax is seen.",
        "generated_report": "The chest x-ray image shows a large mass in the right lung, which could be a lung tumor or a cyst.",
        "Evaluation(0/1/2/3/4)": "        "
    },
    {
        "image_path": "CXR2862_IM-1270/0.png",
        "ground_truth": "The cardiomediastinal silhouette is within normal limits for size and contour. The lungs are normally inflated without evidence of focal airspace disease, pleural effusion, or pneumothorax. Osseous structures are within normal limits for patient age..",
        "generated_report": "The chest x-ray image shows a normal appearance of the lungs and heart.",
        "Evaluation(0/1/2/3/4)": "        "
    },
    {
        "image_path": "CXR2862_IM-1270/1.png",
        "ground_truth": "The cardiomediastinal silhouette is within normal limits for size and contour. The lungs are normally inflated without evidence of focal airspace disease, pleural effusion, or pneumothorax. Osseous structures are within normal limits for patient age..",
        "generated_report": "The chest x-ray image shows a human body with a large lung mass in the right lung, which is likely a tumor or cyst.",
        "Evaluation(0/1/2/3/4)": "        "
    },
    {
        "image_path": "CXR12_IM-0133/0.png",
        "ground_truth": "Lungs are clear bilaterally. Cardiac and mediastinal silhouettes are normal. Pulmonary vasculature is normal. No pneumothorax or pleural effusion. No acute bony abnormality.",
        "generated_report": "Yes, there are visible indications of enlargement or abnormalities in the patient's lymph nodes in this chest x-ray image.",
        "Evaluation(0/1/2/3/4)": "        "
    },
    {
        "image_path": "CXR12_IM-0133/1.png",
        "ground_truth": "Lungs are clear bilaterally. Cardiac and mediastinal silhouettes are normal. Pulmonary vasculature is normal. No pneumothorax or pleural effusion. No acute bony abnormality.",
        "generated_report": "Yes, there are several abnormalities and concerns in this chest X-ray image.",
        "Evaluation(0/1/2/3/4)": "        "
    },
    {
        "image_path": "CXR1535_IM-0346/0.png",
        "ground_truth": "Heart size and mediastinal contours appear within normal limits. Pulmonary vascularity is within normal limits. No focal consolidation, suspicious pulmonary opacity, pneumothorax or definite pleural effusion. Visualized osseous structures appear intact.",
        "generated_report": "Yes, there are visible indications of enlargement or abnormalities in the patient's lymph nodes in this chest x-ray image.",
        "Evaluation(0/1/2/3/4)": "        "
    },
    {
        "image_path": "CXR1535_IM-0346/1.png",
        "ground_truth": "Heart size and mediastinal contours appear within normal limits. Pulmonary vascularity is within normal limits. No focal consolidation, suspicious pulmonary opacity, pneumothorax or definite pleural effusion. Visualized osseous structures appear intact.",
        "generated_report": "<p>The size and shape of the heart in this chest x-ray image are abnormal</p> {<1><1><100><100>}",
        "Evaluation(0/1/2/3/4)": "        "
    },
    {
        "image_path": "CXR3063_IM-1428/0.png",
        "ground_truth": "Lungs are clear bilaterally. Cardiac and mediastinal silhouettes are normal. Pulmonary vasculature is normal. No pneumothorax or pleural effusion. No acute bony abnormality.",
        "generated_report": "<p>A chest x-ray</p> {<1><1><100><100>} shows a large, round, white, and slightly raised lesion in the right upper lobe of the lung, which is consistent with a pulmonary nodule",
        "Evaluation(0/1/2/3/4)": "        "
    },
    {
        "image_path": "CXR3063_IM-1428/1.png",
        "ground_truth": "Lungs are clear bilaterally. Cardiac and mediastinal silhouettes are normal. Pulmonary vasculature is normal. No pneumothorax or pleural effusion. No acute bony abnormality.",
        "generated_report": "The chest x-ray shows a patient with a large, irregularly shaped mass in the right lung.",
        "Evaluation(0/1/2/3/4)": "        "
    },
    {
        "image_path": "CXR771_IM-2316/0.png",
        "ground_truth": "Heart size and pulmonary vascularity within normal limits. No focal infiltrate, pneumothorax or pleural effusion identified.",
        "generated_report": "Yes, there are indications of infection or inflammation in the chest x-ray image. The patient has a large pleural effusion, which is an accumulation of fluid in the pleural space between the lungs and the chest wall. This can be caused by various conditions, including pneumonia, pleuritis, or pleural empyema, which is a collection of pus in the pleural space. The presence of fluid in the pleural space can also be a sign of heart failure or other underlying conditions.",
        "Evaluation(0/1/2/3/4)": "        "
    },
    {
        "image_path": "CXR771_IM-2316/1.png",
        "ground_truth": "Heart size and pulmonary vascularity within normal limits. No focal infiltrate, pneumothorax or pleural effusion identified.",
        "generated_report": "The most prominent feature visible in this chest x-ray image is the large, dark shadow on the right side of the chest, which is indicative of a lung mass or tumor.",
        "Evaluation(0/1/2/3/4)": "        "
    },
    {
        "image_path": "CXR3532_IM-1726/0.png",
        "ground_truth": "The heart and lungs have XXXX XXXX in the interval. Both lungs are clear and expanded. Heart and mediastinum normal.",
        "generated_report": "The chest x-ray image shows a large, irregularly shaped, and slightly elevated lesion in the right lung, which is likely to be a benign lesion.",
        "Evaluation(0/1/2/3/4)": "        "
    },
    {
        "image_path": "CXR3532_IM-1726/1.png",
        "ground_truth": "The heart and lungs have XXXX XXXX in the interval. Both lungs are clear and expanded. Heart and mediastinum normal.",
        "generated_report": "The chest x-ray image shows the lungs and heart.",
        "Evaluation(0/1/2/3/4)": "        "
    },
    {
        "image_path": "CXR3845_IM-1945/0.png",
        "ground_truth": "The cardiomediastinal silhouette and pulmonary vasculature are within normal limits in size. The lungs are clear of focal airspace disease, pneumothorax, or pleural effusion. There are no acute bony findings.",
        "generated_report": "The chest x-ray image shows a large, irregularly shaped mass in the right lung, which could be a tumor or a cyst. The presence of a mass in the lung can be a potential complication or risk, as it may indicate lung cancer or other lung diseases. However, without further information, it is difficult to determine the specific nature of the mass or the potential risks associated with it. Therefore, a follow-up examination or consultation with a medical professional is necessary to determine the cause of the mass and any potential complications or risks.",
        "Evaluation(0/1/2/3/4)": "        "
    },
    {
        "image_path": "CXR3845_IM-1945/1.png",
        "ground_truth": "The cardiomediastinal silhouette and pulmonary vasculature are within normal limits in size. The lungs are clear of focal airspace disease, pneumothorax, or pleural effusion. There are no acute bony findings.",
        "generated_report": "<p>Yes</p> {<14><0><91><100>}",
        "Evaluation(0/1/2/3/4)": "        "
    },
    {
        "image_path": "CXR3403_IM-1647/0.png",
        "ground_truth": "The cardiomediastinal silhouette is normal in size and contour. No focal consolidation, pneumothorax or large pleural effusion. Negative for acute displaced rib fracture.",
        "generated_report": "The chest X-ray image shows a patient with a large, irregularly shaped mass in the right lung.",
        "Evaluation(0/1/2/3/4)": "        "
    },
    {
        "image_path": "CXR3403_IM-1647/1.png",
        "ground_truth": "The cardiomediastinal silhouette is normal in size and contour. No focal consolidation, pneumothorax or large pleural effusion. Negative for acute displaced rib fracture.",
        "generated_report": "abnormal",
        "Evaluation(0/1/2/3/4)": "        "
    },
    {
        "image_path": "CXR1188_IM-0127/0.png",
        "ground_truth": "Both lungs are clear and expanded. Heart and mediastinum normal.",
        "generated_report": "The chest X-ray image shows a patient with a large, irregularly shaped mass in the right lung. The mass is located in the upper lobe of the lung and appears to be a tumor. The patient's heart and mediastinum are visible in the image, and there are no signs of any other abnormalities in the chest. The overall impression is that the patient has a lung tumor, which may require further evaluation and treatment.",
        "Evaluation(0/1/2/3/4)": "        "
    },
    {
        "image_path": "CXR1188_IM-0127/1.png",
        "ground_truth": "Both lungs are clear and expanded. Heart and mediastinum normal.",
        "generated_report": "The chest x-ray shows a male patient with a large, irregularly shaped mass in the right lung. The mass is located in the upper lobe of the lung and appears to be a benign lesion. The patient has a history of smoking, which may have contributed to the development of the lesion. The patient is otherwise healthy and there are no other abnormalities visible on the x-ray. The radiologist's impression is that the patient has a benign lung lesion, likely caused by smoking.",
        "Evaluation(0/1/2/3/4)": "        "
    },
    {
        "image_path": "CXR3329_IM-1594/0.png",
        "ground_truth": "The heart is normal in size and contour. There is no mediastinal widening. The lungs are clear bilaterally. No large pleural effusion or pneumothorax. The XXXX are intact.",
        "generated_report": "Yes, there are indications of infection or inflammation in the chest x-ray image. The patient has a large pleural effusion, which is an accumulation of fluid in the space between the lungs and the chest wall. This can be caused by various conditions, including pneumonia, pleuritis, or pleural empyema. The presence of fluid in the pleural space can lead to respiratory distress and difficulty breathing, and it is important to determine the underlying cause and treat it promptly to prevent further complications.",
        "Evaluation(0/1/2/3/4)": "        "
    },
    {
        "image_path": "CXR3329_IM-1594/1.png",
        "ground_truth": "The heart is normal in size and contour. There is no mediastinal widening. The lungs are clear bilaterally. No large pleural effusion or pneumothorax. The XXXX are intact.",
        "generated_report": "<p>The patient</p> {<0><0><100><100>} is a 45-year-old male who presented to the emergency department with a 2-day history of worsening chest pain and shortness of breath.",
        "Evaluation(0/1/2/3/4)": "        "
    },
    {
        "image_path": "CXR3587_IM-1765/0.png",
        "ground_truth": "The lungs are clear. The cardiomediastinal silhouette is within normal limits. No pneumothorax or pleural effusion.",
        "generated_report": "abnormal",
        "Evaluation(0/1/2/3/4)": "        "
    },
    {
        "image_path": "CXR3587_IM-1765/1.png",
        "ground_truth": "The lungs are clear. The cardiomediastinal silhouette is within normal limits. No pneumothorax or pleural effusion.",
        "generated_report": "The size and shape of the heart in this chest x-ray image are not typical for a healthy adult. The heart is larger than it should be, and it appears to be irregularly shaped. This could indicate a cardiac condition, such as cardiomegaly or cardiac hypertrophy, which is characterized by an enlarged heart. It is important to consult a medical professional for a proper diagnosis and treatment plan.",
        "Evaluation(0/1/2/3/4)": "        "
    },
    {
        "image_path": "CXR1344_IM-0223/0.png",
        "ground_truth": "Mediastinal contours are normal. Lungs are clear. There is no pneumothorax or large pleural effusion.",
        "generated_report": "Yes, there are indications of infection or inflammation in the chest x-ray image. The patient has a large, irregularly shaped, white area in the right lung field, which is likely due to pneumonia or other inflammatory conditions. The presence of this area suggests that there is an infection or inflammation in the lung tissue, which can be caused by various factors, such as bacterial or viral infections, or other underlying conditions like asthma or chronic obstructive pulmonary disease (COPD).",
        "Evaluation(0/1/2/3/4)": "        "
    },
    {
        "image_path": "CXR1344_IM-0223/1.png",
        "ground_truth": "Mediastinal contours are normal. Lungs are clear. There is no pneumothorax or large pleural effusion.",
        "generated_report": "<p>Yes</p> {<1><1><100><100>}",
        "Evaluation(0/1/2/3/4)": "        "
    },
    {
        "image_path": "CXR3962_IM-2027/0.png",
        "ground_truth": "Heart size normal. Lungs are clear. XXXX are normal. No pneumonia, effusions, edema, pneumothorax, adenopathy, nodules or masses.",
        "generated_report": "The chest x-ray image shows a clear view of the lungs and heart.",
        "Evaluation(0/1/2/3/4)": "        "
    },
    {
        "image_path": "CXR3962_IM-2027/1.png",
        "ground_truth": "Heart size normal. Lungs are clear. XXXX are normal. No pneumonia, effusions, edema, pneumothorax, adenopathy, nodules or masses.",
        "generated_report": "<p>The chest x-ray</p> {<1><1><100><100>} shows a large, well-defined, homogeneous, and smoothly marginated mass in the right hemithorax, measuring approximately 10 cm in diameter, with a slightly irregular margin and a small area of calcification in the center of the mass",
        "Evaluation(0/1/2/3/4)": "        "
    },
    {
        "image_path": "CXR1891_IM-0580/0.png",
        "ground_truth": "The heart and lungs have XXXX XXXX in the interval. Both lungs are clear and expanded. Heart and mediastinum normal.",
        "generated_report": "The size and shape of the heart in this chest x-ray image are normal.",
        "Evaluation(0/1/2/3/4)": "        "
    },
    {
        "image_path": "CXR1891_IM-0580/1.png",
        "ground_truth": "The heart and lungs have XXXX XXXX in the interval. Both lungs are clear and expanded. Heart and mediastinum normal.",
        "generated_report": "Yes, there are visible indications of enlargement or abnormalities in the patient's lymph nodes in this chest x-ray image.",
        "Evaluation(0/1/2/3/4)": "        "
    },
    {
        "image_path": "CXR1932_IM-0603/0.png",
        "ground_truth": "Heart size and mediastinal contour are normal. Pulmonary vascularity is normal. Lungs are clear. No pleural effusions or pneumothoraces.",
        "generated_report": "Yes, there are visible indications of enlargement or abnormalities in the patient's lymph nodes in this chest x-ray image.",
        "Evaluation(0/1/2/3/4)": "        "
    },
    {
        "image_path": "CXR1932_IM-0603/1.png",
        "ground_truth": "Heart size and mediastinal contour are normal. Pulmonary vascularity is normal. Lungs are clear. No pleural effusions or pneumothoraces.",
        "generated_report": "The chest X-ray image shows a patient with a large lung mass in the right lung, which is likely a tumor. This tumor is visible as a dark area in the right lung, and it appears to be larger than the left lung. The heart is also visible in the image, and it appears to be in a normal position. The heart is located in the upper right corner of the image, and it is surrounded by the rib cage.",
        "Evaluation(0/1/2/3/4)": "        "
    },
    {
        "image_path": "CXR1510_IM-0331/0.png",
        "ground_truth": "Lungs are clear bilaterally. Cardiac and mediastinal silhouettes are normal. Pulmonary vasculature is normal. No pneumothorax or pleural effusion. No acute bony abnormality.",
        "generated_report": "The chest X-ray image shows a patient with a large, irregularly shaped mass in the right lung. The mass is located in the upper lobe of the lung and appears to be in the right hemithorax. The mass is surrounded by a thin, irregular line of air, which is indicative of a pleural effusion. The patient also has a small amount of fluid in the right pleural space.",
        "Evaluation(0/1/2/3/4)": "        "
    },
    {
        "image_path": "CXR1510_IM-0331/1.png",
        "ground_truth": "Lungs are clear bilaterally. Cardiac and mediastinal silhouettes are normal. Pulmonary vasculature is normal. No pneumothorax or pleural effusion. No acute bony abnormality.",
        "generated_report": "<p>The patient</p> {<0><0><100><100>} is a 45-year-old male who presented to the emergency department with a 2-day history of worsening chest pain and shortness of breath. He had a history of hypertension and hyperlipidemia and was taking medications for these conditions. He had no history of smoking or recent travel. On examination, his vital signs were normal, and his chest examination revealed a large, irregularly-shaped, well-defined mass in the right upper lobe of the lung. The mass was associated with a small pleural effusion. The patient was admitted to the hospital for further evaluation and management of his symptoms. The radiologic findings are consistent with a lung mass, which may be a primary or metastatic tumor. The patient underwent a computed tomography (CT) scan of the chest, which revealed a large, irregularly-shaped, well-defined mass in the right upper lobe of the lung. The mass was associated with a small pleural effusion. The patient underwent a biopsy of the mass, which revealed a metastatic adenocarcinoma. The patient was treated with chemotherapy and radiation therapy, and the mass was successfully resected.",
        "Evaluation(0/1/2/3/4)": "        "
    },
    {
        "image_path": "CXR86_IM-2380/0.png",
        "ground_truth": "Heart size is within normal limits. No focal airspace consolidations. No pneumothorax or pleural effusion.",
        "generated_report": "The chest X-ray image shows a male patient with a large, irregularly shaped mass in the right lung. The mass is located in the upper lobe of the lung and appears to be a tumor. The patient also has a small, irregularly shaped mass in the left lung. The lungs are otherwise clear, with no other abnormalities visible.",
        "Evaluation(0/1/2/3/4)": "        "
    },
    {
        "image_path": "CXR86_IM-2380/1.png",
        "ground_truth": "Heart size is within normal limits. No focal airspace consolidations. No pneumothorax or pleural effusion.",
        "generated_report": "Yes, there are indications of infection or inflammation in the chest x-ray image. The patient has a large, irregularly shaped, and ill-defined consolidation in the right lung field, which is consistent with pneumonia. The consolidation is likely caused by an infection, such as bacterial or viral pneumonia, which can lead to inflammation and fluid accumulation in the lung tissue. The patient's symptoms, such as fever and cough, are also consistent with pneumonia.",
        "Evaluation(0/1/2/3/4)": "        "
    },
    {
        "image_path": "CXR770_IM-2316/0.png",
        "ground_truth": "Cardiac size, mediastinal contour, and pulmonary vascularity are within normal limits. No focal consolidation, suspicious pulmonary opacity, pleural effusion, or pneumothorax. The visualized osseous structures appear intact.",
        "generated_report": "<p>The chest x-ray</p> {<0><0><100><100>} shows a 45-year-old male with a history of smoking and a history of chronic cough for the past 2 years. The patient has a large, well-defined, round, homogeneous, and smooth lesion in the right upper lobe of the lung, measuring approximately 2.5 cm in diameter. The lesion is located in the apical segment of the right upper lobe, and there is no evidence of pleural effusion or pneumothorax. The patient has no other significant findings on the chest x-ray.",
        "Evaluation(0/1/2/3/4)": "        "
    },
    {
        "image_path": "CXR770_IM-2316/1.png",
        "ground_truth": "Cardiac size, mediastinal contour, and pulmonary vascularity are within normal limits. No focal consolidation, suspicious pulmonary opacity, pleural effusion, or pneumothorax. The visualized osseous structures appear intact.",
        "generated_report": "<p>The patient</p> {<0><0><100><100>} is a 45-year-old male who presented to the emergency department with a 2-day history of worsening right-sided chest pain and shortness of breath.",
        "Evaluation(0/1/2/3/4)": "        "
    },
    {
        "image_path": "CXR1796_IM-0517/0.png",
        "ground_truth": "The lungs are clear bilaterally. Specifically, no evidence of focal consolidation, pneumothorax, or pleural effusion.. Cardio mediastinal silhouette is unremarkable. Visualized osseous structures of the thorax are without acute abnormality.",
        "generated_report": "The chest x-ray shows a male patient with a large, irregularly shaped mass in the right lung. The mass is located in the upper lobe of the lung and appears to be a tumor. The patient also has a small, irregularly shaped mass in the left lung. The patient's heart is visible in the upper right corner of the image, and there is a small amount of fluid in the right atrium. The patient's lungs are otherwise clear, with no other abnormalities visible. The patient's liver is also visible in the upper right corner of the image.",
        "Evaluation(0/1/2/3/4)": "        "
    },
    {
        "image_path": "CXR1796_IM-0517/1.png",
        "ground_truth": "The lungs are clear bilaterally. Specifically, no evidence of focal consolidation, pneumothorax, or pleural effusion.. Cardio mediastinal silhouette is unremarkable. Visualized osseous structures of the thorax are without acute abnormality.",
        "generated_report": "The chest X-ray image shows a human body with a large lung mass visible in the right lung.",
        "Evaluation(0/1/2/3/4)": "        "
    },
    {
        "image_path": "CXR1480_IM-0311/0.png",
        "ground_truth": "The heart is normal in size and contour. There is no mediastinal widening. The lungs are clear bilaterally. No large pleural effusion or pneumothorax. The XXXX are intact.",
        "generated_report": "<p>The chest x-ray</p> {<0><0><100><100>} shows a large, irregularly shaped, white area in the right lung field, which is consistent with a lung mass",
        "Evaluation(0/1/2/3/4)": "        "
    },
    {
        "image_path": "CXR1480_IM-0311/1.png",
        "ground_truth": "The heart is normal in size and contour. There is no mediastinal widening. The lungs are clear bilaterally. No large pleural effusion or pneumothorax. The XXXX are intact.",
        "generated_report": "The chest x-ray image shows a human body with a large, dark shadow on the left side of the chest, indicating the presence of a lung.",
        "Evaluation(0/1/2/3/4)": "        "
    },
    {
        "image_path": "CXR3203_IM-1513/0.png",
        "ground_truth": "Cardiac and mediastinal contours are within normal limits. The lungs are clear. Bony structures are intact.",
        "generated_report": "Yes, there are indications of infection or inflammation in the chest x-ray image. The patient has a large, irregularly shaped, and ill-defined consolidation in the right lung field, which is a common sign of pneumonia or other respiratory infections. The consolidation is likely caused by an infection or inflammation in the lung tissue, which can be caused by various factors, including bacterial, viral, or fungal infections, or other conditions such as pneumonia or pleurisy. The presence of consolidation in the right lung field suggests that the infection or inflammation may be affecting the right lung more severely than the left lung.",
        "Evaluation(0/1/2/3/4)": "        "
    },
    {
        "image_path": "CXR3203_IM-1513/1.png",
        "ground_truth": "Cardiac and mediastinal contours are within normal limits. The lungs are clear. Bony structures are intact.",
        "generated_report": "<p>The patient</p> {<1><0><100><100>} is a 45-year-old male who presents with a 1-month history of worsening right-sided chest pain. He has a history of hypertension and hyperlipidemia. He has been experiencing increasing shortness of breath and chest pain over the past few days. He has no history of smoking or exposure to asbestos. He has no other medical conditions. The patient is currently taking lisinopril, losartan, and atorvastatin. He has been experiencing shortness of breath and chest pain for the past few days. The patient is currently taking lisinopril, losartan, and atorvastatin. The patient is currently taking lisinopril, losartan, and atorvastatin. The patient is currently taking lisinopril, losartan, and atorvastatin. The patient is currently taking lisinopril, losartan, and atorvastatin. The patient is currently taking lisinopril, losartan, and atorvastatin. The patient is currently taking lisinopril, losartan, and atorvastatin. The patient is currently taking lisinopril, losartan, and",
        "Evaluation(0/1/2/3/4)": "        "
    },
    {
        "image_path": "CXR565_IM-2166/0.png",
        "ground_truth": "The lungs are clear bilaterally. Specifically, no evidence of focal consolidation, pneumothorax, or pleural effusion.. Cardio mediastinal silhouette is unremarkable. Visualized osseous structures of the thorax are without acute abnormality.",
        "generated_report": "<p>The chest x-ray</p> {<1><1><99><99>} shows a 35-year-old male patient with a large, well-defined, round, homogeneous, and smoothly marginated mass in the right hemithorax, measuring approximately 10 cm in diameter, with a slightly irregular margin and a central area of low density, which is consistent with a metastatic lesion",
        "Evaluation(0/1/2/3/4)": "        "
    },
    {
        "image_path": "CXR565_IM-2166/1.png",
        "ground_truth": "The lungs are clear bilaterally. Specifically, no evidence of focal consolidation, pneumothorax, or pleural effusion.. Cardio mediastinal silhouette is unremarkable. Visualized osseous structures of the thorax are without acute abnormality.",
        "generated_report": "The chest x-ray image shows a large, irregularly shaped mass in the right lung, which is likely a metastatic tumor.",
        "Evaluation(0/1/2/3/4)": "        "
    },
    {
        "image_path": "CXR474_IM-2101/0.png",
        "ground_truth": "The lungs are clear. There is no pleural effusion or pneumothorax. The heart and mediastinum are normal. The skeletal structures are normal.",
        "generated_report": "The most prominent feature visible in this chest x-ray image is a large, dark shadow on the right side of the chest, which is indicative of a lung mass or tumor.",
        "Evaluation(0/1/2/3/4)": "        "
    },
    {
        "image_path": "CXR474_IM-2101/1.png",
        "ground_truth": "The lungs are clear. There is no pleural effusion or pneumothorax. The heart and mediastinum are normal. The skeletal structures are normal.",
        "generated_report": "<p>The patient</p> {<1><0><100><100>} is a 45-year-old male who presented to the emergency department with a 2-day history of worsening right-sided chest pain and shortness of breath. He had a history of hypertension and smoked 1 pack of cigarettes per day. He was found to have a large, irregularly-shaped mass in the right lung field, which was consistent with a lung cancer. The patient underwent a right lower lobectomy and was found to have a stage IIIA adenocarcinoma of the lung.",
        "Evaluation(0/1/2/3/4)": "        "
    },
    {
        "image_path": "CXR2861_IM-1269/0.png",
        "ground_truth": "The heart size and pulmonary vascularity appear within normal limits. The lungs are free of focal airspace disease. No pleural effusion or pneumothorax is seen.",
        "generated_report": "<p>The patient</p> {<1><1><100><100>} is a 35-year-old male who presented to the emergency department with a 2-day history of worsening right-sided chest pain and shortness of breath. He had a history of hypertension and smoked 1 pack of cigarettes per day. He was found to have a large, irregularly-shaped, well-circumscribed mass in the right lung field, measuring approximately 3 cm in diameter. The mass was located in the right upper lobe, near the hila of the lung. The patient underwent a right thoracotomy and was found to have a large, invasive, and poorly differentiated carcinoma in the right upper lobe of the lung. The patient underwent a right thoracotomy and was found to have a large, invasive, and poorly differentiated carcinoma in the right upper lobe of the lung.",
        "Evaluation(0/1/2/3/4)": "        "
    },
    {
        "image_path": "CXR2861_IM-1269/1.png",
        "ground_truth": "The heart size and pulmonary vascularity appear within normal limits. The lungs are free of focal airspace disease. No pleural effusion or pneumothorax is seen.",
        "generated_report": "<p>The chest x-ray</p> {<11><0><94><95>} shows a large, irregularly shaped mass in the right lung, which is likely a metastatic tumor",
        "Evaluation(0/1/2/3/4)": "        "
    },
    {
        "image_path": "CXR3106_IM-1456/0.png",
        "ground_truth": "Cardiac and mediastinal contours are within normal limits. The lungs are clear. Bony structures are intact.",
        "generated_report": "The overall impression of this chest X-ray image is that of a patient with a large, irregularly shaped mass in the right lung.",
        "Evaluation(0/1/2/3/4)": "        "
    },
    {
        "image_path": "CXR3106_IM-1456/1.png",
        "ground_truth": "Cardiac and mediastinal contours are within normal limits. The lungs are clear. Bony structures are intact.",
        "generated_report": "<p>The chest x-ray</p> {<1><1><88><100>} shows a large, irregularly shaped mass in the right lung, which is likely a metastatic tumor",
        "Evaluation(0/1/2/3/4)": "        "
    },
    {
        "image_path": "CXR2061_IM-0698/0.png",
        "ground_truth": "The heart and mediastinum are unremarkable. The lungs are clear without infiltrate. There is no effusion or pneumothorax.",
        "generated_report": "The overall impression of the chest x-ray image is that of a patient with a large, irregularly shaped mass in the right lung.",
        "Evaluation(0/1/2/3/4)": "        "
    },
    {
        "image_path": "CXR2061_IM-0698/1.png",
        "ground_truth": "The heart and mediastinum are unremarkable. The lungs are clear without infiltrate. There is no effusion or pneumothorax.",
        "generated_report": "abnormal",
        "Evaluation(0/1/2/3/4)": "        "
    },
    {
        "image_path": "CXR39_IM-1978/0.png",
        "ground_truth": "The heart and lungs have XXXX XXXX in the interval. Both lungs are clear and expanded. Heart and mediastinum normal.",
        "generated_report": "<p>The chest x-ray</p> {<1><1><100><100>} shows a 35-year-old male with a large, well-defined, homogeneous, and smoothly marginated mass in the right hemithorax, measuring approximately 10 cm in diameter, with a slightly irregular margin and a small pleural effusion",
        "Evaluation(0/1/2/3/4)": "        "
    },
    {
        "image_path": "CXR39_IM-1978/1.png",
        "ground_truth": "The heart and lungs have XXXX XXXX in the interval. Both lungs are clear and expanded. Heart and mediastinum normal.",
        "generated_report": "The chest x-ray image shows a patient with a large lung mass in the right lung, which is likely a tumor. This tumor is visible as a dark area in the right lung, and it is larger than the normal lung tissue. The heart is also visible in the image, and it appears to be in a normal position. The heart is located in the upper left corner of the image, and it is surrounded by the rib cage.",
        "Evaluation(0/1/2/3/4)": "        "
    },
    {
        "image_path": "CXR3466_IM-1683/0.png",
        "ground_truth": "The cardiomediastinal silhouette is normal in size and contour. Streaky perihilar opacities. Peribronchial cuffing also noted. No focal consolidation, pneumothorax or large pleural effusion. Normal XXXX.",
        "generated_report": "The most prominent feature visible in this chest x-ray image is a large, dark shadow on the right side of the chest, which is indicative of a lung lesion or tumor.",
        "Evaluation(0/1/2/3/4)": "        "
    },
    {
        "image_path": "CXR3466_IM-1683/1.png",
        "ground_truth": "The cardiomediastinal silhouette is normal in size and contour. Streaky perihilar opacities. Peribronchial cuffing also noted. No focal consolidation, pneumothorax or large pleural effusion. Normal XXXX.",
        "generated_report": "abnormal",
        "Evaluation(0/1/2/3/4)": "        "
    },
    {
        "image_path": "CXR1191_IM-0128/0.png",
        "ground_truth": "Heart size and pulmonary vascular engorgement appear within limits of normal. Mediastinal contour is unremarkable. No focal consolidation, pleural effusion, or pneumothorax identified. No acute bony changes.",
        "generated_report": "Yes, there are indications of infection or inflammation in the chest x-ray image. The patient has a large, irregularly shaped, and ill-defined consolidation in the right lung field, which is a common sign of pneumonia or other respiratory infections. The consolidation is likely caused by an inflammatory response to an infection, which can lead to the accumulation of fluid and/or pus in the affected lung tissue. The presence of this consolidation suggests that the patient may have a bacterial or viral infection, which can be diagnosed through further medical evaluation and laboratory tests.",
        "Evaluation(0/1/2/3/4)": "        "
    },
    {
        "image_path": "CXR1191_IM-0128/1.png",
        "ground_truth": "Heart size and pulmonary vascular engorgement appear within limits of normal. Mediastinal contour is unremarkable. No focal consolidation, pleural effusion, or pneumothorax identified. No acute bony changes.",
        "generated_report": "The chest X-ray image shows a patient with a large, irregularly shaped mass in the right lung.",
        "Evaluation(0/1/2/3/4)": "        "
    },
    {
        "image_path": "CXR3844_IM-1945/0.png",
        "ground_truth": "Lungs are clear. No pleural effusions or pneumothoraces. heart size is upper limits of normal.",
        "generated_report": "The chest x-ray shows a male patient with a large, irregularly shaped, and irregularly marginated mass in the right lung field. The mass is located in the apical region of the lung and appears to be in the right upper lobe. The mass is surrounded by a thin, irregular line of air and is not well-defined. There is also a small, irregularly shaped, and irregularly marginated mass in the left lung field. The patient's heart is visible in the upper left corner of the image, and there is no evidence of any cardiac abnormalities. The patient's lungs are otherwise clear, with no evidence of any other abnormalities.",
        "Evaluation(0/1/2/3/4)": "        "
    },
    {
        "image_path": "CXR3844_IM-1945/1.png",
        "ground_truth": "Lungs are clear. No pleural effusions or pneumothoraces. heart size is upper limits of normal.",
        "generated_report": "<p>The patient</p> {<1><1><100><100>} has a large, well-defined, round, homogeneous, and smooth mass in the right lung field, measuring approximately 2.5 cm in diameter, which is consistent with a benign lung tumor or a metastatic lesion",
        "Evaluation(0/1/2/3/4)": "        "
    },
    {
        "image_path": "CXR1205_IM-0138/0.png",
        "ground_truth": "Normal heart size. Clear lungs without pneumothorax or pleural effusion.",
        "generated_report": "The chest X-ray image shows a patient with a large, irregularly shaped mass in the right lung.",
        "Evaluation(0/1/2/3/4)": "        "
    },
    {
        "image_path": "CXR1205_IM-0138/1.png",
        "ground_truth": "Normal heart size. Clear lungs without pneumothorax or pleural effusion.",
        "generated_report": "<p>The chest x-ray</p> {<1><0><98><99>} shows a large, irregularly shaped mass in the right lung, which is likely a metastatic tumor",
        "Evaluation(0/1/2/3/4)": "        "
    },
    {
        "image_path": "CXR2948_IM-1348/0.png",
        "ground_truth": "The heart size and pulmonary vascularity appear within normal limits. The lungs are free of focal airspace disease. No pleural effusion or pneumothorax is seen.",
        "generated_report": "The overall impression of this chest x-ray image is that of a male patient with a large, irregularly shaped lung lesion in the right upper lobe. The lesion appears to be a mass, which could be a tumor or a cyst. The patient's lungs are otherwise clear, with no other abnormalities visible.",
        "Evaluation(0/1/2/3/4)": "        "
    },
    {
        "image_path": "CXR2948_IM-1348/1.png",
        "ground_truth": "The heart size and pulmonary vascularity appear within normal limits. The lungs are free of focal airspace disease. No pleural effusion or pneumothorax is seen.",
        "generated_report": "abnormal",
        "Evaluation(0/1/2/3/4)": "        "
    },
    {
        "image_path": "CXR578_IM-2176/0.png",
        "ground_truth": "Normal cardiomediastinal silhouette and hilar contours. The lungs are clear without focal area of consolidation, pleural effusion, or pneumothorax. Findings compatible with prior granulomatous disease. The visualized XXXX XXXX are intact without acute osseous abnormality.",
        "generated_report": "The most prominent feature visible in this chest x-ray image is a large, dark, circular lesion located in the right upper lobe of the lung. This lesion is indicative of a pulmonary nodule, which is a small, round or oval-shaped mass that can be benign or malignant. The presence of a pulmonary nodule in the chest x-ray image suggests that the patient may have a lung disease or condition, such as cancer, that requires further evaluation and diagnosis by a medical professional.",
        "Evaluation(0/1/2/3/4)": "        "
    },
    {
        "image_path": "CXR578_IM-2176/1.png",
        "ground_truth": "Normal cardiomediastinal silhouette and hilar contours. The lungs are clear without focal area of consolidation, pleural effusion, or pneumothorax. Findings compatible with prior granulomatous disease. The visualized XXXX XXXX are intact without acute osseous abnormality.",
        "generated_report": "Yes, there are indications of infection or inflammation in the chest x-ray image. The patient has a large, irregularly shaped, and ill-defined consolidation in the right lung field, which is a common sign of pneumonia or other respiratory infections. The consolidation is likely caused by an infection or inflammation in the lung tissue, which can be caused by various factors, including bacterial, viral, or fungal infections, or other conditions such as pneumonia or pleurisy. The presence of consolidation in the right lung field suggests that the infection or inflammation may be localized in the right lung, but it could also be a sign of a more widespread infection or inflammation in the lungs.",
        "Evaluation(0/1/2/3/4)": "        "
    },
    {
        "image_path": "CXR3774_IM-1892/0.png",
        "ground_truth": "Heart size is within normal limits. Tortuous aorta. Clear lungs. No pneumothorax. No pleural effusion. Atherosclerotic calcification within the aorta. Right lower lung granuloma.",
        "generated_report": "Yes, there are visible indications of enlargement or abnormalities in the patient's lymph nodes in this chest x-ray image.",
        "Evaluation(0/1/2/3/4)": "        "
    },
    {
        "image_path": "CXR3774_IM-1892/1.png",
        "ground_truth": "Heart size is within normal limits. Tortuous aorta. Clear lungs. No pneumothorax. No pleural effusion. Atherosclerotic calcification within the aorta. Right lower lung granuloma.",
        "generated_report": "The chest X-ray image shows a patient with a large, irregularly shaped, and irregularly located mass in the right lung field. The mass is located in the apical region of the lung and appears to be in the right upper lobe. The mass is not well-defined and has a spiculated appearance, which suggests that it may be a metastatic lesion or a primary lung cancer. The patient's overall condition is concerning, and further evaluation is necessary to determine the nature of the mass and the underlying cause of the symptoms.",
        "Evaluation(0/1/2/3/4)": "        "
    },
    {
        "image_path": "CXR3192_IM-1505/0.png",
        "ground_truth": "The heart is normal in size. Mild fullness of the left hilum, small interval change from prior exam. Lucencies throughout the chest XXXX representing emphysematous change. Scattered bilateral calcified granulomas. No pneumothorax. Large hiatal hernia, increased from prior exam.",
        "generated_report": "The most prominent feature visible in this chest x-ray image is a large, irregularly shaped mass in the right lung. This mass is indicative of a lung tumor, which could be benign or malignant. The size and location of the mass suggest that it may be a primary or metastatic tumor, and further evaluation is necessary to determine the nature of the lesion.",
        "Evaluation(0/1/2/3/4)": "        "
    },
    {
        "image_path": "CXR3192_IM-1505/1.png",
        "ground_truth": "The heart is normal in size. Mild fullness of the left hilum, small interval change from prior exam. Lucencies throughout the chest XXXX representing emphysematous change. Scattered bilateral calcified granulomas. No pneumothorax. Large hiatal hernia, increased from prior exam.",
        "generated_report": "The size and shape of the heart in this chest x-ray image are both abnormal.",
        "Evaluation(0/1/2/3/4)": "        "
    },
    {
        "image_path": "CXR2229_IM-0831/0.png",
        "ground_truth": "The heart size is normal. The mediastinal contour is within normal limits. The lungs are free of any focal infiltrates. There are no nodules or masses. No visible pneumothorax. No visible pleural fluid. The XXXX are grossly normal. There is no visible free intraperitoneal air under the diaphragm. Surgical clips are seen the right upper quadrant.",
        "generated_report": "Yes, there are visible indications of enlargement or abnormalities in the patient's lymph nodes in this chest x-ray image.",
        "Evaluation(0/1/2/3/4)": "        "
    },
    {
        "image_path": "CXR2229_IM-0831/1.png",
        "ground_truth": "The heart size is normal. The mediastinal contour is within normal limits. The lungs are free of any focal infiltrates. There are no nodules or masses. No visible pneumothorax. No visible pleural fluid. The XXXX are grossly normal. There is no visible free intraperitoneal air under the diaphragm. Surgical clips are seen the right upper quadrant.",
        "generated_report": "abnormal",
        "Evaluation(0/1/2/3/4)": "        "
    },
    {
        "image_path": "CXR785_IM-2325/0.png",
        "ground_truth": "The cardiomediastinal silhouette and pulmonary vasculature are within normal limits in size. The lungs are clear of focal airspace disease, pneumothorax, or pleural effusion. There are no acute bony findings.",
        "generated_report": "The most prominent feature visible in this chest x-ray image is a large, round, white lesion located in the right lung. This lesion is indicative of a lung tumor, which could be benign or malignant. The size and location of the lesion suggest that it may be a metastatic tumor, which has spread from another primary tumor to the lung. The presence of a tumor in the lung can be a sign of cancer, and it is important to further evaluate the patient's health and determine the appropriate course of treatment.",
        "Evaluation(0/1/2/3/4)": "        "
    },
    {
        "image_path": "CXR785_IM-2325/1.png",
        "ground_truth": "The cardiomediastinal silhouette and pulmonary vasculature are within normal limits in size. The lungs are clear of focal airspace disease, pneumothorax, or pleural effusion. There are no acute bony findings.",
        "generated_report": "The overall impression of this chest x-ray image is that the patient has a large, irregularly shaped mass in the right lung, which is likely to be a tumor.",
        "Evaluation(0/1/2/3/4)": "        "
    },
    {
        "image_path": "CXR3355_IM-1609/0.png",
        "ground_truth": "Cardiomediastinal silhouettes are within normal limits. Lungs are hyperexpanded. Lungs are clear without focal consolidation, pneumothorax, or pleural effusion. Bony thorax is unremarkable.",
        "generated_report": "<p>The size and shape of the heart in this chest x-ray image</p> {<1><1><100><100>}",
        "Evaluation(0/1/2/3/4)": "        "
    },
    {
        "image_path": "CXR3355_IM-1609/1.png",
        "ground_truth": "Cardiomediastinal silhouettes are within normal limits. Lungs are hyperexpanded. Lungs are clear without focal consolidation, pneumothorax, or pleural effusion. Bony thorax is unremarkable.",
        "generated_report": "<p>Yes</p> {<12><0><99><99>}",
        "Evaluation(0/1/2/3/4)": "        "
    },
    {
        "image_path": "CXR1544_IM-0354/0.png",
        "ground_truth": "Normal heart. Clear lungs. No pneumothorax. No pleural effusion.",
        "generated_report": "<p>Yes</p> {<1><1><100><100>}",
        "Evaluation(0/1/2/3/4)": "        "
    },
    {
        "image_path": "CXR1544_IM-0354/1.png",
        "ground_truth": "Normal heart. Clear lungs. No pneumothorax. No pleural effusion.",
        "generated_report": "The chest x-ray image shows a clear view of the lungs and heart.",
        "Evaluation(0/1/2/3/4)": "        "
    },
    {
        "image_path": "CXR304_IM-1413/0.png",
        "ground_truth": "The XXXX examination consists of frontal and lateral radiographs of the chest. A total of 3 images were obtained. The cardiomediastinal contours are within normal limits allowing for low lung volumes and patient rotation. There is XXXX XXXX atelectasis. No consolidation, pleural effusion or pneumothorax. Calcified right infrahilar lymph XXXX again seen. Partially visualized lower cervical spine fusion XXXX.",
        "generated_report": "The chest X-ray image shows a patient with a large, irregularly shaped mass in the right lung. The mass is located in the upper lobe of the lung and appears to be in the right upper lobe. The mass is not well-defined and has a rough, irregular shape. There are also some areas of consolidation in the right lung, which suggests that there may be some inflammation or infection in the lung tissue.",
        "Evaluation(0/1/2/3/4)": "        "
    },
    {
        "image_path": "CXR304_IM-1413/1.png",
        "ground_truth": "The XXXX examination consists of frontal and lateral radiographs of the chest. A total of 3 images were obtained. The cardiomediastinal contours are within normal limits allowing for low lung volumes and patient rotation. There is XXXX XXXX atelectasis. No consolidation, pleural effusion or pneumothorax. Calcified right infrahilar lymph XXXX again seen. Partially visualized lower cervical spine fusion XXXX.",
        "generated_report": "<p>The chest x-ray</p> {<0><0><98><100>} shows a large, irregularly shaped mass in the right lung, which is likely a metastatic tumor",
        "Evaluation(0/1/2/3/4)": "        "
    },
    {
        "image_path": "CXR692_IM-2258/0.png",
        "ground_truth": "The lungs are clear. There are calcified granulomas. Heart size is normal. No pneumothorax. There are endplate changes in the spine.",
        "generated_report": "abnormal",
        "Evaluation(0/1/2/3/4)": "        "
    },
    {
        "image_path": "CXR692_IM-2258/1.png",
        "ground_truth": "The lungs are clear. There are calcified granulomas. Heart size is normal. No pneumothorax. There are endplate changes in the spine.",
        "generated_report": "The chest x-ray shows a male patient with a large, irregularly shaped mass in the right lung. The mass is located in the upper lobe of the lung and appears to be in the apical region. The mass is surrounded by a pleural effusion, which is a fluid accumulation between the lung and the chest wall. The patient's heart is visible in the upper left corner of the image, and there is no evidence of any cardiac abnormalities. The patient's lungs are otherwise normal, with no evidence of any other abnormalities or lesions. The patient's liver is also visible in the upper right corner of the image, and it appears to be normal. The patient's abdomen is not visible in the image. Overall, the findings suggest that the patient may have a lung mass or pleural effusion, which should be further evaluated by a radiologist or other medical professional to determine the cause and appropriate treatment.",
        "Evaluation(0/1/2/3/4)": "        "
    },
    {
        "image_path": "CXR435_IM-2075/0.png",
        "ground_truth": "Lungs are clear. There is no pneumothorax or pleural effusion. The heart and mediastinum are within normal limits. Bony structures are intact.",
        "generated_report": "The chest X-ray image shows the lungs and heart of a person. The lungs are visible as two large, dark areas on the left side of the image, with the right lung slightly smaller than the left lung. The heart is visible as a small, dark area in the center of the image, with a distinctive shape and position. The heart is located near the center of the image, and it is positioned slightly above the lungs.",
        "Evaluation(0/1/2/3/4)": "        "
    },
    {
        "image_path": "CXR435_IM-2075/1.png",
        "ground_truth": "Lungs are clear. There is no pneumothorax or pleural effusion. The heart and mediastinum are within normal limits. Bony structures are intact.",
        "generated_report": "The chest X-ray image shows a 60-year-old male patient with a large, well-defined, and homogeneous mass in the right lung field. The mass measures approximately 3.5 cm in diameter and is located in the apical segment of the right lung. The mass is surrounded by a thin rim of air and appears to be a benign lesion. The patient's overall condition is stable, and there are no signs of pneumothorax or pleural effusion.",
        "Evaluation(0/1/2/3/4)": "        "
    },
    {
        "image_path": "CXR1860_IM-0558/0.png",
        "ground_truth": "The cardiac and mediastinal silhouettes are normal. The lungs are well-expanded and clear. There is no focal airspace opacity. There is no pneumothorax or effusion. There is dextrocurvature of the thoracic spine. There is XXXX deformity of the T9 vertebral body. Levocurvature of the lumbar spine with significant degenerative change is also noted.",
        "generated_report": "The chest X-ray image shows a male patient with a large, irregularly shaped mass in the right lung. The mass is located in the upper lobe of the lung and appears to be a tumor. The patient's lungs are otherwise clear, with no other abnormalities visible. The overall impression is that the patient has a lung tumor, which may be cancerous or benign.",
        "Evaluation(0/1/2/3/4)": "        "
    },
    {
        "image_path": "CXR1860_IM-0558/1.png",
        "ground_truth": "The cardiac and mediastinal silhouettes are normal. The lungs are well-expanded and clear. There is no focal airspace opacity. There is no pneumothorax or effusion. There is dextrocurvature of the thoracic spine. There is XXXX deformity of the T9 vertebral body. Levocurvature of the lumbar spine with significant degenerative change is also noted.",
        "generated_report": "The chest x-ray image shows a large, irregularly shaped mass in the right lung, which could be a tumor or a cyst.",
        "Evaluation(0/1/2/3/4)": "        "
    },
    {
        "image_path": "CXR3136_IM-1475/0.png",
        "ground_truth": "Cardiac size, mediastinal contour, and pulmonary vascularity are within normal limits. No focal consolidation, suspicious pulmonary opacity, pleural effusion, or pneumothorax. The visualized osseous structures appear intact.",
        "generated_report": "<p>The chest x-ray</p> {<0><0><100><100>} shows a large, irregularly shaped, white area in the right lung field, which is consistent with a pneumothorax",
        "Evaluation(0/1/2/3/4)": "        "
    },
    {
        "image_path": "CXR3136_IM-1475/1.png",
        "ground_truth": "Cardiac size, mediastinal contour, and pulmonary vascularity are within normal limits. No focal consolidation, suspicious pulmonary opacity, pleural effusion, or pneumothorax. The visualized osseous structures appear intact.",
        "generated_report": "<p>The chest x-ray</p> {<1><1><100><100>} shows a large, well-defined, rounded mass in the right hemithorax, measuring approximately 10 cm in diameter, with a slightly irregular margin and a smooth, homogeneous appearance",
        "Evaluation(0/1/2/3/4)": "        "
    },
    {
        "image_path": "CXR3687_IM-1838/0.png",
        "ground_truth": "Heart size and mediastinal contours are within normal limits given AP projection. The right lung appears clear. There is minimal patchy atelectasis or early infiltrate in left lung base. No visible pleural effusion or pneumothorax. There is a partially visualized IVC XXXX on the lateral view. There are partially visualized surgical changes the cervical spine compatible with prior fusion procedure.",
        "generated_report": "<p>The chest x-ray</p> {<0><0><100><100>} shows a large, irregularly shaped mass in the right lung, which is likely a metastatic tumor",
        "Evaluation(0/1/2/3/4)": "        "
    },
    {
        "image_path": "CXR3687_IM-1838/1.png",
        "ground_truth": "Heart size and mediastinal contours are within normal limits given AP projection. The right lung appears clear. There is minimal patchy atelectasis or early infiltrate in left lung base. No visible pleural effusion or pneumothorax. There is a partially visualized IVC XXXX on the lateral view. There are partially visualized surgical changes the cervical spine compatible with prior fusion procedure.",
        "generated_report": "Yes, there are visible indications of enlargement or abnormalities in the patient's lymph nodes in this chest x-ray image.",
        "Evaluation(0/1/2/3/4)": "        "
    },
    {
        "image_path": "CXR3673_IM-1828/0.png",
        "ground_truth": "The heart is normal in size. The mediastinal contours are stable. Aortic calcifications are noted. There are small calcified lymph XXXX. Emphysema and chronic changes are identified. There is XXXX opacity in the left perihilar upper lobe. There is questionable XXXX extension to the pleural surface. This may represent acute infiltrate or developing density. There is no pleural effusion or pneumothorax.",
        "generated_report": "The chest X-ray image shows a male patient with a large, irregularly shaped mass in the right lung.",
        "Evaluation(0/1/2/3/4)": "        "
    },
    {
        "image_path": "CXR3673_IM-1828/1.png",
        "ground_truth": "The heart is normal in size. The mediastinal contours are stable. Aortic calcifications are noted. There are small calcified lymph XXXX. Emphysema and chronic changes are identified. There is XXXX opacity in the left perihilar upper lobe. There is questionable XXXX extension to the pleural surface. This may represent acute infiltrate or developing density. There is no pleural effusion or pneumothorax.",
        "generated_report": "The chest X-ray image shows a patient with a large, irregularly shaped mass in the right lung.",
        "Evaluation(0/1/2/3/4)": "        "
    },
    {
        "image_path": "CXR1256_IM-0173/0.png",
        "ground_truth": "The heart is normal in size and contour. There is mild calcification of the transverse XXXX. The lungs are clear, without evidence of infiltrate. There is no pneumothorax or effusion. Degenerative changes of the midthoracic spine are noted.",
        "generated_report": "The chest x-ray shows a male patient with a large, irregularly shaped mass in the right lung. The mass is located in the upper lobe of the lung and appears to be a tumor. The patient also has a small, irregularly shaped mass in the left lung. The patient's heart is visible in the upper right corner of the image, and there is a small amount of fluid in the right atrium. The patient's lungs are otherwise clear, with no other abnormalities visible. The patient's liver is also visible in the upper right corner of the image.",
        "Evaluation(0/1/2/3/4)": "        "
    },
    {
        "image_path": "CXR1256_IM-0173/1.png",
        "ground_truth": "The heart is normal in size and contour. There is mild calcification of the transverse XXXX. The lungs are clear, without evidence of infiltrate. There is no pneumothorax or effusion. Degenerative changes of the midthoracic spine are noted.",
        "generated_report": "<p>The chest x-ray</p> {<1><1><100><100>} shows a large, irregularly shaped mass in the right lung, which is likely a metastatic tumor",
        "Evaluation(0/1/2/3/4)": "        "
    },
    {
        "image_path": "CXR3843_IM-1944/0.png",
        "ground_truth": "A right-sided chest XXXX remains in XXXX with the distal tip at the level of the mid SVC. The cardiomediastinal silhouette is within normal limits for appearance. No focal areas of pulmonary consolidation. No pulmonary nodules or mass lesions identified. No pneumothorax or pleural effusion. Mild degenerative changes of the thoracic spine.",
        "generated_report": "Yes, there are several abnormalities and concerns in this chest X-ray image. Firstly, there is a large, irregularly shaped mass in the right lung, which is likely a tumor. The mass is located in the upper lobe of the right lung and is visible in the anterior-posterior view.\n\n\nSecondly, there is a small, irregularly shaped mass in the left lung, which is also likely a tumor. This mass is located in the lower lobe of the left lung and is visible in the posterior view.\n\n\nThirdly, there is a small, irregularly shaped mass in the right mediastinum, which is likely a tumor. This mass is located in the posterior mediastinum and is visible in the posterior view.\n\n\nFinally, there is a small, irregularly shaped mass in the left mediastinum, which is likely a tumor. This mass is located in the posterior mediastinum and is visible in the posterior view.\n\n\nOverall, these abnormalities and concerns suggest that the patient may have lung cancer or other respiratory issues that require further evaluation and treatment.",
        "Evaluation(0/1/2/3/4)": "        "
    },
    {
        "image_path": "CXR3843_IM-1944/1.png",
        "ground_truth": "A right-sided chest XXXX remains in XXXX with the distal tip at the level of the mid SVC. The cardiomediastinal silhouette is within normal limits for appearance. No focal areas of pulmonary consolidation. No pulmonary nodules or mass lesions identified. No pneumothorax or pleural effusion. Mild degenerative changes of the thoracic spine.",
        "generated_report": "Yes, there are visible indications of enlargement or abnormalities in the patient's lymph nodes in this chest x-ray image.",
        "Evaluation(0/1/2/3/4)": "        "
    },
    {
        "image_path": "CXR3595_IM-1773-0001/0.png",
        "ground_truth": "Stable cardiomegaly and mediastinal contour. Increased interstitial lung markings are seen, possibly due to volume overload. There is improved aeration of the lung bases with small residual left basilar effusion. No XXXX focal consolidation or pneumothorax. Stable tunneled dialysis catheter. Visualized osseous structures appear intact.",
        "generated_report": "The chest X-ray image shows a patient with a large, irregularly shaped mass in the right lung, which is likely a tumor.",
        "Evaluation(0/1/2/3/4)": "        "
    },
    {
        "image_path": "CXR3595_IM-1773-0001/1.png",
        "ground_truth": "Stable cardiomegaly and mediastinal contour. Increased interstitial lung markings are seen, possibly due to volume overload. There is improved aeration of the lung bases with small residual left basilar effusion. No XXXX focal consolidation or pneumothorax. Stable tunneled dialysis catheter. Visualized osseous structures appear intact.",
        "generated_report": "<p>The chest x-ray</p> {<1><1><100><100>} shows a large, irregularly shaped mass in the right lung, which is likely a metastatic tumor",
        "Evaluation(0/1/2/3/4)": "        "
    },
    {
        "image_path": "CXR1675_IM-0445/0.png",
        "ground_truth": "Lung volumes remain low. No infiltrates. Heart and pulmonary XXXX remain normal.",
        "generated_report": "<p>The patient</p> {<0><0><100><100>} is a 35-year-old male who presents with a 2-day history of worsening cough and shortness of breath. He has a history of smoking and has been experiencing chest tightness and pain for the past 2 days. He has no history of recent travel or exposure to sick individuals. He is currently experiencing a fever and has been coughing up yellowish-green sputum. The patient is currently in the emergency department for further evaluation and management of his symptoms.\n\n\nThe chest x-ray shows a large right pleural effusion, which is consistent with pneumonia. The patient also has a small right pleural effusion on the left side of the chest. There is also a small amount of fluid in the right lung field, which is consistent with pneumonia. The patient has a history of smoking, which may have contributed to the development of the pneumonia.",
        "Evaluation(0/1/2/3/4)": "        "
    },
    {
        "image_path": "CXR1675_IM-0445/1.png",
        "ground_truth": "Lung volumes remain low. No infiltrates. Heart and pulmonary XXXX remain normal.",
        "generated_report": "Yes, there are visible indications of enlargement or abnormalities in the patient's lymph nodes in this chest x-ray image.",
        "Evaluation(0/1/2/3/4)": "        "
    },
    {
        "image_path": "CXR3066_IM-1430/0.png",
        "ground_truth": "The heart is normal in size. The mediastinum is unremarkable. Mild emphysematous changes without focal consolidation. There is no pleural effusion. XXXX lingular scarring or atelectasis noted.",
        "generated_report": "The chest X-ray image shows a male patient with a large, irregularly shaped mass in the right lung. The mass is located in the upper lobe of the lung and appears to be in the right upper lobe. The mass is not well-defined and has a spiculated appearance, which suggests that it may be a metastatic lesion or a primary tumor. The patient's lungs are otherwise clear, with no other abnormalities visible.",
        "Evaluation(0/1/2/3/4)": "        "
    },
    {
        "image_path": "CXR3066_IM-1430/1.png",
        "ground_truth": "The heart is normal in size. The mediastinum is unremarkable. Mild emphysematous changes without focal consolidation. There is no pleural effusion. XXXX lingular scarring or atelectasis noted.",
        "generated_report": "Yes, there are indications of infection or inflammation in the chest x-ray image. The patient has a large, irregularly shaped, and ill-defined mass in the right lung field, which is likely to be a lung abscess or a tumor. The mass is located in the right upper lobe of the lung and is surrounded by a pleural effusion, which is an accumulation of fluid in the space between the lung and the chest wall. The presence of fluid in this space is a common sign of infection or inflammation.\n\n\nThe patient's symptoms, such as fever, cough, and chest pain, are consistent with a lung infection or inflammation. The chest x-ray image suggests that the infection or inflammation may have spread to the pleural space, which can cause further complications.\n\n\nThe patient should be evaluated further with additional imaging studies, such as a computed tomography (CT) scan or magnetic resonance imaging (MRI), to determine the cause of the infection or inflammation and to assess the extent of the disease. The patient may also require antibiotics or other treatments to manage the infection or inflammation.",
        "Evaluation(0/1/2/3/4)": "        "
    },
    {
        "image_path": "CXR2681_IM-1154/0.png",
        "ground_truth": "The heart, pulmonary XXXX and mediastinum are within normal limits. There is no pleural effusion or pneumothorax. There is no focal air space opacity to suggest a pneumonia. There is a small stable XXXX foreign body noted over the left chest. There are vascular calcifications over the aortic XXXX. There are mild degenerative changes of the spine.",
        "generated_report": "The chest x-ray image shows a large, irregularly shaped, and irregularly located mass in the right lung, which is likely to be a lung tumor. The mass is not well-defined and has a large size, which may indicate a malignant tumor. The presence of a mass in the lung can be a potential complication or risk for several reasons:\n\n\n1. Malignancy: The mass in the lung may be a malignant tumor, which can spread to other parts of the body, including the lymph nodes, liver, and bones.\n2. Respiratory problems: The mass may obstruct the airways, leading to respiratory problems, such as shortness of breath, coughing, and wheezing.\n3. Infection: The mass may be infected, which can lead to pneumonia or other respiratory infections.\n4. Inflammation: The mass may cause inflammation in the lung tissue, which can lead to chronic lung disease or other complications.\n\n\nTherefore, it is essential to consult a medical professional for proper evaluation and diagnosis to determine the cause of the mass and develop an appropriate treatment plan.",
        "Evaluation(0/1/2/3/4)": "        "
    },
    {
        "image_path": "CXR2681_IM-1154/1.png",
        "ground_truth": "The heart, pulmonary XXXX and mediastinum are within normal limits. There is no pleural effusion or pneumothorax. There is no focal air space opacity to suggest a pneumonia. There is a small stable XXXX foreign body noted over the left chest. There are vascular calcifications over the aortic XXXX. There are mild degenerative changes of the spine.",
        "generated_report": "Yes, there are visible indications of enlargement or abnormalities in the patient's lymph nodes in this chest x-ray image.",
        "Evaluation(0/1/2/3/4)": "        "
    },
    {
        "image_path": "CXR2336_IM-0903/0.png",
        "ground_truth": "Lungs are hyperinflated but clear. No focal infiltrate or effusion. Heart and mediastinal contours within normal limits. Calcified mediastinal XXXX identified.",
        "generated_report": "<p>The chest x-ray</p> {<1><1><100><100>} shows a large, well-defined, round, homogeneous, and smoothly marginated mass in the right hemithorax, measuring approximately 10 cm in diameter, with a slightly irregular margin and a central area of low density, which is consistent with a metastatic lesion",
        "Evaluation(0/1/2/3/4)": "        "
    },
    {
        "image_path": "CXR2336_IM-0903/1.png",
        "ground_truth": "Lungs are hyperinflated but clear. No focal infiltrate or effusion. Heart and mediastinal contours within normal limits. Calcified mediastinal XXXX identified.",
        "generated_report": "The most prominent feature visible in this chest x-ray image is a large, irregularly shaped mass in the right lung. This mass is indicative of a lung tumor, which could be benign or malignant. The size and location of the mass suggest that it may be a primary or metastatic tumor, which could be a sign of cancer. The presence of a tumor in the lung can lead to various symptoms, including coughing, chest pain, and difficulty breathing. The patient's health is likely to be affected by the tumor, and further evaluation and treatment are necessary to determine the nature of the tumor and the best course of action for the patient's care.",
        "Evaluation(0/1/2/3/4)": "        "
    },
    {
        "image_path": "CXR3283_IM-1564/0.png",
        "ground_truth": "Lungs are clear. No pleural effusions or pneumothoraces. Heart and mediastinum of normal size and contour.",
        "generated_report": "The overall impression of this chest x-ray image is that of a patient with a large, irregularly shaped, and somewhat irregularly located lung lesion. The lesion is located in the right upper lobe of the lung, and it appears to be a benign lesion. The patient's lungs are otherwise clear, with no other abnormalities visible.",
        "Evaluation(0/1/2/3/4)": "        "
    },
    {
        "image_path": "CXR3283_IM-1564/1.png",
        "ground_truth": "Lungs are clear. No pleural effusions or pneumothoraces. Heart and mediastinum of normal size and contour.",
        "generated_report": "<p>The patient</p> {<1><1><100><100>} is a 45-year-old male who presented to the emergency department with a 2-day history of worsening chest pain and shortness of breath.",
        "Evaluation(0/1/2/3/4)": "        "
    },
    {
        "image_path": "CXR569_IM-2169-0001/0.png",
        "ground_truth": "The heart size and pulmonary vascularity appear within normal limits. The left hemidiaphragm remains elevated. Right base densities are again noted which appear improved. Previously seen left pleural effusion has resolved. There continues to be some left base opacities which may represent atelectasis. Surgical clips and suture lines are noted in the mediastinum. An air-fluid level is seen in the upper right abdomen immediately below the right hemidiaphragm. Extensive pleural densities are present on the right which may represent localized fluid or pleural thickening. No definite pneumothorax is seen.",
        "generated_report": "<p>The patient</p> {<0><0><86><100>} is a 45-year-old male who presented with a 1-month history of cough and shortness of breath.",
        "Evaluation(0/1/2/3/4)": "        "
    },
    {
        "image_path": "CXR569_IM-2169-0001/1.png",
        "ground_truth": "The heart size and pulmonary vascularity appear within normal limits. The left hemidiaphragm remains elevated. Right base densities are again noted which appear improved. Previously seen left pleural effusion has resolved. There continues to be some left base opacities which may represent atelectasis. Surgical clips and suture lines are noted in the mediastinum. An air-fluid level is seen in the upper right abdomen immediately below the right hemidiaphragm. Extensive pleural densities are present on the right which may represent localized fluid or pleural thickening. No definite pneumothorax is seen.",
        "generated_report": "The chest X-ray image shows a male patient with a large, irregularly shaped mass in the right lung. The mass is located in the upper lobe of the lung and appears to be in the right upper lobe. The mass is not well-defined and has a spiculated appearance, which suggests that it may be a metastatic lesion or a primary tumor. The patient's lungs are otherwise clear, with no other abnormalities visible. The overall impression is that the patient may have a lung cancer or metastatic disease.",
        "Evaluation(0/1/2/3/4)": "        "
    },
    {
        "image_path": "CXR1030_IM-0024/0.png",
        "ground_truth": "Normal cardiomediastinal silhouette. There is no focal consolidation. There are no XXXX of a large pleural effusion. There is no pneumothorax. There is no acute bony abnormality seen. Mild degenerative changes of the spine.",
        "generated_report": "<p>The patient</p> {<0><0><100><100>} is a 35-year-old male who presents with a 2-day history of worsening cough and chest pain. He has a history of smoking and has been exposed to COVID-19. He is currently experiencing shortness of breath and chest tightness. The patient is currently in the emergency department for further evaluation. The patient is currently in the emergency department for further evaluation. The patient is currently in the emergency department for further evaluation. The patient is currently in the emergency department for further evaluation. The patient is currently in the emergency department for further evaluation. The patient is currently in the emergency department for further evaluation. The patient is currently in the emergency department for further evaluation. The patient is currently in the emergency department for further evaluation. The patient is currently in the emergency department for further evaluation. The patient is currently in the emergency department for further evaluation. The patient is currently in the emergency department for further evaluation. The patient is currently in the emergency department for further evaluation. The patient is currently in the emergency department for further evaluation. The patient is currently in the emergency department for further evaluation. The patient is currently in the emergency department for further evaluation. The patient is currently in the emergency department for further evaluation. The patient is currently in the emer",
        "Evaluation(0/1/2/3/4)": "        "
    },
    {
        "image_path": "CXR1030_IM-0024/1.png",
        "ground_truth": "Normal cardiomediastinal silhouette. There is no focal consolidation. There are no XXXX of a large pleural effusion. There is no pneumothorax. There is no acute bony abnormality seen. Mild degenerative changes of the spine.",
        "generated_report": "The chest X-ray image shows a patient with a large, irregularly shaped mass in the right lung.",
        "Evaluation(0/1/2/3/4)": "        "
    },
    {
        "image_path": "CXR1608_IM-0394/0.png",
        "ground_truth": "The cardiac silhouette, upper mediastinum and pulmonary vasculature are within normal limits. There is no acute air space infiltrate, pleural effusion or pneumothorax. No pulmonary nodules are identified.",
        "generated_report": "The chest x-ray shows a male patient with a large, well-defined, rounded mass in the right lung field. The mass is located in the apical segment of the right lung and measures approximately 2.5 cm in diameter. The mass is surrounded by a thin rim of air and appears to be a fluid-filled cystic lesion. There is no evidence of any pleural effusion or pneumothorax. The patient's lungs are otherwise clear, with no other abnormalities visible. The patient's heart and mediastinum are also clear, with no evidence of any cardiac or mediastinal abnormalities. The patient's bones and soft tissues are also clear, with no evidence of any bone or soft tissue abnormalities.",
        "Evaluation(0/1/2/3/4)": "        "
    },
    {
        "image_path": "CXR1608_IM-0394/1.png",
        "ground_truth": "The cardiac silhouette, upper mediastinum and pulmonary vasculature are within normal limits. There is no acute air space infiltrate, pleural effusion or pneumothorax. No pulmonary nodules are identified.",
        "generated_report": "<p>The chest x-ray</p> {<1><1><91><100>} shows a large, well-defined, round, homogeneous, and smooth mass in the right lung field, measuring approximately 2.5 cm in diameter, with a slightly irregular margin and a central area of low density, which may represent a nodule or a pleural effusion",
        "Evaluation(0/1/2/3/4)": "        "
    },
    {
        "image_path": "CXR623_IM-2205/0.png",
        "ground_truth": "The heart is normal in size. The mediastinum is stable. Atherosclerotic calcifications of the aorta. There is again a pleural based density in the right lung base, XXXX related to subpleural fat. The appearance is stable from multiple previous studies. The lungs are clear. There is no pleural effusion.",
        "generated_report": "Yes, there are indications of infection or inflammation in the chest x-ray image. The patient has a large, irregularly shaped, and ill-defined consolidation in the right lung field, which is a common sign of pneumonia or other respiratory infections. The consolidation is likely caused by an inflammatory response to an infection, which can lead to the accumulation of fluid and/or pus in the affected lung tissue.\n\n\nThe presence of consolidation in the right lung field suggests that the infection may have spread to the lungs, which can be a serious complication. The patient should be evaluated further to determine the underlying cause of the infection and to determine the appropriate treatment.\n\n\nIn addition to the consolidation, there are also some scattered areas of atelectasis (collapsed lung tissue) in the right lung field, which may be related to the infection or other underlying conditions. The presence of these areas can indicate that the patient may have a chronic respiratory condition, such as chronic obstructive pulmonary disease (COPD), which can lead to recurrent infections and other complications.\n\n\nOverall, the chest x-ray image suggests that the patient may have a respiratory infection or other underlying conditions that require further evaluation and treatment.",
        "Evaluation(0/1/2/3/4)": "        "
    },
    {
        "image_path": "CXR623_IM-2205/1.png",
        "ground_truth": "The heart is normal in size. The mediastinum is stable. Atherosclerotic calcifications of the aorta. There is again a pleural based density in the right lung base, XXXX related to subpleural fat. The appearance is stable from multiple previous studies. The lungs are clear. There is no pleural effusion.",
        "generated_report": "<p>The chest x-ray</p> {<1><1><100><100>} shows a large, well-defined, round, homogeneous, and smoothly marginated mass in the right lung field, measuring approximately 3.5 cm in diameter. The mass is located in the apical segment of the right lung, near the apex, and is centered around the pulmonary artery. The mass is not associated with any pleural effusion or pneumothorax. There is no evidence of any other abnormalities in the chest x-ray.",
        "Evaluation(0/1/2/3/4)": "        "
    },
    {
        "image_path": "CXR2965_IM-1358/0.png",
        "ground_truth": "Heart size within normal limits. No focal airspace disease. No pleural effusion. No pneumothorax.",
        "generated_report": "The chest X-ray image shows a male patient with a large, irregularly shaped mass in the right lung. The mass is located in the upper lobe of the lung and appears to be in the right hemithorax. The mass is surrounded by a pleural effusion, which is a fluid accumulation between the lung and the chest wall. The patient's heart and mediastinum are visible in the image, and there are no signs of cardiac or mediastinal disease.",
        "Evaluation(0/1/2/3/4)": "        "
    },
    {
        "image_path": "CXR2965_IM-1358/1.png",
        "ground_truth": "Heart size within normal limits. No focal airspace disease. No pleural effusion. No pneumothorax.",
        "generated_report": "The chest x-ray image shows a person with a large lung mass in the right lung, which is likely a tumor or cyst.",
        "Evaluation(0/1/2/3/4)": "        "
    },
    {
        "image_path": "CXR2876_IM-1282/0.png",
        "ground_truth": "There are no focal areas of consolidation. No suspicious pulmonary opacities. Heart size within normal limits. No pleural effusions. There is no evidence of pneumothorax.",
        "generated_report": "The size and shape of the heart in this chest x-ray image are normal.",
        "Evaluation(0/1/2/3/4)": "        "
    },
    {
        "image_path": "CXR2876_IM-1282/1.png",
        "ground_truth": "There are no focal areas of consolidation. No suspicious pulmonary opacities. Heart size within normal limits. No pleural effusions. There is no evidence of pneumothorax.",
        "generated_report": "Yes, there are indications of infection or inflammation in the chest x-ray image. The patient has a large, irregularly shaped, and ill-defined consolidation in the right lung, which is a common sign of pneumonia or other respiratory infections. The consolidation is likely caused by an infection or inflammation in the lung tissue, which can be caused by various factors, including bacterial, viral, or fungal infections, or other conditions such as pneumonia or pleurisy. The presence of this consolidation suggests that the patient may have a serious respiratory infection that requires medical attention.",
        "Evaluation(0/1/2/3/4)": "        "
    },
    {
        "image_path": "CXR3922_IM-1996-0001/0.png",
        "ground_truth": "Stable cardiomediastinal silhouette. No focal pulmonary opacity, pleural effusion or pneumothorax. No acute bony abnormality.",
        "generated_report": "The overall impression of the chest x-ray image is that of a patient with a large, irregularly shaped mass in the right lung.",
        "Evaluation(0/1/2/3/4)": "        "
    },
    {
        "image_path": "CXR3922_IM-1996-0001/1.png",
        "ground_truth": "Stable cardiomediastinal silhouette. No focal pulmonary opacity, pleural effusion or pneumothorax. No acute bony abnormality.",
        "generated_report": "Yes, there are visible indications of enlargement or abnormalities in the patient's lymph nodes in this chest x-ray image.",
        "Evaluation(0/1/2/3/4)": "        "
    },
    {
        "image_path": "CXR3085_IM-1444/0.png",
        "ground_truth": "Normal cardiomediastinal contours. Marrow pneumothorax, focal lung consolidation or pleural effusions.",
        "generated_report": "The overall impression of this chest X-ray image is that of a patient with a large, irregularly shaped mass in the right lung.",
        "Evaluation(0/1/2/3/4)": "        "
    },
    {
        "image_path": "CXR3085_IM-1444/1.png",
        "ground_truth": "Normal cardiomediastinal contours. Marrow pneumothorax, focal lung consolidation or pleural effusions.",
        "generated_report": "The overall impression of this chest x-ray image is abnormal.",
        "Evaluation(0/1/2/3/4)": "        "
    },
    {
        "image_path": "CXR913_IM-2417/0.png",
        "ground_truth": "Heart size normal. Stable cardiomediastinal silhouette. No pneumothorax, pleural effusion, or focal airspace disease. Bony structures are in XXXX alignment without fracture.",
        "generated_report": "The chest x-ray shows a male patient with a large, well-defined, rounded mass in the right hemithorax, measuring approximately 10 cm in diameter. The mass is located in the right upper lobe of the lung and appears to be a benign lesion. There is no evidence of any pleural effusion or pneumothorax. The patient's heart and mediastinum are visible, and there is no evidence of any cardiac or mediastinal abnormalities. The patient's lungs are otherwise normal, with no evidence of any pneumonia or other lung disease. The patient's liver and spleen are also visible, and there is no evidence of any liver or spleen abnormalities. Overall, the chest x-ray suggests that the patient has a benign lung lesion, and further evaluation is necessary to determine the nature of the lesion and its potential impact on the patient's health.",
        "Evaluation(0/1/2/3/4)": "        "
    },
    {
        "image_path": "CXR913_IM-2417/1.png",
        "ground_truth": "Heart size normal. Stable cardiomediastinal silhouette. No pneumothorax, pleural effusion, or focal airspace disease. Bony structures are in XXXX alignment without fracture.",
        "generated_report": "<p>The chest x-ray</p> {<18><0><100><100>} shows a 45-year-old woman with a large, well-defined, and homogeneous mass in the right lung field, measuring approximately 10 cm in diameter.",
        "Evaluation(0/1/2/3/4)": "        "
    },
    {
        "image_path": "CXR3474_IM-1688/0.png",
        "ground_truth": "Crowded bronchovascular markings in the hilar and perihilar region, right lower lung zones. Low lung volumes. No noncalcified pulmonary nodules seen. No pleural effusion or pneumothorax. No small heart size. There is a right diaphragmatic hump. The soft tissues seen in the left cardiophrenic XXXX, could represent an ectatic descending aorta or hiatal hernia. Visualized XXXX of the chest XXXX are within normal limits. Degenerative changes demonstrated within the visualized thoracic spine.",
        "generated_report": "<p>The chest x-ray</p> {<0><0><100><100>} shows a patient with a large, irregularly shaped mass in the right lung field, which is likely a metastatic tumor",
        "Evaluation(0/1/2/3/4)": "        "
    },
    {
        "image_path": "CXR3474_IM-1688/1.png",
        "ground_truth": "Crowded bronchovascular markings in the hilar and perihilar region, right lower lung zones. Low lung volumes. No noncalcified pulmonary nodules seen. No pleural effusion or pneumothorax. No small heart size. There is a right diaphragmatic hump. The soft tissues seen in the left cardiophrenic XXXX, could represent an ectatic descending aorta or hiatal hernia. Visualized XXXX of the chest XXXX are within normal limits. Degenerative changes demonstrated within the visualized thoracic spine.",
        "generated_report": "The chest x-ray image shows a large lung mass, which is likely a tumor, in the right lung.",
        "Evaluation(0/1/2/3/4)": "        "
    },
    {
        "image_path": "CXR2146_IM-0766/0.png",
        "ground_truth": "Cardiac and mediastinal contours are within normal limits. The lungs are clear. Bony structures are intact.",
        "generated_report": "The chest X-ray image shows a male patient with a large, irregularly shaped, and irregularly located mass in the right lung field. The mass is located in the upper lobe of the right lung and appears to be a tumor. The patient's lungs are otherwise clear, with no other abnormalities visible. The overall impression is that the patient has a lung tumor in the right upper lobe.",
        "Evaluation(0/1/2/3/4)": "        "
    },
    {
        "image_path": "CXR2146_IM-0766/1.png",
        "ground_truth": "Cardiac and mediastinal contours are within normal limits. The lungs are clear. Bony structures are intact.",
        "generated_report": "The chest X-ray image shows a patient with a large, irregularly shaped mass in the right lung, which is likely a tumor. The mass is located in the upper lobe of the right lung and appears to be in the apical region. The mass is surrounded by a pleural effusion, which is a fluid accumulation in the space between the lung and the chest wall. The patient's heart is visible in the upper left corner of the image, and there is no evidence of any other abnormalities in the chest or lungs.",
        "Evaluation(0/1/2/3/4)": "        "
    },
    {
        "image_path": "CXR1742_IM-0489/0.png",
        "ground_truth": "Heart size mildly enlarged. No alveolar consolidation, no findings of pleural effusion or pulmonary edema. No pneumothorax. S-shaped spine curvature noted.",
        "generated_report": "abnormal",
        "Evaluation(0/1/2/3/4)": "        "
    },
    {
        "image_path": "CXR1742_IM-0489/1.png",
        "ground_truth": "Heart size mildly enlarged. No alveolar consolidation, no findings of pleural effusion or pulmonary edema. No pneumothorax. S-shaped spine curvature noted.",
        "generated_report": "<p>The x-ray image</p> {<22><0><100><100>} shows a large, irregularly shaped mass in the right lung, which is likely a tumor",
        "Evaluation(0/1/2/3/4)": "        "
    },
    {
        "image_path": "CXR1642_IM-0421/0.png",
        "ground_truth": "Lungs are clear. No pleural effusions or pneumothoraces. Heart size is normal with postoperative changes consistent with CABG. Degenerative changes in the thoracic spine.",
        "generated_report": "The most prominent feature visible in this chest x-ray image is a large, dark mass in the right lung, which is indicative of a lung tumor or cancer.",
        "Evaluation(0/1/2/3/4)": "        "
    },
    {
        "image_path": "CXR1642_IM-0421/1.png",
        "ground_truth": "Lungs are clear. No pleural effusions or pneumothoraces. Heart size is normal with postoperative changes consistent with CABG. Degenerative changes in the thoracic spine.",
        "generated_report": "The chest X-ray image shows a patient with a large, irregularly shaped mass in the right lung.",
        "Evaluation(0/1/2/3/4)": "        "
    },
    {
        "image_path": "CXR2363_IM-0926/0.png",
        "ground_truth": "Heart size is upper limits of normal. The pulmonary XXXX and mediastinum are within normal limits. There is no pleural effusion or pneumothorax. There is right basilar air space opacity.",
        "generated_report": "The chest x-ray shows a male patient with a large, irregularly shaped mass in the right lung. The mass is located in the upper lobe of the lung and appears to be a tumor. The patient also has a small, irregularly shaped mass in the left lung. The patient's heart is visible in the upper right corner of the image, and there is a small amount of fluid in the right atrium. The patient's lungs are otherwise clear, with no other abnormalities visible. The patient's chest is otherwise clear, with no other abnormalities visible.",
        "Evaluation(0/1/2/3/4)": "        "
    },
    {
        "image_path": "CXR2363_IM-0926/1.png",
        "ground_truth": "Heart size is upper limits of normal. The pulmonary XXXX and mediastinum are within normal limits. There is no pleural effusion or pneumothorax. There is right basilar air space opacity.",
        "generated_report": "The chest x-ray shows a male patient with a large, irregularly shaped mass in the right lung. The mass is located in the upper lobe of the lung and appears to be in the apical region. The mass is surrounded by a pleural effusion, which is a fluid accumulation in the space between the lung and the chest wall. The patient's heart is visible in the upper left corner of the image, and there is no evidence of any cardiac abnormalities. The patient's lungs are otherwise normal, with no evidence of any other abnormalities or lesions. The patient's liver is also visible in the upper right corner of the image, and it appears to be normal. Overall, the patient's chest x-ray suggests that the patient may have a lung mass or pleural effusion, which should be further evaluated by a medical professional to determine the cause and appropriate treatment.",
        "Evaluation(0/1/2/3/4)": "        "
    },
    {
        "image_path": "CXR3508_IM-1710/0.png",
        "ground_truth": "The heart is normal in size. The cardiomediastinal contours are stable. There are stable bilateral pleural effusions with partial right-sided loculation. Biapical scarring and pleural thickening appears stable. There is again right-sided superior hilar retraction and mild rightward XXXX deviation. No acute infiltrate is appreciated.",
        "generated_report": "The chest X-ray image shows a male patient with a large, irregularly shaped mass in the right lung. The mass is located in the upper lobe of the lung and appears to be a nodule. The patient's lungs are otherwise clear, with no other abnormalities visible. The overall impression is that the patient may have a lung cancer or other lung disease.",
        "Evaluation(0/1/2/3/4)": "        "
    },
    {
        "image_path": "CXR3508_IM-1710/1.png",
        "ground_truth": "The heart is normal in size. The cardiomediastinal contours are stable. There are stable bilateral pleural effusions with partial right-sided loculation. Biapical scarring and pleural thickening appears stable. There is again right-sided superior hilar retraction and mild rightward XXXX deviation. No acute infiltrate is appreciated.",
        "generated_report": "Yes, there are visible indications of enlargement or abnormalities in the patient's lymph nodes in this chest x-ray image.",
        "Evaluation(0/1/2/3/4)": "        "
    },
    {
        "image_path": "CXR2918_IM-1320/0.png",
        "ground_truth": "Cardiomediastinal silhouette is normal. Pulmonary vasculature and XXXX are normal. No consolidation, pneumothorax or large pleural effusion. Osseous structures and soft tissues are normal.",
        "generated_report": "Yes, there are visible indications of enlargement or abnormalities in the patient's lymph nodes in this chest x-ray image.",
        "Evaluation(0/1/2/3/4)": "        "
    },
    {
        "image_path": "CXR2918_IM-1320/1.png",
        "ground_truth": "Cardiomediastinal silhouette is normal. Pulmonary vasculature and XXXX are normal. No consolidation, pneumothorax or large pleural effusion. Osseous structures and soft tissues are normal.",
        "generated_report": "The chest X-ray image shows a patient with a large, irregularly shaped mass in the right lung.",
        "Evaluation(0/1/2/3/4)": "        "
    },
    {
        "image_path": "CXR2088_IM-0719/0.png",
        "ground_truth": "Compared to prior examination from XXXX, there has been extubation and removal of central line and enteric tube. Stable cardiomegaly and mild thoracolumbar dextroscoliosis. Left basilar opacity XXXX represents chronic fibrosis/scar. No focal consolidation, pneumothorax, or effusion. No acute osseous abnormality.",
        "generated_report": "The chest x-ray image shows the lungs and heart.",
        "Evaluation(0/1/2/3/4)": "        "
    },
    {
        "image_path": "CXR2088_IM-0719/1.png",
        "ground_truth": "Compared to prior examination from XXXX, there has been extubation and removal of central line and enteric tube. Stable cardiomegaly and mild thoracolumbar dextroscoliosis. Left basilar opacity XXXX represents chronic fibrosis/scar. No focal consolidation, pneumothorax, or effusion. No acute osseous abnormality.",
        "generated_report": "The overall impression of this chest x-ray image is that of a patient with a large, irregularly shaped mass in the right lung.",
        "Evaluation(0/1/2/3/4)": "        "
    },
    {
        "image_path": "CXR1765_IM-0499/0.png",
        "ground_truth": "The cardiomediastinal silhouette is within normal limits. There is rounded calcified density within the left lower lobe most consistent with granuloma. Remaining lungs are clear without evidence of focal opacification. No pneumothorax or large pleural effusion. No acute bone abnormality.",
        "generated_report": "Yes, there are indications of infection or inflammation in the chest x-ray image. The patient has a large pleural effusion, which is an accumulation of fluid in the space between the lungs and the chest wall. This can be caused by various conditions, including pneumonia, pleurisy, or heart failure. The presence of fluid in the pleural space can lead to respiratory distress and difficulty breathing, and it is important to determine the underlying cause and treat it promptly to prevent further complications.",
        "Evaluation(0/1/2/3/4)": "        "
    },
    {
        "image_path": "CXR1765_IM-0499/1.png",
        "ground_truth": "The cardiomediastinal silhouette is within normal limits. There is rounded calcified density within the left lower lobe most consistent with granuloma. Remaining lungs are clear without evidence of focal opacification. No pneumothorax or large pleural effusion. No acute bone abnormality.",
        "generated_report": "abnormal",
        "Evaluation(0/1/2/3/4)": "        "
    },
    {
        "image_path": "CXR1470_IM-0303/0.png",
        "ground_truth": "Mediastinal contours are normal. Lungs are clear. There is no pneumothorax or large pleural effusion.",
        "generated_report": "The most prominent feature visible in this chest x-ray image is a large, dark shadow on the right side of the chest, which is indicative of a lung mass or tumor. This could be a benign or malignant lesion, such as a pulmonary nodule or a metastatic tumor, which may require further evaluation and treatment. The presence of this shadow suggests that there may be an underlying condition that needs to be addressed by a medical professional.",
        "Evaluation(0/1/2/3/4)": "        "
    },
    {
        "image_path": "CXR1470_IM-0303/1.png",
        "ground_truth": "Mediastinal contours are normal. Lungs are clear. There is no pneumothorax or large pleural effusion.",
        "generated_report": "abnormal",
        "Evaluation(0/1/2/3/4)": "        "
    },
    {
        "image_path": "CXR3775_IM-1893/0.png",
        "ground_truth": "No focal lung consolidation. Heart size and pulmonary vascularity are within normal limits. No pneumothorax or pleural effusion. Osseous structures are grossly intact.",
        "generated_report": "The chest X-ray image shows a patient with a large, irregularly shaped mass in the right lung. The mass is located in the upper lobe of the lung and appears to be a tumor. The patient also has a small amount of fluid in the right pleural space, which is a common finding in patients with lung cancer.",
        "Evaluation(0/1/2/3/4)": "        "
    },
    {
        "image_path": "CXR3775_IM-1893/1.png",
        "ground_truth": "No focal lung consolidation. Heart size and pulmonary vascularity are within normal limits. No pneumothorax or pleural effusion. Osseous structures are grossly intact.",
        "generated_report": "Yes, there are indications of infection or inflammation in the chest x-ray image. The patient has a large pleural effusion, which is an accumulation of fluid in the pleural space between the lungs and the chest wall. This can be caused by various conditions, including pneumonia, pleurisy, or congestive heart failure. The presence of fluid in the pleural space can lead to respiratory distress and difficulty breathing, and it is important to determine the underlying cause and treat it promptly to prevent further complications.",
        "Evaluation(0/1/2/3/4)": "        "
    },
    {
        "image_path": "CXR3521_IM-1719/0.png",
        "ground_truth": "The XXXX examination consists of frontal and lateral radiographs of the chest. The cardiomediastinal contours are within normal limits. There is right greater than left biapical bullous emphysema. No focal consolidation, pleural effusion, or pneumothorax identified. There are XXXX degenerative changes of the thoracic spine.",
        "generated_report": "<p>The chest x-ray</p> {<1><1><100><100>} shows a large, irregularly shaped mass in the right lung, which is likely a metastatic tumor",
        "Evaluation(0/1/2/3/4)": "        "
    },
    {
        "image_path": "CXR3521_IM-1719/1.png",
        "ground_truth": "The XXXX examination consists of frontal and lateral radiographs of the chest. The cardiomediastinal contours are within normal limits. There is right greater than left biapical bullous emphysema. No focal consolidation, pleural effusion, or pneumothorax identified. There are XXXX degenerative changes of the thoracic spine.",
        "generated_report": "The chest X-ray image shows a patient with a large, irregularly shaped mass in the right lung. The mass is located in the upper lobe of the lung and appears to be a fluid-filled cystic lesion. The patient's lungs are otherwise clear, with no other abnormalities visible. The overall impression is that the patient may have a benign cystic lesion in the lung, which could be monitored with serial imaging to assess its size and any changes. However, further evaluation and diagnostic testing may be necessary to confirm the diagnosis and determine the appropriate course of treatment.",
        "Evaluation(0/1/2/3/4)": "        "
    },
    {
        "image_path": "CXR3382_IM-1629-0001/0.png",
        "ground_truth": "Prominent interstitial markings. There are small bilateral pleural effusions. No pneumothorax or focal consolidation. Normal heart size. Catheter tubing present in the upper midabdomen. There is bilateral acromioclavicular degenerative joint disease, right greater than left.",
        "generated_report": "The chest x-ray shows a male patient with a large, irregularly shaped, and irregularly located mass in the right lung field. The mass is located in the upper lobe of the right lung and appears to be a metastatic lesion. The patient also has a small, irregularly shaped, and irregularly located mass in the left lung field, which is likely a metastatic lesion as well. The patient has a history of lung cancer and is currently undergoing treatment. The patient's lungs are otherwise clear, with no evidence of any other abnormalities.",
        "Evaluation(0/1/2/3/4)": "        "
    },
    {
        "image_path": "CXR3382_IM-1629-0001/1.png",
        "ground_truth": "Prominent interstitial markings. There are small bilateral pleural effusions. No pneumothorax or focal consolidation. Normal heart size. Catheter tubing present in the upper midabdomen. There is bilateral acromioclavicular degenerative joint disease, right greater than left.",
        "generated_report": "Yes, there are indications of infection or inflammation in the chest x-ray image. The patient has a large, irregularly shaped, white area in the right lung field, which is likely due to pneumonia or other inflammatory conditions. The presence of this area suggests that there is an infection or inflammation in the lung tissue, which can be caused by various factors, such as bacterial or viral infections, or other underlying conditions like tuberculosis or cancer.",
        "Evaluation(0/1/2/3/4)": "        "
    },
    {
        "image_path": "CXR1015_IM-0001/0.png",
        "ground_truth": "Streaky and patchy bibasilar opacities, triangular density projected over the heart on the lateral view. No definite pleural effusion seen, no typical findings of pulmonary edema. Considering differences in technical factors XXXX stable cardiomediastinal silhouette with normal heart size.",
        "generated_report": "The size and shape of the heart in this chest x-ray image are not typical for a healthy adult. The heart is larger than it should be, and it appears to be in an abnormal position. The heart is located more towards the right side of the chest, which is not the typical position for a healthy heart. Additionally, the heart appears to be more elongated than it should be, which could indicate a cardiac condition such as cardiomegaly or an enlarged heart.",
        "Evaluation(0/1/2/3/4)": "        "
    },
    {
        "image_path": "CXR1015_IM-0001/1.png",
        "ground_truth": "Streaky and patchy bibasilar opacities, triangular density projected over the heart on the lateral view. No definite pleural effusion seen, no typical findings of pulmonary edema. Considering differences in technical factors XXXX stable cardiomediastinal silhouette with normal heart size.",
        "generated_report": "<p>The patient</p> {<1><0><100><100>} is a 45-year-old male who presents with a 2-day history of worsening cough and chest pain.",
        "Evaluation(0/1/2/3/4)": "        "
    },
    {
        "image_path": "CXR2537_IM-1049/0.png",
        "ground_truth": "Frontal and lateral views of the chest show an unchanged cardiomediastinal silhouette. Right-sided aortic XXXX. Normal mediastinal contour, pulmonary XXXX and vasculature, central airways and aeration of the lungs. There is right basal XXXX patchy opacity and bibasal atelectasis or scarring. There is no pleural effusion or pneumothorax. Right apical calcified granuloma noted.",
        "generated_report": "The size and shape of the heart in this chest x-ray image are not visible.",
        "Evaluation(0/1/2/3/4)": "        "
    },
    {
        "image_path": "CXR2537_IM-1049/1.png",
        "ground_truth": "Frontal and lateral views of the chest show an unchanged cardiomediastinal silhouette. Right-sided aortic XXXX. Normal mediastinal contour, pulmonary XXXX and vasculature, central airways and aeration of the lungs. There is right basal XXXX patchy opacity and bibasal atelectasis or scarring. There is no pleural effusion or pneumothorax. Right apical calcified granuloma noted.",
        "generated_report": "The chest x-ray shows a 65-year-old male patient with a large, well-defined, round, and homogeneous mass in the right hemithorax. The mass measures approximately 3.5 cm in diameter and is located in the right upper lobe of the lung. The mass is surrounded by a thin rim of lung tissue and appears to be in contact with the pleura. There is no evidence of any pleural effusion or pneumothorax. The patient's heart and mediastinum are visible in the image, and there is no evidence of any cardiac or mediastinal abnormalities. The patient's lungs are otherwise normal, with no evidence of any other abnormalities. The patient's liver and spleen are also visible, and there is no evidence of any abnormalities in these organs. Overall, the chest x-ray suggests that the patient may have a lung mass or other lung abnormality, and further evaluation is necessary to determine the cause of the mass and to determine the appropriate course of treatment.",
        "Evaluation(0/1/2/3/4)": "        "
    },
    {
        "image_path": "CXR1460_IM-0298/0.png",
        "ground_truth": "Cardiac and mediastinal contours are within normal limits. The lungs are clear. Bony structures are intact.",
        "generated_report": "The chest x-ray shows a male patient with a large, irregularly shaped mass in the right lung. The mass is located in the upper lobe of the lung and appears to be a tumor. The patient also has a small, irregularly shaped mass in the left lung. The patient's heart and mediastinum are visible in the chest x-ray, and there is no evidence of any other abnormalities in the lungs or other organs. The patient's lungs are otherwise normal, with no signs of pneumonia or other respiratory issues. The patient's heart is also normal, with no signs of any abnormalities. The patient's mediastinum is also normal, with no signs of any abnormalities. Overall, the chest x-ray suggests that the patient may have a lung tumor or other respiratory issues, and further evaluation is necessary to determine the cause of the abnormalities.",
        "Evaluation(0/1/2/3/4)": "        "
    },
    {
        "image_path": "CXR1460_IM-0298/1.png",
        "ground_truth": "Cardiac and mediastinal contours are within normal limits. The lungs are clear. Bony structures are intact.",
        "generated_report": "abnormal",
        "Evaluation(0/1/2/3/4)": "        "
    },
    {
        "image_path": "CXR1319_IM-0205/0.png",
        "ground_truth": "The heart size and pulmonary vascularity appear within normal limits. The lungs are free of focal airspace disease. No pleural effusion or pneumothorax is seen.",
        "generated_report": "<p>The patient</p> {<0><0><100><100>} is a 35-year-old male who presents with a 2-day history of worsening cough and chest pain. He has a history of smoking and has been exposed to COVID-19. He is currently experiencing shortness of breath and chest tightness. The patient is currently in the emergency department for further evaluation. The chest x-ray shows a large, irregularly shaped, rounded mass in the right lung field, with a small, irregularly shaped, rounded mass in the left lung field. The mass in the right lung field is larger than the mass in the left lung field. There is also a small, irregularly shaped, rounded mass in the right lung field. The patient is currently experiencing shortness of breath and chest tightness.",
        "Evaluation(0/1/2/3/4)": "        "
    },
    {
        "image_path": "CXR1319_IM-0205/1.png",
        "ground_truth": "The heart size and pulmonary vascularity appear within normal limits. The lungs are free of focal airspace disease. No pleural effusion or pneumothorax is seen.",
        "generated_report": "<p>Yes</p> {<1><1><100><100>}",
        "Evaluation(0/1/2/3/4)": "        "
    },
    {
        "image_path": "CXR3993_IM-2044/0.png",
        "ground_truth": "The heart is mildly enlarged. Left hemidiaphragm is elevated. There is no acute infiltrate or pleural effusion. The mediastinum is unremarkable.",
        "generated_report": "The overall impression of this chest x-ray image is that the patient has a large, irregularly shaped mass in the right lung, which is likely to be a tumor.",
        "Evaluation(0/1/2/3/4)": "        "
    },
    {
        "image_path": "CXR3993_IM-2044/1.png",
        "ground_truth": "The heart is mildly enlarged. Left hemidiaphragm is elevated. There is no acute infiltrate or pleural effusion. The mediastinum is unremarkable.",
        "generated_report": "The chest x-ray image shows a large, irregularly shaped mass in the right lung, which could be a lung tumor or a metastatic lesion.",
        "Evaluation(0/1/2/3/4)": "        "
    },
    {
        "image_path": "CXR988_IM-2474/0.png",
        "ground_truth": "Lungs are clear. No focal infiltrate. No pleural effusion or pneumothorax. Normal cardiomediastinal silhouette.",
        "generated_report": "<p>The chest x-ray</p> {<1><0><100><100>} shows a 35-year-old male with a large, round, homogeneous, and ill-defined lesion in the right lung field, measuring approximately 2.5 cm in diameter. The lesion is located in the apical segment of the right lung, near the apex of the lung field. The lesion is not well-defined and has a smooth, rounded shape. There is no evidence of any pleural effusion or pneumothorax. The patient's heart and mediastinum are visible in the chest x-ray, and there is no evidence of any cardiac or mediastinal abnormalities.",
        "Evaluation(0/1/2/3/4)": "        "
    },
    {
        "image_path": "CXR988_IM-2474/1.png",
        "ground_truth": "Lungs are clear. No focal infiltrate. No pleural effusion or pneumothorax. Normal cardiomediastinal silhouette.",
        "generated_report": "The most prominent feature visible in this chest x-ray image is a large, irregularly shaped mass in the right lung. This mass is indicative of a lung tumor, which could be benign or malignant. The size and location of the mass suggest that it may be a primary or metastatic tumor, and further evaluation is necessary to determine the nature of the lesion.",
        "Evaluation(0/1/2/3/4)": "        "
    },
    {
        "image_path": "CXR2445_IM-0981/0.png",
        "ground_truth": "The heart is normal in size. The mediastinum is unremarkable. The lungs are clear.",
        "generated_report": "The chest x-ray shows a male patient with a large, well-defined, rounded mass in the right hemithorax. The mass is located in the posterior mediastinum and is surrounded by a thin rim of soft tissue. The mass is approximately 1.5 cm in diameter and appears to be a benign lesion. There is no evidence of any bone destruction or bone erosion. The patient's heart and lungs are visible, and there is no evidence of any cardiac or pulmonary disease. The patient's mediastinum is also visible, and there is no evidence of any mediastinal mass or lymphadenopathy. The patient's trachea and esophagus are also visible, and there is no evidence of any tracheal or esophageal disease. The patient's ribs are visible, and there is no evidence of any rib fractures or rib disease. The patient's spine is also visible, and there is no evidence of any spinal disease. The patient's abdominal organs are not visible in this x-ray.",
        "Evaluation(0/1/2/3/4)": "        "
    },
    {
        "image_path": "CXR2445_IM-0981/1.png",
        "ground_truth": "The heart is normal in size. The mediastinum is unremarkable. The lungs are clear.",
        "generated_report": "Yes, there are visible indications of enlargement or abnormalities in the patient's lymph nodes in this chest x-ray image.",
        "Evaluation(0/1/2/3/4)": "        "
    },
    {
        "image_path": "CXR1193_IM-0129/0.png",
        "ground_truth": "Stable enlarged cardiac silhouette. Persistent bilateral lower lobe airspace disease, not significantly XXXX compared to prior. No pleural effusion or pneumothorax. No acute bony abnormality.",
        "generated_report": "Yes, there are indications of infection or inflammation in the chest x-ray image. The patient has a large, diffuse, and irregularly shaped consolidation in the right lung, which is a common sign of pneumonia or other respiratory infections. The consolidation is likely caused by an inflammatory response to an infection, which can lead to the accumulation of fluid and/or pus in the affected lung tissue.\n\n\nThe presence of consolidation in the right lung suggests that the infection may have spread to the lungs, which can be a serious complication. The patient should be evaluated further to determine the underlying cause of the infection and to determine the appropriate treatment.\n\n\nIn addition to the consolidation, there are also some scattered areas of atelectasis (collapsed lung tissue) in the right lung, which can be a sign of chronic lung disease or other conditions. The presence of these areas may indicate that the patient has a history of smoking or other respiratory problems.\n\n\nOverall, the chest x-ray image suggests that the patient has an infection or inflammation in the lungs, which may require further evaluation and treatment.",
        "Evaluation(0/1/2/3/4)": "        "
    },
    {
        "image_path": "CXR1193_IM-0129/1.png",
        "ground_truth": "Stable enlarged cardiac silhouette. Persistent bilateral lower lobe airspace disease, not significantly XXXX compared to prior. No pleural effusion or pneumothorax. No acute bony abnormality.",
        "generated_report": "<p>The patient</p> {<1><0><92><100>} is a 45-year-old male who presented to the emergency department with a 2-day history of worsening chest pain and shortness of breath. He had a history of hypertension and smoked 1 pack of cigarettes per day. He was found to have a large, irregularly-shaped mass in the right lung field, which was consistent with a lung cancer. The patient underwent a biopsy, which confirmed the diagnosis of adenocarcinoma of the lung.",
        "Evaluation(0/1/2/3/4)": "        "
    },
    {
        "image_path": "CXR3472_IM-1688/0.png",
        "ground_truth": "The cardiomediastinal silhouette and vasculature are within normal limits for size and contour. The lungs are normally inflated and clear. Osseous structures are within normal limits for patient age.",
        "generated_report": "The size and shape of the heart in this chest x-ray image are normal.",
        "Evaluation(0/1/2/3/4)": "        "
    },
    {
        "image_path": "CXR3472_IM-1688/1.png",
        "ground_truth": "The cardiomediastinal silhouette and vasculature are within normal limits for size and contour. The lungs are normally inflated and clear. Osseous structures are within normal limits for patient age.",
        "generated_report": "The most prominent feature visible in this chest x-ray image is a large, irregularly shaped mass in the right lung.",
        "Evaluation(0/1/2/3/4)": "        "
    },
    {
        "image_path": "CXR850_IM-2373-0001/0.png",
        "ground_truth": "Stable appearance of the cardiomediastinal silhouette. There is no pneumothorax, pleural effusion, or focal airspace consolidation.",
        "generated_report": "Yes, there are indications of infection or inflammation in the chest x-ray image. The patient has a large pleural effusion, which is an accumulation of fluid in the space between the lungs and the chest wall. This can be caused by various conditions, including pneumonia, pleuritis, or pleural empyema. The presence of fluid in the pleural space can lead to respiratory distress and difficulty breathing, and it is important to identify the underlying cause and treat it promptly to prevent further complications.",
        "Evaluation(0/1/2/3/4)": "        "
    },
    {
        "image_path": "CXR850_IM-2373-0001/1.png",
        "ground_truth": "Stable appearance of the cardiomediastinal silhouette. There is no pneumothorax, pleural effusion, or focal airspace consolidation.",
        "generated_report": "abnormal",
        "Evaluation(0/1/2/3/4)": "        "
    },
    {
        "image_path": "CXR1277_IM-0185/0.png",
        "ground_truth": "PA and lateral views the chest were obtained. The cardiomediastinal silhouette is normal in size and configuration. The lungs are well aerated. No pneumothorax, pleural effusion, or lobar air space consolidation. XXXX right middle lobe collapse appears less distinct than on prior study.",
        "generated_report": "abnormal",
        "Evaluation(0/1/2/3/4)": "        "
    },
    {
        "image_path": "CXR1277_IM-0185/1.png",
        "ground_truth": "PA and lateral views the chest were obtained. The cardiomediastinal silhouette is normal in size and configuration. The lungs are well aerated. No pneumothorax, pleural effusion, or lobar air space consolidation. XXXX right middle lobe collapse appears less distinct than on prior study.",
        "generated_report": "<p>The chest x-ray</p> {<1><1><100><100>} shows a large, irregularly shaped mass in the right lung, which is likely a metastatic tumor",
        "Evaluation(0/1/2/3/4)": "        "
    },
    {
        "image_path": "CXR2145_IM-0766/0.png",
        "ground_truth": "The cardiomediastinal silhouette is normal. The lungs are clear. There is no pneumothorax or pneumomediastinum. Visualized bony structures are normal.",
        "generated_report": "The chest x-ray image shows the lungs and heart of a person. The lungs are visible as two large, dark, and irregularly shaped organs located in the chest cavity. The heart is visible as a small, dark, and irregularly shaped organ located in the chest cavity, near the lungs. The heart is surrounded by a thin, white membrane, which is visible as a thin, white line around the heart. The lungs and heart are both surrounded by a thin, white membrane, which is visible as a thin, white line around the lungs and heart.",
        "Evaluation(0/1/2/3/4)": "        "
    },
    {
        "image_path": "CXR2145_IM-0766/1.png",
        "ground_truth": "The cardiomediastinal silhouette is normal. The lungs are clear. There is no pneumothorax or pneumomediastinum. Visualized bony structures are normal.",
        "generated_report": "The chest x-ray image shows the lungs and heart, which are both visible in the upper portion of the image.",
        "Evaluation(0/1/2/3/4)": "        "
    },
    {
        "image_path": "CXR3016_IM-1392/0.png",
        "ground_truth": "Cardiac and mediastinal contours are within normal limits. Prior granulomatous disease. The lungs are clear. Thoracic spondylosis.",
        "generated_report": "Yes, there are several abnormalities and concerns in this chest X-ray image. Firstly, there is a large, irregularly shaped mass in the right lung, which could be a tumor or a cyst. Additionally, there is a small, irregularly shaped mass in the left lung, which could also be a tumor or a cyst. The presence of these masses in the lungs is concerning and may indicate the presence of lung cancer or other respiratory problems.\n\n\nFurthermore, there is a small amount of fluid in the mediastinum, which is the area between the lungs, and there is also a small amount of fluid in the pleural space, which is the area between the lungs and the chest wall. These fluid accumulations could be indicative of pleural effusion, which is a common complication in lung cancer patients.\n\n\nFinally, there is a small amount of fluid in the pericardial space, which is the area between the heart and the chest wall. This fluid accumulation could be indicative of pericardial effusion, which is a common complication in heart failure patients.\n\n\nOverall, the presence of these abnormalities and concerns in the chest X-ray image suggests that the patient may have a serious underlying condition that requires further evaluation and treatment.",
        "Evaluation(0/1/2/3/4)": "        "
    },
    {
        "image_path": "CXR3016_IM-1392/1.png",
        "ground_truth": "Cardiac and mediastinal contours are within normal limits. Prior granulomatous disease. The lungs are clear. Thoracic spondylosis.",
        "generated_report": "Yes, there are indications of infection or inflammation in the chest x-ray image. The patient has a large pleural effusion, which is an accumulation of fluid in the pleural space between the lungs and the chest wall. This can be caused by various conditions, including pneumonia, pleurisy, or congestive heart failure. The presence of fluid in the pleural space can lead to respiratory distress and difficulty breathing, and it is important to determine the underlying cause and treat it promptly to prevent further complications.",
        "Evaluation(0/1/2/3/4)": "        "
    },
    {
        "image_path": "CXR308_IM-1439/0.png",
        "ground_truth": "Stable appearing right-sided XXXX the opacities. There is persistent elevation of the right hemidiaphragm. The cardiac silhouette and mediastinal contours are within normal limits. There is no pneumothorax.",
        "generated_report": "Yes, there are indications of infection or inflammation in the chest x-ray image. The patient has a large, irregularly shaped, white area in the right upper lobe of the lung, which is likely due to an infection or inflammation. The presence of this area suggests that the patient may have pneumonia or another respiratory infection. Additionally, there is a small, irregularly shaped, white area in the left lower lobe of the lung, which could be a sign of another infection or inflammation.",
        "Evaluation(0/1/2/3/4)": "        "
    },
    {
        "image_path": "CXR308_IM-1439/1.png",
        "ground_truth": "Stable appearing right-sided XXXX the opacities. There is persistent elevation of the right hemidiaphragm. The cardiac silhouette and mediastinal contours are within normal limits. There is no pneumothorax.",
        "generated_report": "The most prominent feature visible in this chest x-ray image is a large, irregularly shaped mass in the right lung. This mass is indicative of a lung tumor, which could be benign or malignant. The size and location of the mass suggest that it may be a primary or metastatic tumor, and further evaluation is necessary to determine the nature of the lesion.",
        "Evaluation(0/1/2/3/4)": "        "
    },
    {
        "image_path": "CXR1377_IM-0242/0.png",
        "ground_truth": "The heart size is normal. The mediastinal contour is within normal limits. The lungs are free of any focal infiltrates. There are no nodules or masses. No visible pneumothorax. No visible pleural fluid. The XXXX are grossly normal. There is no visible free intraperitoneal air under the diaphragm.",
        "generated_report": "The chest x-ray image shows the lungs and heart.",
        "Evaluation(0/1/2/3/4)": "        "
    },
    {
        "image_path": "CXR1377_IM-0242/1.png",
        "ground_truth": "The heart size is normal. The mediastinal contour is within normal limits. The lungs are free of any focal infiltrates. There are no nodules or masses. No visible pneumothorax. No visible pleural fluid. The XXXX are grossly normal. There is no visible free intraperitoneal air under the diaphragm.",
        "generated_report": "Yes, there are indications of infection or inflammation in the chest x-ray image. The patient has a large, irregularly shaped, and ill-defined consolidation in the right lung field, which is consistent with pneumonia or pulmonary embolism. The consolidation is located in the right upper lobe, which is a common location for pneumonia. The presence of consolidation in the right lung field suggests that the infection may have spread to the lungs, which can be a serious complication.\n\n\nThe patient's age and medical history, as well as the presence of other symptoms, such as fever, cough, and chest pain, can help determine the underlying cause of the infection. The patient's history of recent travel or exposure to sick individuals may also be relevant.\n\n\nIt is important to note that the chest x-ray image does not provide a definitive diagnosis, and further diagnostic tests, such as a computed tomography (CT) scan or blood tests, may be necessary to confirm the diagnosis and determine the appropriate course of treatment.",
        "Evaluation(0/1/2/3/4)": "        "
    },
    {
        "image_path": "CXR2209_IM-0816/0.png",
        "ground_truth": "The heart is normal in size. The mediastinum is unremarkable. Emphysematous changes are identified. The lungs are otherwise grossly clear.",
        "generated_report": "<p>The chest x-ray</p> {<0><0><100><100>} shows a male patient with a large, irregularly shaped, and irregularly placed, lung nodule in the right upper lobe of the lung",
        "Evaluation(0/1/2/3/4)": "        "
    },
    {
        "image_path": "CXR2209_IM-0816/1.png",
        "ground_truth": "The heart is normal in size. The mediastinum is unremarkable. Emphysematous changes are identified. The lungs are otherwise grossly clear.",
        "generated_report": "The most prominent feature visible in this chest x-ray image is a large, dark shadow on the right side of the lungs, which is indicative of a lung tumor or lesion.",
        "Evaluation(0/1/2/3/4)": "        "
    },
    {
        "image_path": "CXR3221_IM-1522/0.png",
        "ground_truth": "The lungs are clear bilaterally. Specifically, no evidence of focal consolidation, pneumothorax, or pleural effusion.. Cardio mediastinal silhouette is unremarkable. Visualized osseous structures of the thorax are without acute abnormality.",
        "generated_report": "The chest x-ray image shows the lungs and heart.",
        "Evaluation(0/1/2/3/4)": "        "
    },
    {
        "image_path": "CXR3221_IM-1522/1.png",
        "ground_truth": "The lungs are clear bilaterally. Specifically, no evidence of focal consolidation, pneumothorax, or pleural effusion.. Cardio mediastinal silhouette is unremarkable. Visualized osseous structures of the thorax are without acute abnormality.",
        "generated_report": "Yes, there are visible indications of enlargement or abnormalities in the patient's lymph nodes in this chest x-ray image.",
        "Evaluation(0/1/2/3/4)": "        "
    },
    {
        "image_path": "CXR2433_IM-0975/0.png",
        "ground_truth": "Low lung volumes with bibasilar subsegmental atelectasis. No focal consolidations, pleural effusions, or pneumothoraces. Cardiomediastinal silhouette is within normal limits. Degenerative changes of the thoracic spine.",
        "generated_report": "<p>The patient</p> {<0><0><100><100>} is a 45-year-old male who presented to the emergency department with a 2-day history of worsening right-sided chest pain and shortness of breath. He was found to have a large, irregular, and irregularly shaped mass in the right lung field, which was consistent with a lung tumor. The patient underwent a CT scan, which revealed a large, irregularly shaped mass in the right lung field, measuring approximately 3.5 cm in diameter. The mass was located in the right upper lobe of the lung and was surrounded by a thin rim of pleural fluid. The mass was also associated with a small pleural effusion. The patient underwent a biopsy, which revealed a metastatic adenocarcinoma.",
        "Evaluation(0/1/2/3/4)": "        "
    },
    {
        "image_path": "CXR2433_IM-0975/1.png",
        "ground_truth": "Low lung volumes with bibasilar subsegmental atelectasis. No focal consolidations, pleural effusions, or pneumothoraces. Cardiomediastinal silhouette is within normal limits. Degenerative changes of the thoracic spine.",
        "generated_report": "The chest x-ray image shows a male patient with a large, irregularly shaped lung lesion in the right lung, which is likely to be a metastatic tumor. In addition, there is a small, rounded lesion in the left lung, which may be a metastatic tumor or a benign lesion. The heart is visible in the upper right corner of the image, and there is a small, rounded lesion in the right atrium.",
        "Evaluation(0/1/2/3/4)": "        "
    },
    {
        "image_path": "CXR2575_IM-1075/0.png",
        "ground_truth": "The lungs are clear. Heart size is normal. No pneumothorax. There are endplate changes within the spine.",
        "generated_report": "The chest x-ray image shows a clear view of the lungs and heart.",
        "Evaluation(0/1/2/3/4)": "        "
    },
    {
        "image_path": "CXR2575_IM-1075/1.png",
        "ground_truth": "The lungs are clear. Heart size is normal. No pneumothorax. There are endplate changes within the spine.",
        "generated_report": "The size and shape of the heart in this chest x-ray image are not typical for a healthy adult.",
        "Evaluation(0/1/2/3/4)": "        "
    },
    {
        "image_path": "CXR761_IM-2310/0.png",
        "ground_truth": "Lung volumes are low. No focal infiltrates. Heart size normal.",
        "generated_report": "The most prominent feature visible in this chest x-ray image is a large, circular lesion in the right lung, which is indicative of a lung tumor.",
        "Evaluation(0/1/2/3/4)": "        "
    },
    {
        "image_path": "CXR761_IM-2310/1.png",
        "ground_truth": "Lung volumes are low. No focal infiltrates. Heart size normal.",
        "generated_report": "<p>The chest x-ray</p> {<1><1><96><98>} shows a large, irregularly shaped mass in the right lung, which is likely a metastatic tumor",
        "Evaluation(0/1/2/3/4)": "        "
    },
    {
        "image_path": "CXR2531_IM-1045/0.png",
        "ground_truth": "The lungs are clear bilaterally. Specifically, no evidence of focal consolidation, pneumothorax, or pleural effusion.. Scattered calcified granulomas noted. Cardio mediastinal silhouette is unremarkable. Visualized osseous structures of the thorax demonstrate mild multilevel degenerative disc disease of the thoracolumbar spine without acute abnormality.",
        "generated_report": "The chest x-ray image shows a clear view of the lungs and heart.",
        "Evaluation(0/1/2/3/4)": "        "
    },
    {
        "image_path": "CXR2531_IM-1045/1.png",
        "ground_truth": "The lungs are clear bilaterally. Specifically, no evidence of focal consolidation, pneumothorax, or pleural effusion.. Scattered calcified granulomas noted. Cardio mediastinal silhouette is unremarkable. Visualized osseous structures of the thorax demonstrate mild multilevel degenerative disc disease of the thoracolumbar spine without acute abnormality.",
        "generated_report": "Yes, there are indications of infection or inflammation in the chest x-ray image. The patient has a large, irregularly shaped, and ill-defined consolidation in the right lung, which is a common sign of pneumonia or other respiratory infections. The consolidation is likely caused by an infection or inflammation in the lung tissue, which can be caused by various factors, including bacterial, viral, or fungal infections, or other conditions such as pneumonia or pleurisy. The presence of this consolidation suggests that the patient may have a serious respiratory infection that requires prompt medical attention.",
        "Evaluation(0/1/2/3/4)": "        "
    },
    {
        "image_path": "CXR3415_IM-1650/0.png",
        "ground_truth": "No acute osseous abnormality. Mild degenerative changes of the thoracic spine. Stable normal cardiomediastinal silhouette and hilar contours. Prominence of superior mediastinal, XXXX superimposed structures. No focal area of consolidation, pleural effusion, or pneumothorax. Mild bibasilar atelectasis.",
        "generated_report": "Yes, there are indications of infection or inflammation in the chest x-ray image. The patient has a large, irregularly shaped, white area in the right lung field, which is likely due to pneumonia or other respiratory infections. The presence of this area suggests that there is an infection in the lungs, which can be caused by various factors, including bacterial or viral infections, or other underlying conditions such as chronic obstructive pulmonary disease (COPD) or asthma. The patient should be evaluated by a healthcare professional to determine the underlying cause of the infection and appropriate treatment.",
        "Evaluation(0/1/2/3/4)": "        "
    },
    {
        "image_path": "CXR3415_IM-1650/1.png",
        "ground_truth": "No acute osseous abnormality. Mild degenerative changes of the thoracic spine. Stable normal cardiomediastinal silhouette and hilar contours. Prominence of superior mediastinal, XXXX superimposed structures. No focal area of consolidation, pleural effusion, or pneumothorax. Mild bibasilar atelectasis.",
        "generated_report": "abnormal",
        "Evaluation(0/1/2/3/4)": "        "
    },
    {
        "image_path": "CXR2378_IM-0938/0.png",
        "ground_truth": "Cardiomediastinal silhouettes are within normal limits. Lungs are clear without focal consolidation, pneumothorax, or pleural effusion. Stable left lower lobe calcified granuloma. Remote left clavicle fracture.",
        "generated_report": "<p>The chest x-ray</p> {<0><0><100><100>} shows a large, irregularly shaped mass in the right lung, which is likely a metastatic tumor",
        "Evaluation(0/1/2/3/4)": "        "
    },
    {
        "image_path": "CXR2378_IM-0938/1.png",
        "ground_truth": "Cardiomediastinal silhouettes are within normal limits. Lungs are clear without focal consolidation, pneumothorax, or pleural effusion. Stable left lower lobe calcified granuloma. Remote left clavicle fracture.",
        "generated_report": "<p>The size and shape of the heart in this chest x-ray image</p> {<1><1><99><100>}",
        "Evaluation(0/1/2/3/4)": "        "
    },
    {
        "image_path": "CXR980_IM-2468/0.png",
        "ground_truth": "Heart size and mediastinal contours appear within normal limits. Pulmonary vascularity is within normal limits. No focal consolidation, suspicious pulmonary opacity, pneumothorax or definite pleural effusion. Visualized osseous structures appear intact.",
        "generated_report": "<p>The patient</p> {<0><0><100><100>} is a 35-year-old male who presents with a 2-day history of worsening right-sided chest pain and cough. He has a history of smoking and has been experiencing shortness of breath for the past 2 days. The patient has no significant medical history. The patient is currently taking no medications. The patient is currently experiencing a fever and has been experiencing chest pain for the past 2 days. The patient is currently experiencing a fever and has been experiencing chest pain for the past 2 days. The patient is currently experiencing a fever and has been experiencing chest pain for the past 2 days. The patient is currently experiencing a fever and has been experiencing chest pain for the past 2 days. The patient is currently experiencing a fever and has been experiencing chest pain for the past 2 days. The patient is currently experiencing a fever and has been experiencing chest pain for the past 2 days. The patient is currently experiencing a fever and has been experiencing chest pain for the past 2 days. The patient is currently experiencing a fever and has been experiencing chest pain for the past 2 days. The patient is currently experiencing a fever and has",
        "Evaluation(0/1/2/3/4)": "        "
    },
    {
        "image_path": "CXR980_IM-2468/1.png",
        "ground_truth": "Heart size and mediastinal contours appear within normal limits. Pulmonary vascularity is within normal limits. No focal consolidation, suspicious pulmonary opacity, pneumothorax or definite pleural effusion. Visualized osseous structures appear intact.",
        "generated_report": "The chest x-ray image shows a large, irregularly shaped mass in the right lung, which could be a lung tumor or a metastatic lesion. The mass is located in the right upper lobe of the lung, which is a common location for lung tumors. The size of the mass is approximately 1.5 cm in diameter, which is relatively large compared to the size of the lung.\n\n\nThe presence of a large mass in the lung can be associated with several potential complications and risks, including:\n\n\n1. Malignancy: The mass could be a primary or metastatic tumor, which can be cancerous.\n2. Respiratory symptoms: The mass can cause respiratory symptoms, such as coughing, shortness of breath, or chest pain, depending on its size and location.\n3. Infection: The mass could be infected, which can lead to pneumonia or other respiratory infections.\n4. Airway obstruction: The mass can block the airways, leading to breathing difficulties or other respiratory problems.\n\n\nHowever, the x-ray image does not provide any additional information about the nature of the mass, such as its size, shape, or location, which can help determine the potential complications or risks associated with it. Therefore, further diagnostic tests, such as a computed",
        "Evaluation(0/1/2/3/4)": "        "
    },
    {
        "image_path": "CXR2159_IM-0776/0.png",
        "ground_truth": "The lungs and pleural spaces show no acute abnormality. Heart size and pulmonary vascularity within normal limits. .",
        "generated_report": "<p>Yes</p> {<0><1><100><100>}",
        "Evaluation(0/1/2/3/4)": "        "
    },
    {
        "image_path": "CXR2159_IM-0776/1.png",
        "ground_truth": "The lungs and pleural spaces show no acute abnormality. Heart size and pulmonary vascularity within normal limits. .",
        "generated_report": "Yes, there are indications of infection or inflammation in the chest x-ray image. The patient has a large, irregularly shaped, white area in the right lung field, which is likely due to a pneumonia or other respiratory infection. The presence of this area suggests that there is an inflammatory response in the lung tissue, which can be caused by a variety of factors, including bacterial or viral infections, allergies, or other inflammatory conditions. The patient may require further evaluation and treatment to determine the underlying cause of the infection or inflammation.",
        "Evaluation(0/1/2/3/4)": "        "
    },
    {
        "image_path": "CXR877_IM-2392/0.png",
        "ground_truth": "XXXX sternotomy XXXX appear intact. Surgical clips overlying the mediastinum. Mitral valve replacement seen. Low lung volumes. The interstitial markings appear prominent, which may represent interstitial edema. There is mild blunting of the posterior sulcus on the lateral view, which could represent a small effusion. No pneumothorax. No acute bony abnormality.",
        "generated_report": "The chest X-ray image shows a patient with a large, irregularly shaped, and irregularly placed esophageal stent in the upper right chest. The stent is visible in the right upper chest, and it appears to be in contact with the right lung. The patient's heart is visible in the upper left chest, and there is no evidence of any other abnormalities in the chest or lungs. The overall impression is that the patient has undergone a procedure to place a stent in the esophagus, which is a common treatment for esophageal disorders.",
        "Evaluation(0/1/2/3/4)": "        "
    },
    {
        "image_path": "CXR877_IM-2392/1.png",
        "ground_truth": "XXXX sternotomy XXXX appear intact. Surgical clips overlying the mediastinum. Mitral valve replacement seen. Low lung volumes. The interstitial markings appear prominent, which may represent interstitial edema. There is mild blunting of the posterior sulcus on the lateral view, which could represent a small effusion. No pneumothorax. No acute bony abnormality.",
        "generated_report": "<p>The x-ray image</p> {<1><1><100><98>} shows a patient with a large mass in the right lung, which is likely a tumor",
        "Evaluation(0/1/2/3/4)": "        "
    },
    {
        "image_path": "CXR2401_IM-0950/0.png",
        "ground_truth": "Cardiomediastinal silhouette is within normal limits of size and appearance. The pulmonary vascularity is unremarkable. Lungs are expanded and clear airspace disease. Negative for pneumothorax, pleural effusion, or pneumoperitoneum. Limited bone evaluation reveals no acute abnormality.",
        "generated_report": "Yes, there are visible indications of enlargement or abnormalities in the patient's lymph nodes in this chest x-ray image.",
        "Evaluation(0/1/2/3/4)": "        "
    },
    {
        "image_path": "CXR2401_IM-0950/1.png",
        "ground_truth": "Cardiomediastinal silhouette is within normal limits of size and appearance. The pulmonary vascularity is unremarkable. Lungs are expanded and clear airspace disease. Negative for pneumothorax, pleural effusion, or pneumoperitoneum. Limited bone evaluation reveals no acute abnormality.",
        "generated_report": "Yes, there are visible indications of enlargement or abnormalities in the patient's lymph nodes in this chest x-ray image.",
        "Evaluation(0/1/2/3/4)": "        "
    },
    {
        "image_path": "CXR535_IM-2142/0.png",
        "ground_truth": "There is S-shaped thoracolumbar scoliosis. There are T-spine osteophytes. XXXX opacity in the left lower lobe XXXX represents atelectasis or scarring. There is no pneumothorax. There is no large pleural effusion. The cardiomediastinal silhouette is within normal limits. There is no lobar pneumonia. There are calcified hilar lymph XXXX.",
        "generated_report": "The chest X-ray image shows the lungs and heart of a person. The lungs are visible as two large, dark areas on the left side of the image, with a smaller, lighter area in the center. The heart is visible as a small, dark area in the center of the image, with a larger, lighter area on the right side. The heart is surrounded by a thin, white line that indicates the outline of the heart.",
        "Evaluation(0/1/2/3/4)": "        "
    },
    {
        "image_path": "CXR535_IM-2142/1.png",
        "ground_truth": "There is S-shaped thoracolumbar scoliosis. There are T-spine osteophytes. XXXX opacity in the left lower lobe XXXX represents atelectasis or scarring. There is no pneumothorax. There is no large pleural effusion. The cardiomediastinal silhouette is within normal limits. There is no lobar pneumonia. There are calcified hilar lymph XXXX.",
        "generated_report": "abnormal",
        "Evaluation(0/1/2/3/4)": "        "
    },
    {
        "image_path": "CXR1269_IM-0181/0.png",
        "ground_truth": "Normal heart size. Hyperexpanded lungs without focal consolidation, pneumothorax or large pleural effusion. Left nipple silhouette visualized. Negative for acute bone abnormality.",
        "generated_report": "The chest X-ray image shows a male patient with a large, irregularly shaped mass in the right lung. The mass is located in the upper lobe of the lung and appears to be a tumor. The patient's chest cavity is also visible, with the heart and lungs visible in the upper portion of the image. The overall impression from this X-ray image is that the patient may have a lung tumor or other respiratory condition that requires further evaluation and treatment.",
        "Evaluation(0/1/2/3/4)": "        "
    },
    {
        "image_path": "CXR1269_IM-0181/1.png",
        "ground_truth": "Normal heart size. Hyperexpanded lungs without focal consolidation, pneumothorax or large pleural effusion. Left nipple silhouette visualized. Negative for acute bone abnormality.",
        "generated_report": "<p>The x-ray image</p> {<1><0><98><100>} shows a large, irregularly shaped mass in the right lung, which is likely a tumor",
        "Evaluation(0/1/2/3/4)": "        "
    },
    {
        "image_path": "CXR427_IM-2070/0.png",
        "ground_truth": "The cardiomediastinal silhouette is within normal limits for size and contour. The lungs are normally inflated without evidence of focal airspace disease, pleural effusion, or pneumothorax. Osseous structures are within normal limits for patient age..",
        "generated_report": "<p>A chest x-ray</p> {<0><0><100><100>} shows a large, round, white, and well-defined mass in the right lung field, measuring approximately 2.5 cm in diameter. The mass is located in the apical segment of the right lung, near the apex of the lung field. The mass is surrounded by a thin, white, and irregular border, and there is no evidence of any pleural effusion or pneumothorax.",
        "Evaluation(0/1/2/3/4)": "        "
    },
    {
        "image_path": "CXR427_IM-2070/1.png",
        "ground_truth": "The cardiomediastinal silhouette is within normal limits for size and contour. The lungs are normally inflated without evidence of focal airspace disease, pleural effusion, or pneumothorax. Osseous structures are within normal limits for patient age..",
        "generated_report": "<p>The size and shape of the heart in this chest x-ray image</p> {<1><0><100><100>}",
        "Evaluation(0/1/2/3/4)": "        "
    },
    {
        "image_path": "CXR2314_IM-0889/0.png",
        "ground_truth": "The lungs are XXXX. XXXX opacities are present in the right costophrenic XXXX. No focal infiltrates. Heart size normal.",
        "generated_report": "abnormal",
        "Evaluation(0/1/2/3/4)": "        "
    },
    {
        "image_path": "CXR2314_IM-0889/1.png",
        "ground_truth": "The lungs are XXXX. XXXX opacities are present in the right costophrenic XXXX. No focal infiltrates. Heart size normal.",
        "generated_report": "<p>Yes</p> {<1><1><99><100>}",
        "Evaluation(0/1/2/3/4)": "        "
    },
    {
        "image_path": "CXR891_IM-2403/0.png",
        "ground_truth": "The heart size and pulmonary vascularity appear within normal limits. The lungs are free of focal airspace disease. No pleural effusion or pneumothorax is seen.",
        "generated_report": "<p>The chest x-ray</p> {<1><1><100><100>} shows a large, irregularly shaped mass in the right lung, which is likely a metastatic tumor",
        "Evaluation(0/1/2/3/4)": "        "
    },
    {
        "image_path": "CXR891_IM-2403/1.png",
        "ground_truth": "The heart size and pulmonary vascularity appear within normal limits. The lungs are free of focal airspace disease. No pleural effusion or pneumothorax is seen.",
        "generated_report": "The overall impression of the chest x-ray image is that of a patient with a large, irregularly shaped mass in the right lung.",
        "Evaluation(0/1/2/3/4)": "        "
    },
    {
        "image_path": "CXR1126_IM-0082/0.png",
        "ground_truth": "XXXX sternotomy XXXX and mediastinal surgical clips remain in XXXX. The cardiomediastinal silhouette is stable in appearance. The thoracic aorta is tortuous and calcified with stable appearance since XXXX exam. No focal areas of pulmonary consolidation. Scattered right basilar subsegmental atelectasis. The left lung appears clear. No pneumothorax or pleural effusion present. Moderate degenerative changes of the thoracic spine. Osteopenia. Mild loss of XXXX of a mid thoracic vertebral body.",
        "generated_report": "The most prominent feature visible in this chest x-ray image is a wire that is inserted into the patient's chest. This wire is likely part of a cardiac catheterization procedure, which is a minimally invasive diagnostic and therapeutic procedure used to diagnose and treat various heart conditions. The wire is inserted through a blood vessel in the leg or arm and guided through the body to the heart, where it can perform various functions such as measuring blood pressure, injecting medication, or performing a balloon angioplasty.\n\n\nThe presence of this wire in the patient's chest indicates that the patient is undergoing a cardiac catheterization procedure. This procedure is typically performed to diagnose and treat various heart conditions, such as coronary artery disease, heart failure, or arrhythmias. The wire is used to guide the catheter through the blood vessels to the heart, allowing the physician to perform the necessary procedures.\n\n\nThe presence of this wire in the chest x-ray image is a common finding in cardiac catheterization procedures, and it is an important diagnostic tool for physicians to assess the patient's heart health and diagnose any potential heart conditions.",
        "Evaluation(0/1/2/3/4)": "        "
    },
    {
        "image_path": "CXR1126_IM-0082/1.png",
        "ground_truth": "XXXX sternotomy XXXX and mediastinal surgical clips remain in XXXX. The cardiomediastinal silhouette is stable in appearance. The thoracic aorta is tortuous and calcified with stable appearance since XXXX exam. No focal areas of pulmonary consolidation. Scattered right basilar subsegmental atelectasis. The left lung appears clear. No pneumothorax or pleural effusion present. Moderate degenerative changes of the thoracic spine. Osteopenia. Mild loss of XXXX of a mid thoracic vertebral body.",
        "generated_report": "The chest x-ray shows a patient with a large, irregularly shaped mass in the right lung. The mass is located in the upper lobe of the lung and appears to be in the apical region. The mass is surrounded by a thin rim of air and there is no evidence of any pleural effusion or pneumothorax. The patient's heart and mediastinum are visible in the image, and there is no evidence of any cardiac or mediastinal abnormalities. The patient's lungs are otherwise normal, with no evidence of any other abnormalities. The patient's liver and spleen are also visible in the image, and there is no evidence of any abnormalities in these organs. Overall, the chest x-ray suggests that the patient may have a lung mass or other lung abnormality, and further evaluation is necessary to determine the cause of the mass and to determine the appropriate course of treatment.",
        "Evaluation(0/1/2/3/4)": "        "
    },
    {
        "image_path": "CXR136_IM-0233/0.png",
        "ground_truth": "Heart size normal. Lungs are clear. XXXX are normal. No pneumonia, effusions, edema, pneumothorax, adenopathy, nodules or masses.",
        "generated_report": "The chest X-ray image shows a male patient with a large, irregularly shaped mass in the right lung. The mass is located in the upper lobe of the lung and appears to be a tumor. The patient's chest cavity is also visible, with the heart and lungs visible in the center of the image. The overall impression is that the patient has a lung tumor, which may be cancerous.",
        "Evaluation(0/1/2/3/4)": "        "
    },
    {
        "image_path": "CXR136_IM-0233/1.png",
        "ground_truth": "Heart size normal. Lungs are clear. XXXX are normal. No pneumonia, effusions, edema, pneumothorax, adenopathy, nodules or masses.",
        "generated_report": "<p>The patient</p> {<1><0><100><100>} is a 45-year-old woman who presented with a 2-day history of worsening right-sided chest pain and cough.",
        "Evaluation(0/1/2/3/4)": "        "
    },
    {
        "image_path": "CXR2768_IM-1212/0.png",
        "ground_truth": "XXXX XXXX and lateral chest examination was obtained. The heart silhouette is normal in size and contour. Aortic XXXX appear unremarkable. Lungs demonstrate no acute findings. There is no effusion or pneumothorax.",
        "generated_report": "abnormal",
        "Evaluation(0/1/2/3/4)": "        "
    },
    {
        "image_path": "CXR2768_IM-1212/1.png",
        "ground_truth": "XXXX XXXX and lateral chest examination was obtained. The heart silhouette is normal in size and contour. Aortic XXXX appear unremarkable. Lungs demonstrate no acute findings. There is no effusion or pneumothorax.",
        "generated_report": "The most prominent feature visible in this chest x-ray image is a large, dark mass located in the right lung. This mass is indicative of a lung tumor, which could be benign or malignant. The size and location of the mass suggest that it may be a primary or metastatic tumor, which could be a sign of cancer. The patient's health is likely to be affected by the presence of this tumor, and further evaluation and treatment may be necessary to determine the best course of action.",
        "Evaluation(0/1/2/3/4)": "        "
    },
    {
        "image_path": "CXR1950_IM-0618/0.png",
        "ground_truth": "Cardiac and mediastinal contours are unremarkable. Pulmonary vascularity is within normal limits. No focal air space opacities, pleural effusion, or pneumothorax. XXXX are grossly unremarkable.",
        "generated_report": "The overall impression of this chest x-ray image is that the patient has a large, irregularly shaped, and irregularly colored lung lesion in the right upper lobe. The lesion is located near the apices of the lungs and appears to be a benign lesion. The patient's lungs are otherwise clear, with no other abnormalities visible.",
        "Evaluation(0/1/2/3/4)": "        "
    },
    {
        "image_path": "CXR1950_IM-0618/1.png",
        "ground_truth": "Cardiac and mediastinal contours are unremarkable. Pulmonary vascularity is within normal limits. No focal air space opacities, pleural effusion, or pneumothorax. XXXX are grossly unremarkable.",
        "generated_report": "Yes, there are visible indications of enlargement or abnormalities in the patient's lymph nodes in this chest x-ray image.",
        "Evaluation(0/1/2/3/4)": "        "
    },
    {
        "image_path": "CXR1399_IM-0255/0.png",
        "ground_truth": "The cardiac contours are normal. The lungs are clear. Thoracic spondylosis. Partial fusion of 2 vertebral bodies near the thoracolumbar junction.",
        "generated_report": "Yes, there are indications of infection or inflammation in the chest x-ray image. The patient has a large, irregularly shaped, white area in the right lung field, which is likely due to pneumonia or other respiratory infections. The presence of this area suggests that there is an infection in the lungs, which can be caused by various factors, including bacterial or viral infections, pneumonia, or other respiratory diseases. The patient may need to undergo further diagnostic tests, such as a chest computed tomography (CT) scan or blood tests, to determine the underlying cause of the infection and develop an appropriate treatment plan.",
        "Evaluation(0/1/2/3/4)": "        "
    },
    {
        "image_path": "CXR1399_IM-0255/1.png",
        "ground_truth": "The cardiac contours are normal. The lungs are clear. Thoracic spondylosis. Partial fusion of 2 vertebral bodies near the thoracolumbar junction.",
        "generated_report": "<p>Yes</p> {<1><12><100><100>}",
        "Evaluation(0/1/2/3/4)": "        "
    },
    {
        "image_path": "CXR922_IM-2423/0.png",
        "ground_truth": "The heart is slightly large. Pulmonary XXXX are normal. No infiltrates.",
        "generated_report": "The chest x-ray image shows a large, irregularly shaped mass in the right lung, which could be a tumor or a cyst.",
        "Evaluation(0/1/2/3/4)": "        "
    },
    {
        "image_path": "CXR922_IM-2423/1.png",
        "ground_truth": "The heart is slightly large. Pulmonary XXXX are normal. No infiltrates.",
        "generated_report": "Yes, there are visible indications of enlargement or abnormalities in the patient's lymph nodes in this chest x-ray image.",
        "Evaluation(0/1/2/3/4)": "        "
    },
    {
        "image_path": "CXR2446_IM-0982/0.png",
        "ground_truth": "The heart and lungs have XXXX XXXX in the interval. Both lungs are clear and expanded. The aorta is tortuous, but the heart and mediastinum otherwise normal.",
        "generated_report": "The chest X-ray image shows a patient with a large, round, white lesion in the right upper lobe of the lung. This lesion is likely a metastasis, which is a secondary tumor that has spread from another part of the body to the lung. The lesion is surrounded by a thin, white line of inflammation, which is a common finding in metastatic lesions. The patient also has a small, white lesion in the left lower lobe of the lung, which may be a separate metastasis or a benign lesion.",
        "Evaluation(0/1/2/3/4)": "        "
    },
    {
        "image_path": "CXR2446_IM-0982/1.png",
        "ground_truth": "The heart and lungs have XXXX XXXX in the interval. Both lungs are clear and expanded. The aorta is tortuous, but the heart and mediastinum otherwise normal.",
        "generated_report": "<p>The patient</p> {<0><0><100><100>} is a 65-year-old male who presented to the emergency department with a 2-day history of worsening right-sided chest pain and shortness of breath.",
        "Evaluation(0/1/2/3/4)": "        "
    },
    {
        "image_path": "CXR2983_IM-1371/0.png",
        "ground_truth": "Cardiomediastinal silhouette is within normal limits. No focal consolidation. There is right lower lobe scarring. No pneumothorax or large pleural effusion. Granulomas present. No acute bony abnormalities.",
        "generated_report": "The chest X-ray image shows a patient with a large, irregularly shaped mass in the right lung.",
        "Evaluation(0/1/2/3/4)": "        "
    },
    {
        "image_path": "CXR2983_IM-1371/1.png",
        "ground_truth": "Cardiomediastinal silhouette is within normal limits. No focal consolidation. There is right lower lobe scarring. No pneumothorax or large pleural effusion. Granulomas present. No acute bony abnormalities.",
        "generated_report": "The overall impression of this chest x-ray image is that of a patient with a large, irregularly shaped mass in the right lung.",
        "Evaluation(0/1/2/3/4)": "        "
    },
    {
        "image_path": "CXR3281_IM-1562/0.png",
        "ground_truth": "The heart size is within normal limits. Cardiomediastinal contour is normal. There is a right upper lobe nodule measuring 8 mm in diameter. Trachea is midline. The lungs otherwise clear. XXXX and soft tissues are unremarkable.",
        "generated_report": "<p>The chest x-ray</p> {<1><0><100><100>} shows a large, irregularly shaped mass in the right lung, which is likely a metastatic tumor",
        "Evaluation(0/1/2/3/4)": "        "
    },
    {
        "image_path": "CXR3281_IM-1562/1.png",
        "ground_truth": "The heart size is within normal limits. Cardiomediastinal contour is normal. There is a right upper lobe nodule measuring 8 mm in diameter. Trachea is midline. The lungs otherwise clear. XXXX and soft tissues are unremarkable.",
        "generated_report": "Yes, there are indications of infection or inflammation in the chest x-ray image. The patient has a large, irregularly shaped, and ill-defined mass in the right lung, which is likely to be a metastatic tumor. The mass is located in the right upper lobe of the lung, which is a common location for metastatic tumors to spread to. The presence of this mass suggests that the patient may have a malignant tumor, such as lung cancer, that has spread to the lungs.\n\n\nThe patient also has a pleural effusion, which is an accumulation of fluid in the space between the lungs and the chest wall. This can be caused by various factors, including infection, inflammation, or cancer. The presence of pleural effusion in the chest x-ray image suggests that the patient may have an underlying infection or inflammation that needs to be addressed.\n\n\nIn conclusion, the chest x-ray image shows indications of infection or inflammation in the right lung, which may be caused by a malignant tumor or other underlying conditions. The patient should be evaluated further by a medical professional to determine the underlying cause and appropriate treatment.",
        "Evaluation(0/1/2/3/4)": "        "
    },
    {
        "image_path": "CXR3716_IM-1856/0.png",
        "ground_truth": "The cardiomediastinal silhouette is normal in size and contour. No focal consolidation, pneumothorax or large pleural effusion. Negative for acute displaced rib fracture. Bilateral nipple jewelry.",
        "generated_report": "<p>This x-ray image</p> {<0><0><100><100>} shows a patient with a large, dark area in the right lung field, which is consistent with a pneumothorax",
        "Evaluation(0/1/2/3/4)": "        "
    },
    {
        "image_path": "CXR3716_IM-1856/1.png",
        "ground_truth": "The cardiomediastinal silhouette is normal in size and contour. No focal consolidation, pneumothorax or large pleural effusion. Negative for acute displaced rib fracture. Bilateral nipple jewelry.",
        "generated_report": "Yes, there are indications of infection or inflammation in the chest x-ray image. The patient has a large, irregularly shaped, and ill-defined consolidation in the right lung, which is a common sign of pneumonia or other respiratory infections. The consolidation is likely caused by an infection or inflammation in the lung tissue, which can be caused by various factors, including bacterial, viral, or fungal infections, or other conditions such as pneumonia or pleurisy. The presence of consolidation in the right lung may also indicate that the infection has spread to the lymph nodes, which can be a sign of a more severe infection.",
        "Evaluation(0/1/2/3/4)": "        "
    },
    {
        "image_path": "CXR3124_IM-1468/0.png",
        "ground_truth": "There is persistent, marked enlargement of the pulmonary arteries. Normal heart size. No focal airspace consolidation. No pleural effusion or pneumothorax. Visualized osseous structures are unremarkable in appearance.",
        "generated_report": "The chest X-ray image shows a patient with a large, irregularly shaped mass in the right lung. The mass is located in the upper lobe of the lung and appears to be in the right hemithorax. The mass is not well-defined and has a spiculated appearance, which suggests that it may be a metastatic lesion or a primary tumor. The patient's lungs are otherwise clear, with no other abnormalities visible.",
        "Evaluation(0/1/2/3/4)": "        "
    },
    {
        "image_path": "CXR3124_IM-1468/1.png",
        "ground_truth": "There is persistent, marked enlargement of the pulmonary arteries. Normal heart size. No focal airspace consolidation. No pleural effusion or pneumothorax. Visualized osseous structures are unremarkable in appearance.",
        "generated_report": "The most prominent feature visible in this chest x-ray image is a large, dark, irregularly shaped mass located in the right lung.",
        "Evaluation(0/1/2/3/4)": "        "
    },
    {
        "image_path": "CXR2866_IM-1273/0.png",
        "ground_truth": "Heart size normal. Lungs are clear. XXXX are normal. No pneumonia, effusions, edema, pneumothorax, adenopathy, nodules or masses.",
        "generated_report": "<p>The chest x-ray</p> {<0><0><100><100>} shows a male patient with a large, irregularly shaped, white mass in the right lung field.",
        "Evaluation(0/1/2/3/4)": "        "
    },
    {
        "image_path": "CXR2866_IM-1273/1.png",
        "ground_truth": "Heart size normal. Lungs are clear. XXXX are normal. No pneumonia, effusions, edema, pneumothorax, adenopathy, nodules or masses.",
        "generated_report": "<p>The chest x-ray</p> {<1><0><82><100>} shows a 65-year-old male with a large, well-defined, homogeneous, and smoothly marginated mass in the right hemithorax, measuring approximately 10 cm in diameter, with a slightly irregular margin and a small area of pleural effusion",
        "Evaluation(0/1/2/3/4)": "        "
    },
    {
        "image_path": "CXR2327_IM-0898/0.png",
        "ground_truth": "There has been interval development of a large right-sided pleural effusion. The left lung is clear. There is no pneumothorax. Heart size mediastinal contours are within normal limits. XXXX deformity is noted at the upper thoracic vertebral body.",
        "generated_report": "abnormal",
        "Evaluation(0/1/2/3/4)": "        "
    },
    {
        "image_path": "CXR2327_IM-0898/1.png",
        "ground_truth": "There has been interval development of a large right-sided pleural effusion. The left lung is clear. There is no pneumothorax. Heart size mediastinal contours are within normal limits. XXXX deformity is noted at the upper thoracic vertebral body.",
        "generated_report": "The overall impression of the chest x-ray image is that of a patient with a large, irregularly shaped mass in the right lung.",
        "Evaluation(0/1/2/3/4)": "        "
    },
    {
        "image_path": "CXR708_IM-2271/0.png",
        "ground_truth": "No pleural effusion, pneumothorax or focal airspace opacities. Cardiomediastinal silhouette is within normal limits. The trachea is midline. No free subdiaphragmatic air. The included osseous structures are grossly intact.",
        "generated_report": "The chest x-ray image shows the lungs and heart.",
        "Evaluation(0/1/2/3/4)": "        "
    },
    {
        "image_path": "CXR708_IM-2271/1.png",
        "ground_truth": "No pleural effusion, pneumothorax or focal airspace opacities. Cardiomediastinal silhouette is within normal limits. The trachea is midline. No free subdiaphragmatic air. The included osseous structures are grossly intact.",
        "generated_report": "The overall impression of this chest x-ray image is that of a patient with a large, irregularly shaped mass in the right lung.",
        "Evaluation(0/1/2/3/4)": "        "
    },
    {
        "image_path": "CXR3546_IM-1738/0.png",
        "ground_truth": "Unchanged cardiomegaly. There is continued interstitial prominence bilaterally. Unchanged vascular appearance. There is patchy retrocardiac opacity. Negative for pneumothorax.",
        "generated_report": "The chest X-ray image shows a large, irregularly shaped mass in the right lung, which is likely a tumor. The mass is located in the upper lobe of the right lung and appears to be in the apical region. The mass is not well-defined and has a spiculated appearance, which suggests that it may be a malignant tumor. The patient's overall condition is concerning, and further evaluation is necessary to determine the nature of the mass and the extent of any potential lung cancer.",
        "Evaluation(0/1/2/3/4)": "        "
    },
    {
        "image_path": "CXR3546_IM-1738/1.png",
        "ground_truth": "Unchanged cardiomegaly. There is continued interstitial prominence bilaterally. Unchanged vascular appearance. There is patchy retrocardiac opacity. Negative for pneumothorax.",
        "generated_report": "<p>Yes</p> {<1><1><100><100>}",
        "Evaluation(0/1/2/3/4)": "        "
    },
    {
        "image_path": "CXR3707_IM-1851/0.png",
        "ground_truth": "There may be a subtle airspace opacity in the right base near the midclavicular line. There is no pleural effusion or pneumothorax. The heart and mediastinum are normal. The skeletal structures are normal.",
        "generated_report": "<p>This x-ray image</p> {<0><0><100><100>} shows a patient with a large, irregularly shaped mass in the right lung, which is likely a metastatic tumor",
        "Evaluation(0/1/2/3/4)": "        "
    },
    {
        "image_path": "CXR3707_IM-1851/1.png",
        "ground_truth": "There may be a subtle airspace opacity in the right base near the midclavicular line. There is no pleural effusion or pneumothorax. The heart and mediastinum are normal. The skeletal structures are normal.",
        "generated_report": "<p>The chest x-ray</p> {<1><1><94><100>} shows a large, irregularly shaped mass in the right lung field, which is consistent with a lung tumor",
        "Evaluation(0/1/2/3/4)": "        "
    },
    {
        "image_path": "CXR831_IM-2358/0.png",
        "ground_truth": "The cardiomediastinal silhouette is normal in size and contour. Low lung volumes without focal consolidation, pneumothorax or large pleural effusion. Normal XXXX.",
        "generated_report": "The chest X-ray image shows a patient with a large, irregularly shaped mass in the right lung.",
        "Evaluation(0/1/2/3/4)": "        "
    },
    {
        "image_path": "CXR831_IM-2358/1.png",
        "ground_truth": "The cardiomediastinal silhouette is normal in size and contour. Low lung volumes without focal consolidation, pneumothorax or large pleural effusion. Normal XXXX.",
        "generated_report": "The chest X-ray image shows a male patient with a large, irregularly shaped mass in the right lung. The mass is located in the upper lobe of the lung and appears to be in the apical region. The mass is not well-defined and has a spiculated appearance, which suggests that it may be a metastatic lesion or a primary tumor. The patient's lungs are otherwise clear, with no other abnormalities visible. The overall impression is that the patient may have a lung cancer or metastatic disease.",
        "Evaluation(0/1/2/3/4)": "        "
    },
    {
        "image_path": "CXR3691_IM-1842/0.png",
        "ground_truth": "The heart is normal in size. The mediastinum is stable. Atherosclerotic calcifications of the aorta identified. There is no focal consolidation, pleural effusion or pneumothorax. Degenerative changes of the thoracic spine are noted.",
        "generated_report": "The chest X-ray image shows a male patient with a large, irregularly shaped mass in the right lung. The mass is located in the upper lobe of the lung and appears to be in the right upper lobe. The mass is surrounded by a pleural effusion, which is a fluid accumulation between the lung and the chest wall. The patient's lungs are otherwise clear, with no other abnormalities visible.",
        "Evaluation(0/1/2/3/4)": "        "
    },
    {
        "image_path": "CXR3691_IM-1842/1.png",
        "ground_truth": "The heart is normal in size. The mediastinum is stable. Atherosclerotic calcifications of the aorta identified. There is no focal consolidation, pleural effusion or pneumothorax. Degenerative changes of the thoracic spine are noted.",
        "generated_report": "Yes, there are visible indications of enlargement or abnormalities in the patient's lymph nodes in this chest x-ray image.",
        "Evaluation(0/1/2/3/4)": "        "
    },
    {
        "image_path": "CXR404_IM-2052/0.png",
        "ground_truth": "Artifact in the region of the central upper abdomen. No focal areas of consolidation. No pleural effusions. No evidence of pneumothorax. Heart size within normal limits. Osseous structures intact.",
        "generated_report": "The chest x-ray shows a male patient with a large, irregularly shaped, white mass in the right lung field. The mass is located in the apical region of the lung and appears to be in the right upper lobe. The mass is surrounded by a thin, irregular border and has a slightly irregular shape. There is also a small, irregularly shaped, white spot in the right upper lobe, which may be a nodule or a lesion. The patient's heart and mediastinum are visible in the image, and there is no evidence of any other abnormalities in the chest. The patient's lungs are otherwise clear, with no evidence of any other lesions or abnormalities. The patient's mediastinum is also clear, with no evidence of any other abnormalities.",
        "Evaluation(0/1/2/3/4)": "        "
    },
    {
        "image_path": "CXR404_IM-2052/1.png",
        "ground_truth": "Artifact in the region of the central upper abdomen. No focal areas of consolidation. No pleural effusions. No evidence of pneumothorax. Heart size within normal limits. Osseous structures intact.",
        "generated_report": "The most prominent feature visible in this chest x-ray image is a large, dark, and irregularly shaped mass in the right lung. This mass is indicative of a lung tumor, which could be benign or malignant. The size and location of the mass suggest that it may be a primary or metastatic tumor, which could be a sign of cancer. The presence of a tumor in the lung can be a serious health concern, as it may be a symptom of lung cancer or other lung diseases. A proper diagnosis and treatment plan should be established by a medical professional to determine the cause of the tumor and provide appropriate treatment.",
        "Evaluation(0/1/2/3/4)": "        "
    },
    {
        "image_path": "CXR2727_IM-1187/0.png",
        "ground_truth": "Heart size is normal. Cardiomediastinal silhouette stable. No pneumothorax, pleural effusion, or focal airspace disease. Nodular densities consistent with chronic granulomatous disease. Bony structures appear intact. Emphysema.",
        "generated_report": "The overall impression of this chest x-ray image is that of a male patient with a large, irregularly shaped mass in the right lung.",
        "Evaluation(0/1/2/3/4)": "        "
    },
    {
        "image_path": "CXR2727_IM-1187/1.png",
        "ground_truth": "Heart size is normal. Cardiomediastinal silhouette stable. No pneumothorax, pleural effusion, or focal airspace disease. Nodular densities consistent with chronic granulomatous disease. Bony structures appear intact. Emphysema.",
        "generated_report": "The chest x-ray shows a male patient with a large, irregularly shaped mass in the right lung. The mass is located in the upper lobe of the lung and appears to be a tumor. The patient also has a small, irregularly shaped nodule in the left lung. There is no evidence of any other abnormalities in the chest or lungs. The patient's heart and mediastinum are visible, and there is no evidence of any cardiac or mediastinal abnormalities. The patient's lymph nodes are also visible, but there is no evidence of any abnormalities in the lymph nodes. Overall, the findings suggest that the patient may have a lung tumor or other lung disease, and further evaluation is necessary to determine the cause of the abnormalities.",
        "Evaluation(0/1/2/3/4)": "        "
    },
    {
        "image_path": "CXR1899_IM-0582/0.png",
        "ground_truth": "The lungs are clear bilaterally. Specifically, no evidence of focal consolidation, pneumothorax, or pleural effusion.. Cardio mediastinal silhouette is unremarkable. Visualized osseous structures of the thorax are without acute abnormality.",
        "generated_report": "The chest x-ray image shows a large, irregularly shaped mass in the right lung, which could be a tumor or a cyst.",
        "Evaluation(0/1/2/3/4)": "        "
    },
    {
        "image_path": "CXR1899_IM-0582/1.png",
        "ground_truth": "The lungs are clear bilaterally. Specifically, no evidence of focal consolidation, pneumothorax, or pleural effusion.. Cardio mediastinal silhouette is unremarkable. Visualized osseous structures of the thorax are without acute abnormality.",
        "generated_report": "The chest x-ray shows a patient with a large, irregularly shaped mass in the right lung. The mass is located in the upper lobe of the lung and appears to be a benign lesion. There is no evidence of any bone lesions or metastasis. The patient's heart and mediastinum are visible, and there is no evidence of any cardiac or mediastinal abnormalities. The patient's lungs are otherwise normal, with no evidence of any pneumonia or other lung disease. The patient's liver and spleen are also visible, and there is no evidence of any liver or spleen abnormalities. Overall, the chest x-ray suggests that the patient has a benign lung lesion, but further evaluation is necessary to confirm the diagnosis and determine the appropriate course of treatment.",
        "Evaluation(0/1/2/3/4)": "        "
    },
    {
        "image_path": "CXR2424_IM-0966/0.png",
        "ground_truth": "The lungs are clear. There is no pleural effusion or pneumothorax. The heart is not significantly enlarged. The mediastinum is normal. Arthritic changes of the skeletal structures are noted.",
        "generated_report": "<p>The chest x-ray</p> {<0><0><100><100>} shows a large, irregularly shaped mass in the right lung field, which is likely a metastatic tumor",
        "Evaluation(0/1/2/3/4)": "        "
    },
    {
        "image_path": "CXR2424_IM-0966/1.png",
        "ground_truth": "The lungs are clear. There is no pleural effusion or pneumothorax. The heart is not significantly enlarged. The mediastinum is normal. Arthritic changes of the skeletal structures are noted.",
        "generated_report": "<p>The size and shape of the heart in this chest x-ray image</p> {<1><1><85><100>}",
        "Evaluation(0/1/2/3/4)": "        "
    },
    {
        "image_path": "CXR1530_IM-0344/0.png",
        "ground_truth": "Mediastinal contours are normal. Lungs are clear. There is no pneumothorax or large pleural effusion.",
        "generated_report": "The chest X-ray image shows the lungs and heart, which are both visible in the upper portion of the image. The lungs are visible as two large, dark areas on either side of the heart, with the right lung slightly larger than the left lung. The heart is visible as a dark, oval-shaped organ located in the center of the image. The heart is surrounded by a thin, white membrane, which is visible as a thin line around the heart.",
        "Evaluation(0/1/2/3/4)": "        "
    },
    {
        "image_path": "CXR1530_IM-0344/1.png",
        "ground_truth": "Mediastinal contours are normal. Lungs are clear. There is no pneumothorax or large pleural effusion.",
        "generated_report": "abnormal",
        "Evaluation(0/1/2/3/4)": "        "
    },
    {
        "image_path": "CXR2797_IM-1229/0.png",
        "ground_truth": "The trachea is midline. The cardiomediastinal silhouette is normal. The lungs are clear, without evidence of acute infiltrate or effusion. There is no pneumothorax. Visualized bony structures reveal no acute abnormalities.",
        "generated_report": "The chest x-ray shows a male patient with a large, round, and irregularly shaped lesion in the right lung. The lesion is located in the upper lobe of the lung and appears to be a metastatic tumor. The patient also has a small, round, and irregularly shaped lesion in the left lung. The lesion in the left lung is smaller than the one in the right lung. There are no other abnormalities visible in the chest x-ray. The patient's heart and mediastinum are visible, and there is no evidence of any cardiac or mediastinal abnormalities.",
        "Evaluation(0/1/2/3/4)": "        "
    },
    {
        "image_path": "CXR2797_IM-1229/1.png",
        "ground_truth": "The trachea is midline. The cardiomediastinal silhouette is normal. The lungs are clear, without evidence of acute infiltrate or effusion. There is no pneumothorax. Visualized bony structures reveal no acute abnormalities.",
        "generated_report": "<p>The patient</p> {<1><0><100><100>} is a 45-year-old male who presented to the emergency department with a 2-day history of worsening right-sided chest pain and shortness of breath. He had a history of hypertension and hyperlipidemia. The patient was found to have a large, irregularly-shaped mass in the right lung field, which was consistent with a lung tumor. The patient underwent a CT scan of the chest, which revealed a large, irregularly-shaped mass in the right lung field, measuring approximately 3.5 cm in diameter. The mass was located in the peripheral portion of the right lung, near the pleural line. The mass was surrounded by a thin rim of atelectasis, which was consistent with a lung tumor. The patient underwent a biopsy of the mass, which revealed a metastatic adenocarcinoma. The patient was referred to a thoracic surgeon for further evaluation and management.",
        "Evaluation(0/1/2/3/4)": "        "
    },
    {
        "image_path": "CXR617_IM-2200/0.png",
        "ground_truth": "Lungs are clear. No pleural effusions or pneumothoraces. heart and mediastinum are stable with normal sized heart. Degenerative changes in the spine.",
        "generated_report": "<p>The chest x-ray</p> {<0><0><100><100>} shows a large, well-defined, round mass in the right hemithorax, measuring approximately 10 cm in diameter, with a central area of low density and a peripheral area of high density",
        "Evaluation(0/1/2/3/4)": "        "
    },
    {
        "image_path": "CXR617_IM-2200/1.png",
        "ground_truth": "Lungs are clear. No pleural effusions or pneumothoraces. heart and mediastinum are stable with normal sized heart. Degenerative changes in the spine.",
        "generated_report": "<p>The chest x-ray</p> {<1><0><100><100>} shows a large, irregularly shaped mass in the right lung field, which is likely a metastatic tumor",
        "Evaluation(0/1/2/3/4)": "        "
    },
    {
        "image_path": "CXR3784_IM-1898/0.png",
        "ground_truth": "AP view was obtained due to patient condition. Low volume lungs. No focal lung consolidation. The heart is not enlarged. No pleural effusion.",
        "generated_report": "the chest x-ray shows a large, well-defined, homogeneous, and smoothly marginated mass in the right hemithorax, measuring approximately 10 cm in diameter. The mass is located in the posterior mediastinum, near the right atrium and the right ventricle. The mass is not associated with any bony erosion or pleural effusion. There is no evidence of any other abnormalities in the chest. The patient's clinical presentation and symptoms are consistent with a primary lung tumor, most likely a metastatic lesion.",
        "Evaluation(0/1/2/3/4)": "        "
    },
    {
        "image_path": "CXR3784_IM-1898/1.png",
        "ground_truth": "AP view was obtained due to patient condition. Low volume lungs. No focal lung consolidation. The heart is not enlarged. No pleural effusion.",
        "generated_report": "<p>The patient</p> {<0><0><100><100>} is a 35-year-old male who presents with a 2-day history of worsening right-sided chest pain and cough.",
        "Evaluation(0/1/2/3/4)": "        "
    },
    {
        "image_path": "CXR1799_IM-0519/0.png",
        "ground_truth": "Heart size within normal limits. No focal airspace disease. No pneumothorax or pleural effusion.",
        "generated_report": "<p>The x-ray image</p> {<1><1><100><100>} shows a male patient with a large, irregularly shaped mass in the right lung field. The mass is located in the upper lobe of the lung and appears to be a tumor. The patient is also experiencing a cough and shortness of breath.",
        "Evaluation(0/1/2/3/4)": "        "
    },
    {
        "image_path": "CXR1799_IM-0519/1.png",
        "ground_truth": "Heart size within normal limits. No focal airspace disease. No pneumothorax or pleural effusion.",
        "generated_report": "<p>Yes</p> {<1><1><100><100>}",
        "Evaluation(0/1/2/3/4)": "        "
    },
    {
        "image_path": "CXR3885_IM-1971/0.png",
        "ground_truth": "The heart, pulmonary XXXX and mediastinum are within normal limits. There is no pleural effusion or pneumothorax. There is no focal air space opacity to suggest a pneumonia.",
        "generated_report": "The chest X-ray image shows the lungs and heart of a person. The lungs are visible as two large, dark, and irregularly shaped organs located in the chest cavity. The heart is visible as a small, dark, and irregularly shaped organ located in the chest cavity, near the lungs. The heart is positioned slightly to the right of center in the image. The lungs and heart are both surrounded by a thin layer of white tissue, which is visible as a thin, white line around the lungs and heart.",
        "Evaluation(0/1/2/3/4)": "        "
    },
    {
        "image_path": "CXR3885_IM-1971/1.png",
        "ground_truth": "The heart, pulmonary XXXX and mediastinum are within normal limits. There is no pleural effusion or pneumothorax. There is no focal air space opacity to suggest a pneumonia.",
        "generated_report": "Yes, there are visible indications of enlargement or abnormalities in the patient's lymph nodes in this chest x-ray image.",
        "Evaluation(0/1/2/3/4)": "        "
    },
    {
        "image_path": "CXR3340_IM-1601/0.png",
        "ground_truth": "The cardiomediastinal silhouette is normal in size and contour. Atherosclerosis of the aortic XXXX. Minimal XXXX densities, left lung base. Hyperexpanded lungs. No focal consolidation, pneumothorax or large pleural effusion. Negative for acute bone abnormality.",
        "generated_report": "The overall impression of this chest x-ray image is that of a patient with a large, irregularly shaped mass in the right lung.",
        "Evaluation(0/1/2/3/4)": "        "
    },
    {
        "image_path": "CXR3340_IM-1601/1.png",
        "ground_truth": "The cardiomediastinal silhouette is normal in size and contour. Atherosclerosis of the aortic XXXX. Minimal XXXX densities, left lung base. Hyperexpanded lungs. No focal consolidation, pneumothorax or large pleural effusion. Negative for acute bone abnormality.",
        "generated_report": "abnormal",
        "Evaluation(0/1/2/3/4)": "        "
    },
    {
        "image_path": "CXR2129_IM-0753/0.png",
        "ground_truth": "The heart is normal in size and contour. The lungs are clear, without evidence of infiltrate. There is no pneumothorax or effusion.",
        "generated_report": "The chest X-ray image shows a male patient with a large, irregularly shaped mass in the right lung. The mass is located in the upper lobe of the lung and appears to be a tumor. The patient's lungs are otherwise clear, with no other abnormalities visible. The overall impression is that the patient has a lung tumor, which may be cancerous or benign, and requires further evaluation and diagnosis by a medical professional.",
        "Evaluation(0/1/2/3/4)": "        "
    },
    {
        "image_path": "CXR2129_IM-0753/1.png",
        "ground_truth": "The heart is normal in size and contour. The lungs are clear, without evidence of infiltrate. There is no pneumothorax or effusion.",
        "generated_report": "<p>The chest x-ray</p> {<16><1><100><100>} shows a large, irregularly shaped mass in the right lung, which is likely a metastatic tumor",
        "Evaluation(0/1/2/3/4)": "        "
    },
    {
        "image_path": "CXR584_IM-2181/0.png",
        "ground_truth": "There are no focal areas of consolidation. No suspicious pulmonary opacities. Heart size within normal limits. No pleural effusions. No evidence of pneumothorax. Osseous structures intact.",
        "generated_report": "The chest X-ray image shows a male patient with a large, irregularly shaped mass in the right lung. The mass is located in the upper lobe of the lung and appears to be in the right hemithorax. The mass is not well-defined and has a spiculated appearance, which suggests that it may be a metastatic lesion or a primary tumor. The patient's overall condition is concerning, and further evaluation is necessary to determine the nature of the mass and the underlying cause of the symptoms.",
        "Evaluation(0/1/2/3/4)": "        "
    },
    {
        "image_path": "CXR584_IM-2181/1.png",
        "ground_truth": "There are no focal areas of consolidation. No suspicious pulmonary opacities. Heart size within normal limits. No pleural effusions. No evidence of pneumothorax. Osseous structures intact.",
        "generated_report": "The chest x-ray image shows a patient with a large lung mass in the right lung, which is likely a tumor. The tumor is visible as a white, irregularly shaped mass in the right lung. The heart is also visible in the image, with the aorta and pulmonary artery visible as two large vessels in the chest cavity. The aorta is the larger of the two vessels and is located near the top of the image, while the pulmonary artery is smaller and is located near the bottom of the image.",
        "Evaluation(0/1/2/3/4)": "        "
    },
    {
        "image_path": "CXR251_IM-1032/0.png",
        "ground_truth": "The heart is normal in size. The mediastinum is unremarkable. Mild hyperinflation is noted. There are granulomatous sequela. No acute infiltrate or significant pleural effusion are noted. The costophrenic XXXX are excluded.",
        "generated_report": "<p>The chest x-ray</p> {<1><1><100><100>} shows a 35-year-old male with a large, well-defined, rounded, homogeneous, and smoothly marginated mass in the right hemithorax, measuring approximately 10 cm in diameter, with a slightly irregular margin, and a small, rounded, homogeneous, and smoothly marginated mass in the left hemithorax, measuring approximately 5 cm in diameter",
        "Evaluation(0/1/2/3/4)": "        "
    },
    {
        "image_path": "CXR251_IM-1032/1.png",
        "ground_truth": "The heart is normal in size. The mediastinum is unremarkable. Mild hyperinflation is noted. There are granulomatous sequela. No acute infiltrate or significant pleural effusion are noted. The costophrenic XXXX are excluded.",
        "generated_report": "The chest x-ray shows a male patient with a large, irregularly shaped mass in the right lung field. The mass is located in the apical region of the lung and appears to be in the peripheral region of the lung field. The mass is not well-defined and has a heterogeneous appearance, with some areas of the mass appearing more dense than others. There is also a small, irregularly shaped nodule in the right upper lobe of the lung. The patient's heart and mediastinum are visible in the image, and there is no evidence of any other abnormalities in the chest. The patient's lungs are otherwise normal, with no evidence of any other masses or abnormalities. The patient's mediastinum is also normal, with no evidence of any other abnormalities.",
        "Evaluation(0/1/2/3/4)": "        "
    },
    {
        "image_path": "CXR1210_IM-0142/0.png",
        "ground_truth": "The heart, pulmonary XXXX and mediastinum are within normal limits. There is no pleural effusion or pneumothorax. There is no focal air space opacity to suggest a pneumonia. There mild degenerative changes of the thoracic spine. There is a slight XXXX deformity of the lower thoracic body which is age-indeterminate.",
        "generated_report": "The chest X-ray image shows a patient with a large, irregularly shaped mass in the right lung. The mass is located in the upper lobe of the lung and appears to be a tumor. The patient also has a small, irregularly shaped nodule in the left lung. The lungs are otherwise clear, with no other abnormalities visible.",
        "Evaluation(0/1/2/3/4)": "        "
    },
    {
        "image_path": "CXR1210_IM-0142/1.png",
        "ground_truth": "The heart, pulmonary XXXX and mediastinum are within normal limits. There is no pleural effusion or pneumothorax. There is no focal air space opacity to suggest a pneumonia. There mild degenerative changes of the thoracic spine. There is a slight XXXX deformity of the lower thoracic body which is age-indeterminate.",
        "generated_report": "Yes, there are visible indications of enlargement or abnormalities in the patient's lymph nodes in this chest x-ray image.",
        "Evaluation(0/1/2/3/4)": "        "
    },
    {
        "image_path": "CXR3025_IM-1400/0.png",
        "ground_truth": "The lungs are clear bilaterally. Specifically, no evidence of focal consolidation, pneumothorax, or pleural effusion.. Cardio mediastinal silhouette is unremarkable. Visualized osseous structures of the thorax are without acute abnormality. No acute displaced rib fractures.",
        "generated_report": "Yes, there are indications of infection or inflammation in the chest x-ray image. The patient has a large, irregularly shaped, and ill-defined consolidation in the right lung field, which is consistent with pneumonia or other pulmonary infections. The consolidation is likely caused by an infection or inflammation in the lung tissue, which can be caused by various factors, including bacterial, viral, or fungal infections, or other conditions such as pneumonia or pleurisy. The presence of this consolidation suggests that the patient may have a bacterial or viral infection, which can be diagnosed through further medical evaluation and laboratory tests.",
        "Evaluation(0/1/2/3/4)": "        "
    },
    {
        "image_path": "CXR3025_IM-1400/1.png",
        "ground_truth": "The lungs are clear bilaterally. Specifically, no evidence of focal consolidation, pneumothorax, or pleural effusion.. Cardio mediastinal silhouette is unremarkable. Visualized osseous structures of the thorax are without acute abnormality. No acute displaced rib fractures.",
        "generated_report": "The overall impression of this chest x-ray image is that of a patient with a large, irregularly shaped mass in the right lung.",
        "Evaluation(0/1/2/3/4)": "        "
    },
    {
        "image_path": "CXR2713_IM-1180/0.png",
        "ground_truth": "The heart is normal in size and contour. The aorta is calcified and tortuous. The lung volumes are low. There is elevation of the right hemidiaphragm. Minimal streaky opacities in the lung bases, XXXX subsegmental atelectasis. No pleural effusion or pneumothorax.",
        "generated_report": "<p>The chest x-ray</p> {<0><0><100><100>} shows a male patient with a large, irregularly shaped mass in the right lung field.",
        "Evaluation(0/1/2/3/4)": "        "
    },
    {
        "image_path": "CXR2713_IM-1180/1.png",
        "ground_truth": "The heart is normal in size and contour. The aorta is calcified and tortuous. The lung volumes are low. There is elevation of the right hemidiaphragm. Minimal streaky opacities in the lung bases, XXXX subsegmental atelectasis. No pleural effusion or pneumothorax.",
        "generated_report": "<p>Yes</p> {<1><1><100><100>}",
        "Evaluation(0/1/2/3/4)": "        "
    },
    {
        "image_path": "CXR3088_IM-1444/0.png",
        "ground_truth": "Heart size and mediastinal contours appear within normal limits. No focal pulmonary opacity, pleural effusion or pneumothorax. There is levoscoliosis of the thoracic spine.",
        "generated_report": "<p>The chest x-ray</p> {<0><0><100><100>} shows a large, well-defined, round, homogeneous, and smooth mass in the right hemithorax, measuring approximately 10 cm in diameter, with a slightly irregular margin and a central area of low density, which is consistent with a metastatic lesion",
        "Evaluation(0/1/2/3/4)": "        "
    },
    {
        "image_path": "CXR3088_IM-1444/1.png",
        "ground_truth": "Heart size and mediastinal contours appear within normal limits. No focal pulmonary opacity, pleural effusion or pneumothorax. There is levoscoliosis of the thoracic spine.",
        "generated_report": "<p>The chest x-ray</p> {<1><1><100><100>} shows a large, irregularly shaped mass in the right lung, which is likely a metastatic tumor",
        "Evaluation(0/1/2/3/4)": "        "
    },
    {
        "image_path": "CXR1471_IM-0304/0.png",
        "ground_truth": "The cardiomediastinal silhouette is within normal limits for appearance. The lungs are hyperexpanded with flattening of the bilateral hemidiaphragms. Mild increased lung markings XXXX due to chronic changes. No focal pulmonary consolidation. No pneumothorax. No pleural effusion. Moderate degenerative changes of the thoracic spine. Calcified left perihilar granuloma redemonstrated.",
        "generated_report": "The most prominent feature visible in this chest x-ray image is a large, irregularly shaped mass in the right lung. This mass is indicative of a lung tumor, which could be benign or malignant. The size and location of the mass suggest that it may be a primary or metastatic tumor, and further evaluation is necessary to determine the nature of the lesion.",
        "Evaluation(0/1/2/3/4)": "        "
    },
    {
        "image_path": "CXR1471_IM-0304/1.png",
        "ground_truth": "The cardiomediastinal silhouette is within normal limits for appearance. The lungs are hyperexpanded with flattening of the bilateral hemidiaphragms. Mild increased lung markings XXXX due to chronic changes. No focal pulmonary consolidation. No pneumothorax. No pleural effusion. Moderate degenerative changes of the thoracic spine. Calcified left perihilar granuloma redemonstrated.",
        "generated_report": "<p>The chest x-ray</p> {<0><0><81><100>} shows a large, irregularly shaped mass in the right lung, which is likely a metastatic tumor",
        "Evaluation(0/1/2/3/4)": "        "
    },
    {
        "image_path": "CXR387_IM-1962/0.png",
        "ground_truth": "Heart size is normal. There is left hilar enlargement with partial opacification of the left upper lobe suggestive of hilar mass with obstructive atelectasis. Questionable small right midlung nodule. Negative for pneumothorax or pleural effusion. Bony thorax is unremarkable.",
        "generated_report": "The chest x-ray image shows a clear view of the lungs and heart.",
        "Evaluation(0/1/2/3/4)": "        "
    },
    {
        "image_path": "CXR387_IM-1962/1.png",
        "ground_truth": "Heart size is normal. There is left hilar enlargement with partial opacification of the left upper lobe suggestive of hilar mass with obstructive atelectasis. Questionable small right midlung nodule. Negative for pneumothorax or pleural effusion. Bony thorax is unremarkable.",
        "generated_report": "The overall impression of this chest x-ray image is that of a patient with a large, irregularly shaped mass in the right lung.",
        "Evaluation(0/1/2/3/4)": "        "
    },
    {
        "image_path": "CXR3712_IM-1854/0.png",
        "ground_truth": "Changes of renal osteodystrophy are noted. Heart size and pulmonary vascularity appear within normal limits. The lungs are free of focal airspace disease. No pleural effusion or pneumothorax is seen.",
        "generated_report": "The chest x-ray image shows a large, irregularly shaped mass in the right lung, which could be a tumor or a cyst.",
        "Evaluation(0/1/2/3/4)": "        "
    },
    {
        "image_path": "CXR3712_IM-1854/1.png",
        "ground_truth": "Changes of renal osteodystrophy are noted. Heart size and pulmonary vascularity appear within normal limits. The lungs are free of focal airspace disease. No pleural effusion or pneumothorax is seen.",
        "generated_report": "<p>The patient</p> {<1><1><97><100>} is a 45-year-old male who presents with a 2-day history of worsening right-sided chest pain and cough.",
        "Evaluation(0/1/2/3/4)": "        "
    },
    {
        "image_path": "CXR184_IM-0544/0.png",
        "ground_truth": "PA and lateral views were obtained. Lungs are clear. There is no pneumothorax or pleural effusion. The heart and mediastinum are within normal limits. Bony structures are intact. A 5 mm stable right apical nodule.",
        "generated_report": "Yes, there are indications of infection or inflammation in the chest x-ray image. The patient has a large, irregularly shaped, and ill-defined consolidation in the right lung, which is a common sign of pneumonia or other respiratory infections. The consolidation is likely caused by an infection or inflammation in the lung tissue, which can be caused by various factors, including bacterial, viral, or fungal infections, or other conditions such as pneumonia or pleurisy. The presence of this consolidation suggests that the patient may have a serious respiratory infection that requires medical attention.",
        "Evaluation(0/1/2/3/4)": "        "
    },
    {
        "image_path": "CXR184_IM-0544/1.png",
        "ground_truth": "PA and lateral views were obtained. Lungs are clear. There is no pneumothorax or pleural effusion. The heart and mediastinum are within normal limits. Bony structures are intact. A 5 mm stable right apical nodule.",
        "generated_report": "The chest x-ray image shows a human body with a large, dark area on the left side of the chest, which is likely a lung.",
        "Evaluation(0/1/2/3/4)": "        "
    },
    {
        "image_path": "CXR1046_IM-0036/0.png",
        "ground_truth": "Heart and mediastinum within normal limits. Negative for focal pulmonary consolidation, pleural effusion, or pneumothorax.",
        "generated_report": "The overall impression of this chest x-ray image is that the patient has a large, irregularly shaped, and irregularly located mass in the right lung field. This mass is likely to be a tumor, which could be benign or malignant. The patient's chest x-ray also shows a small amount of fluid in the right pleural space, which could be indicative of pleural effusion. The patient's heart and mediastinum are visible, and there is no evidence of any other abnormalities in the chest or mediastinum.",
        "Evaluation(0/1/2/3/4)": "        "
    },
    {
        "image_path": "CXR1046_IM-0036/1.png",
        "ground_truth": "Heart and mediastinum within normal limits. Negative for focal pulmonary consolidation, pleural effusion, or pneumothorax.",
        "generated_report": "The most prominent feature visible in this chest x-ray image is a large, irregularly shaped mass in the right lung. This mass is indicative of a lung tumor, which could be benign or malignant. The size and location of the mass suggest that it may be a primary or metastatic tumor, and further evaluation is necessary to determine the nature of the lesion.",
        "Evaluation(0/1/2/3/4)": "        "
    },
    {
        "image_path": "CXR757_IM-2308/0.png",
        "ground_truth": "Heart size is normal. The lungs are clear. There are no focal air space consolidations. No pleural effusions or pneumothoraces. The hilar and mediastinal contours are unchanged. Normal pulmonary vascularity. Stable postsurgical changes of the lower cervical spine.",
        "generated_report": "Yes, there are indications of infection or inflammation in the chest X-ray image. The patient has a large, irregularly shaped, and ill-defined consolidation in the right lung field, which is consistent with pneumonia or other pulmonary infections. The consolidation is located in the right upper lobe, which is a common location for pneumonia. The presence of this consolidation suggests that the patient may have an infection or inflammation in the lung tissue.\n\n\nThe patient's age and medical history, along with the presence of the consolidation, suggest that the infection may be caused by bacterial pneumonia or other pulmonary infections. The patient's age and medical history also suggest that the infection may be related to a recent respiratory illness or other underlying medical conditions.\n\n\nIt is important to note that the presence of a consolidation in the chest X-ray image does not necessarily indicate the presence of an infection or inflammation. However, the presence of a consolidation in the right lung field, along with the patient's age and medical history, suggests that the patient may have an underlying infection or inflammation that needs to be evaluated and treated by a medical professional.",
        "Evaluation(0/1/2/3/4)": "        "
    },
    {
        "image_path": "CXR757_IM-2308/1.png",
        "ground_truth": "Heart size is normal. The lungs are clear. There are no focal air space consolidations. No pleural effusions or pneumothoraces. The hilar and mediastinal contours are unchanged. Normal pulmonary vascularity. Stable postsurgical changes of the lower cervical spine.",
        "generated_report": "Yes, there are visible indications of enlargement or abnormalities in the patient's lymph nodes in this chest x-ray image.",
        "Evaluation(0/1/2/3/4)": "        "
    },
    {
        "image_path": "CXR2559_IM-1063/0.png",
        "ground_truth": "The heart size and pulmonary vascularity appear within normal limits. The lungs are free of focal airspace disease. No pleural effusion or pneumothorax is seen.",
        "generated_report": "The size and shape of the heart in this chest x-ray image are normal.",
        "Evaluation(0/1/2/3/4)": "        "
    },
    {
        "image_path": "CXR2559_IM-1063/1.png",
        "ground_truth": "The heart size and pulmonary vascularity appear within normal limits. The lungs are free of focal airspace disease. No pleural effusion or pneumothorax is seen.",
        "generated_report": "<p>The patient</p> {<1><1><99><100>} is a 45-year-old male who presented to the emergency department with a 2-day history of worsening right-sided chest pain and shortness of breath. He had a history of hypertension and smoked 1 pack of cigarettes per day. He was found to have a large, irregularly-shaped mass in the right lung field, which was consistent with a lung cancer. The patient underwent a biopsy, which confirmed the diagnosis of adenocarcinoma of the lung.",
        "Evaluation(0/1/2/3/4)": "        "
    },
    {
        "image_path": "CXR1570_IM-0372/0.png",
        "ground_truth": "Evaluation for pneumothorax is limited due to exclusion of the superior-most pulmonary apices. No visible pleural XXXX. No focal air space opacities or pleural effusion. Cardiomediastinal silhouette is within normal limits. No free subdiaphragmatic air. Mild degenerative changes of the thoracic spine. Included osseous structures are grossly intact.",
        "generated_report": "<p>The patient</p> {<0><0><100><100>} is a 35-year-old male who presents with a 2-day history of worsening right-sided chest pain and cough.",
        "Evaluation(0/1/2/3/4)": "        "
    },
    {
        "image_path": "CXR1570_IM-0372/1.png",
        "ground_truth": "Evaluation for pneumothorax is limited due to exclusion of the superior-most pulmonary apices. No visible pleural XXXX. No focal air space opacities or pleural effusion. Cardiomediastinal silhouette is within normal limits. No free subdiaphragmatic air. Mild degenerative changes of the thoracic spine. Included osseous structures are grossly intact.",
        "generated_report": "<p>The chest x-ray</p> {<0><0><99><99>} shows a large, irregularly shaped mass in the right lung, which is likely a metastatic tumor",
        "Evaluation(0/1/2/3/4)": "        "
    },
    {
        "image_path": "CXR3155_IM-1486/0.png",
        "ground_truth": "Heart size mildly enlarged with enlarged right atrium. No focal alveolar consolidation, no definite pleural effusion seen. No pneumothorax.",
        "generated_report": "The most prominent feature visible in this chest x-ray image is a large, round, white lesion located in the right upper lobe of the lung. This lesion is indicative of a lung tumor, which could be benign or malignant. The size and location of the lesion suggest that it may be a metastatic tumor, which has spread from another primary tumor site to the lung. The presence of a lung tumor in this location can be a sign of lung cancer, which is a leading cause of cancer-related deaths worldwide.",
        "Evaluation(0/1/2/3/4)": "        "
    },
    {
        "image_path": "CXR3155_IM-1486/1.png",
        "ground_truth": "Heart size mildly enlarged with enlarged right atrium. No focal alveolar consolidation, no definite pleural effusion seen. No pneumothorax.",
        "generated_report": "<p>Yes</p> {<35><1><87><82>}",
        "Evaluation(0/1/2/3/4)": "        "
    },
    {
        "image_path": "CXR1622_IM-0404/0.png",
        "ground_truth": "The cardiomediastinal silhouette is within normal limits for size and contour. The lungs are normally inflated without evidence of focal airspace disease, pleural effusion, or pneumothorax. No acute osseus abnormality..",
        "generated_report": "Yes, there are indications of infection or inflammation in the chest x-ray image. The patient has a large, diffuse, and irregularly shaped consolidation in the right lung, which is consistent with pneumonia. The consolidation is likely caused by an infection, such as bacterial or viral pneumonia, which can lead to inflammation and fluid accumulation in the lung tissue. The patient may require further evaluation and treatment to manage the infection and prevent complications.",
        "Evaluation(0/1/2/3/4)": "        "
    },
    {
        "image_path": "CXR1622_IM-0404/1.png",
        "ground_truth": "The cardiomediastinal silhouette is within normal limits for size and contour. The lungs are normally inflated without evidence of focal airspace disease, pleural effusion, or pneumothorax. No acute osseus abnormality..",
        "generated_report": "The size and shape of the heart in this chest x-ray image are abnormal.",
        "Evaluation(0/1/2/3/4)": "        "
    },
    {
        "image_path": "CXR2545_IM-1054/0.png",
        "ground_truth": "The trachea is midline. The cardiomediastinal silhouette is normal. Lung XXXX are clear without evidence of effusion, infiltrate, or pneumothorax. Visualized bony structures are intact. Visualized soft tissues appear normal.",
        "generated_report": "<p>The patient</p> {<0><0><100><100>} is a 35-year-old male who presented to the emergency department with a 2-day history of worsening chest pain and shortness of breath. He had a history of hypertension and smoked 1 pack of cigarettes per day. He was found to have a large, irregularly-shaped mass in the right lung field, which was consistent with a lung cancer. The patient underwent a biopsy, which confirmed the diagnosis of adenocarcinoma of the lung.",
        "Evaluation(0/1/2/3/4)": "        "
    },
    {
        "image_path": "CXR2545_IM-1054/1.png",
        "ground_truth": "The trachea is midline. The cardiomediastinal silhouette is normal. Lung XXXX are clear without evidence of effusion, infiltrate, or pneumothorax. Visualized bony structures are intact. Visualized soft tissues appear normal.",
        "generated_report": "<p>The size and shape of the heart in this chest x-ray image</p> {<1><1><99><100>}",
        "Evaluation(0/1/2/3/4)": "        "
    },
    {
        "image_path": "CXR2168_IM-0784/0.png",
        "ground_truth": "The heart size is within normal limits. Negative for focal pulmonary consolidation, pleural effusion, or pneumothorax.",
        "generated_report": "The chest X-ray image shows a patient with a large, irregularly shaped mass in the right lung.",
        "Evaluation(0/1/2/3/4)": "        "
    },
    {
        "image_path": "CXR2168_IM-0784/1.png",
        "ground_truth": "The heart size is within normal limits. Negative for focal pulmonary consolidation, pleural effusion, or pneumothorax.",
        "generated_report": "The chest x-ray shows a male patient with a large, irregularly shaped mass in the right lung. The mass is located in the upper lobe of the lung and appears to be a tumor. The patient also has a small, rounded lesion in the right upper lobe of the lung. There are no other notable abnormalities in the chest x-ray. The patient's heart and mediastinum are visible, and there is no evidence of any cardiac or mediastinal abnormalities. The patient's lungs are otherwise normal, with no evidence of any other abnormalities.",
        "Evaluation(0/1/2/3/4)": "        "
    },
    {
        "image_path": "CXR2190_IM-0800/0.png",
        "ground_truth": "Lungs are clear. No pleural effusions or pneumothoraces. Heart and mediastinum of normal size and contour. Degenerative changes in the spine. spinal stimulator is in XXXX with tip overlying the T9 vertebral body.",
        "generated_report": "<p>The chest x-ray</p> {<1><0><100><100>} shows a large, well-defined, round, homogeneous, and smooth mass in the right lung field, measuring approximately 2.5 cm in diameter, with a slightly irregular margin and a central area of low density, which may represent a nodule or a pleural effusion",
        "Evaluation(0/1/2/3/4)": "        "
    },
    {
        "image_path": "CXR2190_IM-0800/1.png",
        "ground_truth": "Lungs are clear. No pleural effusions or pneumothoraces. Heart and mediastinum of normal size and contour. Degenerative changes in the spine. spinal stimulator is in XXXX with tip overlying the T9 vertebral body.",
        "generated_report": "<p>A chest x-ray</p> {<1><0><100><100>} shows a large, irregularly shaped mass in the right lung, which is likely a metastatic tumor",
        "Evaluation(0/1/2/3/4)": "        "
    },
    {
        "image_path": "CXR3391_IM-1637/0.png",
        "ground_truth": "There are no focal areas of consolidation. No suspicious pulmonary opacities. Heart size within normal limits. No pleural effusions. There is no evidence of pneumothorax. Stable left mid lung granuloma.",
        "generated_report": "The chest X-ray image shows a patient with a large, irregularly shaped mass in the right lung. The mass is located in the upper lobe of the lung and appears to be a benign lesion. The patient's lungs are otherwise clear, with no other abnormalities visible. The overall impression is that the patient has a benign lung lesion, which may require further evaluation and follow-up to determine its nature and potential impact on the patient's health.",
        "Evaluation(0/1/2/3/4)": "        "
    },
    {
        "image_path": "CXR3391_IM-1637/1.png",
        "ground_truth": "There are no focal areas of consolidation. No suspicious pulmonary opacities. Heart size within normal limits. No pleural effusions. There is no evidence of pneumothorax. Stable left mid lung granuloma.",
        "generated_report": "The chest X-ray image shows a patient with a large, irregularly shaped mass in the right lung. This mass is likely a tumor, which could be cancerous or benign. The patient's lungs are also slightly enlarged, which may indicate that the tumor is causing pressure on the lungs and affecting their function. The patient's heart is visible in the upper right corner of the image, and there are no signs of any other abnormalities in the chest or abdomen.",
        "Evaluation(0/1/2/3/4)": "        "
    },
    {
        "image_path": "CXR1404_IM-0258/0.png",
        "ground_truth": "No focal lung consolidation. Heart size and pulmonary vascularity are within normal limits. No pneumothorax or pleural effusion. No acute bony abnormalities. There are stable anterior wedge XXXX deformities of 2 midthoracic vertebral bodies.",
        "generated_report": "Yes, there are indications of infection or inflammation in the chest x-ray image. The patient has a large, diffuse, and bilateral pleural effusion, which is a common sign of pneumonia or other respiratory infections. The pleural effusion is fluid accumulation between the lungs and the chest wall, which can be caused by various conditions, including pneumonia, pleuritis, or pleural empyema.\n\n\nThe patient's chest x-ray also shows a prominent mediastinum, which is a sign of enlargement of the mediastinum due to inflammation or infection. The mediastinum is the area between the lungs and the heart, and its enlargement can be caused by various conditions, including pneumonia, pleuritis, or mediastinitis.\n\n\nThe patient's chest x-ray also shows a prominent right hilar lymph node, which is a sign of lymphadenopathy or enlargement of the lymph nodes. This can be caused by various conditions, including infection, inflammation, or cancer.\n\n\nOverall, the patient's chest x-ray image suggests that they may have a respiratory infection or inflammation, which can be caused by various factors, including bacterial or vir",
        "Evaluation(0/1/2/3/4)": "        "
    },
    {
        "image_path": "CXR1404_IM-0258/1.png",
        "ground_truth": "No focal lung consolidation. Heart size and pulmonary vascularity are within normal limits. No pneumothorax or pleural effusion. No acute bony abnormalities. There are stable anterior wedge XXXX deformities of 2 midthoracic vertebral bodies.",
        "generated_report": "Yes, there are indications of infection or inflammation in the chest x-ray image. The patient has a large, irregularly shaped, and ill-defined mass in the right lung, which is likely to be a metastatic tumor. The mass is located in the right upper lobe of the lung, which is a common location for metastatic tumors to spread to. The presence of this mass suggests that the patient may have a malignant tumor, such as lung cancer, that has spread to the lungs.\n\n\nThe patient also has a pleural effusion, which is an accumulation of fluid in the space between the lungs and the chest wall. This can be caused by various factors, including infection, inflammation, or cancer. The presence of pleural effusion in the chest x-ray image indicates that the patient may have an underlying infection or inflammation that needs to be addressed.\n\n\nIn conclusion, the chest x-ray image shows indications of infection or inflammation in the right lung, which may be caused by a malignant tumor or other underlying conditions. The patient should be evaluated further by a medical professional to determine the underlying cause and appropriate treatment.",
        "Evaluation(0/1/2/3/4)": "        "
    },
    {
        "image_path": "CXR1197_IM-0131/0.png",
        "ground_truth": "XXXX XXXX and lateral chest examination was obtained. The heart silhouette is normal in size and contour. Aortic XXXX appear unremarkable. Lungs demonstrate no acute findings. There is no effusion or pneumothorax. Bilateral prominent lung vascularity medially, unchanged.",
        "generated_report": "The size and shape of the heart in this chest x-ray image are normal.",
        "Evaluation(0/1/2/3/4)": "        "
    },
    {
        "image_path": "CXR1197_IM-0131/1.png",
        "ground_truth": "XXXX XXXX and lateral chest examination was obtained. The heart silhouette is normal in size and contour. Aortic XXXX appear unremarkable. Lungs demonstrate no acute findings. There is no effusion or pneumothorax. Bilateral prominent lung vascularity medially, unchanged.",
        "generated_report": "The chest x-ray shows a male patient with a large, irregularly shaped mass in the right lung field. The mass is located in the apical region of the lung and appears to be in the upper lobe. The mass is surrounded by a pleural effusion, which is a fluid accumulation between the lung and the chest wall. The patient's heart is visible in the upper left corner of the image, and there is no evidence of cardiac enlargement or other cardiac abnormalities. The patient's lungs are otherwise normal, with no evidence of pneumonia or other lung abnormalities. The patient's liver is also visible in the upper right corner of the image, and there is no evidence of liver disease or other abnormalities. Overall, the patient's chest x-ray suggests that the patient may have a lung mass or pleural effusion, and further evaluation is necessary to determine the cause and appropriate treatment.",
        "Evaluation(0/1/2/3/4)": "        "
    },
    {
        "image_path": "CXR356_IM-1744/0.png",
        "ground_truth": "The cardiomediastinal silhouette is within normal limits for size and contour. The lungs are normally inflated without evidence of focal airspace disease, pleural effusion, or pneumothorax. Osseous structures are within normal limits for patient age..",
        "generated_report": "<p>The patient</p> {<0><0><100><100>} is a 35-year-old male who presented to the emergency department with a 2-day history of worsening right-sided chest pain and shortness of breath. He had a history of hypertension and smoked 1 pack of cigarettes per day. He was found to have a large, irregularly-shaped, and centrally located mass in the right lung field, which was consistent with a lung cancer. The patient underwent a right lower lobectomy and was found to have a stage IIIA adenocarcinoma of the lung.",
        "Evaluation(0/1/2/3/4)": "        "
    },
    {
        "image_path": "CXR356_IM-1744/1.png",
        "ground_truth": "The cardiomediastinal silhouette is within normal limits for size and contour. The lungs are normally inflated without evidence of focal airspace disease, pleural effusion, or pneumothorax. Osseous structures are within normal limits for patient age..",
        "generated_report": "<p>The patient</p> {<1><0><100><100>} is a 45-year-old male who presented with a 2-day history of worsening right-sided chest pain and cough.",
        "Evaluation(0/1/2/3/4)": "        "
    },
    {
        "image_path": "CXR800_IM-2334/0.png",
        "ground_truth": "The lungs and pleural spaces show no acute abnormality. Heart size is enlarged, pulmonary vascularity within normal limits. Marked tortuosity of the thoracic aorta. There are advanced degenerative changes of the glenohumeral joints bilaterally with bone-on-bone articulation, remodeling of the glenoid, and extensive subchondral cystic change. No displaced rib fractures are visualized. Diffuse osteopenia of the thoracic spine with a mid thoracic and several lower thoracic XXXX deformities, age-indeterminate. There is an air-fluid level in the middle mediastinum, most XXXX secondary to a large hiatal hernia.",
        "generated_report": "<p>The chest x-ray</p> {<1><1><100><100>} shows a large, irregularly shaped mass in the right lung field, which is consistent with a lung tumor",
        "Evaluation(0/1/2/3/4)": "        "
    },
    {
        "image_path": "CXR800_IM-2334/1.png",
[truncated: 395,781 more chars]
