# Supplementary material for: PeFoMed: Parameter efficient fine-tuning of multimodal large language models for medical CXR
Source: Sci Rep. 2026 Apr 21;16:18729. doi: 10.1038/s41598-026-47871-2 (PMC13273104; doi:10.1038/s41598-026-47871-2)
Supplement: Supplementary file 2 — Supplementary Information 2. [file 41598_2026_47871_MOESM2_ESM.zip › human evaluation/gpt_eval/iuxray_stage1.json]

[
    {
        "image_path": "CXR3030_IM-1405/0.png",
        "ground_truth": "Normal cardiomediastinal silhouette. There is no focal consolidation. There are no XXXX of a large pleural effusion. There is no pneumothorax. There is no acute bony abnormality seen.",
        "generated_report": "the most prominent feature visible in this chest x-ray is a left lower lobe opacity, which is likely atelectasis, although a superimposed infection cannot be excluded the opacity is not seen on the lateral view, so it is likely a linear atelectasis versus a small consolidation the rest of the lungs are clear the cardiomediastinal silhouette and hilar contasts appear normal there is no evidence of pulmonary edema or pleural effusion there is no acute fracture of any of the last 7 years",
        "Evaluation(0/1/2/3/4)": "        "
    },
    {
        "image_path": "CXR3030_IM-1405/1.png",
        "ground_truth": "Normal cardiomediastinal silhouette. There is no focal consolidation. There are no XXXX of a large pleural effusion. There is no pneumothorax. There is no acute bony abnormality seen.",
        "generated_report": "the heart is at the upper limits of normal size the mediastinal and hilar contours appear within normal limits there is no pleural effusion or pneumothorax the lungs appear clear bony structures are unremarkable no evidence of acute disease",
        "Evaluation(0/1/2/3/4)": "        "
    },
    {
        "image_path": "CXR38_IM-1911/0.png",
        "ground_truth": "Lungs are clear. There is no pneumothorax or pleural effusion. The heart and mediastinum are within normal limits. Bony structures are intact.",
        "generated_report": "the lungs are clear without focal consolidation no pleural effusion or pneumothorax is seen the cardiac and mediastinal silhouettes are unremarkable no acute cardiopulmonary process",
        "Evaluation(0/1/2/3/4)": "        "
    },
    {
        "image_path": "CXR38_IM-1911/1.png",
        "ground_truth": "Lungs are clear. There is no pneumothorax or pleural effusion. The heart and mediastinum are within normal limits. Bony structures are intact.",
        "generated_report": "the lungs are clear without focal consolidation no pleural effusion or pneumothorax is seen the cardiac and mediastinal silhouettes are unremarkable no acute cardiopulmonary process",
        "Evaluation(0/1/2/3/4)": "        "
    },
    {
        "image_path": "CXR3957_IM-2022/0.png",
        "ground_truth": "Cardiac and mediastinal contours are within normal limits. The lungs are clear. Bony structures are intact.",
        "generated_report": "the lungs are clear without focal consolidation no pleural effusion or pneumothorax is seen the cardiac and mediastinal silhouettes are unremarkable no acute cardiopulmonary process",
        "Evaluation(0/1/2/3/4)": "        "
    },
    {
        "image_path": "CXR3957_IM-2022/1.png",
        "ground_truth": "Cardiac and mediastinal contours are within normal limits. The lungs are clear. Bony structures are intact.",
        "generated_report": "the lungs are clear without focal consolidation no pleural effusion or pneumothorax is seen the cardiac and mediastinal silhouettes are unremarkable no acute cardiopulmonary process",
        "Evaluation(0/1/2/3/4)": "        "
    },
    {
        "image_path": "CXR621_IM-2203/0.png",
        "ground_truth": "The heart, pulmonary XXXX and mediastinum are within normal limits. There is no pleural effusion or pneumothorax. There is no focal air space opacity to suggest a pneumonia. There are mild degenerative changes of the spine.",
        "generated_report": "the most prominent feature visible in this chest x-ray is a subtle opacity in the right lower lobe, which is likely atelectasis, though a developing pneumonia cannot be excluded in the correct clinical setting there is no pleural effusion, pulmonary edema, or pneumothorax the cardiomediastinal silhouette, hilar contours, and pleural surfaces are normal subtle opacity in the right lower lobe, likely atelectasis, but with the possibility of an early pneumonia",
        "Evaluation(0/1/2/3/4)": "        "
    },
    {
        "image_path": "CXR621_IM-2203/1.png",
        "ground_truth": "The heart, pulmonary XXXX and mediastinum are within normal limits. There is no pleural effusion or pneumothorax. There is no focal air space opacity to suggest a pneumonia. There are mild degenerative changes of the spine.",
        "generated_report": "there is no evidence of pneumonia, pleural effusion, pneumothorax, or pulmonary edema the cardiomediastinal silhouette and hila are normal no acute cardiopulmonary process",
        "Evaluation(0/1/2/3/4)": "        "
    },
    {
        "image_path": "CXR1347_IM-0225/0.png",
        "ground_truth": "The cardiomediastinal silhouette is normal in size and contour. No focal consolidation, pneumothorax or large pleural effusion. Negative for acute displaced rib fracture.",
        "generated_report": "the lungs are clear without focal consolidation no pleural effusion or pneumothorax is seen the cardiac silhouette is top-normal to mildly enlarged mediastinal contours are unremarkable no pulmonary edema is seen top-normal to mildly enlarged cardiac silhouette no focal consolidation or pulmonary edema",
        "Evaluation(0/1/2/3/4)": "        "
    },
    {
        "image_path": "CXR1347_IM-0225/1.png",
        "ground_truth": "The cardiomediastinal silhouette is normal in size and contour. No focal consolidation, pneumothorax or large pleural effusion. Negative for acute displaced rib fracture.",
        "generated_report": "the lungs are clear without focal consolidation no pleural effusion or pneumothorax is seen the cardiac and mediastinal silhouettes are unremarkable no acute cardiopulmonary process",
        "Evaluation(0/1/2/3/4)": "        "
    },
    {
        "image_path": "CXR2915_IM-1317/0.png",
        "ground_truth": "The heart size is normal. The mediastinal contour is within normal limits. The lungs are free of any focal infiltrates. There are no nodules or masses. No visible pneumothorax. No visible pleural fluid. The XXXX are grossly normal. There is no visible free intraperitoneal air under the diaphragm.",
        "generated_report": "the lungs are clear without focal consolidation, effusion, or pneumothorax cardiomediastinal silhouette is normal no acute osseous abnormalities no acute cardiopulmonary process",
        "Evaluation(0/1/2/3/4)": "        "
    },
    {
        "image_path": "CXR2915_IM-1317/1.png",
        "ground_truth": "The heart size is normal. The mediastinal contour is within normal limits. The lungs are free of any focal infiltrates. There are no nodules or masses. No visible pneumothorax. No visible pleural fluid. The XXXX are grossly normal. There is no visible free intraperitoneal air under the diaphragm.",
        "generated_report": "the lungs are clear without focal consolidation no pleural effusion or pneumothorax is seen the cardiac and mediastinal silhouettes are unremarkable no acute cardiopulmonary process",
        "Evaluation(0/1/2/3/4)": "        "
    },
    {
        "image_path": "CXR34_IM-1644/0.png",
        "ground_truth": "The heart is normal in size and contour. The lungs are clear, without evidence of infiltrate. There is no pneumothorax or effusion.",
        "generated_report": "no, there are no indications of infection or inflammation in this chest x-ray image the lungs are well expanded and clear the cardiomediastinal silhouette, hila, and pleural surfaces are normal there is no pleural effusion or pneumothorax no infection or inflammation",
        "Evaluation(0/1/2/3/4)": "        "
    },
    {
        "image_path": "CXR34_IM-1644/1.png",
        "ground_truth": "The heart is normal in size and contour. The lungs are clear, without evidence of infiltrate. There is no pneumothorax or effusion.",
        "generated_report": "the lungs are clear without focal consolidation no pleural effusion or pneumothorax is seen the cardiac and mediastinal silhouettes are unremarkable no acute cardiopulmonary process",
        "Evaluation(0/1/2/3/4)": "        "
    },
    {
        "image_path": "CXR2590_IM-1083/0.png",
        "ground_truth": "The heart is normal in size. The mediastinum is unremarkable. The lungs are clear.",
        "generated_report": "no, there are no indications of infection or inflammation in this chest x-ray image the lungs are well expanded and clear the cardiomediastinal silhouette, hila, and pleural surfaces are normal there is no pneumothorax or pleural effusion no infection or inflammation",
        "Evaluation(0/1/2/3/4)": "        "
    },
    {
        "image_path": "CXR2590_IM-1083/1.png",
        "ground_truth": "The heart is normal in size. The mediastinum is unremarkable. The lungs are clear.",
        "generated_report": "the overall impression of this chest x-ray is normal no focal consolidation, pleural effusion, pneumothorax, or pulmonary edema is seen the heart size is normal mediastinal contours are normal no bony abnormality is detected no radiographic evidence for acute cardiopulmonary process",
        "Evaluation(0/1/2/3/4)": "        "
    },
    {
        "image_path": "CXR1176_IM-0119/0.png",
        "ground_truth": "The lungs and pleural spaces show no acute abnormality. Heart size and pulmonary vascularity within normal limits. .",
        "generated_report": "the lungs are clear without focal consolidation no pleural effusion or pneumothorax is seen the cardiac and mediastinal silhouettes are unremarkable no acute cardiopulmonary process",
        "Evaluation(0/1/2/3/4)": "        "
    },
    {
        "image_path": "CXR1176_IM-0119/1.png",
        "ground_truth": "The lungs and pleural spaces show no acute abnormality. Heart size and pulmonary vascularity within normal limits. .",
        "generated_report": "the lungs are clear without focal consolidation no pleural effusion or pneumothorax is seen the cardiac and mediastinal silhouettes are unremarkable no acute cardiopulmonary process",
        "Evaluation(0/1/2/3/4)": "        "
    },
    {
        "image_path": "CXR738_IM-2296/0.png",
        "ground_truth": "The heart and lungs have XXXX XXXX in the interval. Both lungs are clear and expanded. Heart and mediastinum normal.",
        "generated_report": "the lungs are clear without focal consolidation, effusion, or pneumothorax the cardiomediastinal silhouette is within normal limits no acute osseous abnormalities no acute cardiopulmonary process",
        "Evaluation(0/1/2/3/4)": "        "
    },
    {
        "image_path": "CXR738_IM-2296/1.png",
        "ground_truth": "The heart and lungs have XXXX XXXX in the interval. Both lungs are clear and expanded. Heart and mediastinum normal.",
        "generated_report": "the lungs are clear without focal consolidation no pleural effusion or pneumothorax is seen the cardiac silhouette is top-normal to mildly enlarged mediastinal contours are unremarkable top-normal to mildly enlarged cardiac silhouette no focal consolidation or pulmonary edema",
        "Evaluation(0/1/2/3/4)": "        "
    },
    {
        "image_path": "CXR2480_IM-1009/0.png",
        "ground_truth": "The heart is normal in size and contour. There is no mediastinal widening. The lungs are clear bilaterally. No large pleural effusion or pneumothorax. The XXXX are intact.",
        "generated_report": "the most prominent feature visible in this chest x-ray is a left lower lobe opacity, which is likely atelectasis, although a developing pneumonia cannot be excluded the opacity is not seen on the lateral view, so it is likely atelectasis secondary to vascular crowding due to low lung volumes the cardiomediastinal silhouette and hila are normal there is no pleural effusion or suspicion of large effusion there is no evidence of pneumothorax",
        "Evaluation(0/1/2/3/4)": "        "
    },
    {
        "image_path": "CXR2480_IM-1009/1.png",
        "ground_truth": "The heart is normal in size and contour. There is no mediastinal widening. The lungs are clear bilaterally. No large pleural effusion or pneumothorax. The XXXX are intact.",
        "generated_report": "the lungs are clear without focal consolidation no pleural effusion or pneumothorax is seen the cardiac and mediastinal silhouettes are unremarkable no acute cardiopulmonary process",
        "Evaluation(0/1/2/3/4)": "        "
    },
    {
        "image_path": "CXR3222_IM-1522/0.png",
        "ground_truth": "The cardiomediastinal silhouette and pulmonary vasculature are within normal limits in size. The lungs are clear of focal airspace disease, pneumothorax, or pleural effusion. There are no acute bony findings.",
        "generated_report": "the lungs are clear without focal consolidation no pleural effusion or pneumothorax is seen the cardiac and mediastinal silhouettes are unremarkable no acute cardiopulmonary process",
        "Evaluation(0/1/2/3/4)": "        "
    },
    {
        "image_path": "CXR3222_IM-1522/1.png",
        "ground_truth": "The cardiomediastinal silhouette and pulmonary vasculature are within normal limits in size. The lungs are clear of focal airspace disease, pneumothorax, or pleural effusion. There are no acute bony findings.",
        "generated_report": "the heart is mildly enlarged the mediastinal and hilar contours are normal there is no pleural effusion or pneumothorax the lungs are well-expanded and clear without focal consolidation concerning for pneumonia pulmonary vasculature is within normal limits mild cardiomegaly no acute cardiopulmonary process",
        "Evaluation(0/1/2/3/4)": "        "
    },
    {
        "image_path": "CXR1005_IM-0006/0.png",
        "ground_truth": "Cardiac and mediastinal contours are within normal limits. The lungs are clear. Bony structures are intact.",
        "generated_report": "the overall impression of this chest x-ray is normal there is no evidence of pneumonia, pulmonary edema, pleural effusion or pneumothorax the cardiac and mediastinal contours are normal there are no concerning osseous or soft tissue lesions no acute cardiopulmonary process",
        "Evaluation(0/1/2/3/4)": "        "
    },
    {
        "image_path": "CXR1005_IM-0006/1.png",
        "ground_truth": "Cardiac and mediastinal contours are within normal limits. The lungs are clear. Bony structures are intact.",
        "generated_report": "there is no evidence of pneumonia, pleural effusion, pneumothorax, or pulmonary edema the cardiomediastinal silhouette is normal no acute cardiopulmonary process",
        "Evaluation(0/1/2/3/4)": "        "
    },
    {
        "image_path": "CXR3542_IM-1734/0.png",
        "ground_truth": "Heart size and mediastinal contours appear within normal limits. Pulmonary vascularity is within normal limits. No focal consolidation, suspicious pulmonary opacity, pneumothorax or definite pleural effusion. Visualized osseous structures appear intact.",
        "generated_report": "the lungs are clear without focal consolidation no pleural effusion or pneumothorax is seen the cardiac and mediastinal silhouettes are unremarkable no acute cardiopulmonary process",
        "Evaluation(0/1/2/3/4)": "        "
    },
    {
        "image_path": "CXR3542_IM-1734/1.png",
        "ground_truth": "Heart size and mediastinal contours appear within normal limits. Pulmonary vascularity is within normal limits. No focal consolidation, suspicious pulmonary opacity, pneumothorax or definite pleural effusion. Visualized osseous structures appear intact.",
        "generated_report": "the lungs are clear without focal consolidation, pleural effusion or pneumothorax there is no pulmonary edema the heart is normal in size, and the mediastinal contours are normal no acute cardiopulmonary process",
        "Evaluation(0/1/2/3/4)": "        "
    },
    {
        "image_path": "CXR325_IM-1539/0.png",
        "ground_truth": "Lungs are clear. No pleural effusions or pneumothoraces. Heart and mediastinum of normal size and contour.",
        "generated_report": "the lungs are clear without focal consolidation no pleural effusion or pneumothorax is seen the cardiac and mediastinal silhouettes are unremarkable no acute cardiopulmonary process",
        "Evaluation(0/1/2/3/4)": "        "
    },
    {
        "image_path": "CXR325_IM-1539/1.png",
        "ground_truth": "Lungs are clear. No pleural effusions or pneumothoraces. Heart and mediastinum of normal size and contour.",
        "generated_report": "there is no evidence of pneumonia, pleural effusion, pneumothorax, or pulmonary edema the cardiomediastinal silhouette and pleural surfaces are normal there is no acute osseous abnormality no acute cardiopulmonary process",
        "Evaluation(0/1/2/3/4)": "        "
    },
    {
        "image_path": "CXR2785_IM-1220/0.png",
        "ground_truth": "Cardiac and mediastinal contours are within normal limits. The lungs are clear. Bony structures are intact.",
        "generated_report": "the lungs are clear without focal consolidation, pleural effusion, pneumothorax, or pulmonary edema the cardiomediastinal silhouette is within normal limits no acute cardiopulmonary process",
        "Evaluation(0/1/2/3/4)": "        "
    },
    {
        "image_path": "CXR2785_IM-1220/1.png",
        "ground_truth": "Cardiac and mediastinal contours are within normal limits. The lungs are clear. Bony structures are intact.",
        "generated_report": "the lungs are clear without focal consolidation no pleural effusion or pneumothorax is seen the cardiac and mediastinal silhouettes are unremarkable no acute cardiopulmonary process",
        "Evaluation(0/1/2/3/4)": "        "
    },
    {
        "image_path": "CXR3991_IM-2044/0.png",
        "ground_truth": "The cardiac contours are normal. The lungs are clear. Thoracic spondylosis.",
        "generated_report": "in comparison with the study of ___, there is little overall change and no evidence of acute cardiopulmonary disease no pneumonia, vascular congestion, or pleural effusion",
        "Evaluation(0/1/2/3/4)": "        "
    },
    {
        "image_path": "CXR3991_IM-2044/1.png",
        "ground_truth": "The cardiac contours are normal. The lungs are clear. Thoracic spondylosis.",
        "generated_report": "the lungs are clear without focal consolidation no pleural effusion or pneumothorax is seen the cardiac and mediastinal silhouettes are unremarkable no acute cardiopulmonary process",
        "Evaluation(0/1/2/3/4)": "        "
    },
    {
        "image_path": "CXR3527_IM-1724/0.png",
        "ground_truth": "Both lungs are clear and expanded. Heart and mediastinum normal.",
        "generated_report": "the most prominent feature visible in this chest x-ray is a subtle opacity in the right lower lobe, which is likely atelectasis, but could be an early pneumonia in the correct clinical setting there is no pleural effusion, pulmonary edema, or pneumothorax the cardiomediastinal silhouette is normal no acute osseous abnormalities are identified subtle opacity in the right lower lobe is likely atelectasis, but could be an early pneumonia",
        "Evaluation(0/1/2/3/4)": "        "
    },
    {
        "image_path": "CXR3527_IM-1724/1.png",
        "ground_truth": "Both lungs are clear and expanded. Heart and mediastinum normal.",
        "generated_report": "in comparison with the study of ___, there is little change and no evidence of acute cardiopulmonary disease no pneumonia, vascular congestion, or pleural effusion",
        "Evaluation(0/1/2/3/4)": "        "
    },
    {
        "image_path": "CXR3460_IM-1681/0.png",
        "ground_truth": "The heart and mediastinum are unremarkable. The lungs are clear without infiltrate. There is no effusion or pneumothorax.",
        "generated_report": "the lungs are clear without focal consolidation no pleural effusion or pneumothorax is seen the cardiac and mediastinal silhouettes are unremarkable no acute cardiopulmonary process",
        "Evaluation(0/1/2/3/4)": "        "
    },
    {
        "image_path": "CXR3460_IM-1681/1.png",
        "ground_truth": "The heart and mediastinum are unremarkable. The lungs are clear without infiltrate. There is no effusion or pneumothorax.",
        "generated_report": "the heart is at the upper limits of normal size the mediastinal and hilar contours appear within normal limits there is no pleural effusion or pneumothorax the lungs appear clear bony structures are unremarkable no evidence of acute disease",
        "Evaluation(0/1/2/3/4)": "        "
    },
    {
        "image_path": "CXR2784_IM-1220/0.png",
        "ground_truth": "The heart is normal in size and contour. There is no mediastinal widening. The lungs are clear bilaterally. No large pleural effusion or pneumothorax. The XXXX are intact.",
        "generated_report": "the lungs are clear without focal consolidation, pleural effusion, or pneumothorax the pulmonary vasculature is not engorged the cardiac silhouette is normal in size the mediastinal and hilar contours are within normal limits the trachea is midline there is no free air beneath the right hemidiaphragm no acute cardiopulmonary abnormality",
        "Evaluation(0/1/2/3/4)": "        "
    },
    {
        "image_path": "CXR2784_IM-1220/1.png",
        "ground_truth": "The heart is normal in size and contour. There is no mediastinal widening. The lungs are clear bilaterally. No large pleural effusion or pneumothorax. The XXXX are intact.",
        "generated_report": "there are no potential complications or risks associated with the observed abnormalities in this chest x-ray image the x-ray is normal",
        "Evaluation(0/1/2/3/4)": "        "
    },
    {
        "image_path": "CXR1425_IM-0272/0.png",
        "ground_truth": "The lungs are clear bilaterally. Specifically, no evidence of focal consolidation, pneumothorax, or pleural effusion.. Cardio mediastinal silhouette is unremarkable. Visualized osseous structures of the thorax are without acute abnormality.",
        "generated_report": "the heart is at the upper limits of normal size the mediastinal and hilar contours appear within normal limits there is no pleural effusion or pneumothorax the lungs appear clear bony structures are unremarkable no evidence of acute disease",
        "Evaluation(0/1/2/3/4)": "        "
    },
    {
        "image_path": "CXR1425_IM-0272/1.png",
        "ground_truth": "The lungs are clear bilaterally. Specifically, no evidence of focal consolidation, pneumothorax, or pleural effusion.. Cardio mediastinal silhouette is unremarkable. Visualized osseous structures of the thorax are without acute abnormality.",
        "generated_report": "the lungs are clear without focal consolidation, effusion, or pneumothorax the cardiomediastinal silhouette is within normal limits no acute osseous abnormalities no acute cardiopulmonary process",
        "Evaluation(0/1/2/3/4)": "        "
    },
    {
        "image_path": "CXR779_IM-2321/0.png",
        "ground_truth": "The cardiomediastinal silhouette is normal in size and contour. No focal consolidation, pneumothorax or large pleural effusion. Negative for acute displaced rib fracture.",
        "generated_report": "the lungs are clear without focal consolidation no pleural effusion or pneumothorax is seen the cardiac and mediastinal silhouettes are unremarkable no acute cardiopulmonary process",
        "Evaluation(0/1/2/3/4)": "        "
    },
    {
        "image_path": "CXR779_IM-2321/1.png",
        "ground_truth": "The cardiomediastinal silhouette is normal in size and contour. No focal consolidation, pneumothorax or large pleural effusion. Negative for acute displaced rib fracture.",
        "generated_report": "the lungs are clear without focal consolidation no pleural effusion or pneumothorax is seen the cardiac and mediastinal silhouettes are unremarkable no acute cardiopulmonary process",
        "Evaluation(0/1/2/3/4)": "        "
    },
    {
        "image_path": "CXR1966_IM-0629/0.png",
        "ground_truth": "The heart is normal in size. The mediastinum is unremarkable. The lungs are clear.",
        "generated_report": "the heart is not enlarged the mediastinal and hilar contours are normal there is no pleural effusion or pneumothorax the lungs are well expanded and clear without focal consolidation pulmonary vasculature is within normal limits no acute cardiopulmonary process",
        "Evaluation(0/1/2/3/4)": "        "
    },
    {
        "image_path": "CXR1966_IM-0629/1.png",
        "ground_truth": "The heart is normal in size. The mediastinum is unremarkable. The lungs are clear.",
        "generated_report": "the lungs are clear without focal consolidation no pleural effusion or pneumothorax is seen the cardiac and mediastinal silhouettes are unremarkable no acute cardiopulmonary process",
        "Evaluation(0/1/2/3/4)": "        "
    },
    {
        "image_path": "CXR3765_IM-1884/0.png",
        "ground_truth": "The cardiomediastinal silhouette is within normal limits for size and contour. The lungs are normally inflated without evidence of focal airspace disease, pleural effusion, or pneumothorax. Osseous structures are within normal limits for patient age..",
        "generated_report": "the lungs are clear without focal consolidation no pleural effusion or pneumothorax is seen the cardiac and mediastinal silhouettes are unremarkable no acute cardiopulmonary process",
        "Evaluation(0/1/2/3/4)": "        "
    },
    {
        "image_path": "CXR3765_IM-1884/1.png",
        "ground_truth": "The cardiomediastinal silhouette is within normal limits for size and contour. The lungs are normally inflated without evidence of focal airspace disease, pleural effusion, or pneumothorax. Osseous structures are within normal limits for patient age..",
        "generated_report": "the most prominent feature visible in this chest x-ray is a left lower lobe opacity, which is likely atelectasis, although a superimposed infection cannot be excluded the opacity is not seen on the lateral view, so it is likely a linear atelectasis rather than a mass the cardiomediastinal silhouette and hila are normal there is no pleural effusion or pneumothorax visualized fracture of the lower levelfracture of one of the thoracic back wall cholangiathasis was noted",
        "Evaluation(0/1/2/3/4)": "        "
    },
    {
        "image_path": "CXR2686_IM-1158/0.png",
        "ground_truth": "Heart size within normal limits. No focal airspace disease. No pneumothorax or effusions.",
        "generated_report": "the overall impression of this chest x-ray is normal no focal consolidation, pleural effusion, pneumothorax, or pulmonary edema is seen the heart size is normal mediastinal contours are normal no bony abnormality is detected no radiographic evidence for acute cardiopulmonary process",
        "Evaluation(0/1/2/3/4)": "        "
    },
    {
        "image_path": "CXR2686_IM-1158/1.png",
        "ground_truth": "Heart size within normal limits. No focal airspace disease. No pneumothorax or effusions.",
        "generated_report": "the overall impression of this chest x-ray is normal no focal consolidation, pleural effusion, pneumothorax, or pulmonary edema is seen the heart size is normal mediastinal contours are normal no bony abnormality is detected no radiographic evidence for acute cardiopulmonary process",
        "Evaluation(0/1/2/3/4)": "        "
    },
    {
        "image_path": "CXR2354_IM-0918/0.png",
        "ground_truth": "Lungs are clear. No pneumothorax or pleural effusion. Normal heart and mediastinal contours. Normal pulmonary vasculature. Bony thorax intact.",
        "generated_report": "the lungs are clear without focal consolidation no pleural effusion or pneumothorax is seen the cardiac and mediastinal silhouettes are unremarkable no acute cardiopulmonary process",
        "Evaluation(0/1/2/3/4)": "        "
    },
    {
        "image_path": "CXR2354_IM-0918/1.png",
        "ground_truth": "Lungs are clear. No pneumothorax or pleural effusion. Normal heart and mediastinal contours. Normal pulmonary vasculature. Bony thorax intact.",
        "generated_report": "no acute cardiopulmonary process",
        "Evaluation(0/1/2/3/4)": "        "
    },
    {
        "image_path": "CXR3445_IM-1668/0.png",
        "ground_truth": "No gross consolidation, atelectasis or infiltrate. No pleural fluid collection or pneumothorax. Cardiomediastinal silhouette is within normal limits. XXXX XXXX is intact.",
        "generated_report": "no acute cardiopulmonary process",
        "Evaluation(0/1/2/3/4)": "        "
    },
    {
        "image_path": "CXR3445_IM-1668/1.png",
        "ground_truth": "No gross consolidation, atelectasis or infiltrate. No pleural fluid collection or pneumothorax. Cardiomediastinal silhouette is within normal limits. XXXX XXXX is intact.",
        "generated_report": "the lungs are clear without focal consolidation no pleural effusion or pneumothorax is seen the cardiac and mediastinal silhouettes are unremarkable no acute cardiopulmonary process",
        "Evaluation(0/1/2/3/4)": "        "
    },
    {
        "image_path": "CXR3751_IM-1875/0.png",
        "ground_truth": "The lungs are clear without evidence of focal airspace disease. There is no evidence of pneumothorax or large pleural effusion. The cardiac and mediastinal contours are within normal limits. The XXXX are unremarkable.",
        "generated_report": "the lungs are clear without focal consolidation no pleural effusion or pneumothorax is seen the cardiac and mediastinal silhouettes are unremarkable no acute cardiopulmonary process",
        "Evaluation(0/1/2/3/4)": "        "
    },
    {
        "image_path": "CXR3751_IM-1875/1.png",
        "ground_truth": "The lungs are clear without evidence of focal airspace disease. There is no evidence of pneumothorax or large pleural effusion. The cardiac and mediastinal contours are within normal limits. The XXXX are unremarkable.",
        "generated_report": "the most prominent feature visible in this chest x-ray is a left lower lobe opacity, which is likely atelectasis, although a superimposed infection cannot be excluded the opacity is not seen on the lateral view, so it is likely a linear atelectasis rather than a mass the rest of the lungs are otherwise clear the heart and great vessels are unremarkable there is stable appearance of the medi",
        "Evaluation(0/1/2/3/4)": "        "
    },
    {
        "image_path": "CXR3734_IM-1866/0.png",
        "ground_truth": "Lungs are clear bilaterally. Cardiac and mediastinal silhouettes are normal. Pulmonary vasculature is normal. No pneumothorax or pleural effusion. No acute bony abnormality.",
        "generated_report": "the lungs are clear without focal consolidation, effusion, or pneumothorax the cardiomediastinal silhouette is within normal limits no acute osseous abnormalities no acute cardiopulmonary process",
        "Evaluation(0/1/2/3/4)": "        "
    },
    {
        "image_path": "CXR3734_IM-1866/1.png",
        "ground_truth": "Lungs are clear bilaterally. Cardiac and mediastinal silhouettes are normal. Pulmonary vasculature is normal. No pneumothorax or pleural effusion. No acute bony abnormality.",
        "generated_report": "the lungs are clear without focal consolidation no pleural effusion or pneumothorax is seen the cardiac and mediastinal silhouettes are stable no acute cardiopulmonary process",
        "Evaluation(0/1/2/3/4)": "        "
    },
    {
        "image_path": "CXR377_IM-1889/0.png",
        "ground_truth": "Heart size and pulmonary vascularity appear within normal limits. The lungs are free of focal airspace disease. No pleural effusion or pneumothorax is seen. Degenerative changes are present in the spine.",
        "generated_report": "in comparison with the study of ___, there is little change and no evidence of acute cardiopulmonary disease no pneumonia, vascular congestion, or pleural effusion",
        "Evaluation(0/1/2/3/4)": "        "
    },
    {
        "image_path": "CXR377_IM-1889/1.png",
        "ground_truth": "Heart size and pulmonary vascularity appear within normal limits. The lungs are free of focal airspace disease. No pleural effusion or pneumothorax is seen. Degenerative changes are present in the spine.",
        "generated_report": "the lungs are clear without focal consolidation no pleural effusion or pneumothorax is seen the cardiac and mediastinal silhouettes are unremarkable no acute cardiopulmonary process",
        "Evaluation(0/1/2/3/4)": "        "
    },
    {
        "image_path": "CXR344_IM-1664/0.png",
        "ground_truth": "The lungs are clear bilaterally. Specifically, no evidence of focal consolidation, pneumothorax, or pleural effusion.. Cardio mediastinal silhouette is unremarkable. Visualized osseous structures of the thorax are without acute abnormality.",
        "generated_report": "the lungs are clear without focal consolidation no pleural effusion or pneumothorax is seen the cardiac and mediastinal silhouettes are unremarkable no acute cardiopulmonary process",
        "Evaluation(0/1/2/3/4)": "        "
    },
    {
        "image_path": "CXR344_IM-1664/1.png",
        "ground_truth": "The lungs are clear bilaterally. Specifically, no evidence of focal consolidation, pneumothorax, or pleural effusion.. Cardio mediastinal silhouette is unremarkable. Visualized osseous structures of the thorax are without acute abnormality.",
        "generated_report": "the lungs are clear without focal consolidation no pleural effusion or pneumothorax is seen the cardiac and mediastinal silhouettes are unremarkable no acute cardiopulmonary process",
        "Evaluation(0/1/2/3/4)": "        "
    },
    {
        "image_path": "CXR3646_IM-1808-0001/0.png",
        "ground_truth": "The lungs are clear. Heart size is normal. No pneumothorax.",
        "generated_report": "the lungs are clear without focal consolidation no pleural effusion or pneumothorax is seen the cardiac and mediastinal silhouettes are unremarkable no acute cardiopulmonary process",
        "Evaluation(0/1/2/3/4)": "        "
    },
    {
        "image_path": "CXR3646_IM-1808-0001/1.png",
        "ground_truth": "The lungs are clear. Heart size is normal. No pneumothorax.",
        "generated_report": "the lungs are clear without focal consolidation no pleural effusion or pneumothorax is seen the cardiac and mediastinal silhouettes are unremarkable no acute cardiopulmonary process",
        "Evaluation(0/1/2/3/4)": "        "
    },
    {
        "image_path": "CXR3335_IM-1598/0.png",
        "ground_truth": "Heart size and mediastinal contour are normal. Pulmonary vascularity is normal. Lungs are clear. No pleural effusions or pneumothoraces. Degenerative changes in the thoracic spine.",
        "generated_report": "no, there are no indications of infection or inflammation in the chest on this radiograph there is no focal consolidation, pleural effusion, pulmonary edema, or pneumothorax the cardiomediastinal silhouette is within normal limits no acute cardiopulmonary process",
        "Evaluation(0/1/2/3/4)": "        "
    },
    {
        "image_path": "CXR3335_IM-1598/1.png",
        "ground_truth": "Heart size and mediastinal contour are normal. Pulmonary vascularity is normal. Lungs are clear. No pleural effusions or pneumothoraces. Degenerative changes in the thoracic spine.",
        "generated_report": "the overall impression of this chest x-ray is normal there is no evidence of pneumonia, edema, effusion, or pneumothorax cardiomediastinal silhouette is normal no bony abnormalities are identified normal chest x-ray",
        "Evaluation(0/1/2/3/4)": "        "
    },
    {
        "image_path": "CXR2780_IM-1218/0.png",
        "ground_truth": "The heart and lungs have XXXX XXXX in the interval. Both lungs are clear and expanded. Heart and mediastinum normal.",
        "generated_report": "the most prominent feature visible in this chest x-ray is a left lower lobe opacity, which is likely atelectasis, though a developing pneumonia cannot be excluded the opacity is not seen on the lateral view, so it is likely atelectasis secondary to vascular crowding due to low lung volumes cardiac silhouette is normal in size there is no edema or pneumothorax or pleural effusions no acute rib no acute abnormality of the diaphragms no acute cardboard configuration of the heart",
        "Evaluation(0/1/2/3/4)": "        "
    },
    {
        "image_path": "CXR2780_IM-1218/1.png",
        "ground_truth": "The heart and lungs have XXXX XXXX in the interval. Both lungs are clear and expanded. Heart and mediastinum normal.",
        "generated_report": "the lungs are clear without focal consolidation, effusion, or pneumothorax the cardiomediastinal silhouette is normal no acute osseous abnormalities no acute cardiopulmonary process",
        "Evaluation(0/1/2/3/4)": "        "
    },
    {
        "image_path": "CXR1997_IM-0651/0.png",
        "ground_truth": "Heart size normal. Lungs are clear. XXXX are normal. No pneumonia, effusions, edema, pneumothorax, adenopathy, nodules or masses.",
        "generated_report": "the heart is normal in size and shape the mediastinal and hilar contours are normal there is no pleural effusion or pneumothorax the lungs are well expanded and clear without focal consolidation pulmonary vasculature is within normal limits no acute cardiopulmonary process",
        "Evaluation(0/1/2/3/4)": "        "
    },
    {
        "image_path": "CXR1997_IM-0651/1.png",
        "ground_truth": "Heart size normal. Lungs are clear. XXXX are normal. No pneumonia, effusions, edema, pneumothorax, adenopathy, nodules or masses.",
        "generated_report": "the lungs are clear without focal consolidation, pleural effusion or pneumothorax there is no pulmonary edema the heart is normal in size, and the mediastinal contours are normal no acute cardiopulmonary process",
        "Evaluation(0/1/2/3/4)": "        "
    },
    {
        "image_path": "CXR1440_IM-0284/0.png",
        "ground_truth": "Cardiac and mediastinal contours are within normal limits. The lungs are clear. Bony structures are intact.",
        "generated_report": "the lungs are clear without focal consolidation no pleural effusion or pneumothorax is seen the cardiac and mediastinal silhouettes are unremarkable no acute cardiopulmonary process",
        "Evaluation(0/1/2/3/4)": "        "
    },
    {
        "image_path": "CXR1440_IM-0284/1.png",
        "ground_truth": "Cardiac and mediastinal contours are within normal limits. The lungs are clear. Bony structures are intact.",
        "generated_report": "the lungs are clear without focal consolidation, pleural effusion or pneumothorax there is no pulmonary edema the heart is normal in size, and the mediastinal contours are normal no acute cardiopulmonary process",
        "Evaluation(0/1/2/3/4)": "        "
    },
    {
        "image_path": "CXR1259_IM-0175/0.png",
        "ground_truth": "The heart is normal in size. The mediastinum is unremarkable. The lungs are clear.",
        "generated_report": "no, there are no visible indications of enlargement or abnormalities in the patient's lymph nodes in this chest x-ray image the lymph nodes are not visualized on this chest radiograph, and there is no evidence of lymphadenopathy on this examination",
        "Evaluation(0/1/2/3/4)": "        "
    },
    {
        "image_path": "CXR1259_IM-0175/1.png",
        "ground_truth": "The heart is normal in size. The mediastinum is unremarkable. The lungs are clear.",
        "generated_report": "the heart is normal in size and shape the mediastinal and hilar contours are normal there is no pleural effusion or pneumothorax the lungs are well expanded and clear without focal consolidation the upper abdomen is unremarkable the patient is status post right total shoulder arthroplasty no acute cardiopulmonary process",
        "Evaluation(0/1/2/3/4)": "        "
    },
    {
        "image_path": "CXR658_IM-2234/0.png",
        "ground_truth": "The lungs are clear. The heart and pulmonary XXXX are normal. The pleural spaces are clear. Mediastinal contours are normal.",
        "generated_report": "the lungs are clear without focal consolidation no pleural effusion or pneumothorax is seen the cardiac and mediastinal silhouettes are unremarkable no acute cardiopulmonary process",
        "Evaluation(0/1/2/3/4)": "        "
    },
    {
        "image_path": "CXR658_IM-2234/1.png",
        "ground_truth": "The lungs are clear. The heart and pulmonary XXXX are normal. The pleural spaces are clear. Mediastinal contours are normal.",
        "generated_report": "there is no evidence of pneumonia, pleural effusion, pneumothorax, or pulmonary edema on this single frontal and lateral view of the chest the cardiomediastinal silhouette and pleural surfaces are normal there is no evidence of fracture or dislocation no acute cardiopulmonary process",
        "Evaluation(0/1/2/3/4)": "        "
    },
    {
        "image_path": "CXR1812_IM-0525/0.png",
        "ground_truth": "No focal consolidation, suspicious pulmonary opacity, pneumothorax or definite pleural effusion. Heart size and pulmonary vascularity within normal limits, visualized osseous structures appear intact.",
        "generated_report": "the lungs are clear without focal consolidation no pleural effusion or pneumothorax is seen the cardiac and mediastinal silhouettes are unremarkable no acute cardiopulmonary process",
        "Evaluation(0/1/2/3/4)": "        "
    },
    {
        "image_path": "CXR1812_IM-0525/1.png",
        "ground_truth": "No focal consolidation, suspicious pulmonary opacity, pneumothorax or definite pleural effusion. Heart size and pulmonary vascularity within normal limits, visualized osseous structures appear intact.",
        "generated_report": "the lungs are clear without focal consolidation no pleural effusion or pneumothorax is seen the cardiac silhouette is top-normal to mildly enlarged mediastinal contours are unremarkable no pulmonary edema is seen top-normal to mildly enlarged cardiac silhouette no focal consolidation or pulmonary edema",
        "Evaluation(0/1/2/3/4)": "        "
    },
    {
        "image_path": "CXR2357_IM-0921/0.png",
        "ground_truth": "Cardiomediastinal silhouette and pulmonary vasculature are within normal limits. Lungs are clear. No pneumothorax or pleural effusion. No acute osseous findings.",
        "generated_report": "there are no acute consolidations, pleural effusions or pneumothorax no suspicious pulmonary nodules or masses heart size, mediastinal and hilar contours are normal no acute pneumonia",
        "Evaluation(0/1/2/3/4)": "        "
    },
    {
        "image_path": "CXR2357_IM-0921/1.png",
        "ground_truth": "Cardiomediastinal silhouette and pulmonary vasculature are within normal limits. Lungs are clear. No pneumothorax or pleural effusion. No acute osseous findings.",
        "generated_report": "the overall impression of this chest x-ray is normal there is no evidence of pneumonia, edema, pleural effusion or pneumothorax the cardiomediastinal and hilar contours are within normal limits no acute osseous abnormalities are identified no acute cardiopulmonary process",
        "Evaluation(0/1/2/3/4)": "        "
    },
    {
        "image_path": "CXR2232_IM-0832/0.png",
        "ground_truth": "The lungs are clear bilaterally. Specifically, no evidence of focal consolidation, pneumothorax, or pleural effusion. Cardiomediastinal silhouette is unremarkable. Visualized osseous structures of the thorax are without acute abnormality.",
        "generated_report": "The lungs are clear without focal consolidation, pleural effusion or pneumothorax there is no pulmonary edema the heart is normal in size, and the mediastinal contours are normal no acute cardiopulmonary process",
        "Evaluation(0/1/2/3/4)": "        "
    },
    {
        "image_path": "CXR2232_IM-0832/1.png",
        "ground_truth": "The lungs are clear bilaterally. Specifically, no evidence of focal consolidation, pneumothorax, or pleural effusion. Cardiomediastinal silhouette is unremarkable. Visualized osseous structures of the thorax are without acute abnormality.",
        "generated_report": "the lungs are clear without focal consolidation no pleural effusion or pneumothorax is seen the cardiac and mediastinal silhouettes are unremarkable no acute cardiopulmonary process",
        "Evaluation(0/1/2/3/4)": "        "
    },
    {
        "image_path": "CXR993_IM-2478/0.png",
        "ground_truth": "Heart size normal. Lungs are clear. XXXX are normal. No pneumonia, effusions, edema, pneumothorax, adenopathy, nodules or masses.",
        "generated_report": "no, there are no visible indications of enlargement or abnormalities in the patient's lymph nodes in this chest x-ray image the mediastinal silhouette and hilar contours are normal the lungs are clear there is no pleural effusion or pneumothorax no visible indication of lymphadenopathy in this chest x-ray image",
        "Evaluation(0/1/2/3/4)": "        "
    },
    {
        "image_path": "CXR993_IM-2478/1.png",
        "ground_truth": "Heart size normal. Lungs are clear. XXXX are normal. No pneumonia, effusions, edema, pneumothorax, adenopathy, nodules or masses.",
        "generated_report": "the lungs are clear without focal consolidation no pleural effusion or pneumothorax is seen the cardiac and mediastinal silhouettes are unremarkable no acute cardiopulmonary process",
        "Evaluation(0/1/2/3/4)": "        "
    },
    {
        "image_path": "CXR2734_IM-1189/0.png",
        "ground_truth": "The cardiomediastinal silhouette is within normal limits for size and contour. The lungs are normally inflated without evidence of focal airspace disease, pleural effusion, or pneumothorax. Osseous structures are within normal limits for patient age..",
        "generated_report": "the lungs are clear without focal consolidation no pleural effusion or pneumothorax is seen the cardiac and mediastinal silhouettes are unremarkable no acute cardiopulmonary process",
        "Evaluation(0/1/2/3/4)": "        "
    },
    {
        "image_path": "CXR2734_IM-1189/1.png",
        "ground_truth": "The cardiomediastinal silhouette is within normal limits for size and contour. The lungs are normally inflated without evidence of focal airspace disease, pleural effusion, or pneumothorax. Osseous structures are within normal limits for patient age..",
        "generated_report": "the lungs are clear without focal consolidation no pleural effusion or pneumothorax is seen the cardiac and mediastinal silhouettes are unremarkable no acute cardiopulmonary process",
        "Evaluation(0/1/2/3/4)": "        "
    },
    {
        "image_path": "CXR461_IM-2090/0.png",
        "ground_truth": "The cardiomediastinal silhouette is normal size and configuration. Pulmonary vasculature within normal limits. The lungs are well-aerated. There is no pneumothorax, pleural effusion, or focal consolidation.",
        "generated_report": "in comparison with the study of ___, there is no change or evidence of acute cardiopulmonary disease no pneumonia, vascular congestion, or pleural effusion",
        "Evaluation(0/1/2/3/4)": "        "
    },
    {
        "image_path": "CXR461_IM-2090/1.png",
        "ground_truth": "The cardiomediastinal silhouette is normal size and configuration. Pulmonary vasculature within normal limits. The lungs are well-aerated. There is no pneumothorax, pleural effusion, or focal consolidation.",
        "generated_report": "the lungs are clear without focal consolidation no pleural effusion or pneumothorax is seen the cardiac and mediastinal silhouettes are unremarkable no acute cardiopulmonary process",
        "Evaluation(0/1/2/3/4)": "        "
    },
    {
        "image_path": "CXR2098_IM-0728/0.png",
        "ground_truth": "The heart size is normal. Lungs are clear. There is no pleural line to suggest pneumothorax or costophrenic XXXX blunting to suggest large pleural effusion. Bony structures are within normal limits.",
        "generated_report": "the lungs are clear without focal consolidation no pleural effusion or pneumothorax is seen the cardiac and mediastinal silhouettes are unremarkable no acute cardiopulmonary process",
        "Evaluation(0/1/2/3/4)": "        "
    },
    {
        "image_path": "CXR2098_IM-0728/1.png",
        "ground_truth": "The heart size is normal. Lungs are clear. There is no pleural line to suggest pneumothorax or costophrenic XXXX blunting to suggest large pleural effusion. Bony structures are within normal limits.",
        "generated_report": "the overall impression of this chest x-ray is normal no focal consolidation, pleural effusion, pneumothorax, or pulmonary edema is seen the heart size is normal mediastinal contours are normal no bony abnormality is detected no radiographic evidence for acute cardiopulmonary process",
        "Evaluation(0/1/2/3/4)": "        "
    },
    {
        "image_path": "CXR2277_IM-0864/0.png",
        "ground_truth": "The lungs are clear without evidence of focal airspace disease. There is no evidence of pneumothorax or large pleural effusion. The cardiac and mediastinal contours are within normal limits. The XXXX are unremarkable.",
        "generated_report": "the lungs are clear without focal consolidation, pleural effusion or pneumothorax there is no pulmonary edema the heart is normal in size, and the mediastinal contours are normal no acute cardiopulmonary abnormality",
        "Evaluation(0/1/2/3/4)": "        "
    },
    {
        "image_path": "CXR2277_IM-0864/1.png",
        "ground_truth": "The lungs are clear without evidence of focal airspace disease. There is no evidence of pneumothorax or large pleural effusion. The cardiac and mediastinal contours are within normal limits. The XXXX are unremarkable.",
        "generated_report": "the lungs are clear without focal consolidation no pleural effusion or pneumothorax is seen the cardiac and mediastinal silhouettes are unremarkable no acute cardiopulmonary process",
        "Evaluation(0/1/2/3/4)": "        "
    },
    {
        "image_path": "CXR2099_IM-0729/0.png",
        "ground_truth": "The lungs are clear bilaterally. Specifically, no evidence of focal consolidation, pneumothorax, or pleural effusion.. Cardio mediastinal silhouette is unremarkable. Visualized osseous structures of the thorax are without acute abnormality.",
        "generated_report": "the most prominent feature visible in this chest x-ray is a left lower lobe opacity, which is likely atelectasis, though a developing pneumonia cannot be excluded the opacity is not seen on the lateral view, so it is likely atelectasis secondary to vascular crowding due to low lung volumes the cardiomediastinal silhouette and hilar contours are normal the pleural surfaces are normal no pleural effusion or small opacity in the left lower fegde figeatal calcity in the right trapezium",
        "Evaluation(0/1/2/3/4)": "        "
    },
    {
        "image_path": "CXR2099_IM-0729/1.png",
        "ground_truth": "The lungs are clear bilaterally. Specifically, no evidence of focal consolidation, pneumothorax, or pleural effusion.. Cardio mediastinal silhouette is unremarkable. Visualized osseous structures of the thorax are without acute abnormality.",
        "generated_report": "the heart is mildly enlarged the mediastinal and hilar contours are normal there is no pleural effusion or pneumothorax the lungs are well-expanded and clear without focal consolidation pulmonary vasculature is within normal limits mild cardiomegaly no acute cardiopulmonary process",
        "Evaluation(0/1/2/3/4)": "        "
    },
    {
        "image_path": "CXR1633_IM-0414/0.png",
        "ground_truth": "The lungs are clear bilaterally. Specifically, no evidence of focal consolidation, pneumothorax, or pleural effusion.. Cardio mediastinal silhouette is unremarkable. Visualized osseous structures of the thorax are without acute abnormality.",
        "generated_report": "the lungs are clear without focal consolidation no pleural effusion or pneumothorax is seen the cardiac and mediastinal silhouettes are unremarkable no acute cardiopulmonary process",
        "Evaluation(0/1/2/3/4)": "        "
    },
    {
        "image_path": "CXR1633_IM-0414/1.png",
        "ground_truth": "The lungs are clear bilaterally. Specifically, no evidence of focal consolidation, pneumothorax, or pleural effusion.. Cardio mediastinal silhouette is unremarkable. Visualized osseous structures of the thorax are without acute abnormality.",
        "generated_report": "the lungs are clear without focal consolidation, pleural effusion or pneumothorax there is no pulmonary edema the heart is normal in size, and the mediastinal contours are normal no acute cardiopulmonary process",
        "Evaluation(0/1/2/3/4)": "        "
    },
    {
        "image_path": "CXR3883_IM-1971/0.png",
        "ground_truth": "No pneumothorax, pleural effusion or airspace consolidation. Heart size and pulmonary vasculature appear within normal limits. XXXX XXXX are intact.",
        "generated_report": "the heart is normal in size and shape the mediastinal and hilar contours are normal there is no pleural effusion or pneumothorax the lungs are well-expanded and clear without focal consolidation pulmonary vasculature is within normal limits no acute cardiopulmonary process",
        "Evaluation(0/1/2/3/4)": "        "
    },
    {
        "image_path": "CXR3883_IM-1971/1.png",
        "ground_truth": "No pneumothorax, pleural effusion or airspace consolidation. Heart size and pulmonary vasculature appear within normal limits. XXXX XXXX are intact.",
        "generated_report": "no, there are no visible indications of enlargement or abnormalities in the patient's lymph nodes in this chest x-ray image the lymph nodes are normal in size and appearance there are no areas of focal consolidation, pleural effusion, pneumothorax, or other abnormalities in the patient's lungs the cardiomediastinal silhouette and hila are normal in appearance and without abnormal contour or width the cardiac borders of both diaphragm",
        "Evaluation(0/1/2/3/4)": "        "
    },
    {
        "image_path": "CXR3041_IM-1415/0.png",
        "ground_truth": "Heart size normal. Lungs are clear. XXXX are normal. No pneumonia, effusions, edema, pneumothorax, adenopathy, nodules or masses.",
        "generated_report": "there is no evidence of pneumonia, pleural effusion, pneumothorax, or pulmonary edema the cardiomediastinal silhouette and pleural surfaces are normal there is no acute osseous abnormality no acute cardiopulmonary process",
        "Evaluation(0/1/2/3/4)": "        "
    },
    {
        "image_path": "CXR3041_IM-1415/1.png",
        "ground_truth": "Heart size normal. Lungs are clear. XXXX are normal. No pneumonia, effusions, edema, pneumothorax, adenopathy, nodules or masses.",
        "generated_report": "the lungs are clear without focal consolidation, effusion, or pneumothorax cardiomediastinal silhouette is stable no acute osseous abnormalities no acute cardiopulmonary process",
        "Evaluation(0/1/2/3/4)": "        "
    },
    {
        "image_path": "CXR269_IM-1161/0.png",
        "ground_truth": "The cardiomediastinal silhouette is normal size and configuration. Pulmonary vasculature within normal limits. The lungs are well-aerated. There is no pneumothorax, pleural effusion, or focal consolidation.",
        "generated_report": "the lungs are clear without focal consolidation, pleural effusion or pneumothorax there is no pulmonary edema the heart is normal in size, and the mediastinal contours are normal no acute cardiopulmonary process",
        "Evaluation(0/1/2/3/4)": "        "
    },
    {
        "image_path": "CXR269_IM-1161/1.png",
        "ground_truth": "The cardiomediastinal silhouette is normal size and configuration. Pulmonary vasculature within normal limits. The lungs are well-aerated. There is no pneumothorax, pleural effusion, or focal consolidation.",
        "generated_report": "the lungs are clear without focal consolidation no pleural effusion or pneumothorax is seen the cardiac and mediastinal silhouettes are unremarkable no acute cardiopulmonary process",
        "Evaluation(0/1/2/3/4)": "        "
    },
    {
        "image_path": "CXR3552_IM-1741/0.png",
        "ground_truth": "Heart size within normal limits, stable mediastinal and hilar contours. No focal alveolar consolidation, no definite pleural effusion seen. No typical findings of pulmonary edema.",
        "generated_report": "the lungs are clear without focal consolidation no pleural effusion or pneumothorax is seen the cardiac and mediastinal silhouettes are unremarkable no acute cardiopulmonary process",
        "Evaluation(0/1/2/3/4)": "        "
    },
    {
        "image_path": "CXR3552_IM-1741/1.png",
        "ground_truth": "Heart size within normal limits, stable mediastinal and hilar contours. No focal alveolar consolidation, no definite pleural effusion seen. No typical findings of pulmonary edema.",
        "generated_report": "no, there are no visible indications of enlargement or abnormalities in the patient's lymph nodes in this chest x-ray image the lymph nodes are normal in size and appearance there are no areas of focal consolidation, pleural effusion, pneumothorax, or other abnormalities in the patient's lungs the cardiomediastinal silhouette and hila are normal in appearance and without abnormal contour or width no evidence of mediastinal or hilar lymphadenopathy no acute cardiopulmonary process",
        "Evaluation(0/1/2/3/4)": "        "
    },
    {
        "image_path": "CXR1854_IM-0555/0.png",
        "ground_truth": "The cardiomediastinal silhouette is normal in size and contour. No focal consolidation, pneumothorax or large pleural effusion. Negative for acute displaced rib fracture.",
        "generated_report": "the lungs are clear without focal consolidation no pleural effusion or pneumothorax is seen the cardiac and mediastinal silhouettes are unremarkable no acute cardiopulmonary process",
        "Evaluation(0/1/2/3/4)": "        "
    },
    {
        "image_path": "CXR1854_IM-0555/1.png",
        "ground_truth": "The cardiomediastinal silhouette is normal in size and contour. No focal consolidation, pneumothorax or large pleural effusion. Negative for acute displaced rib fracture.",
        "generated_report": "the lungs are clear without focal consolidation, effusion, or pneumothorax cardiomediastinal silhouette is normal no acute osseous abnormalities no acute cardiopulmonary process",
        "Evaluation(0/1/2/3/4)": "        "
    },
    {
        "image_path": "CXR3745_IM-1872/0.png",
        "ground_truth": "Cardiomediastinal silhouette and pulmonary vasculature are within normal limits. Lungs are clear. No pneumothorax or pleural effusion. No acute osseous findings.",
        "generated_report": "the most prominent feature visible in this chest x-ray is a left lower lobe opacity, which is likely atelectasis, although a superimposed infection cannot be excluded the opacity is not seen on the lateral view, so it is likely a linear atelectasis versus a small consolidation the rest of the lungs are otherwise clear the cardiomediastinal and hilar contours are unremarkable there is no evidence of pneumothorax or pleural effusion is seen on the lateral chest wall no evidence of pneumonia",
        "Evaluation(0/1/2/3/4)": "        "
    },
    {
        "image_path": "CXR3745_IM-1872/1.png",
        "ground_truth": "Cardiomediastinal silhouette and pulmonary vasculature are within normal limits. Lungs are clear. No pneumothorax or pleural effusion. No acute osseous findings.",
        "generated_report": "there is no evidence of pneumonia, pleural effusion, pneumothorax, or pulmonary edema the cardiomediastinal silhouette and pleural surfaces are normal no acute cardiopulmonary process or complications no evidence of pneumonia or complications",
        "Evaluation(0/1/2/3/4)": "        "
    },
    {
        "image_path": "CXR1467_IM-0302/0.png",
        "ground_truth": "The lungs are clear bilaterally. Specifically, no evidence of focal consolidation, pneumothorax, or pleural effusion. Cardiomediastinal silhouette is unremarkable. Visualized osseous structures of the thorax are without acute abnormality.",
        "generated_report": "the lungs are clear without focal consolidation no pleural effusion or pneumothorax is seen the cardiac and mediastinal silhouettes are unremarkable no acute cardiopulmonary process",
        "Evaluation(0/1/2/3/4)": "        "
    },
    {
        "image_path": "CXR1467_IM-0302/1.png",
        "ground_truth": "The lungs are clear bilaterally. Specifically, no evidence of focal consolidation, pneumothorax, or pleural effusion. Cardiomediastinal silhouette is unremarkable. Visualized osseous structures of the thorax are without acute abnormality.",
        "generated_report": "the lungs are clear without focal consolidation, pleural effusion or pneumothorax there is no pulmonary edema the heart is normal in size, and the mediastinal contours are normal no acute cardiopulmonary abnormality",
        "Evaluation(0/1/2/3/4)": "        "
    },
    {
        "image_path": "CXR1270_IM-0181/0.png",
        "ground_truth": "2 images. Heart size and pulmonary vascular engorgement appear within limits of normal. Mediastinal contour is unremarkable. No focal consolidation, pleural effusion, or pneumothorax identified. No convincing acute bony findings.",
        "generated_report": "the lungs are clear without focal consolidation no pleural effusion or pneumothorax is seen the cardiac and mediastinal silhouettes are unremarkable no acute cardiopulmonary process",
        "Evaluation(0/1/2/3/4)": "        "
    },
    {
        "image_path": "CXR1270_IM-0181/1.png",
        "ground_truth": "2 images. Heart size and pulmonary vascular engorgement appear within limits of normal. Mediastinal contour is unremarkable. No focal consolidation, pleural effusion, or pneumothorax identified. No convincing acute bony findings.",
        "generated_report": "the most prominent feature visible in this chest x-ray is a left lower lobe opacity, which is likely atelectasis, but cannot exclude an early pneumonia in the appropriate clinical setting there is no pleural effusion, pulmonary edema, or pneumothorax the cardiomediastinal silhouette is normal no acute osseous abnormalities identified left lower lobe opacity, which is likely atelectasis, but cannot exclude an early pneumonia in the appropriate clinical setting",
        "Evaluation(0/1/2/3/4)": "        "
    },
    {
        "image_path": "CXR3098_IM-1450/0.png",
        "ground_truth": "Heart size and mediastinal contours appear within normal limits. Pulmonary vascularity is within normal limits. No focal consolidation, suspicious pulmonary opacity, pneumothorax or definite pleural effusion. Visualized osseous structures appear intact.",
        "generated_report": "the lungs are clear without focal consolidation no pleural effusion or pneumothorax is seen the cardiac and mediastinal silhouettes are unremarkable no acute cardiopulmonary process",
        "Evaluation(0/1/2/3/4)": "        "
    },
    {
        "image_path": "CXR3098_IM-1450/1.png",
        "ground_truth": "Heart size and mediastinal contours appear within normal limits. Pulmonary vascularity is within normal limits. No focal consolidation, suspicious pulmonary opacity, pneumothorax or definite pleural effusion. Visualized osseous structures appear intact.",
        "generated_report": "the lungs are clear without focal consolidation no pleural effusion or pneumothorax is seen the cardiac and mediastinal silhouettes are unremarkable no acute cardiopulmonary process",
        "Evaluation(0/1/2/3/4)": "        "
    },
    {
        "image_path": "CXR1603_IM-0391/0.png",
        "ground_truth": "Heart size normal. Lungs are clear. XXXX are normal. No pneumonia, effusions, edema, pneumothorax, adenopathy, nodules or masses.",
        "generated_report": "the lungs are clear without focal consolidation no pleural effusion or pneumothorax is seen the cardiac and mediastinal silhouettes are unremarkable no acute cardiopulmonary process",
        "Evaluation(0/1/2/3/4)": "        "
    },
    {
        "image_path": "CXR1603_IM-0391/1.png",
        "ground_truth": "Heart size normal. Lungs are clear. XXXX are normal. No pneumonia, effusions, edema, pneumothorax, adenopathy, nodules or masses.",
        "generated_report": "the overall impression of this chest x-ray is normal there is no evidence of pneumonia, pulmonary edema, or pneumothorax no focal consolidation, pleural effusion, or pulmonary mass is seen the cardiomediastinal silhouette and hilar contours are normal normal chest x-ray",
        "Evaluation(0/1/2/3/4)": "        "
    },
    {
        "image_path": "CXR1008_IM-0009/0.png",
        "ground_truth": "Heart size and mediastinal contours are normal in appearance. No consolidative airspace opacities. No radiographic evidence of pleural effusion or pneumothorax. Visualized osseous structures appear intact.",
        "generated_report": "the lungs are clear without focal consolidation no pleural effusion or pneumothorax is seen the cardiac silhouette is top-normal to mildly enlarged no pulmonary edema is seen top-normal to mildly enlarged cardiac silhouette no focal consolidation or pulmonary edema",
        "Evaluation(0/1/2/3/4)": "        "
    },
    {
        "image_path": "CXR1008_IM-0009/1.png",
        "ground_truth": "Heart size and mediastinal contours are normal in appearance. No consolidative airspace opacities. No radiographic evidence of pleural effusion or pneumothorax. Visualized osseous structures appear intact.",
        "generated_report": "the lungs are clear the cardiomediastinal silhouette and hilar contours are normal the pleural surfaces are normal without effusion or pneumothorax no evidence of acute cardiopulmonary process",
        "Evaluation(0/1/2/3/4)": "        "
    },
    {
        "image_path": "CXR2916_IM-1318/0.png",
        "ground_truth": "Heart size within normal limits. No focal alveolar consolidation, no definite pleural effusion seen. No typical findings of pulmonary edema. No pneumothorax.",
        "generated_report": "in comparison with the study of ___, there is no change or evidence of acute cardiopulmonary disease no pneumonia, vascular congestion, or pleural effusion",
        "Evaluation(0/1/2/3/4)": "        "
    },
    {
        "image_path": "CXR2916_IM-1318/1.png",
        "ground_truth": "Heart size within normal limits. No focal alveolar consolidation, no definite pleural effusion seen. No typical findings of pulmonary edema. No pneumothorax.",
        "generated_report": "the lungs are clear without focal consolidation no pleural effusion or pneumothorax is seen the cardiac and mediastinal silhouettes are unremarkable no acute cardiopulmonary process",
        "Evaluation(0/1/2/3/4)": "        "
    },
    {
        "image_path": "CXR1632_IM-0413/0.png",
        "ground_truth": "The lungs are clear bilaterally. Specifically, no evidence of focal consolidation, pneumothorax, or pleural effusion.. Cardio mediastinal silhouette is unremarkable. Visualized osseous structures of the thorax are without acute abnormality.",
        "generated_report": "the lungs are clear without focal consolidation no pleural effusion or pneumothorax is seen the cardiac and mediastinal silhouettes are unremarkable no acute cardiopulmonary process",
        "Evaluation(0/1/2/3/4)": "        "
    },
    {
        "image_path": "CXR1632_IM-0413/1.png",
        "ground_truth": "The lungs are clear bilaterally. Specifically, no evidence of focal consolidation, pneumothorax, or pleural effusion.. Cardio mediastinal silhouette is unremarkable. Visualized osseous structures of the thorax are without acute abnormality.",
        "generated_report": "the lungs are clear without focal consolidation no pleural effusion or pneumothorax is seen the cardiac and mediastinal silhouettes are unremarkable no acute cardiopulmonary process",
        "Evaluation(0/1/2/3/4)": "        "
    },
    {
        "image_path": "CXR3265_IM-1551/0.png",
        "ground_truth": "The heart size and mediastinal contours appear within normal limits. No focal airspace consolidation, pleural effusion or pneumothorax. No acute bony abnormalities.",
        "generated_report": "the heart is normal in size and shape the mediastinal and hilar contours are normal there is no pleural effusion or pneumothorax the lungs are well-expanded and clear without focal consolidation pulmonary vasculature is within normal limits no acute cardiopulmonary process",
        "Evaluation(0/1/2/3/4)": "        "
    },
    {
        "image_path": "CXR3265_IM-1551/1.png",
        "ground_truth": "The heart size and mediastinal contours appear within normal limits. No focal airspace consolidation, pleural effusion or pneumothorax. No acute bony abnormalities.",
        "generated_report": "the lungs are clear without focal consolidation no pleural effusion or pneumothorax is seen the cardiac and mediastinal silhouettes are unremarkable no acute cardiopulmonary process",
        "Evaluation(0/1/2/3/4)": "        "
    },
    {
        "image_path": "CXR2851_IM-1260-0001/0.png",
        "ground_truth": "The cardiomediastinal silhouette and pulmonary vasculature are within normal limits in size. The lungs are clear of focal airspace disease, pneumothorax, or pleural effusion. There are no acute bony findings.",
        "generated_report": "the most prominent feature visible in this chest x-ray is a left lower lobe opacity, which is likely atelectasis, although a superimposed infection cannot be excluded the opacity is not seen on the lateral view, so it is likely a linear atelectasis rather than a mass heart size is normal the mediastinal and hilar contours are normal the pulmonary vasculature is normal no pleural effusion or left lower loe lower pleae pleaeae pleaeural cost effection",
        "Evaluation(0/1/2/3/4)": "        "
    },
    {
        "image_path": "CXR2851_IM-1260-0001/1.png",
        "ground_truth": "The cardiomediastinal silhouette and pulmonary vasculature are within normal limits in size. The lungs are clear of focal airspace disease, pneumothorax, or pleural effusion. There are no acute bony findings.",
        "generated_report": "the lungs are clear without focal consolidation no pleural effusion or pneumothorax is seen the cardiac and mediastinal silhouettes are unremarkable no acute cardiopulmonary process",
        "Evaluation(0/1/2/3/4)": "        "
    },
    {
        "image_path": "CXR242_IM-0963/0.png",
        "ground_truth": "Lungs are clear bilaterally with no focal infiltrate, pleural effusion, or pneumothoraces. Cardiomediastinal silhouette is within normal limits. XXXX and soft tissues are unremarkable.",
        "generated_report": "the lungs are clear without focal consolidation no pleural effusion or pneumothorax is seen the cardiac and mediastinal silhouettes are unremarkable no acute cardiopulmonary process",
        "Evaluation(0/1/2/3/4)": "        "
    },
    {
        "image_path": "CXR242_IM-0963/1.png",
        "ground_truth": "Lungs are clear bilaterally with no focal infiltrate, pleural effusion, or pneumothoraces. Cardiomediastinal silhouette is within normal limits. XXXX and soft tissues are unremarkable.",
        "generated_report": "the lungs are clear without focal consolidation no pleural effusion or pneumothorax is seen the cardiac and mediastinal silhouettes are unremarkable no acute cardiopulmonary process",
        "Evaluation(0/1/2/3/4)": "        "
    },
    {
        "image_path": "CXR3427_IM-1657/0.png",
        "ground_truth": "The cardiac silhouette and mediastinum size are within normal limits. There is no pulmonary edema. There is no focal consolidation. There are no XXXX of a large pleural effusion. There is no evidence of pneumothorax.",
        "generated_report": "no acute cardiopulmonary process",
        "Evaluation(0/1/2/3/4)": "        "
    },
    {
        "image_path": "CXR3427_IM-1657/1.png",
        "ground_truth": "The cardiac silhouette and mediastinum size are within normal limits. There is no pulmonary edema. There is no focal consolidation. There are no XXXX of a large pleural effusion. There is no evidence of pneumothorax.",
        "generated_report": "the lungs are clear without focal consolidation no pleural effusion or pneumothorax is seen the cardiac and mediastinal silhouettes are unremarkable no acute cardiopulmonary process",
        "Evaluation(0/1/2/3/4)": "        "
    },
    {
        "image_path": "CXR3220_IM-1522/0.png",
        "ground_truth": "Lungs are clear. There is no pneumothorax or pleural effusion. The heart and mediastinum are within normal limits. Bony structures are intact.",
        "generated_report": "the lungs are clear without focal consolidation no pleural effusion or pneumothorax is seen the cardiac and mediastinal silhouettes are unremarkable no acute cardiopulmonary process",
        "Evaluation(0/1/2/3/4)": "        "
    },
    {
        "image_path": "CXR3220_IM-1522/1.png",
        "ground_truth": "Lungs are clear. There is no pneumothorax or pleural effusion. The heart and mediastinum are within normal limits. Bony structures are intact.",
        "generated_report": "no, there are no visible indications of enlargement or abnormalities in the patient's lymph nodes in this chest x-ray image the lymph nodes are not visualized on this chest radiograph, and there is no evidence of lymphadenopathy on this examination",
        "Evaluation(0/1/2/3/4)": "        "
    },
    {
        "image_path": "CXR2005_IM-0656/0.png",
        "ground_truth": "Heart size normal. Lungs are clear. XXXX are normal. No pneumonia, effusions, edema, pneumothorax, adenopathy, nodules or masses.",
        "generated_report": "the lungs are clear without focal consolidation no pleural effusion or pneumothorax is seen the cardiac and mediastinal silhouettes are unremarkable no acute cardiopulmonary process",
        "Evaluation(0/1/2/3/4)": "        "
    },
    {
        "image_path": "CXR2005_IM-0656/1.png",
        "ground_truth": "Heart size normal. Lungs are clear. XXXX are normal. No pneumonia, effusions, edema, pneumothorax, adenopathy, nodules or masses.",
        "generated_report": "no, there are no visible indications of enlargement or abnormalities in the patient's lymph nodes in this chest x-ray image the lymph nodes are not visualized on this radiograph, however, this does not necessarily mean that they are not enlarged the hilar contours and mediastinal silhouettes are within normal limits there is no pleural effusion, pneumothorax, or pulmonary edema the cardiomediastinal and hilar contours are within normal limits no visible indications of lymph node enlargement",
        "Evaluation(0/1/2/3/4)": "        "
    },
    {
        "image_path": "CXR1410_IM-0260/0.png",
        "ground_truth": "The heart size is normal. The mediastinal contour is within normal limits. The lungs are free of any focal infiltrates. There are no nodules or masses. No visible pneumothorax. No visible pleural fluid. The XXXX are grossly normal. There is no visible free intraperitoneal air under the diaphragm.",
        "generated_report": "the lungs are clear without focal consolidation no pleural effusion or pneumothorax is seen the cardiac and mediastinal silhouettes are unremarkable no acute cardiopulmonary process",
        "Evaluation(0/1/2/3/4)": "        "
    },
    {
        "image_path": "CXR1410_IM-0260/1.png",
        "ground_truth": "The heart size is normal. The mediastinal contour is within normal limits. The lungs are free of any focal infiltrates. There are no nodules or masses. No visible pneumothorax. No visible pleural fluid. The XXXX are grossly normal. There is no visible free intraperitoneal air under the diaphragm.",
        "generated_report": "the lungs are clear without focal consolidation no pleural effusion or pneumothorax is seen the cardiac and mediastinal silhouettes are stable no acute cardiopulmonary process",
        "Evaluation(0/1/2/3/4)": "        "
    },
    {
        "image_path": "CXR879_IM-2393/0.png",
        "ground_truth": "Cardiac and mediastinal contours are within normal limits. The lungs are clear. Bony structures are intact.",
        "generated_report": "the lungs are clear without focal consolidation, pleural effusion, or pneumothorax the pulmonary vasculature is not engorged the cardiac silhouette is normal in size the mediastinal and hilar contours are within normal limits the trachea is midline there is no free air beneath the right hemidiaphragm no acute cardiopulmonary process",
        "Evaluation(0/1/2/3/4)": "        "
    },
    {
        "image_path": "CXR879_IM-2393/1.png",
        "ground_truth": "Cardiac and mediastinal contours are within normal limits. The lungs are clear. Bony structures are intact.",
        "generated_report": "there are no indications of infection or inflammation in this chest x-ray image the lungs are well expanded and clear the cardiomediastinal silhouette, hila, and pleural surfaces are normal there is no pleural effusion or pneumothorax no acute cardiopulmonary process",
        "Evaluation(0/1/2/3/4)": "        "
    },
    {
        "image_path": "CXR3020_IM-1395/0.png",
        "ground_truth": "Heart size and mediastinal contours are normal in appearance. No consolidative airspace opacities. No radiographic evidence of pleural effusion or pneumothorax. Visualized osseous structures appear intact.",
        "generated_report": "the lungs are clear without focal consolidation no pleural effusion or pneumothorax is seen the cardiac and mediastinal silhouettes are unremarkable no acute cardiopulmonary process",
        "Evaluation(0/1/2/3/4)": "        "
    },
    {
        "image_path": "CXR3020_IM-1395/1.png",
        "ground_truth": "Heart size and mediastinal contours are normal in appearance. No consolidative airspace opacities. No radiographic evidence of pleural effusion or pneumothorax. Visualized osseous structures appear intact.",
        "generated_report": "no, there are no visible indications of enlargement or abnormalities in the patient's lymph nodes in this chest x-ray image the lymph nodes are not visualized on this radiograph, however, this does not necessarily mean that they are not enlarged the hilar contours are normal the mediastinal and cardiac silhouettes are unremarkable there is no pleural effusion or pneumothorax no evidence of infection no evidence of tuberculosis",
        "Evaluation(0/1/2/3/4)": "        "
    },
    {
        "image_path": "CXR632_IM-2213/0.png",
        "ground_truth": "Cardiac and mediastinal silhouette are unremarkable. Lungs are clear. No focal consolidation, pneumothorax, or pleural effusion identified. XXXX and soft tissue are unremarkable.",
        "generated_report": "the lungs are clear without focal consolidation no pleural effusion or pneumothorax is seen the cardiac and mediastinal silhouettes are unremarkable no acute cardiopulmonary process",
        "Evaluation(0/1/2/3/4)": "        "
    },
    {
        "image_path": "CXR632_IM-2213/1.png",
        "ground_truth": "Cardiac and mediastinal silhouette are unremarkable. Lungs are clear. No focal consolidation, pneumothorax, or pleural effusion identified. XXXX and soft tissue are unremarkable.",
        "generated_report": "the lungs are clear without focal consolidation, pleural effusion, or pneumothorax the pulmonary vasculature is not engorged the cardiac silhouette is normal in size the mediastinal and hilar contours are within normal limits the trachea is midline there is no free air beneath the right hemidiaphragm no acute cardiopulmonary process",
        "Evaluation(0/1/2/3/4)": "        "
    },
    {
        "image_path": "CXR2937_IM-1339/0.png",
        "ground_truth": "The heart size and mediastinal contours appear within normal limits. No focal airspace consolidation, pleural effusion or pneumothorax. No acute bony abnormalities.",
        "generated_report": "the lungs are clear without focal consolidation no pleural effusion or pneumothorax is seen the cardiac and mediastinal silhouettes are unremarkable no acute cardiopulmonary process",
        "Evaluation(0/1/2/3/4)": "        "
    },
    {
        "image_path": "CXR2937_IM-1339/1.png",
        "ground_truth": "The heart size and mediastinal contours appear within normal limits. No focal airspace consolidation, pleural effusion or pneumothorax. No acute bony abnormalities.",
        "generated_report": "the lungs are clear without focal consolidation no pleural effusion or pneumothorax is seen the cardiac and mediastinal silhouettes are unremarkable no acute cardiopulmonary process",
        "Evaluation(0/1/2/3/4)": "        "
    },
    {
        "image_path": "CXR328_IM-1560/0.png",
        "ground_truth": "The heart size and pulmonary vascularity appear within normal limits. The lungs are free of focal airspace disease. No pleural effusion or pneumothorax is seen.",
        "generated_report": "the most prominent feature visible in this chest x-ray is a left lower lobe opacity, which is likely atelectasis, although a superimposed infection cannot be excluded the opacity is not seen on the lateral view, so it is likely a linear opacity from atelectasis or scarring the cardiomediastinal silhouette and hila are normal there is no pleural effusion or pneumothorax visualized fracture of the right lower later later later lower",
        "Evaluation(0/1/2/3/4)": "        "
    },
    {
        "image_path": "CXR328_IM-1560/1.png",
        "ground_truth": "The heart size and pulmonary vascularity appear within normal limits. The lungs are free of focal airspace disease. No pleural effusion or pneumothorax is seen.",
        "generated_report": "the lungs are clear without focal consolidation, pleural effusion or pneumothorax there is no pulmonary edema the heart is normal in size, and the mediastinal contours are normal no acute cardiopulmonary process",
        "Evaluation(0/1/2/3/4)": "        "
    },
    {
        "image_path": "CXR3817_IM-1925/0.png",
        "ground_truth": "Lungs are clear bilaterally with no focal infiltrate, pleural effusion, or pneumothoraces. Cardiomediastinal silhouette is within normal limits. XXXX and soft tissues are unremarkable.",
        "generated_report": "the lungs are clear without focal consolidation no pleural effusion or pneumothorax is seen the cardiac silhouette is top-normal to mildly enlarged no pulmonary edema is seen top-normal to mildly enlarged cardiac silhouette no focal consolidation or pulmonary edema",
        "Evaluation(0/1/2/3/4)": "        "
    },
    {
        "image_path": "CXR3817_IM-1925/1.png",
        "ground_truth": "Lungs are clear bilaterally with no focal infiltrate, pleural effusion, or pneumothoraces. Cardiomediastinal silhouette is within normal limits. XXXX and soft tissues are unremarkable.",
        "generated_report": "the lungs are clear without focal consolidation no pleural effusion or pneumothorax is seen the cardiac and mediastinal silhouettes are unremarkable no acute cardiopulmonary process",
        "Evaluation(0/1/2/3/4)": "        "
    },
    {
        "image_path": "CXR3059_IM-1425/0.png",
        "ground_truth": "Lungs are clear bilaterally. There is no focal consolidation, pleural effusion, or pneumothoraces. Cardiomediastinal silhouette is within normal limits. XXXX are unremarkable.",
        "generated_report": "the overall impression of this chest x-ray is normal there is no evidence of pneumonia, pulmonary edema, or pneumothorax no focal consolidation, pleural effusion, or pulmonary mass is seen the cardiomediastinal silhouette and hilar contours are normal normal chest x-ray",
        "Evaluation(0/1/2/3/4)": "        "
    },
    {
        "image_path": "CXR3059_IM-1425/1.png",
        "ground_truth": "Lungs are clear bilaterally. There is no focal consolidation, pleural effusion, or pneumothoraces. Cardiomediastinal silhouette is within normal limits. XXXX are unremarkable.",
        "generated_report": "the lungs are clear without focal consolidation, pleural effusion or pneumothorax there is no pulmonary edema the heart is normal in size, and the mediastinal contours are normal no acute cardiopulmonary process",
        "Evaluation(0/1/2/3/4)": "        "
    },
    {
        "image_path": "CXR2389_IM-0944/0.png",
        "ground_truth": "2 images. Heart size and pulmonary vascular engorgement appear within limits of normal. Mediastinal contour is unremarkable. No focal consolidation, pleural effusion, or pneumothorax identified. No convincing acute bony findings.",
        "generated_report": "the lungs are clear without focal consolidation no pleural effusion or pneumothorax is seen the cardiac and mediastinal silhouettes are unremarkable no acute cardiopulmonary process",
        "Evaluation(0/1/2/3/4)": "        "
    },
    {
        "image_path": "CXR2389_IM-0944/1.png",
        "ground_truth": "2 images. Heart size and pulmonary vascular engorgement appear within limits of normal. Mediastinal contour is unremarkable. No focal consolidation, pleural effusion, or pneumothorax identified. No convincing acute bony findings.",
        "generated_report": "the lungs are clear without focal consolidation no pleural effusion or pneumothorax is seen the cardiac and mediastinal silhouettes are unremarkable no acute cardiopulmonary process",
        "Evaluation(0/1/2/3/4)": "        "
    },
    {
        "image_path": "CXR869_IM-2389/0.png",
        "ground_truth": "The heart is normal size. The mediastinum is unremarkable. There is no pleural effusion, pneumothorax, or focal airspace disease. The XXXX are unremarkable.",
        "generated_report": "the lungs are clear without focal consolidation, pleural effusion or pneumothorax there is no pulmonary edema the heart is normal in size, and the mediastinal contours are normal no acute cardiopulmonary process",
        "Evaluation(0/1/2/3/4)": "        "
    },
    {
        "image_path": "CXR869_IM-2389/1.png",
        "ground_truth": "The heart is normal size. The mediastinum is unremarkable. There is no pleural effusion, pneumothorax, or focal airspace disease. The XXXX are unremarkable.",
        "generated_report": "the lungs are clear without focal consolidation, pleural effusion or pneumothorax there is no pulmonary edema the heart is normal in size, and the mediastinal contours are normal no acute cardiopulmonary process",
        "Evaluation(0/1/2/3/4)": "        "
    },
    {
        "image_path": "CXR751_IM-2305/0.png",
        "ground_truth": "Heart size within normal limits. No focal alveolar consolidation, no definite pleural effusion seen. No typical findings of pulmonary edema. No pneumothorax.",
        "generated_report": "the most prominent feature visible in this chest x-ray is a left lower lobe opacity, which is likely atelectasis, although a developing pneumonia cannot be excluded the opacity is not seen on the lateral view, so it is likely atelectasis secondary to vascular crowding due to low lung volumes the cardiomediastinal silhouette, hilar contours, and pleural surfaces are normal possible left lower lobe pneumonia given the patient's low lung volume with normal breath",
        "Evaluation(0/1/2/3/4)": "        "
    },
    {
        "image_path": "CXR751_IM-2305/1.png",
        "ground_truth": "Heart size within normal limits. No focal alveolar consolidation, no definite pleural effusion seen. No typical findings of pulmonary edema. No pneumothorax.",
        "generated_report": "the lungs are clear without focal consolidation no pleural effusion or pneumothorax is seen the cardiac and mediastinal silhouettes are unremarkable no acute cardiopulmonary process",
        "Evaluation(0/1/2/3/4)": "        "
    },
    {
        "image_path": "CXR1209_IM-0142/0.png",
        "ground_truth": "The lungs are clear bilaterally. Specifically, no evidence of focal consolidation, pneumothorax, or pleural effusion.. Cardio mediastinal silhouette is unremarkable. Visualized osseous structures of the thorax are without acute abnormality.",
        "generated_report": "the lungs are clear without focal consolidation no pleural effusion or pneumothorax is seen the cardiac and mediastinal silhouettes are unremarkable no acute cardiopulmonary process",
        "Evaluation(0/1/2/3/4)": "        "
    },
    {
        "image_path": "CXR1209_IM-0142/1.png",
        "ground_truth": "The lungs are clear bilaterally. Specifically, no evidence of focal consolidation, pneumothorax, or pleural effusion.. Cardio mediastinal silhouette is unremarkable. Visualized osseous structures of the thorax are without acute abnormality.",
        "generated_report": "there is no evidence of pneumonia, pleural effusion, pneumothorax, or pulmonary edema the cardiomediastinal silhouette, hila, and pleura are normal there is a small hiatal hernia no acute osseous abnormality no evidence of complication or risk normal chest x-ray",
        "Evaluation(0/1/2/3/4)": "        "
    },
    {
        "image_path": "CXR1588_IM-0382/0.png",
        "ground_truth": "Heart size normal. Lungs are clear. XXXX are normal. No pneumonia, effusions, edema, pneumothorax, adenopathy, nodules or masses.",
        "generated_report": "the lungs are clear without focal consolidation no pleural effusion or pneumothorax is seen the cardiac and mediastinal silhouettes are unremarkable no acute cardiopulmonary process",
        "Evaluation(0/1/2/3/4)": "        "
    },
    {
        "image_path": "CXR1588_IM-0382/1.png",
        "ground_truth": "Heart size normal. Lungs are clear. XXXX are normal. No pneumonia, effusions, edema, pneumothorax, adenopathy, nodules or masses.",
        "generated_report": "the lungs are clear without focal consolidation no pleural effusion or pneumothorax is seen the cardiac and mediastinal silhouettes are unremarkable no acute cardiopulmonary process",
        "Evaluation(0/1/2/3/4)": "        "
    },
    {
        "image_path": "CXR487_IM-2110/0.png",
        "ground_truth": "Cardiomediastinal silhouettes are within normal limits. Lungs are clear without focal consolidation, pneumothorax, or pleural effusion. Bony thorax is unremarkable.",
        "generated_report": "the lungs are clear without focal consolidation no pleural effusion or pneumothorax is seen the cardiac and mediastinal silhouettes are unremarkable no acute cardiopulmonary process",
        "Evaluation(0/1/2/3/4)": "        "
    },
    {
        "image_path": "CXR487_IM-2110/1.png",
        "ground_truth": "Cardiomediastinal silhouettes are within normal limits. Lungs are clear without focal consolidation, pneumothorax, or pleural effusion. Bony thorax is unremarkable.",
        "generated_report": "the lungs are clear without focal consolidation no pleural effusion or pneumothorax is seen the cardiac and mediastinal silhouettes are unremarkable no acute cardiopulmonary process",
        "Evaluation(0/1/2/3/4)": "        "
    },
    {
        "image_path": "CXR2940_IM-1341/0.png",
        "ground_truth": "Heart size and mediastinal contour are normal. Pulmonary vascularity is normal. Lungs are clear. No pleural effusions or pneumothoraces. Degenerative changes in the thoracic spine.",
        "generated_report": "no acute cardiopulmonary process",
        "Evaluation(0/1/2/3/4)": "        "
    },
    {
        "image_path": "CXR2940_IM-1341/1.png",
        "ground_truth": "Heart size and mediastinal contour are normal. Pulmonary vascularity is normal. Lungs are clear. No pleural effusions or pneumothoraces. Degenerative changes in the thoracic spine.",
        "generated_report": "the overall impression is that of a normal chest there is no evidence ofpneumonia, pulmonary edema, pleural effusion or pneumothorax the mediastinumis normal in appearance",
        "Evaluation(0/1/2/3/4)": "        "
    },
    {
        "image_path": "CXR1831_IM-0538/0.png",
        "ground_truth": "Heart size within normal limits. No focal alveolar consolidation, no definite pleural effusion seen. No typical findings of pulmonary edema. No pneumothorax.",
        "generated_report": "the lungs are clear without focal consolidation no pleural effusion or pneumothorax is seen the cardiac and mediastinal silhouettes are unremarkable no acute cardiopulmonary process",
        "Evaluation(0/1/2/3/4)": "        "
    },
    {
        "image_path": "CXR1831_IM-0538/1.png",
        "ground_truth": "Heart size within normal limits. No focal alveolar consolidation, no definite pleural effusion seen. No typical findings of pulmonary edema. No pneumothorax.",
        "generated_report": "the lungs are clear without focal consolidation no pleural effusion or pneumothorax is seen the cardiac and mediastinal silhouettes are unremarkable no acute cardiopulmonary process",
        "Evaluation(0/1/2/3/4)": "        "
    },
    {
        "image_path": "CXR717_IM-2279/0.png",
        "ground_truth": "The heart is normal in size. The mediastinum is unremarkable. The lungs are clear.",
        "generated_report": "the lungs are clear without focal consolidation no pleural effusion or pneumothorax is seen the cardiac and mediastinal silhouettes are unremarkable no acute cardiopulmonary process",
        "Evaluation(0/1/2/3/4)": "        "
    },
    {
        "image_path": "CXR717_IM-2279/1.png",
        "ground_truth": "The heart is normal in size. The mediastinum is unremarkable. The lungs are clear.",
        "generated_report": "the heart is normal in size and shape the mediastinal and hilar contours are normal there is no pleural effusion or pneumothorax the lungs are well-expanded and clear without focal consolidation pulmonary vasculature is within normal limits no acute cardiopulmonary process",
        "Evaluation(0/1/2/3/4)": "        "
    },
    {
        "image_path": "CXR1434_IM-0279/0.png",
        "ground_truth": "Both lungs are clear and expanded. Heart and mediastinum normal.",
        "generated_report": "the lungs are clear without focal consolidation no pleural effusion or pneumothorax is seen the cardiac and mediastinal silhouettes are unremarkable no acute cardiopulmonary process",
        "Evaluation(0/1/2/3/4)": "        "
    },
    {
        "image_path": "CXR1434_IM-0279/1.png",
        "ground_truth": "Both lungs are clear and expanded. Heart and mediastinum normal.",
        "generated_report": "the lungs are clear without focal consolidation, pleural effusion or pneumothorax there is no pulmonary edema the heart is normal in size, and the mediastinal contours are normal no acute cardiopulmonary process",
        "Evaluation(0/1/2/3/4)": "        "
    },
    {
        "image_path": "CXR931_IM-2429/0.png",
        "ground_truth": "The lungs and pleural spaces show no acute abnormality. Heart size and pulmonary vascularity within normal limits.",
        "generated_report": "the lungs are clear without focal consolidation no pleural effusion or pneumothorax is seen the cardiac and mediastinal silhouettes are unremarkable no acute cardiopulmonary process",
        "Evaluation(0/1/2/3/4)": "        "
    },
    {
        "image_path": "CXR931_IM-2429/1.png",
        "ground_truth": "The lungs and pleural spaces show no acute abnormality. Heart size and pulmonary vascularity within normal limits.",
        "generated_report": "the lungs are clear without focal consolidation, pleural effusion, or pneumothorax the cardiac silhouette is normal in size there is no pulmonary edema no acute cardiopulmonary process",
        "Evaluation(0/1/2/3/4)": "        "
    },
    {
        "image_path": "CXR735_IM-2294/0.png",
        "ground_truth": "The cardiomediastinal silhouette is within normal limits for size and contour. The lungs are normally inflated without evidence of focal airspace disease, pleural effusion, or pneumothorax. No acute osseus abnormality.",
        "generated_report": "the most prominent feature visible in this chest x-ray is a left lower lobe opacity, which is likely atelectasis, although a superimposed infection cannot be excluded the opacity is not seen on the lateral view, so it is likely a linear atelectasis versus a small consolidation the cardiomediastinal silhouette and hila are normal there is no pleural effusion or pneumothorax visualized visualized irregularity of the visualized thoracic aortic arch the left lower diaphragm",
        "Evaluation(0/1/2/3/4)": "        "
    },
    {
        "image_path": "CXR735_IM-2294/1.png",
        "ground_truth": "The cardiomediastinal silhouette is within normal limits for size and contour. The lungs are normally inflated without evidence of focal airspace disease, pleural effusion, or pneumothorax. No acute osseus abnormality.",
        "generated_report": "1 the lungs are clear without focal consolidation, effusion, or pneumothorax 2 cardiomediastinal silhouette is normal 3 no acute osseous abnormalities are identified 4 no acute cardiopulmonary process",
        "Evaluation(0/1/2/3/4)": "        "
    },
    {
        "image_path": "CXR870_IM-2391/0.png",
        "ground_truth": "The heart and lungs have XXXX XXXX in the interval. Both lungs are clear and expanded. Heart and mediastinum normal.",
        "generated_report": "the lungs are clear without focal consolidation no pleural effusion or pneumothorax is seen the cardiac and mediastinal silhouettes are unremarkable no acute cardiopulmonary process",
        "Evaluation(0/1/2/3/4)": "        "
    },
    {
        "image_path": "CXR870_IM-2391/1.png",
        "ground_truth": "The heart and lungs have XXXX XXXX in the interval. Both lungs are clear and expanded. Heart and mediastinum normal.",
        "generated_report": "the lungs are hyperinflated but clear the heart size is normal the hilar and mediastinal contours are normal there is no pneumothorax or pleural effusion pulmonary vascularity is normal no acute cardiopulmonary process",
        "Evaluation(0/1/2/3/4)": "        "
    },
    {
        "image_path": "CXR588_IM-2183/0.png",
        "ground_truth": "The heart is normal in size and contour. There is no mediastinal widening. The lungs are clear bilaterally. No large pleural effusion or pneumothorax. The XXXX are intact.",
        "generated_report": "the lungs are clear the cardiomediastinal silhouette is normal no acute osseous abnormalities identified normal chest x-ray",
        "Evaluation(0/1/2/3/4)": "        "
    },
    {
        "image_path": "CXR588_IM-2183/1.png",
        "ground_truth": "The heart is normal in size and contour. There is no mediastinal widening. The lungs are clear bilaterally. No large pleural effusion or pneumothorax. The XXXX are intact.",
        "generated_report": "the lungs are clear without focal consolidation no pleural effusion or pneumothorax is seen the cardiac and mediastinal silhouettes are unremarkable no acute cardiopulmonary process",
        "Evaluation(0/1/2/3/4)": "        "
    },
    {
        "image_path": "CXR1509_IM-0331/0.png",
        "ground_truth": "Lungs are clear bilaterally.There is no focal consolidation, pleural effusion, or pneumothoraces. Cardiomediastinal silhouette is within normal limits. XXXX are unremarkable.",
        "generated_report": "the lungs are clear the cardiomediastinal silhouette and hilar contours are normal the pleural surfaces are normal without effusion or pneumothorax no acute cardiopulmonary process",
        "Evaluation(0/1/2/3/4)": "        "
    },
    {
        "image_path": "CXR1509_IM-0331/1.png",
        "ground_truth": "Lungs are clear bilaterally.There is no focal consolidation, pleural effusion, or pneumothoraces. Cardiomediastinal silhouette is within normal limits. XXXX are unremarkable.",
        "generated_report": "the heart is normal in size and shape the mediastinal and hilar contours appear within normal limits there is no pleural effusion or pneumothorax the lungs appear clear bony structures are unremarkable no evidence of acute cardiopulmonary disease",
        "Evaluation(0/1/2/3/4)": "        "
    },
    {
        "image_path": "CXR2953_IM-1351/0.png",
        "ground_truth": "The lungs are clear. There is no pleural effusion or pneumothorax. The heart and mediastinum are normal. The skeletal structures are normal.",
        "generated_report": "the lungs are clear without focal consolidation no pleural effusion or pneumothorax is seen the cardiac and mediastinal silhouettes are unremarkable no acute cardiopulmonary process",
        "Evaluation(0/1/2/3/4)": "        "
    },
    {
        "image_path": "CXR2953_IM-1351/1.png",
        "ground_truth": "The lungs are clear. There is no pleural effusion or pneumothorax. The heart and mediastinum are normal. The skeletal structures are normal.",
        "generated_report": "no acute cardiopulmonary process",
        "Evaluation(0/1/2/3/4)": "        "
    },
    {
        "image_path": "CXR2204_IM-0813/0.png",
        "ground_truth": "The heart and lungs have XXXX XXXX in the interval. Both lungs are clear and expanded. Heart and mediastinum normal.",
        "generated_report": "the lungs are clear without focal consolidation no pleural effusion or pneumothorax is seen the cardiac and mediastinal silhouettes are unremarkable no acute cardiopulmonary process",
        "Evaluation(0/1/2/3/4)": "        "
    },
    {
        "image_path": "CXR2204_IM-0813/1.png",
        "ground_truth": "The heart and lungs have XXXX XXXX in the interval. Both lungs are clear and expanded. Heart and mediastinum normal.",
        "generated_report": "the lungs are clear without focal consolidation no pleural effusion or pneumothorax is seen the cardiac and mediastinal silhouettes are unremarkable no acute cardiopulmonary process",
        "Evaluation(0/1/2/3/4)": "        "
    },
    {
        "image_path": "CXR43_IM-2070/0.png",
        "ground_truth": "The heart and lungs have XXXX XXXX in the interval. Both lungs are clear and expanded. Heart and mediastinum normal.",
        "generated_report": "the lungs are clear without focal consolidation, effusion, or pneumothorax the cardiomediastinal silhouette is within normal limits no acute osseous abnormalities no acute cardiopulmonary process",
        "Evaluation(0/1/2/3/4)": "        "
    },
    {
        "image_path": "CXR43_IM-2070/1.png",
        "ground_truth": "The heart and lungs have XXXX XXXX in the interval. Both lungs are clear and expanded. Heart and mediastinum normal.",
        "generated_report": "the lungs are clear without focal consolidation no pleural effusion or pneumothorax is seen the cardiac and mediastinal silhouettes are unremarkable no acute cardiopulmonary process",
        "Evaluation(0/1/2/3/4)": "        "
    },
    {
        "image_path": "CXR3446_IM-1669/0.png",
        "ground_truth": "Cardiac and mediastinal contours are within normal limits. The lungs are clear. Bony structures are intact.",
        "generated_report": "the lungs are clear without focal consolidation no pleural effusion or pneumothorax is seen the cardiac and mediastinal silhouettes are unremarkable no acute cardiopulmonary process",
        "Evaluation(0/1/2/3/4)": "        "
    },
    {
        "image_path": "CXR3446_IM-1669/1.png",
        "ground_truth": "Cardiac and mediastinal contours are within normal limits. The lungs are clear. Bony structures are intact.",
        "generated_report": "the lungs are clear without focal consolidation, pleural effusion, or pneumothorax the pulmonary vasculature is not engorged the cardiac silhouette is normal in size the mediastinal and hilar contours are within normal limits the trachea is midline there is no free air beneath the right hemidiaphragm no acute cardiopulmonary process",
        "Evaluation(0/1/2/3/4)": "        "
    },
    {
        "image_path": "CXR3495_IM-1700/0.png",
        "ground_truth": "The cardiomediastinal silhouette is within normal limits for size and contour. The lungs are normally inflated without evidence of focal airspace disease, pleural effusion, or pneumothorax. Osseous structures are within normal limits for patient age..",
        "generated_report": "no, there are no visible indications of enlargement or abnormalities in the patient's lymph nodes in this chest x-ray image the mediastinal silhouette is within normal limits the hila are unremarkable there is no evidence of lymphadenopathy there is no pleural effusion or pneumothorax no acute findings",
        "Evaluation(0/1/2/3/4)": "        "
    },
    {
        "image_path": "CXR3495_IM-1700/1.png",
        "ground_truth": "The cardiomediastinal silhouette is within normal limits for size and contour. The lungs are normally inflated without evidence of focal airspace disease, pleural effusion, or pneumothorax. Osseous structures are within normal limits for patient age..",
        "generated_report": "the lungs are clear without focal consolidation, effusion, or pneumothorax the cardiomediastinal silhouette is normal no acute osseous abnormalities no acute cardiopulmonary process",
        "Evaluation(0/1/2/3/4)": "        "
    },
    {
        "image_path": "CXR795_IM-2331/0.png",
        "ground_truth": "Heart size normal. Lungs are clear. XXXX are normal. No pneumonia, effusions, edema, pneumothorax, adenopathy, nodules or masses.",
        "generated_report": "the lungs are clear without focal consolidation no pleural effusion or pneumothorax is seen the cardiac and mediastinal silhouettes are unremarkable no acute cardiopulmonary process",
        "Evaluation(0/1/2/3/4)": "        "
    },
    {
        "image_path": "CXR795_IM-2331/1.png",
        "ground_truth": "Heart size normal. Lungs are clear. XXXX are normal. No pneumonia, effusions, edema, pneumothorax, adenopathy, nodules or masses.",
        "generated_report": "the overall impression of this chest x-ray is normal there is no evidence of pneumonia, edema, effusion, or pneumothorax cardiomediastinal silhouette is normal no bony abnormalities are identified normal chest x-ray",
        "Evaluation(0/1/2/3/4)": "        "
    },
    {
        "image_path": "CXR3867_IM-1960/0.png",
        "ground_truth": "The cardiomediastinal silhouette and pulmonary vasculature are within normal limits in size. The lungs are clear of focal airspace disease, pneumothorax, or pleural effusion. There are no acute bony findings.",
        "generated_report": "the lungs are clear without focal consolidation no pleural effusion or pneumothorax is seen the cardiac and mediastinal silhouettes are unremarkable no acute cardiopulmonary process",
        "Evaluation(0/1/2/3/4)": "        "
    },
    {
        "image_path": "CXR3867_IM-1960/1.png",
        "ground_truth": "The cardiomediastinal silhouette and pulmonary vasculature are within normal limits in size. The lungs are clear of focal airspace disease, pneumothorax, or pleural effusion. There are no acute bony findings.",
        "generated_report": "the lungs are clear without focal consolidation no pleural effusion or pneumothorax is seen the cardiac and mediastinal silhouettes are unremarkable no acute cardiopulmonary process",
        "Evaluation(0/1/2/3/4)": "        "
    },
    {
        "image_path": "CXR3720_IM-1859/0.png",
        "ground_truth": "The cardiomediastinal silhouette and pulmonary vasculature are within normal limits in size. The lungs are clear of focal airspace disease, pneumothorax, or pleural effusion. There are no acute bony findings.",
        "generated_report": "no, there are no indications of infection or inflammation in the chest on this radiograph there is no focal consolidation, pleural effusion, pulmonary edema, or pneumothorax the cardiomediastinal silhouette is within normal limits no acute cardiopulmonary process",
        "Evaluation(0/1/2/3/4)": "        "
    },
    {
        "image_path": "CXR3720_IM-1859/1.png",
        "ground_truth": "The cardiomediastinal silhouette and pulmonary vasculature are within normal limits in size. The lungs are clear of focal airspace disease, pneumothorax, or pleural effusion. There are no acute bony findings.",
        "generated_report": "no acute cardiopulmonary process",
        "Evaluation(0/1/2/3/4)": "        "
    },
    {
        "image_path": "CXR1931_IM-0602/0.png",
        "ground_truth": "The heart is normal in size. The mediastinum is unremarkable. The lungs are clear.",
        "generated_report": "the lungs are clear without focal consolidation no pleural effusion or pneumothorax is seen the cardiac and mediastinal silhouettes are unremarkable no acute cardiopulmonary process",
        "Evaluation(0/1/2/3/4)": "        "
    },
    {
        "image_path": "CXR1931_IM-0602/1.png",
        "ground_truth": "The heart is normal in size. The mediastinum is unremarkable. The lungs are clear.",
        "generated_report": "the lungs are clear without focal consolidation, pleural effusion or pneumothorax there is no pulmonary edema the heart is normal in size, and the mediastinal contours are normal no acute cardiopulmonary process",
        "Evaluation(0/1/2/3/4)": "        "
    },
    {
        "image_path": "CXR1771_IM-0505/0.png",
        "ground_truth": "The heart and lungs have XXXX XXXX in the interval. Both lungs are clear and expanded. Heart and mediastinum normal.",
        "generated_report": "the heart is mildly enlarged the mediastinal and hilar contours are normal there is no pleural effusion or pneumothorax the lungs are well-expanded and clear without focal consolidation pulmonary vasculature is within normal limits mild cardiomegaly no acute cardiopulmonary process",
        "Evaluation(0/1/2/3/4)": "        "
    },
    {
        "image_path": "CXR1771_IM-0505/1.png",
        "ground_truth": "The heart and lungs have XXXX XXXX in the interval. Both lungs are clear and expanded. Heart and mediastinum normal.",
        "generated_report": "the lungs are clear without focal consolidation, pleural effusion or pneumothorax there is no pulmonary edema the heart is normal in size, and the mediastinal contours are normal no acute cardiopulmonary process",
        "Evaluation(0/1/2/3/4)": "        "
    },
    {
        "image_path": "CXR3126_IM-1470/0.png",
        "ground_truth": "The cardiomediastinal silhouette is within normal limits for appearance. No focal areas of pulmonary consolidation. No pneumothorax. No pleural effusion. The thoracic spine appears intact. No acute, displaced rib fractures.",
        "generated_report": "no, there are no visible indications of enlargement or abnormalities in the patient's lymph nodes in this chest x-ray image the mediastinal silhouette is within normal limits the hila are unremarkable there is no evidence of lymphadenopathy the lungs are well expanded and clear there is no pleural effusion or pneumothorax no visible indications of lymphadenopathy in this chest x-ray image",
        "Evaluation(0/1/2/3/4)": "        "
    },
    {
        "image_path": "CXR3126_IM-1470/1.png",
        "ground_truth": "The cardiomediastinal silhouette is within normal limits for appearance. No focal areas of pulmonary consolidation. No pneumothorax. No pleural effusion. The thoracic spine appears intact. No acute, displaced rib fractures.",
        "generated_report": "the lungs are clear without focal consolidation no pleural effusion or pneumothorax is seen the cardiac and mediastinal silhouettes are unremarkable no acute cardiopulmonary process",
        "Evaluation(0/1/2/3/4)": "        "
    },
    {
        "image_path": "CXR3105_IM-1456/0.png",
        "ground_truth": "Heart and mediastinum within normal limits. Negative for focal pulmonary consolidation, pleural effusion, or pneumothorax.",
        "generated_report": "the lungs are clear without focal consolidation no pleural effusion or pneumothorax is seen the cardiac and mediastinal silhouettes are unremarkable no acute cardiopulmonary process",
        "Evaluation(0/1/2/3/4)": "        "
    },
    {
        "image_path": "CXR3105_IM-1456/1.png",
        "ground_truth": "Heart and mediastinum within normal limits. Negative for focal pulmonary consolidation, pleural effusion, or pneumothorax.",
        "generated_report": "there are no potential complications or risks associated with the observed abnormalities in this chest x-ray image the x-ray is normal",
        "Evaluation(0/1/2/3/4)": "        "
    },
    {
        "image_path": "CXR2796_IM-1228/0.png",
        "ground_truth": "Cardiac and mediastinal contours are within normal limits. The lungs are clear. Bony structures are intact.",
        "generated_report": "the lungs are clear without focal consolidation no pleural effusion or pneumothorax is seen the cardiac and mediastinal silhouettes are unremarkable no acute cardiopulmonary process",
        "Evaluation(0/1/2/3/4)": "        "
    },
    {
        "image_path": "CXR2796_IM-1228/1.png",
        "ground_truth": "Cardiac and mediastinal contours are within normal limits. The lungs are clear. Bony structures are intact.",
        "generated_report": "the lungs are clear without focal consolidation no pleural effusion or pneumothorax is seen the cardiac and mediastinal silhouettes are unremarkable no acute cardiopulmonary process",
        "Evaluation(0/1/2/3/4)": "        "
    },
    {
        "image_path": "CXR1323_IM-0209/0.png",
        "ground_truth": "The heart size and mediastinal silhouette are within normal limits for contour. The lungs are clear. No pneumothorax or pleural effusions. The XXXX are intact.",
        "generated_report": "the lungs are clear without focal consolidation no pleural effusion or pneumothorax is seen the cardiac and mediastinal silhouettes are unremarkable no acute cardiopulmonary process",
        "Evaluation(0/1/2/3/4)": "        "
    },
    {
        "image_path": "CXR1323_IM-0209/1.png",
        "ground_truth": "The heart size and mediastinal silhouette are within normal limits for contour. The lungs are clear. No pneumothorax or pleural effusions. The XXXX are intact.",
        "generated_report": "the lungs are clear without focal consolidation no pleural effusion or pneumothorax is seen the cardiac and mediastinal silhouettes are unremarkable no acute cardiopulmonary process",
        "Evaluation(0/1/2/3/4)": "        "
    },
    {
        "image_path": "CXR1309_IM-0201-1001/0.png",
        "ground_truth": "The cardiomediastinal silhouette and pulmonary vasculature are within normal limits in size. The lungs are clear of focal airspace disease, pneumothorax, or pleural effusion. There are no acute bony findings.",
        "generated_report": "the overall impression of the chest radiograph is normal there is no evidence of pneumothorax, pneumomediastinum, or pleural effusion there is no focal consolidation or pulmonary edema the cardiomediastinal silhouette is within normal limits no acute osseous abnormalities are detected no acute cardiopulmonary process",
        "Evaluation(0/1/2/3/4)": "        "
    },
    {
        "image_path": "CXR1309_IM-0201-1001/1.png",
        "ground_truth": "The cardiomediastinal silhouette and pulmonary vasculature are within normal limits in size. The lungs are clear of focal airspace disease, pneumothorax, or pleural effusion. There are no acute bony findings.",
        "generated_report": "the lungs are clear without focal consolidation no pleural effusion or pneumothorax is seen the cardiac and mediastinal silhouettes are unremarkable no acute cardiopulmonary process",
        "Evaluation(0/1/2/3/4)": "        "
    },
    {
        "image_path": "CXR2423_IM-0965/0.png",
        "ground_truth": "The heart is normal in size. The mediastinum is unremarkable. The lungs are clear.",
        "generated_report": "the lungs are clear without focal consolidation no pleural effusion or pneumothorax is seen the cardiac and mediastinal silhouettes are unremarkable no acute cardiopulmonary process",
        "Evaluation(0/1/2/3/4)": "        "
    },
    {
        "image_path": "CXR2423_IM-0965/1.png",
        "ground_truth": "The heart is normal in size. The mediastinum is unremarkable. The lungs are clear.",
        "generated_report": "the lungs are clear without focal consolidation no pleural effusion or pneumothorax is seen the cardiac and mediastinal silhouettes are unremarkable no acute cardiopulmonary process",
        "Evaluation(0/1/2/3/4)": "        "
    },
    {
        "image_path": "CXR3194_IM-1505/0.png",
        "ground_truth": "The heart size and mediastinal silhouette are within normal limits for contour. The lungs are clear. No pneumothorax or pleural effusions. The XXXX are intact.",
        "generated_report": "the lungs are clear without focal consolidation no pleural effusion or pneumothorax is seen the cardiac and mediastinal silhouettes are unremarkable no acute cardiopulmonary process",
        "Evaluation(0/1/2/3/4)": "        "
    },
    {
        "image_path": "CXR3194_IM-1505/1.png",
        "ground_truth": "The heart size and mediastinal silhouette are within normal limits for contour. The lungs are clear. No pneumothorax or pleural effusions. The XXXX are intact.",
        "generated_report": "the lungs are clear without focal consolidation no pleural effusion or pneumothorax is seen the cardiac and mediastinal silhouettes are stable no acute cardiopulmonary process",
        "Evaluation(0/1/2/3/4)": "        "
    },
    {
        "image_path": "CXR2136_IM-0758/0.png",
        "ground_truth": "Mediastinal contours are normal. Lungs are clear. There is no pneumothorax or large pleural effusion.",
        "generated_report": "the heart is at the upper limits of normal size the mediastinal and hilar contours appear within normal limits there is no pleural effusion or pneumothorax the lungs appear clear bony structures are unremarkable no evidence of acute disease",
        "Evaluation(0/1/2/3/4)": "        "
    },
    {
        "image_path": "CXR2136_IM-0758/1.png",
        "ground_truth": "Mediastinal contours are normal. Lungs are clear. There is no pneumothorax or large pleural effusion.",
        "generated_report": "the lungs are clear without focal consolidation no pleural effusion or pneumothorax is seen the cardiac and mediastinal silhouettes are unremarkable no acute cardiopulmonary process",
        "Evaluation(0/1/2/3/4)": "        "
    },
    {
        "image_path": "CXR3778_IM-1894/0.png",
        "ground_truth": "Cardiac and mediastinal contours are within normal limits. The lungs are clear. Bony structures are intact.",
        "generated_report": "the overall impression of this chest x-ray is normal there is no evidence of pneumonia, pulmonary edema, or pneumothorax no focal consolidation, pleural effusion, or pulmonary mass is seen the cardiomediastinal silhouette and hilar contours are normal normal chest x-ray",
        "Evaluation(0/1/2/3/4)": "        "
    },
    {
        "image_path": "CXR3778_IM-1894/1.png",
        "ground_truth": "Cardiac and mediastinal contours are within normal limits. The lungs are clear. Bony structures are intact.",
        "generated_report": "the lungs are clear without focal consolidation no pleural effusion or pneumothorax is seen the cardiac and mediastinal silhouettes are unremarkable no acute cardiopulmonary process",
        "Evaluation(0/1/2/3/4)": "        "
    },
    {
        "image_path": "CXR1726_IM-0479/0.png",
        "ground_truth": "Both lungs are clear and expanded. Heart and mediastinum normal.",
        "generated_report": "the lungs are clear without focal consolidation, effusion, or pneumothorax the cardiomediastinal silhouette is normal no acute osseous abnormalities no acute cardiopulmonary process",
        "Evaluation(0/1/2/3/4)": "        "
    },
    {
        "image_path": "CXR1726_IM-0479/1.png",
        "ground_truth": "Both lungs are clear and expanded. Heart and mediastinum normal.",
        "generated_report": "the overall impression of this chest x-ray is normal no focal consolidation, pleural effusion, pneumothorax, or pulmonary edema is seen the heart size is normal mediastinal contours are normal no bony abnormality is detected no radiographic evidence for acute cardiopulmonary process",
        "Evaluation(0/1/2/3/4)": "        "
    },
    {
        "image_path": "CXR2889_IM-1291/0.png",
        "ground_truth": "The cardiomediastinal silhouette is within normal limits for size and contour. The lungs are normally inflated without evidence of focal airspace disease, pleural effusion, or pneumothorax. Osseous structures are within normal limits for patient age..",
        "generated_report": "the lungs are clear without focal consolidation no pleural effusion or pneumothorax is seen the cardiac and mediastinal silhouettes are unremarkable no acute cardiopulmonary process",
        "Evaluation(0/1/2/3/4)": "        "
    },
    {
        "image_path": "CXR2889_IM-1291/1.png",
        "ground_truth": "The cardiomediastinal silhouette is within normal limits for size and contour. The lungs are normally inflated without evidence of focal airspace disease, pleural effusion, or pneumothorax. Osseous structures are within normal limits for patient age..",
        "generated_report": "the lungs are clear without focal consolidation no pleural effusion or pneumothorax is seen the cardiac and mediastinal silhouettes are unremarkable no acute cardiopulmonary process",
        "Evaluation(0/1/2/3/4)": "        "
    },
    {
        "image_path": "CXR2786_IM-1221/0.png",
        "ground_truth": "The lungs are clear bilaterally. Specifically, no evidence of focal consolidation, pneumothorax, or pleural effusion.. Cardio mediastinal silhouette is unremarkable. Visualized osseous structures of the thorax are without acute abnormality.",
        "generated_report": "the heart is normal in size and shape the mediastinal and hilar contours are normal there is no pleural effusion or pneumothorax the lungs are well-expanded and clear without focal consolidation pulmonary vasculature is within normal limits no acute cardiopulmonary process",
        "Evaluation(0/1/2/3/4)": "        "
    },
    {
        "image_path": "CXR2786_IM-1221/1.png",
        "ground_truth": "The lungs are clear bilaterally. Specifically, no evidence of focal consolidation, pneumothorax, or pleural effusion.. Cardio mediastinal silhouette is unremarkable. Visualized osseous structures of the thorax are without acute abnormality.",
        "generated_report": "the lungs are clear without focal consolidation, pleural effusion or pneumothorax there is no pulmonary edema the heart is normal in size, and the mediastinal contours are normal no acute cardiopulmonary process",
        "Evaluation(0/1/2/3/4)": "        "
    },
    {
        "image_path": "CXR497_IM-2114/0.png",
        "ground_truth": "Heart size normal. Lungs are clear. XXXX are normal. No pneumonia, effusions, edema, pneumothorax, adenopathy, nodules or masses.",
        "generated_report": "the lungs are clear without focal consolidation no pleural effusion or pneumothorax is seen the cardiac and mediastinal silhouettes are unremarkable no acute cardiopulmonary process",
        "Evaluation(0/1/2/3/4)": "        "
    },
    {
        "image_path": "CXR497_IM-2114/1.png",
        "ground_truth": "Heart size normal. Lungs are clear. XXXX are normal. No pneumonia, effusions, edema, pneumothorax, adenopathy, nodules or masses.",
        "generated_report": "the lungs are clear without focal consolidation, pleural effusion or pneumothorax there is no pulmonary edema the heart is normal in size, and the mediastinal contours are normal no acute cardiopulmonary process",
        "Evaluation(0/1/2/3/4)": "        "
    },
    {
        "image_path": "CXR162_IM-0401/0.png",
        "ground_truth": "Heart size normal. Lungs are clear. XXXX are normal. No pneumonia, effusions, edema, pneumothorax, adenopathy, nodules or masses.",
        "generated_report": "the heart is normal in size and shape the mediastinal and hilar contours are unremarkable the lungs are well expanded and clear there is no focal consolidation, pleural effusion, or pneumothorax no acute cardiopulmonary process",
        "Evaluation(0/1/2/3/4)": "        "
    },
    {
        "image_path": "CXR162_IM-0401/1.png",
        "ground_truth": "Heart size normal. Lungs are clear. XXXX are normal. No pneumonia, effusions, edema, pneumothorax, adenopathy, nodules or masses.",
        "generated_report": "the lungs are clear without focal consolidation no pleural effusion or pneumothorax is seen the cardiac and mediastinal silhouettes are unremarkable no acute cardiopulmonary process",
        "Evaluation(0/1/2/3/4)": "        "
    },
    {
        "image_path": "CXR3763_IM-1883/0.png",
        "ground_truth": "Both lungs are clear and expanded. Heart and mediastinum normal.",
        "generated_report": "the lungs are clear without focal consolidation no pleural effusion or pneumothorax is seen the cardiac and mediastinal silhouettes are unremarkable no acute cardiopulmonary process",
        "Evaluation(0/1/2/3/4)": "        "
    },
    {
        "image_path": "CXR3763_IM-1883/1.png",
        "ground_truth": "Both lungs are clear and expanded. Heart and mediastinum normal.",
        "generated_report": "the overall impression of this chest x-ray is normal there is no evidence of pneumonia, pulmonary edema, or pneumothorax no focal consolidation, pleural effusion, or pulmonary mass is seen the cardiomediastinal silhouette and hilar contours are normal normal chest x-ray",
        "Evaluation(0/1/2/3/4)": "        "
    },
    {
        "image_path": "CXR485_IM-2109/0.png",
        "ground_truth": "The heart and lungs have XXXX XXXX in the interval. Both lungs are clear and expanded. Heart and mediastinum normal.",
        "generated_report": "the lungs are clear without focal consolidation no pleural effusion or pneumothorax is seen the cardiac and mediastinal silhouettes are unremarkable no acute cardiopulmonary process",
        "Evaluation(0/1/2/3/4)": "        "
    },
    {
        "image_path": "CXR485_IM-2109/1.png",
        "ground_truth": "The heart and lungs have XXXX XXXX in the interval. Both lungs are clear and expanded. Heart and mediastinum normal.",
        "generated_report": "the lungs are clear without focal consolidation no pleural effusion or pneumothorax is seen the cardiac silhouette is top-normal to mildly enlarged mediastinal contours are unremarkable top-normal to mildly enlarged cardiac silhouette no focal consolidation",
        "Evaluation(0/1/2/3/4)": "        "
    },
    {
        "image_path": "CXR2020_IM-0668/0.png",
        "ground_truth": "No focal lung consolidation. Heart size and pulmonary vascularity are within normal limits. No pneumothorax or pleural effusion. Osseous structures are grossly intact.",
        "generated_report": "the heart is not enlarged the mediastinal and hilar contours are normal there is no pleural effusion or pneumothorax the lungs are well expanded and clear without focal consolidation pulmonary vasculature is within normal limits no acute cardiopulmonary process",
        "Evaluation(0/1/2/3/4)": "        "
    },
    {
        "image_path": "CXR2020_IM-0668/1.png",
        "ground_truth": "No focal lung consolidation. Heart size and pulmonary vascularity are within normal limits. No pneumothorax or pleural effusion. Osseous structures are grossly intact.",
        "generated_report": "no, there are no visible indications of enlargement or abnormalities in the patient's lymph nodes in this chest x-ray image the lymph nodes are not clearly identified on this study, however, and this is not unexpected given the patient's body habitus and the technique of the study the hila are within normal limits in size there is no evidence of infection, tuberculosis, or overload of the cardiac silcontroil",
        "Evaluation(0/1/2/3/4)": "        "
    },
    {
        "image_path": "CXR2623_IM-1111/0.png",
        "ground_truth": "Lungs are clear bilaterally with no focal infiltrate, pleural effusion, or pneumothoraces. Cardiomediastinal silhouette is within normal limits. No acute bony or soft tissue abnormality.",
        "generated_report": "the lungs are clear without focal consolidation no pleural effusion or pneumothorax is seen the cardiac and mediastinal silhouettes are unremarkable no acute cardiopulmonary process",
        "Evaluation(0/1/2/3/4)": "        "
    },
    {
        "image_path": "CXR2623_IM-1111/1.png",
        "ground_truth": "Lungs are clear bilaterally with no focal infiltrate, pleural effusion, or pneumothoraces. Cardiomediastinal silhouette is within normal limits. No acute bony or soft tissue abnormality.",
        "generated_report": "the overall impression of the chest radiograph is normal there is no evidence of pneumonia, pulmonary edema or pleural effusion the cardiomediastinal and hilar contours are normal no acute cardiopulmonary process",
        "Evaluation(0/1/2/3/4)": "        "
    },
    {
        "image_path": "CXR1190_IM-0128/0.png",
        "ground_truth": "Both lungs are clear and expanded. Heart and mediastinum normal.",
        "generated_report": "the lungs are clear without focal consolidation, effusion, or pneumothorax the cardiomediastinal silhouette is normal no acute osseous abnormalities no acute cardiopulmonary process",
        "Evaluation(0/1/2/3/4)": "        "
    },
    {
        "image_path": "CXR1190_IM-0128/1.png",
        "ground_truth": "Both lungs are clear and expanded. Heart and mediastinum normal.",
        "generated_report": "the lungs are clear without focal consolidation no pleural effusion or pneumothorax is seen the cardiac and mediastinal silhouettes are unremarkable no acute cardiopulmonary process",
        "Evaluation(0/1/2/3/4)": "        "
    },
    {
        "image_path": "CXR1646_IM-0423/0.png",
        "ground_truth": "The lungs are clear bilaterally. Specifically, no evidence of focal consolidation, pneumothorax, or pleural effusion.. Cardio mediastinal silhouette is unremarkable. Visualized osseous structures of the thorax are without acute abnormality.",
        "generated_report": "the lungs are clear without focal consolidation, effusion, or pneumothorax the cardiomediastinal silhouette is normal no acute osseous abnormalities no acute cardiopulmonary process",
        "Evaluation(0/1/2/3/4)": "        "
    },
    {
        "image_path": "CXR1646_IM-0423/1.png",
        "ground_truth": "The lungs are clear bilaterally. Specifically, no evidence of focal consolidation, pneumothorax, or pleural effusion.. Cardio mediastinal silhouette is unremarkable. Visualized osseous structures of the thorax are without acute abnormality.",
        "generated_report": "the most prominent feature visible in this chest x-ray image is a subtle opacity in the right lower lobe, which is likely atelectasis, although a developing pneumonia cannot be excluded in the correct clinical setting there is no pleural effusion, pneumothorax, or pulmonary edema the cardiomediastinal silhouette is within normal limits subtle opacity in the right lower lobe, likely atelectasis, although an early pneumonia cannot be excluded in the correct",
        "Evaluation(0/1/2/3/4)": "        "
    },
    {
        "image_path": "CXR1373_IM-0240/0.png",
        "ground_truth": "The lungs are clear. There is no pleural effusion or pneumothorax. The heart is not significantly enlarged. There are atherosclerotic changes of the aorta. Arthritic changes of the skeletal structures are noted.",
        "generated_report": "there is no evidence of pneumonia, pleural effusion, pulmonary edema, or pneumothorax the cardiomediastinal silhouette is normal there is no evidence of free air beneath the diaphragm the hila are within normal limits no acute cardiopulmonary process",
        "Evaluation(0/1/2/3/4)": "        "
    },
    {
        "image_path": "CXR1373_IM-0240/1.png",
        "ground_truth": "The lungs are clear. There is no pleural effusion or pneumothorax. The heart is not significantly enlarged. There are atherosclerotic changes of the aorta. Arthritic changes of the skeletal structures are noted.",
        "generated_report": "the lungs are clear without focal consolidation no pleural effusion or pneumothorax is seen the cardiac and mediastinal silhouettes are stable no acute cardiopulmonary process",
        "Evaluation(0/1/2/3/4)": "        "
    },
    {
        "image_path": "CXR1627_IM-0408/0.png",
        "ground_truth": "The lungs and pleural spaces show no acute abnormality. Heart size and pulmonary vascularity within normal limits. .",
        "generated_report": "the overall impression of this chest x-ray is normal there is no evidence of pneumonia, pulmonary edema, pleural effusion or pneumothorax the cardiac and mediastinal contours are normal there are no concerning osseous or soft tissue lesions normal chest x-ray",
        "Evaluation(0/1/2/3/4)": "        "
    },
    {
        "image_path": "CXR1627_IM-0408/1.png",
        "ground_truth": "The lungs and pleural spaces show no acute abnormality. Heart size and pulmonary vascularity within normal limits. .",
        "generated_report": "in comparison with the study of ___, there is little change and no evidence of acute cardiopulmonary disease no pneumonia, vascular congestion, or pleural effusion",
        "Evaluation(0/1/2/3/4)": "        "
    },
    {
        "image_path": "CXR2592_IM-1084/0.png",
        "ground_truth": "The lungs are clear. There is no pleural effusion or pneumothorax. The heart and mediastinum are normal. The skeletal structures are normal.",
        "generated_report": "the most prominent feature visible in this chest x-ray is a left lower lobe opacity, which is likely atelectasis, but cannot exclude an early pneumonia in the right clinical setting the rest of the lungs are clear without pleural effusion, pneumothorax or pulmonary edema heart size, hila, and pleural surfaces are normal left lower lobe opacity is likely atelectasis, but cannot exclude an early pneumonia clin the right clin",
        "Evaluation(0/1/2/3/4)": "        "
    },
    {
        "image_path": "CXR2592_IM-1084/1.png",
        "ground_truth": "The lungs are clear. There is no pleural effusion or pneumothorax. The heart and mediastinum are normal. The skeletal structures are normal.",
        "generated_report": "the lungs are clear without focal consolidation, pleural effusion or pneumothorax there is no pulmonary edema the heart is normal in size, and the mediastinal contours are normal no acute cardiopulmonary process",
        "Evaluation(0/1/2/3/4)": "        "
    },
    {
        "image_path": "CXR364_IM-1804/0.png",
        "ground_truth": "The cardiomediastinal silhouette and pulmonary vasculature are within normal limits in size. The lungs are clear of focal airspace disease, pneumothorax, or pleural effusion. There are no acute bony findings.",
        "generated_report": "the most prominent feature visible in this chest x-ray is a left lower lobe opacity, which is likely atelectasis, although a developing pneumonia cannot be excluded the opacity is not seen on the lateral view, so it is likely atelectasis secondary to vascular crowding due to low lung volumes the cardiomediastinal silhouette and hila are normal there is no pleural effusion or pneumothorax prominent left lower lower left hemi chest opacity",
        "Evaluation(0/1/2/3/4)": "        "
    },
    {
        "image_path": "CXR364_IM-1804/1.png",
        "ground_truth": "The cardiomediastinal silhouette and pulmonary vasculature are within normal limits in size. The lungs are clear of focal airspace disease, pneumothorax, or pleural effusion. There are no acute bony findings.",
        "generated_report": "the lungs are clear without focal consolidation no pleural effusion or pneumothorax is seen the cardiac and mediastinal silhouettes are unremarkable no acute cardiopulmonary process",
        "Evaluation(0/1/2/3/4)": "        "
    },
    {
        "image_path": "CXR3890_IM-1973/0.png",
        "ground_truth": "Lungs are clear bilaterally with no focal infiltrate, pleural effusion, or pneumothoraces. Cardiomediastinal silhouette is within normal limits. XXXX and soft tissues are unremarkable.",
        "generated_report": "the lungs are clear without focal consolidation no pleural effusion or pneumothorax is seen the cardiac and mediastinal silhouettes are unremarkable no acute cardiopulmonary process",
        "Evaluation(0/1/2/3/4)": "        "
    },
    {
        "image_path": "CXR3890_IM-1973/1.png",
        "ground_truth": "Lungs are clear bilaterally with no focal infiltrate, pleural effusion, or pneumothoraces. Cardiomediastinal silhouette is within normal limits. XXXX and soft tissues are unremarkable.",
        "generated_report": "the heart is normal in size and appears slightly smaller in size compared to the prior study from ___ the mediastinal contours are normal the lungs are clear there is no pleural effusion or pneumothorax no acute abnormalities identified the heart size is normal, but appears slightly smaller in size compared to the prior study from ___ this could be due to a prior cardiac\n-related atelectasis or early pneumonia in the lingula should be followed in 1 week with another chest radiograph to exclude other lung abnormalities",
        "Evaluation(0/1/2/3/4)": "        "
    },
    {
        "image_path": "CXR1956_IM-0623/0.png",
        "ground_truth": "The cardiomediastinal contours are within normal limits. Pulmonary vasculature is unremarkable. There is no focal airspace opacity. No pleural effusion or pneumothorax is seen. No acute bony abnormality is identified.",
        "generated_report": "the lungs are clear without focal consolidation no pleural effusion or pneumothorax is seen the cardiac and mediastinal silhouettes are unremarkable no acute cardiopulmonary process",
        "Evaluation(0/1/2/3/4)": "        "
    },
    {
        "image_path": "CXR1956_IM-0623/1.png",
        "ground_truth": "The cardiomediastinal contours are within normal limits. Pulmonary vasculature is unremarkable. There is no focal airspace opacity. No pleural effusion or pneumothorax is seen. No acute bony abnormality is identified.",
        "generated_report": "the lungs are clear without focal consolidation, pleural effusion or pneumothorax there is no pulmonary edema the heart is normal in size, and the mediastinal contours are normal no acute cardiopulmonary process",
        "Evaluation(0/1/2/3/4)": "        "
    },
    {
        "image_path": "CXR3902_IM-1981/0.png",
        "ground_truth": "The heart and lungs have XXXX XXXX in the interval. Both lungs are clear and expanded. Heart and mediastinum normal.",
        "generated_report": "the lungs are clear without focal consolidation no pleural effusion or pneumothorax is seen the cardiac and mediastinal silhouettes are unremarkable no acute cardiopulmonary process",
        "Evaluation(0/1/2/3/4)": "        "
    },
    {
        "image_path": "CXR3902_IM-1981/1.png",
        "ground_truth": "The heart and lungs have XXXX XXXX in the interval. Both lungs are clear and expanded. Heart and mediastinum normal.",
        "generated_report": "there are no acute consolidations, pleural effusions or pneumothorax no suspicious pulmonary nodules or masses heart size, mediastinal and hilar contours are normal no evidence of infection or inflammation",
        "Evaluation(0/1/2/3/4)": "        "
    },
    {
        "image_path": "CXR1219_IM-0146/0.png",
        "ground_truth": "Heart size and mediastinal contours are normal in appearance. No consolidative airspace opacities. No radiographic evidence of pleural effusion or pneumothorax. Visualized osseous structures appear intact.",
        "generated_report": "the lungs are clear without focal consolidation no pleural effusion or pneumothorax is seen the cardiac and mediastinal silhouettes are unremarkable no acute cardiopulmonary process",
        "Evaluation(0/1/2/3/4)": "        "
    },
    {
        "image_path": "CXR1219_IM-0146/1.png",
        "ground_truth": "Heart size and mediastinal contours are normal in appearance. No consolidative airspace opacities. No radiographic evidence of pleural effusion or pneumothorax. Visualized osseous structures appear intact.",
        "generated_report": "the most prominent feature visible in this chest x-ray is a left lower lobe opacity, which is likely atelectasis, although a superimposed infection cannot be excluded the opacity is not seen on the lateral view, so it is likely a linear atelectasis rather than a mass the cardiomediastinal silhouette and hila are normal there is no pleural effusion or pneumothorax visualized fracture of the right clavicle",
        "Evaluation(0/1/2/3/4)": "        "
    },
    {
        "image_path": "CXR932_IM-2430/0.png",
        "ground_truth": "No gross consolidation, atelectasis or infiltrate. No pleural fluid collection or pneumothorax. Cardiomediastinal silhouette is within normal limits. XXXX XXXX is intact.",
        "generated_report": "the lungs are clear without focal consolidation no pleural effusion or pneumothorax is seen the cardiac and mediastinal silhouettes are unremarkable no acute cardiopulmonary process",
        "Evaluation(0/1/2/3/4)": "        "
    },
    {
        "image_path": "CXR932_IM-2430/1.png",
        "ground_truth": "No gross consolidation, atelectasis or infiltrate. No pleural fluid collection or pneumothorax. Cardiomediastinal silhouette is within normal limits. XXXX XXXX is intact.",
        "generated_report": "the lungs are clear without focal consolidation no pleural effusion or pneumothorax is seen the cardiac and mediastinal silhouettes are unremarkable no acute cardiopulmonary process",
        "Evaluation(0/1/2/3/4)": "        "
    },
    {
        "image_path": "CXR1487_IM-0314/0.png",
        "ground_truth": "The heart and lungs have XXXX XXXX in the interval. Both lungs are clear and expanded. Heart and mediastinum normal.",
        "generated_report": "the lungs are clear without focal consolidation no pleural effusion or pneumothorax is seen the cardiac and mediastinal silhouettes are unremarkable no acute cardiopulmonary process",
        "Evaluation(0/1/2/3/4)": "        "
    },
    {
        "image_path": "CXR1487_IM-0314/1.png",
        "ground_truth": "The heart and lungs have XXXX XXXX in the interval. Both lungs are clear and expanded. Heart and mediastinum normal.",
        "generated_report": "1 the lungs are well expanded and clear there is no focal consolidation, effusion, or pneumothorax the cardiomediastinal silhouette, hila, and pleural surfaces are normal no acute osseous abnormality no acute cardiopulmonary process",
        "Evaluation(0/1/2/3/4)": "        "
    },
    {
        "image_path": "CXR1454_IM-0293/0.png",
        "ground_truth": "The heart is normal in size. The mediastinum is unremarkable. The lungs are clear.",
        "generated_report": "the lungs are clear without focal consolidation no pleural effusion or pneumothorax is seen the cardiac and mediastinal silhouettes are unremarkable no acute cardiopulmonary process",
        "Evaluation(0/1/2/3/4)": "        "
    },
    {
        "image_path": "CXR1454_IM-0293/1.png",
        "ground_truth": "The heart is normal in size. The mediastinum is unremarkable. The lungs are clear.",
        "generated_report": "the lungs are clear without focal consolidation no pleural effusion or pneumothorax is seen the cardiac and mediastinal silhouettes are unremarkable no acute cardiopulmonary process",
        "Evaluation(0/1/2/3/4)": "        "
    },
    {
        "image_path": "CXR1582_IM-0378/0.png",
        "ground_truth": "Both lungs are clear and expanded. Heart and mediastinum normal.",
        "generated_report": "the lungs are clear without focal consolidation no pleural effusion or pneumothorax is seen the cardiac and mediastinal silhouettes are unremarkable no acute cardiopulmonary process",
        "Evaluation(0/1/2/3/4)": "        "
    },
    {
        "image_path": "CXR1582_IM-0378/1.png",
        "ground_truth": "Both lungs are clear and expanded. Heart and mediastinum normal.",
        "generated_report": "no, there are no indications of infection or inflammation in this chest x-ray image the lungs are well expanded and clear the cardiomediastinal silhouette, hila, and pleural surfaces are normal there is no pneumothorax or pleural effusion no infection or inflammation",
        "Evaluation(0/1/2/3/4)": "        "
    },
    {
        "image_path": "CXR2413_IM-0959/0.png",
        "ground_truth": "Heart size and pulmonary vascularity within normal limits. No focal infiltrate, pneumothorax or pleural effusion identified.",
        "generated_report": "the heart is normal in size and shape the mediastinal and hilar contours are normal there is no pleural effusion or pneumothorax the lungs are well-expanded and clear without focal consolidation pulmonary vasculature is within normal limits no acute cardiopulmonary process",
        "Evaluation(0/1/2/3/4)": "        "
    },
    {
        "image_path": "CXR2413_IM-0959/1.png",
        "ground_truth": "Heart size and pulmonary vascularity within normal limits. No focal infiltrate, pneumothorax or pleural effusion identified.",
        "generated_report": "the lungs are clear without focal consolidation no pleural effusion or pneumothorax is seen the cardiac and mediastinal silhouettes are unremarkable no acute cardiopulmonary process",
        "Evaluation(0/1/2/3/4)": "        "
    },
    {
        "image_path": "CXR141_IM-0260/0.png",
        "ground_truth": "Cardiac size, mediastinal contour, and pulmonary vascularity are within normal limits. No focal consolidation, suspicious pulmonary opacity, pleural effusion, or pneumothorax. The visualized osseous structures appear intact.",
        "generated_report": "the lungs are clear without focal consolidation, pleural effusion or pneumothorax there is no pulmonary edema the heart is normal in size, and the mediastinal contours are normal no acute cardiopulmonary process",
        "Evaluation(0/1/2/3/4)": "        "
    },
    {
        "image_path": "CXR141_IM-0260/1.png",
        "ground_truth": "Cardiac size, mediastinal contour, and pulmonary vascularity are within normal limits. No focal consolidation, suspicious pulmonary opacity, pleural effusion, or pneumothorax. The visualized osseous structures appear intact.",
        "generated_report": "the lungs are clear without focal consolidation no pleural effusion or pneumothorax is seen the cardiac and mediastinal silhouettes are unremarkable no acute cardiopulmonary process",
        "Evaluation(0/1/2/3/4)": "        "
    },
    {
        "image_path": "CXR2910_IM-1314/0.png",
        "ground_truth": "The heart size is normal. The mediastinal contour is within normal limits. The lungs are free of any focal infiltrates. There are no nodules or masses. No visible pneumothorax. No visible pleural fluid. The XXXX are grossly normal. There is no visible free intraperitoneal air under the diaphragm.",
        "generated_report": "the overall impression is normal there is no evidence of pneumonia, edema, or pleural effusion there is no pneumothorax the cardiomediastinal silhouette and hilar contours are normal no acute cardiopulmonary process",
        "Evaluation(0/1/2/3/4)": "        "
    },
    {
        "image_path": "CXR2910_IM-1314/1.png",
        "ground_truth": "The heart size is normal. The mediastinal contour is within normal limits. The lungs are free of any focal infiltrates. There are no nodules or masses. No visible pneumothorax. No visible pleural fluid. The XXXX are grossly normal. There is no visible free intraperitoneal air under the diaphragm.",
        "generated_report": "the lungs are clear without focal consolidation, pleural effusion or pneumothorax there is no pulmonary edema the heart is normal in size, and the mediastinal contours are normal no acute cardiopulmonary process",
        "Evaluation(0/1/2/3/4)": "        "
    },
    {
        "image_path": "CXR3549_IM-1739-1001/0.png",
        "ground_truth": "The lungs are clear bilaterally. Specifically, no evidence of focal consolidation, pneumothorax, or pleural effusion.. Cardio mediastinal silhouette is unremarkable. Visualized osseous structures of the thorax are without acute abnormality.",
        "generated_report": "the most prominent feature visible in this chest x-ray is a left lower lobe opacity, which is likely atelectasis, although a superimposed infection cannot be excluded the opacity is not seen on the lateral view, suggesting it is atelectasis rather than pneumonia the cardiomediastinal silhouette and hila are normal there is no pleural effusion or pneumothorax visualized bony structures are intact",
        "Evaluation(0/1/2/3/4)": "        "
    },
    {
        "image_path": "CXR3549_IM-1739-1001/1.png",
        "ground_truth": "The lungs are clear bilaterally. Specifically, no evidence of focal consolidation, pneumothorax, or pleural effusion.. Cardio mediastinal silhouette is unremarkable. Visualized osseous structures of the thorax are without acute abnormality.",
        "generated_report": "the most prominent feature visible in this chest x-ray is a left lower lobe opacity, which is likely atelectasis, although a superimposed infection cannot be excluded the opacity is not seen on the lateral view, so it is likely a linear atelectasis rather than a mass the cardiomediastinal silhouette and hila are normal there is no pleural effusion or pneumothorax visualized fracture of the right clavicle",
        "Evaluation(0/1/2/3/4)": "        "
    },
    {
        "image_path": "CXR3603_IM-1779/0.png",
        "ground_truth": "Cardiac and mediastinal contours are within normal limits. The lungs are clear. Bony structures are intact.",
        "generated_report": "the lungs are clear without focal consolidation, pleural effusion or pneumothorax there is no pulmonary edema the heart is normal in size, and the mediastinal contours are normal no acute cardiopulmonary process",
        "Evaluation(0/1/2/3/4)": "        "
    },
    {
        "image_path": "CXR3603_IM-1779/1.png",
        "ground_truth": "Cardiac and mediastinal contours are within normal limits. The lungs are clear. Bony structures are intact.",
        "generated_report": "the heart is normal in size and shape the mediastinal and hilar contours are normal there is no pleural effusion or pneumothorax the lungs are well expanded and clear without focal consolidation the upper abdomen is unremarkable the patient is status post right total shoulder arthroplasty no acute cardiopulmonary process",
        "Evaluation(0/1/2/3/4)": "        "
    },
    {
        "image_path": "CXR1093_IM-0064/0.png",
        "ground_truth": "The heart size and pulmonary vascularity appear within normal limits. The lungs are free of focal airspace disease. No pleural effusion or pneumothorax is seen.",
        "generated_report": "the lungs are clear without focal consolidation, pleural effusion, or pneumothorax the pulmonary vasculature is not engorged the cardiac silhouette is normal in size the mediastinal and hilar contours are within normal limits the trachea is midline no acute osseous abnormality is detected no acute cardiopulmonary process",
        "Evaluation(0/1/2/3/4)": "        "
    },
    {
        "image_path": "CXR1093_IM-0064/1.png",
        "ground_truth": "The heart size and pulmonary vascularity appear within normal limits. The lungs are free of focal airspace disease. No pleural effusion or pneumothorax is seen.",
        "generated_report": "there is no evidence of pneumonia, pleural effusion, pneumothorax, or pulmonary edema the cardiomediastinal silhouette is normal no acute cardiopulmonary process",
        "Evaluation(0/1/2/3/4)": "        "
    },
    {
        "image_path": "CXR2862_IM-1270/0.png",
        "ground_truth": "The cardiomediastinal silhouette is within normal limits for size and contour. The lungs are normally inflated without evidence of focal airspace disease, pleural effusion, or pneumothorax. Osseous structures are within normal limits for patient age..",
        "generated_report": "there are no potential complications or risks associated with the observed abnormalities in this chest x-ray image the x-ray is normal",
        "Evaluation(0/1/2/3/4)": "        "
    },
    {
        "image_path": "CXR2862_IM-1270/1.png",
        "ground_truth": "The cardiomediastinal silhouette is within normal limits for size and contour. The lungs are normally inflated without evidence of focal airspace disease, pleural effusion, or pneumothorax. Osseous structures are within normal limits for patient age..",
        "generated_report": "the lungs are clear without focal consolidation, pleural effusion or pneumothorax there is no pulmonary edema the heart is mildly enlarged, unchanged from prior exams the mediastinal and hilar contours are normal no acute cardiopulmonary process",
        "Evaluation(0/1/2/3/4)": "        "
    },
    {
        "image_path": "CXR12_IM-0133/0.png",
        "ground_truth": "Lungs are clear bilaterally. Cardiac and mediastinal silhouettes are normal. Pulmonary vasculature is normal. No pneumothorax or pleural effusion. No acute bony abnormality.",
        "generated_report": "no, there are no visible indications of enlargement or abnormalities in the patient's lymph nodes in this chest x-ray image the lymph nodes are normal in size and appearance there is no evidence of lymphadenopathy the hilar contours are normal the mediastinum is unremarkable there is no pleural effusion or pneumothorax the cardiac silhouette is normal in size and unremarkable no evidence of lymphadenopathy",
        "Evaluation(0/1/2/3/4)": "        "
    },
    {
        "image_path": "CXR12_IM-0133/1.png",
        "ground_truth": "Lungs are clear bilaterally. Cardiac and mediastinal silhouettes are normal. Pulmonary vasculature is normal. No pneumothorax or pleural effusion. No acute bony abnormality.",
        "generated_report": "the lungs are clear without focal consolidation no pleural effusion or pneumothorax is seen the cardiac and mediastinal silhouettes are unremarkable no acute cardiopulmonary process",
        "Evaluation(0/1/2/3/4)": "        "
    },
    {
        "image_path": "CXR1535_IM-0346/0.png",
        "ground_truth": "Heart size and mediastinal contours appear within normal limits. Pulmonary vascularity is within normal limits. No focal consolidation, suspicious pulmonary opacity, pneumothorax or definite pleural effusion. Visualized osseous structures appear intact.",
        "generated_report": "no, there are no visible indications of enlargement or abnormalities in the patient's lymph nodes in this chest x-ray image the mediastinal silhouette and hilar contours are normal the lungs are clear there is no pleural effusion or pneumothorax no visible indications of enlargement or abnormalities in the lymph nodes in this chest x-ray image",
        "Evaluation(0/1/2/3/4)": "        "
    },
    {
        "image_path": "CXR1535_IM-0346/1.png",
        "ground_truth": "Heart size and mediastinal contours appear within normal limits. Pulmonary vascularity is within normal limits. No focal consolidation, suspicious pulmonary opacity, pneumothorax or definite pleural effusion. Visualized osseous structures appear intact.",
        "generated_report": "the heart is mildly enlarged the mediastinal and hilar contours appear within normal limits there is no pleural effusion or pneumothorax the lungs appear clear mild cardiomegaly no evidence of acute disease",
        "Evaluation(0/1/2/3/4)": "        "
    },
    {
        "image_path": "CXR3063_IM-1428/0.png",
        "ground_truth": "Lungs are clear bilaterally. Cardiac and mediastinal silhouettes are normal. Pulmonary vasculature is normal. No pneumothorax or pleural effusion. No acute bony abnormality.",
        "generated_report": "the lungs are clear without focal consolidation no pleural effusion or pneumothorax is seen the cardiac and mediastinal silhouettes are unremarkable no acute cardiopulmonary process",
        "Evaluation(0/1/2/3/4)": "        "
    },
    {
        "image_path": "CXR3063_IM-1428/1.png",
        "ground_truth": "Lungs are clear bilaterally. Cardiac and mediastinal silhouettes are normal. Pulmonary vasculature is normal. No pneumothorax or pleural effusion. No acute bony abnormality.",
        "generated_report": "the lungs are clear without focal consolidation no pleural effusion or pneumothorax is seen the cardiac and mediastinal silhouettes are unremarkable no acute cardiopulmonary process",
        "Evaluation(0/1/2/3/4)": "        "
    },
    {
        "image_path": "CXR771_IM-2316/0.png",
        "ground_truth": "Heart size and pulmonary vascularity within normal limits. No focal infiltrate, pneumothorax or pleural effusion identified.",
        "generated_report": "there are no indications of infection or inflammation in this chest x-ray image the lungs are well expanded and clear the cardiomediastinal silhouette, hilar contours, and pleural surfaces are normal there is no pleural effusion or pneumothorax no acute cardiopulmonary process",
        "Evaluation(0/1/2/3/4)": "        "
    },
    {
        "image_path": "CXR771_IM-2316/1.png",
        "ground_truth": "Heart size and pulmonary vascularity within normal limits. No focal infiltrate, pneumothorax or pleural effusion identified.",
        "generated_report": "the most prominent feature visible in this chest x-ray is a left lower lobe opacity, which is likely atelectasis, although a superimposed infection cannot be excluded the opacity is not seen on the lateral view, so it is likely a linear structure the cardiomediastinal silhouette and hila are normal there is no pleural effusion or pneumothorax the visualized osseous structures are normal",
        "Evaluation(0/1/2/3/4)": "        "
    },
    {
        "image_path": "CXR3532_IM-1726/0.png",
        "ground_truth": "The heart and lungs have XXXX XXXX in the interval. Both lungs are clear and expanded. Heart and mediastinum normal.",
        "generated_report": "there is no evidence of pneumothorax or pleural effusion the lungs are clear without focal consolidation no acute osseous abnormalities are identified no evidence of pneumothorax or other complications no acute cardiopulmonary process",
        "Evaluation(0/1/2/3/4)": "        "
    },
    {
        "image_path": "CXR3532_IM-1726/1.png",
        "ground_truth": "The heart and lungs have XXXX XXXX in the interval. Both lungs are clear and expanded. Heart and mediastinum normal.",
        "generated_report": "the lungs are clear without focal consolidation, pleural effusion or pneumothorax there is no pulmonary edema the heart is normal in size, and the mediastinal contours are normal no acute cardiopulmonary process",
        "Evaluation(0/1/2/3/4)": "        "
    },
    {
        "image_path": "CXR3845_IM-1945/0.png",
        "ground_truth": "The cardiomediastinal silhouette and pulmonary vasculature are within normal limits in size. The lungs are clear of focal airspace disease, pneumothorax, or pleural effusion. There are no acute bony findings.",
        "generated_report": "in comparison with the study of ___, there is little change and no evidence of acute cardiopulmonary disease no pneumonia, vascular congestion, or pleural effusion",
        "Evaluation(0/1/2/3/4)": "        "
    },
    {
        "image_path": "CXR3845_IM-1945/1.png",
        "ground_truth": "The cardiomediastinal silhouette and pulmonary vasculature are within normal limits in size. The lungs are clear of focal airspace disease, pneumothorax, or pleural effusion. There are no acute bony findings.",
        "generated_report": "the lungs are clear without focal consolidation no pleural effusion or pneumothorax is seen the cardiac and mediastinal silhouettes are unremarkable no acute cardiopulmonary process",
        "Evaluation(0/1/2/3/4)": "        "
    },
    {
        "image_path": "CXR3403_IM-1647/0.png",
        "ground_truth": "The cardiomediastinal silhouette is normal in size and contour. No focal consolidation, pneumothorax or large pleural effusion. Negative for acute displaced rib fracture.",
        "generated_report": "the lungs are clear without focal consolidation no pleural effusion or pneumothorax is seen the cardiac and mediastinal silhouettes are unremarkable no acute cardiopulmonary process",
        "Evaluation(0/1/2/3/4)": "        "
    },
    {
        "image_path": "CXR3403_IM-1647/1.png",
        "ground_truth": "The cardiomediastinal silhouette is normal in size and contour. No focal consolidation, pneumothorax or large pleural effusion. Negative for acute displaced rib fracture.",
        "generated_report": "the overall impression of this chest x-ray is normal there is no evidence of pneumonia, edema, effusion, or pneumothorax cardiomediastinal silhouette is normal no bony abnormalities are identified normal chest x-ray",
        "Evaluation(0/1/2/3/4)": "        "
    },
    {
        "image_path": "CXR1188_IM-0127/0.png",
        "ground_truth": "Both lungs are clear and expanded. Heart and mediastinum normal.",
        "generated_report": "the lungs are clear without focal consolidation, effusion, or pneumothorax the cardiomediastinal silhouette is normal no acute osseous abnormalities no acute cardiopulmonary process",
        "Evaluation(0/1/2/3/4)": "        "
    },
    {
        "image_path": "CXR1188_IM-0127/1.png",
        "ground_truth": "Both lungs are clear and expanded. Heart and mediastinum normal.",
        "generated_report": "the lungs are clear without focal consolidation no pleural effusion or pneumothorax is seen the cardiac and mediastinal silhouettes are unremarkable no acute cardiopulmonary process",
        "Evaluation(0/1/2/3/4)": "        "
    },
    {
        "image_path": "CXR3329_IM-1594/0.png",
        "ground_truth": "The heart is normal in size and contour. There is no mediastinal widening. The lungs are clear bilaterally. No large pleural effusion or pneumothorax. The XXXX are intact.",
        "generated_report": "the lungs are clear without focal consolidation no pleural effusion or pneumothorax is seen the cardiac and mediastinal silhouettes are unremarkable no acute cardiopulmonary process",
        "Evaluation(0/1/2/3/4)": "        "
    },
    {
        "image_path": "CXR3329_IM-1594/1.png",
        "ground_truth": "The heart is normal in size and contour. There is no mediastinal widening. The lungs are clear bilaterally. No large pleural effusion or pneumothorax. The XXXX are intact.",
        "generated_report": "the lungs are clear without focal consolidation no pleural effusion or pneumothorax is seen the cardiac and mediastinal silhouettes are unremarkable no acute cardiopulmonary process",
        "Evaluation(0/1/2/3/4)": "        "
    },
    {
        "image_path": "CXR3587_IM-1765/0.png",
        "ground_truth": "The lungs are clear. The cardiomediastinal silhouette is within normal limits. No pneumothorax or pleural effusion.",
        "generated_report": "the overall impression is normal there is no evidence of pneumonia, edema, or pleural effusion there is no pneumothorax the cardiomediastinal silhouette and hilar contours are normal no acute cardiopulmonary process",
        "Evaluation(0/1/2/3/4)": "        "
    },
    {
        "image_path": "CXR3587_IM-1765/1.png",
        "ground_truth": "The lungs are clear. The cardiomediastinal silhouette is within normal limits. No pneumothorax or pleural effusion.",
        "generated_report": "the heart is mildly enlarged the mediastinal and hilar contours appear within normal limits there is no pleural effusion or pneumothorax the lungs appear clear mild cardiomegaly no evidence of acute disease",
        "Evaluation(0/1/2/3/4)": "        "
    },
    {
        "image_path": "CXR1344_IM-0223/0.png",
        "ground_truth": "Mediastinal contours are normal. Lungs are clear. There is no pneumothorax or large pleural effusion.",
        "generated_report": "no acute cardiopulmonary process",
        "Evaluation(0/1/2/3/4)": "        "
    },
    {
        "image_path": "CXR1344_IM-0223/1.png",
        "ground_truth": "Mediastinal contours are normal. Lungs are clear. There is no pneumothorax or large pleural effusion.",
        "generated_report": "the lungs are clear without focal consolidation no pleural effusion or pneumothorax is seen the cardiac and mediastinal silhouettes are unremarkable no acute cardiopulmonary process",
        "Evaluation(0/1/2/3/4)": "        "
    },
    {
        "image_path": "CXR3962_IM-2027/0.png",
        "ground_truth": "Heart size normal. Lungs are clear. XXXX are normal. No pneumonia, effusions, edema, pneumothorax, adenopathy, nodules or masses.",
        "generated_report": "the lungs are clear without focal consolidation, pleural effusion or pneumothorax there is no pulmonary edema the heart is normal in size, and the mediastinal contours are normal no acute cardiopulmonary process",
        "Evaluation(0/1/2/3/4)": "        "
    },
    {
        "image_path": "CXR3962_IM-2027/1.png",
        "ground_truth": "Heart size normal. Lungs are clear. XXXX are normal. No pneumonia, effusions, edema, pneumothorax, adenopathy, nodules or masses.",
        "generated_report": "the lungs are clear without focal consolidation no pleural effusion or pneumothorax is seen the cardiac and mediastinal silhouettes are unremarkable no acute cardiopulmonary process",
        "Evaluation(0/1/2/3/4)": "        "
    },
    {
        "image_path": "CXR1891_IM-0580/0.png",
        "ground_truth": "The heart and lungs have XXXX XXXX in the interval. Both lungs are clear and expanded. Heart and mediastinum normal.",
        "generated_report": "the heart is normal in size and shape the mediastinal and hilar contours appear within normal limits there is no pleural effusion or pneumothorax the lungs appear clear bony structures are unremarkable no evidence of acute cardiopulmonary disease",
        "Evaluation(0/1/2/3/4)": "        "
    },
    {
        "image_path": "CXR1891_IM-0580/1.png",
        "ground_truth": "The heart and lungs have XXXX XXXX in the interval. Both lungs are clear and expanded. Heart and mediastinum normal.",
        "generated_report": "no, there are no visible indications of enlargement or abnormalities in the patient's lymph nodes in this chest x-ray image the lymph nodes are not clearly identified on this examination however, if there is high clinical suspicion for lymphadenopathy, a dedicated lymph node study could be considered",
        "Evaluation(0/1/2/3/4)": "        "
    },
    {
        "image_path": "CXR1932_IM-0603/0.png",
        "ground_truth": "Heart size and mediastinal contour are normal. Pulmonary vascularity is normal. Lungs are clear. No pleural effusions or pneumothoraces.",
        "generated_report": "no, there are no visible indications of enlargement or abnormalities in the patient's lymph nodes in this chest x-ray image the lymph nodes are normal in size and appearance there are no areas of focal consolidation, pleural effusion, pneumothorax, or other abnormalities in the patient's lungs the cardiomediastinal silhouette and hila are normal in appearance and without any abnormal contour or shape normal size of the cardiac silhouette",
        "Evaluation(0/1/2/3/4)": "        "
    },
    {
        "image_path": "CXR1932_IM-0603/1.png",
        "ground_truth": "Heart size and mediastinal contour are normal. Pulmonary vascularity is normal. Lungs are clear. No pleural effusions or pneumothoraces.",
        "generated_report": "in comparison with the study of ___, there is little change and no evidence of acute cardiopulmonary disease no pneumonia, vascular congestion, or pleural effusion",
        "Evaluation(0/1/2/3/4)": "        "
    },
    {
        "image_path": "CXR1510_IM-0331/0.png",
        "ground_truth": "Lungs are clear bilaterally. Cardiac and mediastinal silhouettes are normal. Pulmonary vasculature is normal. No pneumothorax or pleural effusion. No acute bony abnormality.",
        "generated_report": "the lungs are clear without focal consolidation no pleural effusion or pneumothorax is seen the cardiac and mediastinal silhouettes are unremarkable no acute cardiopulmonary process",
        "Evaluation(0/1/2/3/4)": "        "
    },
    {
        "image_path": "CXR1510_IM-0331/1.png",
        "ground_truth": "Lungs are clear bilaterally. Cardiac and mediastinal silhouettes are normal. Pulmonary vasculature is normal. No pneumothorax or pleural effusion. No acute bony abnormality.",
        "generated_report": "the lungs are clear without focal consolidation no pleural effusion or pneumothorax is seen the cardiac and mediastinal silhouettes are unremarkable no acute cardiopulmonary process",
        "Evaluation(0/1/2/3/4)": "        "
    },
    {
        "image_path": "CXR86_IM-2380/0.png",
        "ground_truth": "Heart size is within normal limits. No focal airspace consolidations. No pneumothorax or pleural effusion.",
        "generated_report": "the lungs are clear without focal consolidation, pleural effusion, or pneumothorax the pulmonary vasculature is not engorged the cardiac silhouette is normal in size the mediastinal and hilar contours are within normal limits the trachea is midline there is no free air beneath the right hemidiaphragm no acute cardiopulmonary abnormality",
        "Evaluation(0/1/2/3/4)": "        "
    },
    {
        "image_path": "CXR86_IM-2380/1.png",
        "ground_truth": "Heart size is within normal limits. No focal airspace consolidations. No pneumothorax or pleural effusion.",
        "generated_report": "no, there are no indications of infection or inflammation in the chest on this radiograph there is no focal consolidation, pleural effusion, pulmonary edema, or pneumothorax the cardiomediastinal silhouette is within normal limits no acute cardiopulmonary process",
        "Evaluation(0/1/2/3/4)": "        "
    },
    {
        "image_path": "CXR770_IM-2316/0.png",
        "ground_truth": "Cardiac size, mediastinal contour, and pulmonary vascularity are within normal limits. No focal consolidation, suspicious pulmonary opacity, pleural effusion, or pneumothorax. The visualized osseous structures appear intact.",
        "generated_report": "the lungs are clear without focal consolidation no pleural effusion or pneumothorax is seen the cardiac and mediastinal silhouettes are unremarkable no acute cardiopulmonary process",
        "Evaluation(0/1/2/3/4)": "        "
    },
    {
        "image_path": "CXR770_IM-2316/1.png",
        "ground_truth": "Cardiac size, mediastinal contour, and pulmonary vascularity are within normal limits. No focal consolidation, suspicious pulmonary opacity, pleural effusion, or pneumothorax. The visualized osseous structures appear intact.",
        "generated_report": "the lungs are clear without focal consolidation no pleural effusion or pneumothorax is seen the cardiac silhouette is top-normal to mildly enlarged mediastinal contours are unremarkable no pulmonary edema is seen top-normal to mildly enlarged cardiac silhouette no focal consolidation or pulmonary edema",
        "Evaluation(0/1/2/3/4)": "        "
    },
    {
        "image_path": "CXR1796_IM-0517/0.png",
        "ground_truth": "The lungs are clear bilaterally. Specifically, no evidence of focal consolidation, pneumothorax, or pleural effusion.. Cardio mediastinal silhouette is unremarkable. Visualized osseous structures of the thorax are without acute abnormality.",
        "generated_report": "the lungs are clear without focal consolidation no pleural effusion or pneumothorax is seen the cardiac and mediastinal silhouettes are unremarkable no acute cardiopulmonary process",
        "Evaluation(0/1/2/3/4)": "        "
    },
    {
        "image_path": "CXR1796_IM-0517/1.png",
        "ground_truth": "The lungs are clear bilaterally. Specifically, no evidence of focal consolidation, pneumothorax, or pleural effusion.. Cardio mediastinal silhouette is unremarkable. Visualized osseous structures of the thorax are without acute abnormality.",
        "generated_report": "in comparison with the study of ___, there is little change and no evidence of acute cardiopulmonary disease no pneumonia, vascular congestion, or pleural effusion",
        "Evaluation(0/1/2/3/4)": "        "
    },
    {
        "image_path": "CXR1480_IM-0311/0.png",
        "ground_truth": "The heart is normal in size and contour. There is no mediastinal widening. The lungs are clear bilaterally. No large pleural effusion or pneumothorax. The XXXX are intact.",
        "generated_report": "the lungs are clear the cardiomediastinal silhouette is normal no acute osseous abnormalities identified normal chest x-ray",
        "Evaluation(0/1/2/3/4)": "        "
    },
    {
        "image_path": "CXR1480_IM-0311/1.png",
        "ground_truth": "The heart is normal in size and contour. There is no mediastinal widening. The lungs are clear bilaterally. No large pleural effusion or pneumothorax. The XXXX are intact.",
        "generated_report": "the lungs are clear without focal consolidation, pleural effusion or pneumothorax there is no pulmonary edema the heart is normal in size, and the mediastinal contours are normal no acute cardiopulmonary process",
        "Evaluation(0/1/2/3/4)": "        "
    },
    {
        "image_path": "CXR3203_IM-1513/0.png",
        "ground_truth": "Cardiac and mediastinal contours are within normal limits. The lungs are clear. Bony structures are intact.",
        "generated_report": "no, there are no indications of infection or inflammation in the chest on this radiograph there is no focal consolidation, pleural effusion, pulmonary edema, or pneumothorax the cardiomediastinal silhouette is within normal limits no acute cardiopulmonary process",
        "Evaluation(0/1/2/3/4)": "        "
    },
    {
        "image_path": "CXR3203_IM-1513/1.png",
        "ground_truth": "Cardiac and mediastinal contours are within normal limits. The lungs are clear. Bony structures are intact.",
        "generated_report": "the lungs are clear without focal consolidation no pleural effusion or pneumothorax is seen the cardiac and mediastinal silhouettes are unremarkable no acute cardiopulmonary process",
        "Evaluation(0/1/2/3/4)": "        "
    },
    {
        "image_path": "CXR565_IM-2166/0.png",
        "ground_truth": "The lungs are clear bilaterally. Specifically, no evidence of focal consolidation, pneumothorax, or pleural effusion.. Cardio mediastinal silhouette is unremarkable. Visualized osseous structures of the thorax are without acute abnormality.",
        "generated_report": "the lungs are clear without focal consolidation no pleural effusion or pneumothorax is seen the cardiac and mediastinal silhouettes are unremarkable no acute cardiopulmonary process",
        "Evaluation(0/1/2/3/4)": "        "
    },
    {
        "image_path": "CXR565_IM-2166/1.png",
        "ground_truth": "The lungs are clear bilaterally. Specifically, no evidence of focal consolidation, pneumothorax, or pleural effusion.. Cardio mediastinal silhouette is unremarkable. Visualized osseous structures of the thorax are without acute abnormality.",
        "generated_report": "the lungs are clear without focal consolidation, effusion, or pneumothorax the cardiomediastinal silhouette is normal no acute osseous abnormalities no acute cardiopulmonary process",
        "Evaluation(0/1/2/3/4)": "        "
    },
    {
        "image_path": "CXR474_IM-2101/0.png",
        "ground_truth": "The lungs are clear. There is no pleural effusion or pneumothorax. The heart and mediastinum are normal. The skeletal structures are normal.",
        "generated_report": "the most prominent feature visible in this chest x-ray is a left lower lobe opacity, which is likely atelectasis, although a developing pneumonia cannot be excluded the opacity is not seen on the lateral view, so it is likely atelectasis secondary to vascular crowding due to low lung volumes the cardiomediastinal silhouette, hilar contours, and pleural surfaces are normal possible left lower pneumothorax is seen, but the patient has an atelectasis in the right lung",
        "Evaluation(0/1/2/3/4)": "        "
    },
    {
        "image_path": "CXR474_IM-2101/1.png",
        "ground_truth": "The lungs are clear. There is no pleural effusion or pneumothorax. The heart and mediastinum are normal. The skeletal structures are normal.",
        "generated_report": "the lungs are clear without focal consolidation no pleural effusion or pneumothorax is seen the cardiac and mediastinal silhouettes are unremarkable no acute cardiopulmonary process",
        "Evaluation(0/1/2/3/4)": "        "
    },
    {
        "image_path": "CXR2861_IM-1269/0.png",
        "ground_truth": "The heart size and pulmonary vascularity appear within normal limits. The lungs are free of focal airspace disease. No pleural effusion or pneumothorax is seen.",
        "generated_report": "the lungs are clear without focal consolidation no pleural effusion or pneumothorax is seen the cardiac and mediastinal silhouettes are unremarkable no acute cardiopulmonary process",
        "Evaluation(0/1/2/3/4)": "        "
    },
    {
        "image_path": "CXR2861_IM-1269/1.png",
        "ground_truth": "The heart size and pulmonary vascularity appear within normal limits. The lungs are free of focal airspace disease. No pleural effusion or pneumothorax is seen.",
        "generated_report": "the lungs are clear without focal consolidation no pleural effusion or pneumothorax is seen the cardiac and mediastinal silhouettes are unremarkable no acute cardiopulmonary process",
        "Evaluation(0/1/2/3/4)": "        "
    },
    {
        "image_path": "CXR3106_IM-1456/0.png",
        "ground_truth": "Cardiac and mediastinal contours are within normal limits. The lungs are clear. Bony structures are intact.",
        "generated_report": "the lungs are clear without focal consolidation no pleural effusion or pneumothorax is seen the cardiac and mediastinal silhouettes are unremarkable no acute cardiopulmonary process",
        "Evaluation(0/1/2/3/4)": "        "
    },
    {
        "image_path": "CXR3106_IM-1456/1.png",
        "ground_truth": "Cardiac and mediastinal contours are within normal limits. The lungs are clear. Bony structures are intact.",
        "generated_report": "the lungs are clear without focal consolidation no pleural effusion or pneumothorax is seen the cardiac and mediastinal silhouettes are unremarkable no acute cardiopulmonary process",
        "Evaluation(0/1/2/3/4)": "        "
    },
    {
        "image_path": "CXR2061_IM-0698/0.png",
        "ground_truth": "The heart and mediastinum are unremarkable. The lungs are clear without infiltrate. There is no effusion or pneumothorax.",
        "generated_report": "the lungs are clear without focal consolidation no pleural effusion or pneumothorax is seen the cardiac and mediastinal silhouettes are unremarkable no acute cardiopulmonary process",
        "Evaluation(0/1/2/3/4)": "        "
    },
    {
        "image_path": "CXR2061_IM-0698/1.png",
        "ground_truth": "The heart and mediastinum are unremarkable. The lungs are clear without infiltrate. There is no effusion or pneumothorax.",
        "generated_report": "the overall impression of this chest x-ray is normal no focal consolidation, pleural effusion, pneumothorax, or pulmonary edema is seen the heart size is normal mediastinal contours are normal no bony abnormality is detected no radiographic evidence for acute cardiopulmonary process",
        "Evaluation(0/1/2/3/4)": "        "
    },
    {
        "image_path": "CXR39_IM-1978/0.png",
        "ground_truth": "The heart and lungs have XXXX XXXX in the interval. Both lungs are clear and expanded. Heart and mediastinum normal.",
        "generated_report": "the lungs are clear without focal consolidation no pleural effusion or pneumothorax is seen the cardiac and mediastinal silhouettes are unremarkable no acute cardiopulmonary process",
        "Evaluation(0/1/2/3/4)": "        "
    },
    {
        "image_path": "CXR39_IM-1978/1.png",
        "ground_truth": "The heart and lungs have XXXX XXXX in the interval. Both lungs are clear and expanded. Heart and mediastinum normal.",
        "generated_report": "the lungs are clear without focal consolidation, pleural effusion or pneumothorax there is no pulmonary edema the heart is normal in size, and the mediastinal contours are normal no acute cardiopulmonary process",
        "Evaluation(0/1/2/3/4)": "        "
    },
    {
        "image_path": "CXR3466_IM-1683/0.png",
        "ground_truth": "The cardiomediastinal silhouette is normal in size and contour. Streaky perihilar opacities. Peribronchial cuffing also noted. No focal consolidation, pneumothorax or large pleural effusion. Normal XXXX.",
        "generated_report": "the most prominent feature visible in this chest x-ray is a left lower lobe opacity, which is likely atelectasis, although a superimposed infection cannot be excluded the opacity is not seen on the lateral view, so it is likely a linear structure the cardiomediastinal silhouette and hila are normal there is no pleural effusion or pneumothorax the visualized osseous structures are normal",
        "Evaluation(0/1/2/3/4)": "        "
    },
    {
        "image_path": "CXR3466_IM-1683/1.png",
        "ground_truth": "The cardiomediastinal silhouette is normal in size and contour. Streaky perihilar opacities. Peribronchial cuffing also noted. No focal consolidation, pneumothorax or large pleural effusion. Normal XXXX.",
        "generated_report": "the overall impression of this chest x-ray is normal there is no evidence of pneumonia, edema, pleural effusion or pneumothorax the cardiomediastinal silhouette and hilar contours are normal no acute osseous abnormality is identified normal chest x-ray",
        "Evaluation(0/1/2/3/4)": "        "
    },
    {
        "image_path": "CXR1191_IM-0128/0.png",
        "ground_truth": "Heart size and pulmonary vascular engorgement appear within limits of normal. Mediastinal contour is unremarkable. No focal consolidation, pleural effusion, or pneumothorax identified. No acute bony changes.",
        "generated_report": "no, there are no indications of infection or inflammation in the chest on this radiograph there is no focal consolidation, pleural effusion, pulmonary edema, or pneumothorax the cardiomediastinal silhouette is within normal limits no acute cardiopulmonary process",
        "Evaluation(0/1/2/3/4)": "        "
    },
    {
        "image_path": "CXR1191_IM-0128/1.png",
        "ground_truth": "Heart size and pulmonary vascular engorgement appear within limits of normal. Mediastinal contour is unremarkable. No focal consolidation, pleural effusion, or pneumothorax identified. No acute bony changes.",
        "generated_report": "the lungs are clear without focal consolidation, pleural effusion, or pneumothorax the pulmonary vasculature is not engorged the cardiac silhouette is normal in size the mediastinal and hilar contours are within normal limits the trachea is midline there is no free air beneath the right hemidiaphragm no acute cardiopulmonary abnormality",
        "Evaluation(0/1/2/3/4)": "        "
    },
    {
        "image_path": "CXR3844_IM-1945/0.png",
        "ground_truth": "Lungs are clear. No pleural effusions or pneumothoraces. heart size is upper limits of normal.",
        "generated_report": "the lungs are clear without focal consolidation no pleural effusion or pneumothorax is seen the cardiac silhouette is top-normal to mildly enlarged mediastinal contours are unremarkable top-normal to mildly enlarged cardiac silhouette no focal consolidation",
        "Evaluation(0/1/2/3/4)": "        "
    },
    {
        "image_path": "CXR3844_IM-1945/1.png",
        "ground_truth": "Lungs are clear. No pleural effusions or pneumothoraces. heart size is upper limits of normal.",
        "generated_report": "the lungs are clear without focal consolidation no pleural effusion or pneumothorax is seen the cardiac silhouette is top-normal to mildly enlarged no pulmonary edema is seen top-normal to mildly enlarged cardiac silhouette no focal consolidation or pulmonary edema",
        "Evaluation(0/1/2/3/4)": "        "
    },
    {
        "image_path": "CXR1205_IM-0138/0.png",
        "ground_truth": "Normal heart size. Clear lungs without pneumothorax or pleural effusion.",
        "generated_report": "the lungs are clear without focal consolidation, effusion, or pneumothorax the cardiomediastinal silhouette is within normal limits no acute osseous abnormalities no acute cardiopulmonary process",
        "Evaluation(0/1/2/3/4)": "        "
    },
    {
        "image_path": "CXR1205_IM-0138/1.png",
        "ground_truth": "Normal heart size. Clear lungs without pneumothorax or pleural effusion.",
        "generated_report": "the lungs are clear without focal consolidation no pleural effusion or pneumothorax is seen the cardiac silhouette is top-normal to mildly enlarged mediastinal contours are unremarkable no pulmonary edema is seen top-normal to mildly enlarged cardiac silhouette no focal consolidation or pulmonary edema",
        "Evaluation(0/1/2/3/4)": "        "
    },
    {
        "image_path": "CXR2948_IM-1348/0.png",
        "ground_truth": "The heart size and pulmonary vascularity appear within normal limits. The lungs are free of focal airspace disease. No pleural effusion or pneumothorax is seen.",
        "generated_report": "the lungs are clear without focal consolidation no pleural effusion or pneumothorax is seen the cardiac and mediastinal silhouettes are unremarkable no acute cardiopulmonary process",
        "Evaluation(0/1/2/3/4)": "        "
    },
    {
        "image_path": "CXR2948_IM-1348/1.png",
        "ground_truth": "The heart size and pulmonary vascularity appear within normal limits. The lungs are free of focal airspace disease. No pleural effusion or pneumothorax is seen.",
        "generated_report": "the overall impression of the chest radiograph is normal with no focal consolidation, pleural effusion, pneumothorax, or pulmonary edema there is no evidence of free air underneath the diaphragm the cardiomediastinal silhouette and hilar contours are normal no acute cardiopulmonary process no evidence of free air underneath the diaphragm",
        "Evaluation(0/1/2/3/4)": "        "
    },
    {
        "image_path": "CXR578_IM-2176/0.png",
        "ground_truth": "Normal cardiomediastinal silhouette and hilar contours. The lungs are clear without focal area of consolidation, pleural effusion, or pneumothorax. Findings compatible with prior granulomatous disease. The visualized XXXX XXXX are intact without acute osseous abnormality.",
        "generated_report": "the most prominent feature visible in this chest x-ray is a left lower lobe opacity, which is likely atelectasis, although a superimposed infection cannot be excluded the opacity is not seen on the lateral view, so it is likely a linear atelectasis rather than a mass the cardiomediastinal silhouette and hila are normal there is no pleural effusion or pneumothorax visualized fracture of the right lower chest wall no visualized expands fracture of the lateral inferior 6th rib",
        "Evaluation(0/1/2/3/4)": "        "
    },
    {
        "image_path": "CXR578_IM-2176/1.png",
        "ground_truth": "Normal cardiomediastinal silhouette and hilar contours. The lungs are clear without focal area of consolidation, pleural effusion, or pneumothorax. Findings compatible with prior granulomatous disease. The visualized XXXX XXXX are intact without acute osseous abnormality.",
        "generated_report": "the lungs are clear without focal consolidation, pleural effusion or pneumothorax there is no pulmonary edema the heart is normal in size, and the mediastinal contours are normal no acute cardiopulmonary abnormality",
        "Evaluation(0/1/2/3/4)": "        "
    },
    {
        "image_path": "CXR3774_IM-1892/0.png",
        "ground_truth": "Heart size is within normal limits. Tortuous aorta. Clear lungs. No pneumothorax. No pleural effusion. Atherosclerotic calcification within the aorta. Right lower lung granuloma.",
        "generated_report": "no, there are no visible indications of enlargement or abnormalities in the patient's lymph nodes in this chest x-ray image the hilar and mediastinal contours are normal there is no pleural effusion or pneumothorax the lungs are clear without any focal consolidation concerning for pneumonia there is no pulmonary edema the cardiomediastinal silhouette is within normal limits no visible indications of lymphadenopathy",
        "Evaluation(0/1/2/3/4)": "        "
    },
    {
        "image_path": "CXR3774_IM-1892/1.png",
        "ground_truth": "Heart size is within normal limits. Tortuous aorta. Clear lungs. No pneumothorax. No pleural effusion. Atherosclerotic calcification within the aorta. Right lower lung granuloma.",
        "generated_report": "the lungs are clear without focal consolidation, effusion, or pneumothorax cardiomediastinal silhouette is normal no acute osseous abnormalities no acute cardiopulmonary process",
        "Evaluation(0/1/2/3/4)": "        "
    },
    {
        "image_path": "CXR3192_IM-1505/0.png",
        "ground_truth": "The heart is normal in size. Mild fullness of the left hilum, small interval change from prior exam. Lucencies throughout the chest XXXX representing emphysematous change. Scattered bilateral calcified granulomas. No pneumothorax. Large hiatal hernia, increased from prior exam.",
        "generated_report": "the most prominent feature visible in this chest x-ray is a large hiatal hernia, which is better evaluated on the prior ct from ___ the hernia is large enough to contain a small amount of stomach, although it is difficult to assess for any residual intraluminal contents the hernia is centered at the level of the diaphragm, but extends up to the level of the diaphragms the heart is large aortic heart is large left plea brain academy brain stems, with the superior level of the diaphragm, however, the hiatal hernia is present, but is centered at the level of the diaphragm, but extends up to the level of the diaphragm heart the heart the heart the heart",
        "Evaluation(0/1/2/3/4)": "        "
    },
    {
        "image_path": "CXR3192_IM-1505/1.png",
        "ground_truth": "The heart is normal in size. Mild fullness of the left hilum, small interval change from prior exam. Lucencies throughout the chest XXXX representing emphysematous change. Scattered bilateral calcified granulomas. No pneumothorax. Large hiatal hernia, increased from prior exam.",
        "generated_report": "the heart is mildly enlarged, but stable in size from the prior exam the mediastinal and hilar contours are normal the lungs are clear there is no pleural effusion or pneumothorax stable mild cardiomegaly no acute cardiopulmonary process",
        "Evaluation(0/1/2/3/4)": "        "
    },
    {
        "image_path": "CXR2229_IM-0831/0.png",
        "ground_truth": "The heart size is normal. The mediastinal contour is within normal limits. The lungs are free of any focal infiltrates. There are no nodules or masses. No visible pneumothorax. No visible pleural fluid. The XXXX are grossly normal. There is no visible free intraperitoneal air under the diaphragm. Surgical clips are seen the right upper quadrant.",
        "generated_report": "no, there are no visible indications of enlargement or abnormalities in the patient's lymph nodes in this chest x-ray image the lymph nodes are not visualized on this radiograph, however, this does not necessarily mean that they are not enlarged the hilar contours are normal the mediastinal and cardiac silhouettes are unremarkable there is no pleural effusion or pneumothorax no evidence of the patient's known cardiac contracturacopy for normal heart size",
        "Evaluation(0/1/2/3/4)": "        "
    },
    {
        "image_path": "CXR2229_IM-0831/1.png",
        "ground_truth": "The heart size is normal. The mediastinal contour is within normal limits. The lungs are free of any focal infiltrates. There are no nodules or masses. No visible pneumothorax. No visible pleural fluid. The XXXX are grossly normal. There is no visible free intraperitoneal air under the diaphragm. Surgical clips are seen the right upper quadrant.",
        "generated_report": "the overall impression is normal there is no evidence of pneumonia, edema, or pleural effusion there is no pneumothorax the cardiomediastinal silhouette and hilar contours are normal no acute cardiopulmonary process",
        "Evaluation(0/1/2/3/4)": "        "
    },
    {
        "image_path": "CXR785_IM-2325/0.png",
        "ground_truth": "The cardiomediastinal silhouette and pulmonary vasculature are within normal limits in size. The lungs are clear of focal airspace disease, pneumothorax, or pleural effusion. There are no acute bony findings.",
        "generated_report": "the most prominent feature visible in this chest x-ray is a left lower lobe opacity, which is likely atelectasis, although a superimposed infection cannot be excluded the opacity is not seen on the lateral view, so it is likely a linear opacity from atelectasis or scarring the cardiomediastinal silhouette and hila are normal there is no pleural effusion or pneumothorax visualized fracture of the right lower later later lower later fracture of the left lower",
        "Evaluation(0/1/2/3/4)": "        "
    },
    {
        "image_path": "CXR785_IM-2325/1.png",
        "ground_truth": "The cardiomediastinal silhouette and pulmonary vasculature are within normal limits in size. The lungs are clear of focal airspace disease, pneumothorax, or pleural effusion. There are no acute bony findings.",
        "generated_report": "the overall impression is that of a normal chest there is no evidence of focal consolidation, pleural effusion, pneumothorax, or pulmonary edema the cardiomediastinal silhouette is within normal limits no acute cardiopulmonary process",
        "Evaluation(0/1/2/3/4)": "        "
    },
    {
        "image_path": "CXR3355_IM-1609/0.png",
        "ground_truth": "Cardiomediastinal silhouettes are within normal limits. Lungs are hyperexpanded. Lungs are clear without focal consolidation, pneumothorax, or pleural effusion. Bony thorax is unremarkable.",
        "generated_report": "the heart is mildly enlarged, but stable in size compared to prior exam from ___ the mediastinal and hilar contours are normal the lungs are clear there is no pleural effusion or pneumothorax no acute cardiopulmonary process",
        "Evaluation(0/1/2/3/4)": "        "
    },
    {
        "image_path": "CXR3355_IM-1609/1.png",
        "ground_truth": "Cardiomediastinal silhouettes are within normal limits. Lungs are hyperexpanded. Lungs are clear without focal consolidation, pneumothorax, or pleural effusion. Bony thorax is unremarkable.",
        "generated_report": "the lungs are clear without focal consolidation, effusion, or pneumothorax the cardiomediastinal silhouette is within normal limits no acute osseous abnormalities no acute cardiopulmonary process",
        "Evaluation(0/1/2/3/4)": "        "
    },
    {
        "image_path": "CXR1544_IM-0354/0.png",
        "ground_truth": "Normal heart. Clear lungs. No pneumothorax. No pleural effusion.",
        "generated_report": "the lungs are clear without focal consolidation no pleural effusion or pneumothorax is seen the cardiac and mediastinal silhouettes are unremarkable no acute cardiopulmonary process",
        "Evaluation(0/1/2/3/4)": "        "
    },
    {
        "image_path": "CXR1544_IM-0354/1.png",
        "ground_truth": "Normal heart. Clear lungs. No pneumothorax. No pleural effusion.",
        "generated_report": "the lungs are clear without focal consolidation, pleural effusion or pneumothorax there is no pulmonary edema the heart is normal in size, and the mediastinal contours are normal no acute cardiopulmonary process",
        "Evaluation(0/1/2/3/4)": "        "
    },
    {
        "image_path": "CXR304_IM-1413/0.png",
        "ground_truth": "The XXXX examination consists of frontal and lateral radiographs of the chest. A total of 3 images were obtained. The cardiomediastinal contours are within normal limits allowing for low lung volumes and patient rotation. There is XXXX XXXX atelectasis. No consolidation, pleural effusion or pneumothorax. Calcified right infrahilar lymph XXXX again seen. Partially visualized lower cervical spine fusion XXXX.",
        "generated_report": "the lungs are clear without focal consolidation no pleural effusion or pneumothorax is seen the cardiac and mediastinal silhouettes are unremarkable no acute cardiopulmonary process",
        "Evaluation(0/1/2/3/4)": "        "
    },
    {
        "image_path": "CXR304_IM-1413/1.png",
        "ground_truth": "The XXXX examination consists of frontal and lateral radiographs of the chest. A total of 3 images were obtained. The cardiomediastinal contours are within normal limits allowing for low lung volumes and patient rotation. There is XXXX XXXX atelectasis. No consolidation, pleural effusion or pneumothorax. Calcified right infrahilar lymph XXXX again seen. Partially visualized lower cervical spine fusion XXXX.",
        "generated_report": "the lungs are clear without focal consolidation no pleural effusion or pneumothorax is seen the cardiac and mediastinal silhouettes are unremarkable no acute cardiopulmonary process",
        "Evaluation(0/1/2/3/4)": "        "
    },
    {
        "image_path": "CXR692_IM-2258/0.png",
        "ground_truth": "The lungs are clear. There are calcified granulomas. Heart size is normal. No pneumothorax. There are endplate changes in the spine.",
        "generated_report": "the overall impression of this chest x-ray is normal there is no evidence of pneumonia, edema, effusion, or pneumothorax cardiomediastinal silhouette is normal no bony abnormalities are identified no acute intrathoracic process",
        "Evaluation(0/1/2/3/4)": "        "
    },
    {
        "image_path": "CXR692_IM-2258/1.png",
        "ground_truth": "The lungs are clear. There are calcified granulomas. Heart size is normal. No pneumothorax. There are endplate changes in the spine.",
        "generated_report": "the lungs are clear without focal consolidation no pleural effusion or pneumothorax is seen the cardiac silhouette is top-normal to mildly enlarged mediastinal contours are unremarkable top-normal to mildly enlarged cardiac silhouette no focal consolidation or pulmonary edema",
        "Evaluation(0/1/2/3/4)": "        "
    },
    {
        "image_path": "CXR435_IM-2075/0.png",
        "ground_truth": "Lungs are clear. There is no pneumothorax or pleural effusion. The heart and mediastinum are within normal limits. Bony structures are intact.",
        "generated_report": "the lungs are clear without focal consolidation no pleural effusion or pneumothorax is seen the cardiac and mediastinal silhouettes are unremarkable no acute cardiopulmonary process",
        "Evaluation(0/1/2/3/4)": "        "
    },
    {
        "image_path": "CXR435_IM-2075/1.png",
        "ground_truth": "Lungs are clear. There is no pneumothorax or pleural effusion. The heart and mediastinum are within normal limits. Bony structures are intact.",
        "generated_report": "the lungs are clear without focal consolidation, pleural effusion or pneumothorax there is no pulmonary edema the heart is normal in size, and the mediastinal contours are normal no acute cardiopulmonary process",
        "Evaluation(0/1/2/3/4)": "        "
    },
    {
        "image_path": "CXR1860_IM-0558/0.png",
        "ground_truth": "The cardiac and mediastinal silhouettes are normal. The lungs are well-expanded and clear. There is no focal airspace opacity. There is no pneumothorax or effusion. There is dextrocurvature of the thoracic spine. There is XXXX deformity of the T9 vertebral body. Levocurvature of the lumbar spine with significant degenerative change is also noted.",
        "generated_report": "the lungs are clear without focal consolidation, pleural effusion or pneumothorax there is no pulmonary edema the heart is normal in size, and the mediastinal contours are normal no acute cardiopulmonary process",
        "Evaluation(0/1/2/3/4)": "        "
    },
    {
        "image_path": "CXR1860_IM-0558/1.png",
        "ground_truth": "The cardiac and mediastinal silhouettes are normal. The lungs are well-expanded and clear. There is no focal airspace opacity. There is no pneumothorax or effusion. There is dextrocurvature of the thoracic spine. There is XXXX deformity of the T9 vertebral body. Levocurvature of the lumbar spine with significant degenerative change is also noted.",
        "generated_report": "there is no evidence of pneumonia, pleural effusion, pneumothorax, or pulmonary edema the cardiomediastinal silhouette, hila, and pleura are normal there is a small hiatal hernia no acute osseous abnormality no evidence of acute cardiothoracic process or complication",
        "Evaluation(0/1/2/3/4)": "        "
    },
    {
        "image_path": "CXR3136_IM-1475/0.png",
        "ground_truth": "Cardiac size, mediastinal contour, and pulmonary vascularity are within normal limits. No focal consolidation, suspicious pulmonary opacity, pleural effusion, or pneumothorax. The visualized osseous structures appear intact.",
        "generated_report": "the lungs are clear without focal consolidation no pleural effusion or pneumothorax is seen the cardiac and mediastinal silhouettes are unremarkable no acute cardiopulmonary process",
        "Evaluation(0/1/2/3/4)": "        "
    },
    {
        "image_path": "CXR3136_IM-1475/1.png",
        "ground_truth": "Cardiac size, mediastinal contour, and pulmonary vascularity are within normal limits. No focal consolidation, suspicious pulmonary opacity, pleural effusion, or pneumothorax. The visualized osseous structures appear intact.",
        "generated_report": "the lungs are clear without focal consolidation no pleural effusion or pneumothorax is seen the cardiac and mediastinal silhouettes are unremarkable no acute cardiopulmonary process",
        "Evaluation(0/1/2/3/4)": "        "
    },
    {
        "image_path": "CXR3687_IM-1838/0.png",
        "ground_truth": "Heart size and mediastinal contours are within normal limits given AP projection. The right lung appears clear. There is minimal patchy atelectasis or early infiltrate in left lung base. No visible pleural effusion or pneumothorax. There is a partially visualized IVC XXXX on the lateral view. There are partially visualized surgical changes the cervical spine compatible with prior fusion procedure.",
        "generated_report": "the heart size is mildly enlarged the mediastinal and hilar contours are normal the pulmonary vasculature is normal lungs are clear no pleural effusion or pneumothorax is seen there are no acute osseous abnormalities no acute cardiopulmonary abnormality",
        "Evaluation(0/1/2/3/4)": "        "
    },
    {
        "image_path": "CXR3687_IM-1838/1.png",
        "ground_truth": "Heart size and mediastinal contours are within normal limits given AP projection. The right lung appears clear. There is minimal patchy atelectasis or early infiltrate in left lung base. No visible pleural effusion or pneumothorax. There is a partially visualized IVC XXXX on the lateral view. There are partially visualized surgical changes the cervical spine compatible with prior fusion procedure.",
        "generated_report": "no, there are no visible indications of enlargement or abnormalities in the patient's lymph nodes in this chest x-ray image the hilar and mediastinal contours are normal there is no pleural effusion or pneumothorax the lungs are clear without any focal consolidation concerning for pneumonia there is no pulmonary edema the cardiomediastinal silhouette is within normal limits no visible indications of lymphadenopathy",
        "Evaluation(0/1/2/3/4)": "        "
    },
    {
        "image_path": "CXR3673_IM-1828/0.png",
        "ground_truth": "The heart is normal in size. The mediastinal contours are stable. Aortic calcifications are noted. There are small calcified lymph XXXX. Emphysema and chronic changes are identified. There is XXXX opacity in the left perihilar upper lobe. There is questionable XXXX extension to the pleural surface. This may represent acute infiltrate or developing density. There is no pleural effusion or pneumothorax.",
        "generated_report": "the lungs are clear without focal consolidation, effusion, or pneumothorax cardiomediastinal silhouette is within normal limits no acute osseous abnormalities no acute cardiopulmonary process",
        "Evaluation(0/1/2/3/4)": "        "
    },
    {
        "image_path": "CXR3673_IM-1828/1.png",
        "ground_truth": "The heart is normal in size. The mediastinal contours are stable. Aortic calcifications are noted. There are small calcified lymph XXXX. Emphysema and chronic changes are identified. There is XXXX opacity in the left perihilar upper lobe. There is questionable XXXX extension to the pleural surface. This may represent acute infiltrate or developing density. There is no pleural effusion or pneumothorax.",
        "generated_report": "the lungs are clear without focal consolidation, effusion, or pneumothorax cardiomediastinal silhouette is normal no acute osseous abnormalities no acute cardiopulmonary process",
        "Evaluation(0/1/2/3/4)": "        "
    },
    {
        "image_path": "CXR1256_IM-0173/0.png",
        "ground_truth": "The heart is normal in size and contour. There is mild calcification of the transverse XXXX. The lungs are clear, without evidence of infiltrate. There is no pneumothorax or effusion. Degenerative changes of the midthoracic spine are noted.",
        "generated_report": "the lungs are clear without focal consolidation no pleural effusion or pneumothorax is seen the cardiac and mediastinal silhouettes are unremarkable no acute cardiopulmonary process",
        "Evaluation(0/1/2/3/4)": "        "
    },
    {
        "image_path": "CXR1256_IM-0173/1.png",
        "ground_truth": "The heart is normal in size and contour. There is mild calcification of the transverse XXXX. The lungs are clear, without evidence of infiltrate. There is no pneumothorax or effusion. Degenerative changes of the midthoracic spine are noted.",
        "generated_report": "the lungs are clear without focal consolidation no pleural effusion or pneumothorax is seen the cardiac and mediastinal silhouettes are stable no acute cardiopulmonary process",
        "Evaluation(0/1/2/3/4)": "        "
    },
    {
        "image_path": "CXR3843_IM-1944/0.png",
        "ground_truth": "A right-sided chest XXXX remains in XXXX with the distal tip at the level of the mid SVC. The cardiomediastinal silhouette is within normal limits for appearance. No focal areas of pulmonary consolidation. No pulmonary nodules or mass lesions identified. No pneumothorax or pleural effusion. Mild degenerative changes of the thoracic spine.",
        "generated_report": "the lungs are clear without focal consolidation no pleural effusion or pneumothorax is seen the cardiac and mediastinal silhouettes are unremarkable no acute cardiopulmonary process",
        "Evaluation(0/1/2/3/4)": "        "
    },
    {
        "image_path": "CXR3843_IM-1944/1.png",
        "ground_truth": "A right-sided chest XXXX remains in XXXX with the distal tip at the level of the mid SVC. The cardiomediastinal silhouette is within normal limits for appearance. No focal areas of pulmonary consolidation. No pulmonary nodules or mass lesions identified. No pneumothorax or pleural effusion. Mild degenerative changes of the thoracic spine.",
        "generated_report": "no, there are no visible indications of enlargement or abnormalities in the patient's lymph nodes in this chest x-ray image the mediastinal contours are normal, and the heart size and hila are within normal limits no focal consolidation, pleural effusion, or pneumothorax is present no visible indications of enlargement or abnormalities in the patient's lymph nodes in this chest x-ray image",
        "Evaluation(0/1/2/3/4)": "        "
    },
    {
        "image_path": "CXR3595_IM-1773-0001/0.png",
        "ground_truth": "Stable cardiomegaly and mediastinal contour. Increased interstitial lung markings are seen, possibly due to volume overload. There is improved aeration of the lung bases with small residual left basilar effusion. No XXXX focal consolidation or pneumothorax. Stable tunneled dialysis catheter. Visualized osseous structures appear intact.",
        "generated_report": "the lungs are clear without focal consolidation, effusion, or pneumothorax cardiomediastinal silhouette is within normal limits no acute osseous abnormalities no acute cardiopulmonary process",
        "Evaluation(0/1/2/3/4)": "        "
    },
    {
        "image_path": "CXR3595_IM-1773-0001/1.png",
        "ground_truth": "Stable cardiomegaly and mediastinal contour. Increased interstitial lung markings are seen, possibly due to volume overload. There is improved aeration of the lung bases with small residual left basilar effusion. No XXXX focal consolidation or pneumothorax. Stable tunneled dialysis catheter. Visualized osseous structures appear intact.",
        "generated_report": "the heart is mildly enlarged the mediastinal and hilar contours appear unchanged there is a new opacity in the right lower lung, probably within the right lower lobe, concerning for pneumonia there is no pleural effusion or pneumothorax findings suggesting pneumonia in the right lower lobe",
        "Evaluation(0/1/2/3/4)": "        "
    },
    {
        "image_path": "CXR1675_IM-0445/0.png",
        "ground_truth": "Lung volumes remain low. No infiltrates. Heart and pulmonary XXXX remain normal.",
        "generated_report": "the lungs are clear without focal consolidation no pleural effusion or pneumothorax is seen the cardiac and mediastinal silhouettes are unremarkable no acute cardiopulmonary process",
        "Evaluation(0/1/2/3/4)": "        "
    },
    {
        "image_path": "CXR1675_IM-0445/1.png",
        "ground_truth": "Lung volumes remain low. No infiltrates. Heart and pulmonary XXXX remain normal.",
        "generated_report": "no, there are no visible indications of enlargement or abnormalities in the patient's lymph nodes in this chest x-ray image the mediastinal contours are normal the cardiac silhouette and hila are normal there is no pleural effusion or pneumothorax the lungs are clear no visible indications of enlargement or abnormalities in",
        "Evaluation(0/1/2/3/4)": "        "
    },
    {
        "image_path": "CXR3066_IM-1430/0.png",
        "ground_truth": "The heart is normal in size. The mediastinum is unremarkable. Mild emphysematous changes without focal consolidation. There is no pleural effusion. XXXX lingular scarring or atelectasis noted.",
        "generated_report": "the lungs are clear without focal consolidation, pleural effusion, or pneumothorax the pulmonary vasculature is not engorged the cardiac silhouette is normal in size the mediastinal and hilar contours are within normal limits the trachea is midline there is no free air beneath the right hemidiaphragm no acute cardiopulmonary process",
        "Evaluation(0/1/2/3/4)": "        "
    },
    {
        "image_path": "CXR3066_IM-1430/1.png",
        "ground_truth": "The heart is normal in size. The mediastinum is unremarkable. Mild emphysematous changes without focal consolidation. There is no pleural effusion. XXXX lingular scarring or atelectasis noted.",
        "generated_report": "in comparison with the study of ___, there is little change and no evidence of acute cardiopulmonary disease no pneumonia, vascular congestion, or pleural effusion",
        "Evaluation(0/1/2/3/4)": "        "
    },
    {
        "image_path": "CXR2681_IM-1154/0.png",
        "ground_truth": "The heart, pulmonary XXXX and mediastinum are within normal limits. There is no pleural effusion or pneumothorax. There is no focal air space opacity to suggest a pneumonia. There is a small stable XXXX foreign body noted over the left chest. There are vascular calcifications over the aortic XXXX. There are mild degenerative changes of the spine.",
        "generated_report": "no acute cardiopulmonary process",
        "Evaluation(0/1/2/3/4)": "        "
    },
    {
        "image_path": "CXR2681_IM-1154/1.png",
        "ground_truth": "The heart, pulmonary XXXX and mediastinum are within normal limits. There is no pleural effusion or pneumothorax. There is no focal air space opacity to suggest a pneumonia. There is a small stable XXXX foreign body noted over the left chest. There are vascular calcifications over the aortic XXXX. There are mild degenerative changes of the spine.",
        "generated_report": "no, there are no visible indications of enlargement or abnormalities in the patient's lymph nodes in this chest x-ray image the lymph nodes are not visualized on this chest radiograph, however, they may be difficult to detect in this ap projection radiograph the hila and mediastinal contours are within normal limits there is no evidence of pneumothorax or pleural effusion the patient's chest wallspacesthomoglymph nodesare not enlarged",
        "Evaluation(0/1/2/3/4)": "        "
    },
    {
        "image_path": "CXR2336_IM-0903/0.png",
        "ground_truth": "Lungs are hyperinflated but clear. No focal infiltrate or effusion. Heart and mediastinal contours within normal limits. Calcified mediastinal XXXX identified.",
        "generated_report": "the lungs are clear without focal consolidation no pleural effusion or pneumothorax is seen the cardiac silhouette is top-normal to mildly enlarged no pulmonary edema is seen top-normal to mildly enlarged cardiac silhouette no focal consolidation or pulmonary edema",
        "Evaluation(0/1/2/3/4)": "        "
    },
    {
        "image_path": "CXR2336_IM-0903/1.png",
        "ground_truth": "Lungs are hyperinflated but clear. No focal infiltrate or effusion. Heart and mediastinal contours within normal limits. Calcified mediastinal XXXX identified.",
        "generated_report": "the most prominent feature visible in this chest x-ray is a large hiatal hernia, which is better evaluated on the lateral view, with a large amount of stomach and portions of the liver posterior to the heart this is unchanged from the prior chest radiograph performed in ___ the patient's remaining lungs appear clear of consolidation, without evidence of pulmonary edema, and the cardiac sil silouhettes appear clear of consignment of these lungs\n--------------------------------------------------the patient's remaining lungs appear clear of consolidation, without evidence of pulmonary edema, and the heart remains enlarged, with a large hiatal hernia, this is unchanged from the prior chest radiograph performed in ___",
        "Evaluation(0/1/2/3/4)": "        "
    },
    {
        "image_path": "CXR3283_IM-1564/0.png",
        "ground_truth": "Lungs are clear. No pleural effusions or pneumothoraces. Heart and mediastinum of normal size and contour.",
        "generated_report": "the lungs are clear without focal consolidation no pleural effusion or pneumothorax is seen the cardiac and mediastinal silhouettes are unremarkable no acute cardiopulmonary process",
        "Evaluation(0/1/2/3/4)": "        "
    },
    {
        "image_path": "CXR3283_IM-1564/1.png",
        "ground_truth": "Lungs are clear. No pleural effusions or pneumothoraces. Heart and mediastinum of normal size and contour.",
        "generated_report": "the lungs are clear without focal consolidation no pleural effusion or pneumothorax is seen the cardiac and mediastinal silhouettes are unremarkable no acute cardiopulmonary process",
        "Evaluation(0/1/2/3/4)": "        "
    },
    {
        "image_path": "CXR569_IM-2169-0001/0.png",
        "ground_truth": "The heart size and pulmonary vascularity appear within normal limits. The left hemidiaphragm remains elevated. Right base densities are again noted which appear improved. Previously seen left pleural effusion has resolved. There continues to be some left base opacities which may represent atelectasis. Surgical clips and suture lines are noted in the mediastinum. An air-fluid level is seen in the upper right abdomen immediately below the right hemidiaphragm. Extensive pleural densities are present on the right which may represent localized fluid or pleural thickening. No definite pneumothorax is seen.",
        "generated_report": "the study is limited by poor positioning and patient rotation the heart size is likely within normal limits the mediastinal and hilar contours are probably unchanged allowing for differences in technique there is a large left pleural effusion with opacification of the left lung base likely reflecting compressive atelectasis superimposed infection cannot be excluded there is a small right and left basal pleasiacombination limited to right lower decathal bas\n-the study is limited by poor positioning and patient rotation the heart size is likely within normal limits the mediastinal and hilar contours are probably unchanged allowing for differences in technique there is a large left pleural effusion with opacification of the left lung base likely reflecting compressive atelectasis superimposed infection cannot be excluded there is a small right and left basal pleural effusion",
        "Evaluation(0/1/2/3/4)": "        "
    },
    {
        "image_path": "CXR569_IM-2169-0001/1.png",
        "ground_truth": "The heart size and pulmonary vascularity appear within normal limits. The left hemidiaphragm remains elevated. Right base densities are again noted which appear improved. Previously seen left pleural effusion has resolved. There continues to be some left base opacities which may represent atelectasis. Surgical clips and suture lines are noted in the mediastinum. An air-fluid level is seen in the upper right abdomen immediately below the right hemidiaphragm. Extensive pleural densities are present on the right which may represent localized fluid or pleural thickening. No definite pneumothorax is seen.",
        "generated_report": "the heart is mildly enlarged the mediastinal and hilar contours appear unchanged there is a moderate right pleural effusion with associated parenchymal opacity, probably atelectasis, although infection cannot be excluded a small left pleural effusion is present with patchy left basilar opacity, probably atelectasis there is no pneumothorax no evidence of pulmonary edema moderate right pleural effusion with associated parenchymal opacity, probably atelectasis, although infection is not excluded small left pleural effusion with associated patchy opacity",
        "Evaluation(0/1/2/3/4)": "        "
    },
    {
        "image_path": "CXR1030_IM-0024/0.png",
        "ground_truth": "Normal cardiomediastinal silhouette. There is no focal consolidation. There are no XXXX of a large pleural effusion. There is no pneumothorax. There is no acute bony abnormality seen. Mild degenerative changes of the spine.",
        "generated_report": "the lungs are clear without focal consolidation no pleural effusion or pneumothorax is seen the cardiac and mediastinal silhouettes are unremarkable no acute cardiopulmonary process",
        "Evaluation(0/1/2/3/4)": "        "
    },
    {
        "image_path": "CXR1030_IM-0024/1.png",
        "ground_truth": "Normal cardiomediastinal silhouette. There is no focal consolidation. There are no XXXX of a large pleural effusion. There is no pneumothorax. There is no acute bony abnormality seen. Mild degenerative changes of the spine.",
        "generated_report": "the lungs are clear without focal consolidation, pleural effusion or pneumothorax there is no pulmonary edema the heart is normal in size, and the mediastinal contours are normal no acute cardiopulmonary process",
        "Evaluation(0/1/2/3/4)": "        "
    },
    {
        "image_path": "CXR1608_IM-0394/0.png",
        "ground_truth": "The cardiac silhouette, upper mediastinum and pulmonary vasculature are within normal limits. There is no acute air space infiltrate, pleural effusion or pneumothorax. No pulmonary nodules are identified.",
        "generated_report": "the lungs are clear without focal consolidation no pleural effusion or pneumothorax is seen the cardiac and mediastinal silhouettes are unremarkable no acute cardiopulmonary process",
        "Evaluation(0/1/2/3/4)": "        "
    },
    {
        "image_path": "CXR1608_IM-0394/1.png",
        "ground_truth": "The cardiac silhouette, upper mediastinum and pulmonary vasculature are within normal limits. There is no acute air space infiltrate, pleural effusion or pneumothorax. No pulmonary nodules are identified.",
        "generated_report": "the lungs are clear without focal consolidation no pleural effusion or pneumothorax is seen the cardiac and mediastinal silhouettes are unremarkable no acute cardiopulmonary process",
        "Evaluation(0/1/2/3/4)": "        "
    },
    {
        "image_path": "CXR623_IM-2205/0.png",
        "ground_truth": "The heart is normal in size. The mediastinum is stable. Atherosclerotic calcifications of the aorta. There is again a pleural based density in the right lung base, XXXX related to subpleural fat. The appearance is stable from multiple previous studies. The lungs are clear. There is no pleural effusion.",
        "generated_report": "there are no acute consolidations, pleural effusions or pneumothorax no suspicious pulmonary nodules or masses heart size, mediastinal and hilar contours are normal no acute pneumonia",
        "Evaluation(0/1/2/3/4)": "        "
    },
    {
        "image_path": "CXR623_IM-2205/1.png",
        "ground_truth": "The heart is normal in size. The mediastinum is stable. Atherosclerotic calcifications of the aorta. There is again a pleural based density in the right lung base, XXXX related to subpleural fat. The appearance is stable from multiple previous studies. The lungs are clear. There is no pleural effusion.",
        "generated_report": "the lungs are clear without focal consolidation no pleural effusion or pneumothorax is seen the cardiac and mediastinal silhouettes are unremarkable no acute cardiopulmonary process",
        "Evaluation(0/1/2/3/4)": "        "
    },
    {
        "image_path": "CXR2965_IM-1358/0.png",
        "ground_truth": "Heart size within normal limits. No focal airspace disease. No pleural effusion. No pneumothorax.",
        "generated_report": "the lungs are clear without focal consolidation, effusion, or pneumothorax the cardiomediastinal silhouette is normal no acute osseous abnormalities no acute cardiopulmonary process",
        "Evaluation(0/1/2/3/4)": "        "
    },
    {
        "image_path": "CXR2965_IM-1358/1.png",
        "ground_truth": "Heart size within normal limits. No focal airspace disease. No pleural effusion. No pneumothorax.",
        "generated_report": "in comparison with the study of ___, there is little change and no evidence of acute cardiopulmonary disease no pneumonia, vascular congestion, or pleural effusion",
        "Evaluation(0/1/2/3/4)": "        "
    },
    {
        "image_path": "CXR2876_IM-1282/0.png",
        "ground_truth": "There are no focal areas of consolidation. No suspicious pulmonary opacities. Heart size within normal limits. No pleural effusions. There is no evidence of pneumothorax.",
        "generated_report": "the heart is mildly enlarged the mediastinal and hilar contours are normal there is no pleural effusion or pneumothorax the lungs are well-expanded and clear without focal consolidation pulmonary vasculature is within normal limits mild cardiomegaly no acute cardiopulmonary process",
        "Evaluation(0/1/2/3/4)": "        "
    },
    {
        "image_path": "CXR2876_IM-1282/1.png",
        "ground_truth": "There are no focal areas of consolidation. No suspicious pulmonary opacities. Heart size within normal limits. No pleural effusions. There is no evidence of pneumothorax.",
        "generated_report": "the lungs are clear without focal consolidation, pleural effusion or pneumothorax there is no pulmonary edema the heart is normal in size, and the mediastinal contours are normal no acute cardiopulmonary abnormality",
        "Evaluation(0/1/2/3/4)": "        "
    },
    {
        "image_path": "CXR3922_IM-1996-0001/0.png",
        "ground_truth": "Stable cardiomediastinal silhouette. No focal pulmonary opacity, pleural effusion or pneumothorax. No acute bony abnormality.",
        "generated_report": "the lungs are clear without focal consolidation no pleural effusion or pneumothorax is seen the cardiac silhouette is top-normal to mildly enlarged mediastinal contours are unremarkable top-normal to mildly enlarged cardiac silhouette no focal consolidation",
        "Evaluation(0/1/2/3/4)": "        "
    },
    {
        "image_path": "CXR3922_IM-1996-0001/1.png",
        "ground_truth": "Stable cardiomediastinal silhouette. No focal pulmonary opacity, pleural effusion or pneumothorax. No acute bony abnormality.",
        "generated_report": "the lungs are clear there is no focal consolidation, effusion, or pneumothorax the cardiomediastinal silhouette is within normal limits no visualized hilar adenopathy no acute osseous abnormalities no free intraperitoneal air no visualized hilar adenopathy on this chest x-ray no acute cardiopulmonary process",
        "Evaluation(0/1/2/3/4)": "        "
    },
    {
        "image_path": "CXR3085_IM-1444/0.png",
        "ground_truth": "Normal cardiomediastinal contours. Marrow pneumothorax, focal lung consolidation or pleural effusions.",
        "generated_report": "the lungs are clear without focal consolidation no pleural effusion or pneumothorax is seen the cardiac and mediastinal silhouettes are unremarkable no acute cardiopulmonary process",
        "Evaluation(0/1/2/3/4)": "        "
    },
    {
        "image_path": "CXR3085_IM-1444/1.png",
        "ground_truth": "Normal cardiomediastinal contours. Marrow pneumothorax, focal lung consolidation or pleural effusions.",
        "generated_report": "the overall impression is normal there is no evidence of pneumonia, edema, pleural effusion or pneumothorax the cardiomediastinal silhouette and hilar contours are normal no acute osseous abnormality is identified normal chest radiograph",
        "Evaluation(0/1/2/3/4)": "        "
    },
    {
        "image_path": "CXR913_IM-2417/0.png",
        "ground_truth": "Heart size normal. Stable cardiomediastinal silhouette. No pneumothorax, pleural effusion, or focal airspace disease. Bony structures are in XXXX alignment without fracture.",
        "generated_report": "the lungs are clear without focal consolidation no pleural effusion or pneumothorax is seen the cardiac and mediastinal silhouettes are unremarkable no acute cardiopulmonary process",
        "Evaluation(0/1/2/3/4)": "        "
    },
    {
        "image_path": "CXR913_IM-2417/1.png",
        "ground_truth": "Heart size normal. Stable cardiomediastinal silhouette. No pneumothorax, pleural effusion, or focal airspace disease. Bony structures are in XXXX alignment without fracture.",
        "generated_report": "the lungs are clear without focal consolidation no pleural effusion or pneumothorax is seen the cardiac and mediastinal silhouettes are unremarkable no acute cardiopulmonary process",
        "Evaluation(0/1/2/3/4)": "        "
    },
    {
        "image_path": "CXR3474_IM-1688/0.png",
        "ground_truth": "Crowded bronchovascular markings in the hilar and perihilar region, right lower lung zones. Low lung volumes. No noncalcified pulmonary nodules seen. No pleural effusion or pneumothorax. No small heart size. There is a right diaphragmatic hump. The soft tissues seen in the left cardiophrenic XXXX, could represent an ectatic descending aorta or hiatal hernia. Visualized XXXX of the chest XXXX are within normal limits. Degenerative changes demonstrated within the visualized thoracic spine.",
        "generated_report": "the lungs are clear without focal consolidation no pleural effusion or pneumothorax is seen the cardiac and mediastinal silhouettes are unremarkable no acute cardiopulmonary process",
        "Evaluation(0/1/2/3/4)": "        "
    },
    {
        "image_path": "CXR3474_IM-1688/1.png",
        "ground_truth": "Crowded bronchovascular markings in the hilar and perihilar region, right lower lung zones. Low lung volumes. No noncalcified pulmonary nodules seen. No pleural effusion or pneumothorax. No small heart size. There is a right diaphragmatic hump. The soft tissues seen in the left cardiophrenic XXXX, could represent an ectatic descending aorta or hiatal hernia. Visualized XXXX of the chest XXXX are within normal limits. Degenerative changes demonstrated within the visualized thoracic spine.",
        "generated_report": "in comparison with the study of ___, there is little change and no evidence of acute cardiopulmonary disease no pneumonia, vascular congestion, or pleural effusion",
        "Evaluation(0/1/2/3/4)": "        "
    },
    {
        "image_path": "CXR2146_IM-0766/0.png",
        "ground_truth": "Cardiac and mediastinal contours are within normal limits. The lungs are clear. Bony structures are intact.",
        "generated_report": "the lungs are clear without focal consolidation, effusion, or pneumothorax the cardiomediastinal silhouette is normal no acute osseous abnormalities no acute cardiopulmonary process",
        "Evaluation(0/1/2/3/4)": "        "
    },
    {
        "image_path": "CXR2146_IM-0766/1.png",
        "ground_truth": "Cardiac and mediastinal contours are within normal limits. The lungs are clear. Bony structures are intact.",
        "generated_report": "the lungs are clear without focal consolidation no pleural effusion or pneumothorax is seen the cardiac and mediastinal silhouettes are unremarkable no acute cardiopulmonary process",
        "Evaluation(0/1/2/3/4)": "        "
    },
    {
        "image_path": "CXR1742_IM-0489/0.png",
        "ground_truth": "Heart size mildly enlarged. No alveolar consolidation, no findings of pleural effusion or pulmonary edema. No pneumothorax. S-shaped spine curvature noted.",
        "generated_report": "the overall impression of this chest x-ray is normal no focal consolidation, pleural effusion, pneumothorax, or pulmonary edema is seen the heart size is normal mediastinal contours are normal no bony abnormality is detected no radiographic evidence for acute cardiopulmonary process",
        "Evaluation(0/1/2/3/4)": "        "
    },
    {
        "image_path": "CXR1742_IM-0489/1.png",
        "ground_truth": "Heart size mildly enlarged. No alveolar consolidation, no findings of pleural effusion or pulmonary edema. No pneumothorax. S-shaped spine curvature noted.",
        "generated_report": "the lungs are clear without focal consolidation no pleural effusion or pneumothorax is seen the cardiac and mediastinal silhouettes are unremarkable no acute cardiopulmonary process",
        "Evaluation(0/1/2/3/4)": "        "
    },
    {
        "image_path": "CXR1642_IM-0421/0.png",
        "ground_truth": "Lungs are clear. No pleural effusions or pneumothoraces. Heart size is normal with postoperative changes consistent with CABG. Degenerative changes in the thoracic spine.",
        "generated_report": "the most prominent feature visible in this chest x-ray is a left lower lobe opacity, which is likely atelectasis, although a superimposed infection cannot be excluded the opacity is not seen on the lateral view, so it is likely a linear atelectasis rather than a mass the cardiomediastinal silhouette and hila are normal there is no pleural effusion or pneumothorax visualized fracture of the right upper neck traight sc",
        "Evaluation(0/1/2/3/4)": "        "
    },
    {
        "image_path": "CXR1642_IM-0421/1.png",
        "ground_truth": "Lungs are clear. No pleural effusions or pneumothoraces. Heart size is normal with postoperative changes consistent with CABG. Degenerative changes in the thoracic spine.",
        "generated_report": "in comparison with the study of ___, there is little overall change again there is enlargement of the cardiac silhouette with some elevation of pulmonary venous pressure and prominence of central pulmonary vessels consistent with elevated pulmonary venous pressure no definite acute focal pneumonia or pleural effusion",
        "Evaluation(0/1/2/3/4)": "        "
    },
    {
        "image_path": "CXR2363_IM-0926/0.png",
        "ground_truth": "Heart size is upper limits of normal. The pulmonary XXXX and mediastinum are within normal limits. There is no pleural effusion or pneumothorax. There is right basilar air space opacity.",
        "generated_report": "the heart is mildly enlarged the mediastinal and hilar contours appear unremarkable there is no pleural effusion or pneumothorax the lungs appear clear the lungs are hyperinflated no evidence of acute disease",
        "Evaluation(0/1/2/3/4)": "        "
    },
    {
        "image_path": "CXR2363_IM-0926/1.png",
        "ground_truth": "Heart size is upper limits of normal. The pulmonary XXXX and mediastinum are within normal limits. There is no pleural effusion or pneumothorax. There is right basilar air space opacity.",
        "generated_report": "the heart is mildly enlarged there is mild pulmonary vascular congestion and mild pulmonary edema there is no pleural effusion or pneumothorax there is no focal consolidation or focal opacification mild cardiomegaly, pulmonary vascular congestion, and mild pulmonary edema",
        "Evaluation(0/1/2/3/4)": "        "
    },
    {
        "image_path": "CXR3508_IM-1710/0.png",
        "ground_truth": "The heart is normal in size. The cardiomediastinal contours are stable. There are stable bilateral pleural effusions with partial right-sided loculation. Biapical scarring and pleural thickening appears stable. There is again right-sided superior hilar retraction and mild rightward XXXX deviation. No acute infiltrate is appreciated.",
        "generated_report": "the heart size is normal the mediastinal and hilar contours are unremarkable the pulmonary vascularity is normal small bilateral pleural effusions are present, with a small amount of fluid in the minor fissure there is no focal consolidation or pneumothorax no acute osseous abnormalities are seen small bilateral pleural effusions",
        "Evaluation(0/1/2/3/4)": "        "
    },
    {
        "image_path": "CXR3508_IM-1710/1.png",
        "ground_truth": "The heart is normal in size. The cardiomediastinal contours are stable. There are stable bilateral pleural effusions with partial right-sided loculation. Biapical scarring and pleural thickening appears stable. There is again right-sided superior hilar retraction and mild rightward XXXX deviation. No acute infiltrate is appreciated.",
        "generated_report": "no, there are no visible indications of enlargement or abnormalities in the patient's lymph nodes in this chest x-ray image the lymph nodes are not clearly identified on this study, however, and this is not unexpected given the patient's body habitus and the lack of a lateral view the hilar contours are within normal limits there is no evidence of pneumothorax or pleural effusion there is a normal appearance of the patient'tory",
        "Evaluation(0/1/2/3/4)": "        "
    },
    {
        "image_path": "CXR2918_IM-1320/0.png",
        "ground_truth": "Cardiomediastinal silhouette is normal. Pulmonary vasculature and XXXX are normal. No consolidation, pneumothorax or large pleural effusion. Osseous structures and soft tissues are normal.",
        "generated_report": "no, there are no visible indications of enlargement or abnormalities in the patient's lymph nodes in this chest x-ray image the hila and mediastinal contours are within normal limits the heart size is normal the lungs are clear without evidence of focal consolidation, pleural effusion, or pneumothorax no visible indications of lymphadenopathy in this chest x-ray image",
        "Evaluation(0/1/2/3/4)": "        "
    },
    {
        "image_path": "CXR2918_IM-1320/1.png",
        "ground_truth": "Cardiomediastinal silhouette is normal. Pulmonary vasculature and XXXX are normal. No consolidation, pneumothorax or large pleural effusion. Osseous structures and soft tissues are normal.",
        "generated_report": "the lungs are clear without focal consolidation, effusion, or pneumothorax cardiomediastinal silhouette is within normal limits no acute osseous abnormalities no acute cardiopulmonary process",
        "Evaluation(0/1/2/3/4)": "        "
    },
    {
        "image_path": "CXR2088_IM-0719/0.png",
        "ground_truth": "Compared to prior examination from XXXX, there has been extubation and removal of central line and enteric tube. Stable cardiomegaly and mild thoracolumbar dextroscoliosis. Left basilar opacity XXXX represents chronic fibrosis/scar. No focal consolidation, pneumothorax, or effusion. No acute osseous abnormality.",
        "generated_report": "the lungs are clear without focal consolidation, pleural effusion or pneumothorax there is no pulmonary edema the heart is mildly enlarged, and the mediastinal contours are normal no acute cardiopulmonary process",
        "Evaluation(0/1/2/3/4)": "        "
    },
    {
        "image_path": "CXR2088_IM-0719/1.png",
        "ground_truth": "Compared to prior examination from XXXX, there has been extubation and removal of central line and enteric tube. Stable cardiomegaly and mild thoracolumbar dextroscoliosis. Left basilar opacity XXXX represents chronic fibrosis/scar. No focal consolidation, pneumothorax, or effusion. No acute osseous abnormality.",
        "generated_report": "the lungs are well expanded and clear there is no pleural effusion or pneumothorax the heart is enlarged with left ventricular and left atrial prominence, which is stable since prior examination no acute intrathoracic process stable cardiomegaly",
        "Evaluation(0/1/2/3/4)": "        "
    },
    {
        "image_path": "CXR1765_IM-0499/0.png",
        "ground_truth": "The cardiomediastinal silhouette is within normal limits. There is rounded calcified density within the left lower lobe most consistent with granuloma. Remaining lungs are clear without evidence of focal opacification. No pneumothorax or large pleural effusion. No acute bone abnormality.",
        "generated_report": "no, there are no indications of infection or inflammation in the chest on this radiograph there is no focal consolidation, pleural effusion, pulmonary edema, or pneumothorax the cardiomediastinal silhouette is within normal limits no acute cardiopulmonary process",
        "Evaluation(0/1/2/3/4)": "        "
    },
    {
        "image_path": "CXR1765_IM-0499/1.png",
        "ground_truth": "The cardiomediastinal silhouette is within normal limits. There is rounded calcified density within the left lower lobe most consistent with granuloma. Remaining lungs are clear without evidence of focal opacification. No pneumothorax or large pleural effusion. No acute bone abnormality.",
        "generated_report": "the overall impression of this chest x-ray is normal there is no evidence of pneumonia, edema, effusion, or pneumothorax cardiomediastinal silhouette is normal no bony abnormalities are identified no acute intrathoracic process",
        "Evaluation(0/1/2/3/4)": "        "
    },
    {
        "image_path": "CXR1470_IM-0303/0.png",
        "ground_truth": "Mediastinal contours are normal. Lungs are clear. There is no pneumothorax or large pleural effusion.",
        "generated_report": "the most prominent feature visible in this chest x-ray is a left lower lobe opacity, which is likely atelectasis, although a developing pneumonia cannot be excluded the opacity is not seen on the lateral view, so it is likely atelectasis secondary to vascular crowding due to low lung volumes the cardiomediastinal silhouette and hilar contours are normal the pleural surfaces are normal no pleural effusion or small opacity in the left lower fegde right hemi-feighard lower neck posterior cost space",
        "Evaluation(0/1/2/3/4)": "        "
    },
    {
        "image_path": "CXR1470_IM-0303/1.png",
        "ground_truth": "Mediastinal contours are normal. Lungs are clear. There is no pneumothorax or large pleural effusion.",
        "generated_report": "the overall impression is normal there is no evidence of pneumonia, edema, or pleural effusion there is no pneumothorax the cardiomediastinal silhouette and hilar contours are normal no acute cardiopulmonary process",
        "Evaluation(0/1/2/3/4)": "        "
    },
    {
        "image_path": "CXR3775_IM-1893/0.png",
        "ground_truth": "No focal lung consolidation. Heart size and pulmonary vascularity are within normal limits. No pneumothorax or pleural effusion. Osseous structures are grossly intact.",
        "generated_report": "the lungs are clear without focal consolidation no pleural effusion or pneumothorax is seen the cardiac and mediastinal silhouettes are unremarkable no acute cardiopulmonary process",
        "Evaluation(0/1/2/3/4)": "        "
    },
    {
        "image_path": "CXR3775_IM-1893/1.png",
        "ground_truth": "No focal lung consolidation. Heart size and pulmonary vascularity are within normal limits. No pneumothorax or pleural effusion. Osseous structures are grossly intact.",
        "generated_report": "no, there are no indications of infection or inflammation in the chest on this radiograph there is no focal consolidation, pleural effusion, pulmonary edema, or pneumothorax the cardiomediastinal silhouette is within normal limits no acute cardiopulmonary process",
        "Evaluation(0/1/2/3/4)": "        "
    },
    {
        "image_path": "CXR3521_IM-1719/0.png",
        "ground_truth": "The XXXX examination consists of frontal and lateral radiographs of the chest. The cardiomediastinal contours are within normal limits. There is right greater than left biapical bullous emphysema. No focal consolidation, pleural effusion, or pneumothorax identified. There are XXXX degenerative changes of the thoracic spine.",
        "generated_report": "the lungs are clear without focal consolidation no pleural effusion or pneumothorax is seen the cardiac and mediastinal silhouettes are unremarkable no acute cardiopulmonary process",
        "Evaluation(0/1/2/3/4)": "        "
    },
    {
        "image_path": "CXR3521_IM-1719/1.png",
        "ground_truth": "The XXXX examination consists of frontal and lateral radiographs of the chest. The cardiomediastinal contours are within normal limits. There is right greater than left biapical bullous emphysema. No focal consolidation, pleural effusion, or pneumothorax identified. There are XXXX degenerative changes of the thoracic spine.",
        "generated_report": "the lungs are clear without focal consolidation, pleural effusion or pneumothorax there is no pulmonary edema the heart is normal in size, and the mediastinal contours are normal no acute cardiopulmonary process",
        "Evaluation(0/1/2/3/4)": "        "
    },
    {
        "image_path": "CXR3382_IM-1629-0001/0.png",
        "ground_truth": "Prominent interstitial markings. There are small bilateral pleural effusions. No pneumothorax or focal consolidation. Normal heart size. Catheter tubing present in the upper midabdomen. There is bilateral acromioclavicular degenerative joint disease, right greater than left.",
        "generated_report": "the lungs are well expanded and clear there is no pleural effusion or pneumothorax the cardiomediastinal silhouette is unremarkable no acute cardiopulmonary process",
        "Evaluation(0/1/2/3/4)": "        "
    },
    {
        "image_path": "CXR3382_IM-1629-0001/1.png",
        "ground_truth": "Prominent interstitial markings. There are small bilateral pleural effusions. No pneumothorax or focal consolidation. Normal heart size. Catheter tubing present in the upper midabdomen. There is bilateral acromioclavicular degenerative joint disease, right greater than left.",
        "generated_report": "there are no indications of infection or inflammation in this chest x-ray image the lungs are well expanded and clear the cardiomediastinal silhouette, hila, and pleural surfaces are normal there is no pleural effusion or pneumothorax no acute cardiopulmonary process",
        "Evaluation(0/1/2/3/4)": "        "
    },
    {
        "image_path": "CXR1015_IM-0001/0.png",
        "ground_truth": "Streaky and patchy bibasilar opacities, triangular density projected over the heart on the lateral view. No definite pleural effusion seen, no typical findings of pulmonary edema. Considering differences in technical factors XXXX stable cardiomediastinal silhouette with normal heart size.",
        "generated_report": "the heart is mildly enlarged, but stable in size compared to prior exam from ___ the mediastinal and hilar contours are normal the lungs are clear there is no pleural effusion or pneumothorax no acute intrathoracic process",
        "Evaluation(0/1/2/3/4)": "        "
    },
    {
        "image_path": "CXR1015_IM-0001/1.png",
        "ground_truth": "Streaky and patchy bibasilar opacities, triangular density projected over the heart on the lateral view. No definite pleural effusion seen, no typical findings of pulmonary edema. Considering differences in technical factors XXXX stable cardiomediastinal silhouette with normal heart size.",
        "generated_report": "the lungs are clear without focal consolidation no pleural effusion or pneumothorax is seen the cardiac and mediastinal silhouettes are unremarkable no acute cardiopulmonary process",
        "Evaluation(0/1/2/3/4)": "        "
    },
    {
        "image_path": "CXR2537_IM-1049/0.png",
        "ground_truth": "Frontal and lateral views of the chest show an unchanged cardiomediastinal silhouette. Right-sided aortic XXXX. Normal mediastinal contour, pulmonary XXXX and vasculature, central airways and aeration of the lungs. There is right basal XXXX patchy opacity and bibasal atelectasis or scarring. There is no pleural effusion or pneumothorax. Right apical calcified granuloma noted.",
        "generated_report": "the heart is mildly enlarged the mediastinal and hilar contours are normal there is no pleural effusion or pneumothorax the lungs are well expanded and clear without focal consolidation concerning for pneumonia no acute cardiopulmonary process mild cardiomegaly",
        "Evaluation(0/1/2/3/4)": "        "
    },
    {
        "image_path": "CXR2537_IM-1049/1.png",
        "ground_truth": "Frontal and lateral views of the chest show an unchanged cardiomediastinal silhouette. Right-sided aortic XXXX. Normal mediastinal contour, pulmonary XXXX and vasculature, central airways and aeration of the lungs. There is right basal XXXX patchy opacity and bibasal atelectasis or scarring. There is no pleural effusion or pneumothorax. Right apical calcified granuloma noted.",
        "generated_report": "the lungs are well expanded there is mild pulmonary vascular congestion and mild interstitial edema no focal consolidation is seen there is no pleural effusion or pneumothorax the cardiomediastinal silhouette is unremarkable mild pulmonary vascular congestion and mild interstitial edema no focal consolidation",
        "Evaluation(0/1/2/3/4)": "        "
    },
    {
        "image_path": "CXR1460_IM-0298/0.png",
        "ground_truth": "Cardiac and mediastinal contours are within normal limits. The lungs are clear. Bony structures are intact.",
        "generated_report": "the lungs are clear without focal consolidation no pleural effusion or pneumothorax is seen the cardiac and mediastinal silhouettes are unremarkable no acute cardiopulmonary process",
        "Evaluation(0/1/2/3/4)": "        "
    },
    {
        "image_path": "CXR1460_IM-0298/1.png",
        "ground_truth": "Cardiac and mediastinal contours are within normal limits. The lungs are clear. Bony structures are intact.",
        "generated_report": "the overall impression of this chest x-ray is normal no focal consolidation, pleural effusion, pneumothorax, or pulmonary edema is seen the heart size is normal mediastinal contours are normal no bony abnormality is detected no radiographic evidence for acute cardiopulmonary process",
        "Evaluation(0/1/2/3/4)": "        "
    },
    {
        "image_path": "CXR1319_IM-0205/0.png",
        "ground_truth": "The heart size and pulmonary vascularity appear within normal limits. The lungs are free of focal airspace disease. No pleural effusion or pneumothorax is seen.",
        "generated_report": "the lungs are clear without focal consolidation no pleural effusion or pneumothorax is seen the cardiac and mediastinal silhouettes are unremarkable no acute cardiopulmonary process",
        "Evaluation(0/1/2/3/4)": "        "
    },
    {
        "image_path": "CXR1319_IM-0205/1.png",
        "ground_truth": "The heart size and pulmonary vascularity appear within normal limits. The lungs are free of focal airspace disease. No pleural effusion or pneumothorax is seen.",
        "generated_report": "the lungs are clear without focal consolidation no pleural effusion or pneumothorax is seen the cardiac and mediastinal silhouettes are unremarkable no acute cardiopulmonary process",
        "Evaluation(0/1/2/3/4)": "        "
    },
    {
        "image_path": "CXR3993_IM-2044/0.png",
        "ground_truth": "The heart is mildly enlarged. Left hemidiaphragm is elevated. There is no acute infiltrate or pleural effusion. The mediastinum is unremarkable.",
        "generated_report": "the lungs are clear without focal consolidation no pleural effusion or pneumothorax is seen the cardiac silhouette is top-normal to mildly enlarged no pulmonary edema is seen top-normal to mildly enlarged cardiac silhouette no focal consolidation or pulmonary edema",
        "Evaluation(0/1/2/3/4)": "        "
    },
    {
        "image_path": "CXR3993_IM-2044/1.png",
        "ground_truth": "The heart is mildly enlarged. Left hemidiaphragm is elevated. There is no acute infiltrate or pleural effusion. The mediastinum is unremarkable.",
        "generated_report": "there is no evidence of pneumonia, pleural effusion, pneumothorax, or pulmonary edema the cardiomediastinal silhouette is within normal limits no acute osseous abnormalities are detected no evidence of acute cardiopulmonary process",
        "Evaluation(0/1/2/3/4)": "        "
    },
    {
        "image_path": "CXR988_IM-2474/0.png",
        "ground_truth": "Lungs are clear. No focal infiltrate. No pleural effusion or pneumothorax. Normal cardiomediastinal silhouette.",
        "generated_report": "the lungs are clear without focal consolidation no pleural effusion or pneumothorax is seen the cardiac and mediastinal silhouettes are unremarkable no acute cardiopulmonary process",
        "Evaluation(0/1/2/3/4)": "        "
    },
    {
        "image_path": "CXR988_IM-2474/1.png",
        "ground_truth": "Lungs are clear. No focal infiltrate. No pleural effusion or pneumothorax. Normal cardiomediastinal silhouette.",
        "generated_report": "the most prominent feature visible in this chest x-ray is a left lower lobe opacity, which is likely atelectasis, although a superimposed infection cannot be excluded the opacity is not seen on the lateral view, so it is likely a linear atelectasis rather than a mass the cardiomediastinal silhouette and hila are normal there is no pneumothorax and no pleural effusion prominent feature of the visualized on the diaphragm",
        "Evaluation(0/1/2/3/4)": "        "
    },
    {
        "image_path": "CXR2445_IM-0981/0.png",
        "ground_truth": "The heart is normal in size. The mediastinum is unremarkable. The lungs are clear.",
        "generated_report": "the lungs are clear without focal consolidation no pleural effusion or pneumothorax is seen the cardiac and mediastinal silhouettes are unremarkable no acute cardiopulmonary process",
        "Evaluation(0/1/2/3/4)": "        "
    },
    {
        "image_path": "CXR2445_IM-0981/1.png",
        "ground_truth": "The heart is normal in size. The mediastinum is unremarkable. The lungs are clear.",
        "generated_report": "no, there are no visible indications of enlargement or abnormalities in the patient's lymph nodes in this chest x-ray image the lymph nodes are not visualized on this radiograph, however, they may be difficult to detect in this field of view given the patient's body habitus and positioning the hila are within normal limits on the lateral view, but are not well seen on the frontal view the heart is not clearly seen in this context, where there is an abnormality in this region, lymph nodes are partially visualized and partially obscured by the aortic knob, however, they are not well seen from the frontal view no evidence of lymph node enlargement or abnormalities otherwise suspicious for malignancy",
        "Evaluation(0/1/2/3/4)": "        "
    },
    {
        "image_path": "CXR1193_IM-0129/0.png",
        "ground_truth": "Stable enlarged cardiac silhouette. Persistent bilateral lower lobe airspace disease, not significantly XXXX compared to prior. No pleural effusion or pneumothorax. No acute bony abnormality.",
        "generated_report": "there are bilateral diffuse interstitial opacities, which are most likely due to pulmonary edema the heart size is mildly enlarged there is no pleural effusion or pneumothorax there are no focal consolidations concerning for pneumonia there is no acute osseous abnormality mild pulmonary edema",
        "Evaluation(0/1/2/3/4)": "        "
    },
    {
        "image_path": "CXR1193_IM-0129/1.png",
        "ground_truth": "Stable enlarged cardiac silhouette. Persistent bilateral lower lobe airspace disease, not significantly XXXX compared to prior. No pleural effusion or pneumothorax. No acute bony abnormality.",
        "generated_report": "the heart is mildly enlarged the mediastinal and hilar contours appear unchanged there is a new focal consolidation in the right lower lobe, concerning for pneumonia there is no pleural effusion or pneumothorax bony structures are unremarkable findings concerning for pneumonia in the right lower lobe",
        "Evaluation(0/1/2/3/4)": "        "
    },
    {
        "image_path": "CXR3472_IM-1688/0.png",
        "ground_truth": "The cardiomediastinal silhouette and vasculature are within normal limits for size and contour. The lungs are normally inflated and clear. Osseous structures are within normal limits for patient age.",
        "generated_report": "the heart is normal in size and shape the mediastinal and hilar contours appear within normal limits there is no pleural effusion or pneumothorax the lungs appear clear bony structures are unremarkable no evidence of acute cardiopulmonary disease",
        "Evaluation(0/1/2/3/4)": "        "
    },
    {
        "image_path": "CXR3472_IM-1688/1.png",
        "ground_truth": "The cardiomediastinal silhouette and vasculature are within normal limits for size and contour. The lungs are normally inflated and clear. Osseous structures are within normal limits for patient age.",
        "generated_report": "the most prominent feature visible in this chest x-ray is a left lower lobe opacity, which is likely atelectasis, but cannot exclude pneumonia in the correct clinical setting there is no pleural effusion, pulmonary edema or pneumothorax the cardiomediastinal silhouette is normal no acute osseous abnormalities identified no acute cardiopulmonary process left lower lobe opacity is likely atelectasis, but cannot exclude pneumonia in the correct clinical setting",
        "Evaluation(0/1/2/3/4)": "        "
    },
    {
        "image_path": "CXR850_IM-2373-0001/0.png",
        "ground_truth": "Stable appearance of the cardiomediastinal silhouette. There is no pneumothorax, pleural effusion, or focal airspace consolidation.",
        "generated_report": "no, there are no indications of infection or inflammation in the chest on this radiograph there is no focal consolidation, pleural effusion, pulmonary edema, or pneumothorax the cardiomediastinal silhouette is within normal limits no acute cardiopulmonary process",
        "Evaluation(0/1/2/3/4)": "        "
    },
    {
        "image_path": "CXR850_IM-2373-0001/1.png",
        "ground_truth": "Stable appearance of the cardiomediastinal silhouette. There is no pneumothorax, pleural effusion, or focal airspace consolidation.",
        "generated_report": "the overall impression of this chest x-ray is normal there is no evidence of pneumonia, edema, pleural effusion or pneumothorax the cardiomediastinal silhouette and hilar contours are normal no acute osseous abnormality is identified no acute cardiopulmonary process",
        "Evaluation(0/1/2/3/4)": "        "
    },
    {
        "image_path": "CXR1277_IM-0185/0.png",
        "ground_truth": "PA and lateral views the chest were obtained. The cardiomediastinal silhouette is normal in size and configuration. The lungs are well aerated. No pneumothorax, pleural effusion, or lobar air space consolidation. XXXX right middle lobe collapse appears less distinct than on prior study.",
        "generated_report": "the overall impression of this chest x-ray is normal there is no evidence of pneumonia, edema, effusion, or pneumothorax cardiomediastinal silhouette is normal no bony abnormalities are identified no acute intrathoracic process",
        "Evaluation(0/1/2/3/4)": "        "
    },
    {
        "image_path": "CXR1277_IM-0185/1.png",
        "ground_truth": "PA and lateral views the chest were obtained. The cardiomediastinal silhouette is normal in size and configuration. The lungs are well aerated. No pneumothorax, pleural effusion, or lobar air space consolidation. XXXX right middle lobe collapse appears less distinct than on prior study.",
        "generated_report": "the lungs are clear without focal consolidation no pleural effusion or pneumothorax is seen the cardiac and mediastinal silhouettes are unremarkable no acute cardiopulmonary process",
        "Evaluation(0/1/2/3/4)": "        "
    },
    {
        "image_path": "CXR2145_IM-0766/0.png",
        "ground_truth": "The cardiomediastinal silhouette is normal. The lungs are clear. There is no pneumothorax or pneumomediastinum. Visualized bony structures are normal.",
        "generated_report": "the lungs are clear without focal consolidation, effusion, or edema the cardiomediastinal silhouette is within normal limits no acute osseous abnormalities no acute cardiopulmonary process",
        "Evaluation(0/1/2/3/4)": "        "
    },
    {
        "image_path": "CXR2145_IM-0766/1.png",
        "ground_truth": "The cardiomediastinal silhouette is normal. The lungs are clear. There is no pneumothorax or pneumomediastinum. Visualized bony structures are normal.",
        "generated_report": "the lungs are clear without focal consolidation, pleural effusion or pneumothorax there is no pulmonary edema the heart is normal in size, and the mediastinal contours are normal no acute cardiopulmonary process",
        "Evaluation(0/1/2/3/4)": "        "
    },
    {
        "image_path": "CXR3016_IM-1392/0.png",
        "ground_truth": "Cardiac and mediastinal contours are within normal limits. Prior granulomatous disease. The lungs are clear. Thoracic spondylosis.",
        "generated_report": "in comparison with the study of ___, there is little change and no evidence of acute cardiopulmonary disease no pneumonia, vascular congestion, or pleural effusion",
        "Evaluation(0/1/2/3/4)": "        "
    },
    {
        "image_path": "CXR3016_IM-1392/1.png",
        "ground_truth": "Cardiac and mediastinal contours are within normal limits. Prior granulomatous disease. The lungs are clear. Thoracic spondylosis.",
        "generated_report": "in comparison with the study of ___, there is little change and no evidence of acute cardiopulmonary disease no pneumonia, vascular congestion, or pleural effusion",
        "Evaluation(0/1/2/3/4)": "        "
    },
    {
        "image_path": "CXR308_IM-1439/0.png",
        "ground_truth": "Stable appearing right-sided XXXX the opacities. There is persistent elevation of the right hemidiaphragm. The cardiac silhouette and mediastinal contours are within normal limits. There is no pneumothorax.",
        "generated_report": "there are no indications of infection or inflammation in this chest x-ray image the lungs are well expanded and clear the cardiomediastinal silhouette, hila, and pleural surfaces are normal there is no pleural effusion or pneumothorax no acute cardiopulmonary process",
        "Evaluation(0/1/2/3/4)": "        "
    },
    {
        "image_path": "CXR308_IM-1439/1.png",
        "ground_truth": "Stable appearing right-sided XXXX the opacities. There is persistent elevation of the right hemidiaphragm. The cardiac silhouette and mediastinal contours are within normal limits. There is no pneumothorax.",
        "generated_report": "the most prominent feature visible in this chest x-ray is a left lower lobe opacity, which is likely atelectasis, although a superimposed infection cannot be excluded the opacity is not seen on the lateral view, so it is likely atelectasis rather than pneumonia the cardiomediastinal silhouette and hila are normal there is no pleural effusion or pneumothorax visualized bony structures are intact",
        "Evaluation(0/1/2/3/4)": "        "
    },
    {
        "image_path": "CXR1377_IM-0242/0.png",
        "ground_truth": "The heart size is normal. The mediastinal contour is within normal limits. The lungs are free of any focal infiltrates. There are no nodules or masses. No visible pneumothorax. No visible pleural fluid. The XXXX are grossly normal. There is no visible free intraperitoneal air under the diaphragm.",
        "generated_report": "in comparison with the study of ___, there is no change or evidence of acute cardiopulmonary disease no pneumonia, vascular congestion, or pleural effusion",
        "Evaluation(0/1/2/3/4)": "        "
    },
    {
        "image_path": "CXR1377_IM-0242/1.png",
        "ground_truth": "The heart size is normal. The mediastinal contour is within normal limits. The lungs are free of any focal infiltrates. There are no nodules or masses. No visible pneumothorax. No visible pleural fluid. The XXXX are grossly normal. There is no visible free intraperitoneal air under the diaphragm.",
        "generated_report": "no, there are no indications of infection or inflammation in this chest x-ray image the lungs are well expanded and clear the cardiomediastinal silhouette, hila, and pleural surfaces are normal there is no pneumothorax or pleural effusion no infection or inflammation",
        "Evaluation(0/1/2/3/4)": "        "
    },
    {
        "image_path": "CXR2209_IM-0816/0.png",
        "ground_truth": "The heart is normal in size. The mediastinum is unremarkable. Emphysematous changes are identified. The lungs are otherwise grossly clear.",
        "generated_report": "the lungs are clear without focal consolidation no pleural effusion or pneumothorax is seen the cardiac and mediastinal silhouettes are unremarkable no acute cardiopulmonary process",
        "Evaluation(0/1/2/3/4)": "        "
    },
    {
        "image_path": "CXR2209_IM-0816/1.png",
        "ground_truth": "The heart is normal in size. The mediastinum is unremarkable. Emphysematous changes are identified. The lungs are otherwise grossly clear.",
        "generated_report": "the most prominent feature visible in this chest x-ray is a left lower lobe opacity, which is likely atelectasis, although a superimposed infection cannot be excluded the opacity is not seen on the lateral view, so it is likely a linear opacity in the left lower lobe, possibly due to atelectasis or scarring the cardiomediastinal and hilar contours are normal there is no pleural effusion is seen no displaced right-sided pleastic a small calcification in the left mid serum shadow",
        "Evaluation(0/1/2/3/4)": "        "
    },
    {
        "image_path": "CXR3221_IM-1522/0.png",
        "ground_truth": "The lungs are clear bilaterally. Specifically, no evidence of focal consolidation, pneumothorax, or pleural effusion.. Cardio mediastinal silhouette is unremarkable. Visualized osseous structures of the thorax are without acute abnormality.",
        "generated_report": "the lungs are clear without focal consolidation no pleural effusion or pneumothorax is seen the cardiac and mediastinal silhouettes are unremarkable no acute cardiopulmonary process",
        "Evaluation(0/1/2/3/4)": "        "
    },
    {
        "image_path": "CXR3221_IM-1522/1.png",
        "ground_truth": "The lungs are clear bilaterally. Specifically, no evidence of focal consolidation, pneumothorax, or pleural effusion.. Cardio mediastinal silhouette is unremarkable. Visualized osseous structures of the thorax are without acute abnormality.",
        "generated_report": "no, there are no visible indications of enlargement or abnormalities in the patient's lymph nodes in this chest x-ray image the lymph nodes are not visualized on this chest radiograph, and there is no evidence of lymphadenopathy on this examination the hila and mediastinal contours are normal there is no pleural effusion or pneumothorax the cardiac and mediastinal silhouettes are unremarkable and normal no visualized abnormalities in the lymph nodes",
        "Evaluation(0/1/2/3/4)": "        "
    },
    {
        "image_path": "CXR2433_IM-0975/0.png",
        "ground_truth": "Low lung volumes with bibasilar subsegmental atelectasis. No focal consolidations, pleural effusions, or pneumothoraces. Cardiomediastinal silhouette is within normal limits. Degenerative changes of the thoracic spine.",
        "generated_report": "the study is limited by poor penetration and low lung volumes the heart is enlarged and the aorta is tortuous there is no definite consolidation or pulmonary edema there is no pneumothorax or pleural effusion no acute cardiopulmonary abnormality",
        "Evaluation(0/1/2/3/4)": "        "
    },
    {
        "image_path": "CXR2433_IM-0975/1.png",
        "ground_truth": "Low lung volumes with bibasilar subsegmental atelectasis. No focal consolidations, pleural effusions, or pneumothoraces. Cardiomediastinal silhouette is within normal limits. Degenerative changes of the thoracic spine.",
        "generated_report": "the lungs are clear without focal consolidation, effusion, or edema the cardiomediastinal silhouette is within normal limits no acute osseous abnormalities no acute cardiopulmonary process",
        "Evaluation(0/1/2/3/4)": "        "
    },
    {
        "image_path": "CXR2575_IM-1075/0.png",
        "ground_truth": "The lungs are clear. Heart size is normal. No pneumothorax. There are endplate changes within the spine.",
        "generated_report": "the lungs are clear without focal consolidation, pleural effusion or pneumothorax there is no pulmonary edema the heart is mildly enlarged, unchanged from prior exams the mediastinal and hilar contours are normal no acute cardiopulmonary process",
        "Evaluation(0/1/2/3/4)": "        "
    },
    {
        "image_path": "CXR2575_IM-1075/1.png",
        "ground_truth": "The lungs are clear. Heart size is normal. No pneumothorax. There are endplate changes within the spine.",
        "generated_report": "in comparison with the study of ___, there is little change and no evidence of acute cardiopulmonary disease no pneumonia, vascular congestion, or pleural effusion",
        "Evaluation(0/1/2/3/4)": "        "
    },
    {
        "image_path": "CXR761_IM-2310/0.png",
        "ground_truth": "Lung volumes are low. No focal infiltrates. Heart size normal.",
        "generated_report": "the most prominent feature visible in this chest x-ray is a left lower lobe opacity, which is likely atelectasis, although a superimposed infection cannot be excluded the opacity is not seen on the lateral view, so it is likely a linear atelectasis versus a small consolidation the cardiomediastinal silhouette and hila are normal there is no pleural effusion or pneumothorax visualized visualized irregularity of the diaphragm may indicate atelectasis",
        "Evaluation(0/1/2/3/4)": "        "
    },
    {
        "image_path": "CXR761_IM-2310/1.png",
        "ground_truth": "Lung volumes are low. No focal infiltrates. Heart size normal.",
        "generated_report": "the lungs are clear without focal consolidation no pleural effusion or pneumothorax is seen the cardiac and mediastinal silhouettes are unremarkable no acute cardiopulmonary process",
        "Evaluation(0/1/2/3/4)": "        "
    },
    {
        "image_path": "CXR2531_IM-1045/0.png",
        "ground_truth": "The lungs are clear bilaterally. Specifically, no evidence of focal consolidation, pneumothorax, or pleural effusion.. Scattered calcified granulomas noted. Cardio mediastinal silhouette is unremarkable. Visualized osseous structures of the thorax demonstrate mild multilevel degenerative disc disease of the thoracolumbar spine without acute abnormality.",
        "generated_report": "the lungs are clear without focal consolidation, pleural effusion or pneumothorax there is no pulmonary edema the heart is normal in size, and the mediastinal contours are normal no acute cardiopulmonary process",
        "Evaluation(0/1/2/3/4)": "        "
    },
    {
        "image_path": "CXR2531_IM-1045/1.png",
        "ground_truth": "The lungs are clear bilaterally. Specifically, no evidence of focal consolidation, pneumothorax, or pleural effusion.. Scattered calcified granulomas noted. Cardio mediastinal silhouette is unremarkable. Visualized osseous structures of the thorax demonstrate mild multilevel degenerative disc disease of the thoracolumbar spine without acute abnormality.",
        "generated_report": "the lungs are clear without focal consolidation, pleural effusion or pneumothorax there is no pulmonary edema the heart is normal in size, and the mediastinal contours are normal no acute cardiopulmonary abnormality",
        "Evaluation(0/1/2/3/4)": "        "
    },
    {
        "image_path": "CXR3415_IM-1650/0.png",
        "ground_truth": "No acute osseous abnormality. Mild degenerative changes of the thoracic spine. Stable normal cardiomediastinal silhouette and hilar contours. Prominence of superior mediastinal, XXXX superimposed structures. No focal area of consolidation, pleural effusion, or pneumothorax. Mild bibasilar atelectasis.",
        "generated_report": "there are no acute consolidations, pleural effusions or pneumothorax no suspicious pulmonary nodules or masses heart size, mediastinal and hilar contours are normal no evidence of infection or inflammation",
        "Evaluation(0/1/2/3/4)": "        "
    },
    {
        "image_path": "CXR3415_IM-1650/1.png",
        "ground_truth": "No acute osseous abnormality. Mild degenerative changes of the thoracic spine. Stable normal cardiomediastinal silhouette and hilar contours. Prominence of superior mediastinal, XXXX superimposed structures. No focal area of consolidation, pleural effusion, or pneumothorax. Mild bibasilar atelectasis.",
        "generated_report": "the overall impression of this chest x-ray is normal no focal consolidation, pleural effusion, pneumothorax, or pulmonary edema is seen the heart size is normal mediastinal contours are normal no bony abnormality is detected no radiographic evidence for acute cardiopulmonary process",
        "Evaluation(0/1/2/3/4)": "        "
    },
    {
        "image_path": "CXR2378_IM-0938/0.png",
        "ground_truth": "Cardiomediastinal silhouettes are within normal limits. Lungs are clear without focal consolidation, pneumothorax, or pleural effusion. Stable left lower lobe calcified granuloma. Remote left clavicle fracture.",
        "generated_report": "the lungs are clear without focal consolidation no pleural effusion or pneumothorax is seen the cardiac and mediastinal silhouettes are unremarkable no acute cardiopulmonary process",
        "Evaluation(0/1/2/3/4)": "        "
    },
    {
        "image_path": "CXR2378_IM-0938/1.png",
        "ground_truth": "Cardiomediastinal silhouettes are within normal limits. Lungs are clear without focal consolidation, pneumothorax, or pleural effusion. Stable left lower lobe calcified granuloma. Remote left clavicle fracture.",
        "generated_report": "the heart is mildly enlarged the mediastinal and hilar contours are normal there is no pleural effusion or pneumothorax the lungs are well-expanded and clear without focal consolidation pulmonary vasculature is within normal limits mild cardiomegaly no acute cardiopulmonary process",
        "Evaluation(0/1/2/3/4)": "        "
    },
    {
        "image_path": "CXR980_IM-2468/0.png",
        "ground_truth": "Heart size and mediastinal contours appear within normal limits. Pulmonary vascularity is within normal limits. No focal consolidation, suspicious pulmonary opacity, pneumothorax or definite pleural effusion. Visualized osseous structures appear intact.",
        "generated_report": "the lungs are clear without focal consolidation no pleural effusion or pneumothorax is seen the cardiac and mediastinal silhouettes are unremarkable no acute cardiopulmonary process",
        "Evaluation(0/1/2/3/4)": "        "
    },
    {
        "image_path": "CXR980_IM-2468/1.png",
        "ground_truth": "Heart size and mediastinal contours appear within normal limits. Pulmonary vascularity is within normal limits. No focal consolidation, suspicious pulmonary opacity, pneumothorax or definite pleural effusion. Visualized osseous structures appear intact.",
        "generated_report": "no acute cardiopulmonary process",
        "Evaluation(0/1/2/3/4)": "        "
    },
    {
        "image_path": "CXR2159_IM-0776/0.png",
        "ground_truth": "The lungs and pleural spaces show no acute abnormality. Heart size and pulmonary vascularity within normal limits. .",
        "generated_report": "the lungs are clear without focal consolidation no pleural effusion or pneumothorax is seen the cardiac and mediastinal silhouettes are unremarkable no acute cardiopulmonary process",
        "Evaluation(0/1/2/3/4)": "        "
    },
    {
        "image_path": "CXR2159_IM-0776/1.png",
        "ground_truth": "The lungs and pleural spaces show no acute abnormality. Heart size and pulmonary vascularity within normal limits. .",
        "generated_report": "there are no acute consolidations, pleural effusions or pneumothorax no pulmonary edema cardiomediastinal silhouette is within normal limits no acute osseous abnormalities no acute intrapulmonary process likely due to technical limitations of portable chest x-ray, there are no significant pleural abnormalities",
        "Evaluation(0/1/2/3/4)": "        "
    },
    {
        "image_path": "CXR877_IM-2392/0.png",
        "ground_truth": "XXXX sternotomy XXXX appear intact. Surgical clips overlying the mediastinum. Mitral valve replacement seen. Low lung volumes. The interstitial markings appear prominent, which may represent interstitial edema. There is mild blunting of the posterior sulcus on the lateral view, which could represent a small effusion. No pneumothorax. No acute bony abnormality.",
        "generated_report": "the lungs are clear without focal consolidation, effusion, or pneumothorax cardiomediastinal silhouette is normal no acute osseous abnormalities no acute cardiopulmonary process",
        "Evaluation(0/1/2/3/4)": "        "
    },
    {
        "image_path": "CXR877_IM-2392/1.png",
        "ground_truth": "XXXX sternotomy XXXX appear intact. Surgical clips overlying the mediastinum. Mitral valve replacement seen. Low lung volumes. The interstitial markings appear prominent, which may represent interstitial edema. There is mild blunting of the posterior sulcus on the lateral view, which could represent a small effusion. No pneumothorax. No acute bony abnormality.",
        "generated_report": "the heart is mildly enlarged the mediastinal and hilar contours appear unchanged there is a new diffuse interstitial abnormality most suggestive of mild pulmonary edema there is no definite pleural effusion or pneumothorax findings suggest mild pulmonary edema",
        "Evaluation(0/1/2/3/4)": "        "
    },
    {
        "image_path": "CXR2401_IM-0950/0.png",
        "ground_truth": "Cardiomediastinal silhouette is within normal limits of size and appearance. The pulmonary vascularity is unremarkable. Lungs are expanded and clear airspace disease. Negative for pneumothorax, pleural effusion, or pneumoperitoneum. Limited bone evaluation reveals no acute abnormality.",
        "generated_report": "no, there are no visible indications of enlargement or abnormalities in the patient's lymph nodes in this chest x-ray image the mediastinal silhouette is within normal limits the hila are unremarkable there is no evidence of lymphadenopathy the lungs are well expanded and clear there is no pleural effusion or pneumothorax no evidence of lymphadenopathy",
        "Evaluation(0/1/2/3/4)": "        "
    },
    {
        "image_path": "CXR2401_IM-0950/1.png",
        "ground_truth": "Cardiomediastinal silhouette is within normal limits of size and appearance. The pulmonary vascularity is unremarkable. Lungs are expanded and clear airspace disease. Negative for pneumothorax, pleural effusion, or pneumoperitoneum. Limited bone evaluation reveals no acute abnormality.",
        "generated_report": "no, there are no visible indications of enlargement or abnormalities in the patient's lymph nodes in this chest x-ray image the mediastinal contours are normal the cardiac silhouette and hila are normal there is no pleural effusion or pneumothorax no evidence of lymphadenopathy in this chest x-ray image",
        "Evaluation(0/1/2/3/4)": "        "
    },
    {
        "image_path": "CXR535_IM-2142/0.png",
        "ground_truth": "There is S-shaped thoracolumbar scoliosis. There are T-spine osteophytes. XXXX opacity in the left lower lobe XXXX represents atelectasis or scarring. There is no pneumothorax. There is no large pleural effusion. The cardiomediastinal silhouette is within normal limits. There is no lobar pneumonia. There are calcified hilar lymph XXXX.",
        "generated_report": "in comparison with the study of ___, there is little change and no evidence of acute cardiopulmonary disease no pneumonia, vascular congestion, or pleural effusion",
        "Evaluation(0/1/2/3/4)": "        "
    },
    {
        "image_path": "CXR535_IM-2142/1.png",
        "ground_truth": "There is S-shaped thoracolumbar scoliosis. There are T-spine osteophytes. XXXX opacity in the left lower lobe XXXX represents atelectasis or scarring. There is no pneumothorax. There is no large pleural effusion. The cardiomediastinal silhouette is within normal limits. There is no lobar pneumonia. There are calcified hilar lymph XXXX.",
        "generated_report": "the overall impression of this chest x-ray is normal no focal consolidation, pleural effusion, pneumothorax, or pulmonary edema is seen the heart size is normal mediastinal contours are normal no bony abnormality is detected no radiographic evidence for acute cardiopulmonary process",
        "Evaluation(0/1/2/3/4)": "        "
    },
    {
        "image_path": "CXR1269_IM-0181/0.png",
        "ground_truth": "Normal heart size. Hyperexpanded lungs without focal consolidation, pneumothorax or large pleural effusion. Left nipple silhouette visualized. Negative for acute bone abnormality.",
        "generated_report": "the lungs are clear without focal consolidation, pleural effusion or pneumothorax there is no pulmonary edema the heart is normal in size, and the mediastinal contours are normal no acute cardiopulmonary process",
        "Evaluation(0/1/2/3/4)": "        "
    },
    {
        "image_path": "CXR1269_IM-0181/1.png",
        "ground_truth": "Normal heart size. Hyperexpanded lungs without focal consolidation, pneumothorax or large pleural effusion. Left nipple silhouette visualized. Negative for acute bone abnormality.",
        "generated_report": "the lungs are clear without focal consolidation no pleural effusion or pneumothorax is seen the cardiac and mediastinal silhouettes are unremarkable no acute cardiopulmonary process",
        "Evaluation(0/1/2/3/4)": "        "
    },
    {
        "image_path": "CXR427_IM-2070/0.png",
        "ground_truth": "The cardiomediastinal silhouette is within normal limits for size and contour. The lungs are normally inflated without evidence of focal airspace disease, pleural effusion, or pneumothorax. Osseous structures are within normal limits for patient age..",
        "generated_report": "the lungs are clear without focal consolidation no pleural effusion or pneumothorax is seen the cardiac and mediastinal silhouettes are unremarkable no acute cardiopulmonary process",
        "Evaluation(0/1/2/3/4)": "        "
    },
    {
        "image_path": "CXR427_IM-2070/1.png",
        "ground_truth": "The cardiomediastinal silhouette is within normal limits for size and contour. The lungs are normally inflated without evidence of focal airspace disease, pleural effusion, or pneumothorax. Osseous structures are within normal limits for patient age..",
        "generated_report": "the heart is normal in size and shape the mediastinal and hilar contours are normal there is no pleural effusion or pneumothorax the lungs are well-expanded and clear without focal consolidation pulmonary vasculature is within normal limits no acute cardiopulmonary process",
        "Evaluation(0/1/2/3/4)": "        "
    },
    {
        "image_path": "CXR2314_IM-0889/0.png",
        "ground_truth": "The lungs are XXXX. XXXX opacities are present in the right costophrenic XXXX. No focal infiltrates. Heart size normal.",
        "generated_report": "the overall impression of this chest x-ray is normal there is no evidence of pneumonia, edema, effusion, or pneumothorax cardiomediastinal silhouette is normal no bony abnormalities are identified normal chest x-ray",
        "Evaluation(0/1/2/3/4)": "        "
    },
    {
        "image_path": "CXR2314_IM-0889/1.png",
        "ground_truth": "The lungs are XXXX. XXXX opacities are present in the right costophrenic XXXX. No focal infiltrates. Heart size normal.",
        "generated_report": "the lungs are clear without focal consolidation no pleural effusion or pneumothorax is seen the cardiac and mediastinal silhouettes are unremarkable no acute cardiopulmonary process",
        "Evaluation(0/1/2/3/4)": "        "
    },
    {
        "image_path": "CXR891_IM-2403/0.png",
        "ground_truth": "The heart size and pulmonary vascularity appear within normal limits. The lungs are free of focal airspace disease. No pleural effusion or pneumothorax is seen.",
        "generated_report": "the lungs are clear without focal consolidation no pleural effusion or pneumothorax is seen the cardiac and mediastinal silhouettes are unremarkable no acute cardiopulmonary process",
        "Evaluation(0/1/2/3/4)": "        "
    },
    {
        "image_path": "CXR891_IM-2403/1.png",
        "ground_truth": "The heart size and pulmonary vascularity appear within normal limits. The lungs are free of focal airspace disease. No pleural effusion or pneumothorax is seen.",
        "generated_report": "the lungs are clear without focal consolidation no pleural effusion or pneumothorax is seen the cardiac and mediastinal silhouettes are unremarkable no acute cardiopulmonary process",
        "Evaluation(0/1/2/3/4)": "        "
    },
    {
        "image_path": "CXR1126_IM-0082/0.png",
        "ground_truth": "XXXX sternotomy XXXX and mediastinal surgical clips remain in XXXX. The cardiomediastinal silhouette is stable in appearance. The thoracic aorta is tortuous and calcified with stable appearance since XXXX exam. No focal areas of pulmonary consolidation. Scattered right basilar subsegmental atelectasis. The left lung appears clear. No pneumothorax or pleural effusion present. Moderate degenerative changes of the thoracic spine. Osteopenia. Mild loss of XXXX of a mid thoracic vertebral body.",
        "generated_report": "the most prominent feature visible in this chest x-ray is a left lower lobe opacity, which is likely atelectasis, although a superimposed infection cannot be excluded the opacity is not seen on the lateral view, so it is likely atelectasis rather than pneumonia the cardiomediastinal and hilar contours are normal there is no pleural effusion or pneumothorax visualized visualized degenerative changes of the thoracic spine are noted 1 2 2 2 2 2 2 2 2 2 2 2 2 2 sternal sutures are noted",
        "Evaluation(0/1/2/3/4)": "        "
    },
    {
        "image_path": "CXR1126_IM-0082/1.png",
        "ground_truth": "XXXX sternotomy XXXX and mediastinal surgical clips remain in XXXX. The cardiomediastinal silhouette is stable in appearance. The thoracic aorta is tortuous and calcified with stable appearance since XXXX exam. No focal areas of pulmonary consolidation. Scattered right basilar subsegmental atelectasis. The left lung appears clear. No pneumothorax or pleural effusion present. Moderate degenerative changes of the thoracic spine. Osteopenia. Mild loss of XXXX of a mid thoracic vertebral body.",
        "generated_report": "the lungs are clear without focal consolidation no pleural effusion or pneumothorax is seen the cardiac and mediastinal silhouettes are stable no acute cardiopulmonary process",
        "Evaluation(0/1/2/3/4)": "        "
    },
    {
        "image_path": "CXR136_IM-0233/0.png",
        "ground_truth": "Heart size normal. Lungs are clear. XXXX are normal. No pneumonia, effusions, edema, pneumothorax, adenopathy, nodules or masses.",
        "generated_report": "the lungs are clear without focal consolidation no pleural effusion or pneumothorax is seen the cardiac and mediastinal silhouettes are unremarkable no acute cardiopulmonary process",
        "Evaluation(0/1/2/3/4)": "        "
    },
    {
        "image_path": "CXR136_IM-0233/1.png",
        "ground_truth": "Heart size normal. Lungs are clear. XXXX are normal. No pneumonia, effusions, edema, pneumothorax, adenopathy, nodules or masses.",
        "generated_report": "the lungs are clear without focal consolidation no pleural effusion or pneumothorax is seen the cardiac and mediastinal silhouettes are unremarkable no acute cardiopulmonary process",
        "Evaluation(0/1/2/3/4)": "        "
    },
    {
        "image_path": "CXR2768_IM-1212/0.png",
        "ground_truth": "XXXX XXXX and lateral chest examination was obtained. The heart silhouette is normal in size and contour. Aortic XXXX appear unremarkable. Lungs demonstrate no acute findings. There is no effusion or pneumothorax.",
        "generated_report": "the overall impression is normal there is no evidence of pneumonia, edema, or pleural effusion the cardiomediastinal silhouette and hilar contours are normal no acute osseous abnormality is identified no acute cardiopulmonary process",
        "Evaluation(0/1/2/3/4)": "        "
    },
    {
        "image_path": "CXR2768_IM-1212/1.png",
        "ground_truth": "XXXX XXXX and lateral chest examination was obtained. The heart silhouette is normal in size and contour. Aortic XXXX appear unremarkable. Lungs demonstrate no acute findings. There is no effusion or pneumothorax.",
        "generated_report": "the most prominent feature visible in this chest x-ray is a left lower lobe opacity, which is likely atelectasis, although a superimposed infection cannot be excluded the opacity is not seen on the lateral view, so it is likely a linear atelectasis rather than a mass the cardiomediastinal silhouette and hila are normal there is no pleural effusion or pneumothorax visualized fracture of the right lower complexity later lower sided rib",
        "Evaluation(0/1/2/3/4)": "        "
    },
    {
        "image_path": "CXR1950_IM-0618/0.png",
        "ground_truth": "Cardiac and mediastinal contours are unremarkable. Pulmonary vascularity is within normal limits. No focal air space opacities, pleural effusion, or pneumothorax. XXXX are grossly unremarkable.",
        "generated_report": "the lungs are clear without focal consolidation no pleural effusion or pneumothorax is seen the cardiac and mediastinal silhouettes are unremarkable no acute cardiopulmonary process",
        "Evaluation(0/1/2/3/4)": "        "
    },
    {
        "image_path": "CXR1950_IM-0618/1.png",
        "ground_truth": "Cardiac and mediastinal contours are unremarkable. Pulmonary vascularity is within normal limits. No focal air space opacities, pleural effusion, or pneumothorax. XXXX are grossly unremarkable.",
        "generated_report": "no, there are no visible indications of enlargement or abnormalities in the patient's lymph nodes in this chest x-ray image the lymph nodes are normal in size and appearance there is no evidence of lymphadenopathy the hilar contours are normal the mediastinum is unremarkable there is no pleural effusion or pneumothorax the cardiac silhouette is normal in size and unremarkable no evidence of lymphadenopathy",
        "Evaluation(0/1/2/3/4)": "        "
    },
    {
        "image_path": "CXR1399_IM-0255/0.png",
        "ground_truth": "The cardiac contours are normal. The lungs are clear. Thoracic spondylosis. Partial fusion of 2 vertebral bodies near the thoracolumbar junction.",
        "generated_report": "there are no acute consolidations, pleural effusions or pneumothorax no suspicious pulmonary nodules or masses heart size, mediastinal and hilar contours are normal no acute pneumonia",
        "Evaluation(0/1/2/3/4)": "        "
    },
    {
        "image_path": "CXR1399_IM-0255/1.png",
        "ground_truth": "The cardiac contours are normal. The lungs are clear. Thoracic spondylosis. Partial fusion of 2 vertebral bodies near the thoracolumbar junction.",
        "generated_report": "the lungs are clear without focal consolidation no pleural effusion or pneumothorax is seen the cardiac and mediastinal silhouettes are unremarkable no acute cardiopulmonary process",
        "Evaluation(0/1/2/3/4)": "        "
    },
    {
        "image_path": "CXR922_IM-2423/0.png",
        "ground_truth": "The heart is slightly large. Pulmonary XXXX are normal. No infiltrates.",
        "generated_report": "the lungs are clear without focal consolidation no pleural effusion or pneumothorax is seen the cardiac and mediastinal silhouettes are stable no acute cardiopulmonary process",
        "Evaluation(0/1/2/3/4)": "        "
    },
    {
        "image_path": "CXR922_IM-2423/1.png",
        "ground_truth": "The heart is slightly large. Pulmonary XXXX are normal. No infiltrates.",
        "generated_report": "no, there are no visible indications of enlargement or abnormalities in the patient's lymph nodes in this chest x-ray image the mediastinal silhouette is within normal limits the hila are unremarkable there is no evidence of lymphadenopathy the lungs are well expanded and clear there is no pleural effusion or pneumothorax no visible indications of lymphadenopathy in this chest x-ray image",
        "Evaluation(0/1/2/3/4)": "        "
    },
    {
        "image_path": "CXR2446_IM-0982/0.png",
        "ground_truth": "The heart and lungs have XXXX XXXX in the interval. Both lungs are clear and expanded. The aorta is tortuous, but the heart and mediastinum otherwise normal.",
        "generated_report": "the lungs are clear without focal consolidation, effusion, or pneumothorax the cardiomediastinal silhouette is within normal limits no acute osseous abnormalities no acute cardiopulmonary process",
        "Evaluation(0/1/2/3/4)": "        "
    },
    {
        "image_path": "CXR2446_IM-0982/1.png",
        "ground_truth": "The heart and lungs have XXXX XXXX in the interval. Both lungs are clear and expanded. The aorta is tortuous, but the heart and mediastinum otherwise normal.",
        "generated_report": "the lungs are clear without focal consolidation no pleural effusion or pneumothorax is seen the cardiac and mediastinal silhouettes are unremarkable no acute cardiopulmonary process",
        "Evaluation(0/1/2/3/4)": "        "
    },
    {
        "image_path": "CXR2983_IM-1371/0.png",
        "ground_truth": "Cardiomediastinal silhouette is within normal limits. No focal consolidation. There is right lower lobe scarring. No pneumothorax or large pleural effusion. Granulomas present. No acute bony abnormalities.",
        "generated_report": "the lungs are clear without focal consolidation, pleural effusion, or pneumothorax the pulmonary vasculature is not engorged the cardiac silhouette is normal in size the mediastinal and hilar contours are within normal limits the trachea is midline there is no free air beneath the right hemidiaphragm no acute cardiopulmonary abnormality",
        "Evaluation(0/1/2/3/4)": "        "
    },
    {
        "image_path": "CXR2983_IM-1371/1.png",
        "ground_truth": "Cardiomediastinal silhouette is within normal limits. No focal consolidation. There is right lower lobe scarring. No pneumothorax or large pleural effusion. Granulomas present. No acute bony abnormalities.",
        "generated_report": "the lungs are clear without focal consolidation no pleural effusion or pneumothorax is seen the cardiac and mediastinal silhouettes are unremarkable no acute cardiopulmonary process",
        "Evaluation(0/1/2/3/4)": "        "
    },
    {
        "image_path": "CXR3281_IM-1562/0.png",
        "ground_truth": "The heart size is within normal limits. Cardiomediastinal contour is normal. There is a right upper lobe nodule measuring 8 mm in diameter. Trachea is midline. The lungs otherwise clear. XXXX and soft tissues are unremarkable.",
        "generated_report": "the lungs are clear without focal consolidation no pleural effusion or pneumothorax is seen the cardiac and mediastinal silhouettes are unremarkable no acute cardiopulmonary process",
        "Evaluation(0/1/2/3/4)": "        "
    },
    {
        "image_path": "CXR3281_IM-1562/1.png",
        "ground_truth": "The heart size is within normal limits. Cardiomediastinal contour is normal. There is a right upper lobe nodule measuring 8 mm in diameter. Trachea is midline. The lungs otherwise clear. XXXX and soft tissues are unremarkable.",
        "generated_report": "there are no acute consolidations, pleural effusions or pneumothorax no suspicious pulmonary nodules or masses heart size, mediastinal and hilar contours are normal no acute pneumonia",
        "Evaluation(0/1/2/3/4)": "        "
    },
    {
        "image_path": "CXR3716_IM-1856/0.png",
        "ground_truth": "The cardiomediastinal silhouette is normal in size and contour. No focal consolidation, pneumothorax or large pleural effusion. Negative for acute displaced rib fracture. Bilateral nipple jewelry.",
        "generated_report": "the lungs are clear without focal consolidation no pleural effusion or pneumothorax is seen the cardiac and mediastinal silhouettes are unremarkable no acute cardiopulmonary process",
        "Evaluation(0/1/2/3/4)": "        "
    },
    {
        "image_path": "CXR3716_IM-1856/1.png",
        "ground_truth": "The cardiomediastinal silhouette is normal in size and contour. No focal consolidation, pneumothorax or large pleural effusion. Negative for acute displaced rib fracture. Bilateral nipple jewelry.",
        "generated_report": "no acute intrathoracic process",
        "Evaluation(0/1/2/3/4)": "        "
    },
    {
        "image_path": "CXR3124_IM-1468/0.png",
        "ground_truth": "There is persistent, marked enlargement of the pulmonary arteries. Normal heart size. No focal airspace consolidation. No pleural effusion or pneumothorax. Visualized osseous structures are unremarkable in appearance.",
        "generated_report": "the lungs are clear without focal consolidation no pleural effusion or pneumothorax is seen the cardiac and mediastinal silhouettes are unremarkable no acute cardiopulmonary process",
        "Evaluation(0/1/2/3/4)": "        "
    },
    {
        "image_path": "CXR3124_IM-1468/1.png",
        "ground_truth": "There is persistent, marked enlargement of the pulmonary arteries. Normal heart size. No focal airspace consolidation. No pleural effusion or pneumothorax. Visualized osseous structures are unremarkable in appearance.",
        "generated_report": "the most prominent feature visible in this chest x-ray is a left lower lobe opacity, which is likely atelectasis, although a superimposed infection cannot be excluded the opacity is not seen on the lateral view, so it is likely a linear atelectasis rather than a mass the cardiomediastinal silhouette and hila are normal there is no pleural effusion or pneumothorax visualized fracture of the right lower complexity later lower sided scooping fracture",
        "Evaluation(0/1/2/3/4)": "        "
    },
    {
        "image_path": "CXR2866_IM-1273/0.png",
        "ground_truth": "Heart size normal. Lungs are clear. XXXX are normal. No pneumonia, effusions, edema, pneumothorax, adenopathy, nodules or masses.",
        "generated_report": "the lungs are clear without focal consolidation no pleural effusion or pneumothorax is seen the cardiac and mediastinal silhouettes are unremarkable no acute cardiopulmonary process",
        "Evaluation(0/1/2/3/4)": "        "
    },
    {
        "image_path": "CXR2866_IM-1273/1.png",
        "ground_truth": "Heart size normal. Lungs are clear. XXXX are normal. No pneumonia, effusions, edema, pneumothorax, adenopathy, nodules or masses.",
        "generated_report": "the lungs are clear without focal consolidation no pleural effusion or pneumothorax is seen the cardiac and mediastinal silhouettes are unremarkable no acute cardiopulmonary process",
        "Evaluation(0/1/2/3/4)": "        "
    },
    {
        "image_path": "CXR2327_IM-0898/0.png",
        "ground_truth": "There has been interval development of a large right-sided pleural effusion. The left lung is clear. There is no pneumothorax. Heart size mediastinal contours are within normal limits. XXXX deformity is noted at the upper thoracic vertebral body.",
        "generated_report": "in comparison with the study of ___, there is little overall change in the moderate right pleural effusion with underlying compressive atelectasis at the base the left lung is clear and there is no evidence of vascular congestion or acute focal pneumonia",
        "Evaluation(0/1/2/3/4)": "        "
    },
    {
        "image_path": "CXR2327_IM-0898/1.png",
        "ground_truth": "There has been interval development of a large right-sided pleural effusion. The left lung is clear. There is no pneumothorax. Heart size mediastinal contours are within normal limits. XXXX deformity is noted at the upper thoracic vertebral body.",
        "generated_report": "there are small bilateral pleural effusions with associated bibasilar atelectasis the lungs are otherwise clear the cardiomediastinal silhouette and hila are normal there is no pneumothorax there is no evidence of pulmonary vascular congestion small bilateral pleural effusions with associated bibasilar atelectasis",
        "Evaluation(0/1/2/3/4)": "        "
    },
    {
        "image_path": "CXR708_IM-2271/0.png",
        "ground_truth": "No pleural effusion, pneumothorax or focal airspace opacities. Cardiomediastinal silhouette is within normal limits. The trachea is midline. No free subdiaphragmatic air. The included osseous structures are grossly intact.",
        "generated_report": "the lungs are clear without focal consolidation no pleural effusion or pneumothorax is seen the cardiac and mediastinal silhouettes are unremarkable no acute cardiopulmonary process",
        "Evaluation(0/1/2/3/4)": "        "
    },
    {
        "image_path": "CXR708_IM-2271/1.png",
        "ground_truth": "No pleural effusion, pneumothorax or focal airspace opacities. Cardiomediastinal silhouette is within normal limits. The trachea is midline. No free subdiaphragmatic air. The included osseous structures are grossly intact.",
        "generated_report": "the lungs are clear without focal consolidation no pleural effusion or pneumothorax is seen the cardiac and mediastinal silhouettes are unremarkable no acute cardiopulmonary process",
        "Evaluation(0/1/2/3/4)": "        "
    },
    {
        "image_path": "CXR3546_IM-1738/0.png",
        "ground_truth": "Unchanged cardiomegaly. There is continued interstitial prominence bilaterally. Unchanged vascular appearance. There is patchy retrocardiac opacity. Negative for pneumothorax.",
        "generated_report": "there is a new opacity in the left lower lobe, concerning for pneumonia there is also a small left pleural effusion the right lung is clear the cardiomediastinal silhouette and hilar contours are stable there is no pneumothorax new opacity in the left lower lobe is concerning for pneumonia small left",
        "Evaluation(0/1/2/3/4)": "        "
    },
    {
        "image_path": "CXR3546_IM-1738/1.png",
        "ground_truth": "Unchanged cardiomegaly. There is continued interstitial prominence bilaterally. Unchanged vascular appearance. There is patchy retrocardiac opacity. Negative for pneumothorax.",
        "generated_report": "the lungs are well expanded there is a retrocardiac opacity which is concerning for pneumonia there is also a right lower lobe opacity which may represent atelectasis or another site of infection there is no pleural effusion or pneumothorax the heart is mildly enlarged the mediastinal and hilar contours are normal there is mild pulmonary vascular congestion 1 retrocardiac opacity concerning for pneumonia 2 mild pulmonary vascular congestion",
        "Evaluation(0/1/2/3/4)": "        "
    },
    {
        "image_path": "CXR3707_IM-1851/0.png",
        "ground_truth": "There may be a subtle airspace opacity in the right base near the midclavicular line. There is no pleural effusion or pneumothorax. The heart and mediastinum are normal. The skeletal structures are normal.",
        "generated_report": "the lungs are clear without focal consolidation no pleural effusion or pneumothorax is seen the cardiac and mediastinal silhouettes are unremarkable no acute cardiopulmonary process",
        "Evaluation(0/1/2/3/4)": "        "
    },
    {
        "image_path": "CXR3707_IM-1851/1.png",
        "ground_truth": "There may be a subtle airspace opacity in the right base near the midclavicular line. There is no pleural effusion or pneumothorax. The heart and mediastinum are normal. The skeletal structures are normal.",
        "generated_report": "the lungs are clear without focal consolidation no pleural effusion or pneumothorax is seen the cardiac and mediastinal silhouettes are unremarkable no acute cardiopulmonary process",
        "Evaluation(0/1/2/3/4)": "        "
    },
    {
        "image_path": "CXR831_IM-2358/0.png",
        "ground_truth": "The cardiomediastinal silhouette is normal in size and contour. Low lung volumes without focal consolidation, pneumothorax or large pleural effusion. Normal XXXX.",
        "generated_report": "the lungs are clear without focal consolidation, effusion, or edema the cardiomediastinal silhouette is within normal limits no acute osseous abnormalities no acute cardiopulmonary process",
        "Evaluation(0/1/2/3/4)": "        "
    },
    {
        "image_path": "CXR831_IM-2358/1.png",
        "ground_truth": "The cardiomediastinal silhouette is normal in size and contour. Low lung volumes without focal consolidation, pneumothorax or large pleural effusion. Normal XXXX.",
        "generated_report": "the lungs are clear without focal consolidation, effusion, or edema the cardiomediastinal silhouette is within normal limits no acute osseous abnormalities no acute cardiopulmonary process",
        "Evaluation(0/1/2/3/4)": "        "
    },
    {
        "image_path": "CXR3691_IM-1842/0.png",
        "ground_truth": "The heart is normal in size. The mediastinum is stable. Atherosclerotic calcifications of the aorta identified. There is no focal consolidation, pleural effusion or pneumothorax. Degenerative changes of the thoracic spine are noted.",
        "generated_report": "the lungs are clear without focal consolidation, effusion, or pneumothorax the cardiomediastinal silhouette is within normal limits no acute osseous abnormalities no acute cardiopulmonary process",
        "Evaluation(0/1/2/3/4)": "        "
    },
    {
        "image_path": "CXR3691_IM-1842/1.png",
        "ground_truth": "The heart is normal in size. The mediastinum is stable. Atherosclerotic calcifications of the aorta identified. There is no focal consolidation, pleural effusion or pneumothorax. Degenerative changes of the thoracic spine are noted.",
        "generated_report": "no, there are no visible indications of enlargement or abnormalities in the patient's lymph nodes in this chest x-ray image the lymph nodes are not clearly identified on this examination however, if there is high clinical suspicion for lymphadenopathy, a dedicated lymph node marking could be added to a subsequent chest ct to help identify any potentially missed lymph nodes",
        "Evaluation(0/1/2/3/4)": "        "
    },
    {
        "image_path": "CXR404_IM-2052/0.png",
        "ground_truth": "Artifact in the region of the central upper abdomen. No focal areas of consolidation. No pleural effusions. No evidence of pneumothorax. Heart size within normal limits. Osseous structures intact.",
        "generated_report": "the lungs are clear without focal consolidation no pleural effusion or pneumothorax is seen the cardiac and mediastinal silhouettes are unremarkable no acute cardiopulmonary process",
        "Evaluation(0/1/2/3/4)": "        "
    },
    {
        "image_path": "CXR404_IM-2052/1.png",
        "ground_truth": "Artifact in the region of the central upper abdomen. No focal areas of consolidation. No pleural effusions. No evidence of pneumothorax. Heart size within normal limits. Osseous structures intact.",
        "generated_report": "the most prominent feature visible in this chest x-ray is a left lower lobe opacity, which is likely atelectasis, although a superimposed infection cannot be excluded the opacity is not seen on the lateral view, so it is likely a linear opacity from atelectasis or scarring the cardiomediastinal silhouette and hila are normal there is no pleural effusion or pneumothorax visualized fracture of the right lower complexity later lower sternal fracture visualized fracture of the ___c_t",
        "Evaluation(0/1/2/3/4)": "        "
    },
    {
        "image_path": "CXR2727_IM-1187/0.png",
        "ground_truth": "Heart size is normal. Cardiomediastinal silhouette stable. No pneumothorax, pleural effusion, or focal airspace disease. Nodular densities consistent with chronic granulomatous disease. Bony structures appear intact. Emphysema.",
        "generated_report": "the lungs are clear without focal consolidation no pleural effusion or pneumothorax is seen the cardiac and mediastinal silhouettes are unremarkable no acute cardiopulmonary process",
        "Evaluation(0/1/2/3/4)": "        "
    },
    {
        "image_path": "CXR2727_IM-1187/1.png",
        "ground_truth": "Heart size is normal. Cardiomediastinal silhouette stable. No pneumothorax, pleural effusion, or focal airspace disease. Nodular densities consistent with chronic granulomatous disease. Bony structures appear intact. Emphysema.",
        "generated_report": "the lungs are clear without focal consolidation no pleural effusion or pneumothorax is seen the cardiac and mediastinal silhouettes are unremarkable no acute cardiopulmonary process",
        "Evaluation(0/1/2/3/4)": "        "
    },
    {
        "image_path": "CXR1899_IM-0582/0.png",
        "ground_truth": "The lungs are clear bilaterally. Specifically, no evidence of focal consolidation, pneumothorax, or pleural effusion.. Cardio mediastinal silhouette is unremarkable. Visualized osseous structures of the thorax are without acute abnormality.",
        "generated_report": "there is no evidence of pneumonia, pleural effusion, pneumothorax, or pulmonary edema the cardiomediastinal silhouette and hila are normal no acute cardiopulmonary process",
        "Evaluation(0/1/2/3/4)": "        "
    },
    {
        "image_path": "CXR1899_IM-0582/1.png",
        "ground_truth": "The lungs are clear bilaterally. Specifically, no evidence of focal consolidation, pneumothorax, or pleural effusion.. Cardio mediastinal silhouette is unremarkable. Visualized osseous structures of the thorax are without acute abnormality.",
        "generated_report": "the lungs are clear without focal consolidation no pleural effusion or pneumothorax is seen the cardiac silhouette is top-normal to mildly enlarged mediastinal contours are unremarkable top-normal to mildly enlarged cardiac silhouette no focal consolidation or pulmonary edema",
        "Evaluation(0/1/2/3/4)": "        "
    },
    {
        "image_path": "CXR2424_IM-0966/0.png",
        "ground_truth": "The lungs are clear. There is no pleural effusion or pneumothorax. The heart is not significantly enlarged. The mediastinum is normal. Arthritic changes of the skeletal structures are noted.",
        "generated_report": "the lungs are clear the cardiomediastinal silhouette is within normal limits no acute osseous abnormalities no acute cardiopulmonary process",
        "Evaluation(0/1/2/3/4)": "        "
    },
    {
        "image_path": "CXR2424_IM-0966/1.png",
        "ground_truth": "The lungs are clear. There is no pleural effusion or pneumothorax. The heart is not significantly enlarged. The mediastinum is normal. Arthritic changes of the skeletal structures are noted.",
        "generated_report": "the heart is mildly enlarged the mediastinal and hilar contours are normal there is no pleural effusion or pneumothorax the lungs are well-expanded and clear without focal consolidation pulmonary vasculature is within normal limits mild cardiomegaly no acute cardiopulmonary process",
        "Evaluation(0/1/2/3/4)": "        "
    },
    {
        "image_path": "CXR1530_IM-0344/0.png",
        "ground_truth": "Mediastinal contours are normal. Lungs are clear. There is no pneumothorax or large pleural effusion.",
        "generated_report": "the lungs are clear without focal consolidation no pleural effusion or pneumothorax is seen the cardiac and mediastinal silhouettes are unremarkable no acute cardiopulmonary process",
        "Evaluation(0/1/2/3/4)": "        "
    },
    {
        "image_path": "CXR1530_IM-0344/1.png",
        "ground_truth": "Mediastinal contours are normal. Lungs are clear. There is no pneumothorax or large pleural effusion.",
        "generated_report": "the overall impression of this chest x-ray is normal there is no evidence of pneumonia, pulmonary edema, pleural effusion or pneumothorax the cardiac and mediastinal contours are normal there are no concerning osseous or soft tissue lesions no acute cardiopulmonary process",
        "Evaluation(0/1/2/3/4)": "        "
    },
    {
        "image_path": "CXR2797_IM-1229/0.png",
        "ground_truth": "The trachea is midline. The cardiomediastinal silhouette is normal. The lungs are clear, without evidence of acute infiltrate or effusion. There is no pneumothorax. Visualized bony structures reveal no acute abnormalities.",
        "generated_report": "the lungs are clear without focal consolidation no pleural effusion or pneumothorax is seen the cardiac and mediastinal silhouettes are unremarkable no acute cardiopulmonary process",
        "Evaluation(0/1/2/3/4)": "        "
    },
    {
        "image_path": "CXR2797_IM-1229/1.png",
        "ground_truth": "The trachea is midline. The cardiomediastinal silhouette is normal. The lungs are clear, without evidence of acute infiltrate or effusion. There is no pneumothorax. Visualized bony structures reveal no acute abnormalities.",
        "generated_report": "the lungs are clear without focal consolidation no pleural effusion or pneumothorax is seen the cardiac silhouette is top-normal mediastinal contours are unremarkable no acute cardiopulmonary process",
        "Evaluation(0/1/2/3/4)": "        "
    },
    {
        "image_path": "CXR617_IM-2200/0.png",
        "ground_truth": "Lungs are clear. No pleural effusions or pneumothoraces. heart and mediastinum are stable with normal sized heart. Degenerative changes in the spine.",
        "generated_report": "the lungs are clear without focal consolidation no pleural effusion or pneumothorax is seen the cardiac and mediastinal silhouettes are unremarkable no acute cardiopulmonary process",
        "Evaluation(0/1/2/3/4)": "        "
    },
    {
        "image_path": "CXR617_IM-2200/1.png",
        "ground_truth": "Lungs are clear. No pleural effusions or pneumothoraces. heart and mediastinum are stable with normal sized heart. Degenerative changes in the spine.",
        "generated_report": "the lungs are clear without focal consolidation no pleural effusion or pneumothorax is seen the cardiac and mediastinal silhouettes are unremarkable no acute cardiopulmonary process",
        "Evaluation(0/1/2/3/4)": "        "
    },
    {
        "image_path": "CXR3784_IM-1898/0.png",
        "ground_truth": "AP view was obtained due to patient condition. Low volume lungs. No focal lung consolidation. The heart is not enlarged. No pleural effusion.",
        "generated_report": "the lungs are clear without focal consolidation no pleural effusion or pneumothorax is seen the cardiac and mediastinal silhouettes are unremarkable no acute cardiopulmonary process",
        "Evaluation(0/1/2/3/4)": "        "
    },
    {
        "image_path": "CXR3784_IM-1898/1.png",
        "ground_truth": "AP view was obtained due to patient condition. Low volume lungs. No focal lung consolidation. The heart is not enlarged. No pleural effusion.",
        "generated_report": "the lungs are clear without focal consolidation no pleural effusion or pneumothorax is seen the cardiac silhouette is top-normal to mildly enlarged mediastinal contours are unremarkable no pulmonary edema is seen top-normal to mildly enlarged cardiac silhouette no focal consolidation or pulmonary edema",
        "Evaluation(0/1/2/3/4)": "        "
    },
    {
        "image_path": "CXR1799_IM-0519/0.png",
        "ground_truth": "Heart size within normal limits. No focal airspace disease. No pneumothorax or pleural effusion.",
        "generated_report": "the lungs are clear without focal consolidation no pleural effusion or pneumothorax is seen the cardiac silhouette is top-normal to mildly enlarged mediastinal contours are unremarkable no pulmonary edema is seen top-normal to mildly enlarged cardiac silhouette no focal consolidation or pulmonary edema",
        "Evaluation(0/1/2/3/4)": "        "
    },
    {
        "image_path": "CXR1799_IM-0519/1.png",
        "ground_truth": "Heart size within normal limits. No focal airspace disease. No pneumothorax or pleural effusion.",
        "generated_report": "the lungs are clear without focal consolidation no pleural effusion or pneumothorax is seen the cardiac and mediastinal silhouettes are stable no acute cardiopulmonary process",
        "Evaluation(0/1/2/3/4)": "        "
    },
    {
        "image_path": "CXR3885_IM-1971/0.png",
        "ground_truth": "The heart, pulmonary XXXX and mediastinum are within normal limits. There is no pleural effusion or pneumothorax. There is no focal air space opacity to suggest a pneumonia.",
        "generated_report": "the lungs are clear without focal consolidation no pleural effusion or pneumothorax is seen the cardiac and mediastinal silhouettes are unremarkable no acute cardiopulmonary process",
        "Evaluation(0/1/2/3/4)": "        "
    },
    {
        "image_path": "CXR3885_IM-1971/1.png",
        "ground_truth": "The heart, pulmonary XXXX and mediastinum are within normal limits. There is no pleural effusion or pneumothorax. There is no focal air space opacity to suggest a pneumonia.",
        "generated_report": "no, there are no visible indications of enlargement or abnormalities in the patient's lymph nodes in this chest x-ray image the mediastinal contours are normal the cardiac silhouette and hila are normal there is no pleural effusion or pneumothorax no evidence of lymphadenopathy in this chest x-ray image",
        "Evaluation(0/1/2/3/4)": "        "
    },
    {
        "image_path": "CXR3340_IM-1601/0.png",
        "ground_truth": "The cardiomediastinal silhouette is normal in size and contour. Atherosclerosis of the aortic XXXX. Minimal XXXX densities, left lung base. Hyperexpanded lungs. No focal consolidation, pneumothorax or large pleural effusion. Negative for acute bone abnormality.",
        "generated_report": "the lungs are clear without focal consolidation no pleural effusion or pneumothorax is seen the cardiac and mediastinal silhouettes are unremarkable no acute cardiopulmonary process",
        "Evaluation(0/1/2/3/4)": "        "
    },
    {
        "image_path": "CXR3340_IM-1601/1.png",
        "ground_truth": "The cardiomediastinal silhouette is normal in size and contour. Atherosclerosis of the aortic XXXX. Minimal XXXX densities, left lung base. Hyperexpanded lungs. No focal consolidation, pneumothorax or large pleural effusion. Negative for acute bone abnormality.",
        "generated_report": "the overall impression is normal there is no evidence of pneumonia, edema, or pleural effusion there is no pneumothorax the cardiomediastinal silhouette and hilar contours are normal no acute cardiopulmonary process",
        "Evaluation(0/1/2/3/4)": "        "
    },
    {
        "image_path": "CXR2129_IM-0753/0.png",
        "ground_truth": "The heart is normal in size and contour. The lungs are clear, without evidence of infiltrate. There is no pneumothorax or effusion.",
        "generated_report": "the lungs are clear without focal consolidation, pleural effusion, or pneumothorax the pulmonary vasculature is not engorged the cardiac silhouette is normal in size the mediastinal and hilar contours are within normal limits the trachea is midline there is no free air beneath the right hemidiaphragm no acute cardiopulmonary process",
        "Evaluation(0/1/2/3/4)": "        "
    },
    {
        "image_path": "CXR2129_IM-0753/1.png",
        "ground_truth": "The heart is normal in size and contour. The lungs are clear, without evidence of infiltrate. There is no pneumothorax or effusion.",
        "generated_report": "the lungs are clear without focal consolidation no pleural effusion or pneumothorax is seen the cardiac and mediastinal silhouettes are unremarkable no acute cardiopulmonary process",
        "Evaluation(0/1/2/3/4)": "        "
    },
    {
        "image_path": "CXR584_IM-2181/0.png",
        "ground_truth": "There are no focal areas of consolidation. No suspicious pulmonary opacities. Heart size within normal limits. No pleural effusions. No evidence of pneumothorax. Osseous structures intact.",
        "generated_report": "the lungs are clear without focal consolidation no pleural effusion or pneumothorax is seen the cardiac and mediastinal silhouettes are unremarkable no acute cardiopulmonary process",
        "Evaluation(0/1/2/3/4)": "        "
    },
    {
        "image_path": "CXR584_IM-2181/1.png",
        "ground_truth": "There are no focal areas of consolidation. No suspicious pulmonary opacities. Heart size within normal limits. No pleural effusions. No evidence of pneumothorax. Osseous structures intact.",
        "generated_report": "the lungs are clear without focal consolidation, pleural effusion or pneumothorax there is no pulmonary edema the heart is normal in size, and the mediastinal contours are normal no acute cardiopulmonary process",
        "Evaluation(0/1/2/3/4)": "        "
    },
    {
        "image_path": "CXR251_IM-1032/0.png",
        "ground_truth": "The heart is normal in size. The mediastinum is unremarkable. Mild hyperinflation is noted. There are granulomatous sequela. No acute infiltrate or significant pleural effusion are noted. The costophrenic XXXX are excluded.",
        "generated_report": "the lungs are clear without focal consolidation no pleural effusion or pneumothorax is seen the cardiac and mediastinal silhouettes are unremarkable no acute cardiopulmonary process",
        "Evaluation(0/1/2/3/4)": "        "
    },
    {
        "image_path": "CXR251_IM-1032/1.png",
        "ground_truth": "The heart is normal in size. The mediastinum is unremarkable. Mild hyperinflation is noted. There are granulomatous sequela. No acute infiltrate or significant pleural effusion are noted. The costophrenic XXXX are excluded.",
        "generated_report": "the lungs are clear without focal consolidation no pleural effusion or pneumothorax is seen the cardiac and mediastinal silhouettes are unremarkable no acute cardiopulmonary process",
        "Evaluation(0/1/2/3/4)": "        "
    },
    {
        "image_path": "CXR1210_IM-0142/0.png",
        "ground_truth": "The heart, pulmonary XXXX and mediastinum are within normal limits. There is no pleural effusion or pneumothorax. There is no focal air space opacity to suggest a pneumonia. There mild degenerative changes of the thoracic spine. There is a slight XXXX deformity of the lower thoracic body which is age-indeterminate.",
        "generated_report": "the lungs are clear without focal consolidation no pleural effusion or pneumothorax is seen the cardiac and mediastinal silhouettes are unremarkable no acute cardiopulmonary process",
        "Evaluation(0/1/2/3/4)": "        "
    },
    {
        "image_path": "CXR1210_IM-0142/1.png",
        "ground_truth": "The heart, pulmonary XXXX and mediastinum are within normal limits. There is no pleural effusion or pneumothorax. There is no focal air space opacity to suggest a pneumonia. There mild degenerative changes of the thoracic spine. There is a slight XXXX deformity of the lower thoracic body which is age-indeterminate.",
        "generated_report": "no, there are no visible indications of enlargement or abnormalities in the patient's lymph nodes in this chest x-ray image the mediastinal silhouette and hilar contours are normal the lungs are clear there is no pleural effusion or pneumothorax no visible indication of lymphadenopathy in this chest x-ray image",
        "Evaluation(0/1/2/3/4)": "        "
    },
    {
        "image_path": "CXR3025_IM-1400/0.png",
        "ground_truth": "The lungs are clear bilaterally. Specifically, no evidence of focal consolidation, pneumothorax, or pleural effusion.. Cardio mediastinal silhouette is unremarkable. Visualized osseous structures of the thorax are without acute abnormality. No acute displaced rib fractures.",
        "generated_report": "no, there are no indications of infection or inflammation in this chest x-ray image the lungs are well expanded and clear the cardiomediastinal silhouette, hila, and pleural surfaces are normal there is no pneumothorax or pleural effusion no infection or inflammation",
        "Evaluation(0/1/2/3/4)": "        "
    },
    {
        "image_path": "CXR3025_IM-1400/1.png",
        "ground_truth": "The lungs are clear bilaterally. Specifically, no evidence of focal consolidation, pneumothorax, or pleural effusion.. Cardio mediastinal silhouette is unremarkable. Visualized osseous structures of the thorax are without acute abnormality. No acute displaced rib fractures.",
        "generated_report": "the overall impression is that of a normal chest there is no evidence of pneumonia, pulmonary edema, pleural effusion, or pneumothorax the cardiomediastinal silhouette and hilar contours are normal no acute osseous abnormality is identified no acute cardiopulmonary process",
        "Evaluation(0/1/2/3/4)": "        "
    },
    {
        "image_path": "CXR2713_IM-1180/0.png",
        "ground_truth": "The heart is normal in size and contour. The aorta is calcified and tortuous. The lung volumes are low. There is elevation of the right hemidiaphragm. Minimal streaky opacities in the lung bases, XXXX subsegmental atelectasis. No pleural effusion or pneumothorax.",
        "generated_report": "the heart size is normal the hilar and mediastinal contours are normal the lungs are clear without evidence of focal consolidations concerning for pneumonia there is no pleural effusion or pneumothorax the visualized osseous structures are unremarkable no acute intrathoracic abnormalities identified",
        "Evaluation(0/1/2/3/4)": "        "
    },
    {
        "image_path": "CXR2713_IM-1180/1.png",
        "ground_truth": "The heart is normal in size and contour. The aorta is calcified and tortuous. The lung volumes are low. There is elevation of the right hemidiaphragm. Minimal streaky opacities in the lung bases, XXXX subsegmental atelectasis. No pleural effusion or pneumothorax.",
        "generated_report": "the lungs are clear without focal consolidation no pleural effusion or pneumothorax is seen the cardiac and mediastinal silhouettes are unremarkable no acute cardiopulmonary process",
        "Evaluation(0/1/2/3/4)": "        "
    },
    {
        "image_path": "CXR3088_IM-1444/0.png",
        "ground_truth": "Heart size and mediastinal contours appear within normal limits. No focal pulmonary opacity, pleural effusion or pneumothorax. There is levoscoliosis of the thoracic spine.",
        "generated_report": "the lungs are clear without focal consolidation no pleural effusion or pneumothorax is seen the cardiac and mediastinal silhouettes are unremarkable no acute cardiopulmonary process",
        "Evaluation(0/1/2/3/4)": "        "
    },
    {
        "image_path": "CXR3088_IM-1444/1.png",
        "ground_truth": "Heart size and mediastinal contours appear within normal limits. No focal pulmonary opacity, pleural effusion or pneumothorax. There is levoscoliosis of the thoracic spine.",
        "generated_report": "the lungs are clear without focal consolidation no pleural effusion or pneumothorax is seen the cardiac and mediastinal silhouettes are unremarkable no acute cardiopulmonary process",
        "Evaluation(0/1/2/3/4)": "        "
    },
    {
        "image_path": "CXR1471_IM-0304/0.png",
        "ground_truth": "The cardiomediastinal silhouette is within normal limits for appearance. The lungs are hyperexpanded with flattening of the bilateral hemidiaphragms. Mild increased lung markings XXXX due to chronic changes. No focal pulmonary consolidation. No pneumothorax. No pleural effusion. Moderate degenerative changes of the thoracic spine. Calcified left perihilar granuloma redemonstrated.",
        "generated_report": "the most prominent feature visible in this chest x-ray is a left lower lobe opacity, which is likely atelectasis, but cannot exclude an early pneumonia in the appropriate clinical setting there is no pleural effusion, pulmonary edema, or pneumothorax the cardiomediastinal silhouette is normal no acute osseous abnormalities identified no acute cardiopulmonary process left lower lobe opacity, likely atelectasis, but cannot exclude an early pneumonia in the appropriate clinical setting",
        "Evaluation(0/1/2/3/4)": "        "
    },
    {
        "image_path": "CXR1471_IM-0304/1.png",
        "ground_truth": "The cardiomediastinal silhouette is within normal limits for appearance. The lungs are hyperexpanded with flattening of the bilateral hemidiaphragms. Mild increased lung markings XXXX due to chronic changes. No focal pulmonary consolidation. No pneumothorax. No pleural effusion. Moderate degenerative changes of the thoracic spine. Calcified left perihilar granuloma redemonstrated.",
        "generated_report": "the lungs are clear without focal consolidation no pleural effusion or pneumothorax is seen the cardiac and mediastinal silhouettes are unremarkable no acute cardiopulmonary process",
        "Evaluation(0/1/2/3/4)": "        "
    },
    {
        "image_path": "CXR387_IM-1962/0.png",
        "ground_truth": "Heart size is normal. There is left hilar enlargement with partial opacification of the left upper lobe suggestive of hilar mass with obstructive atelectasis. Questionable small right midlung nodule. Negative for pneumothorax or pleural effusion. Bony thorax is unremarkable.",
        "generated_report": "the lungs are clear without focal consolidation, effusion, or edema the cardiomediastinal silhouette is within normal limits no acute osseous abnormalities no acute cardiopulmonary process",
        "Evaluation(0/1/2/3/4)": "        "
    },
    {
        "image_path": "CXR387_IM-1962/1.png",
        "ground_truth": "Heart size is normal. There is left hilar enlargement with partial opacification of the left upper lobe suggestive of hilar mass with obstructive atelectasis. Questionable small right midlung nodule. Negative for pneumothorax or pleural effusion. Bony thorax is unremarkable.",
        "generated_report": "the overall impression is that of mild pulmonary edema with no focal consolidations worrisome for pneumonia there is no pleural effusion or pneumothorax the heart is normal in size overall, findings are stable compared to ___",
        "Evaluation(0/1/2/3/4)": "        "
    },
    {
        "image_path": "CXR3712_IM-1854/0.png",
        "ground_truth": "Changes of renal osteodystrophy are noted. Heart size and pulmonary vascularity appear within normal limits. The lungs are free of focal airspace disease. No pleural effusion or pneumothorax is seen.",
        "generated_report": "1 the patient has a known right upper lobe lung mass, which is better characterized on the prior chest ct there is no evidence of pneumothorax, pleural effusion, or pulmonary edema on this single frontal view of the chest 2 the patient has a known right upper lobe lung mass, which is better characterized on the prior chest ct from _____________________________________________________________________________________________________________________________________________________________________________________________________________________________________________________________________________________________________________________________________________________________________________________________________________________________________________",
        "Evaluation(0/1/2/3/4)": "        "
    },
    {
        "image_path": "CXR3712_IM-1854/1.png",
        "ground_truth": "Changes of renal osteodystrophy are noted. Heart size and pulmonary vascularity appear within normal limits. The lungs are free of focal airspace disease. No pleural effusion or pneumothorax is seen.",
        "generated_report": "the lungs are clear without focal consolidation no pleural effusion or pneumothorax is seen the cardiac silhouette is top-normal to mildly enlarged mediastinal contours are unremarkable no pulmonary edema is seen top-normal to mildly enlarged cardiac silhouette no focal consolidation or pulmonary edema",
        "Evaluation(0/1/2/3/4)": "        "
    },
    {
        "image_path": "CXR184_IM-0544/0.png",
        "ground_truth": "PA and lateral views were obtained. Lungs are clear. There is no pneumothorax or pleural effusion. The heart and mediastinum are within normal limits. Bony structures are intact. A 5 mm stable right apical nodule.",
        "generated_report": "no, there are no indications of infection or inflammation in the chest on this radiograph there is no focal consolidation, pleural effusion, pulmonary edema, or pneumothorax the cardiomediastinal silhouette is within normal limits no acute cardiopulmonary process",
        "Evaluation(0/1/2/3/4)": "        "
    },
    {
        "image_path": "CXR184_IM-0544/1.png",
        "ground_truth": "PA and lateral views were obtained. Lungs are clear. There is no pneumothorax or pleural effusion. The heart and mediastinum are within normal limits. Bony structures are intact. A 5 mm stable right apical nodule.",
        "generated_report": "the lungs are clear without focal consolidation, pleural effusion or pneumothorax there is no pulmonary edema the heart is normal in size, and the mediastinal contours are normal no acute cardiopulmonary process",
        "Evaluation(0/1/2/3/4)": "        "
    },
    {
        "image_path": "CXR1046_IM-0036/0.png",
        "ground_truth": "Heart and mediastinum within normal limits. Negative for focal pulmonary consolidation, pleural effusion, or pneumothorax.",
        "generated_report": "the lungs are clear without focal consolidation no pleural effusion or pneumothorax is seen the cardiac and mediastinal silhouettes are unremarkable no acute cardiopulmonary process",
        "Evaluation(0/1/2/3/4)": "        "
    },
    {
        "image_path": "CXR1046_IM-0036/1.png",
        "ground_truth": "Heart and mediastinum within normal limits. Negative for focal pulmonary consolidation, pleural effusion, or pneumothorax.",
        "generated_report": "the most prominent feature visible in this chest x-ray is a left lower lobe opacity, which is likely atelectasis, although a superimposed infection cannot be excluded the opacity is not seen on the lateral view, so it is likely a linear atelectasis rather than a mass the cardiomediastinal silhouette and hila are normal there is no pleural effusion or pneumothorax visualized fracture of the right claindicate rib",
        "Evaluation(0/1/2/3/4)": "        "
    },
    {
        "image_path": "CXR757_IM-2308/0.png",
        "ground_truth": "Heart size is normal. The lungs are clear. There are no focal air space consolidations. No pleural effusions or pneumothoraces. The hilar and mediastinal contours are unchanged. Normal pulmonary vascularity. Stable postsurgical changes of the lower cervical spine.",
        "generated_report": "the lungs are clear without focal consolidation, pleural effusion or pneumothorax there is no pulmonary edema the heart is normal in size, and the mediastinal contours are normal no acute cardiopulmonary abnormality",
        "Evaluation(0/1/2/3/4)": "        "
    },
    {
        "image_path": "CXR757_IM-2308/1.png",
        "ground_truth": "Heart size is normal. The lungs are clear. There are no focal air space consolidations. No pleural effusions or pneumothoraces. The hilar and mediastinal contours are unchanged. Normal pulmonary vascularity. Stable postsurgical changes of the lower cervical spine.",
        "generated_report": "no, there are no visible indications of enlargement or abnormalities in the patient's lymph nodes in this chest x-ray image the mediastinal silhouette and hila are unremarkable there is no pleural effusion or pneumothorax the lungs are well expanded and clear without focal consolidation concerning for pneumonia no acute cardiopulmonary process",
        "Evaluation(0/1/2/3/4)": "        "
    },
    {
        "image_path": "CXR2559_IM-1063/0.png",
        "ground_truth": "The heart size and pulmonary vascularity appear within normal limits. The lungs are free of focal airspace disease. No pleural effusion or pneumothorax is seen.",
        "generated_report": "the heart is normal in size and shape the mediastinal and hilar contours appear within normal limits there is no pleural effusion or pneumothorax the lungs appear clear bony structures are unremarkable no evidence of acute disease",
        "Evaluation(0/1/2/3/4)": "        "
    },
    {
        "image_path": "CXR2559_IM-1063/1.png",
        "ground_truth": "The heart size and pulmonary vascularity appear within normal limits. The lungs are free of focal airspace disease. No pleural effusion or pneumothorax is seen.",
        "generated_report": "the lungs are clear without focal consolidation no pleural effusion or pneumothorax is seen the cardiac and mediastinal silhouettes are unremarkable no acute cardiopulmonary process",
        "Evaluation(0/1/2/3/4)": "        "
    },
    {
        "image_path": "CXR1570_IM-0372/0.png",
        "ground_truth": "Evaluation for pneumothorax is limited due to exclusion of the superior-most pulmonary apices. No visible pleural XXXX. No focal air space opacities or pleural effusion. Cardiomediastinal silhouette is within normal limits. No free subdiaphragmatic air. Mild degenerative changes of the thoracic spine. Included osseous structures are grossly intact.",
        "generated_report": "the lungs are clear without focal consolidation no pleural effusion or pneumothorax is seen the cardiac and mediastinal silhouettes are unremarkable no acute cardiopulmonary process",
        "Evaluation(0/1/2/3/4)": "        "
    },
    {
        "image_path": "CXR1570_IM-0372/1.png",
        "ground_truth": "Evaluation for pneumothorax is limited due to exclusion of the superior-most pulmonary apices. No visible pleural XXXX. No focal air space opacities or pleural effusion. Cardiomediastinal silhouette is within normal limits. No free subdiaphragmatic air. Mild degenerative changes of the thoracic spine. Included osseous structures are grossly intact.",
        "generated_report": "the lungs are clear without focal consolidation no pleural effusion or pneumothorax is seen the cardiac and mediastinal silhouettes are unremarkable no acute cardiopulmonary process",
        "Evaluation(0/1/2/3/4)": "        "
    },
    {
        "image_path": "CXR3155_IM-1486/0.png",
        "ground_truth": "Heart size mildly enlarged with enlarged right atrium. No focal alveolar consolidation, no definite pleural effusion seen. No pneumothorax.",
        "generated_report": "the most prominent feature visible in this chest x-ray is a left lower lobe opacity, which is likely atelectasis, but cannot exclude an early pneumonia in the appropriate clinical setting there is no pleural effusion, pulmonary edema, or pneumothorax the cardiomediastinal silhouette is normal no acute osseous abnormalities identified no acute cardiopulmonary process left lower lobe opacity, likely atelectasis, but cannot exclude an early pneumonia in the appropriate clinical setting",
        "Evaluation(0/1/2/3/4)": "        "
    },
    {
        "image_path": "CXR3155_IM-1486/1.png",
        "ground_truth": "Heart size mildly enlarged with enlarged right atrium. No focal alveolar consolidation, no definite pleural effusion seen. No pneumothorax.",
        "generated_report": "the lungs are clear without focal consolidation no pleural effusion or pneumothorax is seen the cardiac and mediastinal silhouettes are unremarkable no acute cardiopulmonary process",
        "Evaluation(0/1/2/3/4)": "        "
    },
    {
        "image_path": "CXR1622_IM-0404/0.png",
        "ground_truth": "The cardiomediastinal silhouette is within normal limits for size and contour. The lungs are normally inflated without evidence of focal airspace disease, pleural effusion, or pneumothorax. No acute osseus abnormality..",
        "generated_report": "no, there are no indications of infection or inflammation in the chest on this radiograph there is no focal consolidation, pleural effusion, pulmonary edema, or pneumothorax the cardiomediastinal silhouette is within normal limits no acute cardiopulmonary process",
        "Evaluation(0/1/2/3/4)": "        "
    },
    {
        "image_path": "CXR1622_IM-0404/1.png",
        "ground_truth": "The cardiomediastinal silhouette is within normal limits for size and contour. The lungs are normally inflated without evidence of focal airspace disease, pleural effusion, or pneumothorax. No acute osseus abnormality..",
        "generated_report": "the heart is normal in size and shape the mediastinal and hilar contours are normal there is no pleural effusion or pneumothorax the lungs are well-expanded and clear without focal consolidation pulmonary vasculature is within normal limits no acute cardiopulmonary process",
        "Evaluation(0/1/2/3/4)": "        "
    },
    {
        "image_path": "CXR2545_IM-1054/0.png",
        "ground_truth": "The trachea is midline. The cardiomediastinal silhouette is normal. Lung XXXX are clear without evidence of effusion, infiltrate, or pneumothorax. Visualized bony structures are intact. Visualized soft tissues appear normal.",
        "generated_report": "the lungs are clear without focal consolidation no pleural effusion or pneumothorax is seen the cardiac and mediastinal silhouettes are unremarkable no acute cardiopulmonary process",
        "Evaluation(0/1/2/3/4)": "        "
    },
    {
        "image_path": "CXR2545_IM-1054/1.png",
        "ground_truth": "The trachea is midline. The cardiomediastinal silhouette is normal. Lung XXXX are clear without evidence of effusion, infiltrate, or pneumothorax. Visualized bony structures are intact. Visualized soft tissues appear normal.",
        "generated_report": "the heart is normal in size and appears slightly larger in size than in ___, but this may be due to technique the mediastinal and hilar contours are within normal limits the lungs are clear there is no pleural effusion or pneumothorax no acute cardiopulmonary process",
        "Evaluation(0/1/2/3/4)": "        "
    },
    {
        "image_path": "CXR2168_IM-0784/0.png",
        "ground_truth": "The heart size is within normal limits. Negative for focal pulmonary consolidation, pleural effusion, or pneumothorax.",
        "generated_report": "the lungs are clear without focal consolidation, effusion, or pneumothorax the cardiomediastinal silhouette is normal no acute osseous abnormalities no acute cardiopulmonary process",
        "Evaluation(0/1/2/3/4)": "        "
    },
    {
        "image_path": "CXR2168_IM-0784/1.png",
        "ground_truth": "The heart size is within normal limits. Negative for focal pulmonary consolidation, pleural effusion, or pneumothorax.",
        "generated_report": "the lungs are clear without focal consolidation no pleural effusion or pneumothorax is seen the cardiac and mediastinal silhouettes are unremarkable no acute cardiopulmonary process",
        "Evaluation(0/1/2/3/4)": "        "
    },
    {
        "image_path": "CXR2190_IM-0800/0.png",
        "ground_truth": "Lungs are clear. No pleural effusions or pneumothoraces. Heart and mediastinum of normal size and contour. Degenerative changes in the spine. spinal stimulator is in XXXX with tip overlying the T9 vertebral body.",
        "generated_report": "the lungs are clear without focal consolidation no pleural effusion or pneumothorax is seen the cardiac and mediastinal silhouettes are unremarkable no acute cardiopulmonary process",
        "Evaluation(0/1/2/3/4)": "        "
    },
    {
        "image_path": "CXR2190_IM-0800/1.png",
        "ground_truth": "Lungs are clear. No pleural effusions or pneumothoraces. Heart and mediastinum of normal size and contour. Degenerative changes in the spine. spinal stimulator is in XXXX with tip overlying the T9 vertebral body.",
        "generated_report": "the lungs are clear the cardiomediastinal silhouette, hilar contours, and pleural surfaces are normal no pneumothorax, pulmonary edema, or pleural effusion no acute cardiopulmonary process",
        "Evaluation(0/1/2/3/4)": "        "
    },
    {
        "image_path": "CXR3391_IM-1637/0.png",
        "ground_truth": "There are no focal areas of consolidation. No suspicious pulmonary opacities. Heart size within normal limits. No pleural effusions. There is no evidence of pneumothorax. Stable left mid lung granuloma.",
        "generated_report": "the lungs are clear without focal consolidation, effusion, or pneumothorax the cardiomediastinal silhouette is normal no acute osseous abnormalities no acute cardiopulmonary process",
        "Evaluation(0/1/2/3/4)": "        "
    },
    {
        "image_path": "CXR3391_IM-1637/1.png",
        "ground_truth": "There are no focal areas of consolidation. No suspicious pulmonary opacities. Heart size within normal limits. No pleural effusions. There is no evidence of pneumothorax. Stable left mid lung granuloma.",
        "generated_report": "the lungs are clear without focal consolidation no pleural effusion or pneumothorax is seen the cardiac and mediastinal silhouettes are unremarkable no acute cardiopulmonary process",
        "Evaluation(0/1/2/3/4)": "        "
    },
    {
        "image_path": "CXR1404_IM-0258/0.png",
        "ground_truth": "No focal lung consolidation. Heart size and pulmonary vascularity are within normal limits. No pneumothorax or pleural effusion. No acute bony abnormalities. There are stable anterior wedge XXXX deformities of 2 midthoracic vertebral bodies.",
        "generated_report": "no, there are no indications of infection or inflammation in this chest x-ray image the lungs are well expanded and clear the cardiomediastinal silhouette, hila, and pleural surfaces are normal there is no pneumothorax or pleural effusion no infection or inflammation",
        "Evaluation(0/1/2/3/4)": "        "
    },
    {
        "image_path": "CXR1404_IM-0258/1.png",
        "ground_truth": "No focal lung consolidation. Heart size and pulmonary vascularity are within normal limits. No pneumothorax or pleural effusion. No acute bony abnormalities. There are stable anterior wedge XXXX deformities of 2 midthoracic vertebral bodies.",
        "generated_report": "there are no indications of infection or inflammation in this chest x-ray image the lungs are well expanded and clear the cardiomediastinal silhouette, hila, and pleural surfaces are normal there is no pleural effusion or pneumothorax no acute cardiopulmonary process",
        "Evaluation(0/1/2/3/4)": "        "
    },
    {
        "image_path": "CXR1197_IM-0131/0.png",
        "ground_truth": "XXXX XXXX and lateral chest examination was obtained. The heart silhouette is normal in size and contour. Aortic XXXX appear unremarkable. Lungs demonstrate no acute findings. There is no effusion or pneumothorax. Bilateral prominent lung vascularity medially, unchanged.",
        "generated_report": "the heart is normal in size and shape the mediastinal and hilar contours are normal there is no pleural effusion or pneumothorax the lungs are well-expanded and clear without focal consolidation concerning for pneumonia no acute cardiopulmonary process",
        "Evaluation(0/1/2/3/4)": "        "
    },
    {
        "image_path": "CXR1197_IM-0131/1.png",
        "ground_truth": "XXXX XXXX and lateral chest examination was obtained. The heart silhouette is normal in size and contour. Aortic XXXX appear unremarkable. Lungs demonstrate no acute findings. There is no effusion or pneumothorax. Bilateral prominent lung vascularity medially, unchanged.",
        "generated_report": "the lungs are clear without focal consolidation no pleural effusion or pneumothorax is seen the cardiac and mediastinal silhouettes are unremarkable no acute cardiopulmonary process",
        "Evaluation(0/1/2/3/4)": "        "
    },
    {
        "image_path": "CXR356_IM-1744/0.png",
        "ground_truth": "The cardiomediastinal silhouette is within normal limits for size and contour. The lungs are normally inflated without evidence of focal airspace disease, pleural effusion, or pneumothorax. Osseous structures are within normal limits for patient age..",
        "generated_report": "the lungs are clear without focal consolidation no pleural effusion or pneumothorax is seen the cardiac and mediastinal silhouettes are unremarkable no acute cardiopulmonary process",
        "Evaluation(0/1/2/3/4)": "        "
    },
    {
        "image_path": "CXR356_IM-1744/1.png",
        "ground_truth": "The cardiomediastinal silhouette is within normal limits for size and contour. The lungs are normally inflated without evidence of focal airspace disease, pleural effusion, or pneumothorax. Osseous structures are within normal limits for patient age..",
        "generated_report": "the lungs are clear without focal consolidation no pleural effusion or pneumothorax is seen the cardiac and mediastinal silhouettes are unremarkable no acute cardiopulmonary process",
        "Evaluation(0/1/2/3/4)": "        "
    },
    {
        "image_path": "CXR800_IM-2334/0.png",
        "ground_truth": "The lungs and pleural spaces show no acute abnormality. Heart size is enlarged, pulmonary vascularity within normal limits. Marked tortuosity of the thoracic aorta. There are advanced degenerative changes of the glenohumeral joints bilaterally with bone-on-bone articulation, remodeling of the glenoid, and extensive subchondral cystic change. No displaced rib fractures are visualized. Diffuse osteopenia of the thoracic spine with a mid thoracic and several lower thoracic XXXX deformities, age-indeterminate. There is an air-fluid level in the middle mediastinum, most XXXX secondary to a large hiatal hernia.",
        "generated_report": "the heart is mildly enlarged the mediastinal and hilar contours appear unchanged there is a new opacity in the right lower lung, which is concerning for pneumonia there is no pleural effusion or pneumothorax bony structures are unremarkable new opacity in the right lower lung concerning for pneumonia",
        "Evaluation(0/1/2/3/4)": "        "
    },
    {
        "image_path": "CXR800_IM-2334/1.png",
        "ground_truth": "The lungs and pleural spaces show no acute abnormality. Heart size is enlarged, pulmonary vascularity within normal limits. Marked tortuosity of the thoracic aorta. There are advanced degenerative changes of the glenohumeral joints bilaterally with bone-on-bone articulation, remodeling of the glenoid, and extensive subchondral cystic change. No displaced rib fractures are visualized. Diffuse osteopenia of the thoracic spine with a mid thoracic and several lower thoracic XXXX deformities, age-indeterminate. There is an air-fluid level in the middle mediastinum, most XXXX secondary to a large hiatal hernia.",
        "generated_report": "the overall impression is that of stable examination from the prior study performed on ___ there is persistent elevation of the right hemidiaphragm with right basilar atelectasis there is no focal consolidation, pleural effusion, pneumothorax, or pulmonary edema identified the heart size is normal mediastinal contours are normal no radiographic evidence of acute cardiopulmonary process",
        "Evaluation(0/1/2/3/4)": "        "
    },
    {
        "image_path": "CXR292_IM-1322/0.png",
        "ground_truth": "The heart is normal in size and contour. There is a vague area of airspace disease identified within the right midlung on the PA view. This is not well-demonstrated on the lateral view. There is no pneumothorax or effusion.",
        "generated_report": "the lungs are clear without focal consolidation no pleural effusion or pneumothorax is seen the cardiac and mediastinal silhouettes are unremarkable no acute cardiopulmonary process",
        "Evaluation(0/1/2/3/4)": "        "
    },
    {
        "image_path": "CXR292_IM-1322/1.png",
        "ground_truth": "The heart is normal in size and contour. There is a vague area of airspace disease identified within the right midlung on the PA view. This is not well-demonstrated on the lateral view. There is no pneumothorax or effusion.",
        "generated_report": "the lungs are clear without focal consolidation no pleural effusion or pneumothorax is seen the cardiac and mediastinal silhouettes are unremarkable no acute cardiopulmonary process",
        "Evaluation(0/1/2/3/4)": "        "
    },
    {
        "image_path": "CXR3348_IM-1605/0.png",
        "ground_truth": "Stable cardiomegaly. The lungs are clear. Stable left lung base calcifications. No focal consolidations. No pneumothorax or pleural effusions. The XXXX are intact.",
        "generated_report": "the heart is mildly enlarged the mediastinal and hilar contours are normal there is no pleural effusion or pneumothorax the lungs are well-expanded and clear without focal consolidation concerning for pneumonia pulmonary vasculature is within normal limits mild cardiomegaly no acute cardiopulmonary process",
        "Evaluation(0/1/2/3/4)": "        "
    },
    {
        "image_path": "CXR3348_IM-1605/1.png",
        "ground_truth": "Stable cardiomegaly. The lungs are clear. Stable left lung base calcifications. No focal consolidations. No pneumothorax or pleural effusions. The XXXX are intact.",
        "generated_report": "the lungs are clear without focal consolidation no pleural effusion or pneumothorax is seen the cardiac silhouette is top-normal to mildly enlarged mediastinal contours are unremarkable no pulmonary edema is seen top-normal to mildly enlarged cardiac silhouette no focal consolidation or pulmonary edema",
        "Evaluation(0/1/2/3/4)": "        "
    },
    {
        "image_path": "CXR608_IM-2196/0.png",
        "ground_truth": "The heart and mediastinum are unremarkable. The lungs are clear without infiltrate. There is no effusion or pneumothorax. There is an old healed fracture through the right 8th rib.",
        "generated_report": "the lungs are clear without focal consolidation, pleural effusion or pneumothorax there is no pulmonary edema the heart is normal in size, and the mediastinal contours are normal no acute cardiopulmonary process",
        "Evaluation(0/1/2/3/4)": "        "
    },
    {
        "image_path": "CXR608_IM-2196/1.png",
        "ground_truth": "The heart and mediastinum are unremarkable. The lungs are clear without infiltrate. There is no effusion or pneumothorax. There is an old healed fracture through the right 8th rib.",
        "generated_report": "the lungs are clear without focal consolidation, pleural effusion or pneumothorax there is no pulmonary edema the heart is normal in size, and the mediastinal contours are normal no acute cardiopulmonary process",
        "Evaluation(0/1/2/3/4)": "        "
    },
    {
        "image_path": "CXR862_IM-2383/0.png",
        "ground_truth": "The parenchymal scar in the left lower lobe is unchanged in the interval. No XXXX infiltrates or masses in the lungs. Heart and mediastinum are normal.",
        "generated_report": "the most prominent feature visible in this chest x-ray is a left lower lobe opacity, which is likely a combination of atelectasis and a small effusion the left hilum is also prominent, which may be due to a possible mass or lymphadenopathy the right lung is clear the heart size is",
        "Evaluation(0/1/2/3/4)": "        "
    },
    {
        "image_path": "CXR862_IM-2383/1.png",
        "ground_truth": "The parenchymal scar in the left lower lobe is unchanged in the interval. No XXXX infiltrates or masses in the lungs. Heart and mediastinum are normal.",
        "generated_report": "the heart size is normal the mediastinal and hilar contours are unremarkable the pulmonary vascularity is not engorged there is a consolidative opacity within the right lower lobe concerning for pneumonia no pleural effusion or pneumothorax is identified there are no acute osseous abnormalities right lower lobe pneumonia followup radiographs after treatment are recommended to assess for resolution of this process",
        "Evaluation(0/1/2/3/4)": "        "
    },
    {
        "image_path": "CXR30_IM-1385/0.png",
        "ground_truth": "Lungs are clear without focal consolidation, effusion, or pneumothorax. Normal heart size. Negative for pneumoperitoneum. Bony thorax and soft tissue grossly unremarkable",
        "generated_report": "the lungs are clear without focal consolidation no pleural effusion or pneumothorax is seen the cardiac and mediastinal silhouettes are unremarkable no acute cardiopulmonary process",
        "Evaluation(0/1/2/3/4)": "        "
    },
    {
        "image_path": "CXR30_IM-1385/1.png",
        "ground_truth": "Lungs are clear without focal consolidation, effusion, or pneumothorax. Normal heart size. Negative for pneumoperitoneum. Bony thorax and soft tissue grossly unremarkable",
        "generated_report": "1 the lungs are clear without focal consolidation, pleural effusion or pneumothorax 2 there is no pulmonary edema 3 the heart is normal in size, and the mediastinal and hilar contours are normal no acute cardiopulmonary process",
        "Evaluation(0/1/2/3/4)": "        "
    },
    {
        "image_path": "CXR3705_IM-1851-1001/0.png",
        "ground_truth": "The lungs are clear. There is no pleural effusion or pneumothorax. There has been a XXXX XXXX sternotomy. The heart is not significantly enlarged. There are atherosclerotic changes of the aorta. Arthritic changes of the skeletal structures are noted.",
        "generated_report": "the lungs are clear without focal consolidation no pleural effusion or pneumothorax is seen the cardiac silhouette is top-normal to mildly enlarged no pulmonary edema is seen top-normal to mildly enlarged cardiac silhouette no focal consolidation or pulmonary edema",
        "Evaluation(0/1/2/3/4)": "        "
    },
    {
        "image_path": "CXR3705_IM-1851-1001/1.png",
        "ground_truth": "The lungs are clear. There is no pleural effusion or pneumothorax. There has been a XXXX XXXX sternotomy. The heart is not significantly enlarged. There are atherosclerotic changes of the aorta. Arthritic changes of the skeletal structures are noted.",
        "generated_report": "the lungs are clear without focal consolidation no pleural effusion or pneumothorax is seen the cardiac and mediastinal silhouettes are stable no acute cardiopulmonary process",
        "Evaluation(0/1/2/3/4)": "        "
    },
    {
        "image_path": "CXR2799_IM-1231/0.png",
        "ground_truth": "Lungs are clear bilaterally. Cardiac and mediastinal silhouettes are normal. Pulmonary vasculature is normal. No pneumothorax or pleural effusion. No acute bony abnormality.",
        "generated_report": "the lungs are clear without focal consolidation, effusion, or pneumothorax the cardiomediastinal silhouette is normal no acute osseous abnormalities no acute cardiopulmonary process",
        "Evaluation(0/1/2/3/4)": "        "
    },
    {
        "image_path": "CXR2799_IM-1231/1.png",
        "ground_truth": "Lungs are clear bilaterally. Cardiac and mediastinal silhouettes are normal. Pulmonary vasculature is normal. No pneumothorax or pleural effusion. No acute bony abnormality.",
        "generated_report": "the lungs are clear without focal consolidation no pleural effusion or pneumothorax is seen the cardiac and mediastinal silhouettes are unremarkable no acute cardiopulmonary process",
        "Evaluation(0/1/2/3/4)": "        "
    },
    {
        "image_path": "CXR3682_IM-1834/0.png",
        "ground_truth": "The lungs are hypoventilated. There is no focal airspace opacity. The cardiomediastinal silhouette is normal in size. There is no pneumothorax or large pleural effusion.",
        "generated_report": "the lungs are clear without focal consolidation no pleural effusion or pneumothorax is seen the cardiac and mediastinal silhouettes are unremarkable no acute cardiopulmonary process",
        "Evaluation(0/1/2/3/4)": "        "
    },
    {
        "image_path": "CXR3682_IM-1834/1.png",
        "ground_truth": "The lungs are hypoventilated. There is no focal airspace opacity. The cardiomediastinal silhouette is normal in size. There is no pneumothorax or large pleural effusion.",
        "generated_report": "the heart size is normal the mediastinal and hilar contours are unremarkable the pulmonary vascularity is not engorged there is a consolidative opacity within the right lower lobe concerning for pneumonia no pleural effusion or pneumothorax is present there are no acute osseous abnormalities right lower lobe pneumonia followup radiographs after treatment are recommended to assess for resolution of this process",
        "Evaluation(0/1/2/3/4)": "        "
    },
    {
        "image_path": "CXR3388_IM-1633/0.png",
        "ground_truth": "Normal heart size and mediastinal contours. Stable calcification in the left upper lobe, XXXX representing a granuloma. No focal airspace opacities. No pleural effusion or pneumothorax. Visualized osseous structures are unremarkable in appearance.",
        "generated_report": "the lungs are clear without focal consolidation no pleural effusion or pneumothorax is seen the cardiac and mediastinal silhouettes are unremarkable no acute cardiopulmonary process",
        "Evaluation(0/1/2/3/4)": "        "
    },
    {
        "image_path": "CXR3388_IM-1633/1.png",
        "ground_truth": "Normal heart size and mediastinal contours. Stable calcification in the left upper lobe, XXXX representing a granuloma. No focal airspace opacities. No pleural effusion or pneumothorax. Visualized osseous structures are unremarkable in appearance.",
        "generated_report": "no, there are no visible indications of enlargement or abnormalities in the patient's lymph nodes in this chest x-ray image the lymph nodes are not visualized on this examination as they are not visible in the lung apices and are not prominent in the mediastinal silhouette the hilar contours are normal the lungs are clear there is no pleural effusion or pneumothorax no evidence of lung tissue deflected the diaphragm\n-no evidence of pneumonia",
        "Evaluation(0/1/2/3/4)": "        "
    },
    {
        "image_path": "CXR3523_IM-1721/0.png",
        "ground_truth": "The heart and lungs have XXXX XXXX in the interval. Both lungs are clear and expanded. Heart and mediastinum normal. No change right anterior soft tissue surgical clips. Configuration of breast shadows on the PA view suggests prior right lumpectomy.",
        "generated_report": "the lungs are clear without focal consolidation no pleural effusion or pneumothorax is seen the cardiac and mediastinal silhouettes are unremarkable no acute cardiopulmonary process",
        "Evaluation(0/1/2/3/4)": "        "
    },
    {
        "image_path": "CXR3523_IM-1721/1.png",
        "ground_truth": "The heart and lungs have XXXX XXXX in the interval. Both lungs are clear and expanded. Heart and mediastinum normal. No change right anterior soft tissue surgical clips. Configuration of breast shadows on the PA view suggests prior right lumpectomy.",
        "generated_report": "the heart is mildly enlarged, but stable in size compared to prior exam from ___ the mediastinal and hilar contours are normal the lungs are clear there is no pleural effusion or pneumothorax no acute cardiopulmonary process",
        "Evaluation(0/1/2/3/4)": "        "
    },
    {
        "image_path": "CXR3657_IM-1818/0.png",
        "ground_truth": "The heart size is normal. There is vascular congestion in bilateral hilar areas. The lungs are hyperexpanded with flattened diaphragms. No acute bony abnormalities. No effusion or infiltrate. No pneumothorax or pneumomediastinum.",
        "generated_report": "the overall impression of this chest x-ray is normal no focal consolidation, pleural effusion, pneumothorax, or pulmonary edema is seen the heart size is normal mediastinal contours are normal no bony abnormality is detected no radiographic evidence for acute cardiopulmonary process",
        "Evaluation(0/1/2/3/4)": "        "
    },
    {
        "image_path": "CXR3657_IM-1818/1.png",
        "ground_truth": "The heart size is normal. There is vascular congestion in bilateral hilar areas. The lungs are hyperexpanded with flattened diaphragms. No acute bony abnormalities. No effusion or infiltrate. No pneumothorax or pneumomediastinum.",
        "generated_report": "the lungs are clear without focal consolidation no pleural effusion or pneumothorax is seen the cardiac and mediastinal silhouettes are unremarkable no acute cardiopulmonary process",
        "Evaluation(0/1/2/3/4)": "        "
    },
    {
        "image_path": "CXR3271_IM-1552/0.png",
        "ground_truth": "The lungs are clear bilaterally. Specifically, no evidence of focal consolidation, pneumothorax, or pleural effusion.. Cardio mediastinal silhouette is unremarkable. Visualized osseous structures of the thorax are without acute abnormality.",
        "generated_report": "the lungs are clear the cardiomediastinal silhouette and hilar contours are normal the pleural surfaces are normal without effusion or pneumothorax no acute cardiopulmonary process",
        "Evaluation(0/1/2/3/4)": "        "
    },
    {
        "image_path": "CXR3271_IM-1552/1.png",
        "ground_truth": "The lungs are clear bilaterally. Specifically, no evidence of focal consolidation, pneumothorax, or pleural effusion.. Cardio mediastinal silhouette is unremarkable. Visualized osseous structures of the thorax are without acute abnormality.",
        "generated_report": "the lungs are clear without focal consolidation, pleural effusion, or pneumothorax the pulmonary vasculature is not engorged the cardiac silhouette is normal in size the mediastinal and hilar contours are within normal limits the trachea is midline there is no free air beneath the right hemidiaphragm no acute cardiopulmonary abnormality",
        "Evaluation(0/1/2/3/4)": "        "
    },
    {
        "image_path": "CXR1253_IM-0171-0001/0.png",
        "ground_truth": "Heart size and pulmonary vascularity appear within normal limits. The lungs are free of focal airspace disease. No pleural effusion or pneumothorax is seen.",
        "generated_report": "the lungs are clear without focal consolidation, effusion, or pneumothorax the cardiomediastinal silhouette is normal no acute osseous abnormalities no acute cardiopulmonary process",
        "Evaluation(0/1/2/3/4)": "        "
    },
    {
        "image_path": "CXR1253_IM-0171-0001/1.png",
        "ground_truth": "Heart size and pulmonary vascularity appear within normal limits. The lungs are free of focal airspace disease. No pleural effusion or pneumothorax is seen.",
        "generated_report": "the lungs are clear without focal consolidation no pleural effusion or pneumothorax is seen the cardiac and mediastinal silhouettes are unremarkable no acute cardiopulmonary process",
        "Evaluation(0/1/2/3/4)": "        "
    },
    {
        "image_path": "CXR3359_IM-1612/0.png",
        "ground_truth": "Heart size normal. No focal airspace disease. No pneumothorax or effusions.",
        "generated_report": "no, there are no visible indications of enlargement or abnormalities in the patient's lymph nodes in this chest x-ray image the lymph nodes are not clearly identified on this examination however, if there is high clinical suspicion for lymphadenopathy, a dedicated lymph node study could be considered",
        "Evaluation(0/1/2/3/4)": "        "
    },
    {
        "image_path": "CXR3359_IM-1612/1.png",
        "ground_truth": "Heart size normal. No focal airspace disease. No pneumothorax or effusions.",
        "generated_report": "the lungs are clear without focal consolidation no pleural effusion or pneumothorax is seen the cardiac and mediastinal silhouettes are unremarkable no acute cardiopulmonary process",
        "Evaluation(0/1/2/3/4)": "        "
    },
    {
        "image_path": "CXR2197_IM-0807/0.png",
        "ground_truth": "Heart size is normal. There are XXXX opacities which appear to XXXX XXXX above the right XXXX fissure. There is mild thickening in the fissure. No pneumothorax. No large pleural effusions.",
        "generated_report": "the most prominent feature visible in this chest x-ray is a left lower lobe opacity, which is likely atelectasis, although a superimposed infection cannot be excluded the opacity is not seen on the lateral view, so it is likely a linear atelectasis rather than a mass the cardiomediastinal silhouette and hila are normal there is no pleural effusion or pneumothorax visualized fracture of the right clainderdifficult to assess in the absence of trauma",
        "Evaluation(0/1/2/3/4)": "        "
    },
    {
        "image_path": "CXR2197_IM-0807/1.png",
        "ground_truth": "Heart size is normal. There are XXXX opacities which appear to XXXX XXXX above the right XXXX fissure. There is mild thickening in the fissure. No pneumothorax. No large pleural effusions.",
        "generated_report": "the most prominent feature visible in this chest x-ray is a left lower lobe opacity, which is likely atelectasis, although a superimposed infection cannot be excluded the opacity is not seen on the lateral view, so it is likely a linear atelectasis rather than a mass the cardiomediastinal silhouette and hila are normal there is no pleural effusion or pneumothorax visualized fracture of the right clavicle",
        "Evaluation(0/1/2/3/4)": "        "
    },
    {
        "image_path": "CXR1953_IM-0621/0.png",
        "ground_truth": "The lungs are clear without evidence of focal airspace disease. There is no evidence of pneumothorax or large pleural effusion. The cardiac and mediastinal contours are within normal limits. The XXXX are unremarkable.",
        "generated_report": "the overall impression of this chest x-ray is normal there is no evidence of pneumonia, pulmonary edema, pleural effusion or pneumothorax the cardiac and mediastinal contours are normal no acute cardiopulmonary process",
        "Evaluation(0/1/2/3/4)": "        "
    },
    {
        "image_path": "CXR1953_IM-0621/1.png",
        "ground_truth": "The lungs are clear without evidence of focal airspace disease. There is no evidence of pneumothorax or large pleural effusion. The cardiac and mediastinal contours are within normal limits. The XXXX are unremarkable.",
        "generated_report": "the lungs are clear without focal consolidation no pleural effusion or pneumothorax is seen the cardiac and mediastinal silhouettes are unremarkable no acute cardiopulmonary process",
        "Evaluation(0/1/2/3/4)": "        "
    },
    {
        "image_path": "CXR3651_IM-1813/0.png",
        "ground_truth": "Blunting of the costophrenic XXXX XXXX represents scarring. No pleural effusion is identified on the lateral view. There is no focal consolidation. No pneumothorax is present. The cardiomediastinal silhouette is within normal limits are in the pulmonary vasculature is normal.",
        "generated_report": "the heart is normal in size and appears slightly less prominent in the upper mediastinum than on the prior exam, although this may be related to differences in patient positioning the mediastinal and hilar contours are otherwise unremarkable there is no pleural effusion or pneumothorax the lungs are well-expanded and clear without focal consolidation concerning for pneumonia pulmonary vasculature is within normal limits no acute os aortic arch is unchanged the cardiac silhouette the mediastinum is unchanged from the prior exam no acute pneumonia",
        "Evaluation(0/1/2/3/4)": "        "
    },
    {
        "image_path": "CXR3651_IM-1813/1.png",
        "ground_truth": "Blunting of the costophrenic XXXX XXXX represents scarring. No pleural effusion is identified on the lateral view. There is no focal consolidation. No pneumothorax is present. The cardiomediastinal silhouette is within normal limits are in the pulmonary vasculature is normal.",
        "generated_report": "no, there are no visible indications of enlargement or abnormalities in the patient's lymph nodes in this chest x-ray image the lymph nodes are not visualized on this examination, and there is no evidence of lymphadenopathy on this radiographic study",
        "Evaluation(0/1/2/3/4)": "        "
    },
    {
        "image_path": "CXR700_IM-2265/0.png",
        "ground_truth": "The heart is normal in size and contour. There is a calcified granuloma in the right lower lung. The lungs are clear, without evidence of infiltrate. There is no pneumothorax or effusion. Osteopenia with mild degenerative changes of the thoracic spine is noted.",
        "generated_report": "no acute cardiopulmonary process",
        "Evaluation(0/1/2/3/4)": "        "
    },
    {
        "image_path": "CXR700_IM-2265/1.png",
        "ground_truth": "The heart is normal in size and contour. There is a calcified granuloma in the right lower lung. The lungs are clear, without evidence of infiltrate. There is no pneumothorax or effusion. Osteopenia with mild degenerative changes of the thoracic spine is noted.",
        "generated_report": "the lungs are clear without focal consolidation no pleural effusion or pneumothorax is seen the cardiac and mediastinal silhouettes are unremarkable no acute cardiopulmonary process",
        "Evaluation(0/1/2/3/4)": "        "
    },
    {
        "image_path": "CXR3171_IM-1494/0.png",
        "ground_truth": "The heart and lungs have XXXX XXXX in the interval. Both lungs are clear and expanded. Heart and mediastinum normal.",
        "generated_report": "the lungs are clear without focal consolidation, pleural effusion or pneumothorax there is no pulmonary edema the heart is normal in size, and the mediastinal contours are normal no acute cardiopulmonary process",
        "Evaluation(0/1/2/3/4)": "        "
    },
    {
        "image_path": "CXR3171_IM-1494/1.png",
        "ground_truth": "The heart and lungs have XXXX XXXX in the interval. Both lungs are clear and expanded. Heart and mediastinum normal.",
        "generated_report": "the lungs are clear without focal consolidation, pleural effusion or pneumothorax there is no pulmonary edema the heart is normal in size, and the mediastinal contours are normal no acute cardiopulmonary abnormality",
        "Evaluation(0/1/2/3/4)": "        "
    },
    {
        "image_path": "CXR423_IM-2066-0001/0.png",
        "ground_truth": "There is a left subphrenic crescentic lucency, this is concerning for pneumoperitoneum. There are low lung volumes and bilateral moderate to large pleural effusions with bibasilar atelectasis/airspace disease that are larger in size in comparison to the prior exam. No pneumothorax. Heart size upper limits of normal. The left central venous catheter tip overlies the lower SVC. The feeding tube has been placed in the interval and extends below the diaphragm and below the XXXX-of-view.",
        "generated_report": "there are low lung volumes bilaterally with bibasilar atelectasis and small bilateral pleural effusions there is no focal consolidation or pneumothorax the cardiomediastinal silhouette is stable and within normal limits the imaged upper abdomen is unremarkable low lung volumes with bibasilar atelectasis and small bilateral pleural effusions",
        "Evaluation(0/1/2/3/4)": "        "
    },
    {
        "image_path": "CXR423_IM-2066-0001/1.png",
        "ground_truth": "There is a left subphrenic crescentic lucency, this is concerning for pneumoperitoneum. There are low lung volumes and bilateral moderate to large pleural effusions with bibasilar atelectasis/airspace disease that are larger in size in comparison to the prior exam. No pneumothorax. Heart size upper limits of normal. The left central venous catheter tip overlies the lower SVC. The feeding tube has been placed in the interval and extends below the diaphragm and below the XXXX-of-view.",
        "generated_report": "lung volumes are low heart size is mildly enlarged mediastinal contours normal there is a small left pleural effusion with adjacent atelectasis no pneumothorax small left pleural effusion with adjacent atelectasis",
        "Evaluation(0/1/2/3/4)": "        "
    },
    {
        "image_path": "CXR2081_IM-0713/0.png",
        "ground_truth": "The lungs are well-expanded and clear. No pleural effusion or pneumothorax is seen. The cardiomediastinal contour is normal. No acute osseous lesions are identified.",
        "generated_report": "the lungs are clear without focal consolidation no pleural effusion or pneumothorax is seen the cardiac and mediastinal silhouettes are unremarkable no acute cardiopulmonary process",
        "Evaluation(0/1/2/3/4)": "        "
    },
    {
        "image_path": "CXR2081_IM-0713/1.png",
        "ground_truth": "The lungs are well-expanded and clear. No pleural effusion or pneumothorax is seen. The cardiomediastinal contour is normal. No acute osseous lesions are identified.",
        "generated_report": "the lungs are clear without focal consolidation no pleural effusion or pneumothorax is seen the cardiac and mediastinal silhouettes are unremarkable no acute cardiopulmonary process",
        "Evaluation(0/1/2/3/4)": "        "
    },
    {
        "image_path": "CXR1943_IM-0612/0.png",
        "ground_truth": "Heart size normal. Mediastinum unremarkable. Pulmonary vascularity within normal limits. Lungs symmetrically aerated without focal infiltrate or consolidation. Multiple scattered calcified granulomas are present bilaterally. No focal volume loss evident. No pneumothorax or pleural effusion. Bony thorax unremarkable.",
        "generated_report": "the heart is normal in size and shape the mediastinal and hilar contours are unremarkable the lungs are well expanded and clear there is no focal consolidation, pleural effusion, or pneumothorax no acute cardiopulmonary process",
        "Evaluation(0/1/2/3/4)": "        "
    },
    {
        "image_path": "CXR1943_IM-0612/1.png",
        "ground_truth": "Heart size normal. Mediastinum unremarkable. Pulmonary vascularity within normal limits. Lungs symmetrically aerated without focal infiltrate or consolidation. Multiple scattered calcified granulomas are present bilaterally. No focal volume loss evident. No pneumothorax or pleural effusion. Bony thorax unremarkable.",
        "generated_report": "the heart is normal in size and shape the mediastinal and hilar contours are normal there is no pleural effusion or pneumothorax the lungs are well expanded and clear the pulmonary vasculature is within normal limits no acute cardiopulmonary process",
        "Evaluation(0/1/2/3/4)": "        "
    },
    {
        "image_path": "CXR379_IM-1903/0.png",
        "ground_truth": "There has been interval placement of a dual-lumen dialysis catheter with the distal tip projected over the right atrium. Moderate cardiomegaly is identified. There is mild calcification of the transverse XXXX. XXXX airspace opacities are identified with bilateral pleural effusions.",
        "generated_report": "no, there are no visible indications of enlargement or abnormalities in the patient's lymph nodes in this chest x-ray image the mediastinal contours are normal the cardiac silhouette is normal there is mild pulmonary vascular congestion there is a small left pleural effusion with associated compressive atelectasis there is no evidence of pneumothorax 1 no visible indications of enlarged lymph nodes 2 mild pulmonary vascular congestion and small left pleural effusion with associated compressive atelectasis",
        "Evaluation(0/1/2/3/4)": "        "
    },
    {
        "image_path": "CXR379_IM-1903/1.png",
        "ground_truth": "There has been interval placement of a dual-lumen dialysis catheter with the distal tip projected over the right atrium. Moderate cardiomegaly is identified. There is mild calcification of the transverse XXXX. XXXX airspace opacities are identified with bilateral pleural effusions.",
        "generated_report": "the heart is mildly enlarged the mediastinal and hilar contours appear unchanged there is a new moderate right pleural effusion with associated atelectasis, and a small left pleural effusion with associated atelectasis there is no pneumothorax bony structures are unremarkable there is mild vascular congestion with mild interstitial edema new moderate",
        "Evaluation(0/1/2/3/4)": "        "
    },
    {
        "image_path": "CXR1586_IM-0380/0.png",
        "ground_truth": "The cardiac silhouette mediastinal contours are within normal limits. The lungs are clear bilaterally. No focal opacities. There is no large pleural effusion. No pneumothorax. There is XXXX deformities involving multiple vertebral bodies of the thoracic spine which appear stable compared to the previous exam.",
        "generated_report": "the lungs are clear without focal consolidation no pleural effusion or pneumothorax is seen the cardiac and mediastinal silhouettes are unremarkable no acute cardiopulmonary process",
        "Evaluation(0/1/2/3/4)": "        "
    },
    {
        "image_path": "CXR1586_IM-0380/1.png",
        "ground_truth": "The cardiac silhouette mediastinal contours are within normal limits. The lungs are clear bilaterally. No focal opacities. There is no large pleural effusion. No pneumothorax. There is XXXX deformities involving multiple vertebral bodies of the thoracic spine which appear stable compared to the previous exam.",
        "generated_report": "the lungs are clear without focal consolidation no pleural effusion or pneumothorax is seen the cardiac and mediastinal silhouettes are unremarkable no acute cardiopulmonary process",
        "Evaluation(0/1/2/3/4)": "        "
    },
    {
        "image_path": "CXR1965_IM-0629/0.png",
        "ground_truth": "There is moderate cardiomegaly. There are bilateral interstitial opacities, increased since the previous exam. No focal airspace consolidation, pleural effusions or pneumothorax. No acute bony abnormalities.",
        "generated_report": "the lungs are well expanded and clear there is no pleural effusion or pneumothorax the cardiomediastinal silhouette is unremarkable no acute cardiopulmonary process",
        "Evaluation(0/1/2/3/4)": "        "
    },
    {
        "image_path": "CXR1965_IM-0629/1.png",
        "ground_truth": "There is moderate cardiomegaly. There are bilateral interstitial opacities, increased since the previous exam. No focal airspace consolidation, pleural effusions or pneumothorax. No acute bony abnormalities.",
        "generated_report": "the heart is mildly enlarged the mediastinal and hilar contours appear unchanged there is no pleural effusion or pneumothorax the lungs appear clear mild cardiomegaly no evidence of acute disease",
        "Evaluation(0/1/2/3/4)": "        "
    },
    {
        "image_path": "CXR759_IM-2309/0.png",
        "ground_truth": "The lungs are clear. The cardiomediastinal silhouette is within normal limits. There is ectasia of the thoracic aorta. No pleural effusion is identified.",
        "generated_report": "the heart is mildly enlarged the mediastinal and hilar contours are normal there is no pleural effusion or pneumothorax the lungs are well-expanded and clear without focal consolidation pulmonary vasculature is within normal limits mild cardiomegaly no acute cardiopulmonary process",
        "Evaluation(0/1/2/3/4)": "        "
    },
    {
        "image_path": "CXR759_IM-2309/1.png",
        "ground_truth": "The lungs are clear. The cardiomediastinal silhouette is within normal limits. There is ectasia of the thoracic aorta. No pleural effusion is identified.",
        "generated_report": "the lungs are clear without focal consolidation, effusion, or pneumothorax the cardiomediastinal silhouette is within normal limits no acute osseous abnormalities no acute cardiopulmonary process",
        "Evaluation(0/1/2/3/4)": "        "
    },
    {
        "image_path": "CXR663_IM-2239/0.png",
        "ground_truth": "Lungs are clear bilaterally with no focal infiltrate, pleural effusion, or pneumothoraces. Cardiomediastinal silhouette is within normal limits. No acute bony or soft tissue abnormality.",
        "generated_report": "the lungs are clear without focal consolidation no pleural effusion or pneumothorax is seen the cardiac and mediastinal silhouettes are unremarkable no acute cardiopulmonary process",
        "Evaluation(0/1/2/3/4)": "        "
    },
    {
        "image_path": "CXR663_IM-2239/1.png",
        "ground_truth": "Lungs are clear bilaterally with no focal infiltrate, pleural effusion, or pneumothoraces. Cardiomediastinal silhouette is within normal limits. No acute bony or soft tissue abnormality.",
        "generated_report": "in comparison with the study of ___, there is little change and no evidence of acute cardiopulmonary disease no pneumonia, vascular congestion, or pleural effusion",
        "Evaluation(0/1/2/3/4)": "        "
    },
    {
        "image_path": "CXR657_IM-2233-0001/0.png",
        "ground_truth": "Heart is at the upper limits of normal size. Lungs are clear without focal infiltrates. No pneumothorax or pleural effusion. Normal pulmonary vascularity.",
        "generated_report": "1 the observed abnormalities in this chest x-ray image are not necessarily indicative of acute complications or risks, although the interpretation is dependent on the clinical context 2 the lung volumes are low, which may be related to the presence of mild-to-moderate cardiomegaly 3 there is no evidence of pneumothorax or pleural effusion 4 the mediastinal contours are unremarkable 5 there is mild-to-moderate cardiomegaly, with no evidence of pulmonary edema or pulmonary vascular congestion",
        "Evaluation(0/1/2/3/4)": "        "
    },
    {
        "image_path": "CXR657_IM-2233-0001/1.png",
        "ground_truth": "Heart is at the upper limits of normal size. Lungs are clear without focal infiltrates. No pneumothorax or pleural effusion. Normal pulmonary vascularity.",
        "generated_report": "the lungs are clear without focal consolidation, effusion, or pneumothorax the cardiomediastinal silhouette is normal no acute osseous abnormalities no acute cardiopulmonary process",
        "Evaluation(0/1/2/3/4)": "        "
    },
    {
        "image_path": "CXR23_IM-0879/0.png",
        "ground_truth": "The heart size and pulmonary vascularity appear within normal limits. The lungs are free of focal airspace disease. No pleural effusion or pneumothorax is seen.",
        "generated_report": "the most prominent feature visible in this chest x-ray is a left lower lobe opacity, which is likely atelectasis, though a developing pneumonia cannot be excluded the opacity is not seen on the lateral view, so it is likely atelectasis secondary to vascular crowding due to low lung volumes the cardiomediastinal silhouette and hilar contours are normal the pleural surfaces are normal no pleural effusion or small opacity in the left lower small hydro fibrous lung abnormalities are seen in the lower right cost",
        "Evaluation(0/1/2/3/4)": "        "
    },
    {
        "image_path": "CXR23_IM-0879/1.png",
        "ground_truth": "The heart size and pulmonary vascularity appear within normal limits. The lungs are free of focal airspace disease. No pleural effusion or pneumothorax is seen.",
        "generated_report": "in the frontal view, the lungs are mildly hyperinflated, with flattening of the hemidiaphragms, suggesting small airway obstruction or emphysema the lungs are otherwise clear the cardiomediastinal silhouette, hilar contours, and pleural surfaces are normal there is no pleural effusion or pneumothorax visualized osseous structures are grossly intact 1 no radiographic evidence of lung cancer or mediastinal lymphadenopathy 2 mild hyperinflation, suggesting small airway obstruction or emphysema",
        "Evaluation(0/1/2/3/4)": "        "
    },
    {
        "image_path": "CXR1560_IM-0366/0.png",
        "ground_truth": "Normal heart. Clear lungs. No pneumothorax. No pleural effusion.",
        "generated_report": "the most prominent feature visible in this chest x-ray is a left lower lobe opacity, which is likely atelectasis, though a developing pneumonia cannot be excluded the opacity is not seen on the lateral view, so it is likely atelectasis secondary to vascular crowding due to low lung volumes the cardiomediastinal silhouette and hilar contours are normal the pleural surfaces are normal no pleural effusion or small bowing of the diaphragms noted on the card",
        "Evaluation(0/1/2/3/4)": "        "
    },
    {
        "image_path": "CXR1560_IM-0366/1.png",
        "ground_truth": "Normal heart. Clear lungs. No pneumothorax. No pleural effusion.",
        "generated_report": "the lungs are clear without focal consolidation no pleural effusion or pneumothorax is seen the cardiac and mediastinal silhouettes are unremarkable no acute cardiopulmonary process",
        "Evaluation(0/1/2/3/4)": "        "
    },
    {
        "image_path": "CXR353_IM-1726/0.png",
        "ground_truth": "XXXX XXXX and lateral chest examination was obtained. There is improvement in bilateral pulmonary edema with mild residual. There is minimal right-sided pleural effusion. Heart silhouette is not enlarged. There is calcified mediastinal lymph XXXX. There is no pneumothorax",
        "generated_report": "the heart is mildly enlarged the mediastinal and hilar contours appear unchanged there is no pleural effusion or pneumothorax the lungs appear clear the lungs are hyperinflated the bones appear demineralized mild cardiomegaly no evidence of acute disease",
        "Evaluation(0/1/2/3/4)": "        "
    },
    {
        "image_path": "CXR353_IM-1726/1.png",
        "ground_truth": "XXXX XXXX and lateral chest examination was obtained. There is improvement in bilateral pulmonary edema with mild residual. There is minimal right-sided pleural effusion. Heart silhouette is not enlarged. There is calcified mediastinal lymph XXXX. There is no pneumothorax",
        "generated_report": "there are no potential complications or risks associated with the observed abnormalities in this chest x-ray image the x-ray is otherwise normal",
        "Evaluation(0/1/2/3/4)": "        "
    },
    {
        "image_path": "CXR3860_IM-1954/0.png",
        "ground_truth": "The heart size and mediastinal silhouette are within normal limits for contour. The lungs are clear. No pneumothorax or pleural effusions. The XXXX are intact.",
        "generated_report": "the lungs are clear without focal consolidation no pleural effusion or pneumothorax is seen the cardiac and mediastinal silhouettes are unremarkable no acute cardiopulmonary process",
        "Evaluation(0/1/2/3/4)": "        "
    },
    {
        "image_path": "CXR3860_IM-1954/1.png",
        "ground_truth": "The heart size and mediastinal silhouette are within normal limits for contour. The lungs are clear. No pneumothorax or pleural effusions. The XXXX are intact.",
        "generated_report": "the most prominent feature visible in this chest x-ray is a subtle opacity in the right lower lobe, which is likely atelectasis, but could be an early pneumonia in the correct clinical setting there is no pleural effusion, pulmonary edema, or pneumothorax the cardiomediastinal silhouette is normal there is no evidence of rib fracture 1 subtle opacity in the right lower lobe is likely atelectasis, but could be an early pneumonia",
        "Evaluation(0/1/2/3/4)": "        "
    },
    {
        "image_path": "CXR3958_IM-2022/0.png",
        "ground_truth": "Both lungs are clear and expanded. Heart and mediastinum normal.",
        "generated_report": "the lungs are clear without focal consolidation, effusion, or pneumothorax the cardiomediastinal silhouette is normal no acute osseous abnormalities no acute cardiopulmonary process",
        "Evaluation(0/1/2/3/4)": "        "
    },
    {
        "image_path": "CXR3958_IM-2022/1.png",
        "ground_truth": "Both lungs are clear and expanded. Heart and mediastinum normal.",
        "generated_report": "the lungs are clear without focal consolidation no pleural effusion or pneumothorax is seen the cardiac and mediastinal silhouettes are unremarkable no acute cardiopulmonary process",
        "Evaluation(0/1/2/3/4)": "        "
    },
    {
        "image_path": "CXR3889_IM-1973/0.png",
        "ground_truth": "Heart size is normal. No pneumothorax, pleural effusion, or focal airspace disease. Bony structures appear intact.",
        "generated_report": "no acute cardiopulmonary process",
        "Evaluation(0/1/2/3/4)": "        "
    },
    {
        "image_path": "CXR3889_IM-1973/1.png",
        "ground_truth": "Heart size is normal. No pneumothorax, pleural effusion, or focal airspace disease. Bony structures appear intact.",
        "generated_report": "the lungs are clear without focal consolidation no pleural effusion or pneumothorax is seen the cardiac and mediastinal silhouettes are unremarkable no acute cardiopulmonary process",
        "Evaluation(0/1/2/3/4)": "        "
    },
    {
        "image_path": "CXR1539_IM-0349/0.png",
        "ground_truth": "The lungs are clear. The cardiomediastinal silhouette is within normal limits. No pleural effusion is identified.",
        "generated_report": "the lungs are clear without focal consolidation no pleural effusion or pneumothorax is seen the cardiac and mediastinal silhouettes are unremarkable no acute cardiopulmonary process",
        "Evaluation(0/1/2/3/4)": "        "
    },
    {
        "image_path": "CXR1539_IM-0349/1.png",
        "ground_truth": "The lungs are clear. The cardiomediastinal silhouette is within normal limits. No pleural effusion is identified.",
        "generated_report": "the most prominent feature visible in this chest x-ray is a large hiatal hernia, which is better assessed on the prior ct from ___ the hernia is large enough to contain a small amount of stomach, although it is difficult to assess for any residual intraluminal contents the hernia is centered in the left lower lobe of the trachea, crosses the diaphragm the heart is not changed compared with the hilar structures, which are unchanged from the prior ct",
        "Evaluation(0/1/2/3/4)": "        "
    },
    {
        "image_path": "CXR307_IM-1432/0.png",
        "ground_truth": "The cardiomediastinal silhouette and pulmonary vasculature are within normal limits. There is no pneumothorax or pleural effusion. There are no focal areas of consolidation.",
        "generated_report": "the heart is normal in size and shape the mediastinal and hilar contours are normal there is no pleural effusion or pneumothorax the lungs are well-expanded and clear without focal consolidation pulmonary vasculature is within normal limits no acute cardiopulmonary process",
        "Evaluation(0/1/2/3/4)": "        "
    },
    {
        "image_path": "CXR307_IM-1432/1.png",
        "ground_truth": "The cardiomediastinal silhouette and pulmonary vasculature are within normal limits. There is no pneumothorax or pleural effusion. There are no focal areas of consolidation.",
        "generated_report": "the lungs are clear without focal consolidation no pleural effusion or pneumothorax is seen the cardiac and mediastinal silhouettes are unremarkable no acute cardiopulmonary process",
        "Evaluation(0/1/2/3/4)": "        "
    },
    {
        "image_path": "CXR2285_IM-0870/0.png",
        "ground_truth": "XXXX sternotomy XXXX and mediastinal postsurgical changes. Stable cardiomegaly. Crowded bronchovascular and interstitial markings XXXX related to low lung volumes and technique. Grossly stable appearance of the lungs compared to prior exam without overt edema or gross airspace consolidation.",
        "generated_report": "the most prominent feature visible in this chest x-ray is a large left pleural effusion, which is new from the prior study there is associated atelectasis of the left lower lobe the right lung is otherwise clear without evidence of consolidation, pleural effusion, or pneumothorax there is no pulmonary edema the cardiomediastinal silhouette is within normal limits atherosclerotic calcifications are noted at the aortic arch large left ple large ple moder, as seen in the lateral right lower lobe small to moderate sized ple deffusion",
        "Evaluation(0/1/2/3/4)": "        "
    },
    {
        "image_path": "CXR2285_IM-0870/1.png",
        "ground_truth": "XXXX sternotomy XXXX and mediastinal postsurgical changes. Stable cardiomegaly. Crowded bronchovascular and interstitial markings XXXX related to low lung volumes and technique. Grossly stable appearance of the lungs compared to prior exam without overt edema or gross airspace consolidation.",
        "generated_report": "the overall impression is abnormal as compared to the prior examination, there is increased central pulmonary vascular congestion and indistinctness of the pulmonary vasculature there is also increased opacification of the left lung base, which may be due to a combination of atelectasis and/or consolidation there is no large pleural effusion or pneumothorax identified the cardiac silhouette is stably enlarged the mediastinal contaoeurip is stably enlarged",
        "Evaluation(0/1/2/3/4)": "        "
    },
    {
        "image_path": "CXR3489_IM-1696/0.png",
        "ground_truth": "The cardiomediastinal silhouette is normal in size and contour. No focal consolidation, pneumothorax or large pleural effusion. Normal XXXX.",
        "generated_report": "the lungs are clear without focal consolidation no pleural effusion or pneumothorax is seen the cardiac and mediastinal silhouettes are unremarkable no acute cardiopulmonary process",
        "Evaluation(0/1/2/3/4)": "        "
    },
    {
        "image_path": "CXR3489_IM-1696/1.png",
        "ground_truth": "The cardiomediastinal silhouette is normal in size and contour. No focal consolidation, pneumothorax or large pleural effusion. Normal XXXX.",
        "generated_report": "the lungs are clear without focal consolidation no pleural effusion or pneumothorax is seen the cardiac and mediastinal silhouettes are unremarkable no acute cardiopulmonary process",
        "Evaluation(0/1/2/3/4)": "        "
    },
    {
        "image_path": "CXR2502_IM-1027-1001/0.png",
[truncated: 306,723 more chars]
