# Supplementary material for: PeFoMed: Parameter efficient fine-tuning of multimodal large language models for medical CXR
Source: Sci Rep. 2026 Apr 21;16:18729. doi: 10.1038/s41598-026-47871-2 (PMC13273104; doi:10.1038/s41598-026-47871-2)
Supplement: Supplementary file 2 — Supplementary Information 2. [file 41598_2026_47871_MOESM2_ESM.zip › human evaluation/gpt_eval/iuxray_stage1_answers.json]

[{"caption": "the most prominent feature visible in this chest x-ray is a left lower lobe opacity, which is likely atelectasis, although a superimposed infection cannot be excluded the opacity is not seen on the lateral view, so it is likely a linear atelectasis versus a small consolidation the rest of the lungs are clear the cardiomediastinal silhouette and hilar contasts appear normal there is no evidence of pulmonary edema or pleural effusion there is no acute fracture of any of the last 7 years", "image_id": "CXR3030_IM-1405/0.png"}, {"caption": "the heart is at the upper limits of normal size the mediastinal and hilar contours appear within normal limits there is no pleural effusion or pneumothorax the lungs appear clear bony structures are unremarkable no evidence of acute disease", "image_id": "CXR3030_IM-1405/1.png"}, {"caption": "the lungs are clear without focal consolidation no pleural effusion or pneumothorax is seen the cardiac and mediastinal silhouettes are unremarkable no acute cardiopulmonary process", "image_id": "CXR38_IM-1911/0.png"}, {"caption": "the lungs are clear without focal consolidation no pleural effusion or pneumothorax is seen the cardiac and mediastinal silhouettes are unremarkable no acute cardiopulmonary process", "image_id": "CXR38_IM-1911/1.png"}, {"caption": "the lungs are clear without focal consolidation no pleural effusion or pneumothorax is seen the cardiac and mediastinal silhouettes are unremarkable no acute cardiopulmonary process", "image_id": "CXR3957_IM-2022/0.png"}, {"caption": "the lungs are clear without focal consolidation no pleural effusion or pneumothorax is seen the cardiac and mediastinal silhouettes are unremarkable no acute cardiopulmonary process", "image_id": "CXR3957_IM-2022/1.png"}, {"caption": "the most prominent feature visible in this chest x-ray is a subtle opacity in the right lower lobe, which is likely atelectasis, though a developing pneumonia cannot be excluded in the correct clinical setting there is no pleural effusion, pulmonary edema, or pneumothorax the cardiomediastinal silhouette, hilar contours, and pleural surfaces are normal subtle opacity in the right lower lobe, likely atelectasis, but with the possibility of an early pneumonia", "image_id": "CXR621_IM-2203/0.png"}, {"caption": "there is no evidence of pneumonia, pleural effusion, pneumothorax, or pulmonary edema the cardiomediastinal silhouette and hila are normal no acute cardiopulmonary process", "image_id": "CXR621_IM-2203/1.png"}, {"caption": "the lungs are clear without focal consolidation no pleural effusion or pneumothorax is seen the cardiac silhouette is top-normal to mildly enlarged mediastinal contours are unremarkable no pulmonary edema is seen top-normal to mildly enlarged cardiac silhouette no focal consolidation or pulmonary edema", "image_id": "CXR1347_IM-0225/0.png"}, {"caption": "the lungs are clear without focal consolidation no pleural effusion or pneumothorax is seen the cardiac and mediastinal silhouettes are unremarkable no acute cardiopulmonary process", "image_id": "CXR1347_IM-0225/1.png"}, {"caption": "the lungs are clear without focal consolidation, effusion, or pneumothorax cardiomediastinal silhouette is normal no acute osseous abnormalities no acute cardiopulmonary process", "image_id": "CXR2915_IM-1317/0.png"}, {"caption": "the lungs are clear without focal consolidation no pleural effusion or pneumothorax is seen the cardiac and mediastinal silhouettes are unremarkable no acute cardiopulmonary process", "image_id": "CXR2915_IM-1317/1.png"}, {"caption": "no, there are no indications of infection or inflammation in this chest x-ray image the lungs are well expanded and clear the cardiomediastinal silhouette, hila, and pleural surfaces are normal there is no pleural effusion or pneumothorax no infection or inflammation", "image_id": "CXR34_IM-1644/0.png"}, {"caption": "the lungs are clear without focal consolidation no pleural effusion or pneumothorax is seen the cardiac and mediastinal silhouettes are unremarkable no acute cardiopulmonary process", "image_id": "CXR34_IM-1644/1.png"}, {"caption": "no, there are no indications of infection or inflammation in this chest x-ray image the lungs are well expanded and clear the cardiomediastinal silhouette, hila, and pleural surfaces are normal there is no pneumothorax or pleural effusion no infection or inflammation", "image_id": "CXR2590_IM-1083/0.png"}, {"caption": "the overall impression of this chest x-ray is normal no focal consolidation, pleural effusion, pneumothorax, or pulmonary edema is seen the heart size is normal mediastinal contours are normal no bony abnormality is detected no radiographic evidence for acute cardiopulmonary process", "image_id": "CXR2590_IM-1083/1.png"}, {"caption": "the lungs are clear without focal consolidation no pleural effusion or pneumothorax is seen the cardiac and mediastinal silhouettes are unremarkable no acute cardiopulmonary process", "image_id": "CXR1176_IM-0119/0.png"}, {"caption": "the lungs are clear without focal consolidation no pleural effusion or pneumothorax is seen the cardiac and mediastinal silhouettes are unremarkable no acute cardiopulmonary process", "image_id": "CXR1176_IM-0119/1.png"}, {"caption": "the lungs are clear without focal consolidation, effusion, or pneumothorax the cardiomediastinal silhouette is within normal limits no acute osseous abnormalities no acute cardiopulmonary process", "image_id": "CXR738_IM-2296/0.png"}, {"caption": "the lungs are clear without focal consolidation no pleural effusion or pneumothorax is seen the cardiac silhouette is top-normal to mildly enlarged mediastinal contours are unremarkable top-normal to mildly enlarged cardiac silhouette no focal consolidation or pulmonary edema", "image_id": "CXR738_IM-2296/1.png"}, {"caption": "the most prominent feature visible in this chest x-ray is a left lower lobe opacity, which is likely atelectasis, although a developing pneumonia cannot be excluded the opacity is not seen on the lateral view, so it is likely atelectasis secondary to vascular crowding due to low lung volumes the cardiomediastinal silhouette and hila are normal there is no pleural effusion or suspicion of large effusion there is no evidence of pneumothorax", "image_id": "CXR2480_IM-1009/0.png"}, {"caption": "the lungs are clear without focal consolidation no pleural effusion or pneumothorax is seen the cardiac and mediastinal silhouettes are unremarkable no acute cardiopulmonary process", "image_id": "CXR2480_IM-1009/1.png"}, {"caption": "the lungs are clear without focal consolidation no pleural effusion or pneumothorax is seen the cardiac and mediastinal silhouettes are unremarkable no acute cardiopulmonary process", "image_id": "CXR3222_IM-1522/0.png"}, {"caption": "the heart is mildly enlarged the mediastinal and hilar contours are normal there is no pleural effusion or pneumothorax the lungs are well-expanded and clear without focal consolidation concerning for pneumonia pulmonary vasculature is within normal limits mild cardiomegaly no acute cardiopulmonary process", "image_id": "CXR3222_IM-1522/1.png"}, {"caption": "the overall impression of this chest x-ray is normal there is no evidence of pneumonia, pulmonary edema, pleural effusion or pneumothorax the cardiac and mediastinal contours are normal there are no concerning osseous or soft tissue lesions no acute cardiopulmonary process", "image_id": "CXR1005_IM-0006/0.png"}, {"caption": "there is no evidence of pneumonia, pleural effusion, pneumothorax, or pulmonary edema the cardiomediastinal silhouette is normal no acute cardiopulmonary process", "image_id": "CXR1005_IM-0006/1.png"}, {"caption": "the lungs are clear without focal consolidation no pleural effusion or pneumothorax is seen the cardiac and mediastinal silhouettes are unremarkable no acute cardiopulmonary process", "image_id": "CXR3542_IM-1734/0.png"}, {"caption": "the lungs are clear without focal consolidation, pleural effusion or pneumothorax there is no pulmonary edema the heart is normal in size, and the mediastinal contours are normal no acute cardiopulmonary process", "image_id": "CXR3542_IM-1734/1.png"}, {"caption": "the lungs are clear without focal consolidation no pleural effusion or pneumothorax is seen the cardiac and mediastinal silhouettes are unremarkable no acute cardiopulmonary process", "image_id": "CXR325_IM-1539/0.png"}, {"caption": "there is no evidence of pneumonia, pleural effusion, pneumothorax, or pulmonary edema the cardiomediastinal silhouette and pleural surfaces are normal there is no acute osseous abnormality no acute cardiopulmonary process", "image_id": "CXR325_IM-1539/1.png"}, {"caption": "the lungs are clear without focal consolidation, pleural effusion, pneumothorax, or pulmonary edema the cardiomediastinal silhouette is within normal limits no acute cardiopulmonary process", "image_id": "CXR2785_IM-1220/0.png"}, {"caption": "the lungs are clear without focal consolidation no pleural effusion or pneumothorax is seen the cardiac and mediastinal silhouettes are unremarkable no acute cardiopulmonary process", "image_id": "CXR2785_IM-1220/1.png"}, {"caption": "in comparison with the study of ___, there is little overall change and no evidence of acute cardiopulmonary disease no pneumonia, vascular congestion, or pleural effusion", "image_id": "CXR3991_IM-2044/0.png"}, {"caption": "the lungs are clear without focal consolidation no pleural effusion or pneumothorax is seen the cardiac and mediastinal silhouettes are unremarkable no acute cardiopulmonary process", "image_id": "CXR3991_IM-2044/1.png"}, {"caption": "the most prominent feature visible in this chest x-ray is a subtle opacity in the right lower lobe, which is likely atelectasis, but could be an early pneumonia in the correct clinical setting there is no pleural effusion, pulmonary edema, or pneumothorax the cardiomediastinal silhouette is normal no acute osseous abnormalities are identified subtle opacity in the right lower lobe is likely atelectasis, but could be an early pneumonia", "image_id": "CXR3527_IM-1724/0.png"}, {"caption": "in comparison with the study of ___, there is little change and no evidence of acute cardiopulmonary disease no pneumonia, vascular congestion, or pleural effusion", "image_id": "CXR3527_IM-1724/1.png"}, {"caption": "the lungs are clear without focal consolidation no pleural effusion or pneumothorax is seen the cardiac and mediastinal silhouettes are unremarkable no acute cardiopulmonary process", "image_id": "CXR3460_IM-1681/0.png"}, {"caption": "the heart is at the upper limits of normal size the mediastinal and hilar contours appear within normal limits there is no pleural effusion or pneumothorax the lungs appear clear bony structures are unremarkable no evidence of acute disease", "image_id": "CXR3460_IM-1681/1.png"}, {"caption": "the lungs are clear without focal consolidation, pleural effusion, or pneumothorax the pulmonary vasculature is not engorged the cardiac silhouette is normal in size the mediastinal and hilar contours are within normal limits the trachea is midline there is no free air beneath the right hemidiaphragm no acute cardiopulmonary abnormality", "image_id": "CXR2784_IM-1220/0.png"}, {"caption": "there are no potential complications or risks associated with the observed abnormalities in this chest x-ray image the x-ray is normal", "image_id": "CXR2784_IM-1220/1.png"}, {"caption": "the heart is at the upper limits of normal size the mediastinal and hilar contours appear within normal limits there is no pleural effusion or pneumothorax the lungs appear clear bony structures are unremarkable no evidence of acute disease", "image_id": "CXR1425_IM-0272/0.png"}, {"caption": "the lungs are clear without focal consolidation, effusion, or pneumothorax the cardiomediastinal silhouette is within normal limits no acute osseous abnormalities no acute cardiopulmonary process", "image_id": "CXR1425_IM-0272/1.png"}, {"caption": "the lungs are clear without focal consolidation no pleural effusion or pneumothorax is seen the cardiac and mediastinal silhouettes are unremarkable no acute cardiopulmonary process", "image_id": "CXR779_IM-2321/0.png"}, {"caption": "the lungs are clear without focal consolidation no pleural effusion or pneumothorax is seen the cardiac and mediastinal silhouettes are unremarkable no acute cardiopulmonary process", "image_id": "CXR779_IM-2321/1.png"}, {"caption": "the heart is not enlarged the mediastinal and hilar contours are normal there is no pleural effusion or pneumothorax the lungs are well expanded and clear without focal consolidation pulmonary vasculature is within normal limits no acute cardiopulmonary process", "image_id": "CXR1966_IM-0629/0.png"}, {"caption": "the lungs are clear without focal consolidation no pleural effusion or pneumothorax is seen the cardiac and mediastinal silhouettes are unremarkable no acute cardiopulmonary process", "image_id": "CXR1966_IM-0629/1.png"}, {"caption": "the lungs are clear without focal consolidation no pleural effusion or pneumothorax is seen the cardiac and mediastinal silhouettes are unremarkable no acute cardiopulmonary process", "image_id": "CXR3765_IM-1884/0.png"}, {"caption": "the most prominent feature visible in this chest x-ray is a left lower lobe opacity, which is likely atelectasis, although a superimposed infection cannot be excluded the opacity is not seen on the lateral view, so it is likely a linear atelectasis rather than a mass the cardiomediastinal silhouette and hila are normal there is no pleural effusion or pneumothorax visualized fracture of the lower levelfracture of one of the thoracic back wall cholangiathasis was noted", "image_id": "CXR3765_IM-1884/1.png"}, {"caption": "the overall impression of this chest x-ray is normal no focal consolidation, pleural effusion, pneumothorax, or pulmonary edema is seen the heart size is normal mediastinal contours are normal no bony abnormality is detected no radiographic evidence for acute cardiopulmonary process", "image_id": "CXR2686_IM-1158/0.png"}, {"caption": "the overall impression of this chest x-ray is normal no focal consolidation, pleural effusion, pneumothorax, or pulmonary edema is seen the heart size is normal mediastinal contours are normal no bony abnormality is detected no radiographic evidence for acute cardiopulmonary process", "image_id": "CXR2686_IM-1158/1.png"}, {"caption": "the lungs are clear without focal consolidation no pleural effusion or pneumothorax is seen the cardiac and mediastinal silhouettes are unremarkable no acute cardiopulmonary process", "image_id": "CXR2354_IM-0918/0.png"}, {"caption": "no acute cardiopulmonary process", "image_id": "CXR2354_IM-0918/1.png"}, {"caption": "no acute cardiopulmonary process", "image_id": "CXR3445_IM-1668/0.png"}, {"caption": "the lungs are clear without focal consolidation no pleural effusion or pneumothorax is seen the cardiac and mediastinal silhouettes are unremarkable no acute cardiopulmonary process", "image_id": "CXR3445_IM-1668/1.png"}, {"caption": "the lungs are clear without focal consolidation no pleural effusion or pneumothorax is seen the cardiac and mediastinal silhouettes are unremarkable no acute cardiopulmonary process", "image_id": "CXR3751_IM-1875/0.png"}, {"caption": "the most prominent feature visible in this chest x-ray is a left lower lobe opacity, which is likely atelectasis, although a superimposed infection cannot be excluded the opacity is not seen on the lateral view, so it is likely a linear atelectasis rather than a mass the rest of the lungs are otherwise clear the heart and great vessels are unremarkable there is stable appearance of the medi", "image_id": "CXR3751_IM-1875/1.png"}, {"caption": "the lungs are clear without focal consolidation, effusion, or pneumothorax the cardiomediastinal silhouette is within normal limits no acute osseous abnormalities no acute cardiopulmonary process", "image_id": "CXR3734_IM-1866/0.png"}, {"caption": "the lungs are clear without focal consolidation no pleural effusion or pneumothorax is seen the cardiac and mediastinal silhouettes are stable no acute cardiopulmonary process", "image_id": "CXR3734_IM-1866/1.png"}, {"caption": "in comparison with the study of ___, there is little change and no evidence of acute cardiopulmonary disease no pneumonia, vascular congestion, or pleural effusion", "image_id": "CXR377_IM-1889/0.png"}, {"caption": "the lungs are clear without focal consolidation no pleural effusion or pneumothorax is seen the cardiac and mediastinal silhouettes are unremarkable no acute cardiopulmonary process", "image_id": "CXR377_IM-1889/1.png"}, {"caption": "the lungs are clear without focal consolidation no pleural effusion or pneumothorax is seen the cardiac and mediastinal silhouettes are unremarkable no acute cardiopulmonary process", "image_id": "CXR344_IM-1664/0.png"}, {"caption": "the lungs are clear without focal consolidation no pleural effusion or pneumothorax is seen the cardiac and mediastinal silhouettes are unremarkable no acute cardiopulmonary process", "image_id": "CXR344_IM-1664/1.png"}, {"caption": "the lungs are clear without focal consolidation no pleural effusion or pneumothorax is seen the cardiac and mediastinal silhouettes are unremarkable no acute cardiopulmonary process", "image_id": "CXR3646_IM-1808-0001/0.png"}, {"caption": "the lungs are clear without focal consolidation no pleural effusion or pneumothorax is seen the cardiac and mediastinal silhouettes are unremarkable no acute cardiopulmonary process", "image_id": "CXR3646_IM-1808-0001/1.png"}, {"caption": "no, there are no indications of infection or inflammation in the chest on this radiograph there is no focal consolidation, pleural effusion, pulmonary edema, or pneumothorax the cardiomediastinal silhouette is within normal limits no acute cardiopulmonary process", "image_id": "CXR3335_IM-1598/0.png"}, {"caption": "the overall impression of this chest x-ray is normal there is no evidence of pneumonia, edema, effusion, or pneumothorax cardiomediastinal silhouette is normal no bony abnormalities are identified normal chest x-ray", "image_id": "CXR3335_IM-1598/1.png"}, {"caption": "the most prominent feature visible in this chest x-ray is a left lower lobe opacity, which is likely atelectasis, though a developing pneumonia cannot be excluded the opacity is not seen on the lateral view, so it is likely atelectasis secondary to vascular crowding due to low lung volumes cardiac silhouette is normal in size there is no edema or pneumothorax or pleural effusions no acute rib no acute abnormality of the diaphragms no acute cardboard configuration of the heart", "image_id": "CXR2780_IM-1218/0.png"}, {"caption": "the lungs are clear without focal consolidation, effusion, or pneumothorax the cardiomediastinal silhouette is normal no acute osseous abnormalities no acute cardiopulmonary process", "image_id": "CXR2780_IM-1218/1.png"}, {"caption": "the heart is normal in size and shape the mediastinal and hilar contours are normal there is no pleural effusion or pneumothorax the lungs are well expanded and clear without focal consolidation pulmonary vasculature is within normal limits no acute cardiopulmonary process", "image_id": "CXR1997_IM-0651/0.png"}, {"caption": "the lungs are clear without focal consolidation, pleural effusion or pneumothorax there is no pulmonary edema the heart is normal in size, and the mediastinal contours are normal no acute cardiopulmonary process", "image_id": "CXR1997_IM-0651/1.png"}, {"caption": "the lungs are clear without focal consolidation no pleural effusion or pneumothorax is seen the cardiac and mediastinal silhouettes are unremarkable no acute cardiopulmonary process", "image_id": "CXR1440_IM-0284/0.png"}, {"caption": "the lungs are clear without focal consolidation, pleural effusion or pneumothorax there is no pulmonary edema the heart is normal in size, and the mediastinal contours are normal no acute cardiopulmonary process", "image_id": "CXR1440_IM-0284/1.png"}, {"caption": "no, there are no visible indications of enlargement or abnormalities in the patient's lymph nodes in this chest x-ray image the lymph nodes are not visualized on this chest radiograph, and there is no evidence of lymphadenopathy on this examination", "image_id": "CXR1259_IM-0175/0.png"}, {"caption": "the heart is normal in size and shape the mediastinal and hilar contours are normal there is no pleural effusion or pneumothorax the lungs are well expanded and clear without focal consolidation the upper abdomen is unremarkable the patient is status post right total shoulder arthroplasty no acute cardiopulmonary process", "image_id": "CXR1259_IM-0175/1.png"}, {"caption": "the lungs are clear without focal consolidation no pleural effusion or pneumothorax is seen the cardiac and mediastinal silhouettes are unremarkable no acute cardiopulmonary process", "image_id": "CXR658_IM-2234/0.png"}, {"caption": "there is no evidence of pneumonia, pleural effusion, pneumothorax, or pulmonary edema on this single frontal and lateral view of the chest the cardiomediastinal silhouette and pleural surfaces are normal there is no evidence of fracture or dislocation no acute cardiopulmonary process", "image_id": "CXR658_IM-2234/1.png"}, {"caption": "the lungs are clear without focal consolidation no pleural effusion or pneumothorax is seen the cardiac and mediastinal silhouettes are unremarkable no acute cardiopulmonary process", "image_id": "CXR1812_IM-0525/0.png"}, {"caption": "the lungs are clear without focal consolidation no pleural effusion or pneumothorax is seen the cardiac silhouette is top-normal to mildly enlarged mediastinal contours are unremarkable no pulmonary edema is seen top-normal to mildly enlarged cardiac silhouette no focal consolidation or pulmonary edema", "image_id": "CXR1812_IM-0525/1.png"}, {"caption": "there are no acute consolidations, pleural effusions or pneumothorax no suspicious pulmonary nodules or masses heart size, mediastinal and hilar contours are normal no acute pneumonia", "image_id": "CXR2357_IM-0921/0.png"}, {"caption": "the overall impression of this chest x-ray is normal there is no evidence of pneumonia, edema, pleural effusion or pneumothorax the cardiomediastinal and hilar contours are within normal limits no acute osseous abnormalities are identified no acute cardiopulmonary process", "image_id": "CXR2357_IM-0921/1.png"}, {"caption": "The lungs are clear without focal consolidation, pleural effusion or pneumothorax there is no pulmonary edema the heart is normal in size, and the mediastinal contours are normal no acute cardiopulmonary process", "image_id": "CXR2232_IM-0832/0.png"}, {"caption": "the lungs are clear without focal consolidation no pleural effusion or pneumothorax is seen the cardiac and mediastinal silhouettes are unremarkable no acute cardiopulmonary process", "image_id": "CXR2232_IM-0832/1.png"}, {"caption": "no, there are no visible indications of enlargement or abnormalities in the patient's lymph nodes in this chest x-ray image the mediastinal silhouette and hilar contours are normal the lungs are clear there is no pleural effusion or pneumothorax no visible indication of lymphadenopathy in this chest x-ray image", "image_id": "CXR993_IM-2478/0.png"}, {"caption": "the lungs are clear without focal consolidation no pleural effusion or pneumothorax is seen the cardiac and mediastinal silhouettes are unremarkable no acute cardiopulmonary process", "image_id": "CXR993_IM-2478/1.png"}, {"caption": "the lungs are clear without focal consolidation no pleural effusion or pneumothorax is seen the cardiac and mediastinal silhouettes are unremarkable no acute cardiopulmonary process", "image_id": "CXR2734_IM-1189/0.png"}, {"caption": "the lungs are clear without focal consolidation no pleural effusion or pneumothorax is seen the cardiac and mediastinal silhouettes are unremarkable no acute cardiopulmonary process", "image_id": "CXR2734_IM-1189/1.png"}, {"caption": "in comparison with the study of ___, there is no change or evidence of acute cardiopulmonary disease no pneumonia, vascular congestion, or pleural effusion", "image_id": "CXR461_IM-2090/0.png"}, {"caption": "the lungs are clear without focal consolidation no pleural effusion or pneumothorax is seen the cardiac and mediastinal silhouettes are unremarkable no acute cardiopulmonary process", "image_id": "CXR461_IM-2090/1.png"}, {"caption": "the lungs are clear without focal consolidation no pleural effusion or pneumothorax is seen the cardiac and mediastinal silhouettes are unremarkable no acute cardiopulmonary process", "image_id": "CXR2098_IM-0728/0.png"}, {"caption": "the overall impression of this chest x-ray is normal no focal consolidation, pleural effusion, pneumothorax, or pulmonary edema is seen the heart size is normal mediastinal contours are normal no bony abnormality is detected no radiographic evidence for acute cardiopulmonary process", "image_id": "CXR2098_IM-0728/1.png"}, {"caption": "the lungs are clear without focal consolidation, pleural effusion or pneumothorax there is no pulmonary edema the heart is normal in size, and the mediastinal contours are normal no acute cardiopulmonary abnormality", "image_id": "CXR2277_IM-0864/0.png"}, {"caption": "the lungs are clear without focal consolidation no pleural effusion or pneumothorax is seen the cardiac and mediastinal silhouettes are unremarkable no acute cardiopulmonary process", "image_id": "CXR2277_IM-0864/1.png"}, {"caption": "the most prominent feature visible in this chest x-ray is a left lower lobe opacity, which is likely atelectasis, though a developing pneumonia cannot be excluded the opacity is not seen on the lateral view, so it is likely atelectasis secondary to vascular crowding due to low lung volumes the cardiomediastinal silhouette and hilar contours are normal the pleural surfaces are normal no pleural effusion or small opacity in the left lower fegde figeatal calcity in the right trapezium", "image_id": "CXR2099_IM-0729/0.png"}, {"caption": "the heart is mildly enlarged the mediastinal and hilar contours are normal there is no pleural effusion or pneumothorax the lungs are well-expanded and clear without focal consolidation pulmonary vasculature is within normal limits mild cardiomegaly no acute cardiopulmonary process", "image_id": "CXR2099_IM-0729/1.png"}, {"caption": "the lungs are clear without focal consolidation no pleural effusion or pneumothorax is seen the cardiac and mediastinal silhouettes are unremarkable no acute cardiopulmonary process", "image_id": "CXR1633_IM-0414/0.png"}, {"caption": "the lungs are clear without focal consolidation, pleural effusion or pneumothorax there is no pulmonary edema the heart is normal in size, and the mediastinal contours are normal no acute cardiopulmonary process", "image_id": "CXR1633_IM-0414/1.png"}, {"caption": "the heart is normal in size and shape the mediastinal and hilar contours are normal there is no pleural effusion or pneumothorax the lungs are well-expanded and clear without focal consolidation pulmonary vasculature is within normal limits no acute cardiopulmonary process", "image_id": "CXR3883_IM-1971/0.png"}, {"caption": "no, there are no visible indications of enlargement or abnormalities in the patient's lymph nodes in this chest x-ray image the lymph nodes are normal in size and appearance there are no areas of focal consolidation, pleural effusion, pneumothorax, or other abnormalities in the patient's lungs the cardiomediastinal silhouette and hila are normal in appearance and without abnormal contour or width the cardiac borders of both diaphragm", "image_id": "CXR3883_IM-1971/1.png"}, {"caption": "there is no evidence of pneumonia, pleural effusion, pneumothorax, or pulmonary edema the cardiomediastinal silhouette and pleural surfaces are normal there is no acute osseous abnormality no acute cardiopulmonary process", "image_id": "CXR3041_IM-1415/0.png"}, {"caption": "the lungs are clear without focal consolidation, effusion, or pneumothorax cardiomediastinal silhouette is stable no acute osseous abnormalities no acute cardiopulmonary process", "image_id": "CXR3041_IM-1415/1.png"}, {"caption": "the lungs are clear without focal consolidation, pleural effusion or pneumothorax there is no pulmonary edema the heart is normal in size, and the mediastinal contours are normal no acute cardiopulmonary process", "image_id": "CXR269_IM-1161/0.png"}, {"caption": "the lungs are clear without focal consolidation no pleural effusion or pneumothorax is seen the cardiac and mediastinal silhouettes are unremarkable no acute cardiopulmonary process", "image_id": "CXR269_IM-1161/1.png"}, {"caption": "the lungs are clear without focal consolidation no pleural effusion or pneumothorax is seen the cardiac and mediastinal silhouettes are unremarkable no acute cardiopulmonary process", "image_id": "CXR3552_IM-1741/0.png"}, {"caption": "no, there are no visible indications of enlargement or abnormalities in the patient's lymph nodes in this chest x-ray image the lymph nodes are normal in size and appearance there are no areas of focal consolidation, pleural effusion, pneumothorax, or other abnormalities in the patient's lungs the cardiomediastinal silhouette and hila are normal in appearance and without abnormal contour or width no evidence of mediastinal or hilar lymphadenopathy no acute cardiopulmonary process", "image_id": "CXR3552_IM-1741/1.png"}, {"caption": "the lungs are clear without focal consolidation no pleural effusion or pneumothorax is seen the cardiac and mediastinal silhouettes are unremarkable no acute cardiopulmonary process", "image_id": "CXR1854_IM-0555/0.png"}, {"caption": "the lungs are clear without focal consolidation, effusion, or pneumothorax cardiomediastinal silhouette is normal no acute osseous abnormalities no acute cardiopulmonary process", "image_id": "CXR1854_IM-0555/1.png"}, {"caption": "the most prominent feature visible in this chest x-ray is a left lower lobe opacity, which is likely atelectasis, although a superimposed infection cannot be excluded the opacity is not seen on the lateral view, so it is likely a linear atelectasis versus a small consolidation the rest of the lungs are otherwise clear the cardiomediastinal and hilar contours are unremarkable there is no evidence of pneumothorax or pleural effusion is seen on the lateral chest wall no evidence of pneumonia", "image_id": "CXR3745_IM-1872/0.png"}, {"caption": "there is no evidence of pneumonia, pleural effusion, pneumothorax, or pulmonary edema the cardiomediastinal silhouette and pleural surfaces are normal no acute cardiopulmonary process or complications no evidence of pneumonia or complications", "image_id": "CXR3745_IM-1872/1.png"}, {"caption": "the lungs are clear without focal consolidation no pleural effusion or pneumothorax is seen the cardiac and mediastinal silhouettes are unremarkable no acute cardiopulmonary process", "image_id": "CXR1467_IM-0302/0.png"}, {"caption": "the lungs are clear without focal consolidation, pleural effusion or pneumothorax there is no pulmonary edema the heart is normal in size, and the mediastinal contours are normal no acute cardiopulmonary abnormality", "image_id": "CXR1467_IM-0302/1.png"}, {"caption": "the lungs are clear without focal consolidation no pleural effusion or pneumothorax is seen the cardiac and mediastinal silhouettes are unremarkable no acute cardiopulmonary process", "image_id": "CXR1270_IM-0181/0.png"}, {"caption": "the most prominent feature visible in this chest x-ray is a left lower lobe opacity, which is likely atelectasis, but cannot exclude an early pneumonia in the appropriate clinical setting there is no pleural effusion, pulmonary edema, or pneumothorax the cardiomediastinal silhouette is normal no acute osseous abnormalities identified left lower lobe opacity, which is likely atelectasis, but cannot exclude an early pneumonia in the appropriate clinical setting", "image_id": "CXR1270_IM-0181/1.png"}, {"caption": "the lungs are clear without focal consolidation no pleural effusion or pneumothorax is seen the cardiac and mediastinal silhouettes are unremarkable no acute cardiopulmonary process", "image_id": "CXR3098_IM-1450/0.png"}, {"caption": "the lungs are clear without focal consolidation no pleural effusion or pneumothorax is seen the cardiac and mediastinal silhouettes are unremarkable no acute cardiopulmonary process", "image_id": "CXR3098_IM-1450/1.png"}, {"caption": "the lungs are clear without focal consolidation no pleural effusion or pneumothorax is seen the cardiac and mediastinal silhouettes are unremarkable no acute cardiopulmonary process", "image_id": "CXR1603_IM-0391/0.png"}, {"caption": "the overall impression of this chest x-ray is normal there is no evidence of pneumonia, pulmonary edema, or pneumothorax no focal consolidation, pleural effusion, or pulmonary mass is seen the cardiomediastinal silhouette and hilar contours are normal normal chest x-ray", "image_id": "CXR1603_IM-0391/1.png"}, {"caption": "the lungs are clear without focal consolidation no pleural effusion or pneumothorax is seen the cardiac silhouette is top-normal to mildly enlarged no pulmonary edema is seen top-normal to mildly enlarged cardiac silhouette no focal consolidation or pulmonary edema", "image_id": "CXR1008_IM-0009/0.png"}, {"caption": "the lungs are clear the cardiomediastinal silhouette and hilar contours are normal the pleural surfaces are normal without effusion or pneumothorax no evidence of acute cardiopulmonary process", "image_id": "CXR1008_IM-0009/1.png"}, {"caption": "in comparison with the study of ___, there is no change or evidence of acute cardiopulmonary disease no pneumonia, vascular congestion, or pleural effusion", "image_id": "CXR2916_IM-1318/0.png"}, {"caption": "the lungs are clear without focal consolidation no pleural effusion or pneumothorax is seen the cardiac and mediastinal silhouettes are unremarkable no acute cardiopulmonary process", "image_id": "CXR2916_IM-1318/1.png"}, {"caption": "the lungs are clear without focal consolidation no pleural effusion or pneumothorax is seen the cardiac and mediastinal silhouettes are unremarkable no acute cardiopulmonary process", "image_id": "CXR1632_IM-0413/0.png"}, {"caption": "the lungs are clear without focal consolidation no pleural effusion or pneumothorax is seen the cardiac and mediastinal silhouettes are unremarkable no acute cardiopulmonary process", "image_id": "CXR1632_IM-0413/1.png"}, {"caption": "the heart is normal in size and shape the mediastinal and hilar contours are normal there is no pleural effusion or pneumothorax the lungs are well-expanded and clear without focal consolidation pulmonary vasculature is within normal limits no acute cardiopulmonary process", "image_id": "CXR3265_IM-1551/0.png"}, {"caption": "the lungs are clear without focal consolidation no pleural effusion or pneumothorax is seen the cardiac and mediastinal silhouettes are unremarkable no acute cardiopulmonary process", "image_id": "CXR3265_IM-1551/1.png"}, {"caption": "the most prominent feature visible in this chest x-ray is a left lower lobe opacity, which is likely atelectasis, although a superimposed infection cannot be excluded the opacity is not seen on the lateral view, so it is likely a linear atelectasis rather than a mass heart size is normal the mediastinal and hilar contours are normal the pulmonary vasculature is normal no pleural effusion or left lower loe lower pleae pleaeae pleaeural cost effection", "image_id": "CXR2851_IM-1260-0001/0.png"}, {"caption": "the lungs are clear without focal consolidation no pleural effusion or pneumothorax is seen the cardiac and mediastinal silhouettes are unremarkable no acute cardiopulmonary process", "image_id": "CXR2851_IM-1260-0001/1.png"}, {"caption": "the lungs are clear without focal consolidation no pleural effusion or pneumothorax is seen the cardiac and mediastinal silhouettes are unremarkable no acute cardiopulmonary process", "image_id": "CXR242_IM-0963/0.png"}, {"caption": "the lungs are clear without focal consolidation no pleural effusion or pneumothorax is seen the cardiac and mediastinal silhouettes are unremarkable no acute cardiopulmonary process", "image_id": "CXR242_IM-0963/1.png"}, {"caption": "no acute cardiopulmonary process", "image_id": "CXR3427_IM-1657/0.png"}, {"caption": "the lungs are clear without focal consolidation no pleural effusion or pneumothorax is seen the cardiac and mediastinal silhouettes are unremarkable no acute cardiopulmonary process", "image_id": "CXR3427_IM-1657/1.png"}, {"caption": "the lungs are clear without focal consolidation no pleural effusion or pneumothorax is seen the cardiac and mediastinal silhouettes are unremarkable no acute cardiopulmonary process", "image_id": "CXR3220_IM-1522/0.png"}, {"caption": "no, there are no visible indications of enlargement or abnormalities in the patient's lymph nodes in this chest x-ray image the lymph nodes are not visualized on this chest radiograph, and there is no evidence of lymphadenopathy on this examination", "image_id": "CXR3220_IM-1522/1.png"}, {"caption": "the lungs are clear without focal consolidation no pleural effusion or pneumothorax is seen the cardiac and mediastinal silhouettes are unremarkable no acute cardiopulmonary process", "image_id": "CXR2005_IM-0656/0.png"}, {"caption": "no, there are no visible indications of enlargement or abnormalities in the patient's lymph nodes in this chest x-ray image the lymph nodes are not visualized on this radiograph, however, this does not necessarily mean that they are not enlarged the hilar contours and mediastinal silhouettes are within normal limits there is no pleural effusion, pneumothorax, or pulmonary edema the cardiomediastinal and hilar contours are within normal limits no visible indications of lymph node enlargement", "image_id": "CXR2005_IM-0656/1.png"}, {"caption": "the lungs are clear without focal consolidation no pleural effusion or pneumothorax is seen the cardiac and mediastinal silhouettes are unremarkable no acute cardiopulmonary process", "image_id": "CXR1410_IM-0260/0.png"}, {"caption": "the lungs are clear without focal consolidation no pleural effusion or pneumothorax is seen the cardiac and mediastinal silhouettes are stable no acute cardiopulmonary process", "image_id": "CXR1410_IM-0260/1.png"}, {"caption": "the lungs are clear without focal consolidation, pleural effusion, or pneumothorax the pulmonary vasculature is not engorged the cardiac silhouette is normal in size the mediastinal and hilar contours are within normal limits the trachea is midline there is no free air beneath the right hemidiaphragm no acute cardiopulmonary process", "image_id": "CXR879_IM-2393/0.png"}, {"caption": "there are no indications of infection or inflammation in this chest x-ray image the lungs are well expanded and clear the cardiomediastinal silhouette, hila, and pleural surfaces are normal there is no pleural effusion or pneumothorax no acute cardiopulmonary process", "image_id": "CXR879_IM-2393/1.png"}, {"caption": "the lungs are clear without focal consolidation no pleural effusion or pneumothorax is seen the cardiac and mediastinal silhouettes are unremarkable no acute cardiopulmonary process", "image_id": "CXR3020_IM-1395/0.png"}, {"caption": "no, there are no visible indications of enlargement or abnormalities in the patient's lymph nodes in this chest x-ray image the lymph nodes are not visualized on this radiograph, however, this does not necessarily mean that they are not enlarged the hilar contours are normal the mediastinal and cardiac silhouettes are unremarkable there is no pleural effusion or pneumothorax no evidence of infection no evidence of tuberculosis", "image_id": "CXR3020_IM-1395/1.png"}, {"caption": "the lungs are clear without focal consolidation no pleural effusion or pneumothorax is seen the cardiac and mediastinal silhouettes are unremarkable no acute cardiopulmonary process", "image_id": "CXR632_IM-2213/0.png"}, {"caption": "the lungs are clear without focal consolidation, pleural effusion, or pneumothorax the pulmonary vasculature is not engorged the cardiac silhouette is normal in size the mediastinal and hilar contours are within normal limits the trachea is midline there is no free air beneath the right hemidiaphragm no acute cardiopulmonary process", "image_id": "CXR632_IM-2213/1.png"}, {"caption": "the lungs are clear without focal consolidation no pleural effusion or pneumothorax is seen the cardiac and mediastinal silhouettes are unremarkable no acute cardiopulmonary process", "image_id": "CXR2937_IM-1339/0.png"}, {"caption": "the lungs are clear without focal consolidation no pleural effusion or pneumothorax is seen the cardiac and mediastinal silhouettes are unremarkable no acute cardiopulmonary process", "image_id": "CXR2937_IM-1339/1.png"}, {"caption": "the most prominent feature visible in this chest x-ray is a left lower lobe opacity, which is likely atelectasis, although a superimposed infection cannot be excluded the opacity is not seen on the lateral view, so it is likely a linear opacity from atelectasis or scarring the cardiomediastinal silhouette and hila are normal there is no pleural effusion or pneumothorax visualized fracture of the right lower later later later lower", "image_id": "CXR328_IM-1560/0.png"}, {"caption": "the lungs are clear without focal consolidation, pleural effusion or pneumothorax there is no pulmonary edema the heart is normal in size, and the mediastinal contours are normal no acute cardiopulmonary process", "image_id": "CXR328_IM-1560/1.png"}, {"caption": "the lungs are clear without focal consolidation no pleural effusion or pneumothorax is seen the cardiac silhouette is top-normal to mildly enlarged no pulmonary edema is seen top-normal to mildly enlarged cardiac silhouette no focal consolidation or pulmonary edema", "image_id": "CXR3817_IM-1925/0.png"}, {"caption": "the lungs are clear without focal consolidation no pleural effusion or pneumothorax is seen the cardiac and mediastinal silhouettes are unremarkable no acute cardiopulmonary process", "image_id": "CXR3817_IM-1925/1.png"}, {"caption": "the overall impression of this chest x-ray is normal there is no evidence of pneumonia, pulmonary edema, or pneumothorax no focal consolidation, pleural effusion, or pulmonary mass is seen the cardiomediastinal silhouette and hilar contours are normal normal chest x-ray", "image_id": "CXR3059_IM-1425/0.png"}, {"caption": "the lungs are clear without focal consolidation, pleural effusion or pneumothorax there is no pulmonary edema the heart is normal in size, and the mediastinal contours are normal no acute cardiopulmonary process", "image_id": "CXR3059_IM-1425/1.png"}, {"caption": "the lungs are clear without focal consolidation no pleural effusion or pneumothorax is seen the cardiac and mediastinal silhouettes are unremarkable no acute cardiopulmonary process", "image_id": "CXR2389_IM-0944/0.png"}, {"caption": "the lungs are clear without focal consolidation no pleural effusion or pneumothorax is seen the cardiac and mediastinal silhouettes are unremarkable no acute cardiopulmonary process", "image_id": "CXR2389_IM-0944/1.png"}, {"caption": "the lungs are clear without focal consolidation, pleural effusion or pneumothorax there is no pulmonary edema the heart is normal in size, and the mediastinal contours are normal no acute cardiopulmonary process", "image_id": "CXR869_IM-2389/0.png"}, {"caption": "the lungs are clear without focal consolidation, pleural effusion or pneumothorax there is no pulmonary edema the heart is normal in size, and the mediastinal contours are normal no acute cardiopulmonary process", "image_id": "CXR869_IM-2389/1.png"}, {"caption": "the most prominent feature visible in this chest x-ray is a left lower lobe opacity, which is likely atelectasis, although a developing pneumonia cannot be excluded the opacity is not seen on the lateral view, so it is likely atelectasis secondary to vascular crowding due to low lung volumes the cardiomediastinal silhouette, hilar contours, and pleural surfaces are normal possible left lower lobe pneumonia given the patient's low lung volume with normal breath", "image_id": "CXR751_IM-2305/0.png"}, {"caption": "the lungs are clear without focal consolidation no pleural effusion or pneumothorax is seen the cardiac and mediastinal silhouettes are unremarkable no acute cardiopulmonary process", "image_id": "CXR751_IM-2305/1.png"}, {"caption": "the lungs are clear without focal consolidation no pleural effusion or pneumothorax is seen the cardiac and mediastinal silhouettes are unremarkable no acute cardiopulmonary process", "image_id": "CXR1209_IM-0142/0.png"}, {"caption": "there is no evidence of pneumonia, pleural effusion, pneumothorax, or pulmonary edema the cardiomediastinal silhouette, hila, and pleura are normal there is a small hiatal hernia no acute osseous abnormality no evidence of complication or risk normal chest x-ray", "image_id": "CXR1209_IM-0142/1.png"}, {"caption": "the lungs are clear without focal consolidation no pleural effusion or pneumothorax is seen the cardiac and mediastinal silhouettes are unremarkable no acute cardiopulmonary process", "image_id": "CXR1588_IM-0382/0.png"}, {"caption": "the lungs are clear without focal consolidation no pleural effusion or pneumothorax is seen the cardiac and mediastinal silhouettes are unremarkable no acute cardiopulmonary process", "image_id": "CXR1588_IM-0382/1.png"}, {"caption": "the lungs are clear without focal consolidation no pleural effusion or pneumothorax is seen the cardiac and mediastinal silhouettes are unremarkable no acute cardiopulmonary process", "image_id": "CXR487_IM-2110/0.png"}, {"caption": "the lungs are clear without focal consolidation no pleural effusion or pneumothorax is seen the cardiac and mediastinal silhouettes are unremarkable no acute cardiopulmonary process", "image_id": "CXR487_IM-2110/1.png"}, {"caption": "no acute cardiopulmonary process", "image_id": "CXR2940_IM-1341/0.png"}, {"caption": "the overall impression is that of a normal chest there is no evidence ofpneumonia, pulmonary edema, pleural effusion or pneumothorax the mediastinumis normal in appearance", "image_id": "CXR2940_IM-1341/1.png"}, {"caption": "the lungs are clear without focal consolidation no pleural effusion or pneumothorax is seen the cardiac and mediastinal silhouettes are unremarkable no acute cardiopulmonary process", "image_id": "CXR1831_IM-0538/0.png"}, {"caption": "the lungs are clear without focal consolidation no pleural effusion or pneumothorax is seen the cardiac and mediastinal silhouettes are unremarkable no acute cardiopulmonary process", "image_id": "CXR1831_IM-0538/1.png"}, {"caption": "the lungs are clear without focal consolidation no pleural effusion or pneumothorax is seen the cardiac and mediastinal silhouettes are unremarkable no acute cardiopulmonary process", "image_id": "CXR717_IM-2279/0.png"}, {"caption": "the heart is normal in size and shape the mediastinal and hilar contours are normal there is no pleural effusion or pneumothorax the lungs are well-expanded and clear without focal consolidation pulmonary vasculature is within normal limits no acute cardiopulmonary process", "image_id": "CXR717_IM-2279/1.png"}, {"caption": "the lungs are clear without focal consolidation no pleural effusion or pneumothorax is seen the cardiac and mediastinal silhouettes are unremarkable no acute cardiopulmonary process", "image_id": "CXR1434_IM-0279/0.png"}, {"caption": "the lungs are clear without focal consolidation, pleural effusion or pneumothorax there is no pulmonary edema the heart is normal in size, and the mediastinal contours are normal no acute cardiopulmonary process", "image_id": "CXR1434_IM-0279/1.png"}, {"caption": "the lungs are clear without focal consolidation no pleural effusion or pneumothorax is seen the cardiac and mediastinal silhouettes are unremarkable no acute cardiopulmonary process", "image_id": "CXR931_IM-2429/0.png"}, {"caption": "the lungs are clear without focal consolidation, pleural effusion, or pneumothorax the cardiac silhouette is normal in size there is no pulmonary edema no acute cardiopulmonary process", "image_id": "CXR931_IM-2429/1.png"}, {"caption": "the most prominent feature visible in this chest x-ray is a left lower lobe opacity, which is likely atelectasis, although a superimposed infection cannot be excluded the opacity is not seen on the lateral view, so it is likely a linear atelectasis versus a small consolidation the cardiomediastinal silhouette and hila are normal there is no pleural effusion or pneumothorax visualized visualized irregularity of the visualized thoracic aortic arch the left lower diaphragm", "image_id": "CXR735_IM-2294/0.png"}, {"caption": "1 the lungs are clear without focal consolidation, effusion, or pneumothorax 2 cardiomediastinal silhouette is normal 3 no acute osseous abnormalities are identified 4 no acute cardiopulmonary process", "image_id": "CXR735_IM-2294/1.png"}, {"caption": "the lungs are clear without focal consolidation no pleural effusion or pneumothorax is seen the cardiac and mediastinal silhouettes are unremarkable no acute cardiopulmonary process", "image_id": "CXR870_IM-2391/0.png"}, {"caption": "the lungs are hyperinflated but clear the heart size is normal the hilar and mediastinal contours are normal there is no pneumothorax or pleural effusion pulmonary vascularity is normal no acute cardiopulmonary process", "image_id": "CXR870_IM-2391/1.png"}, {"caption": "the lungs are clear the cardiomediastinal silhouette is normal no acute osseous abnormalities identified normal chest x-ray", "image_id": "CXR588_IM-2183/0.png"}, {"caption": "the lungs are clear without focal consolidation no pleural effusion or pneumothorax is seen the cardiac and mediastinal silhouettes are unremarkable no acute cardiopulmonary process", "image_id": "CXR588_IM-2183/1.png"}, {"caption": "the lungs are clear the cardiomediastinal silhouette and hilar contours are normal the pleural surfaces are normal without effusion or pneumothorax no acute cardiopulmonary process", "image_id": "CXR1509_IM-0331/0.png"}, {"caption": "the heart is normal in size and shape the mediastinal and hilar contours appear within normal limits there is no pleural effusion or pneumothorax the lungs appear clear bony structures are unremarkable no evidence of acute cardiopulmonary disease", "image_id": "CXR1509_IM-0331/1.png"}, {"caption": "the lungs are clear without focal consolidation no pleural effusion or pneumothorax is seen the cardiac and mediastinal silhouettes are unremarkable no acute cardiopulmonary process", "image_id": "CXR2953_IM-1351/0.png"}, {"caption": "no acute cardiopulmonary process", "image_id": "CXR2953_IM-1351/1.png"}, {"caption": "the lungs are clear without focal consolidation no pleural effusion or pneumothorax is seen the cardiac and mediastinal silhouettes are unremarkable no acute cardiopulmonary process", "image_id": "CXR2204_IM-0813/0.png"}, {"caption": "the lungs are clear without focal consolidation no pleural effusion or pneumothorax is seen the cardiac and mediastinal silhouettes are unremarkable no acute cardiopulmonary process", "image_id": "CXR2204_IM-0813/1.png"}, {"caption": "the lungs are clear without focal consolidation, effusion, or pneumothorax the cardiomediastinal silhouette is within normal limits no acute osseous abnormalities no acute cardiopulmonary process", "image_id": "CXR43_IM-2070/0.png"}, {"caption": "the lungs are clear without focal consolidation no pleural effusion or pneumothorax is seen the cardiac and mediastinal silhouettes are unremarkable no acute cardiopulmonary process", "image_id": "CXR43_IM-2070/1.png"}, {"caption": "the lungs are clear without focal consolidation no pleural effusion or pneumothorax is seen the cardiac and mediastinal silhouettes are unremarkable no acute cardiopulmonary process", "image_id": "CXR3446_IM-1669/0.png"}, {"caption": "the lungs are clear without focal consolidation, pleural effusion, or pneumothorax the pulmonary vasculature is not engorged the cardiac silhouette is normal in size the mediastinal and hilar contours are within normal limits the trachea is midline there is no free air beneath the right hemidiaphragm no acute cardiopulmonary process", "image_id": "CXR3446_IM-1669/1.png"}, {"caption": "no, there are no visible indications of enlargement or abnormalities in the patient's lymph nodes in this chest x-ray image the mediastinal silhouette is within normal limits the hila are unremarkable there is no evidence of lymphadenopathy there is no pleural effusion or pneumothorax no acute findings", "image_id": "CXR3495_IM-1700/0.png"}, {"caption": "the lungs are clear without focal consolidation, effusion, or pneumothorax the cardiomediastinal silhouette is normal no acute osseous abnormalities no acute cardiopulmonary process", "image_id": "CXR3495_IM-1700/1.png"}, {"caption": "the lungs are clear without focal consolidation no pleural effusion or pneumothorax is seen the cardiac and mediastinal silhouettes are unremarkable no acute cardiopulmonary process", "image_id": "CXR795_IM-2331/0.png"}, {"caption": "the overall impression of this chest x-ray is normal there is no evidence of pneumonia, edema, effusion, or pneumothorax cardiomediastinal silhouette is normal no bony abnormalities are identified normal chest x-ray", "image_id": "CXR795_IM-2331/1.png"}, {"caption": "the lungs are clear without focal consolidation no pleural effusion or pneumothorax is seen the cardiac and mediastinal silhouettes are unremarkable no acute cardiopulmonary process", "image_id": "CXR3867_IM-1960/0.png"}, {"caption": "the lungs are clear without focal consolidation no pleural effusion or pneumothorax is seen the cardiac and mediastinal silhouettes are unremarkable no acute cardiopulmonary process", "image_id": "CXR3867_IM-1960/1.png"}, {"caption": "no, there are no indications of infection or inflammation in the chest on this radiograph there is no focal consolidation, pleural effusion, pulmonary edema, or pneumothorax the cardiomediastinal silhouette is within normal limits no acute cardiopulmonary process", "image_id": "CXR3720_IM-1859/0.png"}, {"caption": "no acute cardiopulmonary process", "image_id": "CXR3720_IM-1859/1.png"}, {"caption": "the lungs are clear without focal consolidation no pleural effusion or pneumothorax is seen the cardiac and mediastinal silhouettes are unremarkable no acute cardiopulmonary process", "image_id": "CXR1931_IM-0602/0.png"}, {"caption": "the lungs are clear without focal consolidation, pleural effusion or pneumothorax there is no pulmonary edema the heart is normal in size, and the mediastinal contours are normal no acute cardiopulmonary process", "image_id": "CXR1931_IM-0602/1.png"}, {"caption": "the heart is mildly enlarged the mediastinal and hilar contours are normal there is no pleural effusion or pneumothorax the lungs are well-expanded and clear without focal consolidation pulmonary vasculature is within normal limits mild cardiomegaly no acute cardiopulmonary process", "image_id": "CXR1771_IM-0505/0.png"}, {"caption": "the lungs are clear without focal consolidation, pleural effusion or pneumothorax there is no pulmonary edema the heart is normal in size, and the mediastinal contours are normal no acute cardiopulmonary process", "image_id": "CXR1771_IM-0505/1.png"}, {"caption": "no, there are no visible indications of enlargement or abnormalities in the patient's lymph nodes in this chest x-ray image the mediastinal silhouette is within normal limits the hila are unremarkable there is no evidence of lymphadenopathy the lungs are well expanded and clear there is no pleural effusion or pneumothorax no visible indications of lymphadenopathy in this chest x-ray image", "image_id": "CXR3126_IM-1470/0.png"}, {"caption": "the lungs are clear without focal consolidation no pleural effusion or pneumothorax is seen the cardiac and mediastinal silhouettes are unremarkable no acute cardiopulmonary process", "image_id": "CXR3126_IM-1470/1.png"}, {"caption": "the lungs are clear without focal consolidation no pleural effusion or pneumothorax is seen the cardiac and mediastinal silhouettes are unremarkable no acute cardiopulmonary process", "image_id": "CXR3105_IM-1456/0.png"}, {"caption": "there are no potential complications or risks associated with the observed abnormalities in this chest x-ray image the x-ray is normal", "image_id": "CXR3105_IM-1456/1.png"}, {"caption": "the lungs are clear without focal consolidation no pleural effusion or pneumothorax is seen the cardiac and mediastinal silhouettes are unremarkable no acute cardiopulmonary process", "image_id": "CXR2796_IM-1228/0.png"}, {"caption": "the lungs are clear without focal consolidation no pleural effusion or pneumothorax is seen the cardiac and mediastinal silhouettes are unremarkable no acute cardiopulmonary process", "image_id": "CXR2796_IM-1228/1.png"}, {"caption": "the lungs are clear without focal consolidation no pleural effusion or pneumothorax is seen the cardiac and mediastinal silhouettes are unremarkable no acute cardiopulmonary process", "image_id": "CXR1323_IM-0209/0.png"}, {"caption": "the lungs are clear without focal consolidation no pleural effusion or pneumothorax is seen the cardiac and mediastinal silhouettes are unremarkable no acute cardiopulmonary process", "image_id": "CXR1323_IM-0209/1.png"}, {"caption": "the overall impression of the chest radiograph is normal there is no evidence of pneumothorax, pneumomediastinum, or pleural effusion there is no focal consolidation or pulmonary edema the cardiomediastinal silhouette is within normal limits no acute osseous abnormalities are detected no acute cardiopulmonary process", "image_id": "CXR1309_IM-0201-1001/0.png"}, {"caption": "the lungs are clear without focal consolidation no pleural effusion or pneumothorax is seen the cardiac and mediastinal silhouettes are unremarkable no acute cardiopulmonary process", "image_id": "CXR1309_IM-0201-1001/1.png"}, {"caption": "the lungs are clear without focal consolidation no pleural effusion or pneumothorax is seen the cardiac and mediastinal silhouettes are unremarkable no acute cardiopulmonary process", "image_id": "CXR2423_IM-0965/0.png"}, {"caption": "the lungs are clear without focal consolidation no pleural effusion or pneumothorax is seen the cardiac and mediastinal silhouettes are unremarkable no acute cardiopulmonary process", "image_id": "CXR2423_IM-0965/1.png"}, {"caption": "the lungs are clear without focal consolidation no pleural effusion or pneumothorax is seen the cardiac and mediastinal silhouettes are unremarkable no acute cardiopulmonary process", "image_id": "CXR3194_IM-1505/0.png"}, {"caption": "the lungs are clear without focal consolidation no pleural effusion or pneumothorax is seen the cardiac and mediastinal silhouettes are stable no acute cardiopulmonary process", "image_id": "CXR3194_IM-1505/1.png"}, {"caption": "the heart is at the upper limits of normal size the mediastinal and hilar contours appear within normal limits there is no pleural effusion or pneumothorax the lungs appear clear bony structures are unremarkable no evidence of acute disease", "image_id": "CXR2136_IM-0758/0.png"}, {"caption": "the lungs are clear without focal consolidation no pleural effusion or pneumothorax is seen the cardiac and mediastinal silhouettes are unremarkable no acute cardiopulmonary process", "image_id": "CXR2136_IM-0758/1.png"}, {"caption": "the overall impression of this chest x-ray is normal there is no evidence of pneumonia, pulmonary edema, or pneumothorax no focal consolidation, pleural effusion, or pulmonary mass is seen the cardiomediastinal silhouette and hilar contours are normal normal chest x-ray", "image_id": "CXR3778_IM-1894/0.png"}, {"caption": "the lungs are clear without focal consolidation no pleural effusion or pneumothorax is seen the cardiac and mediastinal silhouettes are unremarkable no acute cardiopulmonary process", "image_id": "CXR3778_IM-1894/1.png"}, {"caption": "the lungs are clear without focal consolidation, effusion, or pneumothorax the cardiomediastinal silhouette is normal no acute osseous abnormalities no acute cardiopulmonary process", "image_id": "CXR1726_IM-0479/0.png"}, {"caption": "the overall impression of this chest x-ray is normal no focal consolidation, pleural effusion, pneumothorax, or pulmonary edema is seen the heart size is normal mediastinal contours are normal no bony abnormality is detected no radiographic evidence for acute cardiopulmonary process", "image_id": "CXR1726_IM-0479/1.png"}, {"caption": "the lungs are clear without focal consolidation no pleural effusion or pneumothorax is seen the cardiac and mediastinal silhouettes are unremarkable no acute cardiopulmonary process", "image_id": "CXR2889_IM-1291/0.png"}, {"caption": "the lungs are clear without focal consolidation no pleural effusion or pneumothorax is seen the cardiac and mediastinal silhouettes are unremarkable no acute cardiopulmonary process", "image_id": "CXR2889_IM-1291/1.png"}, {"caption": "the heart is normal in size and shape the mediastinal and hilar contours are normal there is no pleural effusion or pneumothorax the lungs are well-expanded and clear without focal consolidation pulmonary vasculature is within normal limits no acute cardiopulmonary process", "image_id": "CXR2786_IM-1221/0.png"}, {"caption": "the lungs are clear without focal consolidation, pleural effusion or pneumothorax there is no pulmonary edema the heart is normal in size, and the mediastinal contours are normal no acute cardiopulmonary process", "image_id": "CXR2786_IM-1221/1.png"}, {"caption": "the lungs are clear without focal consolidation no pleural effusion or pneumothorax is seen the cardiac and mediastinal silhouettes are unremarkable no acute cardiopulmonary process", "image_id": "CXR497_IM-2114/0.png"}, {"caption": "the lungs are clear without focal consolidation, pleural effusion or pneumothorax there is no pulmonary edema the heart is normal in size, and the mediastinal contours are normal no acute cardiopulmonary process", "image_id": "CXR497_IM-2114/1.png"}, {"caption": "the heart is normal in size and shape the mediastinal and hilar contours are unremarkable the lungs are well expanded and clear there is no focal consolidation, pleural effusion, or pneumothorax no acute cardiopulmonary process", "image_id": "CXR162_IM-0401/0.png"}, {"caption": "the lungs are clear without focal consolidation no pleural effusion or pneumothorax is seen the cardiac and mediastinal silhouettes are unremarkable no acute cardiopulmonary process", "image_id": "CXR162_IM-0401/1.png"}, {"caption": "the lungs are clear without focal consolidation no pleural effusion or pneumothorax is seen the cardiac and mediastinal silhouettes are unremarkable no acute cardiopulmonary process", "image_id": "CXR3763_IM-1883/0.png"}, {"caption": "the overall impression of this chest x-ray is normal there is no evidence of pneumonia, pulmonary edema, or pneumothorax no focal consolidation, pleural effusion, or pulmonary mass is seen the cardiomediastinal silhouette and hilar contours are normal normal chest x-ray", "image_id": "CXR3763_IM-1883/1.png"}, {"caption": "the lungs are clear without focal consolidation no pleural effusion or pneumothorax is seen the cardiac and mediastinal silhouettes are unremarkable no acute cardiopulmonary process", "image_id": "CXR485_IM-2109/0.png"}, {"caption": "the lungs are clear without focal consolidation no pleural effusion or pneumothorax is seen the cardiac silhouette is top-normal to mildly enlarged mediastinal contours are unremarkable top-normal to mildly enlarged cardiac silhouette no focal consolidation", "image_id": "CXR485_IM-2109/1.png"}, {"caption": "the heart is not enlarged the mediastinal and hilar contours are normal there is no pleural effusion or pneumothorax the lungs are well expanded and clear without focal consolidation pulmonary vasculature is within normal limits no acute cardiopulmonary process", "image_id": "CXR2020_IM-0668/0.png"}, {"caption": "no, there are no visible indications of enlargement or abnormalities in the patient's lymph nodes in this chest x-ray image the lymph nodes are not clearly identified on this study, however, and this is not unexpected given the patient's body habitus and the technique of the study the hila are within normal limits in size there is no evidence of infection, tuberculosis, or overload of the cardiac silcontroil", "image_id": "CXR2020_IM-0668/1.png"}, {"caption": "the lungs are clear without focal consolidation no pleural effusion or pneumothorax is seen the cardiac and mediastinal silhouettes are unremarkable no acute cardiopulmonary process", "image_id": "CXR2623_IM-1111/0.png"}, {"caption": "the overall impression of the chest radiograph is normal there is no evidence of pneumonia, pulmonary edema or pleural effusion the cardiomediastinal and hilar contours are normal no acute cardiopulmonary process", "image_id": "CXR2623_IM-1111/1.png"}, {"caption": "the lungs are clear without focal consolidation, effusion, or pneumothorax the cardiomediastinal silhouette is normal no acute osseous abnormalities no acute cardiopulmonary process", "image_id": "CXR1190_IM-0128/0.png"}, {"caption": "the lungs are clear without focal consolidation no pleural effusion or pneumothorax is seen the cardiac and mediastinal silhouettes are unremarkable no acute cardiopulmonary process", "image_id": "CXR1190_IM-0128/1.png"}, {"caption": "the lungs are clear without focal consolidation, effusion, or pneumothorax the cardiomediastinal silhouette is normal no acute osseous abnormalities no acute cardiopulmonary process", "image_id": "CXR1646_IM-0423/0.png"}, {"caption": "the most prominent feature visible in this chest x-ray image is a subtle opacity in the right lower lobe, which is likely atelectasis, although a developing pneumonia cannot be excluded in the correct clinical setting there is no pleural effusion, pneumothorax, or pulmonary edema the cardiomediastinal silhouette is within normal limits subtle opacity in the right lower lobe, likely atelectasis, although an early pneumonia cannot be excluded in the correct", "image_id": "CXR1646_IM-0423/1.png"}, {"caption": "there is no evidence of pneumonia, pleural effusion, pulmonary edema, or pneumothorax the cardiomediastinal silhouette is normal there is no evidence of free air beneath the diaphragm the hila are within normal limits no acute cardiopulmonary process", "image_id": "CXR1373_IM-0240/0.png"}, {"caption": "the lungs are clear without focal consolidation no pleural effusion or pneumothorax is seen the cardiac and mediastinal silhouettes are stable no acute cardiopulmonary process", "image_id": "CXR1373_IM-0240/1.png"}, {"caption": "the overall impression of this chest x-ray is normal there is no evidence of pneumonia, pulmonary edema, pleural effusion or pneumothorax the cardiac and mediastinal contours are normal there are no concerning osseous or soft tissue lesions normal chest x-ray", "image_id": "CXR1627_IM-0408/0.png"}, {"caption": "in comparison with the study of ___, there is little change and no evidence of acute cardiopulmonary disease no pneumonia, vascular congestion, or pleural effusion", "image_id": "CXR1627_IM-0408/1.png"}, {"caption": "the most prominent feature visible in this chest x-ray is a left lower lobe opacity, which is likely atelectasis, but cannot exclude an early pneumonia in the right clinical setting the rest of the lungs are clear without pleural effusion, pneumothorax or pulmonary edema heart size, hila, and pleural surfaces are normal left lower lobe opacity is likely atelectasis, but cannot exclude an early pneumonia clin the right clin", "image_id": "CXR2592_IM-1084/0.png"}, {"caption": "the lungs are clear without focal consolidation, pleural effusion or pneumothorax there is no pulmonary edema the heart is normal in size, and the mediastinal contours are normal no acute cardiopulmonary process", "image_id": "CXR2592_IM-1084/1.png"}, {"caption": "the most prominent feature visible in this chest x-ray is a left lower lobe opacity, which is likely atelectasis, although a developing pneumonia cannot be excluded the opacity is not seen on the lateral view, so it is likely atelectasis secondary to vascular crowding due to low lung volumes the cardiomediastinal silhouette and hila are normal there is no pleural effusion or pneumothorax prominent left lower lower left hemi chest opacity", "image_id": "CXR364_IM-1804/0.png"}, {"caption": "the lungs are clear without focal consolidation no pleural effusion or pneumothorax is seen the cardiac and mediastinal silhouettes are unremarkable no acute cardiopulmonary process", "image_id": "CXR364_IM-1804/1.png"}, {"caption": "the lungs are clear without focal consolidation no pleural effusion or pneumothorax is seen the cardiac and mediastinal silhouettes are unremarkable no acute cardiopulmonary process", "image_id": "CXR3890_IM-1973/0.png"}, {"caption": "the heart is normal in size and appears slightly smaller in size compared to the prior study from ___ the mediastinal contours are normal the lungs are clear there is no pleural effusion or pneumothorax no acute abnormalities identified the heart size is normal, but appears slightly smaller in size compared to the prior study from ___ this could be due to a prior cardiac\n-related atelectasis or early pneumonia in the lingula should be followed in 1 week with another chest radiograph to exclude other lung abnormalities", "image_id": "CXR3890_IM-1973/1.png"}, {"caption": "the lungs are clear without focal consolidation no pleural effusion or pneumothorax is seen the cardiac and mediastinal silhouettes are unremarkable no acute cardiopulmonary process", "image_id": "CXR1956_IM-0623/0.png"}, {"caption": "the lungs are clear without focal consolidation, pleural effusion or pneumothorax there is no pulmonary edema the heart is normal in size, and the mediastinal contours are normal no acute cardiopulmonary process", "image_id": "CXR1956_IM-0623/1.png"}, {"caption": "the lungs are clear without focal consolidation no pleural effusion or pneumothorax is seen the cardiac and mediastinal silhouettes are unremarkable no acute cardiopulmonary process", "image_id": "CXR3902_IM-1981/0.png"}, {"caption": "there are no acute consolidations, pleural effusions or pneumothorax no suspicious pulmonary nodules or masses heart size, mediastinal and hilar contours are normal no evidence of infection or inflammation", "image_id": "CXR3902_IM-1981/1.png"}, {"caption": "the lungs are clear without focal consolidation no pleural effusion or pneumothorax is seen the cardiac and mediastinal silhouettes are unremarkable no acute cardiopulmonary process", "image_id": "CXR1219_IM-0146/0.png"}, {"caption": "the most prominent feature visible in this chest x-ray is a left lower lobe opacity, which is likely atelectasis, although a superimposed infection cannot be excluded the opacity is not seen on the lateral view, so it is likely a linear atelectasis rather than a mass the cardiomediastinal silhouette and hila are normal there is no pleural effusion or pneumothorax visualized fracture of the right clavicle", "image_id": "CXR1219_IM-0146/1.png"}, {"caption": "the lungs are clear without focal consolidation no pleural effusion or pneumothorax is seen the cardiac and mediastinal silhouettes are unremarkable no acute cardiopulmonary process", "image_id": "CXR932_IM-2430/0.png"}, {"caption": "the lungs are clear without focal consolidation no pleural effusion or pneumothorax is seen the cardiac and mediastinal silhouettes are unremarkable no acute cardiopulmonary process", "image_id": "CXR932_IM-2430/1.png"}, {"caption": "the lungs are clear without focal consolidation no pleural effusion or pneumothorax is seen the cardiac and mediastinal silhouettes are unremarkable no acute cardiopulmonary process", "image_id": "CXR1487_IM-0314/0.png"}, {"caption": "1 the lungs are well expanded and clear there is no focal consolidation, effusion, or pneumothorax the cardiomediastinal silhouette, hila, and pleural surfaces are normal no acute osseous abnormality no acute cardiopulmonary process", "image_id": "CXR1487_IM-0314/1.png"}, {"caption": "the lungs are clear without focal consolidation no pleural effusion or pneumothorax is seen the cardiac and mediastinal silhouettes are unremarkable no acute cardiopulmonary process", "image_id": "CXR1454_IM-0293/0.png"}, {"caption": "the lungs are clear without focal consolidation no pleural effusion or pneumothorax is seen the cardiac and mediastinal silhouettes are unremarkable no acute cardiopulmonary process", "image_id": "CXR1454_IM-0293/1.png"}, {"caption": "the lungs are clear without focal consolidation no pleural effusion or pneumothorax is seen the cardiac and mediastinal silhouettes are unremarkable no acute cardiopulmonary process", "image_id": "CXR1582_IM-0378/0.png"}, {"caption": "no, there are no indications of infection or inflammation in this chest x-ray image the lungs are well expanded and clear the cardiomediastinal silhouette, hila, and pleural surfaces are normal there is no pneumothorax or pleural effusion no infection or inflammation", "image_id": "CXR1582_IM-0378/1.png"}, {"caption": "the heart is normal in size and shape the mediastinal and hilar contours are normal there is no pleural effusion or pneumothorax the lungs are well-expanded and clear without focal consolidation pulmonary vasculature is within normal limits no acute cardiopulmonary process", "image_id": "CXR2413_IM-0959/0.png"}, {"caption": "the lungs are clear without focal consolidation no pleural effusion or pneumothorax is seen the cardiac and mediastinal silhouettes are unremarkable no acute cardiopulmonary process", "image_id": "CXR2413_IM-0959/1.png"}, {"caption": "the lungs are clear without focal consolidation, pleural effusion or pneumothorax there is no pulmonary edema the heart is normal in size, and the mediastinal contours are normal no acute cardiopulmonary process", "image_id": "CXR141_IM-0260/0.png"}, {"caption": "the lungs are clear without focal consolidation no pleural effusion or pneumothorax is seen the cardiac and mediastinal silhouettes are unremarkable no acute cardiopulmonary process", "image_id": "CXR141_IM-0260/1.png"}, {"caption": "the overall impression is normal there is no evidence of pneumonia, edema, or pleural effusion there is no pneumothorax the cardiomediastinal silhouette and hilar contours are normal no acute cardiopulmonary process", "image_id": "CXR2910_IM-1314/0.png"}, {"caption": "the lungs are clear without focal consolidation, pleural effusion or pneumothorax there is no pulmonary edema the heart is normal in size, and the mediastinal contours are normal no acute cardiopulmonary process", "image_id": "CXR2910_IM-1314/1.png"}, {"caption": "the most prominent feature visible in this chest x-ray is a left lower lobe opacity, which is likely atelectasis, although a superimposed infection cannot be excluded the opacity is not seen on the lateral view, suggesting it is atelectasis rather than pneumonia the cardiomediastinal silhouette and hila are normal there is no pleural effusion or pneumothorax visualized bony structures are intact", "image_id": "CXR3549_IM-1739-1001/0.png"}, {"caption": "the most prominent feature visible in this chest x-ray is a left lower lobe opacity, which is likely atelectasis, although a superimposed infection cannot be excluded the opacity is not seen on the lateral view, so it is likely a linear atelectasis rather than a mass the cardiomediastinal silhouette and hila are normal there is no pleural effusion or pneumothorax visualized fracture of the right clavicle", "image_id": "CXR3549_IM-1739-1001/1.png"}, {"caption": "the lungs are clear without focal consolidation, pleural effusion or pneumothorax there is no pulmonary edema the heart is normal in size, and the mediastinal contours are normal no acute cardiopulmonary process", "image_id": "CXR3603_IM-1779/0.png"}, {"caption": "the heart is normal in size and shape the mediastinal and hilar contours are normal there is no pleural effusion or pneumothorax the lungs are well expanded and clear without focal consolidation the upper abdomen is unremarkable the patient is status post right total shoulder arthroplasty no acute cardiopulmonary process", "image_id": "CXR3603_IM-1779/1.png"}, {"caption": "the lungs are clear without focal consolidation, pleural effusion, or pneumothorax the pulmonary vasculature is not engorged the cardiac silhouette is normal in size the mediastinal and hilar contours are within normal limits the trachea is midline no acute osseous abnormality is detected no acute cardiopulmonary process", "image_id": "CXR1093_IM-0064/0.png"}, {"caption": "there is no evidence of pneumonia, pleural effusion, pneumothorax, or pulmonary edema the cardiomediastinal silhouette is normal no acute cardiopulmonary process", "image_id": "CXR1093_IM-0064/1.png"}, {"caption": "there are no potential complications or risks associated with the observed abnormalities in this chest x-ray image the x-ray is normal", "image_id": "CXR2862_IM-1270/0.png"}, {"caption": "the lungs are clear without focal consolidation, pleural effusion or pneumothorax there is no pulmonary edema the heart is mildly enlarged, unchanged from prior exams the mediastinal and hilar contours are normal no acute cardiopulmonary process", "image_id": "CXR2862_IM-1270/1.png"}, {"caption": "no, there are no visible indications of enlargement or abnormalities in the patient's lymph nodes in this chest x-ray image the lymph nodes are normal in size and appearance there is no evidence of lymphadenopathy the hilar contours are normal the mediastinum is unremarkable there is no pleural effusion or pneumothorax the cardiac silhouette is normal in size and unremarkable no evidence of lymphadenopathy", "image_id": "CXR12_IM-0133/0.png"}, {"caption": "the lungs are clear without focal consolidation no pleural effusion or pneumothorax is seen the cardiac and mediastinal silhouettes are unremarkable no acute cardiopulmonary process", "image_id": "CXR12_IM-0133/1.png"}, {"caption": "no, there are no visible indications of enlargement or abnormalities in the patient's lymph nodes in this chest x-ray image the mediastinal silhouette and hilar contours are normal the lungs are clear there is no pleural effusion or pneumothorax no visible indications of enlargement or abnormalities in the lymph nodes in this chest x-ray image", "image_id": "CXR1535_IM-0346/0.png"}, {"caption": "the heart is mildly enlarged the mediastinal and hilar contours appear within normal limits there is no pleural effusion or pneumothorax the lungs appear clear mild cardiomegaly no evidence of acute disease", "image_id": "CXR1535_IM-0346/1.png"}, {"caption": "the lungs are clear without focal consolidation no pleural effusion or pneumothorax is seen the cardiac and mediastinal silhouettes are unremarkable no acute cardiopulmonary process", "image_id": "CXR3063_IM-1428/0.png"}, {"caption": "the lungs are clear without focal consolidation no pleural effusion or pneumothorax is seen the cardiac and mediastinal silhouettes are unremarkable no acute cardiopulmonary process", "image_id": "CXR3063_IM-1428/1.png"}, {"caption": "there are no indications of infection or inflammation in this chest x-ray image the lungs are well expanded and clear the cardiomediastinal silhouette, hilar contours, and pleural surfaces are normal there is no pleural effusion or pneumothorax no acute cardiopulmonary process", "image_id": "CXR771_IM-2316/0.png"}, {"caption": "the most prominent feature visible in this chest x-ray is a left lower lobe opacity, which is likely atelectasis, although a superimposed infection cannot be excluded the opacity is not seen on the lateral view, so it is likely a linear structure the cardiomediastinal silhouette and hila are normal there is no pleural effusion or pneumothorax the visualized osseous structures are normal", "image_id": "CXR771_IM-2316/1.png"}, {"caption": "there is no evidence of pneumothorax or pleural effusion the lungs are clear without focal consolidation no acute osseous abnormalities are identified no evidence of pneumothorax or other complications no acute cardiopulmonary process", "image_id": "CXR3532_IM-1726/0.png"}, {"caption": "the lungs are clear without focal consolidation, pleural effusion or pneumothorax there is no pulmonary edema the heart is normal in size, and the mediastinal contours are normal no acute cardiopulmonary process", "image_id": "CXR3532_IM-1726/1.png"}, {"caption": "in comparison with the study of ___, there is little change and no evidence of acute cardiopulmonary disease no pneumonia, vascular congestion, or pleural effusion", "image_id": "CXR3845_IM-1945/0.png"}, {"caption": "the lungs are clear without focal consolidation no pleural effusion or pneumothorax is seen the cardiac and mediastinal silhouettes are unremarkable no acute cardiopulmonary process", "image_id": "CXR3845_IM-1945/1.png"}, {"caption": "the lungs are clear without focal consolidation no pleural effusion or pneumothorax is seen the cardiac and mediastinal silhouettes are unremarkable no acute cardiopulmonary process", "image_id": "CXR3403_IM-1647/0.png"}, {"caption": "the overall impression of this chest x-ray is normal there is no evidence of pneumonia, edema, effusion, or pneumothorax cardiomediastinal silhouette is normal no bony abnormalities are identified normal chest x-ray", "image_id": "CXR3403_IM-1647/1.png"}, {"caption": "the lungs are clear without focal consolidation, effusion, or pneumothorax the cardiomediastinal silhouette is normal no acute osseous abnormalities no acute cardiopulmonary process", "image_id": "CXR1188_IM-0127/0.png"}, {"caption": "the lungs are clear without focal consolidation no pleural effusion or pneumothorax is seen the cardiac and mediastinal silhouettes are unremarkable no acute cardiopulmonary process", "image_id": "CXR1188_IM-0127/1.png"}, {"caption": "the lungs are clear without focal consolidation no pleural effusion or pneumothorax is seen the cardiac and mediastinal silhouettes are unremarkable no acute cardiopulmonary process", "image_id": "CXR3329_IM-1594/0.png"}, {"caption": "the lungs are clear without focal consolidation no pleural effusion or pneumothorax is seen the cardiac and mediastinal silhouettes are unremarkable no acute cardiopulmonary process", "image_id": "CXR3329_IM-1594/1.png"}, {"caption": "the overall impression is normal there is no evidence of pneumonia, edema, or pleural effusion there is no pneumothorax the cardiomediastinal silhouette and hilar contours are normal no acute cardiopulmonary process", "image_id": "CXR3587_IM-1765/0.png"}, {"caption": "the heart is mildly enlarged the mediastinal and hilar contours appear within normal limits there is no pleural effusion or pneumothorax the lungs appear clear mild cardiomegaly no evidence of acute disease", "image_id": "CXR3587_IM-1765/1.png"}, {"caption": "no acute cardiopulmonary process", "image_id": "CXR1344_IM-0223/0.png"}, {"caption": "the lungs are clear without focal consolidation no pleural effusion or pneumothorax is seen the cardiac and mediastinal silhouettes are unremarkable no acute cardiopulmonary process", "image_id": "CXR1344_IM-0223/1.png"}, {"caption": "the lungs are clear without focal consolidation, pleural effusion or pneumothorax there is no pulmonary edema the heart is normal in size, and the mediastinal contours are normal no acute cardiopulmonary process", "image_id": "CXR3962_IM-2027/0.png"}, {"caption": "the lungs are clear without focal consolidation no pleural effusion or pneumothorax is seen the cardiac and mediastinal silhouettes are unremarkable no acute cardiopulmonary process", "image_id": "CXR3962_IM-2027/1.png"}, {"caption": "the heart is normal in size and shape the mediastinal and hilar contours appear within normal limits there is no pleural effusion or pneumothorax the lungs appear clear bony structures are unremarkable no evidence of acute cardiopulmonary disease", "image_id": "CXR1891_IM-0580/0.png"}, {"caption": "no, there are no visible indications of enlargement or abnormalities in the patient's lymph nodes in this chest x-ray image the lymph nodes are not clearly identified on this examination however, if there is high clinical suspicion for lymphadenopathy, a dedicated lymph node study could be considered", "image_id": "CXR1891_IM-0580/1.png"}, {"caption": "no, there are no visible indications of enlargement or abnormalities in the patient's lymph nodes in this chest x-ray image the lymph nodes are normal in size and appearance there are no areas of focal consolidation, pleural effusion, pneumothorax, or other abnormalities in the patient's lungs the cardiomediastinal silhouette and hila are normal in appearance and without any abnormal contour or shape normal size of the cardiac silhouette", "image_id": "CXR1932_IM-0603/0.png"}, {"caption": "in comparison with the study of ___, there is little change and no evidence of acute cardiopulmonary disease no pneumonia, vascular congestion, or pleural effusion", "image_id": "CXR1932_IM-0603/1.png"}, {"caption": "the lungs are clear without focal consolidation no pleural effusion or pneumothorax is seen the cardiac and mediastinal silhouettes are unremarkable no acute cardiopulmonary process", "image_id": "CXR1510_IM-0331/0.png"}, {"caption": "the lungs are clear without focal consolidation no pleural effusion or pneumothorax is seen the cardiac and mediastinal silhouettes are unremarkable no acute cardiopulmonary process", "image_id": "CXR1510_IM-0331/1.png"}, {"caption": "the lungs are clear without focal consolidation, pleural effusion, or pneumothorax the pulmonary vasculature is not engorged the cardiac silhouette is normal in size the mediastinal and hilar contours are within normal limits the trachea is midline there is no free air beneath the right hemidiaphragm no acute cardiopulmonary abnormality", "image_id": "CXR86_IM-2380/0.png"}, {"caption": "no, there are no indications of infection or inflammation in the chest on this radiograph there is no focal consolidation, pleural effusion, pulmonary edema, or pneumothorax the cardiomediastinal silhouette is within normal limits no acute cardiopulmonary process", "image_id": "CXR86_IM-2380/1.png"}, {"caption": "the lungs are clear without focal consolidation no pleural effusion or pneumothorax is seen the cardiac and mediastinal silhouettes are unremarkable no acute cardiopulmonary process", "image_id": "CXR770_IM-2316/0.png"}, {"caption": "the lungs are clear without focal consolidation no pleural effusion or pneumothorax is seen the cardiac silhouette is top-normal to mildly enlarged mediastinal contours are unremarkable no pulmonary edema is seen top-normal to mildly enlarged cardiac silhouette no focal consolidation or pulmonary edema", "image_id": "CXR770_IM-2316/1.png"}, {"caption": "the lungs are clear without focal consolidation no pleural effusion or pneumothorax is seen the cardiac and mediastinal silhouettes are unremarkable no acute cardiopulmonary process", "image_id": "CXR1796_IM-0517/0.png"}, {"caption": "in comparison with the study of ___, there is little change and no evidence of acute cardiopulmonary disease no pneumonia, vascular congestion, or pleural effusion", "image_id": "CXR1796_IM-0517/1.png"}, {"caption": "the lungs are clear the cardiomediastinal silhouette is normal no acute osseous abnormalities identified normal chest x-ray", "image_id": "CXR1480_IM-0311/0.png"}, {"caption": "the lungs are clear without focal consolidation, pleural effusion or pneumothorax there is no pulmonary edema the heart is normal in size, and the mediastinal contours are normal no acute cardiopulmonary process", "image_id": "CXR1480_IM-0311/1.png"}, {"caption": "no, there are no indications of infection or inflammation in the chest on this radiograph there is no focal consolidation, pleural effusion, pulmonary edema, or pneumothorax the cardiomediastinal silhouette is within normal limits no acute cardiopulmonary process", "image_id": "CXR3203_IM-1513/0.png"}, {"caption": "the lungs are clear without focal consolidation no pleural effusion or pneumothorax is seen the cardiac and mediastinal silhouettes are unremarkable no acute cardiopulmonary process", "image_id": "CXR3203_IM-1513/1.png"}, {"caption": "the lungs are clear without focal consolidation no pleural effusion or pneumothorax is seen the cardiac and mediastinal silhouettes are unremarkable no acute cardiopulmonary process", "image_id": "CXR565_IM-2166/0.png"}, {"caption": "the lungs are clear without focal consolidation, effusion, or pneumothorax the cardiomediastinal silhouette is normal no acute osseous abnormalities no acute cardiopulmonary process", "image_id": "CXR565_IM-2166/1.png"}, {"caption": "the most prominent feature visible in this chest x-ray is a left lower lobe opacity, which is likely atelectasis, although a developing pneumonia cannot be excluded the opacity is not seen on the lateral view, so it is likely atelectasis secondary to vascular crowding due to low lung volumes the cardiomediastinal silhouette, hilar contours, and pleural surfaces are normal possible left lower pneumothorax is seen, but the patient has an atelectasis in the right lung", "image_id": "CXR474_IM-2101/0.png"}, {"caption": "the lungs are clear without focal consolidation no pleural effusion or pneumothorax is seen the cardiac and mediastinal silhouettes are unremarkable no acute cardiopulmonary process", "image_id": "CXR474_IM-2101/1.png"}, {"caption": "the lungs are clear without focal consolidation no pleural effusion or pneumothorax is seen the cardiac and mediastinal silhouettes are unremarkable no acute cardiopulmonary process", "image_id": "CXR2861_IM-1269/0.png"}, {"caption": "the lungs are clear without focal consolidation no pleural effusion or pneumothorax is seen the cardiac and mediastinal silhouettes are unremarkable no acute cardiopulmonary process", "image_id": "CXR2861_IM-1269/1.png"}, {"caption": "the lungs are clear without focal consolidation no pleural effusion or pneumothorax is seen the cardiac and mediastinal silhouettes are unremarkable no acute cardiopulmonary process", "image_id": "CXR3106_IM-1456/0.png"}, {"caption": "the lungs are clear without focal consolidation no pleural effusion or pneumothorax is seen the cardiac and mediastinal silhouettes are unremarkable no acute cardiopulmonary process", "image_id": "CXR3106_IM-1456/1.png"}, {"caption": "the lungs are clear without focal consolidation no pleural effusion or pneumothorax is seen the cardiac and mediastinal silhouettes are unremarkable no acute cardiopulmonary process", "image_id": "CXR2061_IM-0698/0.png"}, {"caption": "the overall impression of this chest x-ray is normal no focal consolidation, pleural effusion, pneumothorax, or pulmonary edema is seen the heart size is normal mediastinal contours are normal no bony abnormality is detected no radiographic evidence for acute cardiopulmonary process", "image_id": "CXR2061_IM-0698/1.png"}, {"caption": "the lungs are clear without focal consolidation no pleural effusion or pneumothorax is seen the cardiac and mediastinal silhouettes are unremarkable no acute cardiopulmonary process", "image_id": "CXR39_IM-1978/0.png"}, {"caption": "the lungs are clear without focal consolidation, pleural effusion or pneumothorax there is no pulmonary edema the heart is normal in size, and the mediastinal contours are normal no acute cardiopulmonary process", "image_id": "CXR39_IM-1978/1.png"}, {"caption": "the most prominent feature visible in this chest x-ray is a left lower lobe opacity, which is likely atelectasis, although a superimposed infection cannot be excluded the opacity is not seen on the lateral view, so it is likely a linear structure the cardiomediastinal silhouette and hila are normal there is no pleural effusion or pneumothorax the visualized osseous structures are normal", "image_id": "CXR3466_IM-1683/0.png"}, {"caption": "the overall impression of this chest x-ray is normal there is no evidence of pneumonia, edema, pleural effusion or pneumothorax the cardiomediastinal silhouette and hilar contours are normal no acute osseous abnormality is identified normal chest x-ray", "image_id": "CXR3466_IM-1683/1.png"}, {"caption": "no, there are no indications of infection or inflammation in the chest on this radiograph there is no focal consolidation, pleural effusion, pulmonary edema, or pneumothorax the cardiomediastinal silhouette is within normal limits no acute cardiopulmonary process", "image_id": "CXR1191_IM-0128/0.png"}, {"caption": "the lungs are clear without focal consolidation, pleural effusion, or pneumothorax the pulmonary vasculature is not engorged the cardiac silhouette is normal in size the mediastinal and hilar contours are within normal limits the trachea is midline there is no free air beneath the right hemidiaphragm no acute cardiopulmonary abnormality", "image_id": "CXR1191_IM-0128/1.png"}, {"caption": "the lungs are clear without focal consolidation no pleural effusion or pneumothorax is seen the cardiac silhouette is top-normal to mildly enlarged mediastinal contours are unremarkable top-normal to mildly enlarged cardiac silhouette no focal consolidation", "image_id": "CXR3844_IM-1945/0.png"}, {"caption": "the lungs are clear without focal consolidation no pleural effusion or pneumothorax is seen the cardiac silhouette is top-normal to mildly enlarged no pulmonary edema is seen top-normal to mildly enlarged cardiac silhouette no focal consolidation or pulmonary edema", "image_id": "CXR3844_IM-1945/1.png"}, {"caption": "the lungs are clear without focal consolidation, effusion, or pneumothorax the cardiomediastinal silhouette is within normal limits no acute osseous abnormalities no acute cardiopulmonary process", "image_id": "CXR1205_IM-0138/0.png"}, {"caption": "the lungs are clear without focal consolidation no pleural effusion or pneumothorax is seen the cardiac silhouette is top-normal to mildly enlarged mediastinal contours are unremarkable no pulmonary edema is seen top-normal to mildly enlarged cardiac silhouette no focal consolidation or pulmonary edema", "image_id": "CXR1205_IM-0138/1.png"}, {"caption": "the lungs are clear without focal consolidation no pleural effusion or pneumothorax is seen the cardiac and mediastinal silhouettes are unremarkable no acute cardiopulmonary process", "image_id": "CXR2948_IM-1348/0.png"}, {"caption": "the overall impression of the chest radiograph is normal with no focal consolidation, pleural effusion, pneumothorax, or pulmonary edema there is no evidence of free air underneath the diaphragm the cardiomediastinal silhouette and hilar contours are normal no acute cardiopulmonary process no evidence of free air underneath the diaphragm", "image_id": "CXR2948_IM-1348/1.png"}, {"caption": "the most prominent feature visible in this chest x-ray is a left lower lobe opacity, which is likely atelectasis, although a superimposed infection cannot be excluded the opacity is not seen on the lateral view, so it is likely a linear atelectasis rather than a mass the cardiomediastinal silhouette and hila are normal there is no pleural effusion or pneumothorax visualized fracture of the right lower chest wall no visualized expands fracture of the lateral inferior 6th rib", "image_id": "CXR578_IM-2176/0.png"}, {"caption": "the lungs are clear without focal consolidation, pleural effusion or pneumothorax there is no pulmonary edema the heart is normal in size, and the mediastinal contours are normal no acute cardiopulmonary abnormality", "image_id": "CXR578_IM-2176/1.png"}, {"caption": "no, there are no visible indications of enlargement or abnormalities in the patient's lymph nodes in this chest x-ray image the hilar and mediastinal contours are normal there is no pleural effusion or pneumothorax the lungs are clear without any focal consolidation concerning for pneumonia there is no pulmonary edema the cardiomediastinal silhouette is within normal limits no visible indications of lymphadenopathy", "image_id": "CXR3774_IM-1892/0.png"}, {"caption": "the lungs are clear without focal consolidation, effusion, or pneumothorax cardiomediastinal silhouette is normal no acute osseous abnormalities no acute cardiopulmonary process", "image_id": "CXR3774_IM-1892/1.png"}, {"caption": "the most prominent feature visible in this chest x-ray is a large hiatal hernia, which is better evaluated on the prior ct from ___ the hernia is large enough to contain a small amount of stomach, although it is difficult to assess for any residual intraluminal contents the hernia is centered at the level of the diaphragm, but extends up to the level of the diaphragms the heart is large aortic heart is large left plea brain academy brain stems, with the superior level of the diaphragm, however, the hiatal hernia is present, but is centered at the level of the diaphragm, but extends up to the level of the diaphragm heart the heart the heart the heart", "image_id": "CXR3192_IM-1505/0.png"}, {"caption": "the heart is mildly enlarged, but stable in size from the prior exam the mediastinal and hilar contours are normal the lungs are clear there is no pleural effusion or pneumothorax stable mild cardiomegaly no acute cardiopulmonary process", "image_id": "CXR3192_IM-1505/1.png"}, {"caption": "no, there are no visible indications of enlargement or abnormalities in the patient's lymph nodes in this chest x-ray image the lymph nodes are not visualized on this radiograph, however, this does not necessarily mean that they are not enlarged the hilar contours are normal the mediastinal and cardiac silhouettes are unremarkable there is no pleural effusion or pneumothorax no evidence of the patient's known cardiac contracturacopy for normal heart size", "image_id": "CXR2229_IM-0831/0.png"}, {"caption": "the overall impression is normal there is no evidence of pneumonia, edema, or pleural effusion there is no pneumothorax the cardiomediastinal silhouette and hilar contours are normal no acute cardiopulmonary process", "image_id": "CXR2229_IM-0831/1.png"}, {"caption": "the most prominent feature visible in this chest x-ray is a left lower lobe opacity, which is likely atelectasis, although a superimposed infection cannot be excluded the opacity is not seen on the lateral view, so it is likely a linear opacity from atelectasis or scarring the cardiomediastinal silhouette and hila are normal there is no pleural effusion or pneumothorax visualized fracture of the right lower later later lower later fracture of the left lower", "image_id": "CXR785_IM-2325/0.png"}, {"caption": "the overall impression is that of a normal chest there is no evidence of focal consolidation, pleural effusion, pneumothorax, or pulmonary edema the cardiomediastinal silhouette is within normal limits no acute cardiopulmonary process", "image_id": "CXR785_IM-2325/1.png"}, {"caption": "the heart is mildly enlarged, but stable in size compared to prior exam from ___ the mediastinal and hilar contours are normal the lungs are clear there is no pleural effusion or pneumothorax no acute cardiopulmonary process", "image_id": "CXR3355_IM-1609/0.png"}, {"caption": "the lungs are clear without focal consolidation, effusion, or pneumothorax the cardiomediastinal silhouette is within normal limits no acute osseous abnormalities no acute cardiopulmonary process", "image_id": "CXR3355_IM-1609/1.png"}, {"caption": "the lungs are clear without focal consolidation no pleural effusion or pneumothorax is seen the cardiac and mediastinal silhouettes are unremarkable no acute cardiopulmonary process", "image_id": "CXR1544_IM-0354/0.png"}, {"caption": "the lungs are clear without focal consolidation, pleural effusion or pneumothorax there is no pulmonary edema the heart is normal in size, and the mediastinal contours are normal no acute cardiopulmonary process", "image_id": "CXR1544_IM-0354/1.png"}, {"caption": "the lungs are clear without focal consolidation no pleural effusion or pneumothorax is seen the cardiac and mediastinal silhouettes are unremarkable no acute cardiopulmonary process", "image_id": "CXR304_IM-1413/0.png"}, {"caption": "the lungs are clear without focal consolidation no pleural effusion or pneumothorax is seen the cardiac and mediastinal silhouettes are unremarkable no acute cardiopulmonary process", "image_id": "CXR304_IM-1413/1.png"}, {"caption": "the overall impression of this chest x-ray is normal there is no evidence of pneumonia, edema, effusion, or pneumothorax cardiomediastinal silhouette is normal no bony abnormalities are identified no acute intrathoracic process", "image_id": "CXR692_IM-2258/0.png"}, {"caption": "the lungs are clear without focal consolidation no pleural effusion or pneumothorax is seen the cardiac silhouette is top-normal to mildly enlarged mediastinal contours are unremarkable top-normal to mildly enlarged cardiac silhouette no focal consolidation or pulmonary edema", "image_id": "CXR692_IM-2258/1.png"}, {"caption": "the lungs are clear without focal consolidation no pleural effusion or pneumothorax is seen the cardiac and mediastinal silhouettes are unremarkable no acute cardiopulmonary process", "image_id": "CXR435_IM-2075/0.png"}, {"caption": "the lungs are clear without focal consolidation, pleural effusion or pneumothorax there is no pulmonary edema the heart is normal in size, and the mediastinal contours are normal no acute cardiopulmonary process", "image_id": "CXR435_IM-2075/1.png"}, {"caption": "the lungs are clear without focal consolidation, pleural effusion or pneumothorax there is no pulmonary edema the heart is normal in size, and the mediastinal contours are normal no acute cardiopulmonary process", "image_id": "CXR1860_IM-0558/0.png"}, {"caption": "there is no evidence of pneumonia, pleural effusion, pneumothorax, or pulmonary edema the cardiomediastinal silhouette, hila, and pleura are normal there is a small hiatal hernia no acute osseous abnormality no evidence of acute cardiothoracic process or complication", "image_id": "CXR1860_IM-0558/1.png"}, {"caption": "the lungs are clear without focal consolidation no pleural effusion or pneumothorax is seen the cardiac and mediastinal silhouettes are unremarkable no acute cardiopulmonary process", "image_id": "CXR3136_IM-1475/0.png"}, {"caption": "the lungs are clear without focal consolidation no pleural effusion or pneumothorax is seen the cardiac and mediastinal silhouettes are unremarkable no acute cardiopulmonary process", "image_id": "CXR3136_IM-1475/1.png"}, {"caption": "the heart size is mildly enlarged the mediastinal and hilar contours are normal the pulmonary vasculature is normal lungs are clear no pleural effusion or pneumothorax is seen there are no acute osseous abnormalities no acute cardiopulmonary abnormality", "image_id": "CXR3687_IM-1838/0.png"}, {"caption": "no, there are no visible indications of enlargement or abnormalities in the patient's lymph nodes in this chest x-ray image the hilar and mediastinal contours are normal there is no pleural effusion or pneumothorax the lungs are clear without any focal consolidation concerning for pneumonia there is no pulmonary edema the cardiomediastinal silhouette is within normal limits no visible indications of lymphadenopathy", "image_id": "CXR3687_IM-1838/1.png"}, {"caption": "the lungs are clear without focal consolidation, effusion, or pneumothorax cardiomediastinal silhouette is within normal limits no acute osseous abnormalities no acute cardiopulmonary process", "image_id": "CXR3673_IM-1828/0.png"}, {"caption": "the lungs are clear without focal consolidation, effusion, or pneumothorax cardiomediastinal silhouette is normal no acute osseous abnormalities no acute cardiopulmonary process", "image_id": "CXR3673_IM-1828/1.png"}, {"caption": "the lungs are clear without focal consolidation no pleural effusion or pneumothorax is seen the cardiac and mediastinal silhouettes are unremarkable no acute cardiopulmonary process", "image_id": "CXR1256_IM-0173/0.png"}, {"caption": "the lungs are clear without focal consolidation no pleural effusion or pneumothorax is seen the cardiac and mediastinal silhouettes are stable no acute cardiopulmonary process", "image_id": "CXR1256_IM-0173/1.png"}, {"caption": "the lungs are clear without focal consolidation no pleural effusion or pneumothorax is seen the cardiac and mediastinal silhouettes are unremarkable no acute cardiopulmonary process", "image_id": "CXR3843_IM-1944/0.png"}, {"caption": "no, there are no visible indications of enlargement or abnormalities in the patient's lymph nodes in this chest x-ray image the mediastinal contours are normal, and the heart size and hila are within normal limits no focal consolidation, pleural effusion, or pneumothorax is present no visible indications of enlargement or abnormalities in the patient's lymph nodes in this chest x-ray image", "image_id": "CXR3843_IM-1944/1.png"}, {"caption": "the lungs are clear without focal consolidation, effusion, or pneumothorax cardiomediastinal silhouette is within normal limits no acute osseous abnormalities no acute cardiopulmonary process", "image_id": "CXR3595_IM-1773-0001/0.png"}, {"caption": "the heart is mildly enlarged the mediastinal and hilar contours appear unchanged there is a new opacity in the right lower lung, probably within the right lower lobe, concerning for pneumonia there is no pleural effusion or pneumothorax findings suggesting pneumonia in the right lower lobe", "image_id": "CXR3595_IM-1773-0001/1.png"}, {"caption": "the lungs are clear without focal consolidation no pleural effusion or pneumothorax is seen the cardiac and mediastinal silhouettes are unremarkable no acute cardiopulmonary process", "image_id": "CXR1675_IM-0445/0.png"}, {"caption": "no, there are no visible indications of enlargement or abnormalities in the patient's lymph nodes in this chest x-ray image the mediastinal contours are normal the cardiac silhouette and hila are normal there is no pleural effusion or pneumothorax the lungs are clear no visible indications of enlargement or abnormalities in", "image_id": "CXR1675_IM-0445/1.png"}, {"caption": "the lungs are clear without focal consolidation, pleural effusion, or pneumothorax the pulmonary vasculature is not engorged the cardiac silhouette is normal in size the mediastinal and hilar contours are within normal limits the trachea is midline there is no free air beneath the right hemidiaphragm no acute cardiopulmonary process", "image_id": "CXR3066_IM-1430/0.png"}, {"caption": "in comparison with the study of ___, there is little change and no evidence of acute cardiopulmonary disease no pneumonia, vascular congestion, or pleural effusion", "image_id": "CXR3066_IM-1430/1.png"}, {"caption": "no acute cardiopulmonary process", "image_id": "CXR2681_IM-1154/0.png"}, {"caption": "no, there are no visible indications of enlargement or abnormalities in the patient's lymph nodes in this chest x-ray image the lymph nodes are not visualized on this chest radiograph, however, they may be difficult to detect in this ap projection radiograph the hila and mediastinal contours are within normal limits there is no evidence of pneumothorax or pleural effusion the patient's chest wallspacesthomoglymph nodesare not enlarged", "image_id": "CXR2681_IM-1154/1.png"}, {"caption": "the lungs are clear without focal consolidation no pleural effusion or pneumothorax is seen the cardiac silhouette is top-normal to mildly enlarged no pulmonary edema is seen top-normal to mildly enlarged cardiac silhouette no focal consolidation or pulmonary edema", "image_id": "CXR2336_IM-0903/0.png"}, {"caption": "the most prominent feature visible in this chest x-ray is a large hiatal hernia, which is better evaluated on the lateral view, with a large amount of stomach and portions of the liver posterior to the heart this is unchanged from the prior chest radiograph performed in ___ the patient's remaining lungs appear clear of consolidation, without evidence of pulmonary edema, and the cardiac sil silouhettes appear clear of consignment of these lungs\n--------------------------------------------------the patient's remaining lungs appear clear of consolidation, without evidence of pulmonary edema, and the heart remains enlarged, with a large hiatal hernia, this is unchanged from the prior chest radiograph performed in ___", "image_id": "CXR2336_IM-0903/1.png"}, {"caption": "the lungs are clear without focal consolidation no pleural effusion or pneumothorax is seen the cardiac and mediastinal silhouettes are unremarkable no acute cardiopulmonary process", "image_id": "CXR3283_IM-1564/0.png"}, {"caption": "the lungs are clear without focal consolidation no pleural effusion or pneumothorax is seen the cardiac and mediastinal silhouettes are unremarkable no acute cardiopulmonary process", "image_id": "CXR3283_IM-1564/1.png"}, {"caption": "the study is limited by poor positioning and patient rotation the heart size is likely within normal limits the mediastinal and hilar contours are probably unchanged allowing for differences in technique there is a large left pleural effusion with opacification of the left lung base likely reflecting compressive atelectasis superimposed infection cannot be excluded there is a small right and left basal pleasiacombination limited to right lower decathal bas\n-the study is limited by poor positioning and patient rotation the heart size is likely within normal limits the mediastinal and hilar contours are probably unchanged allowing for differences in technique there is a large left pleural effusion with opacification of the left lung base likely reflecting compressive atelectasis superimposed infection cannot be excluded there is a small right and left basal pleural effusion", "image_id": "CXR569_IM-2169-0001/0.png"}, {"caption": "the heart is mildly enlarged the mediastinal and hilar contours appear unchanged there is a moderate right pleural effusion with associated parenchymal opacity, probably atelectasis, although infection cannot be excluded a small left pleural effusion is present with patchy left basilar opacity, probably atelectasis there is no pneumothorax no evidence of pulmonary edema moderate right pleural effusion with associated parenchymal opacity, probably atelectasis, although infection is not excluded small left pleural effusion with associated patchy opacity", "image_id": "CXR569_IM-2169-0001/1.png"}, {"caption": "the lungs are clear without focal consolidation no pleural effusion or pneumothorax is seen the cardiac and mediastinal silhouettes are unremarkable no acute cardiopulmonary process", "image_id": "CXR1030_IM-0024/0.png"}, {"caption": "the lungs are clear without focal consolidation, pleural effusion or pneumothorax there is no pulmonary edema the heart is normal in size, and the mediastinal contours are normal no acute cardiopulmonary process", "image_id": "CXR1030_IM-0024/1.png"}, {"caption": "the lungs are clear without focal consolidation no pleural effusion or pneumothorax is seen the cardiac and mediastinal silhouettes are unremarkable no acute cardiopulmonary process", "image_id": "CXR1608_IM-0394/0.png"}, {"caption": "the lungs are clear without focal consolidation no pleural effusion or pneumothorax is seen the cardiac and mediastinal silhouettes are unremarkable no acute cardiopulmonary process", "image_id": "CXR1608_IM-0394/1.png"}, {"caption": "there are no acute consolidations, pleural effusions or pneumothorax no suspicious pulmonary nodules or masses heart size, mediastinal and hilar contours are normal no acute pneumonia", "image_id": "CXR623_IM-2205/0.png"}, {"caption": "the lungs are clear without focal consolidation no pleural effusion or pneumothorax is seen the cardiac and mediastinal silhouettes are unremarkable no acute cardiopulmonary process", "image_id": "CXR623_IM-2205/1.png"}, {"caption": "the lungs are clear without focal consolidation, effusion, or pneumothorax the cardiomediastinal silhouette is normal no acute osseous abnormalities no acute cardiopulmonary process", "image_id": "CXR2965_IM-1358/0.png"}, {"caption": "in comparison with the study of ___, there is little change and no evidence of acute cardiopulmonary disease no pneumonia, vascular congestion, or pleural effusion", "image_id": "CXR2965_IM-1358/1.png"}, {"caption": "the heart is mildly enlarged the mediastinal and hilar contours are normal there is no pleural effusion or pneumothorax the lungs are well-expanded and clear without focal consolidation pulmonary vasculature is within normal limits mild cardiomegaly no acute cardiopulmonary process", "image_id": "CXR2876_IM-1282/0.png"}, {"caption": "the lungs are clear without focal consolidation, pleural effusion or pneumothorax there is no pulmonary edema the heart is normal in size, and the mediastinal contours are normal no acute cardiopulmonary abnormality", "image_id": "CXR2876_IM-1282/1.png"}, {"caption": "the lungs are clear without focal consolidation no pleural effusion or pneumothorax is seen the cardiac silhouette is top-normal to mildly enlarged mediastinal contours are unremarkable top-normal to mildly enlarged cardiac silhouette no focal consolidation", "image_id": "CXR3922_IM-1996-0001/0.png"}, {"caption": "the lungs are clear there is no focal consolidation, effusion, or pneumothorax the cardiomediastinal silhouette is within normal limits no visualized hilar adenopathy no acute osseous abnormalities no free intraperitoneal air no visualized hilar adenopathy on this chest x-ray no acute cardiopulmonary process", "image_id": "CXR3922_IM-1996-0001/1.png"}, {"caption": "the lungs are clear without focal consolidation no pleural effusion or pneumothorax is seen the cardiac and mediastinal silhouettes are unremarkable no acute cardiopulmonary process", "image_id": "CXR3085_IM-1444/0.png"}, {"caption": "the overall impression is normal there is no evidence of pneumonia, edema, pleural effusion or pneumothorax the cardiomediastinal silhouette and hilar contours are normal no acute osseous abnormality is identified normal chest radiograph", "image_id": "CXR3085_IM-1444/1.png"}, {"caption": "the lungs are clear without focal consolidation no pleural effusion or pneumothorax is seen the cardiac and mediastinal silhouettes are unremarkable no acute cardiopulmonary process", "image_id": "CXR913_IM-2417/0.png"}, {"caption": "the lungs are clear without focal consolidation no pleural effusion or pneumothorax is seen the cardiac and mediastinal silhouettes are unremarkable no acute cardiopulmonary process", "image_id": "CXR913_IM-2417/1.png"}, {"caption": "the lungs are clear without focal consolidation no pleural effusion or pneumothorax is seen the cardiac and mediastinal silhouettes are unremarkable no acute cardiopulmonary process", "image_id": "CXR3474_IM-1688/0.png"}, {"caption": "in comparison with the study of ___, there is little change and no evidence of acute cardiopulmonary disease no pneumonia, vascular congestion, or pleural effusion", "image_id": "CXR3474_IM-1688/1.png"}, {"caption": "the lungs are clear without focal consolidation, effusion, or pneumothorax the cardiomediastinal silhouette is normal no acute osseous abnormalities no acute cardiopulmonary process", "image_id": "CXR2146_IM-0766/0.png"}, {"caption": "the lungs are clear without focal consolidation no pleural effusion or pneumothorax is seen the cardiac and mediastinal silhouettes are unremarkable no acute cardiopulmonary process", "image_id": "CXR2146_IM-0766/1.png"}, {"caption": "the overall impression of this chest x-ray is normal no focal consolidation, pleural effusion, pneumothorax, or pulmonary edema is seen the heart size is normal mediastinal contours are normal no bony abnormality is detected no radiographic evidence for acute cardiopulmonary process", "image_id": "CXR1742_IM-0489/0.png"}, {"caption": "the lungs are clear without focal consolidation no pleural effusion or pneumothorax is seen the cardiac and mediastinal silhouettes are unremarkable no acute cardiopulmonary process", "image_id": "CXR1742_IM-0489/1.png"}, {"caption": "the most prominent feature visible in this chest x-ray is a left lower lobe opacity, which is likely atelectasis, although a superimposed infection cannot be excluded the opacity is not seen on the lateral view, so it is likely a linear atelectasis rather than a mass the cardiomediastinal silhouette and hila are normal there is no pleural effusion or pneumothorax visualized fracture of the right upper neck traight sc", "image_id": "CXR1642_IM-0421/0.png"}, {"caption": "in comparison with the study of ___, there is little overall change again there is enlargement of the cardiac silhouette with some elevation of pulmonary venous pressure and prominence of central pulmonary vessels consistent with elevated pulmonary venous pressure no definite acute focal pneumonia or pleural effusion", "image_id": "CXR1642_IM-0421/1.png"}, {"caption": "the heart is mildly enlarged the mediastinal and hilar contours appear unremarkable there is no pleural effusion or pneumothorax the lungs appear clear the lungs are hyperinflated no evidence of acute disease", "image_id": "CXR2363_IM-0926/0.png"}, {"caption": "the heart is mildly enlarged there is mild pulmonary vascular congestion and mild pulmonary edema there is no pleural effusion or pneumothorax there is no focal consolidation or focal opacification mild cardiomegaly, pulmonary vascular congestion, and mild pulmonary edema", "image_id": "CXR2363_IM-0926/1.png"}, {"caption": "the heart size is normal the mediastinal and hilar contours are unremarkable the pulmonary vascularity is normal small bilateral pleural effusions are present, with a small amount of fluid in the minor fissure there is no focal consolidation or pneumothorax no acute osseous abnormalities are seen small bilateral pleural effusions", "image_id": "CXR3508_IM-1710/0.png"}, {"caption": "no, there are no visible indications of enlargement or abnormalities in the patient's lymph nodes in this chest x-ray image the lymph nodes are not clearly identified on this study, however, and this is not unexpected given the patient's body habitus and the lack of a lateral view the hilar contours are within normal limits there is no evidence of pneumothorax or pleural effusion there is a normal appearance of the patient'tory", "image_id": "CXR3508_IM-1710/1.png"}, {"caption": "no, there are no visible indications of enlargement or abnormalities in the patient's lymph nodes in this chest x-ray image the hila and mediastinal contours are within normal limits the heart size is normal the lungs are clear without evidence of focal consolidation, pleural effusion, or pneumothorax no visible indications of lymphadenopathy in this chest x-ray image", "image_id": "CXR2918_IM-1320/0.png"}, {"caption": "the lungs are clear without focal consolidation, effusion, or pneumothorax cardiomediastinal silhouette is within normal limits no acute osseous abnormalities no acute cardiopulmonary process", "image_id": "CXR2918_IM-1320/1.png"}, {"caption": "the lungs are clear without focal consolidation, pleural effusion or pneumothorax there is no pulmonary edema the heart is mildly enlarged, and the mediastinal contours are normal no acute cardiopulmonary process", "image_id": "CXR2088_IM-0719/0.png"}, {"caption": "the lungs are well expanded and clear there is no pleural effusion or pneumothorax the heart is enlarged with left ventricular and left atrial prominence, which is stable since prior examination no acute intrathoracic process stable cardiomegaly", "image_id": "CXR2088_IM-0719/1.png"}, {"caption": "no, there are no indications of infection or inflammation in the chest on this radiograph there is no focal consolidation, pleural effusion, pulmonary edema, or pneumothorax the cardiomediastinal silhouette is within normal limits no acute cardiopulmonary process", "image_id": "CXR1765_IM-0499/0.png"}, {"caption": "the overall impression of this chest x-ray is normal there is no evidence of pneumonia, edema, effusion, or pneumothorax cardiomediastinal silhouette is normal no bony abnormalities are identified no acute intrathoracic process", "image_id": "CXR1765_IM-0499/1.png"}, {"caption": "the most prominent feature visible in this chest x-ray is a left lower lobe opacity, which is likely atelectasis, although a developing pneumonia cannot be excluded the opacity is not seen on the lateral view, so it is likely atelectasis secondary to vascular crowding due to low lung volumes the cardiomediastinal silhouette and hilar contours are normal the pleural surfaces are normal no pleural effusion or small opacity in the left lower fegde right hemi-feighard lower neck posterior cost space", "image_id": "CXR1470_IM-0303/0.png"}, {"caption": "the overall impression is normal there is no evidence of pneumonia, edema, or pleural effusion there is no pneumothorax the cardiomediastinal silhouette and hilar contours are normal no acute cardiopulmonary process", "image_id": "CXR1470_IM-0303/1.png"}, {"caption": "the lungs are clear without focal consolidation no pleural effusion or pneumothorax is seen the cardiac and mediastinal silhouettes are unremarkable no acute cardiopulmonary process", "image_id": "CXR3775_IM-1893/0.png"}, {"caption": "no, there are no indications of infection or inflammation in the chest on this radiograph there is no focal consolidation, pleural effusion, pulmonary edema, or pneumothorax the cardiomediastinal silhouette is within normal limits no acute cardiopulmonary process", "image_id": "CXR3775_IM-1893/1.png"}, {"caption": "the lungs are clear without focal consolidation no pleural effusion or pneumothorax is seen the cardiac and mediastinal silhouettes are unremarkable no acute cardiopulmonary process", "image_id": "CXR3521_IM-1719/0.png"}, {"caption": "the lungs are clear without focal consolidation, pleural effusion or pneumothorax there is no pulmonary edema the heart is normal in size, and the mediastinal contours are normal no acute cardiopulmonary process", "image_id": "CXR3521_IM-1719/1.png"}, {"caption": "the lungs are well expanded and clear there is no pleural effusion or pneumothorax the cardiomediastinal silhouette is unremarkable no acute cardiopulmonary process", "image_id": "CXR3382_IM-1629-0001/0.png"}, {"caption": "there are no indications of infection or inflammation in this chest x-ray image the lungs are well expanded and clear the cardiomediastinal silhouette, hila, and pleural surfaces are normal there is no pleural effusion or pneumothorax no acute cardiopulmonary process", "image_id": "CXR3382_IM-1629-0001/1.png"}, {"caption": "the heart is mildly enlarged, but stable in size compared to prior exam from ___ the mediastinal and hilar contours are normal the lungs are clear there is no pleural effusion or pneumothorax no acute intrathoracic process", "image_id": "CXR1015_IM-0001/0.png"}, {"caption": "the lungs are clear without focal consolidation no pleural effusion or pneumothorax is seen the cardiac and mediastinal silhouettes are unremarkable no acute cardiopulmonary process", "image_id": "CXR1015_IM-0001/1.png"}, {"caption": "the heart is mildly enlarged the mediastinal and hilar contours are normal there is no pleural effusion or pneumothorax the lungs are well expanded and clear without focal consolidation concerning for pneumonia no acute cardiopulmonary process mild cardiomegaly", "image_id": "CXR2537_IM-1049/0.png"}, {"caption": "the lungs are well expanded there is mild pulmonary vascular congestion and mild interstitial edema no focal consolidation is seen there is no pleural effusion or pneumothorax the cardiomediastinal silhouette is unremarkable mild pulmonary vascular congestion and mild interstitial edema no focal consolidation", "image_id": "CXR2537_IM-1049/1.png"}, {"caption": "the lungs are clear without focal consolidation no pleural effusion or pneumothorax is seen the cardiac and mediastinal silhouettes are unremarkable no acute cardiopulmonary process", "image_id": "CXR1460_IM-0298/0.png"}, {"caption": "the overall impression of this chest x-ray is normal no focal consolidation, pleural effusion, pneumothorax, or pulmonary edema is seen the heart size is normal mediastinal contours are normal no bony abnormality is detected no radiographic evidence for acute cardiopulmonary process", "image_id": "CXR1460_IM-0298/1.png"}, {"caption": "the lungs are clear without focal consolidation no pleural effusion or pneumothorax is seen the cardiac and mediastinal silhouettes are unremarkable no acute cardiopulmonary process", "image_id": "CXR1319_IM-0205/0.png"}, {"caption": "the lungs are clear without focal consolidation no pleural effusion or pneumothorax is seen the cardiac and mediastinal silhouettes are unremarkable no acute cardiopulmonary process", "image_id": "CXR1319_IM-0205/1.png"}, {"caption": "the lungs are clear without focal consolidation no pleural effusion or pneumothorax is seen the cardiac silhouette is top-normal to mildly enlarged no pulmonary edema is seen top-normal to mildly enlarged cardiac silhouette no focal consolidation or pulmonary edema", "image_id": "CXR3993_IM-2044/0.png"}, {"caption": "there is no evidence of pneumonia, pleural effusion, pneumothorax, or pulmonary edema the cardiomediastinal silhouette is within normal limits no acute osseous abnormalities are detected no evidence of acute cardiopulmonary process", "image_id": "CXR3993_IM-2044/1.png"}, {"caption": "the lungs are clear without focal consolidation no pleural effusion or pneumothorax is seen the cardiac and mediastinal silhouettes are unremarkable no acute cardiopulmonary process", "image_id": "CXR988_IM-2474/0.png"}, {"caption": "the most prominent feature visible in this chest x-ray is a left lower lobe opacity, which is likely atelectasis, although a superimposed infection cannot be excluded the opacity is not seen on the lateral view, so it is likely a linear atelectasis rather than a mass the cardiomediastinal silhouette and hila are normal there is no pneumothorax and no pleural effusion prominent feature of the visualized on the diaphragm", "image_id": "CXR988_IM-2474/1.png"}, {"caption": "the lungs are clear without focal consolidation no pleural effusion or pneumothorax is seen the cardiac and mediastinal silhouettes are unremarkable no acute cardiopulmonary process", "image_id": "CXR2445_IM-0981/0.png"}, {"caption": "no, there are no visible indications of enlargement or abnormalities in the patient's lymph nodes in this chest x-ray image the lymph nodes are not visualized on this radiograph, however, they may be difficult to detect in this field of view given the patient's body habitus and positioning the hila are within normal limits on the lateral view, but are not well seen on the frontal view the heart is not clearly seen in this context, where there is an abnormality in this region, lymph nodes are partially visualized and partially obscured by the aortic knob, however, they are not well seen from the frontal view no evidence of lymph node enlargement or abnormalities otherwise suspicious for malignancy", "image_id": "CXR2445_IM-0981/1.png"}, {"caption": "there are bilateral diffuse interstitial opacities, which are most likely due to pulmonary edema the heart size is mildly enlarged there is no pleural effusion or pneumothorax there are no focal consolidations concerning for pneumonia there is no acute osseous abnormality mild pulmonary edema", "image_id": "CXR1193_IM-0129/0.png"}, {"caption": "the heart is mildly enlarged the mediastinal and hilar contours appear unchanged there is a new focal consolidation in the right lower lobe, concerning for pneumonia there is no pleural effusion or pneumothorax bony structures are unremarkable findings concerning for pneumonia in the right lower lobe", "image_id": "CXR1193_IM-0129/1.png"}, {"caption": "the heart is normal in size and shape the mediastinal and hilar contours appear within normal limits there is no pleural effusion or pneumothorax the lungs appear clear bony structures are unremarkable no evidence of acute cardiopulmonary disease", "image_id": "CXR3472_IM-1688/0.png"}, {"caption": "the most prominent feature visible in this chest x-ray is a left lower lobe opacity, which is likely atelectasis, but cannot exclude pneumonia in the correct clinical setting there is no pleural effusion, pulmonary edema or pneumothorax the cardiomediastinal silhouette is normal no acute osseous abnormalities identified no acute cardiopulmonary process left lower lobe opacity is likely atelectasis, but cannot exclude pneumonia in the correct clinical setting", "image_id": "CXR3472_IM-1688/1.png"}, {"caption": "no, there are no indications of infection or inflammation in the chest on this radiograph there is no focal consolidation, pleural effusion, pulmonary edema, or pneumothorax the cardiomediastinal silhouette is within normal limits no acute cardiopulmonary process", "image_id": "CXR850_IM-2373-0001/0.png"}, {"caption": "the overall impression of this chest x-ray is normal there is no evidence of pneumonia, edema, pleural effusion or pneumothorax the cardiomediastinal silhouette and hilar contours are normal no acute osseous abnormality is identified no acute cardiopulmonary process", "image_id": "CXR850_IM-2373-0001/1.png"}, {"caption": "the overall impression of this chest x-ray is normal there is no evidence of pneumonia, edema, effusion, or pneumothorax cardiomediastinal silhouette is normal no bony abnormalities are identified no acute intrathoracic process", "image_id": "CXR1277_IM-0185/0.png"}, {"caption": "the lungs are clear without focal consolidation no pleural effusion or pneumothorax is seen the cardiac and mediastinal silhouettes are unremarkable no acute cardiopulmonary process", "image_id": "CXR1277_IM-0185/1.png"}, {"caption": "the lungs are clear without focal consolidation, effusion, or edema the cardiomediastinal silhouette is within normal limits no acute osseous abnormalities no acute cardiopulmonary process", "image_id": "CXR2145_IM-0766/0.png"}, {"caption": "the lungs are clear without focal consolidation, pleural effusion or pneumothorax there is no pulmonary edema the heart is normal in size, and the mediastinal contours are normal no acute cardiopulmonary process", "image_id": "CXR2145_IM-0766/1.png"}, {"caption": "in comparison with the study of ___, there is little change and no evidence of acute cardiopulmonary disease no pneumonia, vascular congestion, or pleural effusion", "image_id": "CXR3016_IM-1392/0.png"}, {"caption": "in comparison with the study of ___, there is little change and no evidence of acute cardiopulmonary disease no pneumonia, vascular congestion, or pleural effusion", "image_id": "CXR3016_IM-1392/1.png"}, {"caption": "there are no indications of infection or inflammation in this chest x-ray image the lungs are well expanded and clear the cardiomediastinal silhouette, hila, and pleural surfaces are normal there is no pleural effusion or pneumothorax no acute cardiopulmonary process", "image_id": "CXR308_IM-1439/0.png"}, {"caption": "the most prominent feature visible in this chest x-ray is a left lower lobe opacity, which is likely atelectasis, although a superimposed infection cannot be excluded the opacity is not seen on the lateral view, so it is likely atelectasis rather than pneumonia the cardiomediastinal silhouette and hila are normal there is no pleural effusion or pneumothorax visualized bony structures are intact", "image_id": "CXR308_IM-1439/1.png"}, {"caption": "in comparison with the study of ___, there is no change or evidence of acute cardiopulmonary disease no pneumonia, vascular congestion, or pleural effusion", "image_id": "CXR1377_IM-0242/0.png"}, {"caption": "no, there are no indications of infection or inflammation in this chest x-ray image the lungs are well expanded and clear the cardiomediastinal silhouette, hila, and pleural surfaces are normal there is no pneumothorax or pleural effusion no infection or inflammation", "image_id": "CXR1377_IM-0242/1.png"}, {"caption": "the lungs are clear without focal consolidation no pleural effusion or pneumothorax is seen the cardiac and mediastinal silhouettes are unremarkable no acute cardiopulmonary process", "image_id": "CXR2209_IM-0816/0.png"}, {"caption": "the most prominent feature visible in this chest x-ray is a left lower lobe opacity, which is likely atelectasis, although a superimposed infection cannot be excluded the opacity is not seen on the lateral view, so it is likely a linear opacity in the left lower lobe, possibly due to atelectasis or scarring the cardiomediastinal and hilar contours are normal there is no pleural effusion is seen no displaced right-sided pleastic a small calcification in the left mid serum shadow", "image_id": "CXR2209_IM-0816/1.png"}, {"caption": "the lungs are clear without focal consolidation no pleural effusion or pneumothorax is seen the cardiac and mediastinal silhouettes are unremarkable no acute cardiopulmonary process", "image_id": "CXR3221_IM-1522/0.png"}, {"caption": "no, there are no visible indications of enlargement or abnormalities in the patient's lymph nodes in this chest x-ray image the lymph nodes are not visualized on this chest radiograph, and there is no evidence of lymphadenopathy on this examination the hila and mediastinal contours are normal there is no pleural effusion or pneumothorax the cardiac and mediastinal silhouettes are unremarkable and normal no visualized abnormalities in the lymph nodes", "image_id": "CXR3221_IM-1522/1.png"}, {"caption": "the study is limited by poor penetration and low lung volumes the heart is enlarged and the aorta is tortuous there is no definite consolidation or pulmonary edema there is no pneumothorax or pleural effusion no acute cardiopulmonary abnormality", "image_id": "CXR2433_IM-0975/0.png"}, {"caption": "the lungs are clear without focal consolidation, effusion, or edema the cardiomediastinal silhouette is within normal limits no acute osseous abnormalities no acute cardiopulmonary process", "image_id": "CXR2433_IM-0975/1.png"}, {"caption": "the lungs are clear without focal consolidation, pleural effusion or pneumothorax there is no pulmonary edema the heart is mildly enlarged, unchanged from prior exams the mediastinal and hilar contours are normal no acute cardiopulmonary process", "image_id": "CXR2575_IM-1075/0.png"}, {"caption": "in comparison with the study of ___, there is little change and no evidence of acute cardiopulmonary disease no pneumonia, vascular congestion, or pleural effusion", "image_id": "CXR2575_IM-1075/1.png"}, {"caption": "the most prominent feature visible in this chest x-ray is a left lower lobe opacity, which is likely atelectasis, although a superimposed infection cannot be excluded the opacity is not seen on the lateral view, so it is likely a linear atelectasis versus a small consolidation the cardiomediastinal silhouette and hila are normal there is no pleural effusion or pneumothorax visualized visualized irregularity of the diaphragm may indicate atelectasis", "image_id": "CXR761_IM-2310/0.png"}, {"caption": "the lungs are clear without focal consolidation no pleural effusion or pneumothorax is seen the cardiac and mediastinal silhouettes are unremarkable no acute cardiopulmonary process", "image_id": "CXR761_IM-2310/1.png"}, {"caption": "the lungs are clear without focal consolidation, pleural effusion or pneumothorax there is no pulmonary edema the heart is normal in size, and the mediastinal contours are normal no acute cardiopulmonary process", "image_id": "CXR2531_IM-1045/0.png"}, {"caption": "the lungs are clear without focal consolidation, pleural effusion or pneumothorax there is no pulmonary edema the heart is normal in size, and the mediastinal contours are normal no acute cardiopulmonary abnormality", "image_id": "CXR2531_IM-1045/1.png"}, {"caption": "there are no acute consolidations, pleural effusions or pneumothorax no suspicious pulmonary nodules or masses heart size, mediastinal and hilar contours are normal no evidence of infection or inflammation", "image_id": "CXR3415_IM-1650/0.png"}, {"caption": "the overall impression of this chest x-ray is normal no focal consolidation, pleural effusion, pneumothorax, or pulmonary edema is seen the heart size is normal mediastinal contours are normal no bony abnormality is detected no radiographic evidence for acute cardiopulmonary process", "image_id": "CXR3415_IM-1650/1.png"}, {"caption": "the lungs are clear without focal consolidation no pleural effusion or pneumothorax is seen the cardiac and mediastinal silhouettes are unremarkable no acute cardiopulmonary process", "image_id": "CXR2378_IM-0938/0.png"}, {"caption": "the heart is mildly enlarged the mediastinal and hilar contours are normal there is no pleural effusion or pneumothorax the lungs are well-expanded and clear without focal consolidation pulmonary vasculature is within normal limits mild cardiomegaly no acute cardiopulmonary process", "image_id": "CXR2378_IM-0938/1.png"}, {"caption": "the lungs are clear without focal consolidation no pleural effusion or pneumothorax is seen the cardiac and mediastinal silhouettes are unremarkable no acute cardiopulmonary process", "image_id": "CXR980_IM-2468/0.png"}, {"caption": "no acute cardiopulmonary process", "image_id": "CXR980_IM-2468/1.png"}, {"caption": "the lungs are clear without focal consolidation no pleural effusion or pneumothorax is seen the cardiac and mediastinal silhouettes are unremarkable no acute cardiopulmonary process", "image_id": "CXR2159_IM-0776/0.png"}, {"caption": "there are no acute consolidations, pleural effusions or pneumothorax no pulmonary edema cardiomediastinal silhouette is within normal limits no acute osseous abnormalities no acute intrapulmonary process likely due to technical limitations of portable chest x-ray, there are no significant pleural abnormalities", "image_id": "CXR2159_IM-0776/1.png"}, {"caption": "the lungs are clear without focal consolidation, effusion, or pneumothorax cardiomediastinal silhouette is normal no acute osseous abnormalities no acute cardiopulmonary process", "image_id": "CXR877_IM-2392/0.png"}, {"caption": "the heart is mildly enlarged the mediastinal and hilar contours appear unchanged there is a new diffuse interstitial abnormality most suggestive of mild pulmonary edema there is no definite pleural effusion or pneumothorax findings suggest mild pulmonary edema", "image_id": "CXR877_IM-2392/1.png"}, {"caption": "no, there are no visible indications of enlargement or abnormalities in the patient's lymph nodes in this chest x-ray image the mediastinal silhouette is within normal limits the hila are unremarkable there is no evidence of lymphadenopathy the lungs are well expanded and clear there is no pleural effusion or pneumothorax no evidence of lymphadenopathy", "image_id": "CXR2401_IM-0950/0.png"}, {"caption": "no, there are no visible indications of enlargement or abnormalities in the patient's lymph nodes in this chest x-ray image the mediastinal contours are normal the cardiac silhouette and hila are normal there is no pleural effusion or pneumothorax no evidence of lymphadenopathy in this chest x-ray image", "image_id": "CXR2401_IM-0950/1.png"}, {"caption": "in comparison with the study of ___, there is little change and no evidence of acute cardiopulmonary disease no pneumonia, vascular congestion, or pleural effusion", "image_id": "CXR535_IM-2142/0.png"}, {"caption": "the overall impression of this chest x-ray is normal no focal consolidation, pleural effusion, pneumothorax, or pulmonary edema is seen the heart size is normal mediastinal contours are normal no bony abnormality is detected no radiographic evidence for acute cardiopulmonary process", "image_id": "CXR535_IM-2142/1.png"}, {"caption": "the lungs are clear without focal consolidation, pleural effusion or pneumothorax there is no pulmonary edema the heart is normal in size, and the mediastinal contours are normal no acute cardiopulmonary process", "image_id": "CXR1269_IM-0181/0.png"}, {"caption": "the lungs are clear without focal consolidation no pleural effusion or pneumothorax is seen the cardiac and mediastinal silhouettes are unremarkable no acute cardiopulmonary process", "image_id": "CXR1269_IM-0181/1.png"}, {"caption": "the lungs are clear without focal consolidation no pleural effusion or pneumothorax is seen the cardiac and mediastinal silhouettes are unremarkable no acute cardiopulmonary process", "image_id": "CXR427_IM-2070/0.png"}, {"caption": "the heart is normal in size and shape the mediastinal and hilar contours are normal there is no pleural effusion or pneumothorax the lungs are well-expanded and clear without focal consolidation pulmonary vasculature is within normal limits no acute cardiopulmonary process", "image_id": "CXR427_IM-2070/1.png"}, {"caption": "the overall impression of this chest x-ray is normal there is no evidence of pneumonia, edema, effusion, or pneumothorax cardiomediastinal silhouette is normal no bony abnormalities are identified normal chest x-ray", "image_id": "CXR2314_IM-0889/0.png"}, {"caption": "the lungs are clear without focal consolidation no pleural effusion or pneumothorax is seen the cardiac and mediastinal silhouettes are unremarkable no acute cardiopulmonary process", "image_id": "CXR2314_IM-0889/1.png"}, {"caption": "the lungs are clear without focal consolidation no pleural effusion or pneumothorax is seen the cardiac and mediastinal silhouettes are unremarkable no acute cardiopulmonary process", "image_id": "CXR891_IM-2403/0.png"}, {"caption": "the lungs are clear without focal consolidation no pleural effusion or pneumothorax is seen the cardiac and mediastinal silhouettes are unremarkable no acute cardiopulmonary process", "image_id": "CXR891_IM-2403/1.png"}, {"caption": "the most prominent feature visible in this chest x-ray is a left lower lobe opacity, which is likely atelectasis, although a superimposed infection cannot be excluded the opacity is not seen on the lateral view, so it is likely atelectasis rather than pneumonia the cardiomediastinal and hilar contours are normal there is no pleural effusion or pneumothorax visualized visualized degenerative changes of the thoracic spine are noted 1 2 2 2 2 2 2 2 2 2 2 2 2 2 sternal sutures are noted", "image_id": "CXR1126_IM-0082/0.png"}, {"caption": "the lungs are clear without focal consolidation no pleural effusion or pneumothorax is seen the cardiac and mediastinal silhouettes are stable no acute cardiopulmonary process", "image_id": "CXR1126_IM-0082/1.png"}, {"caption": "the lungs are clear without focal consolidation no pleural effusion or pneumothorax is seen the cardiac and mediastinal silhouettes are unremarkable no acute cardiopulmonary process", "image_id": "CXR136_IM-0233/0.png"}, {"caption": "the lungs are clear without focal consolidation no pleural effusion or pneumothorax is seen the cardiac and mediastinal silhouettes are unremarkable no acute cardiopulmonary process", "image_id": "CXR136_IM-0233/1.png"}, {"caption": "the overall impression is normal there is no evidence of pneumonia, edema, or pleural effusion the cardiomediastinal silhouette and hilar contours are normal no acute osseous abnormality is identified no acute cardiopulmonary process", "image_id": "CXR2768_IM-1212/0.png"}, {"caption": "the most prominent feature visible in this chest x-ray is a left lower lobe opacity, which is likely atelectasis, although a superimposed infection cannot be excluded the opacity is not seen on the lateral view, so it is likely a linear atelectasis rather than a mass the cardiomediastinal silhouette and hila are normal there is no pleural effusion or pneumothorax visualized fracture of the right lower complexity later lower sided rib", "image_id": "CXR2768_IM-1212/1.png"}, {"caption": "the lungs are clear without focal consolidation no pleural effusion or pneumothorax is seen the cardiac and mediastinal silhouettes are unremarkable no acute cardiopulmonary process", "image_id": "CXR1950_IM-0618/0.png"}, {"caption": "no, there are no visible indications of enlargement or abnormalities in the patient's lymph nodes in this chest x-ray image the lymph nodes are normal in size and appearance there is no evidence of lymphadenopathy the hilar contours are normal the mediastinum is unremarkable there is no pleural effusion or pneumothorax the cardiac silhouette is normal in size and unremarkable no evidence of lymphadenopathy", "image_id": "CXR1950_IM-0618/1.png"}, {"caption": "there are no acute consolidations, pleural effusions or pneumothorax no suspicious pulmonary nodules or masses heart size, mediastinal and hilar contours are normal no acute pneumonia", "image_id": "CXR1399_IM-0255/0.png"}, {"caption": "the lungs are clear without focal consolidation no pleural effusion or pneumothorax is seen the cardiac and mediastinal silhouettes are unremarkable no acute cardiopulmonary process", "image_id": "CXR1399_IM-0255/1.png"}, {"caption": "the lungs are clear without focal consolidation no pleural effusion or pneumothorax is seen the cardiac and mediastinal silhouettes are stable no acute cardiopulmonary process", "image_id": "CXR922_IM-2423/0.png"}, {"caption": "no, there are no visible indications of enlargement or abnormalities in the patient's lymph nodes in this chest x-ray image the mediastinal silhouette is within normal limits the hila are unremarkable there is no evidence of lymphadenopathy the lungs are well expanded and clear there is no pleural effusion or pneumothorax no visible indications of lymphadenopathy in this chest x-ray image", "image_id": "CXR922_IM-2423/1.png"}, {"caption": "the lungs are clear without focal consolidation, effusion, or pneumothorax the cardiomediastinal silhouette is within normal limits no acute osseous abnormalities no acute cardiopulmonary process", "image_id": "CXR2446_IM-0982/0.png"}, {"caption": "the lungs are clear without focal consolidation no pleural effusion or pneumothorax is seen the cardiac and mediastinal silhouettes are unremarkable no acute cardiopulmonary process", "image_id": "CXR2446_IM-0982/1.png"}, {"caption": "the lungs are clear without focal consolidation, pleural effusion, or pneumothorax the pulmonary vasculature is not engorged the cardiac silhouette is normal in size the mediastinal and hilar contours are within normal limits the trachea is midline there is no free air beneath the right hemidiaphragm no acute cardiopulmonary abnormality", "image_id": "CXR2983_IM-1371/0.png"}, {"caption": "the lungs are clear without focal consolidation no pleural effusion or pneumothorax is seen the cardiac and mediastinal silhouettes are unremarkable no acute cardiopulmonary process", "image_id": "CXR2983_IM-1371/1.png"}, {"caption": "the lungs are clear without focal consolidation no pleural effusion or pneumothorax is seen the cardiac and mediastinal silhouettes are unremarkable no acute cardiopulmonary process", "image_id": "CXR3281_IM-1562/0.png"}, {"caption": "there are no acute consolidations, pleural effusions or pneumothorax no suspicious pulmonary nodules or masses heart size, mediastinal and hilar contours are normal no acute pneumonia", "image_id": "CXR3281_IM-1562/1.png"}, {"caption": "the lungs are clear without focal consolidation no pleural effusion or pneumothorax is seen the cardiac and mediastinal silhouettes are unremarkable no acute cardiopulmonary process", "image_id": "CXR3716_IM-1856/0.png"}, {"caption": "no acute intrathoracic process", "image_id": "CXR3716_IM-1856/1.png"}, {"caption": "the lungs are clear without focal consolidation no pleural effusion or pneumothorax is seen the cardiac and mediastinal silhouettes are unremarkable no acute cardiopulmonary process", "image_id": "CXR3124_IM-1468/0.png"}, {"caption": "the most prominent feature visible in this chest x-ray is a left lower lobe opacity, which is likely atelectasis, although a superimposed infection cannot be excluded the opacity is not seen on the lateral view, so it is likely a linear atelectasis rather than a mass the cardiomediastinal silhouette and hila are normal there is no pleural effusion or pneumothorax visualized fracture of the right lower complexity later lower sided scooping fracture", "image_id": "CXR3124_IM-1468/1.png"}, {"caption": "the lungs are clear without focal consolidation no pleural effusion or pneumothorax is seen the cardiac and mediastinal silhouettes are unremarkable no acute cardiopulmonary process", "image_id": "CXR2866_IM-1273/0.png"}, {"caption": "the lungs are clear without focal consolidation no pleural effusion or pneumothorax is seen the cardiac and mediastinal silhouettes are unremarkable no acute cardiopulmonary process", "image_id": "CXR2866_IM-1273/1.png"}, {"caption": "in comparison with the study of ___, there is little overall change in the moderate right pleural effusion with underlying compressive atelectasis at the base the left lung is clear and there is no evidence of vascular congestion or acute focal pneumonia", "image_id": "CXR2327_IM-0898/0.png"}, {"caption": "there are small bilateral pleural effusions with associated bibasilar atelectasis the lungs are otherwise clear the cardiomediastinal silhouette and hila are normal there is no pneumothorax there is no evidence of pulmonary vascular congestion small bilateral pleural effusions with associated bibasilar atelectasis", "image_id": "CXR2327_IM-0898/1.png"}, {"caption": "the lungs are clear without focal consolidation no pleural effusion or pneumothorax is seen the cardiac and mediastinal silhouettes are unremarkable no acute cardiopulmonary process", "image_id": "CXR708_IM-2271/0.png"}, {"caption": "the lungs are clear without focal consolidation no pleural effusion or pneumothorax is seen the cardiac and mediastinal silhouettes are unremarkable no acute cardiopulmonary process", "image_id": "CXR708_IM-2271/1.png"}, {"caption": "there is a new opacity in the left lower lobe, concerning for pneumonia there is also a small left pleural effusion the right lung is clear the cardiomediastinal silhouette and hilar contours are stable there is no pneumothorax new opacity in the left lower lobe is concerning for pneumonia small left", "image_id": "CXR3546_IM-1738/0.png"}, {"caption": "the lungs are well expanded there is a retrocardiac opacity which is concerning for pneumonia there is also a right lower lobe opacity which may represent atelectasis or another site of infection there is no pleural effusion or pneumothorax the heart is mildly enlarged the mediastinal and hilar contours are normal there is mild pulmonary vascular congestion 1 retrocardiac opacity concerning for pneumonia 2 mild pulmonary vascular congestion", "image_id": "CXR3546_IM-1738/1.png"}, {"caption": "the lungs are clear without focal consolidation no pleural effusion or pneumothorax is seen the cardiac and mediastinal silhouettes are unremarkable no acute cardiopulmonary process", "image_id": "CXR3707_IM-1851/0.png"}, {"caption": "the lungs are clear without focal consolidation no pleural effusion or pneumothorax is seen the cardiac and mediastinal silhouettes are unremarkable no acute cardiopulmonary process", "image_id": "CXR3707_IM-1851/1.png"}, {"caption": "the lungs are clear without focal consolidation, effusion, or edema the cardiomediastinal silhouette is within normal limits no acute osseous abnormalities no acute cardiopulmonary process", "image_id": "CXR831_IM-2358/0.png"}, {"caption": "the lungs are clear without focal consolidation, effusion, or edema the cardiomediastinal silhouette is within normal limits no acute osseous abnormalities no acute cardiopulmonary process", "image_id": "CXR831_IM-2358/1.png"}, {"caption": "the lungs are clear without focal consolidation, effusion, or pneumothorax the cardiomediastinal silhouette is within normal limits no acute osseous abnormalities no acute cardiopulmonary process", "image_id": "CXR3691_IM-1842/0.png"}, {"caption": "no, there are no visible indications of enlargement or abnormalities in the patient's lymph nodes in this chest x-ray image the lymph nodes are not clearly identified on this examination however, if there is high clinical suspicion for lymphadenopathy, a dedicated lymph node marking could be added to a subsequent chest ct to help identify any potentially missed lymph nodes", "image_id": "CXR3691_IM-1842/1.png"}, {"caption": "the lungs are clear without focal consolidation no pleural effusion or pneumothorax is seen the cardiac and mediastinal silhouettes are unremarkable no acute cardiopulmonary process", "image_id": "CXR404_IM-2052/0.png"}, {"caption": "the most prominent feature visible in this chest x-ray is a left lower lobe opacity, which is likely atelectasis, although a superimposed infection cannot be excluded the opacity is not seen on the lateral view, so it is likely a linear opacity from atelectasis or scarring the cardiomediastinal silhouette and hila are normal there is no pleural effusion or pneumothorax visualized fracture of the right lower complexity later lower sternal fracture visualized fracture of the ___c_t", "image_id": "CXR404_IM-2052/1.png"}, {"caption": "the lungs are clear without focal consolidation no pleural effusion or pneumothorax is seen the cardiac and mediastinal silhouettes are unremarkable no acute cardiopulmonary process", "image_id": "CXR2727_IM-1187/0.png"}, {"caption": "the lungs are clear without focal consolidation no pleural effusion or pneumothorax is seen the cardiac and mediastinal silhouettes are unremarkable no acute cardiopulmonary process", "image_id": "CXR2727_IM-1187/1.png"}, {"caption": "there is no evidence of pneumonia, pleural effusion, pneumothorax, or pulmonary edema the cardiomediastinal silhouette and hila are normal no acute cardiopulmonary process", "image_id": "CXR1899_IM-0582/0.png"}, {"caption": "the lungs are clear without focal consolidation no pleural effusion or pneumothorax is seen the cardiac silhouette is top-normal to mildly enlarged mediastinal contours are unremarkable top-normal to mildly enlarged cardiac silhouette no focal consolidation or pulmonary edema", "image_id": "CXR1899_IM-0582/1.png"}, {"caption": "the lungs are clear the cardiomediastinal silhouette is within normal limits no acute osseous abnormalities no acute cardiopulmonary process", "image_id": "CXR2424_IM-0966/0.png"}, {"caption": "the heart is mildly enlarged the mediastinal and hilar contours are normal there is no pleural effusion or pneumothorax the lungs are well-expanded and clear without focal consolidation pulmonary vasculature is within normal limits mild cardiomegaly no acute cardiopulmonary process", "image_id": "CXR2424_IM-0966/1.png"}, {"caption": "the lungs are clear without focal consolidation no pleural effusion or pneumothorax is seen the cardiac and mediastinal silhouettes are unremarkable no acute cardiopulmonary process", "image_id": "CXR1530_IM-0344/0.png"}, {"caption": "the overall impression of this chest x-ray is normal there is no evidence of pneumonia, pulmonary edema, pleural effusion or pneumothorax the cardiac and mediastinal contours are normal there are no concerning osseous or soft tissue lesions no acute cardiopulmonary process", "image_id": "CXR1530_IM-0344/1.png"}, {"caption": "the lungs are clear without focal consolidation no pleural effusion or pneumothorax is seen the cardiac and mediastinal silhouettes are unremarkable no acute cardiopulmonary process", "image_id": "CXR2797_IM-1229/0.png"}, {"caption": "the lungs are clear without focal consolidation no pleural effusion or pneumothorax is seen the cardiac silhouette is top-normal mediastinal contours are unremarkable no acute cardiopulmonary process", "image_id": "CXR2797_IM-1229/1.png"}, {"caption": "the lungs are clear without focal consolidation no pleural effusion or pneumothorax is seen the cardiac and mediastinal silhouettes are unremarkable no acute cardiopulmonary process", "image_id": "CXR617_IM-2200/0.png"}, {"caption": "the lungs are clear without focal consolidation no pleural effusion or pneumothorax is seen the cardiac and mediastinal silhouettes are unremarkable no acute cardiopulmonary process", "image_id": "CXR617_IM-2200/1.png"}, {"caption": "the lungs are clear without focal consolidation no pleural effusion or pneumothorax is seen the cardiac and mediastinal silhouettes are unremarkable no acute cardiopulmonary process", "image_id": "CXR3784_IM-1898/0.png"}, {"caption": "the lungs are clear without focal consolidation no pleural effusion or pneumothorax is seen the cardiac silhouette is top-normal to mildly enlarged mediastinal contours are unremarkable no pulmonary edema is seen top-normal to mildly enlarged cardiac silhouette no focal consolidation or pulmonary edema", "image_id": "CXR3784_IM-1898/1.png"}, {"caption": "the lungs are clear without focal consolidation no pleural effusion or pneumothorax is seen the cardiac silhouette is top-normal to mildly enlarged mediastinal contours are unremarkable no pulmonary edema is seen top-normal to mildly enlarged cardiac silhouette no focal consolidation or pulmonary edema", "image_id": "CXR1799_IM-0519/0.png"}, {"caption": "the lungs are clear without focal consolidation no pleural effusion or pneumothorax is seen the cardiac and mediastinal silhouettes are stable no acute cardiopulmonary process", "image_id": "CXR1799_IM-0519/1.png"}, {"caption": "the lungs are clear without focal consolidation no pleural effusion or pneumothorax is seen the cardiac and mediastinal silhouettes are unremarkable no acute cardiopulmonary process", "image_id": "CXR3885_IM-1971/0.png"}, {"caption": "no, there are no visible indications of enlargement or abnormalities in the patient's lymph nodes in this chest x-ray image the mediastinal contours are normal the cardiac silhouette and hila are normal there is no pleural effusion or pneumothorax no evidence of lymphadenopathy in this chest x-ray image", "image_id": "CXR3885_IM-1971/1.png"}, {"caption": "the lungs are clear without focal consolidation no pleural effusion or pneumothorax is seen the cardiac and mediastinal silhouettes are unremarkable no acute cardiopulmonary process", "image_id": "CXR3340_IM-1601/0.png"}, {"caption": "the overall impression is normal there is no evidence of pneumonia, edema, or pleural effusion there is no pneumothorax the cardiomediastinal silhouette and hilar contours are normal no acute cardiopulmonary process", "image_id": "CXR3340_IM-1601/1.png"}, {"caption": "the lungs are clear without focal consolidation, pleural effusion, or pneumothorax the pulmonary vasculature is not engorged the cardiac silhouette is normal in size the mediastinal and hilar contours are within normal limits the trachea is midline there is no free air beneath the right hemidiaphragm no acute cardiopulmonary process", "image_id": "CXR2129_IM-0753/0.png"}, {"caption": "the lungs are clear without focal consolidation no pleural effusion or pneumothorax is seen the cardiac and mediastinal silhouettes are unremarkable no acute cardiopulmonary process", "image_id": "CXR2129_IM-0753/1.png"}, {"caption": "the lungs are clear without focal consolidation no pleural effusion or pneumothorax is seen the cardiac and mediastinal silhouettes are unremarkable no acute cardiopulmonary process", "image_id": "CXR584_IM-2181/0.png"}, {"caption": "the lungs are clear without focal consolidation, pleural effusion or pneumothorax there is no pulmonary edema the heart is normal in size, and the mediastinal contours are normal no acute cardiopulmonary process", "image_id": "CXR584_IM-2181/1.png"}, {"caption": "the lungs are clear without focal consolidation no pleural effusion or pneumothorax is seen the cardiac and mediastinal silhouettes are unremarkable no acute cardiopulmonary process", "image_id": "CXR251_IM-1032/0.png"}, {"caption": "the lungs are clear without focal consolidation no pleural effusion or pneumothorax is seen the cardiac and mediastinal silhouettes are unremarkable no acute cardiopulmonary process", "image_id": "CXR251_IM-1032/1.png"}, {"caption": "the lungs are clear without focal consolidation no pleural effusion or pneumothorax is seen the cardiac and mediastinal silhouettes are unremarkable no acute cardiopulmonary process", "image_id": "CXR1210_IM-0142/0.png"}, {"caption": "no, there are no visible indications of enlargement or abnormalities in the patient's lymph nodes in this chest x-ray image the mediastinal silhouette and hilar contours are normal the lungs are clear there is no pleural effusion or pneumothorax no visible indication of lymphadenopathy in this chest x-ray image", "image_id": "CXR1210_IM-0142/1.png"}, {"caption": "no, there are no indications of infection or inflammation in this chest x-ray image the lungs are well expanded and clear the cardiomediastinal silhouette, hila, and pleural surfaces are normal there is no pneumothorax or pleural effusion no infection or inflammation", "image_id": "CXR3025_IM-1400/0.png"}, {"caption": "the overall impression is that of a normal chest there is no evidence of pneumonia, pulmonary edema, pleural effusion, or pneumothorax the cardiomediastinal silhouette and hilar contours are normal no acute osseous abnormality is identified no acute cardiopulmonary process", "image_id": "CXR3025_IM-1400/1.png"}, {"caption": "the heart size is normal the hilar and mediastinal contours are normal the lungs are clear without evidence of focal consolidations concerning for pneumonia there is no pleural effusion or pneumothorax the visualized osseous structures are unremarkable no acute intrathoracic abnormalities identified", "image_id": "CXR2713_IM-1180/0.png"}, {"caption": "the lungs are clear without focal consolidation no pleural effusion or pneumothorax is seen the cardiac and mediastinal silhouettes are unremarkable no acute cardiopulmonary process", "image_id": "CXR2713_IM-1180/1.png"}, {"caption": "the lungs are clear without focal consolidation no pleural effusion or pneumothorax is seen the cardiac and mediastinal silhouettes are unremarkable no acute cardiopulmonary process", "image_id": "CXR3088_IM-1444/0.png"}, {"caption": "the lungs are clear without focal consolidation no pleural effusion or pneumothorax is seen the cardiac and mediastinal silhouettes are unremarkable no acute cardiopulmonary process", "image_id": "CXR3088_IM-1444/1.png"}, {"caption": "the most prominent feature visible in this chest x-ray is a left lower lobe opacity, which is likely atelectasis, but cannot exclude an early pneumonia in the appropriate clinical setting there is no pleural effusion, pulmonary edema, or pneumothorax the cardiomediastinal silhouette is normal no acute osseous abnormalities identified no acute cardiopulmonary process left lower lobe opacity, likely atelectasis, but cannot exclude an early pneumonia in the appropriate clinical setting", "image_id": "CXR1471_IM-0304/0.png"}, {"caption": "the lungs are clear without focal consolidation no pleural effusion or pneumothorax is seen the cardiac and mediastinal silhouettes are unremarkable no acute cardiopulmonary process", "image_id": "CXR1471_IM-0304/1.png"}, {"caption": "the lungs are clear without focal consolidation, effusion, or edema the cardiomediastinal silhouette is within normal limits no acute osseous abnormalities no acute cardiopulmonary process", "image_id": "CXR387_IM-1962/0.png"}, {"caption": "the overall impression is that of mild pulmonary edema with no focal consolidations worrisome for pneumonia there is no pleural effusion or pneumothorax the heart is normal in size overall, findings are stable compared to ___", "image_id": "CXR387_IM-1962/1.png"}, {"caption": "1 the patient has a known right upper lobe lung mass, which is better characterized on the prior chest ct there is no evidence of pneumothorax, pleural effusion, or pulmonary edema on this single frontal view of the chest 2 the patient has a known right upper lobe lung mass, which is better characterized on the prior chest ct from _____________________________________________________________________________________________________________________________________________________________________________________________________________________________________________________________________________________________________________________________________________________________________________________________________________________________________________", "image_id": "CXR3712_IM-1854/0.png"}, {"caption": "the lungs are clear without focal consolidation no pleural effusion or pneumothorax is seen the cardiac silhouette is top-normal to mildly enlarged mediastinal contours are unremarkable no pulmonary edema is seen top-normal to mildly enlarged cardiac silhouette no focal consolidation or pulmonary edema", "image_id": "CXR3712_IM-1854/1.png"}, {"caption": "no, there are no indications of infection or inflammation in the chest on this radiograph there is no focal consolidation, pleural effusion, pulmonary edema, or pneumothorax the cardiomediastinal silhouette is within normal limits no acute cardiopulmonary process", "image_id": "CXR184_IM-0544/0.png"}, {"caption": "the lungs are clear without focal consolidation, pleural effusion or pneumothorax there is no pulmonary edema the heart is normal in size, and the mediastinal contours are normal no acute cardiopulmonary process", "image_id": "CXR184_IM-0544/1.png"}, {"caption": "the lungs are clear without focal consolidation no pleural effusion or pneumothorax is seen the cardiac and mediastinal silhouettes are unremarkable no acute cardiopulmonary process", "image_id": "CXR1046_IM-0036/0.png"}, {"caption": "the most prominent feature visible in this chest x-ray is a left lower lobe opacity, which is likely atelectasis, although a superimposed infection cannot be excluded the opacity is not seen on the lateral view, so it is likely a linear atelectasis rather than a mass the cardiomediastinal silhouette and hila are normal there is no pleural effusion or pneumothorax visualized fracture of the right claindicate rib", "image_id": "CXR1046_IM-0036/1.png"}, {"caption": "the lungs are clear without focal consolidation, pleural effusion or pneumothorax there is no pulmonary edema the heart is normal in size, and the mediastinal contours are normal no acute cardiopulmonary abnormality", "image_id": "CXR757_IM-2308/0.png"}, {"caption": "no, there are no visible indications of enlargement or abnormalities in the patient's lymph nodes in this chest x-ray image the mediastinal silhouette and hila are unremarkable there is no pleural effusion or pneumothorax the lungs are well expanded and clear without focal consolidation concerning for pneumonia no acute cardiopulmonary process", "image_id": "CXR757_IM-2308/1.png"}, {"caption": "the heart is normal in size and shape the mediastinal and hilar contours appear within normal limits there is no pleural effusion or pneumothorax the lungs appear clear bony structures are unremarkable no evidence of acute disease", "image_id": "CXR2559_IM-1063/0.png"}, {"caption": "the lungs are clear without focal consolidation no pleural effusion or pneumothorax is seen the cardiac and mediastinal silhouettes are unremarkable no acute cardiopulmonary process", "image_id": "CXR2559_IM-1063/1.png"}, {"caption": "the lungs are clear without focal consolidation no pleural effusion or pneumothorax is seen the cardiac and mediastinal silhouettes are unremarkable no acute cardiopulmonary process", "image_id": "CXR1570_IM-0372/0.png"}, {"caption": "the lungs are clear without focal consolidation no pleural effusion or pneumothorax is seen the cardiac and mediastinal silhouettes are unremarkable no acute cardiopulmonary process", "image_id": "CXR1570_IM-0372/1.png"}, {"caption": "the most prominent feature visible in this chest x-ray is a left lower lobe opacity, which is likely atelectasis, but cannot exclude an early pneumonia in the appropriate clinical setting there is no pleural effusion, pulmonary edema, or pneumothorax the cardiomediastinal silhouette is normal no acute osseous abnormalities identified no acute cardiopulmonary process left lower lobe opacity, likely atelectasis, but cannot exclude an early pneumonia in the appropriate clinical setting", "image_id": "CXR3155_IM-1486/0.png"}, {"caption": "the lungs are clear without focal consolidation no pleural effusion or pneumothorax is seen the cardiac and mediastinal silhouettes are unremarkable no acute cardiopulmonary process", "image_id": "CXR3155_IM-1486/1.png"}, {"caption": "no, there are no indications of infection or inflammation in the chest on this radiograph there is no focal consolidation, pleural effusion, pulmonary edema, or pneumothorax the cardiomediastinal silhouette is within normal limits no acute cardiopulmonary process", "image_id": "CXR1622_IM-0404/0.png"}, {"caption": "the heart is normal in size and shape the mediastinal and hilar contours are normal there is no pleural effusion or pneumothorax the lungs are well-expanded and clear without focal consolidation pulmonary vasculature is within normal limits no acute cardiopulmonary process", "image_id": "CXR1622_IM-0404/1.png"}, {"caption": "the lungs are clear without focal consolidation no pleural effusion or pneumothorax is seen the cardiac and mediastinal silhouettes are unremarkable no acute cardiopulmonary process", "image_id": "CXR2545_IM-1054/0.png"}, {"caption": "the heart is normal in size and appears slightly larger in size than in ___, but this may be due to technique the mediastinal and hilar contours are within normal limits the lungs are clear there is no pleural effusion or pneumothorax no acute cardiopulmonary process", "image_id": "CXR2545_IM-1054/1.png"}, {"caption": "the lungs are clear without focal consolidation, effusion, or pneumothorax the cardiomediastinal silhouette is normal no acute osseous abnormalities no acute cardiopulmonary process", "image_id": "CXR2168_IM-0784/0.png"}, {"caption": "the lungs are clear without focal consolidation no pleural effusion or pneumothorax is seen the cardiac and mediastinal silhouettes are unremarkable no acute cardiopulmonary process", "image_id": "CXR2168_IM-0784/1.png"}, {"caption": "the lungs are clear without focal consolidation no pleural effusion or pneumothorax is seen the cardiac and mediastinal silhouettes are unremarkable no acute cardiopulmonary process", "image_id": "CXR2190_IM-0800/0.png"}, {"caption": "the lungs are clear the cardiomediastinal silhouette, hilar contours, and pleural surfaces are normal no pneumothorax, pulmonary edema, or pleural effusion no acute cardiopulmonary process", "image_id": "CXR2190_IM-0800/1.png"}, {"caption": "the lungs are clear without focal consolidation, effusion, or pneumothorax the cardiomediastinal silhouette is normal no acute osseous abnormalities no acute cardiopulmonary process", "image_id": "CXR3391_IM-1637/0.png"}, {"caption": "the lungs are clear without focal consolidation no pleural effusion or pneumothorax is seen the cardiac and mediastinal silhouettes are unremarkable no acute cardiopulmonary process", "image_id": "CXR3391_IM-1637/1.png"}, {"caption": "no, there are no indications of infection or inflammation in this chest x-ray image the lungs are well expanded and clear the cardiomediastinal silhouette, hila, and pleural surfaces are normal there is no pneumothorax or pleural effusion no infection or inflammation", "image_id": "CXR1404_IM-0258/0.png"}, {"caption": "there are no indications of infection or inflammation in this chest x-ray image the lungs are well expanded and clear the cardiomediastinal silhouette, hila, and pleural surfaces are normal there is no pleural effusion or pneumothorax no acute cardiopulmonary process", "image_id": "CXR1404_IM-0258/1.png"}, {"caption": "the heart is normal in size and shape the mediastinal and hilar contours are normal there is no pleural effusion or pneumothorax the lungs are well-expanded and clear without focal consolidation concerning for pneumonia no acute cardiopulmonary process", "image_id": "CXR1197_IM-0131/0.png"}, {"caption": "the lungs are clear without focal consolidation no pleural effusion or pneumothorax is seen the cardiac and mediastinal silhouettes are unremarkable no acute cardiopulmonary process", "image_id": "CXR1197_IM-0131/1.png"}, {"caption": "the lungs are clear without focal consolidation no pleural effusion or pneumothorax is seen the cardiac and mediastinal silhouettes are unremarkable no acute cardiopulmonary process", "image_id": "CXR356_IM-1744/0.png"}, {"caption": "the lungs are clear without focal consolidation no pleural effusion or pneumothorax is seen the cardiac and mediastinal silhouettes are unremarkable no acute cardiopulmonary process", "image_id": "CXR356_IM-1744/1.png"}, {"caption": "the heart is mildly enlarged the mediastinal and hilar contours appear unchanged there is a new opacity in the right lower lung, which is concerning for pneumonia there is no pleural effusion or pneumothorax bony structures are unremarkable new opacity in the right lower lung concerning for pneumonia", "image_id": "CXR800_IM-2334/0.png"}, {"caption": "the overall impression is that of stable examination from the prior study performed on ___ there is persistent elevation of the right hemidiaphragm with right basilar atelectasis there is no focal consolidation, pleural effusion, pneumothorax, or pulmonary edema identified the heart size is normal mediastinal contours are normal no radiographic evidence of acute cardiopulmonary process", "image_id": "CXR800_IM-2334/1.png"}, {"caption": "the lungs are clear without focal consolidation no pleural effusion or pneumothorax is seen the cardiac and mediastinal silhouettes are unremarkable no acute cardiopulmonary process", "image_id": "CXR292_IM-1322/0.png"}, {"caption": "the lungs are clear without focal consolidation no pleural effusion or pneumothorax is seen the cardiac and mediastinal silhouettes are unremarkable no acute cardiopulmonary process", "image_id": "CXR292_IM-1322/1.png"}, {"caption": "the heart is mildly enlarged the mediastinal and hilar contours are normal there is no pleural effusion or pneumothorax the lungs are well-expanded and clear without focal consolidation concerning for pneumonia pulmonary vasculature is within normal limits mild cardiomegaly no acute cardiopulmonary process", "image_id": "CXR3348_IM-1605/0.png"}, {"caption": "the lungs are clear without focal consolidation no pleural effusion or pneumothorax is seen the cardiac silhouette is top-normal to mildly enlarged mediastinal contours are unremarkable no pulmonary edema is seen top-normal to mildly enlarged cardiac silhouette no focal consolidation or pulmonary edema", "image_id": "CXR3348_IM-1605/1.png"}, {"caption": "the lungs are clear without focal consolidation, pleural effusion or pneumothorax there is no pulmonary edema the heart is normal in size, and the mediastinal contours are normal no acute cardiopulmonary process", "image_id": "CXR608_IM-2196/0.png"}, {"caption": "the lungs are clear without focal consolidation, pleural effusion or pneumothorax there is no pulmonary edema the heart is normal in size, and the mediastinal contours are normal no acute cardiopulmonary process", "image_id": "CXR608_IM-2196/1.png"}, {"caption": "the most prominent feature visible in this chest x-ray is a left lower lobe opacity, which is likely a combination of atelectasis and a small effusion the left hilum is also prominent, which may be due to a possible mass or lymphadenopathy the right lung is clear the heart size is", "image_id": "CXR862_IM-2383/0.png"}, {"caption": "the heart size is normal the mediastinal and hilar contours are unremarkable the pulmonary vascularity is not engorged there is a consolidative opacity within the right lower lobe concerning for pneumonia no pleural effusion or pneumothorax is identified there are no acute osseous abnormalities right lower lobe pneumonia followup radiographs after treatment are recommended to assess for resolution of this process", "image_id": "CXR862_IM-2383/1.png"}, {"caption": "the lungs are clear without focal consolidation no pleural effusion or pneumothorax is seen the cardiac and mediastinal silhouettes are unremarkable no acute cardiopulmonary process", "image_id": "CXR30_IM-1385/0.png"}, {"caption": "1 the lungs are clear without focal consolidation, pleural effusion or pneumothorax 2 there is no pulmonary edema 3 the heart is normal in size, and the mediastinal and hilar contours are normal no acute cardiopulmonary process", "image_id": "CXR30_IM-1385/1.png"}, {"caption": "the lungs are clear without focal consolidation no pleural effusion or pneumothorax is seen the cardiac silhouette is top-normal to mildly enlarged no pulmonary edema is seen top-normal to mildly enlarged cardiac silhouette no focal consolidation or pulmonary edema", "image_id": "CXR3705_IM-1851-1001/0.png"}, {"caption": "the lungs are clear without focal consolidation no pleural effusion or pneumothorax is seen the cardiac and mediastinal silhouettes are stable no acute cardiopulmonary process", "image_id": "CXR3705_IM-1851-1001/1.png"}, {"caption": "the lungs are clear without focal consolidation, effusion, or pneumothorax the cardiomediastinal silhouette is normal no acute osseous abnormalities no acute cardiopulmonary process", "image_id": "CXR2799_IM-1231/0.png"}, {"caption": "the lungs are clear without focal consolidation no pleural effusion or pneumothorax is seen the cardiac and mediastinal silhouettes are unremarkable no acute cardiopulmonary process", "image_id": "CXR2799_IM-1231/1.png"}, {"caption": "the lungs are clear without focal consolidation no pleural effusion or pneumothorax is seen the cardiac and mediastinal silhouettes are unremarkable no acute cardiopulmonary process", "image_id": "CXR3682_IM-1834/0.png"}, {"caption": "the heart size is normal the mediastinal and hilar contours are unremarkable the pulmonary vascularity is not engorged there is a consolidative opacity within the right lower lobe concerning for pneumonia no pleural effusion or pneumothorax is present there are no acute osseous abnormalities right lower lobe pneumonia followup radiographs after treatment are recommended to assess for resolution of this process", "image_id": "CXR3682_IM-1834/1.png"}, {"caption": "the lungs are clear without focal consolidation no pleural effusion or pneumothorax is seen the cardiac and mediastinal silhouettes are unremarkable no acute cardiopulmonary process", "image_id": "CXR3388_IM-1633/0.png"}, {"caption": "no, there are no visible indications of enlargement or abnormalities in the patient's lymph nodes in this chest x-ray image the lymph nodes are not visualized on this examination as they are not visible in the lung apices and are not prominent in the mediastinal silhouette the hilar contours are normal the lungs are clear there is no pleural effusion or pneumothorax no evidence of lung tissue deflected the diaphragm\n-no evidence of pneumonia", "image_id": "CXR3388_IM-1633/1.png"}, {"caption": "the lungs are clear without focal consolidation no pleural effusion or pneumothorax is seen the cardiac and mediastinal silhouettes are unremarkable no acute cardiopulmonary process", "image_id": "CXR3523_IM-1721/0.png"}, {"caption": "the heart is mildly enlarged, but stable in size compared to prior exam from ___ the mediastinal and hilar contours are normal the lungs are clear there is no pleural effusion or pneumothorax no acute cardiopulmonary process", "image_id": "CXR3523_IM-1721/1.png"}, {"caption": "the overall impression of this chest x-ray is normal no focal consolidation, pleural effusion, pneumothorax, or pulmonary edema is seen the heart size is normal mediastinal contours are normal no bony abnormality is detected no radiographic evidence for acute cardiopulmonary process", "image_id": "CXR3657_IM-1818/0.png"}, {"caption": "the lungs are clear without focal consolidation no pleural effusion or pneumothorax is seen the cardiac and mediastinal silhouettes are unremarkable no acute cardiopulmonary process", "image_id": "CXR3657_IM-1818/1.png"}, {"caption": "the lungs are clear the cardiomediastinal silhouette and hilar contours are normal the pleural surfaces are normal without effusion or pneumothorax no acute cardiopulmonary process", "image_id": "CXR3271_IM-1552/0.png"}, {"caption": "the lungs are clear without focal consolidation, pleural effusion, or pneumothorax the pulmonary vasculature is not engorged the cardiac silhouette is normal in size the mediastinal and hilar contours are within normal limits the trachea is midline there is no free air beneath the right hemidiaphragm no acute cardiopulmonary abnormality", "image_id": "CXR3271_IM-1552/1.png"}, {"caption": "the lungs are clear without focal consolidation, effusion, or pneumothorax the cardiomediastinal silhouette is normal no acute osseous abnormalities no acute cardiopulmonary process", "image_id": "CXR1253_IM-0171-0001/0.png"}, {"caption": "the lungs are clear without focal consolidation no pleural effusion or pneumothorax is seen the cardiac and mediastinal silhouettes are unremarkable no acute cardiopulmonary process", "image_id": "CXR1253_IM-0171-0001/1.png"}, {"caption": "no, there are no visible indications of enlargement or abnormalities in the patient's lymph nodes in this chest x-ray image the lymph nodes are not clearly identified on this examination however, if there is high clinical suspicion for lymphadenopathy, a dedicated lymph node study could be considered", "image_id": "CXR3359_IM-1612/0.png"}, {"caption": "the lungs are clear without focal consolidation no pleural effusion or pneumothorax is seen the cardiac and mediastinal silhouettes are unremarkable no acute cardiopulmonary process", "image_id": "CXR3359_IM-1612/1.png"}, {"caption": "the most prominent feature visible in this chest x-ray is a left lower lobe opacity, which is likely atelectasis, although a superimposed infection cannot be excluded the opacity is not seen on the lateral view, so it is likely a linear atelectasis rather than a mass the cardiomediastinal silhouette and hila are normal there is no pleural effusion or pneumothorax visualized fracture of the right clainderdifficult to assess in the absence of trauma", "image_id": "CXR2197_IM-0807/0.png"}, {"caption": "the most prominent feature visible in this chest x-ray is a left lower lobe opacity, which is likely atelectasis, although a superimposed infection cannot be excluded the opacity is not seen on the lateral view, so it is likely a linear atelectasis rather than a mass the cardiomediastinal silhouette and hila are normal there is no pleural effusion or pneumothorax visualized fracture of the right clavicle", "image_id": "CXR2197_IM-0807/1.png"}, {"caption": "the overall impression of this chest x-ray is normal there is no evidence of pneumonia, pulmonary edema, pleural effusion or pneumothorax the cardiac and mediastinal contours are normal no acute cardiopulmonary process", "image_id": "CXR1953_IM-0621/0.png"}, {"caption": "the lungs are clear without focal consolidation no pleural effusion or pneumothorax is seen the cardiac and mediastinal silhouettes are unremarkable no acute cardiopulmonary process", "image_id": "CXR1953_IM-0621/1.png"}, {"caption": "the heart is normal in size and appears slightly less prominent in the upper mediastinum than on the prior exam, although this may be related to differences in patient positioning the mediastinal and hilar contours are otherwise unremarkable there is no pleural effusion or pneumothorax the lungs are well-expanded and clear without focal consolidation concerning for pneumonia pulmonary vasculature is within normal limits no acute os aortic arch is unchanged the cardiac silhouette the mediastinum is unchanged from the prior exam no acute pneumonia", "image_id": "CXR3651_IM-1813/0.png"}, {"caption": "no, there are no visible indications of enlargement or abnormalities in the patient's lymph nodes in this chest x-ray image the lymph nodes are not visualized on this examination, and there is no evidence of lymphadenopathy on this radiographic study", "image_id": "CXR3651_IM-1813/1.png"}, {"caption": "no acute cardiopulmonary process", "image_id": "CXR700_IM-2265/0.png"}, {"caption": "the lungs are clear without focal consolidation no pleural effusion or pneumothorax is seen the cardiac and mediastinal silhouettes are unremarkable no acute cardiopulmonary process", "image_id": "CXR700_IM-2265/1.png"}, {"caption": "the lungs are clear without focal consolidation, pleural effusion or pneumothorax there is no pulmonary edema the heart is normal in size, and the mediastinal contours are normal no acute cardiopulmonary process", "image_id": "CXR3171_IM-1494/0.png"}, {"caption": "the lungs are clear without focal consolidation, pleural effusion or pneumothorax there is no pulmonary edema the heart is normal in size, and the mediastinal contours are normal no acute cardiopulmonary abnormality", "image_id": "CXR3171_IM-1494/1.png"}, {"caption": "there are low lung volumes bilaterally with bibasilar atelectasis and small bilateral pleural effusions there is no focal consolidation or pneumothorax the cardiomediastinal silhouette is stable and within normal limits the imaged upper abdomen is unremarkable low lung volumes with bibasilar atelectasis and small bilateral pleural effusions", "image_id": "CXR423_IM-2066-0001/0.png"}, {"caption": "lung volumes are low heart size is mildly enlarged mediastinal contours normal there is a small left pleural effusion with adjacent atelectasis no pneumothorax small left pleural effusion with adjacent atelectasis", "image_id": "CXR423_IM-2066-0001/1.png"}, {"caption": "the lungs are clear without focal consolidation no pleural effusion or pneumothorax is seen the cardiac and mediastinal silhouettes are unremarkable no acute cardiopulmonary process", "image_id": "CXR2081_IM-0713/0.png"}, {"caption": "the lungs are clear without focal consolidation no pleural effusion or pneumothorax is seen the cardiac and mediastinal silhouettes are unremarkable no acute cardiopulmonary process", "image_id": "CXR2081_IM-0713/1.png"}, {"caption": "the heart is normal in size and shape the mediastinal and hilar contours are unremarkable the lungs are well expanded and clear there is no focal consolidation, pleural effusion, or pneumothorax no acute cardiopulmonary process", "image_id": "CXR1943_IM-0612/0.png"}, {"caption": "the heart is normal in size and shape the mediastinal and hilar contours are normal there is no pleural effusion or pneumothorax the lungs are well expanded and clear the pulmonary vasculature is within normal limits no acute cardiopulmonary process", "image_id": "CXR1943_IM-0612/1.png"}, {"caption": "no, there are no visible indications of enlargement or abnormalities in the patient's lymph nodes in this chest x-ray image the mediastinal contours are normal the cardiac silhouette is normal there is mild pulmonary vascular congestion there is a small left pleural effusion with associated compressive atelectasis there is no evidence of pneumothorax 1 no visible indications of enlarged lymph nodes 2 mild pulmonary vascular congestion and small left pleural effusion with associated compressive atelectasis", "image_id": "CXR379_IM-1903/0.png"}, {"caption": "the heart is mildly enlarged the mediastinal and hilar contours appear unchanged there is a new moderate right pleural effusion with associated atelectasis, and a small left pleural effusion with associated atelectasis there is no pneumothorax bony structures are unremarkable there is mild vascular congestion with mild interstitial edema new moderate", "image_id": "CXR379_IM-1903/1.png"}, {"caption": "the lungs are clear without focal consolidation no pleural effusion or pneumothorax is seen the cardiac and mediastinal silhouettes are unremarkable no acute cardiopulmonary process", "image_id": "CXR1586_IM-0380/0.png"}, {"caption": "the lungs are clear without focal consolidation no pleural effusion or pneumothorax is seen the cardiac and mediastinal silhouettes are unremarkable no acute cardiopulmonary process", "image_id": "CXR1586_IM-0380/1.png"}, {"caption": "the lungs are well expanded and clear there is no pleural effusion or pneumothorax the cardiomediastinal silhouette is unremarkable no acute cardiopulmonary process", "image_id": "CXR1965_IM-0629/0.png"}, {"caption": "the heart is mildly enlarged the mediastinal and hilar contours appear unchanged there is no pleural effusion or pneumothorax the lungs appear clear mild cardiomegaly no evidence of acute disease", "image_id": "CXR1965_IM-0629/1.png"}, {"caption": "the heart is mildly enlarged the mediastinal and hilar contours are normal there is no pleural effusion or pneumothorax the lungs are well-expanded and clear without focal consolidation pulmonary vasculature is within normal limits mild cardiomegaly no acute cardiopulmonary process", "image_id": "CXR759_IM-2309/0.png"}, {"caption": "the lungs are clear without focal consolidation, effusion, or pneumothorax the cardiomediastinal silhouette is within normal limits no acute osseous abnormalities no acute cardiopulmonary process", "image_id": "CXR759_IM-2309/1.png"}, {"caption": "the lungs are clear without focal consolidation no pleural effusion or pneumothorax is seen the cardiac and mediastinal silhouettes are unremarkable no acute cardiopulmonary process", "image_id": "CXR663_IM-2239/0.png"}, {"caption": "in comparison with the study of ___, there is little change and no evidence of acute cardiopulmonary disease no pneumonia, vascular congestion, or pleural effusion", "image_id": "CXR663_IM-2239/1.png"}, {"caption": "1 the observed abnormalities in this chest x-ray image are not necessarily indicative of acute complications or risks, although the interpretation is dependent on the clinical context 2 the lung volumes are low, which may be related to the presence of mild-to-moderate cardiomegaly 3 there is no evidence of pneumothorax or pleural effusion 4 the mediastinal contours are unremarkable 5 there is mild-to-moderate cardiomegaly, with no evidence of pulmonary edema or pulmonary vascular congestion", "image_id": "CXR657_IM-2233-0001/0.png"}, {"caption": "the lungs are clear without focal consolidation, effusion, or pneumothorax the cardiomediastinal silhouette is normal no acute osseous abnormalities no acute cardiopulmonary process", "image_id": "CXR657_IM-2233-0001/1.png"}, {"caption": "the most prominent feature visible in this chest x-ray is a left lower lobe opacity, which is likely atelectasis, though a developing pneumonia cannot be excluded the opacity is not seen on the lateral view, so it is likely atelectasis secondary to vascular crowding due to low lung volumes the cardiomediastinal silhouette and hilar contours are normal the pleural surfaces are normal no pleural effusion or small opacity in the left lower small hydro fibrous lung abnormalities are seen in the lower right cost", "image_id": "CXR23_IM-0879/0.png"}, {"caption": "in the frontal view, the lungs are mildly hyperinflated, with flattening of the hemidiaphragms, suggesting small airway obstruction or emphysema the lungs are otherwise clear the cardiomediastinal silhouette, hilar contours, and pleural surfaces are normal there is no pleural effusion or pneumothorax visualized osseous structures are grossly intact 1 no radiographic evidence of lung cancer or mediastinal lymphadenopathy 2 mild hyperinflation, suggesting small airway obstruction or emphysema", "image_id": "CXR23_IM-0879/1.png"}, {"caption": "the most prominent feature visible in this chest x-ray is a left lower lobe opacity, which is likely atelectasis, though a developing pneumonia cannot be excluded the opacity is not seen on the lateral view, so it is likely atelectasis secondary to vascular crowding due to low lung volumes the cardiomediastinal silhouette and hilar contours are normal the pleural surfaces are normal no pleural effusion or small bowing of the diaphragms noted on the card", "image_id": "CXR1560_IM-0366/0.png"}, {"caption": "the lungs are clear without focal consolidation no pleural effusion or pneumothorax is seen the cardiac and mediastinal silhouettes are unremarkable no acute cardiopulmonary process", "image_id": "CXR1560_IM-0366/1.png"}, {"caption": "the heart is mildly enlarged the mediastinal and hilar contours appear unchanged there is no pleural effusion or pneumothorax the lungs appear clear the lungs are hyperinflated the bones appear demineralized mild cardiomegaly no evidence of acute disease", "image_id": "CXR353_IM-1726/0.png"}, {"caption": "there are no potential complications or risks associated with the observed abnormalities in this chest x-ray image the x-ray is otherwise normal", "image_id": "CXR353_IM-1726/1.png"}, {"caption": "the lungs are clear without focal consolidation no pleural effusion or pneumothorax is seen the cardiac and mediastinal silhouettes are unremarkable no acute cardiopulmonary process", "image_id": "CXR3860_IM-1954/0.png"}, {"caption": "the most prominent feature visible in this chest x-ray is a subtle opacity in the right lower lobe, which is likely atelectasis, but could be an early pneumonia in the correct clinical setting there is no pleural effusion, pulmonary edema, or pneumothorax the cardiomediastinal silhouette is normal there is no evidence of rib fracture 1 subtle opacity in the right lower lobe is likely atelectasis, but could be an early pneumonia", "image_id": "CXR3860_IM-1954/1.png"}, {"caption": "the lungs are clear without focal consolidation, effusion, or pneumothorax the cardiomediastinal silhouette is normal no acute osseous abnormalities no acute cardiopulmonary process", "image_id": "CXR3958_IM-2022/0.png"}, {"caption": "the lungs are clear without focal consolidation no pleural effusion or pneumothorax is seen the cardiac and mediastinal silhouettes are unremarkable no acute cardiopulmonary process", "image_id": "CXR3958_IM-2022/1.png"}, {"caption": "no acute cardiopulmonary process", "image_id": "CXR3889_IM-1973/0.png"}, {"caption": "the lungs are clear without focal consolidation no pleural effusion or pneumothorax is seen the cardiac and mediastinal silhouettes are unremarkable no acute cardiopulmonary process", "image_id": "CXR3889_IM-1973/1.png"}, {"caption": "the lungs are clear without focal consolidation no pleural effusion or pneumothorax is seen the cardiac and mediastinal silhouettes are unremarkable no acute cardiopulmonary process", "image_id": "CXR1539_IM-0349/0.png"}, {"caption": "the most prominent feature visible in this chest x-ray is a large hiatal hernia, which is better assessed on the prior ct from ___ the hernia is large enough to contain a small amount of stomach, although it is difficult to assess for any residual intraluminal contents the hernia is centered in the left lower lobe of the trachea, crosses the diaphragm the heart is not changed compared with the hilar structures, which are unchanged from the prior ct", "image_id": "CXR1539_IM-0349/1.png"}, {"caption": "the heart is normal in size and shape the mediastinal and hilar contours are normal there is no pleural effusion or pneumothorax the lungs are well-expanded and clear without focal consolidation pulmonary vasculature is within normal limits no acute cardiopulmonary process", "image_id": "CXR307_IM-1432/0.png"}, {"caption": "the lungs are clear without focal consolidation no pleural effusion or pneumothorax is seen the cardiac and mediastinal silhouettes are unremarkable no acute cardiopulmonary process", "image_id": "CXR307_IM-1432/1.png"}, {"caption": "the most prominent feature visible in this chest x-ray is a large left pleural effusion, which is new from the prior study there is associated atelectasis of the left lower lobe the right lung is otherwise clear without evidence of consolidation, pleural effusion, or pneumothorax there is no pulmonary edema the cardiomediastinal silhouette is within normal limits atherosclerotic calcifications are noted at the aortic arch large left ple large ple moder, as seen in the lateral right lower lobe small to moderate sized ple deffusion", "image_id": "CXR2285_IM-0870/0.png"}, {"caption": "the overall impression is abnormal as compared to the prior examination, there is increased central pulmonary vascular congestion and indistinctness of the pulmonary vasculature there is also increased opacification of the left lung base, which may be due to a combination of atelectasis and/or consolidation there is no large pleural effusion or pneumothorax identified the cardiac silhouette is stably enlarged the mediastinal contaoeurip is stably enlarged", "image_id": "CXR2285_IM-0870/1.png"}, {"caption": "the lungs are clear without focal consolidation no pleural effusion or pneumothorax is seen the cardiac and mediastinal silhouettes are unremarkable no acute cardiopulmonary process", "image_id": "CXR3489_IM-1696/0.png"}, {"caption": "the lungs are clear without focal consolidation no pleural effusion or pneumothorax is seen the cardiac and mediastinal silhouettes are unremarkable no acute cardiopulmonary process", "image_id": "CXR3489_IM-1696/1.png"}, {"caption": "the heart is mildly enlarged, but stable compared to prior examination from ___ there is mild central vascular congestion with mild interstitial pulmonary edema, not significantly changed from prior examination there is a small right pleural effusion there is no focal consolidation or pneumothorax mild cardiomegaly with mild central vascular congestion and mild interstitial pulmonary edema, not significantly changed from prior examination", "image_id": "CXR2502_IM-1027-1001/0.png"}, {"caption": "there are no focal consolidations, pleural effusions, or pneumothorax the cardiomediastinal silhouette is within normal limits no evidence of infection or inflammation", "image_id": "CXR2502_IM-1027-1001/1.png"}, {"caption": "no, there are no visible indications of enlargement or abnormalities in the patient's lymph nodes in this chest x-ray image the mediastinal silhouette and hilar contours are normal the lungs are clear there is no pleural effusion or pneumothorax no visible indications of enlargement or abnormalities in the lymph nodes in", "image_id": "CXR2000_IM-0654/0.png"}, {"caption": "the heart is mildly enlarged, but this is stable compared to prior studies mediastinal and hilar contours are normal there is no pleural effusion or pneumothorax the lungs are well expanded and clear without focal consolidation concerning for pneumonia no acute cardiopulmonary process", "image_id": "CXR2000_IM-0654/1.png"}, {"caption": "there is diffuse bilateral interstitial opacities with a perihilar predominance, consistent with moderate to severe pulmonary edema the cardiac silhouette is enlarged there is no pleural effusion or pneumothorax moderate to severe pulmonary edema", "image_id": "CXR2082_IM-0714/0.png"}, {"caption": "1 the observed abnormalities are not typical of pulmonary edema, but rather more suggestive of pneumonia, possibly with some component of septic emboli 2 there is no pleural effusion or pneumothorax 3 the heart is mildly enlarged, but stable from the prior study 4 the mediastinum is not widened 4 no acute intrathoracic process", "image_id": "CXR2082_IM-0714/1.png"}, {"caption": "the lungs are clear without focal consolidation no pleural effusion or pneumothorax is seen the cardiac silhouette is top-normal to mildly enlarged mediastinal contours are unremarkable top-normal to mildly enlarged cardiac silhouette no focal consolidation", "image_id": "CXR1346_IM-0224/0.png"}, {"caption": "no, there are no visible indications of enlargement or abnormalities in the patient's lymph nodes in this chest x-ray image", "image_id": "CXR1346_IM-0224/1.png"}, {"caption": "the lungs are clear without focal consolidation no pleural effusion or pneumothorax is seen the cardiac and mediastinal silhouettes are unremarkable no acute cardiopulmonary process", "image_id": "CXR1431_IM-0278/0.png"}, {"caption": "no, there are no visible indications of enlargement or abnormalities in the patient's lymph nodes in this chest x-ray image the mediastinal contours are normal the cardiac silhouette and hila are normal no pleural effusion or pneumothorax is seen no evidence of lymphadenopathy in this chest x-ray image", "image_id": "CXR1431_IM-0278/1.png"}, {"caption": "the lungs are clear without focal consolidation no pleural effusion or pneumothorax is seen the cardiac and mediastinal silhouettes are unremarkable no acute cardiopulmonary process", "image_id": "CXR3193_IM-1505/0.png"}, {"caption": "the lungs are clear without focal consolidation, pleural effusion or pneumothorax there is no pulmonary edema the heart is normal in size, and the mediastinal contours are normal no acute cardiopulmonary process", "image_id": "CXR3193_IM-1505/1.png"}, {"caption": "the lungs are clear without focal consolidation, pleural effusion or pneumothorax there is no pulmonary edema the heart is normal in size, and the mediastinal contours are normal no acute cardiopulmonary process", "image_id": "CXR2743_IM-1197/0.png"}, {"caption": "in comparison with the study of ___, there is little change and no evidence of acute cardiopulmonary disease no pneumonia, vascular congestion, or pleural effusion", "image_id": "CXR2743_IM-1197/1.png"}, {"caption": "the lungs are clear without focal consolidation, effusion, or pneumothorax the cardiomediastinal silhouette is within normal limits no acute osseous abnormalities no acute cardiopulmonary process", "image_id": "CXR2179_IM-0791/0.png"}, {"caption": "the lungs are clear without focal consolidation, pleural effusion or pneumothorax there is no pulmonary edema the heart is normal in size, and the mediastinal contours are normal no acute cardiopulmonary process", "image_id": "CXR2179_IM-0791/1.png"}, {"caption": "the overall impression of this chest x-ray is normal there is no evidence of pneumonia, pulmonary edema, or pneumothorax no focal consolidation, pleural effusion, or pulmonary mass is seen the cardiomediastinal silhouette and hilar contours are normal normal chest x-ray", "image_id": "CXR2086_IM-0717/0.png"}, {"caption": "no, there are no visible indications of enlargement or abnormalities in the patient's lymph nodes in this chest x-ray image the mediastinal silhouette and hilar contours are normal the lungs are clear there is no pleural effusion or pneumothorax no visible indications of enlargement or abnormalities in the lymph nodes in this chest x-ray image", "image_id": "CXR2086_IM-0717/1.png"}, {"caption": "the lungs are clear without focal consolidation, pleural effusion or pneumothorax there is no pulmonary edema the heart is normal in size, and the mediastinal contours are normal no acute cardiopulmonary process", "image_id": "CXR689_IM-2257/0.png"}, {"caption": "the lungs are clear without focal consolidation no pleural effusion or pneumothorax is seen the cardiac and mediastinal silhouettes are unremarkable no acute cardiopulmonary process", "image_id": "CXR689_IM-2257/1.png"}, {"caption": "no, there are no visible indications of enlargement or abnormalities in the patient's lymph nodes in this chest x-ray image the lymph nodes are not visualized on this radiograph given the absence of visualized lymph nodes, ct would be required for further evaluation", "image_id": "CXR2552_IM-1058/0.png"}, {"caption": "the lungs are clear without focal consolidation no pleural effusion or pneumothorax is seen the cardiac and mediastinal silhouettes are unremarkable no acute cardiopulmonary process", "image_id": "CXR2552_IM-1058/1.png"}, {"caption": "the lungs are clear without focal consolidation no pleural effusion or pneumothorax is seen the cardiac and mediastinal silhouettes are unremarkable no acute cardiopulmonary process", "image_id": "CXR2865_IM-1273/0.png"}, {"caption": "the lungs are clear without focal consolidation, effusion, or pneumothorax the cardiomediastinal silhouette is normal no acute osseous abnormalities no acute cardiopulmonary process", "image_id": "CXR2865_IM-1273/1.png"}, {"caption": "the overall impression is normal there is no evidence of pneumonia, edema, or pleural effusion there is no pneumothorax the cardiomediastinal silhouette and hilar contours are normal no acute cardiopulmonary abnormality", "image_id": "CXR661_IM-2238/0.png"}, {"caption": "the lungs are clear without focal consolidation, effusion, or pneumothorax the heart size is normal the mediastinal contours are normal no acute intrathoracic process", "image_id": "CXR661_IM-2238/1.png"}, {"caption": "there are no indications of infection or inflammation in this chest x-ray image the lungs are well expanded and clear the cardiomediastinal silhouette, hila, and pleural surfaces are normal there is no pleural effusion or pneumothorax no acute cardiopulmonary process", "image_id": "CXR3250_IM-1540-1001/0.png"}, {"caption": "1 no acute cardiopulmonary process", "image_id": "CXR3250_IM-1540-1001/1.png"}, {"caption": "the lungs are clear without focal consolidation, effusion, or pneumothorax the cardiomediastinal silhouette is normal no acute osseous abnormalities no acute cardiopulmonary process", "image_id": "CXR2706_IM-1172/0.png"}, {"caption": "the overall impression of this chest x-ray is normal there is no evidence of pneumonia, edema, effusion, or pneumothorax cardiomediastinal silhouette is normal no bony abnormalities are identified no acute intrathoracic process", "image_id": "CXR2706_IM-1172/1.png"}, {"caption": "the lungs are clear without focal consolidation, pleural effusion or pneumothorax there is no pulmonary edema the heart is normal in size, and the mediastinal contours are normal no acute cardiopulmonary process", "image_id": "CXR1591_IM-0384/0.png"}, {"caption": "in comparison with the study of ___, there is little change and no evidence of acute cardiopulmonary disease no pneumonia, vascular congestion, or pleural effusion", "image_id": "CXR1591_IM-0384/1.png"}, {"caption": "the lungs are clear without focal consolidation no pleural effusion or pneumothorax is seen the cardiac and mediastinal silhouettes are unremarkable no acute cardiopulmonary process", "image_id": "CXR1085_IM-0059/0.png"}, {"caption": "there is no evidence of pneumonia, pleural effusion, pneumothorax, or pulmonary edema the cardiomediastinal silhouette and pleural surfaces are normal there is no acute osseous abnormality no acute cardiopulmonary process", "image_id": "CXR1085_IM-0059/1.png"}, {"caption": "there are no acute consolidations, pleural effusions or pneumothorax no pulmonary edema cardiomediastinal silhouette is within normal limits no acute osseous abnormalities no acute intrapulmonary process likely due to insufficient lung volumes to assess for pulmonary embolism", "image_id": "CXR3672_IM-1828/0.png"}, {"caption": "no, there are no visible indications of enlargement or abnormalities in the patient's lymph nodes in this chest x-ray image the hilar and mediastinal contours are within normal limits the heart size is normal the aorta is tortuous and calcified there is no pulmonary edema, pleural effusion, or pneumothorax there is mild bibasilar atelectasis, but no evidence of pneumonia mild bibasilar atelectasis, but no evidence of pneumonia", "image_id": "CXR3672_IM-1828/1.png"}, {"caption": "the lungs are clear the cardiomediastinal silhouette is normal no acute osseous abnormalities identified normal chest x-ray", "image_id": "CXR3302_IM-1579/0.png"}, {"caption": "the lungs are clear without focal consolidation no pleural effusion or pneumothorax is seen the cardiac and mediastinal silhouettes are unremarkable no acute cardiopulmonary process", "image_id": "CXR3302_IM-1579/1.png"}, {"caption": "the lungs are clear without focal consolidation no pleural effusion or pneumothorax is seen the cardiac and mediastinal silhouettes are unremarkable no acute cardiopulmonary process", "image_id": "CXR2631_IM-1118/0.png"}, {"caption": "there are no potential complications or risks associated with the observed abnormalities in this chest x-ray image the x-ray is normal", "image_id": "CXR2631_IM-1118/1.png"}, {"caption": "the lungs are clear without focal consolidation, effusion, or pneumothorax the cardiomediastinal silhouette is within normal limits no acute osseous abnormalities no acute cardiopulmonary process", "image_id": "CXR491_IM-2111/0.png"}, {"caption": "there are subtle bilateral lower lobe opacities, which may be due to atelectasis, aspiration, or early pneumonia no pleural effusion or pneumothorax is seen cardiac and mediastinal silhouettes are stable subtle bilateral lower lobe opacities may be due to atelectasis, aspiration, or early pneumonia", "image_id": "CXR491_IM-2111/1.png"}, {"caption": "the lungs are clear without focal consolidation no pleural effusion or pneumothorax is seen the cardiac and mediastinal silhouettes are unremarkable no acute cardiopulmonary process", "image_id": "CXR764_IM-2311/0.png"}, {"caption": "the lungs are clear without focal consolidation no pleural effusion or pneumothorax is seen the cardiac and mediastinal silhouettes are unremarkable no acute cardiopulmonary process", "image_id": "CXR764_IM-2311/1.png"}, {"caption": "the lungs are clear without focal consolidation no pleural effusion or pneumothorax is seen the cardiac and mediastinal silhouettes are unremarkable no acute cardiopulmonary process", "image_id": "CXR605_IM-2194/0.png"}, {"caption": "the lungs are clear without focal consolidation no pleural effusion or pneumothorax is seen the cardiac and mediastinal silhouettes are unremarkable no acute cardiopulmonary process", "image_id": "CXR605_IM-2194/1.png"}, {"caption": "the lungs are clear without focal consolidation no pleural effusion or pneumothorax is seen the cardiac and mediastinal silhouettes are unremarkable no acute cardiopulmonary process", "image_id": "CXR710_IM-2273/0.png"}, {"caption": "the lungs are clear without focal consolidation no pleural effusion or pneumothorax is seen the cardiac and mediastinal silhouettes are unremarkable no acute cardiopulmonary process", "image_id": "CXR710_IM-2273/1.png"}, {"caption": "the lungs are clear without focal consolidation no pleural effusion or pneumothorax is seen the cardiac and mediastinal silhouettes are unremarkable no acute cardiopulmonary process", "image_id": "CXR2618_IM-1107/0.png"}, {"caption": "the lungs are clear without focal consolidation, pleural effusion, or pneumothorax the cardiac silhouette is normal in size there is no pulmonary edema no acute cardiopulmonary process", "image_id": "CXR2618_IM-1107/1.png"}, {"caption": "the lungs are clear without focal consolidation no pleural effusion or pneumothorax is seen the cardiac and mediastinal silhouettes are unremarkable no acute cardiopulmonary process", "image_id": "CXR3039_IM-1412/0.png"}, {"caption": "the lungs are clear without focal consolidation no pleural effusion or pneumothorax is seen the cardiac and mediastinal silhouettes are unremarkable no acute cardiopulmonary process", "image_id": "CXR3039_IM-1412/1.png"}, {"caption": "the lungs are clear without focal consolidation no pleural effusion or pneumothorax is seen the cardiac and mediastinal silhouettes are unremarkable no acute cardiopulmonary process", "image_id": "CXR3721_IM-1859/0.png"}, {"caption": "the lungs are clear without focal consolidation no pleural effusion or pneumothorax is seen the cardiac and mediastinal silhouettes are unremarkable no acute cardiopulmonary process", "image_id": "CXR3721_IM-1859/1.png"}, {"caption": "the heart is mildly enlarged the mediastinal and hilar contours appear unremarkable there is no pleural effusion or pneumothorax the lungs appear clear mild cardiomegaly no evidence of acute disease", "image_id": "CXR1255_IM-0172-1001/0.png"}, {"caption": "the heart size is mildly enlarged the mediastinal and hilar contours are unremarkable the pulmonary vascularity is not engorged no focal consolidation, pleural effusion or pneumothorax is identified there are no acute osseous abnormalities no acute cardiopulmonary abnormality", "image_id": "CXR1255_IM-0172-1001/1.png"}, {"caption": "in this chest radiograph, there is no focal consolidation, pleural effusion, pneumothorax, or pulmonary edema the heart size is normal the mediastinal contours are normal no acute cardiopulmonary abnormality", "image_id": "CXR2558_IM-1062/0.png"}, {"caption": "in comparison with the study of ___, there is again enlargement of the cardiac silhouette without vascular congestion, pleural effusion, or acute focal pneumonia", "image_id": "CXR2558_IM-1062/1.png"}, {"caption": "the lungs are clear without focal consolidation, pleural effusion, or pneumothorax the pulmonary vasculature is not engorged the cardiac silhouette is normal in size the mediastinal and hilar contours are within normal limits the trachea is midline there is no free air beneath the right hemidiaphragm no acute cardiopulmonary process", "image_id": "CXR386_IM-1954/0.png"}, {"caption": "no, there is no evidence of enlargement or abnormalities in the patient's lymph nodes in this chest x-ray image the lymph nodes are normal in size and appearance the hila are unremarkable there is no evidence of lymphadenopathy the cardiomediastinal silhouette is normal there is no pleural effusion or pneumothorax there is no focal lung consolidation there is no evidence of pneumonia there is no evidence of infection", "image_id": "CXR386_IM-1954/1.png"}, {"caption": "the overall impression of this chest x-ray is normal there is no evidence of pneumonia, edema, pleural effusion or pneumothorax the cardiomediastinal silhouette and hilar contours are normal no acute osseous abnormality is identified normal chest radiograph", "image_id": "CXR380_IM-1911/0.png"}, {"caption": "the lungs are clear without focal consolidation no pleural effusion or pneumothorax is seen the cardiac and mediastinal silhouettes are unremarkable no acute cardiopulmonary process", "image_id": "CXR380_IM-1911/1.png"}, {"caption": "the overall impression of the chest radiograph is normal without focal consolidation, pleural effusion or pneumothorax there is no pulmonary edema or vascular congestion the cardiomediastinal silhouette is within normal limits no acute osseous abnormality is identified no acute cardiopulmonary process", "image_id": "CXR1701_IM-0462/0.png"}, {"caption": "no acute cardiopulmonary process", "image_id": "CXR1701_IM-0462/1.png"}, {"caption": "the lungs are clear without focal consolidation, pleural effusion or pneumothorax there is no pulmonary edema the heart is normal in size, and the mediastinal contours are normal no acute cardiopulmonary process", "image_id": "CXR3964_IM-2028/0.png"}, {"caption": "the lungs are clear without focal consolidation no pleural effusion or pneumothorax is seen the cardiac and mediastinal silhouettes are unremarkable no acute cardiopulmonary process", "image_id": "CXR3964_IM-2028/1.png"}, {"caption": "the lungs are clear without focal consolidation no pleural effusion or pneumothorax is seen the cardiac and mediastinal silhouettes are unremarkable no acute cardiopulmonary process", "image_id": "CXR238_IM-0939/0.png"}, {"caption": "the overall impression is normal there is no evidence of pneumonia, edema, or pleural effusion there is no pneumothorax the cardiomediastinal silhouette and hila are normal no acute cardiopulmonary process", "image_id": "CXR238_IM-0939/1.png"}, {"caption": "the lungs are clear without focal consolidation no pleural effusion or pneumothorax is seen the cardiac and mediastinal silhouettes are stable no acute cardiopulmonary process", "image_id": "CXR2247_IM-0844/0.png"}, {"caption": "the lungs are clear without focal consolidation, pleural effusion or pneumothorax there is no pulmonary edema the heart is normal in size, and the mediastinal contours are normal no acute cardiopulmonary process", "image_id": "CXR2247_IM-0844/1.png"}, {"caption": "the most prominent feature visible in this chest x-ray is a subtle opacity in the right lower lobe, which is likely atelectasis, although a small pneumonia cannot be excluded in the correct clinical setting there is no pleural effusion, pneumothorax, or pulmonary edema identified the heart size is normal mediastinal contours are normal subtle opacity in the right lower lobe, likely atelectasis, but with the possibility of a small pneumonia", "image_id": "CXR908_IM-2413/0.png"}, {"caption": "the lungs are clear without focal consolidation no pleural effusion or pneumothorax is seen the cardiac and mediastinal silhouettes are unremarkable no acute cardiopulmonary process", "image_id": "CXR908_IM-2413/1.png"}, {"caption": "the lungs are clear without focal consolidation no pleural effusion or pneumothorax is seen the cardiac and mediastinal silhouettes are stable no acute cardiopulmonary process", "image_id": "CXR3170_IM-1494/0.png"}, {"caption": "the lungs are clear without focal consolidation, effusion, or pneumothorax cardiomediastinal silhouette is normal no acute osseous abnormalities no acute cardiopulmonary process", "image_id": "CXR3170_IM-1494/1.png"}, {"caption": "the overall impression of this chest x-ray is normal there is no evidence of pneumonia, pulmonary edema, pleural effusion or pneumothorax the cardiac and mediastinal contours are normal there are no concerning osseous or soft tissue lesions no acute cardiopulmonary process", "image_id": "CXR768_IM-2313/0.png"}, {"caption": "the lungs are clear without focal consolidation no pleural effusion or pneumothorax is seen the cardiac and mediastinal silhouettes are unremarkable no acute cardiopulmonary process", "image_id": "CXR768_IM-2313/1.png"}, {"caption": "the lungs are clear without focal consolidation, pleural effusion or pneumothorax there is no pulmonary edema the heart is normal in size, and the mediastinal contours are normal no acute cardiopulmonary process", "image_id": "CXR3118_IM-1466/0.png"}, {"caption": "no acute intrathoracic process", "image_id": "CXR3118_IM-1466/1.png"}, {"caption": "no, there are no indications of infection or inflammation in this chest x-ray image the lungs are well expanded and clear the cardiomediastinal silhouette, hila, and pleural surfaces are normal there is no pleural effusion or pneumothorax no infection or inflammation", "image_id": "CXR1738_IM-0486/0.png"}, {"caption": "the lungs are clear without focal consolidation, pleural effusion or pneumothorax there is no pulmonary edema the heart is normal in size, and the mediastinal contours are normal no acute cardiopulmonary process", "image_id": "CXR1738_IM-0486/1.png"}, {"caption": "the lungs are clear without focal consolidation no pleural effusion or pneumothorax is seen the cardiac and mediastinal silhouettes are unremarkable no acute cardiopulmonary process", "image_id": "CXR1109_IM-0076/0.png"}, {"caption": "the lungs are clear without focal consolidation no pleural effusion or pneumothorax is seen the cardiac and mediastinal silhouettes are unremarkable no acute cardiopulmonary process", "image_id": "CXR1109_IM-0076/1.png"}, {"caption": "no, there are no visible indications of enlargement or abnormalities in the patient's lymph nodes in this chest x-ray image the lymph nodes are not visualized on this radiograph, however, this does not necessarily mean that they are not enlarged the hilar contours are normal the mediastinal and cardiac silhouettes are unremarkable there is no pleural effusion or pneumothorax no evidence of lung abnormality no evidence of lymphadenopathy", "image_id": "CXR968_IM-2458/0.png"}, {"caption": "the lungs are clear without focal consolidation no pleural effusion or pneumothorax is seen the cardiac and mediastinal silhouettes are unremarkable no acute cardiopulmonary process", "image_id": "CXR968_IM-2458/1.png"}, {"caption": "the lungs are clear without focal consolidation no pleural effusion or pneumothorax is seen the cardiac silhouette is top-normal to mildly enlarged mediastinal contours are unremarkable no pulmonary edema is seen top-normal to mildly enlarged cardiac silhouette no focal consolidation or pulmonary edema", "image_id": "CXR1543_IM-0353/0.png"}, {"caption": "there are no indications of infection or inflammation in this chest x-ray image the lungs are well expanded and clear the cardiomediastinal silhouette, hila, and pleural surfaces are normal there is no pleural effusion or pneumothorax no acute cardiopulmonary process", "image_id": "CXR1543_IM-0353/1.png"}, {"caption": "the lungs are clear the cardiomediastinal silhouette, hilar contours, and pleural surfaces are normal there is no pleural effusion or pneumothorax no acute cardiopulmonary process", "image_id": "CXR1960_IM-0627/0.png"}, {"caption": "the lungs are clear without focal consolidation no pleural effusion or pneumothorax is seen the cardiac and mediastinal silhouettes are unremarkable no acute cardiopulmonary process", "image_id": "CXR1960_IM-0627/1.png"}, {"caption": "the lungs are clear without focal consolidation no pleural effusion or pneumothorax is seen the cardiac and mediastinal silhouettes are unremarkable no acute cardiopulmonary process", "image_id": "CXR937_IM-2433/0.png"}, {"caption": "the most prominent feature visible in this chest x-ray is a subtle opacity in the right lower lobe, which is likely atelectasis, although a small pneumonia cannot be excluded in the correct clinical setting there is no pleural effusion, pneumothorax or pulmonary edema identified the cardiomediastinal silhouette is within normal limits subtle opacity in the right lower lobe, likely atelectasis, but an early pneumonia cannot be excluded in the correct", "image_id": "CXR937_IM-2433/1.png"}, {"caption": "the lungs are clear without focal consolidation no pleural effusion or pneumothorax is seen the cardiac and mediastinal silhouettes are unremarkable no acute cardiopulmonary process", "image_id": "CXR912_IM-2417/0.png"}, {"caption": "the lungs are clear without focal consolidation no pleural effusion or pneumothorax is seen the cardiac and mediastinal silhouettes are unremarkable no acute cardiopulmonary process", "image_id": "CXR912_IM-2417/1.png"}, {"caption": "the heart is normal in size the mediastinal and hilar contours appear within normal limits there is a small to moderate-sized left pleural effusion, but no definite pleural effusion on the right there is associated left basilar opacity, which could be seen with atelectasis, although pneumonia is not excluded a small", "image_id": "CXR3509_IM-1711-0001/0.png"}, {"caption": "there is no evidence of pneumothorax or pleural effusion on the lateral view, there is a new opacity projecting over the lower thoracic spine, which may represent atelectasis or infiltrate the right cardiophrenic angle is obscured on the frontal view, but on the lateral view, it appears clear and there is no effusion the cardiomediastinal silhouette is normal no obvious lytic or sclerotic bone lesions normal, breasts are normal size cardiac silhouette", "image_id": "CXR3509_IM-1711-0001/1.png"}, {"caption": "there are no acute consolidations, pleural effusions or pneumothorax no pulmonary edema cardiomediastinal silhouette is within normal limits no acute osseous abnormalities no acute intrapulmonary process likely due to technical limitations of portable chest x-ray, this is not a sensitive study for the detection of subtle lung lesions, specially those at the periphery", "image_id": "CXR2211_IM-0818/0.png"}, {"caption": "the heart is mildly enlarged the mediastinal and hilar contours appear unremarkable there is no pleural effusion or pneumothorax the lungs appear clear mild cardiomegaly no evidence of acute disease", "image_id": "CXR2211_IM-0818/1.png"}, {"caption": "the lungs are clear without focal consolidation no pleural effusion or pneumothorax is seen the cardiac and mediastinal silhouettes are unremarkable no acute cardiopulmonary process", "image_id": "CXR1855_IM-0555/0.png"}, {"caption": "the heart is normal in size and shape the mediastinal and hilar contours appear within normal limits there is no pleural effusion or pneumothorax the lungs appear clear bony structures are unremarkable no evidence of acute disease", "image_id": "CXR1855_IM-0555/1.png"}, {"caption": "the lungs are clear without focal consolidation no pleural effusion or pneumothorax is seen the cardiac and mediastinal silhouettes are unremarkable no acute cardiopulmonary process", "image_id": "CXR502_IM-2120/0.png"}, {"caption": "the lungs are clear the cardiomediastinal silhouette, hilar contours, and pleural surfaces are normal no pneumothorax, pulmonary edema, or pleural effusion no acute cardiopulmonary process", "image_id": "CXR502_IM-2120/1.png"}, {"caption": "no, there are no visible indications of enlargement or abnormalities in the patient's lymph nodes in this chest x-ray image the hilar and mediastinal contours are normal there is no pleural effusion or pneumothorax the lungs are well expanded and clear without focal consolidation concerning for pneumonia no visible indications of enlargement or abnormalities in the patient's lungs, hila, or pleural surfaces this chest x-ray examination within normal limits", "image_id": "CXR1623_IM-0405/0.png"}, {"caption": "the overall impression of the chest radiograph is normal there is no evidence of pneumonia, pulmonary edema, pleural effusion or pneumothorax the cardiomediastinal and hilar contours are normal no acute cardiopulmonary process", "image_id": "CXR1623_IM-0405/1.png"}, {"caption": "the overall impression of this chest x-ray is normal no focal consolidation, pleural effusion, pneumothorax, or pulmonary edema is seen the heart size is normal mediastinal contours are normal no bony abnormality is detected no radiographic evidence for acute cardiopulmonary process", "image_id": "CXR1265_IM-0179/0.png"}, {"caption": "the lungs are clear without focal consolidation, effusion, or pneumothorax cardiomediastinal silhouette is normal no acute osseous abnormalities no acute cardiopulmonary process", "image_id": "CXR1265_IM-0179/1.png"}, {"caption": "the lungs are clear without focal consolidation no pleural effusion or pneumothorax is seen the cardiac and mediastinal silhouettes are unremarkable no acute cardiopulmonary process", "image_id": "CXR1598_IM-0389/0.png"}, {"caption": "in comparison with the study of ___, there is little change and no evidence of acute cardiopulmonary disease no pneumonia, vascular congestion, or pleural effusion", "image_id": "CXR1598_IM-0389/1.png"}, {"caption": "the heart is mildly enlarged the mediastinal and hilar contours appear within normal limits there is no pleural effusion or pneumothorax the lungs appear clear mild cardiomegaly no evidence of acute disease", "image_id": "CXR2355_IM-0919/0.png"}, {"caption": "the heart is mildly enlarged the mediastinal and hilar contours are normal there is no pleural effusion or pneumothorax the lungs are well-expanded and clear without focal consolidation concerning for pneumonia pulmonary vasculature is within normal limits mild cardiomegaly no acute cardiopulmonary process", "image_id": "CXR2355_IM-0919/1.png"}, {"caption": "the most prominent feature visible in this chest x-ray is a left lower lobe opacity, which is likely atelectasis, but cannot exclude an early pneumonia in the right clinical setting the lungs are otherwise clear the heart size is normal the mediastinal and hilar contours are normal there is no pleural effusion or pneumothorax there are no acute osseous abnormalities 1) mild left lower lob atelectasis in the left lower cost", "image_id": "CXR2290_IM-0874/0.png"}, {"caption": "the lungs are clear without focal consolidation no pleural effusion or pneumothorax is seen the cardiac and mediastinal silhouettes are unremarkable no acute cardiopulmonary process", "image_id": "CXR2290_IM-0874/1.png"}, {"caption": "no, there are no indications of infection or inflammation in this chest x-ray image the lungs are well expanded and clear the cardiomediastinal silhouette, hila, and pleural surfaces are normal there is no pneumothorax or pleural effusion no infection or inflammation", "image_id": "CXR3505_IM-1707/0.png"}, {"caption": "the lungs are clear without focal consolidation no pleural effusion or pneumothorax is seen the cardiac and mediastinal silhouettes are unremarkable no acute cardiopulmonary process", "image_id": "CXR3505_IM-1707/1.png"}, {"caption": "in comparison with the study of ___, there is little overall change and no evidence of acute cardiopulmonary disease no pneumonia, vascular congestion, or pleural effusion", "image_id": "CXR2760_IM-1207/0.png"}, {"caption": "the lungs are clear without focal consolidation no pleural effusion or pneumothorax is seen the cardiac and mediastinal silhouettes are unremarkable no acute cardiopulmonary process", "image_id": "CXR2760_IM-1207/1.png"}, {"caption": "the heart is normal in size and shape the mediastinal and hilar contours are normal there is no pleural effusion or pneumothorax the lungs are well-expanded and clear without focal consolidation pulmonary vasculature is within normal limits no acute cardiopulmonary process", "image_id": "CXR3534_IM-1727/0.png"}, {"caption": "the lungs are clear without focal consolidation no pleural effusion or pneumothorax is seen the cardiac and mediastinal silhouettes are unremarkable no acute cardiopulmonary process", "image_id": "CXR3534_IM-1727/1.png"}, {"caption": "the overall impression of this chest x-ray is normal there is no evidence of pneumonia, edema, pleural effusion or pneumothorax the cardiomediastinal and hilar contours are normal no acute cardiopulmonary process", "image_id": "CXR2577_IM-1077/0.png"}, {"caption": "the most prominent feature visible in this chest x-ray is a left lower lobe opacity, which is likely atelectasis, although a superimposed infection cannot be excluded the opacity is not seen on the lateral view, so it is likely atelectasis rather than pneumonia the cardiomediastinal and hilar contours are normal there is no pleural effusion or pneumothorax visualized no acute cardiopulmonary process, but the patient has a large left lower lob", "image_id": "CXR2577_IM-1077/1.png"}, {"caption": "the lungs are clear without focal consolidation no pleural effusion or pneumothorax is seen the cardiac and mediastinal silhouettes are unremarkable no acute cardiopulmonary process", "image_id": "CXR1110_IM-0076/0.png"}, {"caption": "the most prominent feature visible in this chest x-ray is a left lower lobe opacity, which is likely atelectasis, although a superimposed infection cannot be excluded the opacity is not seen on the lateral view, so it is likely a linear atelectasis versus a small consolidation the cardiomediastinal silhouette and hila are normal there is no pleural effusion or pneumothorax visualized visualized compression deformity of the visualized thoracic spine left lower he hila left lower lateral rib fracture of the 8th rib should be evaluated", "image_id": "CXR1110_IM-0076/1.png"}, {"caption": "the overall impression of the chest radiograph is normal with no evidence of pneumonia, pulmonary edema, or pneumothorax no focal consolidation, pleural effusion, or pulmonary edema is seen the cardiomediastinal silhouette, hilar contours, and pleural surfaces are normal no acute cardiopulmonary process", "image_id": "CXR3083_IM-1442/0.png"}, {"caption": "the lungs are clear without focal consolidation no pleural effusion or pneumothorax is seen the cardiac and mediastinal silhouettes are unremarkable no acute cardiopulmonary process", "image_id": "CXR3083_IM-1442/1.png"}, {"caption": "the overall impression of this chest x-ray is normal no focal consolidation, pleural effusion, pneumothorax, or pulmonary edema is seen the heart size is normal mediastinal contours are normal no bony abnormality is detected no radiographic evidence for acute cardiopulmonary process", "image_id": "CXR1130_IM-0087/0.png"}, {"caption": "the lungs are clear without focal consolidation no pleural effusion or pneumothorax is seen the cardiac and mediastinal silhouettes are unremarkable no acute cardiopulmonary process", "image_id": "CXR1130_IM-0087/1.png"}, {"caption": "the lungs are clear without focal consolidation no pleural effusion or pneumothorax is seen the cardiac and mediastinal silhouettes are unremarkable no acute cardiopulmonary process", "image_id": "CXR3582_IM-1761/0.png"}, {"caption": "the lungs are clear the cardiomediastinal silhouette, hilar contours, and pleural surfaces are normal no pneumothorax, pulmonary edema, or pleural effusion no acute cardiopulmonary process", "image_id": "CXR3582_IM-1761/1.png"}, {"caption": "the overall impression is normal there is no evidence of pneumonia, edema, or pleural effusion there is no pneumothorax the cardiomediastinal silhouette is normal no acute cardiopulmonary process", "image_id": "CXR613_IM-2200/0.png"}, {"caption": "the lungs are clear without focal consolidation, pleural effusion or pneumothorax there is no pulmonary edema the heart is normal in size, and the mediastinal contours are normal no acute cardiopulmonary process", "image_id": "CXR613_IM-2200/1.png"}, {"caption": "the lungs are clear without focal consolidation no pleural effusion or pneumothorax is seen the cardiac and mediastinal silhouettes are unremarkable no acute cardiopulmonary process", "image_id": "CXR591_IM-2186/0.png"}, {"caption": "the lungs are clear without focal consolidation no pleural effusion or pneumothorax is seen the cardiac and mediastinal silhouettes are unremarkable no acute cardiopulmonary process", "image_id": "CXR591_IM-2186/1.png"}, {"caption": "no, there are no indications of infection or inflammation in this chest x-ray image the lungs are well expanded and clear the cardiomediastinal silhouette, hila, and pleural surfaces are normal there is no pleural effusion or pneumothorax no acute cardiopulmonary process", "image_id": "CXR2077_IM-0710/0.png"}, {"caption": "the lungs are clear without focal consolidation no pleural effusion or pneumothorax is seen the cardiac and mediastinal silhouettes are unremarkable no acute cardiopulmonary process", "image_id": "CXR2077_IM-0710/1.png"}, {"caption": "the lungs are clear without focal consolidation no pleural effusion or pneumothorax is seen the cardiac and mediastinal silhouettes are unremarkable no acute cardiopulmonary process", "image_id": "CXR1788_IM-0513/0.png"}, {"caption": "the lungs are clear without focal consolidation no pleural effusion or pneumothorax is seen the cardiac and mediastinal silhouettes are unremarkable no acute cardiopulmonary process", "image_id": "CXR1788_IM-0513/1.png"}, {"caption": "the lungs are clear without focal consolidation no pleural effusion or pneumothorax is seen the cardiac and mediastinal silhouettes are unremarkable no acute cardiopulmonary process", "image_id": "CXR3981_IM-2039/0.png"}, {"caption": "the lungs are clear without focal consolidation no pleural effusion or pneumothorax is seen the cardiac and mediastinal silhouettes are unremarkable no acute cardiopulmonary process", "image_id": "CXR3981_IM-2039/1.png"}, {"caption": "the lungs are clear without focal consolidation no pleural effusion or pneumothorax is seen the cardiac silhouette is top-normal to mildly enlarged no pulmonary edema is seen top-normal to mildly enlarged cardiac silhouette no focal consolidation or pulmonary edema", "image_id": "CXR2100_IM-0731/0.png"}, {"caption": "the lungs are clear without focal consolidation no pleural effusion or pneumothorax is seen the cardiac silhouette is top-normal to mildly enlarged no pulmonary edema is seen top-normal to mildly enlarged cardiac silhouette no focal consolidation or pulmonary edema", "image_id": "CXR2100_IM-0731/1.png"}, {"caption": "the most prominent feature visible in this chest x-ray is a large left pleural effusion, which is new from the prior chest radiograph performed in ___, and is indicative of a significant left lower lobe atelectasis the left upper lung zone and right lung are grossly clear there is no pneumothorax the cardiomediastinal silhouette is within normal limits there is no evidence of fracture large left ple large ple ple ple ple ple ple", "image_id": "CXR3282_IM-1563/0.png"}, {"caption": "the size of the heart is normal the cardiomediastinal silhouette is unremarkable there is no pleural effusion or pneumothorax there is no focal consolidation no acute intrathoracic abnormality", "image_id": "CXR3282_IM-1563/1.png"}, {"caption": "the overall impression of this chest x-ray is normal no focal consolidation, pleural effusion, pneumothorax, or pulmonary edema is seen the heart size is normal mediastinal contours are normal no bony abnormality is detected no radiographic evidence for acute cardiopulmonary process", "image_id": "CXR3321_IM-1588/0.png"}, {"caption": "no, there are no indications of infection or inflammation in this chest x-ray image the lungs are well expanded and clear the cardiomediastinal silhouette, hila, and pleural surfaces are normal there is no pneumothorax or pleural effusion no infection or inflammation", "image_id": "CXR3321_IM-1588/1.png"}, {"caption": "the lungs are clear without focal consolidation, effusion, or pneumothorax the cardiomediastinal silhouette is within normal limits no acute osseous abnormalities no acute cardiopulmonary process", "image_id": "CXR670_IM-2244/0.png"}, {"caption": "no, there are no visible indications of enlargement or abnormalities in the patient's lymph nodes in this chest x-ray image the hila and mediastinal contours are within normal limits the heart size is top normal the aorta is mildly tortuous and shows mural atherosclerotic calcifications there is no evidence of pneumothorax, pleural effusion, or pulmonary edema the visualized osseous structures are within normal limits of variation in this examination no acute cardiopulmonary process", "image_id": "CXR670_IM-2244/1.png"}, {"caption": "the lungs are clear without focal consolidation no pleural effusion or pneumothorax is seen the cardiac and mediastinal silhouettes are unremarkable no acute cardiopulmonary process", "image_id": "CXR2660_IM-1142/0.png"}, {"caption": "the lungs are clear without focal consolidation no pleural effusion or pneumothorax is seen the cardiac and mediastinal silhouettes are unremarkable no acute cardiopulmonary process", "image_id": "CXR2660_IM-1142/1.png"}, {"caption": "the lungs are clear without focal consolidation no pleural effusion or pneumothorax is seen the cardiac and mediastinal silhouettes are unremarkable no acute cardiopulmonary process", "image_id": "CXR3933_IM-2004/0.png"}, {"caption": "the overall impression of this chest x-ray is normal no focal consolidation, pleural effusion, pneumothorax, or pulmonary edema is seen the heart size is normal mediastinal contours are normal no bony abnormality is detected no radiographic evidence for acute cardiopulmonary process", "image_id": "CXR3933_IM-2004/1.png"}, {"caption": "the lungs are clear without focal consolidation no pleural effusion or pneumothorax is seen the cardiac and mediastinal silhouettes are unremarkable no acute cardiopulmonary process", "image_id": "CXR1282_IM-0188/0.png"}, {"caption": "the heart size is normal the mediastinal and hilar contours are unremarkable the pulmonary vascularity is not engorged there is a consolidative opacity within the right upper lobe concerning for pneumonia no pleural effusion or pneumothorax is identified no acute osseous abnormalities are seen right upper lobe pneumonia followup radiographs after treatment, as clinically warranted, would be helpful to ensure resolution of the present finding", "image_id": "CXR1282_IM-0188/1.png"}, {"caption": "the lungs are clear without focal consolidation, pleural effusion or pneumothorax there is no pulmonary edema the heart is normal in size, and the mediastinal contours are normal no acute cardiopulmonary process", "image_id": "CXR3360_IM-1613/0.png"}, {"caption": "the heart is mildly enlarged, but this is stable compared to prior studies the mediastinal and hilar contours are normal the lungs are clear there is no pleural effusion or pneumothorax no acute cardiopulmonary process", "image_id": "CXR3360_IM-1613/1.png"}, {"caption": "no, there is no evidence of enlargement or abnormalities in the patient's lymph nodes in this chest x-ray image the lymph nodes are normal in size and appearance there is no pneumonia, tuberculosis or other lung disorder in this chest x-ray image the cardiac, mediastinal and hilar contours are normal there is no pleural effusion or pneumothorax no evidence of lung abnormality", "image_id": "CXR1517_IM-0335/0.png"}, {"caption": "the most prominent feature visible in this chest x-ray is a subtle opacity in the right lower lobe, which is likely atelectasis, but could be an early pneumonia in the correct clinical setting there is no pleural effusion, pulmonary edema, or pneumothorax the cardiomediastinal silhouette is normal no acute osseous abnormalities are identified subtle opacity in the right lower lobe is likely atelectasis, but could be an early pneumonia", "image_id": "CXR1517_IM-0335/1.png"}, {"caption": "the overall impression of this chest x-ray is normal there is no evidence of pneumonia, pulmonary edema, pleural effusion or pneumothorax the cardiac and mediastinal contours are normal there are no concerning osseous or soft tissue lesions no acute cardiopulmonary process", "image_id": "CXR367_IM-1826/0.png"}, {"caption": "the overall impression of the chest radiograph is normal with no evidence of focal consolidation, pleural effusion, pneumothorax, or pulmonary edema the cardiomediastinal silhouette and pleural surfaces are normal normal chest radiograph, without evidence of acute cardiopulmonary process", "image_id": "CXR367_IM-1826/1.png"}, {"caption": "the lungs are clear without focal consolidation no pleural effusion or pneumothorax is seen the cardiac silhouette is top-normal to mildly enlarged mediastinal contours are unremarkable no pulmonary edema is seen top-normal to mildly enlarged cardiac silhouette no focal consolidation or pulmonary edema", "image_id": "CXR3653_IM-1815/0.png"}, {"caption": "there are no indications of infection or inflammation in this chest x-ray image the lungs are well expanded and clear the cardiomediastinal silhouette, hila, and pleural surfaces are normal there is no pleural effusion or pneumothorax no acute cardiopulmonary process", "image_id": "CXR3653_IM-1815/1.png"}, {"caption": "the lungs are clear without focal consolidation no pleural effusion or pneumothorax is seen the cardiac and mediastinal silhouettes are unremarkable no acute cardiopulmonary process", "image_id": "CXR1911_IM-0593/0.png"}, {"caption": "the most prominent feature visible in this chest x-ray is a left lower lobe opacity, which is likely atelectasis, although a superimposed infection cannot be excluded the opacity is not seen on the lateral view, so it is likely a linear atelectasis rather than a mass the cardiomediastinal silhouette and hila are normal there is no pleural effusion or pneumothorax visualized fracture of the right lower complexity later lower sternal fracture visualized fracture of the ___c later cost", "image_id": "CXR1911_IM-0593/1.png"}, {"caption": "the lungs are clear without focal consolidation no pleural effusion or pneumothorax is seen the cardiac and mediastinal silhouettes are unremarkable no acute cardiopulmonary process", "image_id": "CXR1117_IM-0079/0.png"}, {"caption": "no, there are no indications of infection or inflammation in this chest x-ray image the lungs are well expanded and clear the cardiomediastinal silhouette, hila, and pleural surfaces are normal there is no pneumothorax or pleural effusion no infection or inflammation", "image_id": "CXR1117_IM-0079/1.png"}, {"caption": "the heart is not enlarged the mediastinal and hilar contours are normal there is no pleural effusion or pneumothorax the lungs are well expanded and clear without focal consolidation pulmonary vasculature is within normal limits no acute cardiopulmonary process", "image_id": "CXR3576_IM-1757/0.png"}, {"caption": "the lungs are clear without focal consolidation, pleural effusion or pneumothorax there is no pulmonary edema the heart is normal in size, and the mediastinal contours are normal no acute cardiopulmonary process", "image_id": "CXR3576_IM-1757/1.png"}, {"caption": "no, there are no indications of infection or inflammation in this chest x-ray image the lungs are well expanded and clear the pleural surfaces, mediastinal and hilar contours are normal there is no pneumothorax or pleural effusion no infection or inflammation", "image_id": "CXR2008_IM-0658/0.png"}, {"caption": "the lungs are clear without focal consolidation no pleural effusion or pneumothorax is seen the cardiac and mediastinal silhouettes are unremarkable no acute cardiopulmonary process", "image_id": "CXR2008_IM-0658/1.png"}, {"caption": "the lungs are clear without focal consolidation no pleural effusion or pneumothorax is seen the cardiac and mediastinal silhouettes are unremarkable no acute cardiopulmonary process", "image_id": "CXR3746_IM-1872/0.png"}, {"caption": "the lungs are clear without focal consolidation no pleural effusion or pneumothorax is seen the cardiac and mediastinal silhouettes are unremarkable no acute cardiopulmonary process", "image_id": "CXR3746_IM-1872/1.png"}, {"caption": "the lungs are clear without focal consolidation, pleural effusion, or pneumothorax the pulmonary vasculature is not engorged the cardiac silhouette is normal in size the mediastinal and hilar contours are within normal limits the trachea is midline there is no free air beneath the right hemidiaphragm no acute cardiopulmonary process", "image_id": "CXR3975_IM-2035/0.png"}, {"caption": "the lungs are clear without focal consolidation, pleural effusion or pneumothorax there is no pulmonary edema the heart is normal in size, and the mediastinal contours are normal no acute cardiopulmonary abnormality", "image_id": "CXR3975_IM-2035/1.png"}, {"caption": "the lungs are clear without focal consolidation no pleural effusion or pneumothorax is seen the cardiac and mediastinal silhouettes are unremarkable no acute cardiopulmonary process", "image_id": "CXR1280_IM-0187/0.png"}, {"caption": "the lungs are clear without focal consolidation, effusion, or pneumothorax the cardiomediastinal silhouette is normal no acute osseous abnormalities no acute cardiopulmonary process", "image_id": "CXR1280_IM-0187/1.png"}, {"caption": "the lungs are clear without focal consolidation no pleural effusion or pneumothorax is seen the cardiac and mediastinal silhouettes are unremarkable no acute cardiopulmonary process", "image_id": "CXR3426_IM-1656/0.png"}, {"caption": "the heart is normal in size and shape the mediastinal and hilar contours are normal there is no pleural effusion or pneumothorax the lungs are well-expanded and clear without focal consolidation pulmonary vasculature is within normal limits no acute cardiopulmonary process", "image_id": "CXR3426_IM-1656/1.png"}, {"caption": "the most prominent feature visible in this chest x-ray is a left lower lobe opacity, which is likely atelectasis, although a superimposed infection cannot be excluded the opacity is not seen on the lateral view, so it is likely a linear opacity in the left lower lobe, possibly due to atelectasis or scarring the cardiomediastinal and hilar contours are normal there is no pleural effusion or lack of consolid pulmonary edema", "image_id": "CXR1466_IM-0302/0.png"}, {"caption": "the lungs are clear without focal consolidation no pleural effusion or pneumothorax is seen the cardiac and mediastinal silhouettes are unremarkable no acute cardiopulmonary process", "image_id": "CXR1466_IM-0302/1.png"}, {"caption": "the lungs are clear without focal consolidation no pleural effusion or pneumothorax is seen the cardiac and mediastinal silhouettes are unremarkable no acute cardiopulmonary process", "image_id": "CXR3722_IM-1859/0.png"}, {"caption": "the lungs are clear without focal consolidation no pleural effusion or pneumothorax is seen the cardiac and mediastinal silhouettes are unremarkable no acute cardiopulmonary process", "image_id": "CXR3722_IM-1859/1.png"}, {"caption": "no, there are no visible indications of enlargement or abnormalities in the patient's lymph nodes in this chest x-ray image the lymph nodes are not visualized on this chest radiograph, and there is no evidence of lymphadenopathy on this examination the hila and mediastinal contours are normal there is no pleural effusion or pneumothorax the cardiac and mediastinal silhouettes are unremarkable and normal no seeable evidence of lymphadenopathy", "image_id": "CXR1574_IM-0374/0.png"}, {"caption": "no acute cardiopulmonary process", "image_id": "CXR1574_IM-0374/1.png"}, {"caption": "the lungs are clear without focal consolidation no pleural effusion or pneumothorax is seen the cardiac and mediastinal silhouettes are unremarkable no acute cardiopulmonary process", "image_id": "CXR2695_IM-1166/0.png"}, {"caption": "in comparison with the study of ___, there is little overall change again, there is hyperexpansion of the lungs with flattening of the hemidiaphragms consistent with chronic pulmonary disease no evidence of acute pneumonia, vascular congestion, or pleural effusion", "image_id": "CXR2695_IM-1166/1.png"}, {"caption": "the lungs are clear the cardiomediastinal silhouette and hilar contours are normal the pleural surfaces are normal without effusion or pneumothorax no acute cardiopulmonary process", "image_id": "CXR1175_IM-0119/0.png"}, {"caption": "1 no acute intrathoracic process", "image_id": "CXR1175_IM-0119/1.png"}, {"caption": "the overall impression of the chest radiograph is normal with no focal consolidation, pleural effusion, pneumothorax, or pulmonary edema there is stable enlargement of the cardiac silhouette the mediastinal and hilar contours are normal no acute cardiopulmonary process", "image_id": "CXR814_IM-2345/0.png"}, {"caption": "the overall impression is that of stable examination from ___ with no acute findings noted no focal consolidation, pleural effusion, pneumothorax, or pulmonary edema is seen the heart size is normal mediastinal contours are normal no bony abnormality is detected no radiographic evidence for acute cardiopulmonary process", "image_id": "CXR814_IM-2345/1.png"}, {"caption": "the overall impression of this chest x-ray is normal no focal consolidation, pleural effusion, pneumothorax, or pulmonary edema is seen the heart size is normal mediastinal contours are normal no bony abnormality is detected no radiographic evidence for acute cardiopulmonary process", "image_id": "CXR442_IM-2078/0.png"}, {"caption": "there are subtle bilateral perihilar opacities, which may be due to mild pulmonary edema however, infectious process is not excluded in the appropriate clinical setting no lobar consolidation is seen there is no pleural effusion or pneumothorax the cardiac silhouette is top-normal mediastinal contours are unremarkable subtle bilateral perihilar opacities may be due to mild pulmonary edema however, infectious process is not excluded in this clinical setting, and correlation with recent illness or atypical infection is possible what is acute", "image_id": "CXR442_IM-2078/1.png"}, {"caption": "there is no evidence of pneumonia, pleural effusion, pneumothorax, or pulmonary edema the cardiac silhouette is enlarged, but unchanged from prior exam the mediastinal contours are unremarkable there is a stable calcified structure projecting over the right hilum no acute cardiopulmonary process stable cardiomegaly", "image_id": "CXR1133_IM-0090/0.png"}, {"caption": "the lungs are clear without focal consolidation, effusion, or edema the cardiomediastinal silhouette is stable no acute osseous abnormalities no acute cardiopulmonary process", "image_id": "CXR1133_IM-0090/1.png"}, {"caption": "the overall impression of the chest radiograph is normal with no focal consolidation, pleural effusion, pneumothorax, or pulmonary edema there is no evidence of free air underneath the diaphragm the cardiomediastinal silhouette and hilar contours are normal normal chest radiograph no evidence of free air underneath the diaphragm", "image_id": "CXR1601_IM-0390/0.png"}, {"caption": "the most prominent feature visible in this chest x-ray is a left lower lobe opacity, which is likely atelectasis, but cannot exclude pneumonia in the correct clinical setting there is no pleural effusion, pulmonary edema or pneumothorax the cardiomediastinal silhouette is normal no acute osseous abnormalities identified no free intraperitoneal air left lower lobe opacity, likely atelectasis, but cannot exclude pneumonia in the correct clinical setting", "image_id": "CXR1601_IM-0390/1.png"}, {"caption": "no acute cardiopulmonary process", "image_id": "CXR3810_IM-1920/0.png"}, {"caption": "no, there are no visible indications of enlargement or abnormalities in the patient's lymph nodes in this chest x-ray image the lymph nodes are not clearly identified on this examination however, if there is high clinical suspicion for lymphadenopathy, a dedicated lymph node imaging study such as ct of the chest could be considered", "image_id": "CXR3810_IM-1920/1.png"}, {"caption": "there are no acute consolidations, pleural effusions or pneumothorax the cardiomediastinal silhouette is within normal limits the visualized osseous structures and soft tissues are unremarkable no infection or inflammation identified", "image_id": "CXR1683_IM-0449/0.png"}, {"caption": "the lungs are clear without focal consolidation no pleural effusion or pneumothorax is seen the cardiac and mediastinal silhouettes are unremarkable no acute cardiopulmonary process", "image_id": "CXR1683_IM-0449/1.png"}, {"caption": "the lungs are clear without focal consolidation, pleural effusion or pneumothorax there is no pulmonary edema the heart is normal in size, and the mediastinal contours are normal no acute cardiopulmonary process", "image_id": "CXR859_IM-2380/0.png"}, {"caption": "in comparison with the study of ___, there is little change and no evidence of acute cardiopulmonary disease no pneumonia, vascular congestion, or pleural effusion", "image_id": "CXR859_IM-2380/1.png"}, {"caption": "the lungs are clear without focal consolidation no pleural effusion or pneumothorax is seen the cardiac and mediastinal silhouettes are unremarkable no acute cardiopulmonary process", "image_id": "CXR2210_IM-0817/0.png"}, {"caption": "the lungs are clear without focal consolidation, effusion, or pneumothorax the cardiomediastinal silhouette is within normal limits no acute osseous abnormalities no acute cardiopulmonary process", "image_id": "CXR2210_IM-0817/1.png"}, {"caption": "there is no evidence of acute cardiopulmonary process or complications there is no pleural effusion, pneumothorax or focal consolidation there is no pulmonary edema the cardiomediastinal silhouette is within normal limits no acute cardiopulmonary process or complications", "image_id": "CXR1094_IM-0065/0.png"}, {"caption": "the most prominent feature visible in this chest x-ray is a left lower lobe opacity, which is likely atelectasis, although a superimposed infection cannot be excluded the opacity is not seen on the lateral view, so it is likely a linear structure the cardiomediastinal silhouette and hila are normal there is no pleural effusion or pneumothorax the visualized osseous structures are normal", "image_id": "CXR1094_IM-0065/1.png"}, {"caption": "the lungs are clear without focal consolidation no pleural effusion or pneumothorax is seen the cardiac and mediastinal silhouettes are unremarkable no acute cardiopulmonary process", "image_id": "CXR539_IM-2145/0.png"}, {"caption": "in comparison with the study of ___, there is no change or evidence of acute cardiopulmonary disease no pneumonia, vascular congestion, or pleural effusion", "image_id": "CXR539_IM-2145/1.png"}, {"caption": "the lungs are clear the cardiomediastinal silhouette and hilar contours are normal the pleural surfaces are normal without effusion or pneumothorax no acute cardiopulmonary process", "image_id": "CXR1964_IM-0629/0.png"}, {"caption": "the lungs are clear without focal consolidation, pleural effusion or pneumothorax there is no pulmonary edema the heart is normal in size, and the mediastinal contours are normal no acute cardiopulmonary process", "image_id": "CXR1964_IM-0629/1.png"}, {"caption": "the lungs are clear without focal consolidation no pleural effusion or pneumothorax is seen the cardiac and mediastinal silhouettes are stable no acute cardiopulmonary process", "image_id": "CXR1158_IM-0107/0.png"}, {"caption": "the lungs are clear without focal consolidation, effusion, or edema the cardiomediastinal silhouette is within normal limits no acute osseous abnormalities no acute cardiopulmonary process", "image_id": "CXR1158_IM-0107/1.png"}, {"caption": "the most prominent feature visible in this chest x-ray is a left lower lobe opacity, which is likely atelectasis, although a superimposed infection cannot be excluded the opacity is not seen on the lateral view, so it is likely a linear atelectasis rather than a mass the cardiomediastinal silhouette and hila are normal there is no pleural effusion or pneumothorax visualized fracture of the right lower later later bas filtration", "image_id": "CXR2275_IM-0862/0.png"}, {"caption": "the heart is mildly enlarged the mediastinal and hilar contours are normal there is no pleural effusion or pneumothorax the lungs are well-expanded and clear without focal consolidation pulmonary vasculature is within normal limits mild cardiomegaly no acute cardiopulmonary process", "image_id": "CXR2275_IM-0862/1.png"}, {"caption": "no, there are no visible indications of enlargement or abnormalities in the patient's lymph nodes in this chest x-ray image the lymph nodes are not visualized on this chest radiograph, and there is no evidence of lymphadenopathy on this examination", "image_id": "CXR511_IM-2127/0.png"}, {"caption": "the lungs are clear without focal consolidation, pleural effusion or pneumothorax there is no pulmonary edema the heart is normal in size, and the mediastinal contours are normal no acute cardiopulmonary process", "image_id": "CXR511_IM-2127/1.png"}, {"caption": "no, there is no evidence of enlargement or abnormalities in the patient's lymph nodes in this chest x-ray image the lymph nodes are normal in size and appearance the hila are also unremarkable there is no pulmonary nodule, mass, consolidation, pleural effusion, or pneumothorax the cardiomediastinal silhouette is normal no evidence of lymphadenopathy or other acute abnormality", "image_id": "CXR399_IM-2043/0.png"}, {"caption": "no, there are no visible indications of enlargement or abnormalities in the patient's lymph nodes in this chest x-ray image the mediastinal silhouette and hila are unremarkable there is no pleural effusion or pneumothorax the lungs are well expanded and clear without focal consolidation concerning for pneumonia no acute cardiopulmonary process", "image_id": "CXR399_IM-2043/1.png"}, {"caption": "the lungs are clear without focal consolidation no pleural effusion or pneumothorax is seen the cardiac and mediastinal silhouettes are unremarkable no acute cardiopulmonary process", "image_id": "CXR301_IM-1389/0.png"}, {"caption": "the lungs are clear without focal consolidation no pleural effusion or pneumothorax is seen the cardiac and mediastinal silhouettes are unremarkable no acute cardiopulmonary process", "image_id": "CXR301_IM-1389/1.png"}, {"caption": "the heart is mildly enlarged the mediastinal and hilar contours are normal there is no pleural effusion or pneumothorax the lungs are well-expanded and clear without focal consolidation pulmonary vasculature is within normal limits mild cardiomegaly no acute cardiopulmonary process", "image_id": "CXR391_IM-1986/0.png"}, {"caption": "the lungs are clear without focal consolidation no pleural effusion or pneumothorax is seen the cardiac and mediastinal silhouettes are unremarkable no acute cardiopulmonary process", "image_id": "CXR391_IM-1986/1.png"}, {"caption": "the heart is normal in size and shape the mediastinal and hilar contours are normal the pulmonary vasculature is normal lungs are clear no pleural effusion or pneumothorax is seen there are no acute osseous abnormalities no acute cardiopulmonary abnormality", "image_id": "CXR3378_IM-1627/0.png"}, {"caption": "the lungs are clear without focal consolidation, effusion, or pneumothorax the cardiomediastinal silhouette is normal no acute osseous abnormalities no acute cardiopulmonary process", "image_id": "CXR3378_IM-1627/1.png"}, {"caption": "the lungs are clear without focal consolidation no pleural effusion or pneumothorax is seen the cardiac and mediastinal silhouettes are unremarkable no acute cardiopulmonary process", "image_id": "CXR760_IM-2310/0.png"}, {"caption": "the lungs are clear without focal consolidation, effusion, or pneumothorax cardiomediastinal silhouette is normal no acute osseous abnormalities no acute cardiopulmonary process", "image_id": "CXR760_IM-2310/1.png"}, {"caption": "the lungs are clear without focal consolidation no pleural effusion or pneumothorax is seen the cardiac and mediastinal silhouettes are unremarkable no acute cardiopulmonary process", "image_id": "CXR3814_IM-1923/0.png"}, {"caption": "the lungs are clear without focal consolidation no pleural effusion or pneumothorax is seen the cardiac and mediastinal silhouettes are unremarkable no acute cardiopulmonary process", "image_id": "CXR3814_IM-1923/1.png"}, {"caption": "no, there are no visible indications of enlargement or abnormalities in the patient's lymph nodes in this chest x-ray image the lymph nodes are not visualized on this chest radiograph, and there is no evidence of lymphadenopathy on this examination", "image_id": "CXR3224_IM-1524/0.png"}, {"caption": "no acute cardiopulmonary process", "image_id": "CXR3224_IM-1524/1.png"}, {"caption": "the lungs are clear without focal consolidation no pleural effusion or pneumothorax is seen the cardiac and mediastinal silhouettes are unremarkable no acute cardiopulmonary process", "image_id": "CXR929_IM-2427/0.png"}, {"caption": "the lungs are clear without focal consolidation no pleural effusion or pneumothorax is seen the cardiac and mediastinal silhouettes are unremarkable no acute cardiopulmonary process", "image_id": "CXR929_IM-2427/1.png"}, {"caption": "the heart is not enlarged the mediastinal and hilar contours are normal there is no pleural effusion or pneumothorax the lungs are well expanded and clear without focal consolidation pulmonary vasculature is within normal limits no acute cardiopulmonary process", "image_id": "CXR1697_IM-0458/0.png"}, {"caption": "the heart size is normal the hilar and mediastinal contours are normal there is a subtle opacity in the right lower lobe, which may represent atelectasis or infection there is no pleural effusion or pneumothorax the visualized osseous structures are unremarkable subtle opacity in the right lower lobe may represent atelectasis or infection", "image_id": "CXR1697_IM-0458/1.png"}, {"caption": "the lungs are clear without focal consolidation, effusion, or pneumothorax the cardiomediastinal silhouette is within normal limits no acute osseous abnormalities no acute cardiopulmonary process", "image_id": "CXR2200_IM-0811/0.png"}, {"caption": "the lungs are clear without focal consolidation, effusion, or edema the cardiomediastinal silhouette is within normal limits no acute osseous abnormalities no acute cardiopulmonary process", "image_id": "CXR2200_IM-0811/1.png"}, {"caption": "the lungs are clear without focal consolidation no pleural effusion or pneumothorax is seen the cardiac and mediastinal silhouettes are unremarkable no acute cardiopulmonary process", "image_id": "CXR3594_IM-1772/0.png"}, {"caption": "there is no evidence of pneumonia, pleural effusion, pneumothorax, or pulmonary edema the cardiomediastinal silhouette and hila are normal no acute osseous abnormalities no evidence of acute cardiopulmonary process", "image_id": "CXR3594_IM-1772/1.png"}, {"caption": "the lungs are clear without focal consolidation no pleural effusion or pneumothorax is seen the cardiac and mediastinal silhouettes are unremarkable no acute cardiopulmonary process", "image_id": "CXR2579_IM-1078/0.png"}, {"caption": "the heart is not enlarged the mediastinal and hilar contours are normal there is no pleural effusion or pneumothorax the lungs are well expanded and clear without focal consolidation pulmonary vasculature is within normal limits no acute cardiopulmonary process", "image_id": "CXR2579_IM-1078/1.png"}, {"caption": "no acute cardiopulmonary process", "image_id": "CXR3836_IM-1939/0.png"}, {"caption": "the lungs are clear without focal consolidation, pleural effusion or pneumothorax there is no pulmonary edema the heart is normal in size, and the mediastinal contours are normal no acute cardiopulmonary process", "image_id": "CXR3836_IM-1939/1.png"}, {"caption": "the lungs are clear without focal consolidation no pleural effusion or pneumothorax is seen the cardiac and mediastinal silhouettes are unremarkable no acute cardiopulmonary process", "image_id": "CXR3428_IM-1657/0.png"}, {"caption": "the lungs are clear without focal consolidation, pleural effusion or pneumothorax there is no pulmonary edema the heart is mildly enlarged, unchanged from prior examination there is no evidence of large hiatal hernia mediastinal and hilar contours are within normal limits no acute cardiopulmonary process", "image_id": "CXR3428_IM-1657/1.png"}, {"caption": "the most prominent feature visible in this chest x-ray is a left lower lobe opacity, which is likely atelectasis, although a superimposed infection cannot be excluded the opacity is not seen on the lateral view, so it is likely a linear structure the cardiomediastinal silhouette and hila are normal there is no pleural effusion or pneumothorax the visualized osseous structures are normal", "image_id": "CXR1226_IM-0150/0.png"}, {"caption": "the lungs are clear without focal consolidation no pleural effusion or pneumothorax is seen the cardiac and mediastinal silhouettes are unremarkable no acute cardiopulmonary process", "image_id": "CXR1226_IM-0150/1.png"}, {"caption": "no, there are no visible indications of enlargement or abnormalities in the patient's lymph nodes in this chest x-ray image the mediastinal contours are normal the cardiac silhouette and hila are normal no pleural effusion or pneumothorax is seen no evidence of lymphadenopathy in this chest x-ray image", "image_id": "CXR419_IM-2062/0.png"}, {"caption": "the lungs are clear without focal consolidation no pleural effusion or pneumothorax is seen the cardiac and mediastinal silhouettes are unremarkable no acute cardiopulmonary process", "image_id": "CXR419_IM-2062/1.png"}, {"caption": "the lungs are clear without focal consolidation no pleural effusion or pneumothorax is seen the cardiac and mediastinal silhouettes are unremarkable no acute cardiopulmonary process", "image_id": "CXR3196_IM-1507/0.png"}, {"caption": "the overall impression is normal there is no evidence of pneumonia, edema, or pleural effusion there is no pneumothorax the cardiomediastinal silhouette and hilar contours are normal no acute cardiopulmonary process", "image_id": "CXR3196_IM-1507/1.png"}, {"caption": "the lungs are clear the cardiomediastinal silhouette and hilar contours are normal the pleural surfaces are normal without effusion or pneumothorax no acute cardiopulmonary process", "image_id": "CXR3976_IM-2035/0.png"}, {"caption": "the lungs are clear without focal consolidation no pleural effusion or pneumothorax is seen the cardiac and mediastinal silhouettes are unremarkable no acute cardiopulmonary process", "image_id": "CXR3976_IM-2035/1.png"}, {"caption": "the lungs are clear without focal consolidation no pleural effusion or pneumothorax is seen the cardiac and mediastinal silhouettes are unremarkable no acute cardiopulmonary process", "image_id": "CXR3081_IM-1440/0.png"}, {"caption": "the most prominent feature visible in this chest x-ray is a left lower lobe opacity, which is likely atelectasis, although a superimposed infection cannot be excluded the opacity is not seen on the lateral view, so it is likely a linear atelectasis rather than a mass the cardiomediastinal silhouette and hila are normal there is no pleural effusion or pneumothorax visualized fracture of the right lower complexity later lower sternal fracture visualized fracture of the ___c later cost", "image_id": "CXR3081_IM-1440/1.png"}, {"caption": "the most prominent feature visible in this chest x-ray is a left lower lobe opacity, which is likely atelectasis, although a superimposed infection cannot be excluded the opacity is not seen on the lateral view, so it is likely atelectasis rather than pneumonia the cardiomediastinal and hilar contours are normal there is no pleural effusion or pneumothorax visualized visualized degenerative changes of the spine left lower lower loe lower lo tissue decomposed l2 vertenichal shadow", "image_id": "CXR1302_IM-0198/0.png"}, {"caption": "the lungs are clear without focal consolidation, pleural effusion or pneumothorax there is no pulmonary edema the heart is normal in size, and the mediastinal contours are normal no acute cardiopulmonary process", "image_id": "CXR1302_IM-0198/1.png"}, {"caption": "the lungs are clear without focal consolidation, effusion, or pneumothorax the cardiomediastinal silhouette is normal no acute osseous abnormalities no acute cardiopulmonary process", "image_id": "CXR3639_IM-1804/0.png"}, {"caption": "the lungs are clear the cardiomediastinal silhouette is within normal limits no acute osseous abnormalities no acute cardiopulmonary process", "image_id": "CXR3639_IM-1804/1.png"}, {"caption": "the lungs are clear without focal consolidation no pleural effusion or pneumothorax is seen the cardiac and mediastinal silhouettes are unremarkable no acute cardiopulmonary process", "image_id": "CXR1249_IM-0169/0.png"}, {"caption": "the most prominent feature visible in this chest x-ray is a subtle opacity in the right lower lobe, which is likely atelectasis, although a small pneumonia cannot be excluded this opacity is not present in the prior ct from ___ the lungs are otherwise clear the heart size is normal the mediastinal and hilar contours are normal the pulmonary vasculature is normal no pleural effusion is seen in the setting of severe compression of the diaphragm no pneumothorax", "image_id": "CXR1249_IM-0169/1.png"}, {"caption": "the lungs are clear without focal consolidation no pleural effusion or pneumothorax is seen the cardiac and mediastinal silhouettes are unremarkable no acute cardiopulmonary process", "image_id": "CXR190_IM-0583/0.png"}, {"caption": "no, there are no visible indications of enlargement or abnormalities in the patient's lymph nodes in this chest x-ray image the lymph nodes are not visualized on this radiograph, however, this does not necessarily mean that they are not enlarged the hilar contours are normal the mediastinal and cardiac silhouettes are unremarkable there is no pleural effusion or pneumothorax no evidence of lung abnormality no evidence of lymph node enlargement", "image_id": "CXR190_IM-0583/1.png"}, {"caption": "in comparison with the study of ___, there is no change or evidence of acute cardiopulmonary disease no pneumonia, vascular congestion, or pleural effusion", "image_id": "CXR2151_IM-0771/0.png"}, {"caption": "the lungs are clear without focal consolidation no pleural effusion or pneumothorax is seen the cardiac and mediastinal silhouettes are unremarkable no acute cardiopulmonary process", "image_id": "CXR2151_IM-0771/1.png"}, {"caption": "the lungs are clear without focal consolidation no pleural effusion or pneumothorax is seen the cardiac and mediastinal silhouettes are unremarkable no acute cardiopulmonary process", "image_id": "CXR1920_IM-0598/0.png"}, {"caption": "the heart is normal in size and shape the mediastinal and hilar contours are normal there is no pleural effusion or pneumothorax the lungs are well-expanded and clear without focal consolidation pulmonary vasculature is within normal limits no acute cardiopulmonary process", "image_id": "CXR1920_IM-0598/1.png"}, {"caption": "the lungs are clear the cardiomediastinal silhouette, hilar contours, and pleural surfaces are normal no pneumothorax, pulmonary edema, or pleural effusion no acute cardiopulmonary process", "image_id": "CXR3112_IM-1461/0.png"}, {"caption": "the lungs are clear without focal consolidation no pleural effusion or pneumothorax is seen the cardiac and mediastinal silhouettes are unremarkable no acute cardiopulmonary process", "image_id": "CXR3112_IM-1461/1.png"}, {"caption": "the lungs are clear without focal consolidation, pleural effusion, pneumothorax, or pulmonary edema the cardiomediastinal silhouette is within normal limits no acute cardiopulmonary process", "image_id": "CXR2291_IM-0874/0.png"}, {"caption": "the lungs are clear without focal consolidation, pleural effusion or pneumothorax there is no pulmonary edema the heart is normal in size, and the mediastinal contours are normal no acute cardiopulmonary process", "image_id": "CXR2291_IM-0874/1.png"}, {"caption": "no, there are no visible indications of enlargement or abnormalities in the patient's lymph nodes in this chest x-ray image the mediastinal contours are normal the cardiac silhouette and hila are normal there is no pleural effusion or pneumothorax visualized osseous structures and lung parenchyma are clear and unremarkable no visible indications of lymph node enlargement or abnormalities are seen in this chest x-ray", "image_id": "CXR1610_IM-0395/0.png"}, {"caption": "the most prominent feature visible in this chest x-ray is a left lower lobe opacity, which is likely atelectasis, although a superimposed infection cannot be excluded the opacity is not seen on the lateral view, so it is likely atelectasis rather than pneumonia the cardiomediastinal silhouette and hila are normal there is no pleural effusion or pneumothorax visualized os a small amount of air visualized in the left lower cost complex wall course", "image_id": "CXR1610_IM-0395/1.png"}, {"caption": "the most prominent feature visible in this chest x-ray is a left lower lobe opacity, which is likely atelectasis, but cannot exclude an early pneumonia in the appropriate clinical setting no other focal consolidations are identified there is no pleural effusion or pneumothorax the cardiomediastinal silhouette is normal the visualized osseous structures are unremarkable left lower lobe opacity, likely atelectasis, but cannot exclude an early pneumonia in the appropriate clinical setting", "image_id": "CXR1017_IM-0013/0.png"}, {"caption": "the lungs are clear without focal consolidation, pleural effusion or pneumothorax there is no pulmonary edema the heart is normal in size, and the mediastinal contours are normal no acute cardiopulmonary process", "image_id": "CXR1017_IM-0013/1.png"}, {"caption": "there are no indications of infection or inflammation in this chest x-ray image the lungs are well expanded and clear the cardiomediastinal silhouette, hila, and pleural surfaces are normal there is no pleural effusion or pneumothorax no acute cardiopulmonary process", "image_id": "CXR1234_IM-0157/0.png"}, {"caption": "the heart is mildly enlarged the mediastinal and hilar contours appear unremarkable there is no pleural effusion or pneumothorax the lungs appear clear mild cardiomegaly no evidence of acute disease", "image_id": "CXR1234_IM-0157/1.png"}, {"caption": "the lungs are clear without focal consolidation, effusion, or pneumothorax the cardiomediastinal silhouette is normal no acute osseous abnormalities no acute cardiopulmonary process", "image_id": "CXR3785_IM-1898/0.png"}, {"caption": "the lungs are clear without focal consolidation no pleural effusion or pneumothorax is seen the cardiac and mediastinal silhouettes are unremarkable no acute cardiopulmonary process", "image_id": "CXR3785_IM-1898/1.png"}, {"caption": "the overall impression of this chest x-ray is normal there is no evidence of pneumonia, pulmonary edema, or pneumothorax no focal consolidation, pleural effusion, or pulmonary mass is seen the cardiomediastinal silhouette and hilar contours are normal normal chest x-ray", "image_id": "CXR510_IM-2126/0.png"}, {"caption": "in comparison with the study of ___, there is little change and no evidence of acute cardiopulmonary disease no pneumonia, vascular congestion, or pleural effusion", "image_id": "CXR510_IM-2126/1.png"}, {"caption": "the lungs are clear without focal consolidation no pleural effusion or pneumothorax is seen the cardiac and mediastinal silhouettes are unremarkable no acute cardiopulmonary process", "image_id": "CXR1972_IM-0633/0.png"}, {"caption": "the lungs are clear without focal consolidation, pleural effusion or pneumothorax there is no pulmonary edema the heart is mildly enlarged, unchanged from prior examination there is no evidence of large hiatal hernia mediastinal and hilar contours are within normal limits no acute cardiopulmonary process", "image_id": "CXR1972_IM-0633/1.png"}, {"caption": "the lungs are clear the cardiomediastinal silhouette, hilar contours, and pleural surfaces are normal no pneumothorax, pulmonary edema, or pleural effusion no acute cardiopulmonary process", "image_id": "CXR1515_IM-0333/0.png"}, {"caption": "the overall impression of this chest x-ray is normal there is no evidence of pneumonia, edema, effusion, or pneumothorax cardiomediastinal silhouette is normal no bony abnormalities are identified normal chest x-ray", "image_id": "CXR1515_IM-0333/1.png"}, {"caption": "the lungs are clear without focal consolidation no pleural effusion or pneumothorax is seen the cardiac and mediastinal silhouettes are unremarkable no acute cardiopulmonary process", "image_id": "CXR3123_IM-1468/0.png"}, {"caption": "the lungs are well expanded and clear there is no pleural effusion or pneumothorax the cardiomediastinal silhouette is unremarkable no acute cardiopulmonary process", "image_id": "CXR3123_IM-1468/1.png"}, {"caption": "there is no evidence of pneumonia, pleural effusion, pneumothorax, or pulmonary edema the cardiomediastinal silhouette and hila are normal no acute osseous abnormalities no evidence of pneumonia potential risks or complications associated with the observed abnormalities in this chest x-ray image including pneumonia and pulmonary embolism however, this x-ray is normal", "image_id": "CXR679_IM-2251/0.png"}, {"caption": "the lungs are clear without focal consolidation, pleural effusion or pneumothorax there is no pulmonary edema the heart is normal in size, and the mediastinal contours are normal no acute cardiopulmonary process", "image_id": "CXR679_IM-2251/1.png"}, {"caption": "the lungs are clear without focal consolidation no pleural effusion or pneumothorax is seen the cardiac and mediastinal silhouettes are unremarkable no acute cardiopulmonary process", "image_id": "CXR1851_IM-0553/0.png"}, {"caption": "no, there are no visible indications of enlargement or abnormalities in the patient's lymph nodes in this chest x-ray image the hilar and mediastinal contours are normal there is no pleural effusion or pneumothorax the lungs are well expanded and clear without evidence of focal consolidation concerning for pneumonia there is no pulmonary edema the cardiomediastinal silhouette is within normal limits no evidence of lymphadenopathy", "image_id": "CXR1851_IM-0553/1.png"}, {"caption": "the lungs are hyperinflated but clear without consolidation, effusion, or pneumothorax the cardiac silhouette is mildly enlarged the aorta is tortuous no acute osseous abnormalities identified no acute cardiopulmonary process", "image_id": "CXR3204_IM-1513/0.png"}, {"caption": "the overall impression of this chest x-ray is normal no focal consolidation, pleural effusion, pneumothorax, or pulmonary edema is seen the heart size is normal mediastinal contours are normal no bony abnormality is detected no radiographic evidence for acute cardiopulmonary process", "image_id": "CXR3204_IM-1513/1.png"}, {"caption": "the lungs are clear without focal consolidation, effusion, or pneumothorax the cardiomediastinal silhouette is normal no acute osseous abnormalities no acute cardiopulmonary process", "image_id": "CXR264_IM-1125/0.png"}, {"caption": "the heart is mildly enlarged, but stable in size compared to prior exam from ___ the mediastinal and hilar contours are within normal limits the lungs are clear there is no pleural effusion or pneumothorax no acute cardiopulmonary abnormality stable mild cardiomegaly", "image_id": "CXR264_IM-1125/1.png"}, {"caption": "the overall impression of this chest x-ray is normal no focal consolidation, pleural effusion, pneumothorax, or pulmonary edema is seen the heart size is normal mediastinal contours are normal no bony abnormality is detected no radiographic evidence for acute cardiopulmonary process", "image_id": "CXR2491_IM-1017/0.png"}, {"caption": "the lungs are clear without focal consolidation no pleural effusion or pneumothorax is seen the cardiac and mediastinal silhouettes are unremarkable no acute cardiopulmonary process", "image_id": "CXR2491_IM-1017/1.png"}, {"caption": "no, there are no visible indications of enlargement or abnormalities in the patient's lymph nodes in this chest x-ray image the hilar and mediastinal contours are normal there is no pleural effusion or pneumothorax the lungs are clear without any focal consolidation concerning for pneumonia there are no acute osseous abnormalities no visible indications of enlarged lymph nodes", "image_id": "CXR94_IM-2436/0.png"}, {"caption": "the lungs are clear without focal consolidation no pleural effusion or pneumothorax is seen the cardiac silhouette is top-normal to mildly enlarged mediastinal contours are unremarkable no pulmonary edema is seen top-normal to mildly enlarged cardiac silhouette no focal consolidation or pulmonary edema", "image_id": "CXR94_IM-2436/1.png"}, {"caption": "the lungs are clear without focal consolidation no pleural effusion or pneumothorax is seen the cardiac and mediastinal silhouettes are unremarkable no acute cardiopulmonary process", "image_id": "CXR2148_IM-0767/0.png"}, {"caption": "the lungs are clear without focal consolidation no pleural effusion or pneumothorax is seen the cardiac and mediastinal silhouettes are unremarkable no acute cardiopulmonary process", "image_id": "CXR2148_IM-0767/1.png"}, {"caption": "the lungs are clear without focal consolidation no pleural effusion or pneumothorax is seen the cardiac and mediastinal silhouettes are unremarkable no acute cardiopulmonary process", "image_id": "CXR278_IM-1218/0.png"}, {"caption": "the lungs are clear without focal consolidation no pleural effusion or pneumothorax is seen the cardiac and mediastinal silhouettes are unremarkable no acute cardiopulmonary process", "image_id": "CXR278_IM-1218/1.png"}, {"caption": "there is no evidence of pneumonia, pleural effusion, pneumothorax, or pulmonary edema the cardiomediastinal silhouette and hila are normal no acute cardiopulmonary process", "image_id": "CXR1485_IM-0313/0.png"}, {"caption": "there are no acute consolidations, pleural effusions or pneumothorax no suspicious pulmonary nodules or masses heart size and mediastinum are within normal limits no acute pneumonia", "image_id": "CXR1485_IM-0313/1.png"}, {"caption": "the most prominent feature visible in this chest x-ray image is a subtle opacity in the right lower lobe, which is likely atelectasis, although a small pneumonia cannot be excluded in the correct clinical setting there is no pleural effusion, pneumothorax, or pulmonary edema the cardiomediastinal silhouette is within normal limits subtle opacity in the right lower lobe, likely atelectasis, but with the possibility of a small pneumonia", "image_id": "CXR164_IM-0419/0.png"}, {"caption": "the lungs are clear without focal consolidation, pleural effusion or pneumothorax there is no pulmonary edema the heart is normal in size, and the mediastinal contours are normal no acute cardiopulmonary process", "image_id": "CXR164_IM-0419/1.png"}, {"caption": "in this chest radiograph, there is no focal consolidation, pleural effusion, pneumothorax, or pulmonary edema the heart size is normal the mediastinal contours are normal no acute cardiopulmonary abnormality", "image_id": "CXR2773_IM-1214/0.png"}, {"caption": "in comparison with the study of ___, there is little overall change in the appearance of the abnormalities in the left mid and lower zones, consistent with the clinical diagnosis of pneumonia no evidence of vascular congestion or pleural effusion", "image_id": "CXR2773_IM-1214/1.png"}, {"caption": "the lungs are clear without focal consolidation no pleural effusion or pneumothorax is seen the cardiac and mediastinal silhouettes are unremarkable no acute cardiopulmonary process", "image_id": "CXR460_IM-2090/0.png"}, {"caption": "there is no evidence of pneumonia, pleural effusion, pulmonary edema, or pneumothorax the cardiomediastinal silhouette, hila, and pleura are normal there is no acute osseous abnormality no acute cardiopulmonary process", "image_id": "CXR460_IM-2090/1.png"}, {"caption": "the lungs are clear without focal consolidation no pleural effusion or pneumothorax is seen the cardiac and mediastinal silhouettes are unremarkable no acute cardiopulmonary process", "image_id": "CXR3898_IM-1978/0.png"}, {"caption": "the lungs are clear without focal consolidation no pleural effusion or pneumothorax is seen the cardiac and mediastinal silhouettes are unremarkable no acute cardiopulmonary process", "image_id": "CXR3898_IM-1978/1.png"}, {"caption": "no, there are no visible indications of enlargement or abnormalities in the patient's lymph nodes in this chest x-ray image the mediastinal silhouette is within normal limits the hila are unremarkable there is no evidence of lymphadenopathy there is no pleural effusion or pneumothorax no acute findings", "image_id": "CXR1409_IM-0260/0.png"}, {"caption": "there are no acute consolidations, pleural effusions or pneumothorax no pulmonary edema cardiomediastinal silhouette is within normal limits no acute osseous abnormalities no acute intrapulmonary process likely due to insufficient lung volumes to assess for endobronchial obstructions", "image_id": "CXR1409_IM-0260/1.png"}, {"caption": "the lungs are clear the cardiomediastinal silhouette is normal no acute osseous abnormalities identified normal chest x-ray", "image_id": "CXR2078_IM-0710/0.png"}, {"caption": "there is no evidence of pneumonia, pleural effusion, pneumothorax, or pulmonary edema the cardiomediastinal silhouette is within normal limits no acute osseous abnormalities are detected no evidence of acute cardiopulmonary process", "image_id": "CXR2078_IM-0710/1.png"}, {"caption": "the lungs are clear without focal consolidation no pleural effusion or pneumothorax is seen the cardiac and mediastinal silhouettes are unremarkable no acute cardiopulmonary process", "image_id": "CXR1236_IM-0158/0.png"}, {"caption": "the most prominent feature visible in this chest x-ray is a subtle opacity in the right lower lobe, which is likely atelectasis, although a small pneumonia cannot be excluded in the correct clinical setting there is no pleural effusion, pneumothorax, or pulmonary edema identified the heart size is normal mediastinal contours are normal subtle opacity in the right lower lobe, likely atelectasis, but with the possibility of a small pneumonia", "image_id": "CXR1236_IM-0158/1.png"}, {"caption": "no, there are no visible indications of enlargement or abnormalities in the patient's lymph nodes in this chest x-ray image the hilar and mediastinal contours are normal there is no pleural effusion or pneumothorax the lungs are well expanded and clear without evidence of focal consolidation concerning for pneumonia there is no pulmonary edema the cardiomediastinal silhouette is within normal limits no evidence of lymphadenopathy", "image_id": "CXR3798_IM-1911/0.png"}, {"caption": "the lungs are clear without focal consolidation, effusion, or pneumothorax the cardiomediastinal silhouette is normal no acute osseous abnormalities no acute cardiopulmonary process", "image_id": "CXR3798_IM-1911/1.png"}, {"caption": "the overall impression is normal there is no evidence of pneumonia, edema, or pleural effusion there is no pneumothorax the cardiomediastinal silhouette and hila are normal no acute cardiopulmonary process", "image_id": "CXR3997_IM-2048/0.png"}, {"caption": "no, there are no visible indications of enlargement or abnormalities in the patient's lymph nodes in this chest x-ray image the mediastinal silhouette and hilar contours are normal the lungs are clear there is no pleural effusion or pneumothorax no visible indications of enlargement or abnormalities in the lymph nodes in", "image_id": "CXR3997_IM-2048/1.png"}, {"caption": "the heart size is mildly enlarged the mediastinal and hilar contours are normal the pulmonary vasculature is normal lung volumes are low with mild bibasilar atelectasis no focal consolidation, pleural effusion, or pneumothorax is seen there are no acute osseous abnormalities low lung volumes with bibasilar atelectasis", "image_id": "CXR2478_IM-1007/0.png"}, {"caption": "the heart size is mildly enlarged the mediastinal and hilar contours are unremarkable the pulmonary vascularity is not engorged there is a consolidative opacity within the right lower lobe concerning for pneumonia no pleural effusion or pneumothorax is identified there are no acute osseous abnormalities right lower lobe pneumonia followup imaging is recommended after treatment to assess resolution", "image_id": "CXR2478_IM-1007/1.png"}, {"caption": "the heart is mildly enlarged the mediastinal and hilar contours appear unchanged there is no pleural effusion or pneumothorax the lungs appear clear mild cardiomegaly no evidence of acute disease", "image_id": "CXR1413_IM-0263/0.png"}, {"caption": "the heart is mildly enlarged, but stable compared to prior examinations from ___ and ___ the mediastinal and hilar contours are within normal limits the lungs are clear there is no pleural effusion or pneumothorax no acute cardiopulmonary process", "image_id": "CXR1413_IM-0263/1.png"}, {"caption": "the lungs are clear without focal consolidation no pleural effusion or pneumothorax is seen the cardiac and mediastinal silhouettes are stable no acute cardiopulmonary process", "image_id": "CXR3379_IM-1627/0.png"}, {"caption": "there is no evidence of pneumonia, pleural effusion, pneumothorax, or pulmonary edema the cardiomediastinal silhouette is within normal limits no acute osseous abnormalities are detected no evidence of acute cardiopulmonary process", "image_id": "CXR3379_IM-1627/1.png"}, {"caption": "the heart size is normal the hilar and mediastinal contours are normal the lungs are clear without evidence of focal consolidations concerning for pneumonia there is no pleural effusion or pneumothorax the visualized osseous structures are unremarkable no acute intrathoracic abnormalities identified", "image_id": "CXR3442_IM-1667/0.png"}, {"caption": "in comparison with the study of ___, there is little overall change and no evidence of acute cardiopulmonary disease no pneumonia, vascular congestion, or pleural effusion", "image_id": "CXR3442_IM-1667/1.png"}, {"caption": "the heart is mildly enlarged the mediastinal and hilar contours appear within normal limits there is no pleural effusion or pneumothorax the lungs appear clear mild cardiomegaly no evidence of acute disease", "image_id": "CXR1034_IM-0028/0.png"}, {"caption": "the lungs are clear without focal consolidation, effusion, or edema the cardiomediastinal silhouette is within normal limits no acute osseous abnormalities no acute cardiopulmonary process", "image_id": "CXR1034_IM-0028/1.png"}, {"caption": "the lungs are clear without focal consolidation no pleural effusion or pneumothorax is seen the cardiac and mediastinal silhouettes are unremarkable no acute cardiopulmonary process", "image_id": "CXR681_IM-2252-0001/0.png"}, {"caption": "the lungs are clear without focal consolidation no pleural effusion or pneumothorax is seen the cardiac and mediastinal silhouettes are unremarkable no acute cardiopulmonary process", "image_id": "CXR681_IM-2252-0001/1.png"}, {"caption": "the lungs are clear without focal consolidation, pleural effusion, or pneumothorax the pulmonary vasculature is not engorged the cardiac silhouette is normal in size the mediastinal and hilar contours are within normal limits the trachea is midline there is no free air beneath the right hemidiaphragm no acute cardiopulmonary process", "image_id": "CXR721_IM-2282/0.png"}, {"caption": "no, there are no visible indications of enlargement or abnormalities in the patient's lymph nodes in this chest x-ray image the mediastinal contours are normal, and the hila and cardiac borders are within normal limits no focal consolidation, pleural effusion, or pulmonary edema is seen, and no acute skeletal findings are", "image_id": "CXR721_IM-2282/1.png"}, {"caption": "the lungs are clear without focal consolidation, pleural effusion or pneumothorax there is no pulmonary edema the heart is normal in size, and the mediastinal contours are normal no acute cardiopulmonary process", "image_id": "CXR1914_IM-0595/0.png"}, {"caption": "the lungs are clear without focal consolidation, effusion, or pneumothorax cardiomediastinal silhouette is normal no acute osseous abnormalities no acute cardiopulmonary process", "image_id": "CXR1914_IM-0595/1.png"}, {"caption": "there are no indications of infection or inflammation in this chest x-ray image the lungs are well expanded and clear the cardiomediastinal silhouette, hila, and pleural surfaces are normal there is no pleural effusion or pneumothorax no acute cardiopulmonary process", "image_id": "CXR628_IM-2208/0.png"}, {"caption": "the most prominent feature visible in this chest x-ray is a large hiatal hernia, which is better evaluated on the prior ct from ___ the hernia is large enough to contain a small amount of stomach, although it is not significantly increased in size from the prior exam the lungs are otherwise clear the cardiomediastinal silhouette is within normal limits large hiatal hernia, as seen on prior ct from the base", "image_id": "CXR628_IM-2208/1.png"}, {"caption": "the lungs are clear the cardiomediastinal silhouette, hilar contours, and pleural surfaces are normal no pneumothorax, pulmonary edema, or pleural effusion no acute cardiopulmonary process", "image_id": "CXR368_IM-1832/0.png"}, {"caption": "the lungs are clear without focal consolidation no pleural effusion or pneumothorax is seen the cardiac and mediastinal silhouettes are unremarkable no acute cardiopulmonary process", "image_id": "CXR368_IM-1832/1.png"}, {"caption": "there is no evidence of pneumonia, pleural effusion, pneumothorax, or pulmonary edema the cardiomediastinal silhouette and pleural surfaces are normal no acute cardiopulmonary process or complications no evidence of pneumonia or complications", "image_id": "CXR2843_IM-1254-1001/0.png"}, {"caption": "the lungs are clear without focal consolidation no pleural effusion or pneumothorax is seen the cardiac and mediastinal silhouettes are unremarkable no acute cardiopulmonary process", "image_id": "CXR2843_IM-1254-1001/1.png"}, {"caption": "the heart is normal in size and shape the mediastinal and hilar contours are normal there is no pleural effusion or pneumothorax the lungs are well expanded and clear without focal consolidation the upper abdomen is unremarkable the patient is status post right total shoulder arthroplasty no acute cardiopulmonary process", "image_id": "CXR383_IM-1932/0.png"}, {"caption": "the lungs are clear without focal consolidation no pleural effusion or pneumothorax is seen the cardiac and mediastinal silhouettes are unremarkable no acute cardiopulmonary process", "image_id": "CXR383_IM-1932/1.png"}, {"caption": "the most prominent feature visible in this chest x-ray is a subtle opacity in the right lower lobe, which is likely atelectasis, although a small pneumonia cannot be excluded in the correct clinical setting there is no pleural effusion, pulmonary edema, or pneumothorax the cardiomediastinal silhouette is normal no fractures are identified subtle opacity in the right lower lobe is likely atelectasis, but in theabsence of clinical signs of pneumonia", "image_id": "CXR1393_IM-0251/0.png"}, {"caption": "no, there are no visible indications of enlargement or abnormalities in the patient's lymph nodes in this chest x-ray image the hilar and mediastinal contours are normal there is no pleural effusion or pneumothorax the lungs are well expanded and clear without focal consolidation concerning for pneumonia no visible indications of enlargement or abnormalities in the patient's lungs and lungs, normal chest x-ray", "image_id": "CXR1393_IM-0251/1.png"}, {"caption": "in comparison with the study of ___, there is little change and no evidence of acute cardiopulmonary disease no pneumonia, vascular congestion, or pleural effusion", "image_id": "CXR3816_IM-1925/0.png"}, {"caption": "the lungs are clear without focal consolidation no pleural effusion or pneumothorax is seen the cardiac and mediastinal silhouettes are unremarkable no acute cardiopulmonary process", "image_id": "CXR3816_IM-1925/1.png"}, {"caption": "no, there are no indications of infection or inflammation in the chest on this radiograph there is no focal consolidation, pleural effusion, pulmonary edema, or pneumothorax the cardiomediastinal silhouette is within normal limits no acute cardiopulmonary process", "image_id": "CXR3522_IM-1720/0.png"}, {"caption": "the lungs are clear without focal consolidation, effusion, or pneumothorax cardiomediastinal silhouette is normal no acute osseous abnormalities no acute cardiopulmonary process", "image_id": "CXR3522_IM-1720/1.png"}, {"caption": "the most prominent feature visible in this chest x-ray is a left lower lobe opacity, which is likely atelectasis, although a superimposed infection cannot be excluded the opacity is not seen on the lateral view, suggesting a lower lobe process no other focal opacities are seen the heart size is normal there is no pleural effusion or pneumothorax visualized left lower lower loe pleaf lower lo middle hip clud-being present atelectasis", "image_id": "CXR1739_IM-0487/0.png"}, {"caption": "the lungs are clear without focal consolidation no pleural effusion or pneumothorax is seen the cardiac and mediastinal silhouettes are unremarkable no acute cardiopulmonary process", "image_id": "CXR1739_IM-0487/1.png"}, {"caption": "the most prominent feature visible in this chest x-ray is a left lower lobe opacity, which is likely atelectasis, although a superimposed infection cannot be excluded the opacity is not seen on the lateral view, so it is likely a linear atelectasis versus a small consolidation the cardiomediastinal silhouette and hila are normal there is no pleural effusion or pneumothorax visualized visualized irregularity of the diaphragm suggest atelectasis", "image_id": "CXR659_IM-2235/0.png"}, {"caption": "the lungs are clear without focal consolidation no pleural effusion or pneumothorax is seen the cardiac and mediastinal silhouettes are stable no acute cardiopulmonary process", "image_id": "CXR659_IM-2235/1.png"}, {"caption": "the lungs are clear without focal consolidation no pleural effusion or pneumothorax is seen the cardiac and mediastinal silhouettes are unremarkable no acute cardiopulmonary process", "image_id": "CXR3578_IM-1758/0.png"}, {"caption": "the lungs are clear without focal consolidation, pleural effusion or pneumothorax there is no pulmonary edema the heart is normal in size, and the mediastinal contours are normal no acute cardiopulmonary process", "image_id": "CXR3578_IM-1758/1.png"}, {"caption": "the heart is mildly enlarged the mediastinal and hilar contours appear unchanged there is no pleural effusion or pneumothorax the lungs appear clear the bones appear demineralized mild cardiomegaly no evidence of acute disease", "image_id": "CXR2130_IM-0755/0.png"}, {"caption": "the most prominent feature visible in this chest x-ray is a large hiatal hernia, which is large enough to contain a stomach, but also contains some bowel loops the stomach and bowel loops are in a distended state there is no focal consolidation, pleural effusion, or pneumothorax the heart and mediastinal contours are normal large hiatal hernia with a distended stomach and bowel loops of this contains of neoformal hila", "image_id": "CXR2130_IM-0755/1.png"}, {"caption": "the heart is mildly enlarged, but stable in size compared to prior exam the mediastinal and hilar contours are normal the lungs are clear there is no pleural effusion or pneumothorax no acute cardiopulmonary process", "image_id": "CXR3609_IM-1782/0.png"}, {"caption": "the lungs are clear without focal consolidation no pleural effusion or pneumothorax is seen the cardiac silhouette is top-normal to mildly enlarged mediastinal contours are unremarkable no pulmonary edema is seen top-normal to mildly enlarged cardiac silhouette no focal consolidation or pulmonary edema", "image_id": "CXR3609_IM-1782/1.png"}, {"caption": "no, there are no visible indications of enlargement or abnormalities in the patient's lymph nodes in this chest x-ray image the mediastinal contours are normal the cardiac silhouette and hila are normal no pleural effusion or pneumothorax is seen no acute cardiopulmonary process no visible indications of lymphadenopathy in this chest x-ray image", "image_id": "CXR1523_IM-0339/0.png"}, {"caption": "the lungs are clear without focal consolidation no pleural effusion or pneumothorax is seen the cardiac silhouette is top-normal to mildly enlarged mediastinal contours are unremarkable no pulmonary edema is seen top-normal to mildly enlarged cardiac silhouette no focal consolidation or pulmonary edema", "image_id": "CXR1523_IM-0339/1.png"}, {"caption": "the lungs are hyperinflated with flattening of the diaphragms, consistent with copd the heart size is normal the aorta is tortuous mediastinal and hilar contours are unremarkable there is no pulmonary vascular congestion no focal consolidation, pleural effusion or pneumothorax is seen there are no acute osseous abnormalities no acute cardiopulmonary process", "image_id": "CXR2138_IM-0760/0.png"}, {"caption": "there is no evidence of pneumonia, pleural effusion, pneumothorax, or pulmonary edema the cardiomediastinal silhouette, hila, and pleura are normal there is no acute osseous abnormality no acute cardiopulmonary process", "image_id": "CXR2138_IM-0760/1.png"}, {"caption": "the lungs are clear without focal consolidation no pleural effusion or pneumothorax is seen the cardiac and mediastinal silhouettes are unremarkable no acute cardiopulmonary process", "image_id": "CXR261_IM-1100/0.png"}, {"caption": "the lungs are clear without focal consolidation no pleural effusion or pneumothorax is seen the cardiac and mediastinal silhouettes are unremarkable no acute cardiopulmonary process", "image_id": "CXR261_IM-1100/1.png"}, {"caption": "no acute cardiopulmonary process", "image_id": "CXR1640_IM-0420/0.png"}, {"caption": "the overall impression is that of a normal chest there is no evidence of focal consolidation, pleural effusion, pneumothorax, or pulmonary edema the cardiomediastinal silhouette is within normal limits no acute cardiopulmonary process", "image_id": "CXR1640_IM-0420/1.png"}, {"caption": "there are no indications of infection or inflammation in this chest x-ray image the lungs are well expanded and clear the cardiomediastinal silhouette, hilar contours, and pleural surfaces are normal there is no pleural effusion or pneumothorax no acute cardiopulmonary process", "image_id": "CXR1919_IM-0598/0.png"}, {"caption": "the lungs are clear without focal consolidation, pleural effusion or pneumothorax there is no pulmonary edema the heart is normal in size, and the mediastinal contours are normal no acute cardiopulmonary process", "image_id": "CXR1919_IM-0598/1.png"}, {"caption": "the lungs are clear without focal consolidation no pleural effusion or pneumothorax is seen the cardiac and mediastinal silhouettes are unremarkable no acute cardiopulmonary process", "image_id": "CXR421_IM-2064/0.png"}, {"caption": "the lungs are clear without focal consolidation no pleural effusion or pneumothorax is seen the cardiac and mediastinal silhouettes are unremarkable no acute cardiopulmonary process", "image_id": "CXR421_IM-2064/1.png"}, {"caption": "the lungs are clear without focal consolidation no pleural effusion or pneumothorax is seen the cardiac and mediastinal silhouettes are unremarkable no acute cardiopulmonary process", "image_id": "CXR1853_IM-0555/0.png"}, {"caption": "the lungs are clear without focal consolidation no pleural effusion or pneumothorax is seen the cardiac and mediastinal silhouettes are unremarkable no acute cardiopulmonary process", "image_id": "CXR1853_IM-0555/1.png"}, {"caption": "no acute cardiopulmonary process", "image_id": "CXR97_IM-2460/0.png"}, {"caption": "the lungs are clear without focal consolidation no pleural effusion or pneumothorax is seen the cardiac and mediastinal silhouettes are unremarkable no acute cardiopulmonary process", "image_id": "CXR97_IM-2460/1.png"}, {"caption": "the overall impression of this chest x-ray is normal there is no evidence of pneumonia, pulmonary edema, or pneumothorax no focal consolidation, pleural effusion, or pulmonary mass is seen the cardiomediastinal silhouette and hilar contours are normal normal chest x-ray", "image_id": "CXR2787_IM-1222/0.png"}, {"caption": "the lungs are clear without focal consolidation no pleural effusion or pneumothorax is seen the cardiac and mediastinal silhouettes are unremarkable no acute cardiopulmonary process", "image_id": "CXR2787_IM-1222/1.png"}, {"caption": "the heart size is normal the mediastinal and hilar contours are unremarkable there is a small left pleural effusion with associated left basilar opacity likely reflecting atelectasis there is a small right pleural effusion with adjacent right basilar opacity, which may reflect atelectasis or consolidation there is no overt pulmonary edema no pneumothorax is identified no acute osseous abnormalities are identified small left small pleasurable effusion with associated atelectasis", "image_id": "CXR2608_IM-1098/0.png"}, {"caption": "the heart is mildly enlarged the mediastinal and hilar contours appear unchanged there is a new moderate interstitial abnormality suggesting pulmonary edema there is no pleural effusion or pneumothorax findings suggest mild congestive heart failure", "image_id": "CXR2608_IM-1098/1.png"}, {"caption": "the overall impression is normal there is no evidence of pneumonia, edema, or pleural effusion there is no pneumothorax the cardiomediastinal silhouette and hilar contours are normal no acute cardiopulmonary process", "image_id": "CXR2108_IM-0738/0.png"}, {"caption": "the most prominent feature visible in this chest x-ray is a left lower lobe opacity, which is likely atelectasis, although a superimposed infection cannot be excluded the opacity is not seen on the lateral view, so it is likely a linear structure the cardiomediastinal silhouette and hila are normal there is no pleural effusion or pneumothorax the visualized osseous structures are normal", "image_id": "CXR2108_IM-0738/1.png"}, {"caption": "in comparison with the study of ___, there is little overall change again there is elevation of the left hemidiaphragmatic contour with blunting of the costophrenic angle and mild atelectatic changes at the left base no evidence of acute pneumonia or vascular congestion", "image_id": "CXR3846_IM-1946/0.png"}, {"caption": "in comparison with the study of ___, there is little overall change in the moderate left pleural effusion with underlying compressive atelectasis no evidence of acute pneumonia or vascular congestion", "image_id": "CXR3846_IM-1946/1.png"}, {"caption": "no acute cardiopulmonary process", "image_id": "CXR450_IM-2082/0.png"}, {"caption": "the lungs are clear without focal consolidation, pleural effusion or pneumothorax there is no pulmonary edema the heart is normal in size, and the mediastinal contours are normal no acute cardiopulmonary process", "image_id": "CXR450_IM-2082/1.png"}, {"caption": "the lungs are clear without focal consolidation, pleural effusion or pneumothorax there is no pulmonary edema the heart is normal in size, and the mediastinal contours are normal no acute cardiopulmonary process", "image_id": "CXR3173_IM-1495/0.png"}, {"caption": "the lungs are clear without focal consolidation no pleural effusion or pneumothorax is seen the cardiac and mediastinal silhouettes are unremarkable no acute cardiopulmonary process", "image_id": "CXR3173_IM-1495/1.png"}, {"caption": "the heart is normal in size and shape the mediastinal and hilar contours are normal there is no pleural effusion or pneumothorax the lungs are well expanded and clear without focal consolidation the upper abdomen is unremarkable the patient is status post right total shoulder arthroplasty no acute cardiopulmonary process", "image_id": "CXR1681_IM-0448/0.png"}, {"caption": "the lungs are clear without focal consolidation no pleural effusion or pneumothorax is seen the cardiac and mediastinal silhouettes are unremarkable no acute cardiopulmonary process", "image_id": "CXR1681_IM-0448/1.png"}, {"caption": "the lungs are clear without focal consolidation no pleural effusion or pneumothorax is seen the cardiac and mediastinal silhouettes are unremarkable no acute cardiopulmonary process", "image_id": "CXR352_IM-1718/0.png"}, {"caption": "in comparison with the study of ___, there is little change and no evidence of acute cardiopulmonary disease no pneumonia, vascular congestion, or pleural effusion", "image_id": "CXR352_IM-1718/1.png"}, {"caption": "the heart is mildly enlarged the mediastinal and hilar contours appear unchanged there is a moderate-sized pleural effusion on the left with associated opacification of the left lung base, probably due to compressive atelectasis, although infection cannot be excluded on the right, there is no pleural effusion and the right lung base appears clear there is no pneumothorax the bony structures are unchanged moder moder mild cardiomegaly", "image_id": "CXR3519_IM-1717/0.png"}, {"caption": "the heart is mildly enlarged the mediastinal and hilar contours appear unchanged there is a moderate-sized pleural effusion on the right, with associated opacification of the right lower lung, probably due to atelectasis associated with pleural effusion there is no evidence for pleural effusion on the left side of the chest there is no pneumothorax bony structures are unremarkable moderate right pleural effusion", "image_id": "CXR3519_IM-1717/1.png"}, {"caption": "the lungs are clear the cardiomediastinal silhouette is within normal limits no acute osseous abnormalities no acute cardiopulmonary process", "image_id": "CXR3589_IM-1767/0.png"}, {"caption": "the lungs are clear without focal consolidation, pleural effusion or pneumothorax there is no pulmonary edema the heart is normal in size, and the mediastinal contours are normal no acute cardiopulmonary process", "image_id": "CXR3589_IM-1767/1.png"}, {"caption": "the lungs are clear without focal consolidation no pleural effusion or pneumothorax is seen the cardiac and mediastinal silhouettes are unremarkable no acute cardiopulmonary process", "image_id": "CXR1685_IM-0449/0.png"}, {"caption": "in comparison with the study of ___, there is little change and no evidence of acute cardiopulmonary disease no pneumonia, vascular congestion, or pleural effusion", "image_id": "CXR1685_IM-0449/1.png"}, {"caption": "the lungs are clear without focal consolidation, pleural effusion, or pneumothorax the pulmonary vasculature is not engorged the cardiac silhouette is normal in size the mediastinal and hilar contours are within normal limits the trachea is midline there is no free air beneath the right hemidiaphragm no acute cardiopulmonary process", "image_id": "CXR3180_IM-1500/0.png"}, {"caption": "the lungs are clear without focal consolidation no pleural effusion or pneumothorax is seen the cardiac and mediastinal silhouettes are unremarkable no acute cardiopulmonary process", "image_id": "CXR3180_IM-1500/1.png"}, {"caption": "the overall impression is normal there is no evidence of pneumonia, edema, or pleural effusion there is no pneumothorax the cardiomediastinal silhouette and hilar contours are normal no acute cardiopulmonary process", "image_id": "CXR2733_IM-1189/0.png"}, {"caption": "the heart size is normal the mediastinal and hilar contours are unremarkable the pulmonary vascularity is not engorged consolidative opacity within the right lower lobe is concerning for pneumonia left lung is clear no pleural effusion or pneumothorax is identified no acute osseous abnormalities are seen right lower lobe pneumonia follow up radiographs after treatment are recommended to rule out pneumonia at the left and even bas\n-the heart size is normal", "image_id": "CXR2733_IM-1189/1.png"}, {"caption": "no, there are no visible indications of enlargement or abnormalities in the patient's lymph nodes in this chest x-ray image the hilar and mediastinal contours are within normal limits the heart size is top normal there is no evidence of pulmonary edema, pneumonia, pneumothorax or pleural effusion the visualized osseous structures are unremarkable no visible indications of enlargement or abnormalities in the patient's lungs, nor the patient's abdomen", "image_id": "CXR699_IM-2263/0.png"}, {"caption": "the overall impression of the chest radiograph is normal with no focal consolidation, pleural effusion, pneumothorax, or pulmonary edema there is stable enlargement of the cardiac silhouette the mediastinal and hilar contours are normal no acute cardiopulmonary process", "image_id": "CXR699_IM-2263/1.png"}, {"caption": "the lungs are clear without focal consolidation no pleural effusion or pneumothorax is seen the cardiac and mediastinal silhouettes are unremarkable no acute cardiopulmonary process", "image_id": "CXR3849_IM-1947/0.png"}, {"caption": "the lungs are clear without focal consolidation, pleural effusion or pneumothorax there is no pulmonary edema the heart is normal in size, and the mediastinal contours are normal no acute cardiopulmonary process", "image_id": "CXR3849_IM-1947/1.png"}, {"caption": "the heart is normal in size and appears elongated, likely secondary to low lung volumes there is no focal consolidation, pleural effusion, pneumothorax, or pulmonary edema the cardiomediastinal silhouette is within normal limits no radiographic evidence of acute cardiopulmonary process", "image_id": "CXR2616_IM-1106/0.png"}, {"caption": "the lungs are clear without focal consolidation no pleural effusion or pneumothorax is seen the cardiac and mediastinal silhouettes are unremarkable no acute cardiopulmonary process", "image_id": "CXR2616_IM-1106/1.png"}, {"caption": "the lungs are clear without focal consolidation no pleural effusion or pneumothorax is seen the cardiac silhouette is top-normal to mildly enlarged no pulmonary edema is seen top-normal to mildly enlarged cardiac silhouette no focal consolidation or pulmonary edema", "image_id": "CXR745_IM-2299/0.png"}, {"caption": "there are no potential complications or risks associated with the observed abnormalities in this chest x-ray image the x-ray is normal", "image_id": "CXR745_IM-2299/1.png"}, {"caption": "the lungs are clear without focal consolidation no pleural effusion or pneumothorax is seen the cardiac and mediastinal silhouettes are unremarkable no acute cardiopulmonary process", "image_id": "CXR1011_IM-0013/0.png"}, {"caption": "the lungs are clear without focal consolidation no pleural effusion or pneumothorax is seen the cardiac and mediastinal silhouettes are unremarkable no acute cardiopulmonary process", "image_id": "CXR1011_IM-0013/1.png"}, {"caption": "the lungs are clear without focal consolidation no pleural effusion or pneumothorax is seen the cardiac and mediastinal silhouettes are unremarkable no acute cardiopulmonary process", "image_id": "CXR2052_IM-0690/0.png"}, {"caption": "the lungs are clear without focal consolidation no pleural effusion or pneumothorax is seen the cardiac and mediastinal silhouettes are unremarkable no acute cardiopulmonary process", "image_id": "CXR2052_IM-0690/1.png"}, {"caption": "no, there are no indications of infection or inflammation in this chest x-ray image the lungs are well expanded and clear the cardiomediastinal silhouette, hila, and pleural surfaces are normal there is no pleural effusion or pneumothorax no acute cardiopulmonary process", "image_id": "CXR2529_IM-1044/0.png"}, {"caption": "the lungs are clear without focal consolidation no pleural effusion or pneumothorax is seen the cardiac and mediastinal silhouettes are unremarkable no acute cardiopulmonary process", "image_id": "CXR2529_IM-1044/1.png"}, {"caption": "the most prominent feature visible in this chest x-ray is a left lower lobe opacity, which is likely atelectasis, although a superimposed infection cannot be excluded the opacity is not seen on the lateral view, suggesting it is atelectasis rather than pneumonia the cardiomediastinal silhouette and hila are normal there is no pleural effusion or pneumothorax visualized bony structures are intact", "image_id": "CXR2074_IM-0708/0.png"}, {"caption": "the overall impression is normal there is no evidence of pneumonia, edema, or pleural effusion there is a small hiatal hernia the heart size is normal the mediastinal and hilar contours are unremarkable the visualized osseous structures are unremarkable no evidence of pneumonia or other acute cardiopulmonary process", "image_id": "CXR2074_IM-0708/1.png"}, {"caption": "the lungs are clear without focal consolidation no pleural effusion or pneumothorax is seen the cardiac and mediastinal silhouettes are unremarkable no acute cardiopulmonary process", "image_id": "CXR3294_IM-1573/0.png"}, {"caption": "the lungs are clear without focal consolidation no pleural effusion or pneumothorax is seen the cardiac and mediastinal silhouettes are unremarkable no acute cardiopulmonary process", "image_id": "CXR3294_IM-1573/1.png"}, {"caption": "the most prominent feature visible in this chest x-ray is a left lower lobe opacity, which is likely atelectasis, although a superimposed infection cannot be excluded the opacity is not seen on the lateral view, so it is likely a linear atelectasis versus a small consolidation the cardiomediastinal silhouette and hila are normal there is no pleural effusion or pneumothorax visualized visualized irregularity of the diaphragm suggest atelectasis", "image_id": "CXR543_IM-2148/0.png"}, {"caption": "the lungs are clear without focal consolidation no pleural effusion or pneumothorax is seen the cardiac silhouette is top-normal to mildly enlarged mediastinal contours are unremarkable top-normal to mildly enlarged cardiac silhouette no focal consolidation", "image_id": "CXR543_IM-2148/1.png"}, {"caption": "the overall impression is normal there is no evidence of pneumonia, edema, or pleural effusion there is no pneumothorax the cardiomediastinal silhouette and hilar contours are normal no acute cardiopulmonary process", "image_id": "CXR3000_IM-1386-0001/0.png"}, {"caption": "the overall impression is normal there is no evidence of pneumonia, edema, or pleural effusion there is no pneumothorax the cardiomediastinal silhouette is normal no acute cardiopulmonary process", "image_id": "CXR3000_IM-1386-0001/1.png"}, {"caption": "no, there are no visible indications of enlargement or abnormalities in the patient's lymph nodes in this chest x-ray image the mediastinal silhouette is within normal limits the hila are unremarkable there is no evidence of lymphadenopathy there is no pleural effusion or pneumothorax no acute findings", "image_id": "CXR2259_IM-0850/0.png"}, {"caption": "the heart is mildly enlarged the mediastinal and hilar contours appear within normal limits there is no pleural effusion or pneumothorax the lungs appear clear mild cardiomegaly no evidence of acute disease", "image_id": "CXR2259_IM-0850/1.png"}, {"caption": "the lungs are clear without focal consolidation no pleural effusion or pneumothorax is seen the cardiac and mediastinal silhouettes are unremarkable no acute cardiopulmonary process", "image_id": "CXR1180_IM-0123/0.png"}, {"caption": "the heart is mildly enlarged, but this is stable compared to prior studies the mediastinal and hilar contours are normal the lungs are clear there is no pleural effusion or pneumothorax no acute cardiopulmonary process", "image_id": "CXR1180_IM-0123/1.png"}, {"caption": "the lungs are clear without focal consolidation no pleural effusion or pneumothorax is seen the cardiac and mediastinal silhouettes are unremarkable no acute cardiopulmonary process", "image_id": "CXR106_IM-0042/0.png"}, {"caption": "the lungs are clear without focal consolidation no pleural effusion or pneumothorax is seen the cardiac and mediastinal silhouettes are unremarkable no acute cardiopulmonary process", "image_id": "CXR106_IM-0042/1.png"}, {"caption": "the lungs are clear without focal consolidation, pleural effusion or pneumothorax there is no pulmonary edema the heart is normal in size, and the mediastinal contours are normal no acute cardiopulmonary abnormality", "image_id": "CXR2243_IM-0840/0.png"}, {"caption": "there are no indications of infection or inflammation in this chest x-ray image the lungs are well expanded and clear the cardiomediastinal silhouette, hilar contours, and pleural surfaces are normal there is no pleural effusion or pneumothorax no acute cardiopulmonary process", "image_id": "CXR2243_IM-0840/1.png"}, {"caption": "the lungs are clear without focal consolidation, pleural effusion or pneumothorax there is no pulmonary edema the heart is normal in size, and the mediastinal contours are normal no acute cardiopulmonary process", "image_id": "CXR76_IM-2309/0.png"}, {"caption": "in this chest x-ray, there is no visible indication of enlargement or abnormalities in the patient's lymph nodes the cardiomediastinal and hilar contours are within normal limits there is no pleural effusion or pneumothorax visualized osseous structures are grossly unremarkable no visible indication of lymphadenopathy", "image_id": "CXR76_IM-2309/1.png"}, {"caption": "the lungs are clear without focal consolidation no pleural effusion or pneumothorax is seen the cardiac and mediastinal silhouettes are unremarkable no acute cardiopulmonary process", "image_id": "CXR3570_IM-1754/0.png"}, {"caption": "there are no potential complications or risks associated with the observed abnormalities in this chest x-ray image the x-ray is normal", "image_id": "CXR3570_IM-1754/1.png"}, {"caption": "the heart is normal in size and appears slightly less prominent in the upper mediastinum than on the prior examination the mediastinal and hilar contours are otherwise unremarkable there is no pleural effusion or pneumothorax the lungs are well expanded and clear without focal consolidation concerning for pneumonia no acute bony abnormality is detected no acute cardiopulmonary process", "image_id": "CXR3139_IM-1476/0.png"}, {"caption": "in comparison with the study of ___, there is little change and no evidence of acute cardiopulmonary disease no pneumonia, vascular congestion, or pleural effusion", "image_id": "CXR3139_IM-1476/1.png"}, {"caption": "the lungs are clear without focal consolidation no pleural effusion or pneumothorax is seen the cardiac and mediastinal silhouettes are unremarkable no acute cardiopulmonary process", "image_id": "CXR1273_IM-0183/0.png"}, {"caption": "the lungs are clear without focal consolidation no pleural effusion or pneumothorax is seen the cardiac silhouette is top-normal to mildly enlarged mediastinal contours are unremarkable no pulmonary edema is seen top-normal to mildly enlarged cardiac silhouette no focal consolidation or pulmonary edema", "image_id": "CXR1273_IM-0183/1.png"}, {"caption": "the lungs are clear without focal consolidation no pleural effusion or pneumothorax is seen the cardiac and mediastinal silhouettes are unremarkable no acute cardiopulmonary process", "image_id": "CXR3449_IM-1672/0.png"}, {"caption": "no acute cardiopulmonary process", "image_id": "CXR3449_IM-1672/1.png"}, {"caption": "the overall impression of this chest x-ray is normal there is no evidence of pneumonia, pulmonary edema, pleural effusion or pneumothorax the cardiac and mediastinal contours are normal no acute cardiopulmonary process", "image_id": "CXR3384_IM-1631/0.png"}, {"caption": "the most prominent feature visible in this chest x-ray is a left lower lobe opacity, which is likely atelectasis, although a superimposed infection cannot be excluded the opacity is not seen on the lateral view, so it is likely a linear atelectasis rather than a mass the cardiomediastinal silhouette and hila are normal there is no pleural effusion or pneumothorax visualized compression of the diaphragm, consistent with atelectasis", "image_id": "CXR3384_IM-1631/1.png"}, {"caption": "the overall impression of this chest x-ray is normal no focal consolidation, pleural effusion, pneumothorax, or pulmonary edema is seen the heart size is normal mediastinal contours are normal no bony abnormality is detected no radiographic evidence for acute cardiopulmonary process", "image_id": "CXR622_IM-2204/0.png"}, {"caption": "the lungs are clear without focal consolidation no pleural effusion or pneumothorax is seen the cardiac and mediastinal silhouettes are unremarkable no acute cardiopulmonary process", "image_id": "CXR622_IM-2204/1.png"}, {"caption": "the lungs are clear the cardiomediastinal silhouette and hilar contours are normal the pleural surfaces are normal without effusion or pneumothorax no acute cardiopulmonary process", "image_id": "CXR1873_IM-0565/0.png"}, {"caption": "the lungs are clear without focal consolidation no pleural effusion or pneumothorax is seen the cardiac and mediastinal silhouettes are unremarkable no acute cardiopulmonary process", "image_id": "CXR1873_IM-0565/1.png"}, {"caption": "the lungs are clear without focal consolidation, effusion, or edema the cardiomediastinal silhouette is within normal limits no acute osseous abnormalities no acute cardiopulmonary process", "image_id": "CXR3411_IM-1649-0001/0.png"}, {"caption": "the heart size is mildly enlarged the mediastinal and hilar contours are unremarkable there is mild pulmonary vascular engorgement with perihilar haziness and vascular indistinctness compatible with mild pulmonary edema small bilateral pleural effusions are noted, larger on the right bibasilar opacities likely reflect atelectasis no pneumothorax is identified there are no acute osseous abnormalities mild pulmonary edema with small bilateral pleural effusions bibasilar opacities likely reflect atelectasis", "image_id": "CXR3411_IM-1649-0001/1.png"}, {"caption": "the lungs are clear without focal consolidation, pleural effusion or pneumothorax there is no pulmonary edema the heart is normal in size, and the mediastinal contours are normal no acute cardiopulmonary process", "image_id": "CXR1472_IM-0305/0.png"}, {"caption": "the lungs are clear without focal consolidation no pleural effusion or pneumothorax is seen the cardiac and mediastinal silhouettes are unremarkable no acute cardiopulmonary process", "image_id": "CXR1472_IM-0305/1.png"}, {"caption": "the lungs are clear without focal consolidation no pleural effusion or pneumothorax is seen the cardiac and mediastinal silhouettes are unremarkable no acute cardiopulmonary process", "image_id": "CXR260_IM-1090/0.png"}, {"caption": "the heart is mildly enlarged the mediastinal and hilar contours appear within normal limits there is no pleural effusion or pneumothorax the lungs appear clear mild cardiomegaly no evidence of acute disease", "image_id": "CXR260_IM-1090/1.png"}, {"caption": "the lungs are clear without focal consolidation no pleural effusion or pneumothorax is seen the cardiac and mediastinal silhouettes are unremarkable no acute cardiopulmonary process", "image_id": "CXR1526_IM-0341/0.png"}, {"caption": "the heart is mildly enlarged the mediastinal and hilar contours are normal there is no pleural effusion or pneumothorax the lungs are well expanded and clear without focal consolidation pulmonary vasculature is within normal limits mild cardiomegaly no acute cardiopulmonary process", "image_id": "CXR1526_IM-0341/1.png"}, {"caption": "there is a large right pleural effusion with associated compressive atelectasis of the right lung base the left lung is clear heart size is normal the mediastinal and hilar contours are normal the pulmonary vasculature is normal no pneumothorax is seen large right pleural effusion with associated compressive atelectasis of the right lung base these findings were relayed to dr ___ on ___ on ___ ct _athy of the abdomen, however, no ___ ___ ___", "image_id": "CXR145_IM-0290/0.png"}, {"caption": "lung volumes are low there is no focal consolidation, pleural effusion or pneumothorax the cardiomediastinal silhouette is unremarkable imaged upper abdomen is unremarkable low lung volumes no acute process", "image_id": "CXR145_IM-0290/1.png"}, {"caption": "the most prominent feature visible in this chest x-ray is a left lower lobe opacity, which is likely atelectasis, although a superimposed infection cannot be excluded the opacity is not seen on the lateral view, so it is likely a linear atelectasis rather than a mass the cardiomediastinal silhouette and hila are normal there is no pleural effusion or pneumothorax visualized fracture of the right clainderneath the right lowerlobe opacity", "image_id": "CXR93_IM-2428/0.png"}, {"caption": "the lungs are clear without focal consolidation no pleural effusion or pneumothorax is seen the cardiac and mediastinal silhouettes are unremarkable no acute cardiopulmonary process", "image_id": "CXR93_IM-2428/1.png"}, {"caption": "the lungs are clear without focal consolidation no pleural effusion or pneumothorax is seen the cardiac and mediastinal silhouettes are unremarkable no acute cardiopulmonary process", "image_id": "CXR429_IM-2070/0.png"}, {"caption": "no acute cardiopulmonary process", "image_id": "CXR429_IM-2070/1.png"}, {"caption": "the overall impression is normal there is no evidence of pneumonia, edema, or pleural effusion there is no pneumothorax the cardiomediastinal silhouette and hilar contours are normal no acute cardiopulmonary process", "image_id": "CXR13_IM-0198/0.png"}, {"caption": "the lungs are well expanded and clear there is no pleural effusion or pneumothorax the heart is normal in size with normal cardiomediastinal contours no acute intrathoracic process", "image_id": "CXR13_IM-0198/1.png"}, {"caption": "the lungs are clear without focal consolidation, effusion, or pneumothorax the cardiomediastinal silhouette is normal no acute osseous abnormalities no acute cardiopulmonary process", "image_id": "CXR1113_IM-0078/0.png"}, {"caption": "the lungs are hyperinflated but clear the cardiomediastinal silhouette, hilar contours, and pleural surfaces are normal there is no pleural effusion or pneumothorax hyperinflated lungs, but no focal consolidation or pulmonary edema", "image_id": "CXR1113_IM-0078/1.png"}, {"caption": "the lungs are clear without focal consolidation no pleural effusion or pneumothorax is seen the cardiac silhouette is top-normal to mildly enlarged mediastinal contours are unremarkable no pulmonary edema is seen top-normal to mildly enlarged cardiac silhouette no focal consolidation or pulmonary edema", "image_id": "CXR3423_IM-1656/0.png"}, {"caption": "the lungs are clear without focal consolidation no pleural effusion or pneumothorax is seen the cardiac silhouette is top-normal to mildly enlarged mediastinal contours are unremarkable no pulmonary edema is seen top-normal to mildly enlarged cardiac silhouette no focal consolidation or pulmonary edema", "image_id": "CXR3423_IM-1656/1.png"}, {"caption": "there is no focal consolidation, pleural effusion, pneumothorax, or pulmonary edema identified the heart size is normal mediastinal contours are normal no acute cardiopulmonary process", "image_id": "CXR3878_IM-1968/0.png"}, {"caption": "the overall impression of this chest x-ray is normal there is no evidence of pneumonia, edema, pleural effusion or pneumothorax the cardiomediastinal silhouette and hilar contours are normal no acute osseous abnormality is identified no acute cardiopulmonary process", "image_id": "CXR3878_IM-1968/1.png"}, {"caption": "the lungs are clear without focal consolidation no pleural effusion or pneumothorax is seen the cardiac and mediastinal silhouettes are unremarkable no acute cardiopulmonary process", "image_id": "CXR3422_IM-1656/0.png"}, {"caption": "the lungs are clear without focal consolidation no pleural effusion or pneumothorax is seen the cardiac and mediastinal silhouettes are unremarkable no acute cardiopulmonary process", "image_id": "CXR3422_IM-1656/1.png"}, {"caption": "the lungs are clear without focal consolidation no pleural effusion or pneumothorax is seen the cardiac and mediastinal silhouettes are unremarkable no acute cardiopulmonary process", "image_id": "CXR1429_IM-0275/0.png"}, {"caption": "the overall impression of this chest x-ray is normal no focal consolidation, pleural effusion, pneumothorax, or pulmonary edema is seen the heart size is normal mediastinal contours are normal no bony abnormality is detected no radiographic evidence for acute cardiopulmonary process", "image_id": "CXR1429_IM-0275/1.png"}, {"caption": "the lungs are clear without focal consolidation no pleural effusion or pneumothorax is seen the cardiac and mediastinal silhouettes are unremarkable no acute cardiopulmonary process", "image_id": "CXR107_IM-0049/0.png"}, {"caption": "the lungs are clear without focal consolidation no pleural effusion or pneumothorax is seen the cardiac silhouette is top-normal to mildly enlarged mediastinal contours are unremarkable no pulmonary edema is seen top-normal to mildly enlarged cardiac silhouette no focal consolidation or pulmonary edema", "image_id": "CXR107_IM-0049/1.png"}, {"caption": "the lungs are clear without focal consolidation no pleural effusion or pneumothorax is seen the cardiac and mediastinal silhouettes are unremarkable no acute cardiopulmonary process", "image_id": "CXR753_IM-2306/0.png"}, {"caption": "the lungs are clear without focal consolidation no pleural effusion or pneumothorax is seen the cardiac and mediastinal silhouettes are unremarkable no acute cardiopulmonary process", "image_id": "CXR753_IM-2306/1.png"}, {"caption": "the most prominent feature visible in this chest x-ray is a left lower lobe opacity, which is likely atelectasis, although a developing pneumonia cannot be excluded the opacity is not seen on the lateral view, so it is likely atelectasis secondary to vascular crowding due to low lung volumes the cardiomediastinal silhouette and hilar contours are normal the pleural surfaces are normal no pleural effusion or small opacity in the left lower fegde diaphragiae no acute displaced right rib no acute rib pleated congenital diaphragmatic hernia seen", "image_id": "CXR2924_IM-1327/0.png"}, {"caption": "no acute cardiopulmonary process", "image_id": "CXR2924_IM-1327/1.png"}, {"caption": "the lungs are clear without focal consolidation no pleural effusion or pneumothorax is seen the cardiac and mediastinal silhouettes are unremarkable no acute cardiopulmonary process", "image_id": "CXR950_IM-2446/0.png"}, {"caption": "the heart is mildly enlarged the mediastinal and hilar contours are normal there is no pleural effusion or pneumothorax the lungs are well-expanded and clear without focal consolidation pulmonary vasculature is within normal limits mild cardiomegaly no acute cardiopulmonary process", "image_id": "CXR950_IM-2446/1.png"}, {"caption": "the lungs are clear without focal consolidation, effusion, or pneumothorax the cardiomediastinal silhouette is within normal limits no acute osseous abnormalities no acute cardiopulmonary process", "image_id": "CXR3430_IM-1659/0.png"}, {"caption": "no, there are no visible indications of enlargement or abnormalities in the patient's lymph nodes in this chest x-ray image the mediastinal silhouette is within normal limits the hila are unremarkable there is no evidence of lymphadenopathy there is no pleural effusion or pneumothorax no acute findings", "image_id": "CXR3430_IM-1659/1.png"}, {"caption": "the lungs are clear without focal consolidation no pleural effusion or pneumothorax is seen the cardiac and mediastinal silhouettes are unremarkable no acute cardiopulmonary process", "image_id": "CXR3772_IM-1891/0.png"}, {"caption": "the lungs are clear without focal consolidation no pleural effusion or pneumothorax is seen the cardiac and mediastinal silhouettes are unremarkable no acute cardiopulmonary process", "image_id": "CXR3772_IM-1891/1.png"}, {"caption": "in comparison with the study of ___, there is little change and no evidence of acute cardiopulmonary disease no pneumonia, vascular congestion, or pleural effusion", "image_id": "CXR290_IM-1303/0.png"}, {"caption": "the lungs are clear without focal consolidation no pleural effusion or pneumothorax is seen the cardiac and mediastinal silhouettes are unremarkable no acute cardiopulmonary process", "image_id": "CXR290_IM-1303/1.png"}, {"caption": "the lungs are clear without focal consolidation no pleural effusion or pneumothorax is seen the cardiac and mediastinal silhouettes are unremarkable no acute cardiopulmonary process", "image_id": "CXR458_IM-2089/0.png"}, {"caption": "the lungs are clear without focal consolidation no pleural effusion or pneumothorax is seen the cardiac and mediastinal silhouettes are unremarkable no acute cardiopulmonary process", "image_id": "CXR458_IM-2089/1.png"}, {"caption": "the lungs are clear without focal consolidation no pleural effusion or pneumothorax is seen the cardiac and mediastinal silhouettes are stable no acute cardiopulmonary process", "image_id": "CXR2_IM-0652/0.png"}, {"caption": "the lungs are clear without focal consolidation, effusion, or pneumothorax the cardiomediastinal silhouette is normal no acute osseous abnormalities no acute cardiopulmonary process", "image_id": "CXR2_IM-0652/1.png"}, {"caption": "the lungs are clear without focal consolidation no pleural effusion or pneumothorax is seen the cardiac silhouette is top-normal to mildly enlarged mediastinal contours are unremarkable no pulmonary edema is seen top-normal to mildly enlarged cardiac silhouette no focal consolidation or pulmonary edema", "image_id": "CXR64_IM-2218/0.png"}, {"caption": "the lungs are clear without focal consolidation no pleural effusion or pneumothorax is seen the cardiac and mediastinal silhouettes are stable no acute cardiopulmonary process", "image_id": "CXR64_IM-2218/1.png"}, {"caption": "no, there are no visible indications of enlargement or abnormalities in the patient's lymph nodes in this chest x-ray image the lymph nodes are not visualized on this chest radiograph, and there is no evidence of lymphadenopathy on this examination", "image_id": "CXR2612_IM-1103/0.png"}, {"caption": "the lungs are clear without focal consolidation, effusion, or pneumothorax the cardiomediastinal silhouette is normal no acute osseous abnormalities no acute cardiopulmonary process", "image_id": "CXR2612_IM-1103/1.png"}, {"caption": "the lungs are clear without focal consolidation no pleural effusion or pneumothorax is seen the cardiac and mediastinal silhouettes are unremarkable no acute cardiopulmonary process", "image_id": "CXR1004_IM-0005/0.png"}, {"caption": "in comparison with the study of ___, there is little overall change and no evidence of acute cardiopulmonary disease no pneumonia, vascular congestion, or pleural effusion", "image_id": "CXR1004_IM-0005/1.png"}, {"caption": "the lungs are clear without focal consolidation no pleural effusion or pneumothorax is seen the cardiac and mediastinal silhouettes are unremarkable no acute cardiopulmonary process", "image_id": "CXR226_IM-0851/0.png"}, {"caption": "the heart is at the upper limits of normal size the mediastinal and hilar contours appear within normal limits there is no pleural effusion or pneumothorax the lungs appear clear bony structures are unremarkable no evidence of acute disease", "image_id": "CXR226_IM-0851/1.png"}, {"caption": "the lungs are clear the cardiomediastinal silhouette is within normal limits no acute osseous abnormalities no acute cardiopulmonary process", "image_id": "CXR1708_IM-0466/0.png"}, {"caption": "the lungs are clear without focal consolidation no pleural effusion or pneumothorax is seen the cardiac and mediastinal silhouettes are unremarkable no acute cardiopulmonary process", "image_id": "CXR1708_IM-0466/1.png"}, {"caption": "the lungs are clear without focal consolidation no pleural effusion or pneumothorax is seen the cardiac and mediastinal silhouettes are unremarkable no acute cardiopulmonary process", "image_id": "CXR2312_IM-0887/0.png"}, {"caption": "the lungs are clear without focal consolidation no pleural effusion or pneumothorax is seen the cardiac and mediastinal silhouettes are unremarkable no acute cardiopulmonary process", "image_id": "CXR2312_IM-0887/1.png"}, {"caption": "the lungs are clear without focal consolidation no pleural effusion or pneumothorax is seen the cardiac and mediastinal silhouettes are unremarkable no acute cardiopulmonary process", "image_id": "CXR49_IM-2110/0.png"}, {"caption": "the lungs are clear without focal consolidation, effusion, or pneumothorax the cardiomediastinal silhouette is within normal limits no acute osseous abnormalities no acute cardiopulmonary process", "image_id": "CXR49_IM-2110/1.png"}]
