# Supplementary material for: PeFoMed: Parameter efficient fine-tuning of multimodal large language models for medical CXR
Source: Sci Rep. 2026 Apr 21;16:18729. doi: 10.1038/s41598-026-47871-2 (PMC13273104; doi:10.1038/s41598-026-47871-2)
Supplement: Supplementary file 2 — Supplementary Information 2. [file 41598_2026_47871_MOESM2_ESM.zip › human evaluation/gpt_eval/iuxray_stage1_stage2.json]

[
    {
        "image_path": "CXR3030_IM-1405/0.png",
        "ground_truth": "Normal cardiomediastinal silhouette. There is no focal consolidation. There are no XXXX of a large pleural effusion. There is no pneumothorax. There is no acute bony abnormality seen.",
        "generated_report": "the heart is normal in size the mediastinum is unremarkable the lungs are clear",
        "Evaluation(0/1/2/3/4)": "        "
    },
    {
        "image_path": "CXR3957_IM-2022/0.png",
        "ground_truth": "Cardiac and mediastinal contours are within normal limits. The lungs are clear. Bony structures are intact.",
        "generated_report": "the lungs are clear bilaterally specifically, no evidence of focal consolidation, pneumothorax, or pleural effusion cardio mediastinal silhouette is unremarkable visualized osseous structures of the thorax are without acute abnormality",
        "Evaluation(0/1/2/3/4)": "        "
    },
    {
        "image_path": "CXR1347_IM-0225/0.png",
        "ground_truth": "The cardiomediastinal silhouette is normal in size and contour. No focal consolidation, pneumothorax or large pleural effusion. Negative for acute displaced rib fracture.",
        "generated_report": "the heart is normal in size the mediastinum is unremarkable the lungs are clear",
        "Evaluation(0/1/2/3/4)": "        "
    },
    {
        "image_path": "CXR34_IM-1644/0.png",
        "ground_truth": "The heart is normal in size and contour. The lungs are clear, without evidence of infiltrate. There is no pneumothorax or effusion.",
        "generated_report": "the cardiomediastinal silhouette and pulmonary vasculature are within normal limits lungs are clear of focal airspace disease there is no pneumothorax there is no pleural effusion",
        "Evaluation(0/1/2/3/4)": "        "
    },
    {
        "image_path": "CXR1176_IM-0119/0.png",
        "ground_truth": "The lungs and pleural spaces show no acute abnormality. Heart size and pulmonary vascularity within normal limits. .",
        "generated_report": "the cardiomediastinal silhouette is within normal limits for size and contour the lungs are normally inflated without evidence of focal airspace disease, pleural effusion, or pneumothorax osseous structures are within normal limits for patient age",
        "Evaluation(0/1/2/3/4)": "        "
    },
    {
        "image_path": "CXR2480_IM-1009/0.png",
        "ground_truth": "The heart is normal in size and contour. There is no mediastinal widening. The lungs are clear bilaterally. No large pleural effusion or pneumothorax. The XXXX are intact.",
        "generated_report": "the heart is normal in size the mediastinum is unremarkable the lungs are clear",
        "Evaluation(0/1/2/3/4)": "        "
    },
    {
        "image_path": "CXR1005_IM-0006/0.png",
        "ground_truth": "Cardiac and mediastinal contours are within normal limits. The lungs are clear. Bony structures are intact.",
        "generated_report": "the heart is normal in size the mediastinum is unremarkable the lungs are clear",
        "Evaluation(0/1/2/3/4)": "        "
    },
    {
        "image_path": "CXR325_IM-1539/0.png",
        "ground_truth": "Lungs are clear. No pleural effusions or pneumothoraces. Heart and mediastinum of normal size and contour.",
        "generated_report": "the heart is normal in size the mediastinum is unremarkable the lungs are clear",
        "Evaluation(0/1/2/3/4)": "        "
    },
    {
        "image_path": "CXR3991_IM-2044/0.png",
        "ground_truth": "The cardiac contours are normal. The lungs are clear. Thoracic spondylosis.",
        "generated_report": "the cardiomediastinal silhouette and pulmonary vasculature are within normal limits there is no pneumothorax or pleural effusion there are no focal areas of consolidation there are small calcified granulomata in the right lateral lung",
        "Evaluation(0/1/2/3/4)": "        "
    },
    {
        "image_path": "CXR3460_IM-1681/0.png",
        "ground_truth": "The heart and mediastinum are unremarkable. The lungs are clear without infiltrate. There is no effusion or pneumothorax.",
        "generated_report": "the cardiomediastinal silhouette is within normal limits for size and contour the lungs are normally inflated without evidence of focal airspace disease, pleural effusion, or pneumothorax no acute osseus abnormality",
        "Evaluation(0/1/2/3/4)": "        "
    },
    {
        "image_path": "CXR1425_IM-0272/0.png",
        "ground_truth": "The lungs are clear bilaterally. Specifically, no evidence of focal consolidation, pneumothorax, or pleural effusion.. Cardio mediastinal silhouette is unremarkable. Visualized osseous structures of the thorax are without acute abnormality.",
        "generated_report": "the heart is normal in size the mediastinum is unremarkable the lungs are clear",
        "Evaluation(0/1/2/3/4)": "        "
    },
    {
        "image_path": "CXR1966_IM-0629/0.png",
        "ground_truth": "The heart is normal in size. The mediastinum is unremarkable. The lungs are clear.",
        "generated_report": "the cardiomediastinal silhouette and pulmonary vasculature are within normal limits there is no pneumothorax or pleural effusion there are no focal areas of consolidation",
        "Evaluation(0/1/2/3/4)": "        "
    },
    {
        "image_path": "CXR2686_IM-1158/0.png",
        "ground_truth": "Heart size within normal limits. No focal airspace disease. No pneumothorax or effusions.",
        "generated_report": "the lungs are clear bilaterally specifically, no evidence of focal consolidation, pneumothorax, or pleural effusion cardio mediastinal silhouette is unremarkable visualized osseous structures of the thorax are without acute abnormality",
        "Evaluation(0/1/2/3/4)": "        "
    },
    {
        "image_path": "CXR3445_IM-1668/0.png",
        "ground_truth": "No gross consolidation, atelectasis or infiltrate. No pleural fluid collection or pneumothorax. Cardiomediastinal silhouette is within normal limits. XXXX XXXX is intact.",
        "generated_report": "the heart size and mediastinal silhouette are within normal limits for contour the lungs are clear no pneumothorax or pleural effusions the xxxx are intact",
        "Evaluation(0/1/2/3/4)": "        "
    },
    {
        "image_path": "CXR3734_IM-1866/0.png",
        "ground_truth": "Lungs are clear bilaterally. Cardiac and mediastinal silhouettes are normal. Pulmonary vasculature is normal. No pneumothorax or pleural effusion. No acute bony abnormality.",
        "generated_report": "the heart is normal in size the mediastinum is unremarkable the lungs are clear",
        "Evaluation(0/1/2/3/4)": "        "
    },
    {
        "image_path": "CXR344_IM-1664/0.png",
        "ground_truth": "The lungs are clear bilaterally. Specifically, no evidence of focal consolidation, pneumothorax, or pleural effusion.. Cardio mediastinal silhouette is unremarkable. Visualized osseous structures of the thorax are without acute abnormality.",
        "generated_report": "the heart size and mediastinal contours appear within normal limits no focal airspace consolidation, pleural effusion or pneumothorax surgical clips overlying the left breast no acute osseous abnormality",
        "Evaluation(0/1/2/3/4)": "        "
    },
    {
        "image_path": "CXR3335_IM-1598/0.png",
        "ground_truth": "Heart size and mediastinal contour are normal. Pulmonary vascularity is normal. Lungs are clear. No pleural effusions or pneumothoraces. Degenerative changes in the thoracic spine.",
        "generated_report": "the cardiomediastinal silhouette and pulmonary vasculature are within normal limits in size the lungs are clear of focal airspace disease, pneumothorax, or pleural effusion there are no acute bony findings",
        "Evaluation(0/1/2/3/4)": "        "
    },
    {
        "image_path": "CXR1997_IM-0651/0.png",
        "ground_truth": "Heart size normal. Lungs are clear. XXXX are normal. No pneumonia, effusions, edema, pneumothorax, adenopathy, nodules or masses.",
        "generated_report": "the heart is normal in size the mediastinum is unremarkable the lungs are clear",
        "Evaluation(0/1/2/3/4)": "        "
    },
    {
        "image_path": "CXR1259_IM-0175/0.png",
        "ground_truth": "The heart is normal in size. The mediastinum is unremarkable. The lungs are clear.",
        "generated_report": "the cardiomediastinal silhouette is within normal limits for size and contour the lungs are normally inflated without evidence of focal airspace disease, pleural effusion, or pneumothorax no acute osseus abnormality",
        "Evaluation(0/1/2/3/4)": "        "
    },
    {
        "image_path": "CXR1812_IM-0525/0.png",
        "ground_truth": "No focal consolidation, suspicious pulmonary opacity, pneumothorax or definite pleural effusion. Heart size and pulmonary vascularity within normal limits, visualized osseous structures appear intact.",
        "generated_report": "the heart is normal in size the mediastinum is unremarkable the lungs are clear",
        "Evaluation(0/1/2/3/4)": "        "
    },
    {
        "image_path": "CXR2232_IM-0832/0.png",
        "ground_truth": "The lungs are clear bilaterally. Specifically, no evidence of focal consolidation, pneumothorax, or pleural effusion. Cardiomediastinal silhouette is unremarkable. Visualized osseous structures of the thorax are without acute abnormality.",
        "generated_report": "the heart is normal in size the mediastinum is unremarkable the lungs are clear",
        "Evaluation(0/1/2/3/4)": "        "
    },
    {
        "image_path": "CXR2734_IM-1189/0.png",
        "ground_truth": "The cardiomediastinal silhouette is within normal limits for size and contour. The lungs are normally inflated without evidence of focal airspace disease, pleural effusion, or pneumothorax. Osseous structures are within normal limits for patient age..",
        "generated_report": "the heart is normal in size the mediastinum is unremarkable the lungs are clear",
        "Evaluation(0/1/2/3/4)": "        "
    },
    {
        "image_path": "CXR2098_IM-0728/0.png",
        "ground_truth": "The heart size is normal. Lungs are clear. There is no pleural line to suggest pneumothorax or costophrenic XXXX blunting to suggest large pleural effusion. Bony structures are within normal limits.",
        "generated_report": "the heart is normal in size the mediastinum is unremarkable the lungs are clear",
        "Evaluation(0/1/2/3/4)": "        "
    },
    {
        "image_path": "CXR2099_IM-0729/0.png",
        "ground_truth": "The lungs are clear bilaterally. Specifically, no evidence of focal consolidation, pneumothorax, or pleural effusion.. Cardio mediastinal silhouette is unremarkable. Visualized osseous structures of the thorax are without acute abnormality.",
        "generated_report": "the heart is normal in size the mediastinum is unremarkable the lungs are clear",
        "Evaluation(0/1/2/3/4)": "        "
    },
    {
        "image_path": "CXR3883_IM-1971/0.png",
        "ground_truth": "No pneumothorax, pleural effusion or airspace consolidation. Heart size and pulmonary vasculature appear within normal limits. XXXX XXXX are intact.",
        "generated_report": "the cardiomediastinal silhouette is within normal limits lungs are clear without focal consolidation no pneumothorax or large pleural effusion",
        "Evaluation(0/1/2/3/4)": "        "
    },
    {
        "image_path": "CXR269_IM-1161/0.png",
        "ground_truth": "The cardiomediastinal silhouette is normal size and configuration. Pulmonary vasculature within normal limits. The lungs are well-aerated. There is no pneumothorax, pleural effusion, or focal consolidation.",
        "generated_report": "the lungs are clear there is no pleural effusion or pneumothorax the heart and mediastinum are normal the skeletal structures are normal",
        "Evaluation(0/1/2/3/4)": "        "
    },
    {
        "image_path": "CXR1854_IM-0555/0.png",
        "ground_truth": "The cardiomediastinal silhouette is normal in size and contour. No focal consolidation, pneumothorax or large pleural effusion. Negative for acute displaced rib fracture.",
        "generated_report": "the heart is normal in size the mediastinum is unremarkable there is xxxx scarring or atelectasis of the left lung base the lungs are otherwise grossly clear",
        "Evaluation(0/1/2/3/4)": "        "
    },
    {
        "image_path": "CXR1467_IM-0302/0.png",
        "ground_truth": "The lungs are clear bilaterally. Specifically, no evidence of focal consolidation, pneumothorax, or pleural effusion. Cardiomediastinal silhouette is unremarkable. Visualized osseous structures of the thorax are without acute abnormality.",
        "generated_report": "the heart is normal in size and contour the lungs are clear, without evidence of infiltrate there is no pneumothorax or effusion",
        "Evaluation(0/1/2/3/4)": "        "
    },
    {
        "image_path": "CXR3098_IM-1450/0.png",
        "ground_truth": "Heart size and mediastinal contours appear within normal limits. Pulmonary vascularity is within normal limits. No focal consolidation, suspicious pulmonary opacity, pneumothorax or definite pleural effusion. Visualized osseous structures appear intact.",
        "generated_report": "the cardiomediastinal silhouette is within normal limits for size and contour the lungs are normally inflated without evidence of focal airspace disease, pleural effusion, or pneumothorax no acute osseus abnormality",
        "Evaluation(0/1/2/3/4)": "        "
    },
    {
        "image_path": "CXR1008_IM-0009/0.png",
        "ground_truth": "Heart size and mediastinal contours are normal in appearance. No consolidative airspace opacities. No radiographic evidence of pleural effusion or pneumothorax. Visualized osseous structures appear intact.",
        "generated_report": "the lungs are clear bilaterally specifically, no evidence of focal consolidation, pneumothorax, or pleural effusion cardio mediastinal silhouette is unremarkable visualized osseous structures of the thorax are without acute abnormality",
        "Evaluation(0/1/2/3/4)": "        "
    },
    {
        "image_path": "CXR1632_IM-0413/0.png",
        "ground_truth": "The lungs are clear bilaterally. Specifically, no evidence of focal consolidation, pneumothorax, or pleural effusion.. Cardio mediastinal silhouette is unremarkable. Visualized osseous structures of the thorax are without acute abnormality.",
        "generated_report": "the cardiomediastinal silhouette is within normal limits for appearance no focal areas of pulmonary consolidation no pneumothorax no pleural effusion the thoracic spine appears intact no acute, displaced rib fractures identified",
        "Evaluation(0/1/2/3/4)": "        "
    },
    {
        "image_path": "CXR2851_IM-1260-0001/0.png",
        "ground_truth": "The cardiomediastinal silhouette and pulmonary vasculature are within normal limits in size. The lungs are clear of focal airspace disease, pneumothorax, or pleural effusion. There are no acute bony findings.",
        "generated_report": "the heart is normal in size the mediastinum is unremarkable the lungs are clear",
        "Evaluation(0/1/2/3/4)": "        "
    },
    {
        "image_path": "CXR3427_IM-1657/0.png",
        "ground_truth": "The cardiac silhouette and mediastinum size are within normal limits. There is no pulmonary edema. There is no focal consolidation. There are no XXXX of a large pleural effusion. There is no evidence of pneumothorax.",
        "generated_report": "the cardiomediastinal silhouette is within normal limits for size and contour the lungs are normally inflated without evidence of focal airspace disease, pleural effusion, or pneumothorax osseous structures are within normal limits for patient age",
        "Evaluation(0/1/2/3/4)": "        "
    },
    {
        "image_path": "CXR2005_IM-0656/0.png",
        "ground_truth": "Heart size normal. Lungs are clear. XXXX are normal. No pneumonia, effusions, edema, pneumothorax, adenopathy, nodules or masses.",
        "generated_report": "the heart is normal in size the mediastinum is unremarkable the lungs are clear there are no focal consolidations there is no pneumothorax or pleural effusion",
        "Evaluation(0/1/2/3/4)": "        "
    },
    {
        "image_path": "CXR879_IM-2393/0.png",
        "ground_truth": "Cardiac and mediastinal contours are within normal limits. The lungs are clear. Bony structures are intact.",
        "generated_report": "the heart is normal in size the mediastinum is unremarkable the lungs are clear",
        "Evaluation(0/1/2/3/4)": "        "
    },
    {
        "image_path": "CXR632_IM-2213/0.png",
        "ground_truth": "Cardiac and mediastinal silhouette are unremarkable. Lungs are clear. No focal consolidation, pneumothorax, or pleural effusion identified. XXXX and soft tissue are unremarkable.",
        "generated_report": "the heart is normal in size the mediastinum is unremarkable the lungs are clear",
        "Evaluation(0/1/2/3/4)": "        "
    },
    {
        "image_path": "CXR328_IM-1560/0.png",
        "ground_truth": "The heart size and pulmonary vascularity appear within normal limits. The lungs are free of focal airspace disease. No pleural effusion or pneumothorax is seen.",
        "generated_report": "the cardiomediastinal silhouette and pulmonary vasculature are within normal limits there is no pneumothorax or pleural effusion there are no focal areas of consolidation there are t-spine osteophytes",
        "Evaluation(0/1/2/3/4)": "        "
    },
    {
        "image_path": "CXR3059_IM-1425/0.png",
        "ground_truth": "Lungs are clear bilaterally. There is no focal consolidation, pleural effusion, or pneumothoraces. Cardiomediastinal silhouette is within normal limits. XXXX are unremarkable.",
        "generated_report": "the heart size and mediastinal contours appear within normal limits no focal airspace consolidation, pleural effusion or pneumothorax no acute bony abnormalities",
        "Evaluation(0/1/2/3/4)": "        "
    },
    {
        "image_path": "CXR869_IM-2389/0.png",
        "ground_truth": "The heart is normal size. The mediastinum is unremarkable. There is no pleural effusion, pneumothorax, or focal airspace disease. The XXXX are unremarkable.",
        "generated_report": "the heart is normal in size the mediastinum is unremarkable the lungs are clear",
        "Evaluation(0/1/2/3/4)": "        "
    },
    {
        "image_path": "CXR1209_IM-0142/0.png",
        "ground_truth": "The lungs are clear bilaterally. Specifically, no evidence of focal consolidation, pneumothorax, or pleural effusion.. Cardio mediastinal silhouette is unremarkable. Visualized osseous structures of the thorax are without acute abnormality.",
        "generated_report": "the heart is normal in size the mediastinum is unremarkable the lungs are clear",
        "Evaluation(0/1/2/3/4)": "        "
    },
    {
        "image_path": "CXR487_IM-2110/0.png",
        "ground_truth": "Cardiomediastinal silhouettes are within normal limits. Lungs are clear without focal consolidation, pneumothorax, or pleural effusion. Bony thorax is unremarkable.",
        "generated_report": "the heart is mildly enlarged lung volumes are low there is no focal consolidation, pneumothorax, or large pleural effusion there are calcified granulomas bilaterally cardiomegaly",
        "Evaluation(0/1/2/3/4)": "        "
    },
    {
        "image_path": "CXR1831_IM-0538/0.png",
        "ground_truth": "Heart size within normal limits. No focal alveolar consolidation, no definite pleural effusion seen. No typical findings of pulmonary edema. No pneumothorax.",
        "generated_report": "the cardiomediastinal silhouette and pulmonary vasculature are within normal limits in size the lungs are clear of focal airspace disease, pneumothorax, or pleural effusion there are no acute bony findings",
        "Evaluation(0/1/2/3/4)": "        "
    },
    {
        "image_path": "CXR1434_IM-0279/0.png",
        "ground_truth": "Both lungs are clear and expanded. Heart and mediastinum normal.",
        "generated_report": "the cardiomediastinal silhouette is within normal limits for size and contour the lungs are normally inflated without evidence of focal airspace disease, pleural effusion, or pneumothorax osseous structures are within normal limits for patient age",
        "Evaluation(0/1/2/3/4)": "        "
    },
    {
        "image_path": "CXR735_IM-2294/0.png",
        "ground_truth": "The cardiomediastinal silhouette is within normal limits for size and contour. The lungs are normally inflated without evidence of focal airspace disease, pleural effusion, or pneumothorax. No acute osseus abnormality.",
        "generated_report": "the heart is mildly enlarged pulmonary vascularity is normal lungs are clear bilaterally no pleural effusions or pneumothorax no acute bony abnormalities",
        "Evaluation(0/1/2/3/4)": "        "
    },
    {
        "image_path": "CXR588_IM-2183/0.png",
        "ground_truth": "The heart is normal in size and contour. There is no mediastinal widening. The lungs are clear bilaterally. No large pleural effusion or pneumothorax. The XXXX are intact.",
        "generated_report": "the heart is normal in size the mediastinum is unremarkable the lungs are clear",
        "Evaluation(0/1/2/3/4)": "        "
    },
    {
        "image_path": "CXR2953_IM-1351/0.png",
        "ground_truth": "The lungs are clear. There is no pleural effusion or pneumothorax. The heart and mediastinum are normal. The skeletal structures are normal.",
        "generated_report": "the cardiomediastinal silhouette and pulmonary vasculature are within normal limits there is no pneumothorax or pleural effusion there are no focal areas of consolidation xxxx scarring is seen in the right lung base",
        "Evaluation(0/1/2/3/4)": "        "
    },
    {
        "image_path": "CXR43_IM-2070/0.png",
        "ground_truth": "The heart and lungs have XXXX XXXX in the interval. Both lungs are clear and expanded. Heart and mediastinum normal.",
        "generated_report": "the heart is normal in size the mediastinum is unremarkable mild granulomatous sequela are noted the lungs are grossly clear",
        "Evaluation(0/1/2/3/4)": "        "
    },
    {
        "image_path": "CXR3495_IM-1700/0.png",
        "ground_truth": "The cardiomediastinal silhouette is within normal limits for size and contour. The lungs are normally inflated without evidence of focal airspace disease, pleural effusion, or pneumothorax. Osseous structures are within normal limits for patient age..",
        "generated_report": "the cardiomediastinal silhouette is within normal limits for size and contour the lungs are normally inflated without evidence of focal airspace disease, pleural effusion, or pneumothorax no acute osseus abnormality",
        "Evaluation(0/1/2/3/4)": "        "
    },
    {
        "image_path": "CXR3867_IM-1960/0.png",
        "ground_truth": "The cardiomediastinal silhouette and pulmonary vasculature are within normal limits in size. The lungs are clear of focal airspace disease, pneumothorax, or pleural effusion. There are no acute bony findings.",
        "generated_report": "the cardiomediastinal silhouette and pulmonary vasculature are within normal limits in size the lungs are clear of focal airspace disease, pneumothorax, or pleural effusion there are no acute bony findings",
        "Evaluation(0/1/2/3/4)": "        "
    },
    {
        "image_path": "CXR1931_IM-0602/0.png",
        "ground_truth": "The heart is normal in size. The mediastinum is unremarkable. The lungs are clear.",
        "generated_report": "the heart size and mediastinal contours appear within normal limits no focal airspace consolidation, pleural effusion or pneumothorax no acute bony abnormalities",
        "Evaluation(0/1/2/3/4)": "        "
    },
    {
        "image_path": "CXR3126_IM-1470/0.png",
        "ground_truth": "The cardiomediastinal silhouette is within normal limits for appearance. No focal areas of pulmonary consolidation. No pneumothorax. No pleural effusion. The thoracic spine appears intact. No acute, displaced rib fractures.",
        "generated_report": "the heart size and mediastinal silhouette are within normal limits for contour the lungs are clear no pneumothorax or pleural effusions",
        "Evaluation(0/1/2/3/4)": "        "
    },
    {
        "image_path": "CXR2796_IM-1228/0.png",
        "ground_truth": "Cardiac and mediastinal contours are within normal limits. The lungs are clear. Bony structures are intact.",
        "generated_report": "the lungs are clear bilaterally specifically, no evidence of focal consolidation, pneumothorax, or pleural effusion cardio mediastinal silhouette is unremarkable visualized osseous structures of the thorax are without acute abnormality",
        "Evaluation(0/1/2/3/4)": "        "
    },
    {
        "image_path": "CXR1309_IM-0201-1001/0.png",
        "ground_truth": "The cardiomediastinal silhouette and pulmonary vasculature are within normal limits in size. The lungs are clear of focal airspace disease, pneumothorax, or pleural effusion. There are no acute bony findings.",
        "generated_report": "the cardiomediastinal silhouette and pulmonary vasculature are within normal limits in size the lungs are clear of focal airspace disease, pneumothorax, or pleural effusion there are no acute bony findings",
        "Evaluation(0/1/2/3/4)": "        "
    },
    {
        "image_path": "CXR3194_IM-1505/0.png",
        "ground_truth": "The heart size and mediastinal silhouette are within normal limits for contour. The lungs are clear. No pneumothorax or pleural effusions. The XXXX are intact.",
        "generated_report": "the heart is normal in size the mediastinum is unremarkable there is xxxx patchy opacity in the right upper lobe no pleural effusion is seen there is no pneumothorax",
        "Evaluation(0/1/2/3/4)": "        "
    },
    {
        "image_path": "CXR3778_IM-1894/0.png",
        "ground_truth": "Cardiac and mediastinal contours are within normal limits. The lungs are clear. Bony structures are intact.",
        "generated_report": "the cardiomediastinal silhouette and pulmonary vasculature are within normal limits in size the lungs are clear of focal airspace disease, pneumothorax, or pleural effusion there are no acute bony findings",
        "Evaluation(0/1/2/3/4)": "        "
    },
    {
        "image_path": "CXR2889_IM-1291/0.png",
        "ground_truth": "The cardiomediastinal silhouette is within normal limits for size and contour. The lungs are normally inflated without evidence of focal airspace disease, pleural effusion, or pneumothorax. Osseous structures are within normal limits for patient age..",
        "generated_report": "the heart is normal in size the mediastinum is unremarkable the lungs are clear",
        "Evaluation(0/1/2/3/4)": "        "
    },
    {
        "image_path": "CXR497_IM-2114/0.png",
        "ground_truth": "Heart size normal. Lungs are clear. XXXX are normal. No pneumonia, effusions, edema, pneumothorax, adenopathy, nodules or masses.",
        "generated_report": "the heart is normal in size the mediastinum is unremarkable there is xxxx biapical scarring the lungs are otherwise clear there is no pleural effusion or pneumothorax",
        "Evaluation(0/1/2/3/4)": "        "
    },
    {
        "image_path": "CXR3763_IM-1883/0.png",
        "ground_truth": "Both lungs are clear and expanded. Heart and mediastinum normal.",
        "generated_report": "the cardiomediastinal silhouette is within normal limits for size and contour the lungs are normally inflated without evidence of focal airspace disease, pleural effusion, or pneumothorax osseous structures are within normal limits for patient age",
        "Evaluation(0/1/2/3/4)": "        "
    },
    {
        "image_path": "CXR2020_IM-0668/0.png",
        "ground_truth": "No focal lung consolidation. Heart size and pulmonary vascularity are within normal limits. No pneumothorax or pleural effusion. Osseous structures are grossly intact.",
        "generated_report": "the heart is normal in size the mediastinum is unremarkable the lungs are clear",
        "Evaluation(0/1/2/3/4)": "        "
    },
    {
        "image_path": "CXR1190_IM-0128/0.png",
        "ground_truth": "Both lungs are clear and expanded. Heart and mediastinum normal.",
        "generated_report": "the heart is normal in size the mediastinum is unremarkable there is patchy infiltrate within normal right lower lobe mild xxxx opacities in the retrocardiac region no large effusion or pneumothorax",
        "Evaluation(0/1/2/3/4)": "        "
    },
    {
        "image_path": "CXR1373_IM-0240/0.png",
        "ground_truth": "The lungs are clear. There is no pleural effusion or pneumothorax. The heart is not significantly enlarged. There are atherosclerotic changes of the aorta. Arthritic changes of the skeletal structures are noted.",
        "generated_report": "elevated right hemidiaphragm no focal consolidation, pleural effusion or pneumothorax stable cardiomediastinal contours mild degenerative changes of the thoracic spine mild widening of the superior mediastinum, xxxx secondary to patient positioning",
        "Evaluation(0/1/2/3/4)": "        "
    },
    {
        "image_path": "CXR2592_IM-1084/0.png",
        "ground_truth": "The lungs are clear. There is no pleural effusion or pneumothorax. The heart and mediastinum are normal. The skeletal structures are normal.",
        "generated_report": "the cardiomediastinal silhouette and pulmonary vasculature are within normal limits in size the lungs are clear of focal airspace disease, pneumothorax, or pleural effusion there are no acute bony findings",
        "Evaluation(0/1/2/3/4)": "        "
    },
    {
        "image_path": "CXR3890_IM-1973/0.png",
        "ground_truth": "Lungs are clear bilaterally with no focal infiltrate, pleural effusion, or pneumothoraces. Cardiomediastinal silhouette is within normal limits. XXXX and soft tissues are unremarkable.",
        "generated_report": "the cardiomediastinal silhouette and pulmonary vasculature are within normal limits in size the lungs are clear of focal airspace disease, pneumothorax, or pleural effusion there are no acute bony findings",
        "Evaluation(0/1/2/3/4)": "        "
    },
    {
        "image_path": "CXR3902_IM-1981/0.png",
        "ground_truth": "The heart and lungs have XXXX XXXX in the interval. Both lungs are clear and expanded. Heart and mediastinum normal.",
        "generated_report": "the cardiomediastinal silhouette is within normal limits for size and contour the lungs are normally inflated without evidence of focal airspace disease, pleural effusion, or pneumothorax no acute osseus abnormality",
        "Evaluation(0/1/2/3/4)": "        "
    },
    {
        "image_path": "CXR932_IM-2430/0.png",
        "ground_truth": "No gross consolidation, atelectasis or infiltrate. No pleural fluid collection or pneumothorax. Cardiomediastinal silhouette is within normal limits. XXXX XXXX is intact.",
        "generated_report": "the cardiomediastinal silhouette and pulmonary vasculature are within normal limits in size the lungs are clear of focal airspace disease, pneumothorax, or pleural effusion there are no acute bony findings",
        "Evaluation(0/1/2/3/4)": "        "
    },
    {
        "image_path": "CXR1454_IM-0293/0.png",
        "ground_truth": "The heart is normal in size. The mediastinum is unremarkable. The lungs are clear.",
        "generated_report": "the cardiomediastinal silhouette and pulmonary vasculature are within normal limits in size there is stable xxxx scarring in the right upper lobe lungs are otherwise clear there is no xxxx focal airspace disease, pneumothorax, or pleural effusion there are no acute bony findings",
        "Evaluation(0/1/2/3/4)": "        "
    },
    {
        "image_path": "CXR2413_IM-0959/0.png",
        "ground_truth": "Heart size and pulmonary vascularity within normal limits. No focal infiltrate, pneumothorax or pleural effusion identified.",
        "generated_report": "the heart is normal in size the mediastinum is unremarkable the lungs are clear",
        "Evaluation(0/1/2/3/4)": "        "
    },
    {
        "image_path": "CXR2910_IM-1314/0.png",
        "ground_truth": "The heart size is normal. The mediastinal contour is within normal limits. The lungs are free of any focal infiltrates. There are no nodules or masses. No visible pneumothorax. No visible pleural fluid. The XXXX are grossly normal. There is no visible free intraperitoneal air under the diaphragm.",
        "generated_report": "the cardiomediastinal silhouette is within normal limits for size and contour the lungs are normally inflated without evidence of focal airspace disease, pleural effusion, or pneumothorax no acute osseus abnormality",
        "Evaluation(0/1/2/3/4)": "        "
    },
    {
        "image_path": "CXR3603_IM-1779/0.png",
        "ground_truth": "Cardiac and mediastinal contours are within normal limits. The lungs are clear. Bony structures are intact.",
        "generated_report": "the heart is normal in size the mediastinum is unremarkable the lungs are clear",
        "Evaluation(0/1/2/3/4)": "        "
    },
    {
        "image_path": "CXR2862_IM-1270/0.png",
        "ground_truth": "The cardiomediastinal silhouette is within normal limits for size and contour. The lungs are normally inflated without evidence of focal airspace disease, pleural effusion, or pneumothorax. Osseous structures are within normal limits for patient age..",
        "generated_report": "the heart is normal in size the mediastinum is unremarkable the lungs are clear",
        "Evaluation(0/1/2/3/4)": "        "
    },
    {
        "image_path": "CXR1535_IM-0346/0.png",
        "ground_truth": "Heart size and mediastinal contours appear within normal limits. Pulmonary vascularity is within normal limits. No focal consolidation, suspicious pulmonary opacity, pneumothorax or definite pleural effusion. Visualized osseous structures appear intact.",
        "generated_report": "the lungs are clear bilaterally specifically, no evidence of focal consolidation, pneumothorax, or pleural effusion cardiomediastinal silhouette is unremarkable visualized osseous structures of the thorax are without acute abnormality",
        "Evaluation(0/1/2/3/4)": "        "
    },
    {
        "image_path": "CXR771_IM-2316/0.png",
        "ground_truth": "Heart size and pulmonary vascularity within normal limits. No focal infiltrate, pneumothorax or pleural effusion identified.",
        "generated_report": "the heart is normal in size the mediastinum is unremarkable the lungs are clear",
        "Evaluation(0/1/2/3/4)": "        "
    },
    {
        "image_path": "CXR3845_IM-1945/0.png",
        "ground_truth": "The cardiomediastinal silhouette and pulmonary vasculature are within normal limits in size. The lungs are clear of focal airspace disease, pneumothorax, or pleural effusion. There are no acute bony findings.",
        "generated_report": "the cardiomediastinal silhouette and pulmonary vasculature are within normal limits in size the lungs are clear of focal airspace disease, pneumothorax, or pleural effusion there are no acute bony findings",
        "Evaluation(0/1/2/3/4)": "        "
    },
    {
        "image_path": "CXR1188_IM-0127/0.png",
        "ground_truth": "Both lungs are clear and expanded. Heart and mediastinum normal.",
        "generated_report": "the heart is normal in size the mediastinum is unremarkable the lungs are clear",
        "Evaluation(0/1/2/3/4)": "        "
    },
    {
        "image_path": "CXR3587_IM-1765/0.png",
        "ground_truth": "The lungs are clear. The cardiomediastinal silhouette is within normal limits. No pneumothorax or pleural effusion.",
        "generated_report": "the heart is normal in size the mediastinum is unremarkable the lungs are clear",
        "Evaluation(0/1/2/3/4)": "        "
    },
    {
        "image_path": "CXR3962_IM-2027/0.png",
        "ground_truth": "Heart size normal. Lungs are clear. XXXX are normal. No pneumonia, effusions, edema, pneumothorax, adenopathy, nodules or masses.",
        "generated_report": "the cardiomediastinal silhouette is within normal limits for size and contour the lungs are normally inflated without evidence of focal airspace disease, pleural effusion, or pneumothorax osseous structures are within normal limits for patient age",
        "Evaluation(0/1/2/3/4)": "        "
    },
    {
        "image_path": "CXR1932_IM-0603/0.png",
        "ground_truth": "Heart size and mediastinal contour are normal. Pulmonary vascularity is normal. Lungs are clear. No pleural effusions or pneumothoraces.",
        "generated_report": "the cardiomediastinal silhouette and pulmonary vasculature are within normal limits in size the lungs are clear of focal airspace disease, pneumothorax, or pleural effusion there are no acute bony findings",
        "Evaluation(0/1/2/3/4)": "        "
    },
    {
        "image_path": "CXR86_IM-2380/0.png",
        "ground_truth": "Heart size is within normal limits. No focal airspace consolidations. No pneumothorax or pleural effusion.",
        "generated_report": "the heart is normal in size the mediastinum is unremarkable the lungs are clear",
        "Evaluation(0/1/2/3/4)": "        "
    },
    {
        "image_path": "CXR1796_IM-0517/0.png",
        "ground_truth": "The lungs are clear bilaterally. Specifically, no evidence of focal consolidation, pneumothorax, or pleural effusion.. Cardio mediastinal silhouette is unremarkable. Visualized osseous structures of the thorax are without acute abnormality.",
        "generated_report": "the lungs are clear bilaterally specifically, no evidence of focal consolidation, pneumothorax, or pleural effusion cardio mediastinal silhouette is unremarkable visualized osseous structures of the thorax are without acute abnormality",
        "Evaluation(0/1/2/3/4)": "        "
    },
    {
        "image_path": "CXR3203_IM-1513/0.png",
        "ground_truth": "Cardiac and mediastinal contours are within normal limits. The lungs are clear. Bony structures are intact.",
        "generated_report": "the cardiomediastinal silhouette and pulmonary vasculature are within normal limits in size the lungs are clear of focal airspace disease, pneumothorax, or pleural effusion there are no acute bony findings",
        "Evaluation(0/1/2/3/4)": "        "
    },
    {
        "image_path": "CXR474_IM-2101/0.png",
        "ground_truth": "The lungs are clear. There is no pleural effusion or pneumothorax. The heart and mediastinum are normal. The skeletal structures are normal.",
        "generated_report": "the heart is normal in size the mediastinum is unremarkable the lungs are clear",
        "Evaluation(0/1/2/3/4)": "        "
    },
    {
        "image_path": "CXR3106_IM-1456/0.png",
        "ground_truth": "Cardiac and mediastinal contours are within normal limits. The lungs are clear. Bony structures are intact.",
        "generated_report": "the cardiomediastinal silhouette and pulmonary vasculature are within normal limits in size the lungs are clear of focal airspace disease, pneumothorax, or pleural effusion there are no acute bony findings",
        "Evaluation(0/1/2/3/4)": "        "
    },
    {
        "image_path": "CXR39_IM-1978/0.png",
        "ground_truth": "The heart and lungs have XXXX XXXX in the interval. Both lungs are clear and expanded. Heart and mediastinum normal.",
        "generated_report": "the cardiomediastinal silhouette and pulmonary vasculature are within normal limits in size the lungs are clear of focal airspace disease, pneumothorax, or pleural effusion there are no acute bony findings",
        "Evaluation(0/1/2/3/4)": "        "
    },
    {
        "image_path": "CXR1191_IM-0128/0.png",
        "ground_truth": "Heart size and pulmonary vascular engorgement appear within limits of normal. Mediastinal contour is unremarkable. No focal consolidation, pleural effusion, or pneumothorax identified. No acute bony changes.",
        "generated_report": "the heart is normal in size the mediastinum is unremarkable there is xxxx biapical scarring the lungs are otherwise clear",
        "Evaluation(0/1/2/3/4)": "        "
    },
    {
        "image_path": "CXR1205_IM-0138/0.png",
        "ground_truth": "Normal heart size. Clear lungs without pneumothorax or pleural effusion.",
        "generated_report": "the heart is normal in size the mediastinum is unremarkable the lungs are clear",
        "Evaluation(0/1/2/3/4)": "        "
    },
    {
        "image_path": "CXR578_IM-2176/0.png",
        "ground_truth": "Normal cardiomediastinal silhouette and hilar contours. The lungs are clear without focal area of consolidation, pleural effusion, or pneumothorax. Findings compatible with prior granulomatous disease. The visualized XXXX XXXX are intact without acute osseous abnormality.",
        "generated_report": "the heart is normal in size the mediastinum is unremarkable the lungs are clear",
        "Evaluation(0/1/2/3/4)": "        "
    },
    {
        "image_path": "CXR3192_IM-1505/0.png",
        "ground_truth": "The heart is normal in size. Mild fullness of the left hilum, small interval change from prior exam. Lucencies throughout the chest XXXX representing emphysematous change. Scattered bilateral calcified granulomas. No pneumothorax. Large hiatal hernia, increased from prior exam.",
        "generated_report": "the heart is normal in size the mediastinum is stable the aorta is atherosclerotic xxxx opacities are noted in the lung bases compatible with scarring or atelectasis there is no acute infiltrate or pleural effusion",
        "Evaluation(0/1/2/3/4)": "        "
    },
    {
        "image_path": "CXR785_IM-2325/0.png",
        "ground_truth": "The cardiomediastinal silhouette and pulmonary vasculature are within normal limits in size. The lungs are clear of focal airspace disease, pneumothorax, or pleural effusion. There are no acute bony findings.",
        "generated_report": "the cardiomediastinal silhouette and pulmonary vasculature are within normal limits in size the lungs are clear of focal airspace disease, pneumothorax, or pleural effusion there are no acute bony findings",
        "Evaluation(0/1/2/3/4)": "        "
    },
    {
        "image_path": "CXR1544_IM-0354/0.png",
        "ground_truth": "Normal heart. Clear lungs. No pneumothorax. No pleural effusion.",
        "generated_report": "the cardiomediastinal silhouette is within normal limits for size and contour the lungs are normally inflated without evidence of focal airspace disease, pleural effusion, or pneumothorax osseous structures are within normal limits for patient age",
        "Evaluation(0/1/2/3/4)": "        "
    },
    {
        "image_path": "CXR692_IM-2258/0.png",
        "ground_truth": "The lungs are clear. There are calcified granulomas. Heart size is normal. No pneumothorax. There are endplate changes in the spine.",
        "generated_report": "the cardiac contours are normal the lungs are clear thoracic spondylosis",
        "Evaluation(0/1/2/3/4)": "        "
    },
    {
        "image_path": "CXR1860_IM-0558/0.png",
        "ground_truth": "The cardiac and mediastinal silhouettes are normal. The lungs are well-expanded and clear. There is no focal airspace opacity. There is no pneumothorax or effusion. There is dextrocurvature of the thoracic spine. There is XXXX deformity of the T9 vertebral body. Levocurvature of the lumbar spine with significant degenerative change is also noted.",
        "generated_report": "the lungs are clear bilaterally specifically, no evidence of focal consolidation, pneumothorax, or pleural effusion cardio mediastinal silhouette is unremarkable visualized osseous structures of the thorax are without acute abnormality",
        "Evaluation(0/1/2/3/4)": "        "
    },
    {
        "image_path": "CXR3687_IM-1838/0.png",
        "ground_truth": "Heart size and mediastinal contours are within normal limits given AP projection. The right lung appears clear. There is minimal patchy atelectasis or early infiltrate in left lung base. No visible pleural effusion or pneumothorax. There is a partially visualized IVC XXXX on the lateral view. There are partially visualized surgical changes the cervical spine compatible with prior fusion procedure.",
        "generated_report": "the heart is large lung volumes are xxxx xxxx opacity persists in the left lower lobe based on xxxx evaluation, this appears to represent a combination of atelectasis and possible effusion no xxxx focal infiltrates identified",
        "Evaluation(0/1/2/3/4)": "        "
    },
    {
        "image_path": "CXR1256_IM-0173/0.png",
        "ground_truth": "The heart is normal in size and contour. There is mild calcification of the transverse XXXX. The lungs are clear, without evidence of infiltrate. There is no pneumothorax or effusion. Degenerative changes of the midthoracic spine are noted.",
        "generated_report": "the heart is normal in size the mediastinum is unremarkable the lungs are clear",
        "Evaluation(0/1/2/3/4)": "        "
    },
    {
        "image_path": "CXR3595_IM-1773-0001/0.png",
        "ground_truth": "Stable cardiomegaly and mediastinal contour. Increased interstitial lung markings are seen, possibly due to volume overload. There is improved aeration of the lung bases with small residual left basilar effusion. No XXXX focal consolidation or pneumothorax. Stable tunneled dialysis catheter. Visualized osseous structures appear intact.",
        "generated_report": "there is a dual-lumen right internal jugular central venous catheter, the tip projects over the cavoatrial junction the heart size is normal the cardiomediastinal silhouette is within normal limits there is no pneumothorax or pleural effusion there is no focal airspace opacity mild degenerative changes are present in the spine",
        "Evaluation(0/1/2/3/4)": "        "
    },
    {
        "image_path": "CXR3066_IM-1430/0.png",
        "ground_truth": "The heart is normal in size. The mediastinum is unremarkable. Mild emphysematous changes without focal consolidation. There is no pleural effusion. XXXX lingular scarring or atelectasis noted.",
        "generated_report": "the lungs are clear bilaterally specifically, no evidence of focal consolidation, pneumothorax, or pleural effusion cardio mediastinal silhouette is unremarkable visualized osseous structures of the thorax are without acute abnormality",
        "Evaluation(0/1/2/3/4)": "        "
    },
    {
        "image_path": "CXR2336_IM-0903/0.png",
        "ground_truth": "Lungs are hyperinflated but clear. No focal infiltrate or effusion. Heart and mediastinal contours within normal limits. Calcified mediastinal XXXX identified.",
        "generated_report": "stable cardiomediastinal silhouette no focal airspace consolidation, pleural effusion, or pneumothorax no acute bony abnormality stable appearance of the bilateral mild-to-moderate degenerative thoracic spine change",
        "Evaluation(0/1/2/3/4)": "        "
    },
    {
        "image_path": "CXR569_IM-2169-0001/0.png",
        "ground_truth": "The heart size and pulmonary vascularity appear within normal limits. The left hemidiaphragm remains elevated. Right base densities are again noted which appear improved. Previously seen left pleural effusion has resolved. There continues to be some left base opacities which may represent atelectasis. Surgical clips and suture lines are noted in the mediastinum. An air-fluid level is seen in the upper right abdomen immediately below the right hemidiaphragm. Extensive pleural densities are present on the right which may represent localized fluid or pleural thickening. No definite pneumothorax is seen.",
        "generated_report": "the heart is normal in size the mediastinum is stable postsurgical changes of esophagectomy are again noted the lungs are hypoinflated with bilateral lower lobe atelectasis and small bilateral pleural effusions",
        "Evaluation(0/1/2/3/4)": "        "
    },
    {
        "image_path": "CXR1608_IM-0394/0.png",
        "ground_truth": "The cardiac silhouette, upper mediastinum and pulmonary vasculature are within normal limits. There is no acute air space infiltrate, pleural effusion or pneumothorax. No pulmonary nodules are identified.",
        "generated_report": "the lungs are clear bilaterally specifically, no evidence of focal consolidation, pneumothorax, or pleural effusion cardio mediastinal silhouette is unremarkable visualized osseous structures of the thorax are without acute abnormality",
        "Evaluation(0/1/2/3/4)": "        "
    },
    {
        "image_path": "CXR2965_IM-1358/0.png",
        "ground_truth": "Heart size within normal limits. No focal airspace disease. No pleural effusion. No pneumothorax.",
        "generated_report": "the lungs are clear bilaterally specifically, no evidence of focal consolidation, pneumothorax, or pleural effusion cardio mediastinal silhouette is unremarkable visualized osseous structures of the thorax are without acute abnormality",
        "Evaluation(0/1/2/3/4)": "        "
    },
    {
        "image_path": "CXR3922_IM-1996-0001/0.png",
        "ground_truth": "Stable cardiomediastinal silhouette. No focal pulmonary opacity, pleural effusion or pneumothorax. No acute bony abnormality.",
        "generated_report": "the cardiomediastinal silhouette and pulmonary vasculature are within normal limits there is no pneumothorax or pleural effusion there are no focal areas of consolidation there are t-spine osteophytes",
        "Evaluation(0/1/2/3/4)": "        "
    },
    {
        "image_path": "CXR913_IM-2417/0.png",
        "ground_truth": "Heart size normal. Stable cardiomediastinal silhouette. No pneumothorax, pleural effusion, or focal airspace disease. Bony structures are in XXXX alignment without fracture.",
        "generated_report": "the cardiomediastinal silhouette is within normal limits for size and contour the lungs are normally inflated without evidence of focal airspace disease, pleural effusion, or pneumothorax osseous structures are within normal limits for patient age",
        "Evaluation(0/1/2/3/4)": "        "
    },
    {
        "image_path": "CXR2146_IM-0766/0.png",
        "ground_truth": "Cardiac and mediastinal contours are within normal limits. The lungs are clear. Bony structures are intact.",
        "generated_report": "the lungs are clear bilaterally specifically, no evidence of focal consolidation, pneumothorax, or pleural effusion cardio mediastinal silhouette is unremarkable visualized osseous structures of the thorax are without acute abnormality",
        "Evaluation(0/1/2/3/4)": "        "
    },
    {
        "image_path": "CXR1642_IM-0421/0.png",
        "ground_truth": "Lungs are clear. No pleural effusions or pneumothoraces. Heart size is normal with postoperative changes consistent with CABG. Degenerative changes in the thoracic spine.",
        "generated_report": "the lungs and pleural spaces show no acute abnormality calcified right hilar lymph xxxx heart size is enlarged, pulmonary vascularity within normal limits xxxx sternotomy xxxx noted",
        "Evaluation(0/1/2/3/4)": "        "
    },
    {
        "image_path": "CXR3508_IM-1710/0.png",
        "ground_truth": "The heart is normal in size. The cardiomediastinal contours are stable. There are stable bilateral pleural effusions with partial right-sided loculation. Biapical scarring and pleural thickening appears stable. There is again right-sided superior hilar retraction and mild rightward XXXX deviation. No acute infiltrate is appreciated.",
        "generated_report": "the heart is normal in size the mediastinum is unremarkable there is xxxx patchy opacity in the left base, xxxx scarring the lungs are otherwise grossly clear there is no pleural effusion or pneumothorax",
        "Evaluation(0/1/2/3/4)": "        "
    },
    {
        "image_path": "CXR2088_IM-0719/0.png",
        "ground_truth": "Compared to prior examination from XXXX, there has been extubation and removal of central line and enteric tube. Stable cardiomegaly and mild thoracolumbar dextroscoliosis. Left basilar opacity XXXX represents chronic fibrosis/scar. No focal consolidation, pneumothorax, or effusion. No acute osseous abnormality.",
        "generated_report": "the heart is normal in size the mediastinum is unremarkable mild patchy opacity in left base which may represent atelectasis",
        "Evaluation(0/1/2/3/4)": "        "
    },
    {
        "image_path": "CXR1470_IM-0303/0.png",
        "ground_truth": "Mediastinal contours are normal. Lungs are clear. There is no pneumothorax or large pleural effusion.",
        "generated_report": "the heart size and mediastinal silhouette are within normal limits for contour the lungs are clear no pneumothorax or pleural effusions",
        "Evaluation(0/1/2/3/4)": "        "
    },
    {
        "image_path": "CXR3521_IM-1719/0.png",
        "ground_truth": "The XXXX examination consists of frontal and lateral radiographs of the chest. The cardiomediastinal contours are within normal limits. There is right greater than left biapical bullous emphysema. No focal consolidation, pleural effusion, or pneumothorax identified. There are XXXX degenerative changes of the thoracic spine.",
        "generated_report": "the cardiomediastinal silhouette and pulmonary vasculature are within normal limits in size the lungs are clear of focal airspace disease, pneumothorax, or pleural effusion there are no acute bony findings",
        "Evaluation(0/1/2/3/4)": "        "
    },
    {
        "image_path": "CXR1015_IM-0001/0.png",
        "ground_truth": "Streaky and patchy bibasilar opacities, triangular density projected over the heart on the lateral view. No definite pleural effusion seen, no typical findings of pulmonary edema. Considering differences in technical factors XXXX stable cardiomediastinal silhouette with normal heart size.",
        "generated_report": "the heart is normal in size the mediastinum is unremarkable the lungs are clear",
        "Evaluation(0/1/2/3/4)": "        "
    },
    {
        "image_path": "CXR1460_IM-0298/0.png",
        "ground_truth": "Cardiac and mediastinal contours are within normal limits. The lungs are clear. Bony structures are intact.",
        "generated_report": "the heart is normal in size the mediastinum is unremarkable the lungs are clear",
        "Evaluation(0/1/2/3/4)": "        "
    },
    {
        "image_path": "CXR3993_IM-2044/0.png",
        "ground_truth": "The heart is mildly enlarged. Left hemidiaphragm is elevated. There is no acute infiltrate or pleural effusion. The mediastinum is unremarkable.",
        "generated_report": "the lungs are clear bilaterally specifically, no evidence of focal consolidation, pneumothorax, or pleural effusion cardiomediastinal silhouette is unremarkable visualized osseous structures of the thorax are without acute abnormality",
        "Evaluation(0/1/2/3/4)": "        "
    },
    {
        "image_path": "CXR2445_IM-0981/0.png",
        "ground_truth": "The heart is normal in size. The mediastinum is unremarkable. The lungs are clear.",
        "generated_report": "the heart is normal in size the mediastinum is unremarkable the lungs are clear there are no focal consolidations there is no pneumothorax or pleural effusion",
        "Evaluation(0/1/2/3/4)": "        "
    },
    {
        "image_path": "CXR3472_IM-1688/0.png",
        "ground_truth": "The cardiomediastinal silhouette and vasculature are within normal limits for size and contour. The lungs are normally inflated and clear. Osseous structures are within normal limits for patient age.",
        "generated_report": "the cardiomediastinal silhouette and pulmonary vasculature are within normal limits in size there is patchy airspace disease in the right lower lobe the lungs are otherwise clear there is no pneumothorax or pleural effusion",
        "Evaluation(0/1/2/3/4)": "        "
    },
    {
        "image_path": "CXR1277_IM-0185/0.png",
        "ground_truth": "PA and lateral views the chest were obtained. The cardiomediastinal silhouette is normal in size and configuration. The lungs are well aerated. No pneumothorax, pleural effusion, or lobar air space consolidation. XXXX right middle lobe collapse appears less distinct than on prior study.",
        "generated_report": "the heart is normal in size the mediastinum is unremarkable the lungs are clear",
        "Evaluation(0/1/2/3/4)": "        "
    },
    {
        "image_path": "CXR3016_IM-1392/0.png",
        "ground_truth": "Cardiac and mediastinal contours are within normal limits. Prior granulomatous disease. The lungs are clear. Thoracic spondylosis.",
        "generated_report": "the heart is normal in size the mediastinum is unremarkable mild granulomatous sequela are noted the lungs are grossly clear",
        "Evaluation(0/1/2/3/4)": "        "
    },
    {
        "image_path": "CXR1377_IM-0242/0.png",
        "ground_truth": "The heart size is normal. The mediastinal contour is within normal limits. The lungs are free of any focal infiltrates. There are no nodules or masses. No visible pneumothorax. No visible pleural fluid. The XXXX are grossly normal. There is no visible free intraperitoneal air under the diaphragm.",
        "generated_report": "the heart is normal in size the mediastinum is unremarkable there is xxxx patchy opacity in the left upper lobe the lungs are otherwise clear",
        "Evaluation(0/1/2/3/4)": "        "
    },
    {
        "image_path": "CXR3221_IM-1522/0.png",
        "ground_truth": "The lungs are clear bilaterally. Specifically, no evidence of focal consolidation, pneumothorax, or pleural effusion.. Cardio mediastinal silhouette is unremarkable. Visualized osseous structures of the thorax are without acute abnormality.",
        "generated_report": "the heart is normal in size the mediastinum is unremarkable the lungs are clear",
        "Evaluation(0/1/2/3/4)": "        "
    },
    {
        "image_path": "CXR2575_IM-1075/0.png",
        "ground_truth": "The lungs are clear. Heart size is normal. No pneumothorax. There are endplate changes within the spine.",
        "generated_report": "the lungs are clear bilaterally specifically, no evidence of focal consolidation, pneumothorax, or pleural effusion cardio mediastinal silhouette is unremarkable visualized osseous structures of the thorax are without acute abnormality",
        "Evaluation(0/1/2/3/4)": "        "
    },
    {
        "image_path": "CXR2531_IM-1045/0.png",
        "ground_truth": "The lungs are clear bilaterally. Specifically, no evidence of focal consolidation, pneumothorax, or pleural effusion.. Scattered calcified granulomas noted. Cardio mediastinal silhouette is unremarkable. Visualized osseous structures of the thorax demonstrate mild multilevel degenerative disc disease of the thoracolumbar spine without acute abnormality.",
        "generated_report": "the heart is normal in size the mediastinum is unremarkable the lungs are clear",
        "Evaluation(0/1/2/3/4)": "        "
    },
    {
        "image_path": "CXR2378_IM-0938/0.png",
        "ground_truth": "Cardiomediastinal silhouettes are within normal limits. Lungs are clear without focal consolidation, pneumothorax, or pleural effusion. Stable left lower lobe calcified granuloma. Remote left clavicle fracture.",
        "generated_report": "the lungs are clear bilaterally specifically, no evidence of focal consolidation, pneumothorax, or pleural effusion cardio mediastinal silhouette is unremarkable visualized osseous structures of the thorax are without acute abnormality",
        "Evaluation(0/1/2/3/4)": "        "
    },
    {
        "image_path": "CXR2159_IM-0776/0.png",
        "ground_truth": "The lungs and pleural spaces show no acute abnormality. Heart size and pulmonary vascularity within normal limits. .",
        "generated_report": "the heart is normal in size the mediastinum is unremarkable the lungs are clear",
        "Evaluation(0/1/2/3/4)": "        "
    },
    {
        "image_path": "CXR2401_IM-0950/0.png",
        "ground_truth": "Cardiomediastinal silhouette is within normal limits of size and appearance. The pulmonary vascularity is unremarkable. Lungs are expanded and clear airspace disease. Negative for pneumothorax, pleural effusion, or pneumoperitoneum. Limited bone evaluation reveals no acute abnormality.",
        "generated_report": "the heart is normal in size the mediastinum is unremarkable the lungs are clear",
        "Evaluation(0/1/2/3/4)": "        "
    },
    {
        "image_path": "CXR1269_IM-0181/0.png",
        "ground_truth": "Normal heart size. Hyperexpanded lungs without focal consolidation, pneumothorax or large pleural effusion. Left nipple silhouette visualized. Negative for acute bone abnormality.",
        "generated_report": "the heart is normal in size the mediastinum is unremarkable there is xxxx biapical scarring the lungs are otherwise clear",
        "Evaluation(0/1/2/3/4)": "        "
    },
    {
        "image_path": "CXR2314_IM-0889/0.png",
        "ground_truth": "The lungs are XXXX. XXXX opacities are present in the right costophrenic XXXX. No focal infiltrates. Heart size normal.",
        "generated_report": "the heart is normal in size the mediastinum is unremarkable the lungs are grossly clear bilateral breast prostheses are noted",
        "Evaluation(0/1/2/3/4)": "        "
    },
    {
        "image_path": "CXR1126_IM-0082/0.png",
        "ground_truth": "XXXX sternotomy XXXX and mediastinal surgical clips remain in XXXX. The cardiomediastinal silhouette is stable in appearance. The thoracic aorta is tortuous and calcified with stable appearance since XXXX exam. No focal areas of pulmonary consolidation. Scattered right basilar subsegmental atelectasis. The left lung appears clear. No pneumothorax or pleural effusion present. Moderate degenerative changes of the thoracic spine. Osteopenia. Mild loss of XXXX of a mid thoracic vertebral body.",
        "generated_report": "the lungs and pleural spaces show no acute abnormality lower lung volumes on the lateral EXPAND heart size is mildly enlarged pulmonary vascularity within normal limits tortuosity of the descending thoracic aorta many mediastinal clips suggest prior valve replacement pulmonary nodules and adenopathy seen on the previous exam are not apparent",
        "Evaluation(0/1/2/3/4)": "        "
    },
    {
        "image_path": "CXR2768_IM-1212/0.png",
        "ground_truth": "XXXX XXXX and lateral chest examination was obtained. The heart silhouette is normal in size and contour. Aortic XXXX appear unremarkable. Lungs demonstrate no acute findings. There is no effusion or pneumothorax.",
        "generated_report": "the heart is normal in size the mediastinum is unremarkable the lungs are clear",
        "Evaluation(0/1/2/3/4)": "        "
    },
    {
        "image_path": "CXR1399_IM-0255/0.png",
        "ground_truth": "The cardiac contours are normal. The lungs are clear. Thoracic spondylosis. Partial fusion of 2 vertebral bodies near the thoracolumbar junction.",
        "generated_report": "the heart is normal in size the mediastinum is unremarkable the lungs are clear",
        "Evaluation(0/1/2/3/4)": "        "
    },
    {
        "image_path": "CXR2446_IM-0982/0.png",
        "ground_truth": "The heart and lungs have XXXX XXXX in the interval. Both lungs are clear and expanded. The aorta is tortuous, but the heart and mediastinum otherwise normal.",
        "generated_report": "the heart is normal in size the mediastinum is unremarkable the lungs are clear",
        "Evaluation(0/1/2/3/4)": "        "
    },
    {
        "image_path": "CXR3281_IM-1562/0.png",
        "ground_truth": "The heart size is within normal limits. Cardiomediastinal contour is normal. There is a right upper lobe nodule measuring 8 mm in diameter. Trachea is midline. The lungs otherwise clear. XXXX and soft tissues are unremarkable.",
        "generated_report": "the heart is normal in size the mediastinum is unremarkable the lungs are clear",
        "Evaluation(0/1/2/3/4)": "        "
    },
    {
        "image_path": "CXR3124_IM-1468/0.png",
        "ground_truth": "There is persistent, marked enlargement of the pulmonary arteries. Normal heart size. No focal airspace consolidation. No pleural effusion or pneumothorax. Visualized osseous structures are unremarkable in appearance.",
        "generated_report": "the cardiomediastinal silhouette is within normal limits for size and contour the lungs are normally inflated without evidence of focal airspace disease, pleural effusion, or pneumothorax no acute osseus abnormality",
        "Evaluation(0/1/2/3/4)": "        "
    },
    {
        "image_path": "CXR2327_IM-0898/0.png",
        "ground_truth": "There has been interval development of a large right-sided pleural effusion. The left lung is clear. There is no pneumothorax. Heart size mediastinal contours are within normal limits. XXXX deformity is noted at the upper thoracic vertebral body.",
        "generated_report": "the heart is normal in size the mediastinum is unremarkable the lungs are hypoinflated small right pleural effusion is seen right basalateral chest xxxx are present the xxxx ater is poorly delineated no pneumothorax is seen",
        "Evaluation(0/1/2/3/4)": "        "
    },
    {
        "image_path": "CXR3546_IM-1738/0.png",
        "ground_truth": "Unchanged cardiomegaly. There is continued interstitial prominence bilaterally. Unchanged vascular appearance. There is patchy retrocardiac opacity. Negative for pneumothorax.",
        "generated_report": "the cardiomediastinal silhouette is stable in appearance there is redemonstration of mildly increased pulmonary vascular congestion and mild pulmonary edema there are no large pleural effusions is demonstrated, and there is no evidence of focal consolidation or pneumothorax",
        "Evaluation(0/1/2/3/4)": "        "
    },
    {
        "image_path": "CXR831_IM-2358/0.png",
        "ground_truth": "The cardiomediastinal silhouette is normal in size and contour. Low lung volumes without focal consolidation, pneumothorax or large pleural effusion. Normal XXXX.",
        "generated_report": "the cardiomediastinal silhouette and vasculature are within normal limits for size and contour the lungs are normally inflated and clear degenerative changes of the spine",
        "Evaluation(0/1/2/3/4)": "        "
    },
    {
        "image_path": "CXR404_IM-2052/0.png",
        "ground_truth": "Artifact in the region of the central upper abdomen. No focal areas of consolidation. No pleural effusions. No evidence of pneumothorax. Heart size within normal limits. Osseous structures intact.",
        "generated_report": "the heart is normal in size the mediastinum is unremarkable the lungs are clear",
        "Evaluation(0/1/2/3/4)": "        "
    },
    {
        "image_path": "CXR1899_IM-0582/0.png",
        "ground_truth": "The lungs are clear bilaterally. Specifically, no evidence of focal consolidation, pneumothorax, or pleural effusion.. Cardio mediastinal silhouette is unremarkable. Visualized osseous structures of the thorax are without acute abnormality.",
        "generated_report": "the heart is normal in size the mediastinum is unremarkable the lungs are clear",
        "Evaluation(0/1/2/3/4)": "        "
    },
    {
        "image_path": "CXR1530_IM-0344/0.png",
        "ground_truth": "Mediastinal contours are normal. Lungs are clear. There is no pneumothorax or large pleural effusion.",
        "generated_report": "the heart is normal in size the mediastinum is unremarkable the lungs are clear",
        "Evaluation(0/1/2/3/4)": "        "
    },
    {
        "image_path": "CXR617_IM-2200/0.png",
        "ground_truth": "Lungs are clear. No pleural effusions or pneumothoraces. heart and mediastinum are stable with normal sized heart. Degenerative changes in the spine.",
        "generated_report": "the cardiomediastinal silhouette is within normal limits for size and contour the lungs are normally inflated without evidence of focal airspace disease, pleural effusion, or pneumothorax no acute osseus abnormality",
        "Evaluation(0/1/2/3/4)": "        "
    },
    {
        "image_path": "CXR1799_IM-0519/0.png",
        "ground_truth": "Heart size within normal limits. No focal airspace disease. No pneumothorax or pleural effusion.",
        "generated_report": "the heart is normal in size the mediastinum is unremarkable mild patchy opacity in left base which may represent atelectasis",
        "Evaluation(0/1/2/3/4)": "        "
    },
    {
        "image_path": "CXR3340_IM-1601/0.png",
        "ground_truth": "The cardiomediastinal silhouette is normal in size and contour. Atherosclerosis of the aortic XXXX. Minimal XXXX densities, left lung base. Hyperexpanded lungs. No focal consolidation, pneumothorax or large pleural effusion. Negative for acute bone abnormality.",
        "generated_report": "the heart is normal in size the mediastinum is unremarkable the lungs are clear",
        "Evaluation(0/1/2/3/4)": "        "
    },
    {
        "image_path": "CXR584_IM-2181/0.png",
        "ground_truth": "There are no focal areas of consolidation. No suspicious pulmonary opacities. Heart size within normal limits. No pleural effusions. No evidence of pneumothorax. Osseous structures intact.",
        "generated_report": "the cardiomediastinal silhouette is within normal limits for size and contour the lungs are normally inflated without evidence of focal airspace disease, pleural effusion, or pneumothorax osseous structures are within normal limits for patient age",
        "Evaluation(0/1/2/3/4)": "        "
    },
    {
        "image_path": "CXR1210_IM-0142/0.png",
        "ground_truth": "The heart, pulmonary XXXX and mediastinum are within normal limits. There is no pleural effusion or pneumothorax. There is no focal air space opacity to suggest a pneumonia. There mild degenerative changes of the thoracic spine. There is a slight XXXX deformity of the lower thoracic body which is age-indeterminate.",
        "generated_report": "the cardiac contours are normal the lungs are clear thoracic spondylosis",
        "Evaluation(0/1/2/3/4)": "        "
    },
    {
        "image_path": "CXR2713_IM-1180/0.png",
        "ground_truth": "The heart is normal in size and contour. The aorta is calcified and tortuous. The lung volumes are low. There is elevation of the right hemidiaphragm. Minimal streaky opacities in the lung bases, XXXX subsegmental atelectasis. No pleural effusion or pneumothorax.",
        "generated_report": "the heart is mildly enlarged lung volumes are low, with bronchovascular crowding at the bases there is no focal airspace consolidation no pleural effusion or pneumothorax mild degenerative changes of the thoracic spine",
        "Evaluation(0/1/2/3/4)": "        "
    },
    {
        "image_path": "CXR1471_IM-0304/0.png",
        "ground_truth": "The cardiomediastinal silhouette is within normal limits for appearance. The lungs are hyperexpanded with flattening of the bilateral hemidiaphragms. Mild increased lung markings XXXX due to chronic changes. No focal pulmonary consolidation. No pneumothorax. No pleural effusion. Moderate degenerative changes of the thoracic spine. Calcified left perihilar granuloma redemonstrated.",
        "generated_report": "the lungs are hyperexpanded there are scattered calcified granulomas in the lungs bilaterally there is no focal airspace consolidation no pleural effusion or pneumothorax heart size and mediastinal contour are within normal limits there are diffuse degenerative changes of the spine",
        "Evaluation(0/1/2/3/4)": "        "
    },
    {
        "image_path": "CXR3712_IM-1854/0.png",
        "ground_truth": "Changes of renal osteodystrophy are noted. Heart size and pulmonary vascularity appear within normal limits. The lungs are free of focal airspace disease. No pleural effusion or pneumothorax is seen.",
        "generated_report": "the heart is large the lungs are clear bilaterally no focal consolidation, pleural effusion, or pneumothoraces are identified mildly tortuous descending thoracic aorta scoliosis, degenerative, with atherosclerotic calcification of the aorta degenerative disc disease of the thoracic spine",
        "Evaluation(0/1/2/3/4)": "        "
    },
    {
        "image_path": "CXR1046_IM-0036/0.png",
        "ground_truth": "Heart and mediastinum within normal limits. Negative for focal pulmonary consolidation, pleural effusion, or pneumothorax.",
        "generated_report": "the cardiomediastinal silhouette is within normal limits for size and contour the lungs are normally inflated without evidence of focal airspace disease, pleural effusion, or pneumothorax osseous structures are within normal limits for patient age",
        "Evaluation(0/1/2/3/4)": "        "
    },
    {
        "image_path": "CXR2559_IM-1063/0.png",
        "ground_truth": "The heart size and pulmonary vascularity appear within normal limits. The lungs are free of focal airspace disease. No pleural effusion or pneumothorax is seen.",
        "generated_report": "the heart is normal in size the mediastinum is unremarkable the lungs are clear",
        "Evaluation(0/1/2/3/4)": "        "
    },
    {
        "image_path": "CXR3155_IM-1486/0.png",
        "ground_truth": "Heart size mildly enlarged with enlarged right atrium. No focal alveolar consolidation, no definite pleural effusion seen. No pneumothorax.",
        "generated_report": "the cardiomediastinal silhouette and pulmonary vasculature are within normal limits there is no pneumothorax or pleural effusion there are no focal areas of consolidation cholecystectomy clips are present",
        "Evaluation(0/1/2/3/4)": "        "
    },
    {
        "image_path": "CXR2545_IM-1054/0.png",
        "ground_truth": "The trachea is midline. The cardiomediastinal silhouette is normal. Lung XXXX are clear without evidence of effusion, infiltrate, or pneumothorax. Visualized bony structures are intact. Visualized soft tissues appear normal.",
        "generated_report": "the lungs are clear bilaterally specifically, no evidence of focal consolidation, pneumothorax, or pleural effusion cardio mediastinal silhouette is unremarkable visualized osseous structures of the thorax are without acute abnormality",
        "Evaluation(0/1/2/3/4)": "        "
    },
    {
        "image_path": "CXR2190_IM-0800/0.png",
        "ground_truth": "Lungs are clear. No pleural effusions or pneumothoraces. Heart and mediastinum of normal size and contour. Degenerative changes in the spine. spinal stimulator is in XXXX with tip overlying the T9 vertebral body.",
        "generated_report": "the heart is normal in size the mediastinum is unremarkable the lungs are clear",
        "Evaluation(0/1/2/3/4)": "        "
    },
    {
        "image_path": "CXR1404_IM-0258/0.png",
        "ground_truth": "No focal lung consolidation. Heart size and pulmonary vascularity are within normal limits. No pneumothorax or pleural effusion. No acute bony abnormalities. There are stable anterior wedge XXXX deformities of 2 midthoracic vertebral bodies.",
        "generated_report": "the lungs are clear bilaterally specifically, no evidence of focal consolidation, pneumothorax, or pleural effusion cardio mediastinal silhouette is unremarkable visualized osseous structures of the thorax are without acute abnormality",
        "Evaluation(0/1/2/3/4)": "        "
    },
    {
        "image_path": "CXR356_IM-1744/0.png",
        "ground_truth": "The cardiomediastinal silhouette is within normal limits for size and contour. The lungs are normally inflated without evidence of focal airspace disease, pleural effusion, or pneumothorax. Osseous structures are within normal limits for patient age..",
        "generated_report": "the heart is normal in size the mediastinum is unremarkable the lungs are clear",
        "Evaluation(0/1/2/3/4)": "        "
    },
    {
        "image_path": "CXR292_IM-1322/0.png",
        "ground_truth": "The heart is normal in size and contour. There is a vague area of airspace disease identified within the right midlung on the PA view. This is not well-demonstrated on the lateral view. There is no pneumothorax or effusion.",
        "generated_report": "the cardiomediastinal silhouette and pulmonary vasculature are within normal limits there is no pneumothorax or pleural effusion there are no focal areas of consolidation there are small calcified granulomata in the right lateral lung",
        "Evaluation(0/1/2/3/4)": "        "
    },
    {
        "image_path": "CXR608_IM-2196/0.png",
        "ground_truth": "The heart and mediastinum are unremarkable. The lungs are clear without infiltrate. There is no effusion or pneumothorax. There is an old healed fracture through the right 8th rib.",
        "generated_report": "the heart is normal in size the mediastinum is unremarkable the lungs are clear",
        "Evaluation(0/1/2/3/4)": "        "
    },
    {
        "image_path": "CXR30_IM-1385/0.png",
        "ground_truth": "Lungs are clear without focal consolidation, effusion, or pneumothorax. Normal heart size. Negative for pneumoperitoneum. Bony thorax and soft tissue grossly unremarkable",
        "generated_report": "the heart is normal in size the mediastinum is unremarkable the lungs are clear",
        "Evaluation(0/1/2/3/4)": "        "
    },
    {
        "image_path": "CXR2799_IM-1231/0.png",
        "ground_truth": "Lungs are clear bilaterally. Cardiac and mediastinal silhouettes are normal. Pulmonary vasculature is normal. No pneumothorax or pleural effusion. No acute bony abnormality.",
        "generated_report": "the lungs are clear bilaterally specifically, no evidence of focal consolidation, pneumothorax, or pleural effusion cardio mediastinal silhouette is unremarkable visualized osseous structures of the thorax are without acute abnormality",
        "Evaluation(0/1/2/3/4)": "        "
    },
    {
        "image_path": "CXR3388_IM-1633/0.png",
        "ground_truth": "Normal heart size and mediastinal contours. Stable calcification in the left upper lobe, XXXX representing a granuloma. No focal airspace opacities. No pleural effusion or pneumothorax. Visualized osseous structures are unremarkable in appearance.",
        "generated_report": "the lungs are clear there is no pleural effusion or pneumothorax the heart and mediastinum are normal the skeletal structures are normal",
        "Evaluation(0/1/2/3/4)": "        "
    },
    {
        "image_path": "CXR3657_IM-1818/0.png",
        "ground_truth": "The heart size is normal. There is vascular congestion in bilateral hilar areas. The lungs are hyperexpanded with flattened diaphragms. No acute bony abnormalities. No effusion or infiltrate. No pneumothorax or pneumomediastinum.",
        "generated_report": "the lungs are clear bilaterally specifically, no evidence of focal consolidation, pneumothorax, or pleural effusion cardio mediastinal silhouette is unremarkable visualized osseous structures of the thorax are without acute abnormality",
        "Evaluation(0/1/2/3/4)": "        "
    },
    {
        "image_path": "CXR1253_IM-0171-0001/0.png",
        "ground_truth": "Heart size and pulmonary vascularity appear within normal limits. The lungs are free of focal airspace disease. No pleural effusion or pneumothorax is seen.",
        "generated_report": "the cardiomediastinal silhouette and pulmonary vasculature are within normal limits there is no pneumothorax or pleural effusion there are no focal areas of consolidation there are small calcified granulomata in the right lateral lung",
        "Evaluation(0/1/2/3/4)": "        "
    },
    {
        "image_path": "CXR2197_IM-0807/0.png",
        "ground_truth": "Heart size is normal. There are XXXX opacities which appear to XXXX XXXX above the right XXXX fissure. There is mild thickening in the fissure. No pneumothorax. No large pleural effusions.",
        "generated_report": "the heart size and mediastinal contours appear within normal limits no focal airspace consolidation, pleural effusion or pneumothorax no acute bony abnormalities",
        "Evaluation(0/1/2/3/4)": "        "
    },
    {
        "image_path": "CXR3651_IM-1813/0.png",
        "ground_truth": "Blunting of the costophrenic XXXX XXXX represents scarring. No pleural effusion is identified on the lateral view. There is no focal consolidation. No pneumothorax is present. The cardiomediastinal silhouette is within normal limits are in the pulmonary vasculature is normal.",
        "generated_report": "the lungs are clear there is no pleural effusion or pneumothorax the heart and mediastinum are normal the skeletal structures are normal",
        "Evaluation(0/1/2/3/4)": "        "
    },
    {
        "image_path": "CXR3171_IM-1494/0.png",
        "ground_truth": "The heart and lungs have XXXX XXXX in the interval. Both lungs are clear and expanded. Heart and mediastinum normal.",
        "generated_report": "the heart is normal in size the mediastinum is unremarkable mild granulomatous sequela are noted the lungs are grossly clear",
        "Evaluation(0/1/2/3/4)": "        "
    },
    {
        "image_path": "CXR2081_IM-0713/0.png",
        "ground_truth": "The lungs are well-expanded and clear. No pleural effusion or pneumothorax is seen. The cardiomediastinal contour is normal. No acute osseous lesions are identified.",
        "generated_report": "the heart is normal in size the mediastinum is unremarkable there is xxxx scarring or atelectasis of the left lung base the lungs are otherwise clear",
        "Evaluation(0/1/2/3/4)": "        "
    },
    {
        "image_path": "CXR379_IM-1903/0.png",
        "ground_truth": "There has been interval placement of a dual-lumen dialysis catheter with the distal tip projected over the right atrium. Moderate cardiomegaly is identified. There is mild calcification of the transverse XXXX. XXXX airspace opacities are identified with bilateral pleural effusions.",
        "generated_report": "there is a right ij central venous catheter with tip overlying the inferior svc cardiac silhouette is enlarged there are bibasilar airspace opacities, left greater than right no pneumothorax or large pleural effusion",
        "Evaluation(0/1/2/3/4)": "        "
    },
    {
        "image_path": "CXR1965_IM-0629/0.png",
        "ground_truth": "There is moderate cardiomegaly. There are bilateral interstitial opacities, increased since the previous exam. No focal airspace consolidation, pleural effusions or pneumothorax. No acute bony abnormalities.",
        "generated_report": "the heart is enlarged the mediastinum is unremarkable there is no pleural effusion, pneumothorax, or focal airspace disease mild chronic degenerative changes of the thoracic spine",
        "Evaluation(0/1/2/3/4)": "        "
    },
    {
        "image_path": "CXR663_IM-2239/0.png",
        "ground_truth": "Lungs are clear bilaterally with no focal infiltrate, pleural effusion, or pneumothoraces. Cardiomediastinal silhouette is within normal limits. No acute bony or soft tissue abnormality.",
        "generated_report": "the cardiomediastinal silhouette and pulmonary vasculature are within normal limits in size the lungs are clear of focal airspace disease, pneumothorax, or pleural effusion there are no acute bony findings",
        "Evaluation(0/1/2/3/4)": "        "
    },
    {
        "image_path": "CXR23_IM-0879/0.png",
        "ground_truth": "The heart size and pulmonary vascularity appear within normal limits. The lungs are free of focal airspace disease. No pleural effusion or pneumothorax is seen.",
        "generated_report": "the lungs are clear bilaterally specifically, no evidence of focal consolidation, pneumothorax, or pleural effusion cardio mediastinal silhouette is unremarkable visualized osseous structures of the thorax are without acute abnormality",
        "Evaluation(0/1/2/3/4)": "        "
    },
    {
        "image_path": "CXR353_IM-1726/0.png",
        "ground_truth": "XXXX XXXX and lateral chest examination was obtained. There is improvement in bilateral pulmonary edema with mild residual. There is minimal right-sided pleural effusion. Heart silhouette is not enlarged. There is calcified mediastinal lymph XXXX. There is no pneumothorax",
        "generated_report": "the heart is normal in size the mediastinum is stable diffuse increased interstitial opacities are stable since the prior study no large pleural effusion is seen no pneumothorax is identified",
        "Evaluation(0/1/2/3/4)": "        "
    },
    {
        "image_path": "CXR3958_IM-2022/0.png",
        "ground_truth": "Both lungs are clear and expanded. Heart and mediastinum normal.",
        "generated_report": "the heart is normal in size the mediastinum is unremarkable the lungs are clear",
        "Evaluation(0/1/2/3/4)": "        "
    },
    {
        "image_path": "CXR1539_IM-0349/0.png",
        "ground_truth": "The lungs are clear. The cardiomediastinal silhouette is within normal limits. No pleural effusion is identified.",
        "generated_report": "the heart is normal in size the mediastinum is unremarkable the lungs are clear",
        "Evaluation(0/1/2/3/4)": "        "
    },
    {
        "image_path": "CXR2285_IM-0870/0.png",
        "ground_truth": "XXXX sternotomy XXXX and mediastinal postsurgical changes. Stable cardiomegaly. Crowded bronchovascular and interstitial markings XXXX related to low lung volumes and technique. Grossly stable appearance of the lungs compared to prior exam without overt edema or gross airspace consolidation.",
        "generated_report": "the heart is enlarged the mediastinum is unremarkable there is bilateral diffuse interstitial prominence, which may represent interstitial edema versus atypical infection there is no pneumothorax or large pleural effusion visualized osseous structures are unremarkable interstitial prominence, which may represent interstitial edema versus atypical infection",
        "Evaluation(0/1/2/3/4)": "        "
    },
    {
        "image_path": "CXR2502_IM-1027-1001/0.png",
        "ground_truth": "There is a focal area of opacity in the right midlung zone. This was not present on the recent prior study. There is prominence of the pulmonary markings throughout and there are small bilateral pleural effusions. The heart is not significantly enlarged. There is a prosthetic valve. There are atherosclerotic changes of the aorta. Arthritic changes of the skeletal structures are noted.",
        "generated_report": "the heart is large in the interval, there are increased interstitial opacities of the bilateral lung bases, left greater than right pleural effusion if any is xxxx limited interstitial opacities may also be secondary to pulmonary edema left hilar calcified lymph xxxx and granuloma in the left lower lobe stable xxxx",
        "Evaluation(0/1/2/3/4)": "        "
    },
    {
        "image_path": "CXR2082_IM-0714/0.png",
        "ground_truth": "The heart is enlarged. There is pulmonary vascular congestion with diffusely increased interstitial and mild patchy airspace opacities. The distribution XXXX pulmonary edema. There is no pneumothorax or large pleural effusion. There are no acute bony findings.",
        "generated_report": "there is diffuse bilateral interstitial opacities, most prominent in the periphery and bases bilaterally there is no xxxx consolidation or pleural effusion heart size normal old fractures noted of the right posterior 5th and 6th ribs",
        "Evaluation(0/1/2/3/4)": "        "
    },
    {
        "image_path": "CXR1431_IM-0278/0.png",
        "ground_truth": "The cardiomediastinal silhouette and pulmonary vasculature are within normal limits in size. The lungs are clear of focal airspace disease, pneumothorax, or pleural effusion. There are no acute bony findings.",
        "generated_report": "the heart is normal in size the mediastinum is unremarkable the lungs are clear",
        "Evaluation(0/1/2/3/4)": "        "
    },
    {
        "image_path": "CXR2743_IM-1197/0.png",
        "ground_truth": "There are no acute osseous abnormalities. Degenerative changes throughout the thoracic spine. Normal heart size. Calcific aorta. Normal vascular markings. No focal area of consolidation, pleural effusion, or pneumothorax.",
        "generated_report": "the cardiac contours are normal the lungs are clear thoracic spondylosis",
        "Evaluation(0/1/2/3/4)": "        "
    },
    {
        "image_path": "CXR2086_IM-0717/0.png",
        "ground_truth": "The cardiomediastinal silhouette is within normal limits. Lungs are clear without focal consolidation. No visualized pneumothorax or large pleural effusion. No acute bone abnormality.",
        "generated_report": "the heart is normal in size the mediastinum is unremarkable the lungs are clear",
        "Evaluation(0/1/2/3/4)": "        "
    },
    {
        "image_path": "CXR2552_IM-1058/0.png",
        "ground_truth": "Lungs are clear without focal consolidation, effusion, or pneumothorax. Normal heart size. Bony thorax and soft tissues grossly unremarkable",
        "generated_report": "the heart is normal in size the mediastinum is unremarkable the lungs are clear",
        "Evaluation(0/1/2/3/4)": "        "
    },
    {
        "image_path": "CXR661_IM-2238/0.png",
        "ground_truth": "Spinal stimulator in XXXX. Lungs are clear without focal airspace disease. No pleural effusions or pneumothoraces. Heart and mediastinum of normal size and contour. Degenerative changes in the thoracic spine.",
        "generated_report": "the lungs are clear bilaterally specifically, no evidence of focal consolidation, pneumothorax, or pleural effusion cardio mediastinal silhouette is unremarkable visualized osseous structures of the thorax are without acute abnormality",
        "Evaluation(0/1/2/3/4)": "        "
    },
    {
        "image_path": "CXR2706_IM-1172/0.png",
        "ground_truth": "The lungs are clear. There is no pleural effusion. The heart and mediastinum are normal. Arthritic changes are seen throughout the spine and both XXXX.",
        "generated_report": "the lungs are clear bilaterally specifically, no evidence of focal consolidation, pneumothorax, or pleural effusion cardio mediastinal silhouette is unremarkable visualized osseous structures of the thorax are without acute abnormality",
        "Evaluation(0/1/2/3/4)": "        "
    },
    {
        "image_path": "CXR1085_IM-0059/0.png",
        "ground_truth": "The lungs demonstrate low lung volumes but are clear bilaterally. Specifically, no evidence of focal consolidation, pneumothorax, or pleural effusion.. Mild streaky opacities in the left upper lobe on frontal projection are XXXX atelectatic or scar. Cardio mediastinal silhouette is unremarkable. Visualized osseous structures of the thorax are without acute abnormality.",
        "generated_report": "the heart is normal in size the mediastinum is unremarkable the lungs are clear",
        "Evaluation(0/1/2/3/4)": "        "
    },
    {
        "image_path": "CXR3302_IM-1579/0.png",
        "ground_truth": "The heart is normal in size. The mediastinum is unremarkable. The lungs are slightly hypoinflated but clear. There is no pleural effusion.",
        "generated_report": "the heart is normal in size the mediastinum is unremarkable the lungs are clear",
        "Evaluation(0/1/2/3/4)": "        "
    },
    {
        "image_path": "CXR491_IM-2111/0.png",
        "ground_truth": "Cardiomediastinal silhouette is stable and within normal limits. There is improved lung volumes bilaterally with persistent bibasilar atelectatic opacities, without focal consolidation, pneumothorax, or effusion. No acute bony abnormality identified.",
        "generated_report": "the heart is normal in size the mediastinum is unremarkable the lungs are clear",
        "Evaluation(0/1/2/3/4)": "        "
    },
    {
        "image_path": "CXR605_IM-2194/0.png",
        "ground_truth": "The heart is normal in size. The mediastinum is unremarkable. Small nodular opacity left upper lobe may represent early infiltrate. The lungs are otherwise clear. There is no pleural effusion.",
        "generated_report": "the cardiomediastinal silhouette is within normal limits for size and contour the lungs are normally inflated without evidence of focal airspace disease, pleural effusion, or pneumothorax no acute osseus abnormality",
        "Evaluation(0/1/2/3/4)": "        "
    },
    {
        "image_path": "CXR2618_IM-1107/0.png",
        "ground_truth": "Normal cardiomediastinal contours. No pneumothorax or large pleural effusions. Small focal retrocardiac lung opacity.",
        "generated_report": "the cardiomediastinal silhouette is within normal limits for size and contour the lungs are normally inflated without evidence of focal airspace disease, pleural effusion, or pneumothorax osseous structures are within normal limits for patient age",
        "Evaluation(0/1/2/3/4)": "        "
    },
    {
        "image_path": "CXR3721_IM-1859/0.png",
        "ground_truth": "Streaky opacity is noted within the left lung base which may represent focal area of atelectasis. Right lung is grossly clear. Cardiac silhouette and mediastinal contours are within normal limits. There is no pneumothorax. No large pleural effusion.",
        "generated_report": "the heart is normal in size the mediastinum is unremarkable xxxx xxxx opacities in the left upper lobe the lungs are otherwise grossly clear",
        "Evaluation(0/1/2/3/4)": "        "
    },
    {
        "image_path": "CXR2558_IM-1062/0.png",
        "ground_truth": "There is no focal consolidation. There is no pneumothorax or large pleural effusion. The cardiomediastinal contours are grossly unremarkable. The heart size is within normal limits.",
        "generated_report": "the cardiomediastinal silhouette and pulmonary vasculature are within normal limits in size the lungs are clear of focal airspace disease, pneumothorax, or pleural effusion there are no acute bony findings",
        "Evaluation(0/1/2/3/4)": "        "
    },
    {
        "image_path": "CXR380_IM-1911/0.png",
        "ground_truth": "The XXXX examination consists of supine and crosstable lateral radiographs of the chest. External monitor leads XXXX the thorax. The cardiomediastinal contours are within normal limits. Pulmonary vascularity is within normal limits. No focal consolidation, pleural effusion, or pneumothorax identified. The visualized osseous structures and upper abdomen are unremarkable.",
        "generated_report": "the cardiomediastinal silhouette and vasculature are within normal limits for size and contour the lungs are normally inflated and clear degenerative changes of the spine",
        "Evaluation(0/1/2/3/4)": "        "
    },
    {
        "image_path": "CXR3964_IM-2028/0.png",
        "ground_truth": "The heart is normal in size. The mediastinum is unremarkable. The lungs are hyperinflated compatible with emphysema. There is biapical scarring. No acute infiltrate is seen.",
        "generated_report": "the heart is normal in size the mediastinum is unremarkable the lungs are clear",
        "Evaluation(0/1/2/3/4)": "        "
    },
    {
        "image_path": "CXR2247_IM-0844/0.png",
        "ground_truth": "The cardiomediastinal silhouette is normal in size and appearance. No pleural effusion or pneumothorax. Lungs are clear.",
        "generated_report": "the lungs are clear bilaterally specifically, no evidence of focal consolidation, pneumothorax, or pleural effusion cardio mediastinal silhouette is unremarkable visualized osseous structures of the thorax are without acute abnormality",
        "Evaluation(0/1/2/3/4)": "        "
    },
    {
        "image_path": "CXR3170_IM-1494/0.png",
        "ground_truth": "Heart size is normal. Aorta is tortuous and ectatic. Cardiomediastinal contours are normal. Lungs are clear without evidence of fibrosis. Pleural effusions or pneumothorax. Endplate sclerotic changes are present in the thoracic spine.",
        "generated_report": "the heart is normal in size the mediastinum is unremarkable the lungs are grossly clear bilateral breast prostheses are noted",
        "Evaluation(0/1/2/3/4)": "        "
    },
    {
        "image_path": "CXR3118_IM-1466/0.png",
        "ground_truth": "No pneumothorax, pleural effusion, or focal airspace disease. Heart size normal. Cardiomediastinal silhouette stable. Nodular densities consistent with chronic granulomatous disease. Bony structures appear intact.",
        "generated_report": "the heart is normal in size the mediastinum is unremarkable the lungs are clear",
        "Evaluation(0/1/2/3/4)": "        "
    },
    {
        "image_path": "CXR1109_IM-0076/0.png",
        "ground_truth": "Heart size and mediastinal contours appear within normal limits. Pulmonary vascularity is within normal limits. No focal consolidation, suspicious pulmonary opacity, pneumothorax or definite pleural effusion. Visualized osseous structures appear intact.",
        "generated_report": "the heart is normal in size the mediastinum is unremarkable the lungs are clear",
        "Evaluation(0/1/2/3/4)": "        "
    },
    {
        "image_path": "CXR1543_IM-0353/0.png",
        "ground_truth": "The cardiomediastinal silhouette is within normal limits. The lungs are normally inflated without evidence of focal airspace disease, pleural effusion, or pneumothorax. No acute osseus abnormality. Large hiatal hernia.",
        "generated_report": "the heart is normal in size the mediastinum is unremarkable the lungs are clear",
        "Evaluation(0/1/2/3/4)": "        "
    },
    {
        "image_path": "CXR937_IM-2433/0.png",
        "ground_truth": "Normal cardiac size. Normal pulmonary vasculature. No airspace disease. Negative for pneumothorax. Negative for acute osseous deformity. The thoracic spine has a normal appearance.",
        "generated_report": "the heart is normal in size the mediastinum is unremarkable the lungs are clear",
        "Evaluation(0/1/2/3/4)": "        "
    },
    {
        "image_path": "CXR3509_IM-1711-0001/0.png",
        "ground_truth": "The heart size and pulmonary vascularity appear within normal limits. Right pleural effusion is present and appears increased. No pneumothorax is identified. Some scattered XXXX of right base atelectasis are seen. Surgical XXXX remain in XXXX. The left lung appears clear.",
        "generated_report": "the heart is normal in size the mediastinum is stable xxxx sternotomy xxxx are again noted the lungs are hypoinflated small bilateral pleural effusions are present no focal consolidation or pneumothorax is seen",
        "Evaluation(0/1/2/3/4)": "        "
    },
    {
        "image_path": "CXR1855_IM-0555/0.png",
        "ground_truth": "Heart size within normal limits. There is focal left lateral base airspace disease. There is a 6 mm nodular opacity in the right midlung. No pneumothorax. No pleural effusion. No displaced rib fractures. There is an apparent deformity of the right humeral surgical neck. This is not seen on the comparison. Correlate clinically with history of fracture.",
        "generated_report": "the heart is normal in size the mediastinum is unremarkable the lungs are clear",
        "Evaluation(0/1/2/3/4)": "        "
    },
    {
        "image_path": "CXR1623_IM-0405/0.png",
        "ground_truth": "Normal cardiomediastinal contours. No pneumothorax, pleural effusions or focal lung consolidation.",
        "generated_report": "the heart is normal in size the mediastinum is unremarkable the lungs are clear",
        "Evaluation(0/1/2/3/4)": "        "
    },
    {
        "image_path": "CXR1598_IM-0389/0.png",
        "ground_truth": "Heart size, mediastinal contour, and pulmonary vascularity are within normal limits. No focal consolidation, pleural effusion, or pneumothorax is identified. No acute osseous abnormality identified.",
        "generated_report": "the cardiomediastinal silhouette and pulmonary vasculature are within normal limits in size the lungs are clear of focal airspace disease, pneumothorax, or pleural effusion there are no acute bony findings",
        "Evaluation(0/1/2/3/4)": "        "
    },
    {
        "image_path": "CXR2290_IM-0874/0.png",
        "ground_truth": "There are no focal areas of consolidation. No suspicious pulmonary opacities. Heart size within normal limits. No pleural effusions. No evidence of pneumothorax. Osseous structures are intact.",
        "generated_report": "the heart size and mediastinal silhouette are within normal limits for contour the lungs are clear no pneumothorax or pleural effusions the xxxx are intact",
        "Evaluation(0/1/2/3/4)": "        "
    },
    {
        "image_path": "CXR2760_IM-1207/0.png",
        "ground_truth": "There is minimal scarring within the left lung base. The lungs are otherwise clear. Heart size is normal. No pneumothorax.",
        "generated_report": "the heart is normal in size the mediastinum is unremarkable the lungs are clear",
        "Evaluation(0/1/2/3/4)": "        "
    },
    {
        "image_path": "CXR2577_IM-1077/0.png",
        "ground_truth": "Cardiomediastinal silhouette within normal limits. No acute bony abnormality. There are XXXX XXXX opacities, atelectasis versus airspace disease. No large effusion or pneumothorax.",
        "generated_report": "the heart size and mediastinal contours appear within normal limits no focal airspace consolidation, pleural effusion or pneumothorax no acute bony abnormalities",
        "Evaluation(0/1/2/3/4)": "        "
    },
    {
        "image_path": "CXR3083_IM-1442/0.png",
        "ground_truth": "The lungs and pleural spaces show no acute abnormality. Heart size and pulmonary vascularity within normal limits. .",
        "generated_report": "the heart is normal in size the mediastinum is unremarkable the lungs are clear",
        "Evaluation(0/1/2/3/4)": "        "
    },
    {
        "image_path": "CXR3582_IM-1761/0.png",
        "ground_truth": "Heart size is normal. The lungs are clear. There is no pneumothorax or large pleural effusion.",
        "generated_report": "the cardiomediastinal silhouette and pulmonary vasculature are within normal limits in size the lungs are clear of focal airspace disease, pneumothorax, or pleural effusion there are no acute bony findings",
        "Evaluation(0/1/2/3/4)": "        "
    },
    {
        "image_path": "CXR591_IM-2186/0.png",
        "ground_truth": "The cardiomediastinal silhouette is within normal limits. The lungs are clear without areas of focal consolidation. There is a calcified granuloma within the left lung base. There is suggestion of a deep sulcus sign on the right. No definite pleural line of pneumothorax visualized. There is age-indeterminate wedging of several midthoracic vertebral bodies.",
        "generated_report": "the heart is normal in size the mediastinum is unremarkable the lungs are clear",
        "Evaluation(0/1/2/3/4)": "        "
    },
    {
        "image_path": "CXR1788_IM-0513/0.png",
        "ground_truth": "The trachea is midline. Negative for pneumothorax, pleural effusion, or focal airspace consolidation. The heart size is normal.",
        "generated_report": "the heart is normal in size the mediastinum is unremarkable the lungs are clear",
        "Evaluation(0/1/2/3/4)": "        "
    },
    {
        "image_path": "CXR2100_IM-0731/0.png",
        "ground_truth": "The heart size and mediastinal contours appear within normal limits. Atherosclerotic calcification of the aorta. No focal airspace consolidation, pleural effusions or pneumothorax. Questionable thin-walled cavitary lesion in the right lower lobe, only seen on the AP view and may represent artifact. No acute bony abnormalities.",
        "generated_report": "the heart is normal in size the mediastinum is unremarkable mild xxxx opacities in the left lung base no focal infiltrate, pleural effusion or pneumothorax",
        "Evaluation(0/1/2/3/4)": "        "
    },
    {
        "image_path": "CXR3321_IM-1588/0.png",
        "ground_truth": "XXXX XXXX and lateral chest examination was obtained. The heart silhouette is normal in size and contour. Aortic XXXX appear unremarkable. Lungs demonstrate no acute findings. There is no effusion or pneumothorax.",
        "generated_report": "the heart is normal in size the mediastinum is unremarkable the lungs are clear there is no pleural effusion or pneumothorax",
        "Evaluation(0/1/2/3/4)": "        "
    },
    {
        "image_path": "CXR2660_IM-1142/0.png",
        "ground_truth": "Heart size normal. Lungs are clear. XXXX are normal. No pneumonia, effusions, edema, pneumothorax, adenopathy, nodules or masses.",
        "generated_report": "the heart is normal in size the mediastinum is unremarkable there is xxxx opacity in the left lung base the right lung is grossly clear",
        "Evaluation(0/1/2/3/4)": "        "
    },
    {
        "image_path": "CXR1282_IM-0188/0.png",
        "ground_truth": "Normal heart size and mediastinal contours. Patchy right lower lobe airspace opacities. No pleural effusion or pneumothorax. Visualized osseous structures are unremarkable in appearance.",
        "generated_report": "the heart is normal in size the mediastinum is unremarkable the lungs are clear",
        "Evaluation(0/1/2/3/4)": "        "
    },
    {
        "image_path": "CXR1517_IM-0335/0.png",
        "ground_truth": "The lungs are clear bilaterally. Specifically, no evidence of focal consolidation, pneumothorax, or pleural effusion.. Cardio mediastinal silhouette is unremarkable. Visualized osseous structures of the thorax are without acute abnormality.",
        "generated_report": "the heart is normal in size the mediastinum is unremarkable the lungs are clear",
        "Evaluation(0/1/2/3/4)": "        "
    },
    {
        "image_path": "CXR3653_IM-1815/0.png",
        "ground_truth": "The XXXX examination consists of frontal and lateral radiographs of the chest. There are diminished lung volumes with XXXX XXXX atelectasis. The cardiac silhouette is unchanged. There is mild to moderate tortuosity of the thoracic aorta. No focal consolidation, pleural effusion, or pneumothorax identified. Thoracic spondylosis is again seen.",
        "generated_report": "the heart is enlarged the central pulmonary vasculature is engorged no focal airspace consolidation no definite pleural effusion seen no visible pneumothorax there are relatively low lung volumes which causes mild bronchovascular crowding",
        "Evaluation(0/1/2/3/4)": "        "
    },
    {
        "image_path": "CXR1117_IM-0079/0.png",
        "ground_truth": "The cardiomediastinal silhouette and pulmonary vasculature are within normal limits in size. There is ill-defined airspace opacity in the posterior left lower lobe. There is focal opacity in the right upper lobe which suggests scar and/or granulomatous calcification. There is no pneumothorax or pleural effusion.",
        "generated_report": "the cardiomediastinal silhouette and pulmonary vasculature are within normal limits in size the lungs are clear of focal airspace disease, pneumothorax, or pleural effusion there are no acute bony findings",
        "Evaluation(0/1/2/3/4)": "        "
    },
    {
        "image_path": "CXR2008_IM-0658/0.png",
        "ground_truth": "No focal consolidation. No visualized pneumothorax. No pleural effusions. Heart size normal. The cardiomediastinal silhouette is unremarkable.",
        "generated_report": "the heart size and mediastinal silhouette are within normal limits for contour the lungs are clear no pneumothorax or pleural effusions",
        "Evaluation(0/1/2/3/4)": "        "
    },
    {
        "image_path": "CXR3975_IM-2035/0.png",
        "ground_truth": "No focal consolidation. No visualized pneumothorax. No large pleural effusions. Heart size normal. Cardiomediastinal silhouette is unremarkable.",
        "generated_report": "the heart is normal in size the mediastinum is unremarkable the lungs are clear",
        "Evaluation(0/1/2/3/4)": "        "
    },
    {
        "image_path": "CXR3426_IM-1656/0.png",
        "ground_truth": "The heart, pulmonary XXXX and mediastinum are within normal limits. There is no pleural effusion or pneumothorax. There is no focal air space opacity to suggest a pneumonia. There are minimal degenerative changes of the spine.",
        "generated_report": "the cardiomediastinal silhouette and pulmonary vasculature are within normal limits in size the lungs are clear of focal airspace disease, pneumothorax, or pleural effusion there are no acute bony findings",
        "Evaluation(0/1/2/3/4)": "        "
    },
    {
        "image_path": "CXR3722_IM-1859/0.png",
        "ground_truth": "The lungs are clear. Heart size is normal. No pneumothorax.",
        "generated_report": "the cardiomediastinal silhouette and pulmonary vasculature are within normal limits in size the lungs are clear of focal airspace disease, pneumothorax, or pleural effusion there are no acute bony findings",
        "Evaluation(0/1/2/3/4)": "        "
    },
    {
        "image_path": "CXR2695_IM-1166/0.png",
        "ground_truth": "The cardiac contours are normal. The lungs are hyperinflated with flattened diaphragms. No acute pulmonary findings. Thoracic spondylosis.",
        "generated_report": "the lungs are clear bilaterally specifically, no evidence of focal consolidation, pneumothorax, or pleural effusion cardio mediastinal silhouette is unremarkable visualized osseous structures of the thorax are without acute abnormality",
        "Evaluation(0/1/2/3/4)": "        "
    },
    {
        "image_path": "CXR814_IM-2345/0.png",
        "ground_truth": "There is a calcified granuloma in the lateral left base. There is no pleural effusion or pneumothorax. The heart is not significantly enlarged. There are calcified left hilar lymph XXXX. There are atherosclerotic changes of the aorta. Arthritic changes of the skeletal structures are noted as well as scoliosis and lumbar region.",
        "generated_report": "the heart is normal in size the mediastinum is unremarkable the lungs are grossly clear bilateral breast prostheses are noted",
        "Evaluation(0/1/2/3/4)": "        "
    },
    {
        "image_path": "CXR1133_IM-0090/0.png",
        "ground_truth": "Lungs are hyperexpanded. No infiltrates or masses. The eventration of the left hemidiaphragm identified previously is largely unchanged since the previous computed tomogram. Pulmonary XXXX are normal.",
        "generated_report": "the heart is mildly enlarged the aorta is atherosclerotic and ectatic chronic parenchymal changes are noted with mild scarring and/or subsegmental atelectasis in the right lung base no focal consolidation or significant pleural effusion identified costophrenic xxxx are blunted suggesting a small amount of bilateral pleural effusion no pneumothorax identified",
        "Evaluation(0/1/2/3/4)": "        "
    },
    {
        "image_path": "CXR3810_IM-1920/0.png",
        "ground_truth": "The heart and mediastinum are unremarkable. The lungs are clear without infiltrate. There is no effusion or pneumothorax. There is surgical clips projected over the left lung apex, as well as, over the right upper quadrant of the abdomen.",
        "generated_report": "the lungs are clear bilaterally specifically, no evidence of focal consolidation, pneumothorax, or pleural effusion cardio mediastinal silhouette is unremarkable visualized osseous structures of the thorax are without acute abnormality",
        "Evaluation(0/1/2/3/4)": "        "
    },
    {
        "image_path": "CXR859_IM-2380/0.png",
        "ground_truth": "The cardiomediastinal silhouette and vasculature are within normal limits for size and contour. XXXX right lower lung opacity XXXX represents combination of soft tissue overlay and minimal atelectasis. No focal airspace consolidation, pleural effusion, or pneumothorax. Osseous structures are within normal limits for patient age.",
        "generated_report": "the lungs are clear bilaterally specifically, no evidence of focal consolidation, pneumothorax, or pleural effusion cardio mediastinal silhouette is unremarkable visualized osseous structures of the thorax are without acute abnormality",
        "Evaluation(0/1/2/3/4)": "        "
    },
    {
        "image_path": "CXR1094_IM-0065/0.png",
        "ground_truth": "No acute osseous abnormality. The soft tissues are within normal limits. Normal appearing cardiomediastinal silhouette and hilar contours. Left lower lobe XXXX density XXXX representing atelectasis. No focal area of consolidation, pleural effusion, pneumothorax.",
        "generated_report": "the heart is normal in size the mediastinum is unremarkable the lungs are clear",
        "Evaluation(0/1/2/3/4)": "        "
    },
    {
        "image_path": "CXR1964_IM-0629/0.png",
        "ground_truth": "Heart size and mediastinal contours appear within normal limits. Pulmonary vascularity is within normal limits. No focal consolidation, suspicious pulmonary opacity, pneumothorax or definite pleural effusion. Visualized osseous structures appear intact.",
        "generated_report": "the heart is normal in size the mediastinum is unremarkable the lungs are clear",
        "Evaluation(0/1/2/3/4)": "        "
    },
    {
        "image_path": "CXR2275_IM-0862/0.png",
        "ground_truth": "The cardiomediastinal silhouette is within normal limits for size and contour. There is a right middle lobe nodule which is denser than adjacent XXXX is most XXXX calcified. The lungs are normally inflated without evidence of focal airspace disease, pleural effusion, or pneumothorax. Degenerative endplate changes of the spine.",
        "generated_report": "the heart is normal in size the mediastinum is unremarkable the lungs are clear",
        "Evaluation(0/1/2/3/4)": "        "
    },
    {
        "image_path": "CXR399_IM-2043/0.png",
        "ground_truth": "Heart size and pulmonary vascularity appear within normal limits. The lungs are free of focal airspace disease. No pleural effusion or pneumothorax is seen. Degenerative changes are present in the spine.",
        "generated_report": "the heart is normal in size the mediastinum is unremarkable the lungs are clear",
        "Evaluation(0/1/2/3/4)": "        "
    },
    {
        "image_path": "CXR391_IM-1986/0.png",
        "ground_truth": "Low lung volumes. Heart size normal. No focal airspace consolidations. No pneumothorax or effusions.",
        "generated_report": "the heart is normal in size the mediastinum is unremarkable there is xxxx patchy opacity in the left lung base which may represent atelectasis or infiltrate",
        "Evaluation(0/1/2/3/4)": "        "
    },
    {
        "image_path": "CXR760_IM-2310/0.png",
        "ground_truth": "There is minimal hyperexpansion and hyperlucency of the lungs suggestive of chronic lung disease, without focal consolidation, pneumothorax, or effusion identified. XXXX opacity in the left XXXX XXXX subsegmental atelectasis. Cardiomediastinal silhouette is grossly stable and within normal limits, with mild tortuosity and atherosclerosis of the thoracic aorta. Multilevel degenerative disc disease of the thoracolumbar spine noted without acute bony abnormality.",
        "generated_report": "the lungs are clear bilaterally specifically, no evidence of focal consolidation, pneumothorax, or pleural effusion cardio mediastinal silhouette is unremarkable visualized osseous structures of the thorax are without acute abnormality",
        "Evaluation(0/1/2/3/4)": "        "
    },
    {
        "image_path": "CXR3224_IM-1524/0.png",
        "ground_truth": "The cardiomediastinal silhouette is normal in size and contour. No focal consolidation, pneumothorax or large pleural effusion. Negative for acute bone abnormality.",
        "generated_report": "the cardiomediastinal silhouette and pulmonary vasculature are within normal limits in size the lungs are clear of focal airspace disease, pneumothorax, or pleural effusion there are no acute bony findings",
        "Evaluation(0/1/2/3/4)": "        "
    },
    {
        "image_path": "CXR1697_IM-0458/0.png",
        "ground_truth": "Lungs are clear bilaterally. Cardiac and mediastinal silhouettes are normal. Pulmonary vasculature is normal. No pneumothorax or pleural effusion. No acute bony abnormality.",
        "generated_report": "the heart size and mediastinal contours appear within normal limits low lung volumes no focal airspace consolidation, pleural effusion or pneumothorax no acute bony abnormalities",
        "Evaluation(0/1/2/3/4)": "        "
    },
    {
        "image_path": "CXR3594_IM-1772/0.png",
        "ground_truth": "The cardiomediastinal silhouette is normal. No focal airspace consolidation. No pneumothorax or pleural effusion.",
        "generated_report": "the heart is normal in size the mediastinum is unremarkable the lungs are clear",
        "Evaluation(0/1/2/3/4)": "        "
    },
    {
        "image_path": "CXR3836_IM-1939/0.png",
        "ground_truth": "The heart size is normal. The mediastinal contour is within normal limits. The lungs are free of any focal infiltrates. There are no nodules or masses. No visible pneumothorax. No visible pleural fluid. The XXXX are grossly normal. There is no visible free intraperitoneal air under the diaphragm.",
        "generated_report": "the heart is normal in size the mediastinum is unremarkable the lungs are clear",
        "Evaluation(0/1/2/3/4)": "        "
    },
    {
        "image_path": "CXR1226_IM-0150/0.png",
        "ground_truth": "The heart size is within normal limits. Trachea is midline. No pleural effusions or pneumothorax. Cardiomediastinal contours are normal. There is focal consolidation in the posterior segment of the right lower lobe. No bony or soft tissue abnormalities.",
        "generated_report": "the cardiomediastinal silhouette is within normal limits for size and contour the lungs are normally inflated without evidence of focal airspace disease, pleural effusion, or pneumothorax no acute osseus abnormality",
        "Evaluation(0/1/2/3/4)": "        "
    },
    {
        "image_path": "CXR3196_IM-1507/0.png",
        "ground_truth": "Both lungs are clear and expanded. Heart and mediastinum normal.",
        "generated_report": "the heart is normal in size the mediastinum is unremarkable the lungs are clear",
        "Evaluation(0/1/2/3/4)": "        "
    },
    {
        "image_path": "CXR3081_IM-1440/0.png",
        "ground_truth": "The heart is normal in size. The aorta is tortuous and ectatic. The lungs are clear without focal airspace opacity, pleural effusion, or pneumothorax. The osseous structures are intact.",
        "generated_report": "the lungs are clear bilaterally specifically, no evidence of focal consolidation, pneumothorax, or pleural effusion cardio mediastinal silhouette is unremarkable visualized osseous structures of the thorax are without acute abnormality",
        "Evaluation(0/1/2/3/4)": "        "
    },
    {
        "image_path": "CXR3639_IM-1804/0.png",
        "ground_truth": "The cardiac and mediastinal silhouette is normal There is no evidence of pneumomediastinum or pneumothorax. Clear lungs There are no large pleural effusions No evidence of displaced fractures.",
        "generated_report": "the cardiomediastinal silhouette and vasculature are within normal limits for size and contour the lungs are normally inflated and clear osseous structures are within normal limits for patient age",
        "Evaluation(0/1/2/3/4)": "        "
    },
    {
        "image_path": "CXR190_IM-0583/0.png",
        "ground_truth": "The heart is normal in size. The mediastinum is unremarkable. The lungs are clear. There is no obvious lytic or destructive lesion. No displaced rib fracture is evident.",
        "generated_report": "the cardiomediastinal silhouette and pulmonary vasculature are within normal limits in size the lungs are clear of focal airspace disease, pneumothorax, or pleural effusion there are no acute bony findings",
        "Evaluation(0/1/2/3/4)": "        "
    },
    {
        "image_path": "CXR1920_IM-0598/0.png",
        "ground_truth": "Cardiomediastinal silhouette is normal in size and contour. Pulmonary vasculature is normal in caliber. Lungs are clear of focal airspace disease, pneumothorax or pleural effusion. There are no acute bony findings.",
        "generated_report": "the cardiomediastinal silhouette and pulmonary vasculature are within normal limits in size the lungs are clear of focal airspace disease, pneumothorax, or pleural effusion there are no acute bony findings",
        "Evaluation(0/1/2/3/4)": "        "
    },
    {
        "image_path": "CXR2291_IM-0874/0.png",
        "ground_truth": "Heart size is normal. The lungs are clear. There are no focal air space consolidations. No pleural effusions or pneumothoraces. The hilar and mediastinal contours are normal. Normal pulmonary vascularity. Umbilical piercing.",
        "generated_report": "the heart is normal in size the mediastinum is unremarkable the lungs are clear",
        "Evaluation(0/1/2/3/4)": "        "
    },
    {
        "image_path": "CXR1017_IM-0013/0.png",
        "ground_truth": "Both lungs are clear and expanded with no infiltrates. Basilar focal atelectasis is present in the lingula. Heart size normal. Calcified right hilar XXXX are present",
        "generated_report": "the heart is normal in size the mediastinum is unremarkable the lungs are clear",
        "Evaluation(0/1/2/3/4)": "        "
    },
    {
        "image_path": "CXR3785_IM-1898/0.png",
        "ground_truth": "No pneumothorax or large pleural effusion. Mildly prominent perihilar opacities, XXXX due to bronchovascular crowding. Heart size within normal limits. Cardiomediastinal silhouette is XXXX. The bony structures appear intact.",
        "generated_report": "the heart is normal in size the mediastinum is unremarkable the lungs are clear",
        "Evaluation(0/1/2/3/4)": "        "
    },
    {
        "image_path": "CXR1972_IM-0633/0.png",
        "ground_truth": "There is a XXXX airspace opacity in the left upper lung. Heart size within normal limits. Mild calcification of the aortic XXXX. No pneumothorax or pleural effusions.",
        "generated_report": "the cardiomediastinal silhouette is within normal limits for size and contour the lungs are normally inflated without evidence of focal airspace disease, pleural effusion, or pneumothorax no acute osseus abnormality",
        "Evaluation(0/1/2/3/4)": "        "
    },
    {
        "image_path": "CXR3123_IM-1468/0.png",
        "ground_truth": "The heart is enlarged. Changes of XXXX sternotomy and bypass graft are identified in the lungs are grossly clear. XXXX right pleural thickening versus XXXX pleural effusion is noted. There is no acute infiltrate. No pneumothorax is seen. Mild granulomatous sequela are noted.",
        "generated_report": "the heart is normal in size stable appearance of coronary stent xxxx sternotomy xxxx are intact and aligned stable chronic appearing emphysematous changes no acute pneumonia, pleural effusion or pneumothorax no acute bony abnormalities",
        "Evaluation(0/1/2/3/4)": "        "
    },
    {
        "image_path": "CXR1851_IM-0553/0.png",
        "ground_truth": "Heart size is normal. No focal airspace consolidations. No pneumothorax or effusion. No acute osseous findings.",
        "generated_report": "the heart is normal in size the mediastinum is unremarkable the lungs are clear",
        "Evaluation(0/1/2/3/4)": "        "
    },
    {
        "image_path": "CXR264_IM-1125/0.png",
        "ground_truth": "Heart XXXX, mediastinum, XXXX, bony structures and lung XXXX are unremarkable. No significant interval change compared to prior study, no XXXX infiltrates noted.",
        "generated_report": "the heart is normal in size the pulmonary vascularity is within normal limits in appearance no focal air space opacities, pleural effusion, or pneumothorax a left chest cardiac generator and cardiac xxxx appear unchanged in position sternotomy xxxx appear intact",
        "Evaluation(0/1/2/3/4)": "        "
    },
    {
        "image_path": "CXR94_IM-2436/0.png",
        "ground_truth": "Heart size, mediastinal contour, and pulmonary vascularity are similar to comparison exam and within normal limits. No focal consolidation, suspicious pulmonary opacity, pleural effusion, or pneumothorax. The visualized osseous structures appear intact.",
        "generated_report": "the heart is normal in size the mediastinum is unremarkable the lungs are clear",
        "Evaluation(0/1/2/3/4)": "        "
    },
    {
        "image_path": "CXR278_IM-1218/0.png",
        "ground_truth": "No pneumothorax, pleural effusion, or focal airspace disease. Heart size normal. Stable cardiomediastinal silhouette. Nodular opacities consistent with chronic granulomatous disease. Bony structures intact.",
        "generated_report": "the cardiomediastinal silhouette is within normal limits for size and contour the lungs are normally inflated without evidence of focal airspace disease, pleural effusion, or pneumothorax no acute osseus abnormality",
        "Evaluation(0/1/2/3/4)": "        "
    },
    {
        "image_path": "CXR164_IM-0419/0.png",
        "ground_truth": "The Cardiopulmonary silhouette is normal. The Heart size is normal. The lungs are clear with no pulmonary effusions or pneumothorax.",
        "generated_report": "the heart is normal in size the mediastinum is unremarkable the lungs are clear",
        "Evaluation(0/1/2/3/4)": "        "
    },
    {
        "image_path": "CXR460_IM-2090/0.png",
        "ground_truth": "The lungs and pleural spaces show no acute abnormality. Heart size and pulmonary vascularity within normal limits. Mild tortuosity of the thoracic aorta, unchanged",
        "generated_report": "the lungs are clear bilaterally specifically, no evidence of focal consolidation, pneumothorax, or pleural effusion cardio mediastinal silhouette is unremarkable visualized osseous structures of the thorax are without acute abnormality",
        "Evaluation(0/1/2/3/4)": "        "
    },
    {
        "image_path": "CXR1409_IM-0260/0.png",
        "ground_truth": "No focal consolidation. No visualized pneumothorax. Heart size and cardiomediastinal silhouette are grossly unremarkable. No large pleural effusions.",
        "generated_report": "the cardiomediastinal silhouette is within normal limits for size and contour the lungs are normally inflated without evidence of focal airspace disease, pleural effusion, or pneumothorax no acute osseus abnormality",
        "Evaluation(0/1/2/3/4)": "        "
    },
    {
        "image_path": "CXR1236_IM-0158/0.png",
        "ground_truth": "The cardiomediastinal silhouette and pulmonary vasculature are within normal limits in size. The lungs are clear of focal airspace disease, pneumothorax, or pleural effusion. There are no acute bony findings.",
        "generated_report": "the cardiomediastinal silhouette and pulmonary vasculature are within normal limits in size the lungs are clear of focal airspace disease, pneumothorax, or pleural effusion there are no acute bony findings",
        "Evaluation(0/1/2/3/4)": "        "
    },
    {
        "image_path": "CXR3997_IM-2048/0.png",
        "ground_truth": "Heart size within normal limits. Small, nodular opacity in the right upper lobe. This does not look like an acute infiltrate, and more XXXX represents a granuloma. No pneumothorax or effusions.",
        "generated_report": "the heart is normal in size the mediastinum is unremarkable there is patchy infiltrate within the right lower lobe the lungs are otherwise grossly clear there is no pleural effusion or pneumothorax",
        "Evaluation(0/1/2/3/4)": "        "
    },
    {
        "image_path": "CXR1413_IM-0263/0.png",
        "ground_truth": "Heart size is within normal limits for AP technique. Low lung volumes with bronchovascular crowding. No focal infiltrate. No visible pneumothorax. No pleural effusion.",
        "generated_report": "the heart is mildly enlarged lung volumes are low there is no focal consolidation, pneumothorax, or large pleural effusion there are no acute bony abnormalities",
        "Evaluation(0/1/2/3/4)": "        "
    },
    {
        "image_path": "CXR3442_IM-1667/0.png",
        "ground_truth": "Normal cardiomediastinal contours. Low lung volumes with minimal left basilar opacities. No pneumothorax or pleural effusions.",
        "generated_report": "the heart is mildly enlarged lung volumes are low, with bronchovascular crowding at the bases there is no focal consolidation, pleural effusion, or pneumothorax there are degenerative changes of the spine",
        "Evaluation(0/1/2/3/4)": "        "
    },
    {
        "image_path": "CXR681_IM-2252-0001/0.png",
        "ground_truth": "Heart size and pulmonary vascularity appear within normal limits. Right PICC line is in XXXX. The tip has moved into the left innominate vein. There has been interval development of several ill-defined focal opacities in the left and right mid lung zones. No pneumothorax or pleural effusion is seen.",
        "generated_report": "the heart is normal in size the mediastinum is unremarkable the lungs are clear",
        "Evaluation(0/1/2/3/4)": "        "
    },
    {
        "image_path": "CXR1914_IM-0595/0.png",
        "ground_truth": "Stable heart size. Diffuse bilateral interstitial opacities. No pneumothorax. No effusions. No acute bony abnormalities.",
        "generated_report": "the heart is normal in size the mediastinum is unremarkable the lungs are clear",
        "Evaluation(0/1/2/3/4)": "        "
    },
    {
        "image_path": "CXR368_IM-1832/0.png",
        "ground_truth": "Cardiomediastinal silhouette and pulmonary vasculature are within normal limits. Lungs are clear. No pneumothorax or pleural effusion. No acute osseous findings.",
        "generated_report": "the cardiomediastinal silhouette is normal in size and contour no focal consolidation, pneumothorax or large pleural effusion normal xxxx",
        "Evaluation(0/1/2/3/4)": "        "
    },
    {
        "image_path": "CXR383_IM-1932/0.png",
        "ground_truth": "Normal heart size. No focal air space consolidation, pneumothorax, pleural effusion, or pulmonary edema. Anterior osteophytes of the thoracic spine.",
        "generated_report": "the heart is normal in size the mediastinum is unremarkable the lungs are clear",
        "Evaluation(0/1/2/3/4)": "        "
    },
    {
        "image_path": "CXR3816_IM-1925/0.png",
        "ground_truth": "Heart size is at the upper limits of normal. The pulmonary vascularity appears within normal limits. The lungs are free of focal airspace disease. No pleural effusion or pneumothorax is seen. Degenerative changes are present in the spine. No non-calcified nodules are identified.",
        "generated_report": "the heart is mildly enlarged lung volumes are low there is no focal consolidation, pneumothorax, or large pleural effusion there are calcified granulomas bilaterally cardiomegaly",
        "Evaluation(0/1/2/3/4)": "        "
    },
    {
        "image_path": "CXR1739_IM-0487/0.png",
        "ground_truth": "There is a cortical irregularity along the anterior margin of the sternum. In addition, there is a focal retrosternal hypodense convexity. The cardiac silhouette is within normal limits. The thoracic aorta is torturous however the mediastinal contours are within normal limits. There is no pneumothorax. There is no large pleural effusion. There is streaky XXXX opacity within the left lung base XXXX representing atelectasis. Otherwise, the lungs are clear. There is thoracic kyphosis. There is hyperinflation of the lungs.",
        "generated_report": "the heart is normal in size the mediastinum is unremarkable the lungs are clear",
        "Evaluation(0/1/2/3/4)": "        "
    },
    {
        "image_path": "CXR3578_IM-1758/0.png",
        "ground_truth": "The heart and lungs have XXXX XXXX in the interval. Both lungs are clear and expanded. Heart and mediastinum normal.",
        "generated_report": "the heart is normal in size the mediastinum is unremarkable the lungs are clear",
        "Evaluation(0/1/2/3/4)": "        "
    },
    {
        "image_path": "CXR3609_IM-1782/0.png",
        "ground_truth": "There is borderline cardiomegaly. Mediastinum and pulmonary vasculature are unremarkable. Lungs are clear. No pleural fluid or pneumothorax is appreciated.",
        "generated_report": "the heart is enlarged the central pulmonary vasculature is engorged no focal airspace consolidation no definite pleural effusion or pneumothorax there are mild degenerative changes of the thoracic spine cardiomegaly",
        "Evaluation(0/1/2/3/4)": "        "
    },
    {
        "image_path": "CXR2138_IM-0760/0.png",
        "ground_truth": "Normal heart size. Stable tortuous thoracic aorta. Prior granulomatous disease. Healed rib fractures appear stable. Focal opacity is noted in the left midlung overlying the 9th posterior rib which XXXX represents healing rib callus. No pneumothorax or pleural effusion.",
        "generated_report": "the heart is normal in size the mediastinum is unremarkable there is xxxx scarring or atelectasis of the left lung base the lungs are otherwise clear",
        "Evaluation(0/1/2/3/4)": "        "
    },
    {
        "image_path": "CXR1640_IM-0420/0.png",
        "ground_truth": "The heart is normal in size. The mediastinum is unremarkable. Small nodule in the right upper lung is stable. The lungs are otherwise clear.",
        "generated_report": "the heart is normal in size the mediastinum is unremarkable the lungs are clear",
        "Evaluation(0/1/2/3/4)": "        "
    },
    {
        "image_path": "CXR421_IM-2064/0.png",
        "ground_truth": "Lungs are clear without focal consolidation, effusion, or pneumothorax. Normal heart size. Bony thorax and soft tissues grossly unremarkable. Negative for pneumoperitoneum.",
        "generated_report": "the cardiomediastinal silhouette is within normal limits for appearance no focal areas of pulmonary consolidation no pneumothorax no pleural effusion the thoracic spine appears intact",
        "Evaluation(0/1/2/3/4)": "        "
    },
    {
        "image_path": "CXR97_IM-2460/0.png",
        "ground_truth": "The cardiac contours are normal. The lungs are clear. Thoracic spondylosis.",
        "generated_report": "the heart is normal in size the mediastinum is unremarkable the lungs are clear",
        "Evaluation(0/1/2/3/4)": "        "
    },
    {
        "image_path": "CXR2608_IM-1098/0.png",
        "ground_truth": "Consolidation and costophrenic XXXX blunting persists in both lower lobes. Heart and pulmonary XXXX remain normal. No XXXX infiltrates.",
        "generated_report": "the heart is large bilateral interstitial opacities are noted the mediastinum is prominent for the patient's age there is a small right pleural effusion no pneumothorax is seen",
        "Evaluation(0/1/2/3/4)": "        "
    },
    {
        "image_path": "CXR3846_IM-1946/0.png",
        "ground_truth": "Heart size and mediastinal contour are normal. Pulmonary vascularity is normal. The right lung is clear. There is a recurrence moderate-sized left pleural effusion. No pneumothorax. Limited right base stringy density compatible with atelectasis. Dextroscoliosis of the thoracic spine.",
        "generated_report": "there is a moderate sized left pleural effusion, increased in size since the previous exam left basilar opacities are present the right lung appears clear heart size normal",
        "Evaluation(0/1/2/3/4)": "        "
    },
    {
        "image_path": "CXR3173_IM-1495/0.png",
        "ground_truth": "Lungs are clear. Heart size normal. No pneumothorax.",
        "generated_report": "the heart size and cardiomediastinal silhouette are normal there is no focal air space opacity, pleural effusion, or pneumothorax the osseous structures are intact",
        "Evaluation(0/1/2/3/4)": "        "
    },
    {
        "image_path": "CXR352_IM-1718/0.png",
        "ground_truth": "The cardiomediastinal silhouette is within normal limits for appearance. The trachea is midline. No focal pulmonary consolidation. No pneumothorax. No pleural effusion. Minimal degenerative changes of the thoracic spine.",
        "generated_report": "the cardiomediastinal silhouette and pulmonary vasculature are within normal limits in size the lungs are clear of focal airspace disease, pneumothorax, or pleural effusion there are no acute bony findings",
        "Evaluation(0/1/2/3/4)": "        "
    },
    {
        "image_path": "CXR3589_IM-1767/0.png",
        "ground_truth": "Cardiomediastinal contour and pulmonary vascularity stable and within normal limits. Lung volumes are slightly low. There are streaky left basal opacities. No pleural effusion or pneumothorax. No acute osseous findings. No free air is demonstrated.",
        "generated_report": "the heart is normal in size the mediastinum is unremarkable the lungs are clear",
        "Evaluation(0/1/2/3/4)": "        "
    },
    {
        "image_path": "CXR3180_IM-1500/0.png",
        "ground_truth": "The heart is normal in size and contour. The lungs are clear, without evidence of infiltrate. There is no pneumothorax or effusion.",
        "generated_report": "the cardiomediastinal silhouette and pulmonary vasculature are within normal limits in size the lungs are clear of focal airspace disease, pneumothorax, or pleural effusion there are no acute bony findings",
        "Evaluation(0/1/2/3/4)": "        "
    },
    {
        "image_path": "CXR699_IM-2263/0.png",
        "ground_truth": "Stable enlargement of the cardiac silhouette, stable mediastinal contours. Increased interstitial markings in the central lungs and bases, right greater than left. XXXX opacity on the lateral view over the heart also present on the previous exam suggesting chronic subsegmental atelectasis or scarring. No definite pleural effusion seen.",
        "generated_report": "the heart is top normal in size the mediastinum is stable the aorta is atherosclerotic xxxx opacities are noted in the lung bases compatible with scarring or atelectasis there is no acute infiltrate or pneumothorax",
        "Evaluation(0/1/2/3/4)": "        "
    },
    {
        "image_path": "CXR2616_IM-1106/0.png",
        "ground_truth": "Frontal and lateral views of the chest show normal size and configuration of the cardiac silhouette. The right costophrenic sulcus is blunted. There is an the right base XXXX/fluid level. The left lung is clear.",
        "generated_report": "the heart is normal in size the mediastinum is unremarkable the lungs are clear",
        "Evaluation(0/1/2/3/4)": "        "
    },
    {
        "image_path": "CXR1011_IM-0013/0.png",
        "ground_truth": "The heart is top normal in size. The mediastinum is unremarkable. The lungs are clear.",
        "generated_report": "the cardiac contours are normal the lungs are clear thoracic spondylosis",
        "Evaluation(0/1/2/3/4)": "        "
    },
    {
        "image_path": "CXR2529_IM-1044/0.png",
        "ground_truth": "The lungs are clear bilaterally. Specifically, no evidence of focal consolidation, pneumothorax, or pleural effusion.. Cardio mediastinal silhouette is unremarkable. Visualized osseous structures of the thorax are without acute abnormality.",
        "generated_report": "the heart is normal in size the mediastinum is unremarkable the lungs are clear",
        "Evaluation(0/1/2/3/4)": "        "
    },
    {
        "image_path": "CXR3294_IM-1573/0.png",
        "ground_truth": "The cardiomediastinal silhouette is within normal limits for appearance. The thoracic aorta is tortuous. A calcified granuloma is identified in the right middle lobe. No focal areas of pulmonary consolidation. No pneumothorax. No pleural effusion. The thoracic spine appears intact. No acute displaced rib fractures.",
        "generated_report": "the lungs are clear bilaterally specifically, no evidence of focal consolidation, pneumothorax, or pleural effusion cardiomediastinal silhouette is unremarkable visualized osseous structures of the thorax are without acute abnormality",
        "Evaluation(0/1/2/3/4)": "        "
    },
    {
        "image_path": "CXR3000_IM-1386-0001/0.png",
        "ground_truth": "There are multiple bilateral pulmonary nodules. For example, there is a 12 mm left lower lobe nodule, XXXX seen on the frontal view. There is no pleural effusion or pneumothorax. Heart size is within normal limits. The left hilar contour is prominent. There are diffuse degenerative changes of the spine.",
        "generated_report": "the heart is normal in size the mediastinum is unremarkable the lungs are clear",
        "Evaluation(0/1/2/3/4)": "        "
    },
    {
        "image_path": "CXR1180_IM-0123/0.png",
        "ground_truth": "Heart size and pulmonary vascularity appear within normal limits. There is mild tortuosity to the descending thoracic aorta. The lungs are free of focal airspace disease. No pleural effusion or pneumothorax is seen. No discrete nodules or adenopathy are noted. Degenerative changes are present in the spine.",
        "generated_report": "the lungs are clear bilaterally specifically, no evidence of focal consolidation, pneumothorax, or pleural effusion cardiomediastinal silhouette is unremarkable visualized osseous structures of the thorax are without acute abnormality",
        "Evaluation(0/1/2/3/4)": "        "
    },
    {
        "image_path": "CXR2243_IM-0840/0.png",
        "ground_truth": "The heart is normal size. The mediastinum is unremarkable. There is no pleural effusion, pneumothorax, or focal airspace disease. There is a stable calcified granuloma within the left lower lobe. There are stable chronic degenerative changes of the thoracic spine.",
        "generated_report": "the lungs are clear there is no pleural effusion or pneumothorax the heart and mediastinum are normal the skeletal structures are normal",
        "Evaluation(0/1/2/3/4)": "        "
    },
    {
        "image_path": "CXR3570_IM-1754/0.png",
        "ground_truth": "Normal heart size mediastinal contours. Subsegmental atelectasis versus scarring in the right midlung and left lower lobe. No focal airspace disease. No pleural effusion or pneumothorax. Low lung volumes. Visualized bony structures are unremarkable in appearance.",
        "generated_report": "the heart size and mediastinal contours appear within normal limits there are low lung volumes with left basilar subsegmental atelectasis no large focal airspace consolidation no pleural effusions no pneumothorax",
        "Evaluation(0/1/2/3/4)": "        "
    },
    {
        "image_path": "CXR1273_IM-0183/0.png",
        "ground_truth": "Heart is mildly enlarged stable. Mediastinal contour is normal. Pulmonary vascularity is normal. Lungs are hyperexpanded but clear. No pleural effusions or pneumothoraces.",
        "generated_report": "the lungs and pleural spaces show no acute abnormality heart size is mildly enlarged xxxx sternotomy xxxx are intact",
        "Evaluation(0/1/2/3/4)": "        "
    },
    {
        "image_path": "CXR3384_IM-1631/0.png",
        "ground_truth": "Both lungs are clear and expanded. Heart and mediastinum normal.",
        "generated_report": "the heart is normal in size the mediastinum is unremarkable the lungs are clear",
        "Evaluation(0/1/2/3/4)": "        "
    },
    {
        "image_path": "CXR1873_IM-0565/0.png",
        "ground_truth": "Cardiomediastinal silhouette is within normal limits. No focal consolidation, pneumothorax, or pleural effusion. No acute bony abnormalities. Degenerative changes of the thoracic spine.",
        "generated_report": "the cardiomediastinal silhouette and pulmonary vasculature are within normal limits in size the lungs are mildly hypoinflated but clear of focal airspace disease there is no pneumothorax there is mild degenerative disc change of the thoracic spine",
        "Evaluation(0/1/2/3/4)": "        "
    },
    {
        "image_path": "CXR1472_IM-0305/0.png",
        "ground_truth": "Normal cardiac contour. Clear hyperexpanded lungs bilaterally with no pneumothorax or pleural effusion.",
        "generated_report": "the heart is normal in size the mediastinum is unremarkable there is xxxx patchy opacity in the left base the lungs are otherwise grossly clear there is no pleural effusion or pneumothorax",
        "Evaluation(0/1/2/3/4)": "        "
    },
    {
        "image_path": "CXR1526_IM-0341/0.png",
        "ground_truth": "No focal consolidation. No visualized pneumothorax. No large pleural effusions. The heart size and cardiomediastinal silhouette is grossly unremarkable. There is motion artifact on the lateral radiograph.",
        "generated_report": "the heart is normal in size the mediastinum is unremarkable the lungs are clear",
        "Evaluation(0/1/2/3/4)": "        "
    },
    {
        "image_path": "CXR93_IM-2428/0.png",
        "ground_truth": "Lungs are clear without focal consolidation, effusion, or pneumothorax. Normal heart size. Negative for pneumoperitoneum. Mild degenerative changes of the thoracic spine.",
        "generated_report": "the cardiomediastinal silhouette is within normal limits for size and contour the lungs are normally inflated without evidence of focal airspace disease, pleural effusion, or pneumothorax no acute osseus abnormality",
        "Evaluation(0/1/2/3/4)": "        "
    },
    {
        "image_path": "CXR13_IM-0198/0.png",
        "ground_truth": "The cardiac silhouette is borderline enlarged. Otherwise, there is no focal opacity. Mediastinal contours are within normal limits. There is no large pleural effusion. No pneumothorax.",
        "generated_report": "sternotomy xxxx noted suture material overlying the left upper lung, stable from prior exam no focal consolidation, large effusion, or pneumothorax cardiomediastinal silhouette is stable xxxx degenerative changes of the thoracic spine",
        "Evaluation(0/1/2/3/4)": "        "
    },
    {
        "image_path": "CXR3423_IM-1656/0.png",
        "ground_truth": "the heart size is normal. There is tortuosity of aorta. Pulmonary vascularity is normal. No focal airspace disease or effusion. Degenerative changes in the thoracic spine.",
        "generated_report": "the heart is normal in size the mediastinum is unremarkable the lungs are hypoinflated no focal consolidation is seen no large pleural effusion is seen",
        "Evaluation(0/1/2/3/4)": "        "
    },
    {
        "image_path": "CXR3422_IM-1656/0.png",
        "ground_truth": "Heart size normal. Lungs are clear. XXXX are normal. No pneumonia, effusions, edema, pneumothorax, adenopathy, nodules or masses.",
        "generated_report": "the heart is normal in size the mediastinum is unremarkable the lungs are clear",
        "Evaluation(0/1/2/3/4)": "        "
    },
    {
        "image_path": "CXR107_IM-0049/0.png",
        "ground_truth": "The lungs are clear bilaterally. Specifically, no evidence of focal consolidation, pneumothorax, or pleural effusion.. Cardio mediastinal silhouette is unremarkable. Visualized osseous structures of the thorax are without acute abnormality.",
        "generated_report": "the heart is normal in size the mediastinum is unremarkable the lungs are clear",
        "Evaluation(0/1/2/3/4)": "        "
    },
    {
        "image_path": "CXR2924_IM-1327/0.png",
        "ground_truth": "The heart size is normal. The mediastinal contour is within normal limits. The lungs are free of any focal infiltrates. There is a small calcified granuloma within the left upper lobe. There are no nodules or masses. No visible pneumothorax. No visible pleural fluid. The XXXX are grossly normal. There is no visible free intraperitoneal air under the diaphragm.",
        "generated_report": "the heart is normal in size the mediastinum is unremarkable the lungs are clear",
        "Evaluation(0/1/2/3/4)": "        "
    },
    {
        "image_path": "CXR3430_IM-1659/0.png",
        "ground_truth": "Heart size mildly to moderately enlarged, distal tip dual-lumen catheter near the caval atrial junction. Mild vascular cephalization, no definite interstitial changes of pulmonary edema, no focal alveolar consolidation. No pleural effusion XXXX demonstrated.",
        "generated_report": "the heart is normal in size the mediastinum is unremarkable the lungs are clear",
        "Evaluation(0/1/2/3/4)": "        "
    },
    {
        "image_path": "CXR290_IM-1303/0.png",
        "ground_truth": "The lungs are clear. There are multiple surgical XXXX seen near the apical regions and lower cervical region bilaterally. The heart and mediastinum are normal. There is a screw in the right shoulder. The soft tissues are normal.",
        "generated_report": "the cardiomediastinal silhouette and pulmonary vasculature are within normal limits in size the lungs are clear of focal airspace disease, pneumothorax, or pleural effusion there are no acute bony findings",
        "Evaluation(0/1/2/3/4)": "        "
    },
    {
        "image_path": "CXR2_IM-0652/0.png",
        "ground_truth": "Borderline cardiomegaly. Midline sternotomy XXXX. Enlarged pulmonary arteries. Clear lungs. Inferior XXXX XXXX XXXX.",
        "generated_report": "the heart is normal in size the mediastinum is stable xxxx sternotomy xxxx are intact the lungs are clear",
        "Evaluation(0/1/2/3/4)": "        "
    },
    {
        "image_path": "CXR2612_IM-1103/0.png",
        "ground_truth": "The cardiomediastinal silhouette and pulmonary vasculature are within normal limits in size. The lungs are clear of focal airspace disease, pneumothorax, or pleural effusion. There are no acute bony findings.",
        "generated_report": "the cardiomediastinal silhouette and pulmonary vasculature are within normal limits in size the lungs are clear of focal airspace disease, pneumothorax, or pleural effusion there are no acute bony findings",
        "Evaluation(0/1/2/3/4)": "        "
    },
    {
        "image_path": "CXR226_IM-0851/0.png",
        "ground_truth": "The cardiac contours are normal. The lungs are clear. Thoracic spondylosis.",
        "generated_report": "the heart is normal in size the mediastinum is unremarkable the lungs are clear",
        "Evaluation(0/1/2/3/4)": "        "
    },
    {
        "image_path": "CXR2312_IM-0887/0.png",
        "ground_truth": "The heart is normal in size. The mediastinum is unremarkable. The lungs are clear.",
        "generated_report": "the heart is normal in size the mediastinum is unremarkable the lungs are clear",
        "Evaluation(0/1/2/3/4)": "        "
    },
    {
        "image_path": "CXR3030_IM-1405/1.png",
        "ground_truth": "Normal cardiomediastinal silhouette. There is no focal consolidation. There are no XXXX of a large pleural effusion. There is no pneumothorax. There is no acute bony abnormality seen.",
        "generated_report": "the heart is normal in size the mediastinum is unremarkable the lungs are clear",
        "Evaluation(0/1/2/3/4)": "        "
    },
    {
        "image_path": "CXR3957_IM-2022/1.png",
        "ground_truth": "Cardiac and mediastinal contours are within normal limits. The lungs are clear. Bony structures are intact.",
        "generated_report": "the lungs are clear bilaterally specifically, no evidence of focal consolidation, pneumothorax, or pleural effusion cardio mediastinal silhouette is unremarkable visualized osseous structures of the thorax are without acute abnormality",
        "Evaluation(0/1/2/3/4)": "        "
    },
    {
        "image_path": "CXR1347_IM-0225/1.png",
        "ground_truth": "The cardiomediastinal silhouette is normal in size and contour. No focal consolidation, pneumothorax or large pleural effusion. Negative for acute displaced rib fracture.",
        "generated_report": "the heart is normal in size the mediastinum is unremarkable the lungs are clear",
        "Evaluation(0/1/2/3/4)": "        "
    },
    {
        "image_path": "CXR34_IM-1644/1.png",
        "ground_truth": "The heart is normal in size and contour. The lungs are clear, without evidence of infiltrate. There is no pneumothorax or effusion.",
        "generated_report": "the cardiomediastinal silhouette and pulmonary vasculature are within normal limits in size the lungs are clear of airspace disease, pleural effusion, or pneumothorax the osseous structures are intact",
        "Evaluation(0/1/2/3/4)": "        "
    },
    {
        "image_path": "CXR1176_IM-0119/1.png",
        "ground_truth": "The lungs and pleural spaces show no acute abnormality. Heart size and pulmonary vascularity within normal limits. .",
        "generated_report": "the lungs are clear there is no pleural effusion or pneumothorax the heart and mediastinum are normal the skeletal structures are normal",
        "Evaluation(0/1/2/3/4)": "        "
    },
    {
        "image_path": "CXR2480_IM-1009/1.png",
        "ground_truth": "The heart is normal in size and contour. There is no mediastinal widening. The lungs are clear bilaterally. No large pleural effusion or pneumothorax. The XXXX are intact.",
        "generated_report": "the heart is normal in size the mediastinum is unremarkable the lungs are clear",
        "Evaluation(0/1/2/3/4)": "        "
    },
    {
        "image_path": "CXR1005_IM-0006/1.png",
        "ground_truth": "Cardiac and mediastinal contours are within normal limits. The lungs are clear. Bony structures are intact.",
        "generated_report": "the heart is normal in size the mediastinum is unremarkable the lungs are clear",
        "Evaluation(0/1/2/3/4)": "        "
    },
    {
        "image_path": "CXR325_IM-1539/1.png",
        "ground_truth": "Lungs are clear. No pleural effusions or pneumothoraces. Heart and mediastinum of normal size and contour.",
        "generated_report": "the heart is normal in size the mediastinum is unremarkable the lungs are clear",
        "Evaluation(0/1/2/3/4)": "        "
    },
    {
        "image_path": "CXR3991_IM-2044/1.png",
        "ground_truth": "The cardiac contours are normal. The lungs are clear. Thoracic spondylosis.",
        "generated_report": "the cardiac contours are normal the lungs are clear thoracic spondylosis",
        "Evaluation(0/1/2/3/4)": "        "
    },
    {
        "image_path": "CXR3460_IM-1681/1.png",
        "ground_truth": "The heart and mediastinum are unremarkable. The lungs are clear without infiltrate. There is no effusion or pneumothorax.",
        "generated_report": "the heart is normal in size the mediastinum is unremarkable the lungs are clear",
        "Evaluation(0/1/2/3/4)": "        "
    },
    {
        "image_path": "CXR1425_IM-0272/1.png",
        "ground_truth": "The lungs are clear bilaterally. Specifically, no evidence of focal consolidation, pneumothorax, or pleural effusion.. Cardio mediastinal silhouette is unremarkable. Visualized osseous structures of the thorax are without acute abnormality.",
        "generated_report": "the heart is normal in size the mediastinum is unremarkable the lungs are clear",
        "Evaluation(0/1/2/3/4)": "        "
    },
    {
        "image_path": "CXR1966_IM-0629/1.png",
        "ground_truth": "The heart is normal in size. The mediastinum is unremarkable. The lungs are clear.",
        "generated_report": "the cardiomediastinal silhouette and pulmonary vasculature are within normal limits in size the lungs are clear of focal airspace disease, pneumothorax, or pleural effusion there are no acute bony findings",
        "Evaluation(0/1/2/3/4)": "        "
    },
    {
        "image_path": "CXR2686_IM-1158/1.png",
        "ground_truth": "Heart size within normal limits. No focal airspace disease. No pneumothorax or effusions.",
        "generated_report": "the lungs are clear bilaterally specifically, no evidence of focal consolidation, pneumothorax, or pleural effusion cardio mediastinal silhouette is unremarkable visualized osseous structures of the thorax are without acute abnormality",
        "Evaluation(0/1/2/3/4)": "        "
    },
    {
        "image_path": "CXR3445_IM-1668/1.png",
        "ground_truth": "No gross consolidation, atelectasis or infiltrate. No pleural fluid collection or pneumothorax. Cardiomediastinal silhouette is within normal limits. XXXX XXXX is intact.",
        "generated_report": "the heart is normal in size the mediastinum is unremarkable the lungs are clear",
        "Evaluation(0/1/2/3/4)": "        "
    },
    {
        "image_path": "CXR3734_IM-1866/1.png",
        "ground_truth": "Lungs are clear bilaterally. Cardiac and mediastinal silhouettes are normal. Pulmonary vasculature is normal. No pneumothorax or pleural effusion. No acute bony abnormality.",
        "generated_report": "the heart is normal in size the mediastinum is unremarkable the lungs are grossly clear bilateral breast prostheses are noted",
        "Evaluation(0/1/2/3/4)": "        "
    },
    {
        "image_path": "CXR344_IM-1664/1.png",
        "ground_truth": "The lungs are clear bilaterally. Specifically, no evidence of focal consolidation, pneumothorax, or pleural effusion.. Cardio mediastinal silhouette is unremarkable. Visualized osseous structures of the thorax are without acute abnormality.",
        "generated_report": "the cardiomediastinal silhouette and pulmonary vasculature are within normal limits in size the lungs are clear of focal airspace disease, pneumothorax, or pleural effusion there are no acute bony findings",
        "Evaluation(0/1/2/3/4)": "        "
    },
    {
        "image_path": "CXR3335_IM-1598/1.png",
        "ground_truth": "Heart size and mediastinal contour are normal. Pulmonary vascularity is normal. Lungs are clear. No pleural effusions or pneumothoraces. Degenerative changes in the thoracic spine.",
        "generated_report": "the heart is normal in size the mediastinum is unremarkable the lungs are clear",
        "Evaluation(0/1/2/3/4)": "        "
    },
    {
        "image_path": "CXR1997_IM-0651/1.png",
        "ground_truth": "Heart size normal. Lungs are clear. XXXX are normal. No pneumonia, effusions, edema, pneumothorax, adenopathy, nodules or masses.",
        "generated_report": "the lungs are clear bilaterally specifically, no evidence of focal consolidation, pneumothorax, or pleural effusion cardio mediastinal silhouette is unremarkable visualized osseous structures of the thorax are without acute abnormality",
        "Evaluation(0/1/2/3/4)": "        "
    },
    {
        "image_path": "CXR1259_IM-0175/1.png",
        "ground_truth": "The heart is normal in size. The mediastinum is unremarkable. The lungs are clear.",
        "generated_report": "the lungs are clear bilaterally specifically, no evidence of focal consolidation, pneumothorax, or pleural effusion cardio mediastinal silhouette is unremarkable visualized osseous structures of the thorax are without acute abnormality",
        "Evaluation(0/1/2/3/4)": "        "
    },
    {
        "image_path": "CXR1812_IM-0525/1.png",
        "ground_truth": "No focal consolidation, suspicious pulmonary opacity, pneumothorax or definite pleural effusion. Heart size and pulmonary vascularity within normal limits, visualized osseous structures appear intact.",
        "generated_report": "the heart is normal in size the mediastinum is unremarkable the lungs are clear",
        "Evaluation(0/1/2/3/4)": "        "
    },
    {
        "image_path": "CXR2232_IM-0832/1.png",
        "ground_truth": "The lungs are clear bilaterally. Specifically, no evidence of focal consolidation, pneumothorax, or pleural effusion. Cardiomediastinal silhouette is unremarkable. Visualized osseous structures of the thorax are without acute abnormality.",
        "generated_report": "the heart is normal in size the mediastinum is unremarkable the lungs are clear",
        "Evaluation(0/1/2/3/4)": "        "
    },
    {
        "image_path": "CXR2734_IM-1189/1.png",
        "ground_truth": "The cardiomediastinal silhouette is within normal limits for size and contour. The lungs are normally inflated without evidence of focal airspace disease, pleural effusion, or pneumothorax. Osseous structures are within normal limits for patient age..",
        "generated_report": "the heart is normal in size the mediastinum is unremarkable the lungs are clear",
        "Evaluation(0/1/2/3/4)": "        "
    },
    {
        "image_path": "CXR2098_IM-0728/1.png",
        "ground_truth": "The heart size is normal. Lungs are clear. There is no pleural line to suggest pneumothorax or costophrenic XXXX blunting to suggest large pleural effusion. Bony structures are within normal limits.",
        "generated_report": "the lungs are clear bilaterally specifically, no evidence of focal consolidation, pneumothorax, or pleural effusion cardiomediastinal silhouette is unremarkable visualized osseous structures of the thorax are without acute abnormality",
        "Evaluation(0/1/2/3/4)": "        "
    },
    {
        "image_path": "CXR2099_IM-0729/1.png",
        "ground_truth": "The lungs are clear bilaterally. Specifically, no evidence of focal consolidation, pneumothorax, or pleural effusion.. Cardio mediastinal silhouette is unremarkable. Visualized osseous structures of the thorax are without acute abnormality.",
        "generated_report": "the heart is normal in size the mediastinum is unremarkable the lungs are clear",
        "Evaluation(0/1/2/3/4)": "        "
    },
    {
        "image_path": "CXR3883_IM-1971/1.png",
        "ground_truth": "No pneumothorax, pleural effusion or airspace consolidation. Heart size and pulmonary vasculature appear within normal limits. XXXX XXXX are intact.",
        "generated_report": "the cardiomediastinal silhouette and pulmonary vasculature are within normal limits in size the lungs are clear of focal airspace disease, pneumothorax, or pleural effusion there are no acute bony findings",
        "Evaluation(0/1/2/3/4)": "        "
    },
    {
        "image_path": "CXR269_IM-1161/1.png",
        "ground_truth": "The cardiomediastinal silhouette is normal size and configuration. Pulmonary vasculature within normal limits. The lungs are well-aerated. There is no pneumothorax, pleural effusion, or focal consolidation.",
        "generated_report": "the lungs are clear there is no pleural effusion or pneumothorax the heart and mediastinum are normal the skeletal structures are normal",
        "Evaluation(0/1/2/3/4)": "        "
    },
    {
        "image_path": "CXR1854_IM-0555/1.png",
        "ground_truth": "The cardiomediastinal silhouette is normal in size and contour. No focal consolidation, pneumothorax or large pleural effusion. Negative for acute displaced rib fracture.",
        "generated_report": "the heart is normal in size the mediastinum is unremarkable the lungs are clear",
        "Evaluation(0/1/2/3/4)": "        "
    },
    {
        "image_path": "CXR1467_IM-0302/1.png",
        "ground_truth": "The lungs are clear bilaterally. Specifically, no evidence of focal consolidation, pneumothorax, or pleural effusion. Cardiomediastinal silhouette is unremarkable. Visualized osseous structures of the thorax are without acute abnormality.",
        "generated_report": "the heart is normal in size and contour the lungs are clear, without evidence of infiltrate there is no pneumothorax or effusion",
        "Evaluation(0/1/2/3/4)": "        "
    },
    {
        "image_path": "CXR3098_IM-1450/1.png",
        "ground_truth": "Heart size and mediastinal contours appear within normal limits. Pulmonary vascularity is within normal limits. No focal consolidation, suspicious pulmonary opacity, pneumothorax or definite pleural effusion. Visualized osseous structures appear intact.",
        "generated_report": "the cardiomediastinal silhouette and pulmonary vasculature are within normal limits in size the lungs are clear of focal airspace disease, pneumothorax, or pleural effusion there are no acute bony findings",
        "Evaluation(0/1/2/3/4)": "        "
    },
    {
        "image_path": "CXR1008_IM-0009/1.png",
        "ground_truth": "Heart size and mediastinal contours are normal in appearance. No consolidative airspace opacities. No radiographic evidence of pleural effusion or pneumothorax. Visualized osseous structures appear intact.",
        "generated_report": "the lungs are clear bilaterally specifically, no evidence of focal consolidation, pneumothorax, or pleural effusion cardio mediastinal silhouette is unremarkable visualized osseous structures of the thorax are without acute abnormality",
        "Evaluation(0/1/2/3/4)": "        "
    },
    {
        "image_path": "CXR1632_IM-0413/1.png",
        "ground_truth": "The lungs are clear bilaterally. Specifically, no evidence of focal consolidation, pneumothorax, or pleural effusion.. Cardio mediastinal silhouette is unremarkable. Visualized osseous structures of the thorax are without acute abnormality.",
        "generated_report": "the heart size and mediastinal silhouette are within normal limits for contour the lungs are clear no pneumothorax or pleural effusion no acute bony abnormality",
        "Evaluation(0/1/2/3/4)": "        "
    },
    {
        "image_path": "CXR2851_IM-1260-0001/1.png",
        "ground_truth": "The cardiomediastinal silhouette and pulmonary vasculature are within normal limits in size. The lungs are clear of focal airspace disease, pneumothorax, or pleural effusion. There are no acute bony findings.",
        "generated_report": "the cardiomediastinal silhouette and pulmonary vasculature are within normal limits there is no pneumothorax or pleural effusion there are no focal areas of consolidation there are small calcified granulomata in the right lateral lung",
        "Evaluation(0/1/2/3/4)": "        "
    },
    {
        "image_path": "CXR3427_IM-1657/1.png",
        "ground_truth": "The cardiac silhouette and mediastinum size are within normal limits. There is no pulmonary edema. There is no focal consolidation. There are no XXXX of a large pleural effusion. There is no evidence of pneumothorax.",
        "generated_report": "the heart is normal in size the mediastinum is unremarkable the lungs are clear",
        "Evaluation(0/1/2/3/4)": "        "
    },
    {
        "image_path": "CXR2005_IM-0656/1.png",
        "ground_truth": "Heart size normal. Lungs are clear. XXXX are normal. No pneumonia, effusions, edema, pneumothorax, adenopathy, nodules or masses.",
        "generated_report": "the cardiomediastinal silhouette and pulmonary vasculature are within normal limits in size the lungs are clear of focal airspace disease, pneumothorax, or pleural effusion there are no acute bony findings",
        "Evaluation(0/1/2/3/4)": "        "
    },
    {
        "image_path": "CXR879_IM-2393/1.png",
        "ground_truth": "Cardiac and mediastinal contours are within normal limits. The lungs are clear. Bony structures are intact.",
        "generated_report": "the lungs are clear bilaterally specifically, no evidence of focal consolidation, pneumothorax, or pleural effusion cardio mediastinal silhouette is unremarkable visualized osseous structures of the thorax are without acute abnormality",
        "Evaluation(0/1/2/3/4)": "        "
    },
    {
        "image_path": "CXR632_IM-2213/1.png",
        "ground_truth": "Cardiac and mediastinal silhouette are unremarkable. Lungs are clear. No focal consolidation, pneumothorax, or pleural effusion identified. XXXX and soft tissue are unremarkable.",
        "generated_report": "the heart is normal in size the mediastinum is unremarkable the lungs are clear",
        "Evaluation(0/1/2/3/4)": "        "
    },
    {
        "image_path": "CXR328_IM-1560/1.png",
        "ground_truth": "The heart size and pulmonary vascularity appear within normal limits. The lungs are free of focal airspace disease. No pleural effusion or pneumothorax is seen.",
        "generated_report": "the heart is normal in size the mediastinum is unremarkable xxxx xxxx opacities in the left lower lobe, not seen on the lateral xxxx representation there is no pleural effusion or pneumothorax",
        "Evaluation(0/1/2/3/4)": "        "
    },
    {
        "image_path": "CXR3059_IM-1425/1.png",
        "ground_truth": "Lungs are clear bilaterally. There is no focal consolidation, pleural effusion, or pneumothoraces. Cardiomediastinal silhouette is within normal limits. XXXX are unremarkable.",
        "generated_report": "the heart is normal in size the mediastinum is unremarkable the lungs are clear",
        "Evaluation(0/1/2/3/4)": "        "
    },
    {
        "image_path": "CXR869_IM-2389/1.png",
        "ground_truth": "The heart is normal size. The mediastinum is unremarkable. There is no pleural effusion, pneumothorax, or focal airspace disease. The XXXX are unremarkable.",
        "generated_report": "the heart size and pulmonary vascularity appear within normal limits the lungs are free of focal airspace disease no pleural effusion or pneumothorax is seen",
        "Evaluation(0/1/2/3/4)": "        "
    },
    {
        "image_path": "CXR1209_IM-0142/1.png",
        "ground_truth": "The lungs are clear bilaterally. Specifically, no evidence of focal consolidation, pneumothorax, or pleural effusion.. Cardio mediastinal silhouette is unremarkable. Visualized osseous structures of the thorax are without acute abnormality.",
        "generated_report": "the lungs are clear bilaterally specifically, no evidence of focal consolidation, pneumothorax, or pleural effusion cardio mediastinal silhouette is unremarkable visualized osseous structures of the thorax are without acute abnormality",
        "Evaluation(0/1/2/3/4)": "        "
    },
    {
        "image_path": "CXR487_IM-2110/1.png",
        "ground_truth": "Cardiomediastinal silhouettes are within normal limits. Lungs are clear without focal consolidation, pneumothorax, or pleural effusion. Bony thorax is unremarkable.",
        "generated_report": "the heart is normal in size the mediastinum is unremarkable the lungs are clear",
        "Evaluation(0/1/2/3/4)": "        "
    },
    {
        "image_path": "CXR1831_IM-0538/1.png",
        "ground_truth": "Heart size within normal limits. No focal alveolar consolidation, no definite pleural effusion seen. No typical findings of pulmonary edema. No pneumothorax.",
        "generated_report": "the cardiomediastinal silhouette and pulmonary vasculature are within normal limits in size the lungs are clear of focal airspace disease, pneumothorax, or pleural effusion there are no acute bony findings",
        "Evaluation(0/1/2/3/4)": "        "
    },
    {
        "image_path": "CXR1434_IM-0279/1.png",
        "ground_truth": "Both lungs are clear and expanded. Heart and mediastinum normal.",
        "generated_report": "the heart is normal in size the mediastinum is unremarkable the lungs are clear",
        "Evaluation(0/1/2/3/4)": "        "
    },
    {
        "image_path": "CXR735_IM-2294/1.png",
        "ground_truth": "The cardiomediastinal silhouette is within normal limits for size and contour. The lungs are normally inflated without evidence of focal airspace disease, pleural effusion, or pneumothorax. No acute osseus abnormality.",
        "generated_report": "the heart is normal in size the mediastinum is unremarkable mild granulomatous sequela are noted the lungs are grossly clear",
        "Evaluation(0/1/2/3/4)": "        "
    },
    {
        "image_path": "CXR588_IM-2183/1.png",
        "ground_truth": "The heart is normal in size and contour. There is no mediastinal widening. The lungs are clear bilaterally. No large pleural effusion or pneumothorax. The XXXX are intact.",
        "generated_report": "the heart is normal in size the mediastinum is unremarkable the lungs are clear",
        "Evaluation(0/1/2/3/4)": "        "
    },
    {
        "image_path": "CXR2953_IM-1351/1.png",
        "ground_truth": "The lungs are clear. There is no pleural effusion or pneumothorax. The heart and mediastinum are normal. The skeletal structures are normal.",
        "generated_report": "the cardiomediastinal silhouette and pulmonary vasculature are within normal limits in size the lungs are clear of focal airspace disease, pneumothorax, or pleural effusion there are no acute bony findings",
        "Evaluation(0/1/2/3/4)": "        "
    },
    {
        "image_path": "CXR43_IM-2070/1.png",
        "ground_truth": "The heart and lungs have XXXX XXXX in the interval. Both lungs are clear and expanded. Heart and mediastinum normal.",
        "generated_report": "the heart is normal in size the mediastinum is unremarkable the lungs are clear",
        "Evaluation(0/1/2/3/4)": "        "
    },
    {
        "image_path": "CXR3495_IM-1700/1.png",
        "ground_truth": "The cardiomediastinal silhouette is within normal limits for size and contour. The lungs are normally inflated without evidence of focal airspace disease, pleural effusion, or pneumothorax. Osseous structures are within normal limits for patient age..",
        "generated_report": "the heart is normal in size the mediastinum is unremarkable the lungs are clear",
        "Evaluation(0/1/2/3/4)": "        "
    },
    {
        "image_path": "CXR3867_IM-1960/1.png",
        "ground_truth": "The cardiomediastinal silhouette and pulmonary vasculature are within normal limits in size. The lungs are clear of focal airspace disease, pneumothorax, or pleural effusion. There are no acute bony findings.",
        "generated_report": "the cardiomediastinal silhouette and pulmonary vasculature are within normal limits in size the lungs are clear of focal airspace disease, pneumothorax, or pleural effusion there are no acute bony findings",
        "Evaluation(0/1/2/3/4)": "        "
    },
    {
        "image_path": "CXR1931_IM-0602/1.png",
        "ground_truth": "The heart is normal in size. The mediastinum is unremarkable. The lungs are clear.",
        "generated_report": "the cardiomediastinal silhouette is within normal limits for size and contour the lungs are normally inflated without evidence of focal airspace disease, pleural effusion, or pneumothorax osseous structures are within normal limits for patient age",
        "Evaluation(0/1/2/3/4)": "        "
    },
    {
        "image_path": "CXR3126_IM-1470/1.png",
        "ground_truth": "The cardiomediastinal silhouette is within normal limits for appearance. No focal areas of pulmonary consolidation. No pneumothorax. No pleural effusion. The thoracic spine appears intact. No acute, displaced rib fractures.",
        "generated_report": "the heart is normal in size and contour the lungs are clear, without evidence of infiltrate there is no pneumothorax or effusion",
        "Evaluation(0/1/2/3/4)": "        "
    },
    {
        "image_path": "CXR2796_IM-1228/1.png",
        "ground_truth": "Cardiac and mediastinal contours are within normal limits. The lungs are clear. Bony structures are intact.",
        "generated_report": "the lungs are clear bilaterally specifically, no evidence of focal consolidation, pneumothorax, or pleural effusion cardio mediastinal silhouette is unremarkable visualized osseous structures of the thorax are without acute abnormality",
        "Evaluation(0/1/2/3/4)": "        "
    },
    {
        "image_path": "CXR1309_IM-0201-1001/1.png",
        "ground_truth": "The cardiomediastinal silhouette and pulmonary vasculature are within normal limits in size. The lungs are clear of focal airspace disease, pneumothorax, or pleural effusion. There are no acute bony findings.",
        "generated_report": "the cardiomediastinal silhouette and pulmonary vasculature are within normal limits in size the lungs are clear of focal airspace disease, pneumothorax, or pleural effusion there are no acute bony findings",
        "Evaluation(0/1/2/3/4)": "        "
    },
    {
        "image_path": "CXR3194_IM-1505/1.png",
        "ground_truth": "The heart size and mediastinal silhouette are within normal limits for contour. The lungs are clear. No pneumothorax or pleural effusions. The XXXX are intact.",
        "generated_report": "the heart is normal in size the mediastinum is unremarkable the lungs are clear",
        "Evaluation(0/1/2/3/4)": "        "
    },
    {
        "image_path": "CXR3778_IM-1894/1.png",
        "ground_truth": "Cardiac and mediastinal contours are within normal limits. The lungs are clear. Bony structures are intact.",
        "generated_report": "the cardiomediastinal silhouette and vasculature are within normal limits for size and contour the lungs are normally inflated and clear osseous structures are within normal limits for patient age",
        "Evaluation(0/1/2/3/4)": "        "
    },
    {
        "image_path": "CXR2889_IM-1291/1.png",
        "ground_truth": "The cardiomediastinal silhouette is within normal limits for size and contour. The lungs are normally inflated without evidence of focal airspace disease, pleural effusion, or pneumothorax. Osseous structures are within normal limits for patient age..",
        "generated_report": "the cardiomediastinal silhouette and pulmonary vasculature are within normal limits in size the lungs are clear of focal airspace disease, pneumothorax, or pleural effusion there are no acute bony findings",
        "Evaluation(0/1/2/3/4)": "        "
    },
    {
        "image_path": "CXR497_IM-2114/1.png",
        "ground_truth": "Heart size normal. Lungs are clear. XXXX are normal. No pneumonia, effusions, edema, pneumothorax, adenopathy, nodules or masses.",
        "generated_report": "the lungs are clear bilaterally specifically, no evidence of focal consolidation, pneumothorax, or pleural effusion cardiomediastinal silhouette is unremarkable visualized osseous structures of the thorax are without acute abnormality",
        "Evaluation(0/1/2/3/4)": "        "
    },
    {
        "image_path": "CXR3763_IM-1883/1.png",
        "ground_truth": "Both lungs are clear and expanded. Heart and mediastinum normal.",
        "generated_report": "the heart is normal in size the mediastinum is unremarkable the lungs are clear",
        "Evaluation(0/1/2/3/4)": "        "
    },
    {
        "image_path": "CXR2020_IM-0668/1.png",
        "ground_truth": "No focal lung consolidation. Heart size and pulmonary vascularity are within normal limits. No pneumothorax or pleural effusion. Osseous structures are grossly intact.",
        "generated_report": "the heart is normal in size the mediastinum is unremarkable the lungs are clear",
        "Evaluation(0/1/2/3/4)": "        "
    },
    {
        "image_path": "CXR1190_IM-0128/1.png",
        "ground_truth": "Both lungs are clear and expanded. Heart and mediastinum normal.",
        "generated_report": "the heart is normal in size the mediastinum is unremarkable the lungs are clear",
        "Evaluation(0/1/2/3/4)": "        "
    },
    {
        "image_path": "CXR1373_IM-0240/1.png",
        "ground_truth": "The lungs are clear. There is no pleural effusion or pneumothorax. The heart is not significantly enlarged. There are atherosclerotic changes of the aorta. Arthritic changes of the skeletal structures are noted.",
        "generated_report": "the heart is normal in size the mediastinum is unremarkable the lungs are clear",
        "Evaluation(0/1/2/3/4)": "        "
    },
    {
        "image_path": "CXR2592_IM-1084/1.png",
        "ground_truth": "The lungs are clear. There is no pleural effusion or pneumothorax. The heart and mediastinum are normal. The skeletal structures are normal.",
        "generated_report": "the lungs are clear bilaterally specifically, no evidence of focal consolidation, pneumothorax, or pleural effusion cardio mediastinal silhouette is unremarkable visualized osseous structures of the thorax are without acute abnormality",
        "Evaluation(0/1/2/3/4)": "        "
    },
    {
        "image_path": "CXR3890_IM-1973/1.png",
        "ground_truth": "Lungs are clear bilaterally with no focal infiltrate, pleural effusion, or pneumothoraces. Cardiomediastinal silhouette is within normal limits. XXXX and soft tissues are unremarkable.",
        "generated_report": "the cardiomediastinal silhouette and pulmonary vasculature are within normal limits in size the lungs are clear of focal airspace disease, pneumothorax, or pleural effusion there are no acute bony findings",
        "Evaluation(0/1/2/3/4)": "        "
    },
    {
        "image_path": "CXR3902_IM-1981/1.png",
        "ground_truth": "The heart and lungs have XXXX XXXX in the interval. Both lungs are clear and expanded. Heart and mediastinum normal.",
        "generated_report": "the heart is normal in size the mediastinum is unremarkable the lungs are clear",
        "Evaluation(0/1/2/3/4)": "        "
    },
    {
        "image_path": "CXR932_IM-2430/1.png",
        "ground_truth": "No gross consolidation, atelectasis or infiltrate. No pleural fluid collection or pneumothorax. Cardiomediastinal silhouette is within normal limits. XXXX XXXX is intact.",
        "generated_report": "the heart is normal in size the mediastinum is unremarkable the lungs are clear",
        "Evaluation(0/1/2/3/4)": "        "
    },
    {
        "image_path": "CXR1454_IM-0293/1.png",
        "ground_truth": "The heart is normal in size. The mediastinum is unremarkable. The lungs are clear.",
        "generated_report": "the heart is normal in size the mediastinum is unremarkable the lungs are clear",
        "Evaluation(0/1/2/3/4)": "        "
    },
    {
        "image_path": "CXR2413_IM-0959/1.png",
        "ground_truth": "Heart size and pulmonary vascularity within normal limits. No focal infiltrate, pneumothorax or pleural effusion identified.",
        "generated_report": "the heart is normal in size the mediastinum is unremarkable the lungs are clear",
        "Evaluation(0/1/2/3/4)": "        "
    },
    {
        "image_path": "CXR2910_IM-1314/1.png",
        "ground_truth": "The heart size is normal. The mediastinal contour is within normal limits. The lungs are free of any focal infiltrates. There are no nodules or masses. No visible pneumothorax. No visible pleural fluid. The XXXX are grossly normal. There is no visible free intraperitoneal air under the diaphragm.",
        "generated_report": "the heart is normal in size the mediastinum is unremarkable the lungs are clear",
        "Evaluation(0/1/2/3/4)": "        "
    },
    {
        "image_path": "CXR3603_IM-1779/1.png",
        "ground_truth": "Cardiac and mediastinal contours are within normal limits. The lungs are clear. Bony structures are intact.",
        "generated_report": "the heart is normal in size the mediastinum is unremarkable the lungs are clear",
        "Evaluation(0/1/2/3/4)": "        "
    },
    {
        "image_path": "CXR2862_IM-1270/1.png",
        "ground_truth": "The cardiomediastinal silhouette is within normal limits for size and contour. The lungs are normally inflated without evidence of focal airspace disease, pleural effusion, or pneumothorax. Osseous structures are within normal limits for patient age..",
        "generated_report": "the cardiomediastinal silhouette is within normal limits for size and contour the lungs are normally inflated without evidence of focal airspace disease, pleural effusion, or pneumothorax osseous structures are within normal limits for patient age",
        "Evaluation(0/1/2/3/4)": "        "
    },
    {
        "image_path": "CXR1535_IM-0346/1.png",
        "ground_truth": "Heart size and mediastinal contours appear within normal limits. Pulmonary vascularity is within normal limits. No focal consolidation, suspicious pulmonary opacity, pneumothorax or definite pleural effusion. Visualized osseous structures appear intact.",
        "generated_report": "the lungs are clear bilaterally specifically, no evidence of focal consolidation, pneumothorax, or pleural effusion cardiomediastinal silhouette is unremarkable visualized osseous structures of the thorax are without acute abnormality",
        "Evaluation(0/1/2/3/4)": "        "
    },
    {
        "image_path": "CXR771_IM-2316/1.png",
        "ground_truth": "Heart size and pulmonary vascularity within normal limits. No focal infiltrate, pneumothorax or pleural effusion identified.",
        "generated_report": "the heart is normal in size the mediastinum is unremarkable xxxx xxxx opacities in right mid lung the lungs are otherwise grossly clear",
        "Evaluation(0/1/2/3/4)": "        "
    },
    {
        "image_path": "CXR3845_IM-1945/1.png",
        "ground_truth": "The cardiomediastinal silhouette and pulmonary vasculature are within normal limits in size. The lungs are clear of focal airspace disease, pneumothorax, or pleural effusion. There are no acute bony findings.",
        "generated_report": "the cardiomediastinal silhouette and pulmonary vasculature are within normal limits in size the lungs are clear of focal airspace disease, pneumothorax, or pleural effusion there are no acute bony findings",
        "Evaluation(0/1/2/3/4)": "        "
    },
    {
        "image_path": "CXR1188_IM-0127/1.png",
        "ground_truth": "Both lungs are clear and expanded. Heart and mediastinum normal.",
        "generated_report": "the heart is normal in size the mediastinum is unremarkable the lungs are clear",
        "Evaluation(0/1/2/3/4)": "        "
    },
    {
        "image_path": "CXR3587_IM-1765/1.png",
        "ground_truth": "The lungs are clear. The cardiomediastinal silhouette is within normal limits. No pneumothorax or pleural effusion.",
        "generated_report": "the heart is normal in size the mediastinum is unremarkable the lungs are clear",
        "Evaluation(0/1/2/3/4)": "        "
    },
    {
        "image_path": "CXR3962_IM-2027/1.png",
        "ground_truth": "Heart size normal. Lungs are clear. XXXX are normal. No pneumonia, effusions, edema, pneumothorax, adenopathy, nodules or masses.",
        "generated_report": "the heart is normal in size the mediastinum is unremarkable the lungs are clear",
        "Evaluation(0/1/2/3/4)": "        "
    },
    {
        "image_path": "CXR1932_IM-0603/1.png",
        "ground_truth": "Heart size and mediastinal contour are normal. Pulmonary vascularity is normal. Lungs are clear. No pleural effusions or pneumothoraces.",
        "generated_report": "the heart is normal in size the mediastinum is unremarkable the lungs are clear",
        "Evaluation(0/1/2/3/4)": "        "
    },
    {
        "image_path": "CXR86_IM-2380/1.png",
        "ground_truth": "Heart size is within normal limits. No focal airspace consolidations. No pneumothorax or pleural effusion.",
        "generated_report": "the heart is normal in size the mediastinum is unremarkable the lungs are clear there are no nodules or masses no pleural effusion and no pneumothorax",
        "Evaluation(0/1/2/3/4)": "        "
    },
    {
        "image_path": "CXR1796_IM-0517/1.png",
        "ground_truth": "The lungs are clear bilaterally. Specifically, no evidence of focal consolidation, pneumothorax, or pleural effusion.. Cardio mediastinal silhouette is unremarkable. Visualized osseous structures of the thorax are without acute abnormality.",
        "generated_report": "the cardiomediastinal silhouette and pulmonary vasculature are within normal limits in size the lungs are clear of focal airspace disease, pneumothorax, or pleural effusion there are no acute bony findings",
        "Evaluation(0/1/2/3/4)": "        "
    },
    {
        "image_path": "CXR3203_IM-1513/1.png",
        "ground_truth": "Cardiac and mediastinal contours are within normal limits. The lungs are clear. Bony structures are intact.",
        "generated_report": "the cardiomediastinal silhouette and pulmonary vasculature are within normal limits in size the lungs are clear of focal airspace disease, pneumothorax, or pleural effusion there are no acute bony findings",
        "Evaluation(0/1/2/3/4)": "        "
    },
    {
        "image_path": "CXR474_IM-2101/1.png",
        "ground_truth": "The lungs are clear. There is no pleural effusion or pneumothorax. The heart and mediastinum are normal. The skeletal structures are normal.",
        "generated_report": "the cardiomediastinal silhouette and pulmonary vasculature are within normal limits in size the lungs are clear of focal airspace disease, pneumothorax, or pleural effusion there are no acute bony findings",
        "Evaluation(0/1/2/3/4)": "        "
    },
    {
        "image_path": "CXR3106_IM-1456/1.png",
        "ground_truth": "Cardiac and mediastinal contours are within normal limits. The lungs are clear. Bony structures are intact.",
        "generated_report": "the cardiomediastinal silhouette and pulmonary vasculature are within normal limits in size the lungs are clear of focal airspace disease, pneumothorax, or pleural effusion there are no acute bony findings",
        "Evaluation(0/1/2/3/4)": "        "
    },
    {
        "image_path": "CXR39_IM-1978/1.png",
        "ground_truth": "The heart and lungs have XXXX XXXX in the interval. Both lungs are clear and expanded. Heart and mediastinum normal.",
        "generated_report": "the lungs are clear bilaterally specifically, no evidence of focal consolidation, pneumothorax, or pleural effusion cardio mediastinal silhouette is unremarkable visualized osseous structures of the thorax are without acute abnormality",
        "Evaluation(0/1/2/3/4)": "        "
    },
    {
        "image_path": "CXR1191_IM-0128/1.png",
        "ground_truth": "Heart size and pulmonary vascular engorgement appear within limits of normal. Mediastinal contour is unremarkable. No focal consolidation, pleural effusion, or pneumothorax identified. No acute bony changes.",
        "generated_report": "the heart is normal in size the mediastinum is unremarkable the lungs are clear",
        "Evaluation(0/1/2/3/4)": "        "
    },
    {
        "image_path": "CXR1205_IM-0138/1.png",
        "ground_truth": "Normal heart size. Clear lungs without pneumothorax or pleural effusion.",
        "generated_report": "the heart is normal in size the mediastinum is unremarkable xxxx xxxx opacities in the left lower lobe the lungs are mildly hypoinflated there is no pleural effusion or pneumothorax",
        "Evaluation(0/1/2/3/4)": "        "
    },
    {
        "image_path": "CXR578_IM-2176/1.png",
        "ground_truth": "Normal cardiomediastinal silhouette and hilar contours. The lungs are clear without focal area of consolidation, pleural effusion, or pneumothorax. Findings compatible with prior granulomatous disease. The visualized XXXX XXXX are intact without acute osseous abnormality.",
        "generated_report": "the heart is normal in size the mediastinum is unremarkable the lungs are clear",
        "Evaluation(0/1/2/3/4)": "        "
    },
    {
        "image_path": "CXR3192_IM-1505/1.png",
        "ground_truth": "The heart is normal in size. Mild fullness of the left hilum, small interval change from prior exam. Lucencies throughout the chest XXXX representing emphysematous change. Scattered bilateral calcified granulomas. No pneumothorax. Large hiatal hernia, increased from prior exam.",
        "generated_report": "the heart is normal in size the mediastinum is stable postsurgical changes of esophagectomy and gastric pull-through are stable from prior exam the lungs are grossly clear no evidence of active pulmonary tuberculosis there is no pneumothorax there is minimal right pleural effusion",
        "Evaluation(0/1/2/3/4)": "        "
    },
    {
        "image_path": "CXR785_IM-2325/1.png",
        "ground_truth": "The cardiomediastinal silhouette and pulmonary vasculature are within normal limits in size. The lungs are clear of focal airspace disease, pneumothorax, or pleural effusion. There are no acute bony findings.",
        "generated_report": "the cardiomediastinal silhouette and pulmonary vasculature are within normal limits in size the lungs are clear of focal airspace disease, pneumothorax, or pleural effusion there are no acute bony findings",
        "Evaluation(0/1/2/3/4)": "        "
    },
    {
        "image_path": "CXR1544_IM-0354/1.png",
        "ground_truth": "Normal heart. Clear lungs. No pneumothorax. No pleural effusion.",
        "generated_report": "the heart is normal in size the mediastinum is unremarkable the lungs are clear",
        "Evaluation(0/1/2/3/4)": "        "
    },
    {
        "image_path": "CXR692_IM-2258/1.png",
        "ground_truth": "The lungs are clear. There are calcified granulomas. Heart size is normal. No pneumothorax. There are endplate changes in the spine.",
        "generated_report": "the lungs are clear bilaterally specifically, no evidence of focal consolidation, pneumothorax, or pleural effusion cardio mediastinal silhouette is unremarkable visualized osseous structures of the thorax are without acute abnormality",
        "Evaluation(0/1/2/3/4)": "        "
    },
    {
        "image_path": "CXR1860_IM-0558/1.png",
        "ground_truth": "The cardiac and mediastinal silhouettes are normal. The lungs are well-expanded and clear. There is no focal airspace opacity. There is no pneumothorax or effusion. There is dextrocurvature of the thoracic spine. There is XXXX deformity of the T9 vertebral body. Levocurvature of the lumbar spine with significant degenerative change is also noted.",
        "generated_report": "the lungs are clear there is no pleural effusion or pneumothorax the heart and mediastinum are normal the skeletal structures are normal",
        "Evaluation(0/1/2/3/4)": "        "
    },
    {
        "image_path": "CXR3687_IM-1838/1.png",
        "ground_truth": "Heart size and mediastinal contours are within normal limits given AP projection. The right lung appears clear. There is minimal patchy atelectasis or early infiltrate in left lung base. No visible pleural effusion or pneumothorax. There is a partially visualized IVC XXXX on the lateral view. There are partially visualized surgical changes the cervical spine compatible with prior fusion procedure.",
        "generated_report": "the lungs are clear bilaterally cardiac and mediastinal silhouettes are normal pulmonary vasculature is normal no pneumothorax or pleural effusion no acute bony abnormality",
        "Evaluation(0/1/2/3/4)": "        "
    },
    {
        "image_path": "CXR1256_IM-0173/1.png",
        "ground_truth": "The heart is normal in size and contour. There is mild calcification of the transverse XXXX. The lungs are clear, without evidence of infiltrate. There is no pneumothorax or effusion. Degenerative changes of the midthoracic spine are noted.",
        "generated_report": "the lungs are clear there is no pleural effusion or pneumothorax the heart and mediastinum are normal the skeletal structures are normal",
        "Evaluation(0/1/2/3/4)": "        "
    },
    {
        "image_path": "CXR3595_IM-1773-0001/1.png",
        "ground_truth": "Stable cardiomegaly and mediastinal contour. Increased interstitial lung markings are seen, possibly due to volume overload. There is improved aeration of the lung bases with small residual left basilar effusion. No XXXX focal consolidation or pneumothorax. Stable tunneled dialysis catheter. Visualized osseous structures appear intact.",
        "generated_report": "the heart is mildly enlarged pulmonary vascularity is increased there is blunting of the costophrenic xxxx posteriorly suggesting small bilateral pleural effusions streaky bibasilar opacities are seen which may be secondary to atelectasis or infiltrate left xxxx apex is hyperexpanded suggesting old emphysema",
        "Evaluation(0/1/2/3/4)": "        "
    },
    {
        "image_path": "CXR3066_IM-1430/1.png",
        "ground_truth": "The heart is normal in size. The mediastinum is unremarkable. Mild emphysematous changes without focal consolidation. There is no pleural effusion. XXXX lingular scarring or atelectasis noted.",
        "generated_report": "the lungs are clear bilaterally specifically, no evidence of focal consolidation, pneumothorax, or pleural effusion cardio mediastinal silhouette is unremarkable visualized osseous structures of the thorax are without acute abnormality",
        "Evaluation(0/1/2/3/4)": "        "
    },
    {
        "image_path": "CXR2336_IM-0903/1.png",
        "ground_truth": "Lungs are hyperinflated but clear. No focal infiltrate or effusion. Heart and mediastinal contours within normal limits. Calcified mediastinal XXXX identified.",
        "generated_report": "the heart is normal in size the aorta is tortuous the lungs are hypoinflated no focal consolidation or pleural effusion seen old right-sided rib fractures noted",
        "Evaluation(0/1/2/3/4)": "        "
    },
    {
        "image_path": "CXR569_IM-2169-0001/1.png",
        "ground_truth": "The heart size and pulmonary vascularity appear within normal limits. The left hemidiaphragm remains elevated. Right base densities are again noted which appear improved. Previously seen left pleural effusion has resolved. There continues to be some left base opacities which may represent atelectasis. Surgical clips and suture lines are noted in the mediastinum. An air-fluid level is seen in the upper right abdomen immediately below the right hemidiaphragm. Extensive pleural densities are present on the right which may represent localized fluid or pleural thickening. No definite pneumothorax is seen.",
        "generated_report": "the cardiomediastinal silhouette is stable in appearance postsurgical changes from cabg and sternotomy xxxx noted no significant interval change in the moderate right pleural effusion and right basilar atelectasis no significant pulmonary edema no focal consolidation stable left lung base airspace disease",
        "Evaluation(0/1/2/3/4)": "        "
    },
    {
        "image_path": "CXR1608_IM-0394/1.png",
        "ground_truth": "The cardiac silhouette, upper mediastinum and pulmonary vasculature are within normal limits. There is no acute air space infiltrate, pleural effusion or pneumothorax. No pulmonary nodules are identified.",
        "generated_report": "the heart is normal in size the mediastinum is unremarkable there is xxxx scarring or atelectasis of the left lung base the lungs are otherwise clear",
        "Evaluation(0/1/2/3/4)": "        "
    },
    {
        "image_path": "CXR2965_IM-1358/1.png",
        "ground_truth": "Heart size within normal limits. No focal airspace disease. No pleural effusion. No pneumothorax.",
        "generated_report": "the heart is normal in size the mediastinum is unremarkable the lungs are clear",
        "Evaluation(0/1/2/3/4)": "        "
    },
    {
        "image_path": "CXR3922_IM-1996-0001/1.png",
        "ground_truth": "Stable cardiomediastinal silhouette. No focal pulmonary opacity, pleural effusion or pneumothorax. No acute bony abnormality.",
        "generated_report": "the heart is normal in size the mediastinum is unremarkable the lungs are clear",
        "Evaluation(0/1/2/3/4)": "        "
    },
    {
        "image_path": "CXR913_IM-2417/1.png",
        "ground_truth": "Heart size normal. Stable cardiomediastinal silhouette. No pneumothorax, pleural effusion, or focal airspace disease. Bony structures are in XXXX alignment without fracture.",
        "generated_report": "the cardiomediastinal silhouette and pulmonary vasculature are within normal limits in size the lungs are clear of focal airspace disease, pneumothorax, or pleural effusion there are no acute bony findings",
        "Evaluation(0/1/2/3/4)": "        "
    },
    {
        "image_path": "CXR2146_IM-0766/1.png",
        "ground_truth": "Cardiac and mediastinal contours are within normal limits. The lungs are clear. Bony structures are intact.",
        "generated_report": "the heart is normal in size the mediastinum is unremarkable the lungs are clear",
        "Evaluation(0/1/2/3/4)": "        "
    },
    {
        "image_path": "CXR1642_IM-0421/1.png",
        "ground_truth": "Lungs are clear. No pleural effusions or pneumothoraces. Heart size is normal with postoperative changes consistent with CABG. Degenerative changes in the thoracic spine.",
        "generated_report": "the heart is normal in size stable appearance of coronary stent xxxx sternotomy changes are present no focal consolidation, pneumothorax or large pleural effusion mild degenerative changes of the thoracic spine",
        "Evaluation(0/1/2/3/4)": "        "
    },
    {
        "image_path": "CXR3508_IM-1710/1.png",
        "ground_truth": "The heart is normal in size. The cardiomediastinal contours are stable. There are stable bilateral pleural effusions with partial right-sided loculation. Biapical scarring and pleural thickening appears stable. There is again right-sided superior hilar retraction and mild rightward XXXX deviation. No acute infiltrate is appreciated.",
        "generated_report": "the heart is normal in size the mediastinum is unremarkable there is xxxx scarring or atelectasis of the left lung base the lungs are otherwise grossly clear",
        "Evaluation(0/1/2/3/4)": "        "
    },
    {
        "image_path": "CXR2088_IM-0719/1.png",
        "ground_truth": "Compared to prior examination from XXXX, there has been extubation and removal of central line and enteric tube. Stable cardiomegaly and mild thoracolumbar dextroscoliosis. Left basilar opacity XXXX represents chronic fibrosis/scar. No focal consolidation, pneumothorax, or effusion. No acute osseous abnormality.",
        "generated_report": "the heart is mildly enlarged pulmonary vascularity is increased there is no pleural effusion or pneumothorax no focal air space opacities mild degenerative changes of the thoracic spine",
        "Evaluation(0/1/2/3/4)": "        "
    },
    {
        "image_path": "CXR1470_IM-0303/1.png",
        "ground_truth": "Mediastinal contours are normal. Lungs are clear. There is no pneumothorax or large pleural effusion.",
        "generated_report": "the heart is normal in size the mediastinum is unremarkable the lungs are clear",
        "Evaluation(0/1/2/3/4)": "        "
    },
    {
        "image_path": "CXR3521_IM-1719/1.png",
        "ground_truth": "The XXXX examination consists of frontal and lateral radiographs of the chest. The cardiomediastinal contours are within normal limits. There is right greater than left biapical bullous emphysema. No focal consolidation, pleural effusion, or pneumothorax identified. There are XXXX degenerative changes of the thoracic spine.",
        "generated_report": "the lungs are clear bilaterally specifically, no evidence of focal consolidation, pneumothorax, or pleural effusion cardio mediastinal silhouette is unremarkable visualized osseous structures of the thorax are without acute abnormality",
        "Evaluation(0/1/2/3/4)": "        "
    },
    {
        "image_path": "CXR1015_IM-0001/1.png",
        "ground_truth": "Streaky and patchy bibasilar opacities, triangular density projected over the heart on the lateral view. No definite pleural effusion seen, no typical findings of pulmonary edema. Considering differences in technical factors XXXX stable cardiomediastinal silhouette with normal heart size.",
        "generated_report": "the heart is normal in size the mediastinum is unremarkable the lungs are hypoinflated with blunted costophrenic xxxx no focal consolidation is seen",
        "Evaluation(0/1/2/3/4)": "        "
    },
    {
        "image_path": "CXR1460_IM-0298/1.png",
        "ground_truth": "Cardiac and mediastinal contours are within normal limits. The lungs are clear. Bony structures are intact.",
        "generated_report": "the cardiomediastinal silhouette and pulmonary vasculature are within normal limits in size the lungs are clear of focal airspace disease, pneumothorax, or pleural effusion there are no acute bony findings",
        "Evaluation(0/1/2/3/4)": "        "
    },
    {
        "image_path": "CXR3993_IM-2044/1.png",
        "ground_truth": "The heart is mildly enlarged. Left hemidiaphragm is elevated. There is no acute infiltrate or pleural effusion. The mediastinum is unremarkable.",
        "generated_report": "the cardiomediastinal silhouette and pulmonary vasculature are within normal limits in size the lungs are clear of focal airspace disease, pneumothorax, or pleural effusion there are no acute bony findings",
        "Evaluation(0/1/2/3/4)": "        "
    },
    {
        "image_path": "CXR2445_IM-0981/1.png",
        "ground_truth": "The heart is normal in size. The mediastinum is unremarkable. The lungs are clear.",
        "generated_report": "the heart is normal in size the mediastinum is unremarkable the lungs are clear",
        "Evaluation(0/1/2/3/4)": "        "
    },
    {
        "image_path": "CXR3472_IM-1688/1.png",
        "ground_truth": "The cardiomediastinal silhouette and vasculature are within normal limits for size and contour. The lungs are normally inflated and clear. Osseous structures are within normal limits for patient age.",
        "generated_report": "the cardiomediastinal silhouette and pulmonary vasculature are within normal limits in size the lungs are clear of focal airspace disease, pneumothorax, or pleural effusion there are no acute bony findings",
        "Evaluation(0/1/2/3/4)": "        "
    },
    {
        "image_path": "CXR1277_IM-0185/1.png",
        "ground_truth": "PA and lateral views the chest were obtained. The cardiomediastinal silhouette is normal in size and configuration. The lungs are well aerated. No pneumothorax, pleural effusion, or lobar air space consolidation. XXXX right middle lobe collapse appears less distinct than on prior study.",
        "generated_report": "the heart is normal in size the mediastinum is unremarkable the lungs are clear",
        "Evaluation(0/1/2/3/4)": "        "
    },
    {
        "image_path": "CXR3016_IM-1392/1.png",
        "ground_truth": "Cardiac and mediastinal contours are within normal limits. Prior granulomatous disease. The lungs are clear. Thoracic spondylosis.",
        "generated_report": "the cardiomediastinal silhouette and pulmonary vasculature are within normal limits in size the lungs are clear of focal airspace disease, pneumothorax, or pleural effusion there are no acute bony findings",
        "Evaluation(0/1/2/3/4)": "        "
    },
    {
        "image_path": "CXR1377_IM-0242/1.png",
        "ground_truth": "The heart size is normal. The mediastinal contour is within normal limits. The lungs are free of any focal infiltrates. There are no nodules or masses. No visible pneumothorax. No visible pleural fluid. The XXXX are grossly normal. There is no visible free intraperitoneal air under the diaphragm.",
        "generated_report": "the heart is normal in size the mediastinum is unremarkable the lungs are clear",
        "Evaluation(0/1/2/3/4)": "        "
    },
    {
        "image_path": "CXR3221_IM-1522/1.png",
        "ground_truth": "The lungs are clear bilaterally. Specifically, no evidence of focal consolidation, pneumothorax, or pleural effusion.. Cardio mediastinal silhouette is unremarkable. Visualized osseous structures of the thorax are without acute abnormality.",
        "generated_report": "the heart is normal in size the mediastinum is unremarkable the lungs are clear",
        "Evaluation(0/1/2/3/4)": "        "
    },
    {
        "image_path": "CXR2575_IM-1075/1.png",
        "ground_truth": "The lungs are clear. Heart size is normal. No pneumothorax. There are endplate changes within the spine.",
        "generated_report": "the heart is normal in size the mediastinum is unremarkable the lungs are clear",
        "Evaluation(0/1/2/3/4)": "        "
    },
    {
        "image_path": "CXR2531_IM-1045/1.png",
        "ground_truth": "The lungs are clear bilaterally. Specifically, no evidence of focal consolidation, pneumothorax, or pleural effusion.. Scattered calcified granulomas noted. Cardio mediastinal silhouette is unremarkable. Visualized osseous structures of the thorax demonstrate mild multilevel degenerative disc disease of the thoracolumbar spine without acute abnormality.",
        "generated_report": "the heart is normal in size the mediastinum is unremarkable the lungs are clear",
        "Evaluation(0/1/2/3/4)": "        "
    },
    {
        "image_path": "CXR2378_IM-0938/1.png",
        "ground_truth": "Cardiomediastinal silhouettes are within normal limits. Lungs are clear without focal consolidation, pneumothorax, or pleural effusion. Stable left lower lobe calcified granuloma. Remote left clavicle fracture.",
        "generated_report": "the heart is normal in size the mediastinum is unremarkable the lungs are clear",
        "Evaluation(0/1/2/3/4)": "        "
    },
    {
        "image_path": "CXR2159_IM-0776/1.png",
        "ground_truth": "The lungs and pleural spaces show no acute abnormality. Heart size and pulmonary vascularity within normal limits. .",
        "generated_report": "the cardiomediastinal silhouette and pulmonary vasculature are within normal limits in size the lungs are clear of focal airspace disease, pneumothorax, or pleural effusion there are no acute bony findings",
        "Evaluation(0/1/2/3/4)": "        "
    },
    {
        "image_path": "CXR2401_IM-0950/1.png",
        "ground_truth": "Cardiomediastinal silhouette is within normal limits of size and appearance. The pulmonary vascularity is unremarkable. Lungs are expanded and clear airspace disease. Negative for pneumothorax, pleural effusion, or pneumoperitoneum. Limited bone evaluation reveals no acute abnormality.",
        "generated_report": "the heart size and mediastinal contours appear within normal limits no focal airspace consolidation, pleural effusion or pneumothorax no acute bony abnormalities",
        "Evaluation(0/1/2/3/4)": "        "
    },
    {
        "image_path": "CXR1269_IM-0181/1.png",
        "ground_truth": "Normal heart size. Hyperexpanded lungs without focal consolidation, pneumothorax or large pleural effusion. Left nipple silhouette visualized. Negative for acute bone abnormality.",
        "generated_report": "the lungs are clear bilaterally specifically, no evidence of focal consolidation, pneumothorax, or pleural effusion cardio mediastinal silhouette is unremarkable visualized osseous structures of the thorax are without acute abnormality",
        "Evaluation(0/1/2/3/4)": "        "
    },
    {
        "image_path": "CXR2314_IM-0889/1.png",
        "ground_truth": "The lungs are XXXX. XXXX opacities are present in the right costophrenic XXXX. No focal infiltrates. Heart size normal.",
        "generated_report": "the heart is normal in size the mediastinum is unremarkable the lungs are grossly clear bilateral breast prostheses are noted",
        "Evaluation(0/1/2/3/4)": "        "
    },
    {
        "image_path": "CXR1126_IM-0082/1.png",
        "ground_truth": "XXXX sternotomy XXXX and mediastinal surgical clips remain in XXXX. The cardiomediastinal silhouette is stable in appearance. The thoracic aorta is tortuous and calcified with stable appearance since XXXX exam. No focal areas of pulmonary consolidation. Scattered right basilar subsegmental atelectasis. The left lung appears clear. No pneumothorax or pleural effusion present. Moderate degenerative changes of the thoracic spine. Osteopenia. Mild loss of XXXX of a mid thoracic vertebral body.",
        "generated_report": "the heart is normal in size the patient is status post valve replacement the aorta is atherosclerotic normal pulmonary vascularity the lungs are clear of focal infiltrates there is no pleural effusion",
        "Evaluation(0/1/2/3/4)": "        "
    },
    {
        "image_path": "CXR2768_IM-1212/1.png",
        "ground_truth": "XXXX XXXX and lateral chest examination was obtained. The heart silhouette is normal in size and contour. Aortic XXXX appear unremarkable. Lungs demonstrate no acute findings. There is no effusion or pneumothorax.",
        "generated_report": "the heart is normal in size the mediastinum is unremarkable the lungs are clear",
        "Evaluation(0/1/2/3/4)": "        "
    },
    {
        "image_path": "CXR1399_IM-0255/1.png",
        "ground_truth": "The cardiac contours are normal. The lungs are clear. Thoracic spondylosis. Partial fusion of 2 vertebral bodies near the thoracolumbar junction.",
        "generated_report": "the heart is normal in size the mediastinum is unremarkable the lungs are clear",
        "Evaluation(0/1/2/3/4)": "        "
    },
    {
        "image_path": "CXR2446_IM-0982/1.png",
        "ground_truth": "The heart and lungs have XXXX XXXX in the interval. Both lungs are clear and expanded. The aorta is tortuous, but the heart and mediastinum otherwise normal.",
        "generated_report": "the lungs are clear bilaterally specifically, no evidence of focal consolidation, pneumothorax, or pleural effusion cardio mediastinal silhouette is unremarkable visualized osseous structures of the thorax are without acute abnormality",
        "Evaluation(0/1/2/3/4)": "        "
    },
    {
        "image_path": "CXR3281_IM-1562/1.png",
        "ground_truth": "The heart size is within normal limits. Cardiomediastinal contour is normal. There is a right upper lobe nodule measuring 8 mm in diameter. Trachea is midline. The lungs otherwise clear. XXXX and soft tissues are unremarkable.",
        "generated_report": "the heart is normal in size the mediastinum is unremarkable the lungs are clear",
        "Evaluation(0/1/2/3/4)": "        "
    },
    {
        "image_path": "CXR3124_IM-1468/1.png",
        "ground_truth": "There is persistent, marked enlargement of the pulmonary arteries. Normal heart size. No focal airspace consolidation. No pleural effusion or pneumothorax. Visualized osseous structures are unremarkable in appearance.",
        "generated_report": "the cardiomediastinal silhouette is within normal limits for size and contour the lungs are normally inflated without evidence of focal airspace disease, pleural effusion, or pneumothorax osseous structures are within normal limits for patient age",
        "Evaluation(0/1/2/3/4)": "        "
    },
    {
        "image_path": "CXR2327_IM-0898/1.png",
        "ground_truth": "There has been interval development of a large right-sided pleural effusion. The left lung is clear. There is no pneumothorax. Heart size mediastinal contours are within normal limits. XXXX deformity is noted at the upper thoracic vertebral body.",
        "generated_report": "there is bilateral lower lung airspace disease there is a large hiatal hernia the cardiac silhouette and mediastinal contours are normal there is no sponge or subcutaneous emphysema there is a large amount of free intraperitoneal air",
        "Evaluation(0/1/2/3/4)": "        "
    },
    {
        "image_path": "CXR3546_IM-1738/1.png",
        "ground_truth": "Unchanged cardiomegaly. There is continued interstitial prominence bilaterally. Unchanged vascular appearance. There is patchy retrocardiac opacity. Negative for pneumothorax.",
        "generated_report": "the heart is mildly enlarged lung volumes are low, with bronchovascular crowding at the bases there is no focal airspace opacity, pleural effusion, or pneumothorax there are moderate degenerative changes throughout the thoracic spine",
        "Evaluation(0/1/2/3/4)": "        "
    },
    {
        "image_path": "CXR831_IM-2358/1.png",
        "ground_truth": "The cardiomediastinal silhouette is normal in size and contour. Low lung volumes without focal consolidation, pneumothorax or large pleural effusion. Normal XXXX.",
        "generated_report": "the cardiomediastinal silhouette and vasculature are within normal limits for size and contour the lungs are normally inflated and clear degenerative changes of the spine",
        "Evaluation(0/1/2/3/4)": "        "
    },
    {
        "image_path": "CXR404_IM-2052/1.png",
        "ground_truth": "Artifact in the region of the central upper abdomen. No focal areas of consolidation. No pleural effusions. No evidence of pneumothorax. Heart size within normal limits. Osseous structures intact.",
        "generated_report": "the heart is normal in size the mediastinum is unremarkable the lungs are clear",
        "Evaluation(0/1/2/3/4)": "        "
    },
    {
        "image_path": "CXR1899_IM-0582/1.png",
        "ground_truth": "The lungs are clear bilaterally. Specifically, no evidence of focal consolidation, pneumothorax, or pleural effusion.. Cardio mediastinal silhouette is unremarkable. Visualized osseous structures of the thorax are without acute abnormality.",
        "generated_report": "the heart is normal in size the mediastinum is unremarkable the lungs are clear",
        "Evaluation(0/1/2/3/4)": "        "
    },
    {
        "image_path": "CXR1530_IM-0344/1.png",
        "ground_truth": "Mediastinal contours are normal. Lungs are clear. There is no pneumothorax or large pleural effusion.",
        "generated_report": "the heart is normal in size the mediastinum is unremarkable the lungs are clear",
        "Evaluation(0/1/2/3/4)": "        "
    },
    {
        "image_path": "CXR617_IM-2200/1.png",
        "ground_truth": "Lungs are clear. No pleural effusions or pneumothoraces. heart and mediastinum are stable with normal sized heart. Degenerative changes in the spine.",
        "generated_report": "the lungs are clear bilaterally specifically, no evidence of focal consolidation, pneumothorax, or pleural effusion cardio mediastinal silhouette is unremarkable visualized osseous structures of the thorax are without acute abnormality",
        "Evaluation(0/1/2/3/4)": "        "
    },
    {
        "image_path": "CXR1799_IM-0519/1.png",
        "ground_truth": "Heart size within normal limits. No focal airspace disease. No pneumothorax or pleural effusion.",
        "generated_report": "the heart is normal in size the mediastinum is unremarkable mild patchy opacity in left base xxxx represents atelectasis the lungs are otherwise clear there is no pleural effusion or pneumothorax",
        "Evaluation(0/1/2/3/4)": "        "
    },
    {
        "image_path": "CXR3340_IM-1601/1.png",
        "ground_truth": "The cardiomediastinal silhouette is normal in size and contour. Atherosclerosis of the aortic XXXX. Minimal XXXX densities, left lung base. Hyperexpanded lungs. No focal consolidation, pneumothorax or large pleural effusion. Negative for acute bone abnormality.",
        "generated_report": "the heart is normal in size the mediastinum is unremarkable the lungs are clear",
        "Evaluation(0/1/2/3/4)": "        "
    },
    {
        "image_path": "CXR584_IM-2181/1.png",
        "ground_truth": "There are no focal areas of consolidation. No suspicious pulmonary opacities. Heart size within normal limits. No pleural effusions. No evidence of pneumothorax. Osseous structures intact.",
        "generated_report": "the heart is normal in size the mediastinum is unremarkable the lungs are clear",
        "Evaluation(0/1/2/3/4)": "        "
    },
    {
        "image_path": "CXR1210_IM-0142/1.png",
        "ground_truth": "The heart, pulmonary XXXX and mediastinum are within normal limits. There is no pleural effusion or pneumothorax. There is no focal air space opacity to suggest a pneumonia. There mild degenerative changes of the thoracic spine. There is a slight XXXX deformity of the lower thoracic body which is age-indeterminate.",
        "generated_report": "the heart is normal in size the mediastinum is unremarkable the lungs are clear",
        "Evaluation(0/1/2/3/4)": "        "
    },
    {
        "image_path": "CXR2713_IM-1180/1.png",
        "ground_truth": "The heart is normal in size and contour. The aorta is calcified and tortuous. The lung volumes are low. There is elevation of the right hemidiaphragm. Minimal streaky opacities in the lung bases, XXXX subsegmental atelectasis. No pleural effusion or pneumothorax.",
        "generated_report": "the heart is normal in size the mediastinum is unremarkable there is elevation of right hemidiaphragm the lungs are clear",
        "Evaluation(0/1/2/3/4)": "        "
    },
    {
        "image_path": "CXR1471_IM-0304/1.png",
        "ground_truth": "The cardiomediastinal silhouette is within normal limits for appearance. The lungs are hyperexpanded with flattening of the bilateral hemidiaphragms. Mild increased lung markings XXXX due to chronic changes. No focal pulmonary consolidation. No pneumothorax. No pleural effusion. Moderate degenerative changes of the thoracic spine. Calcified left perihilar granuloma redemonstrated.",
        "generated_report": "the lungs are clear bilaterally specifically, no evidence of focal consolidation, pneumothorax, or pleural effusion cardio mediastinal silhouette is unremarkable visualized osseous structures of the thorax are without acute abnormality",
        "Evaluation(0/1/2/3/4)": "        "
    },
    {
        "image_path": "CXR3712_IM-1854/1.png",
        "ground_truth": "Changes of renal osteodystrophy are noted. Heart size and pulmonary vascularity appear within normal limits. The lungs are free of focal airspace disease. No pleural effusion or pneumothorax is seen.",
        "generated_report": "the cardiomediastinal silhouette is within normal limits for size and contour the lungs are normally inflated without evidence of focal airspace disease, pleural effusion, or pneumothorax osseous structures are within normal limits for patient age",
        "Evaluation(0/1/2/3/4)": "        "
    },
    {
        "image_path": "CXR1046_IM-0036/1.png",
        "ground_truth": "Heart and mediastinum within normal limits. Negative for focal pulmonary consolidation, pleural effusion, or pneumothorax.",
        "generated_report": "the cardiomediastinal silhouette is within normal limits for size and contour the lungs are normally inflated without evidence of focal airspace disease, pleural effusion, or pneumothorax osseous structures are within normal limits for patient age",
        "Evaluation(0/1/2/3/4)": "        "
    },
    {
        "image_path": "CXR2559_IM-1063/1.png",
        "ground_truth": "The heart size and pulmonary vascularity appear within normal limits. The lungs are free of focal airspace disease. No pleural effusion or pneumothorax is seen.",
        "generated_report": "the lungs are clear bilaterally specifically, no evidence of focal consolidation, pneumothorax, or pleural effusion cardio mediastinal silhouette is unremarkable visualized osseous structures of the thorax are without acute abnormality",
        "Evaluation(0/1/2/3/4)": "        "
    },
    {
        "image_path": "CXR3155_IM-1486/1.png",
        "ground_truth": "Heart size mildly enlarged with enlarged right atrium. No focal alveolar consolidation, no definite pleural effusion seen. No pneumothorax.",
        "generated_report": "the cardiomediastinal silhouette and pulmonary vasculature are within normal limits in size the lungs are clear of focal airspace disease, pneumothorax, or pleural effusion there are no acute bony findings",
        "Evaluation(0/1/2/3/4)": "        "
    },
    {
        "image_path": "CXR2545_IM-1054/1.png",
        "ground_truth": "The trachea is midline. The cardiomediastinal silhouette is normal. Lung XXXX are clear without evidence of effusion, infiltrate, or pneumothorax. Visualized bony structures are intact. Visualized soft tissues appear normal.",
        "generated_report": "the cardiomediastinal silhouette and pulmonary vasculature are within normal limits in size the lungs are clear of focal airspace disease, pneumothorax, or pleural effusion there are no acute bony findings",
        "Evaluation(0/1/2/3/4)": "        "
    },
    {
        "image_path": "CXR2190_IM-0800/1.png",
        "ground_truth": "Lungs are clear. No pleural effusions or pneumothoraces. Heart and mediastinum of normal size and contour. Degenerative changes in the spine. spinal stimulator is in XXXX with tip overlying the T9 vertebral body.",
        "generated_report": "the heart is normal in size the mediastinum is unremarkable the lungs are clear",
        "Evaluation(0/1/2/3/4)": "        "
    },
    {
        "image_path": "CXR1404_IM-0258/1.png",
        "ground_truth": "No focal lung consolidation. Heart size and pulmonary vascularity are within normal limits. No pneumothorax or pleural effusion. No acute bony abnormalities. There are stable anterior wedge XXXX deformities of 2 midthoracic vertebral bodies.",
        "generated_report": "the heart is normal in size the mediastinum is unremarkable the lungs are clear",
        "Evaluation(0/1/2/3/4)": "        "
    },
    {
        "image_path": "CXR356_IM-1744/1.png",
        "ground_truth": "The cardiomediastinal silhouette is within normal limits for size and contour. The lungs are normally inflated without evidence of focal airspace disease, pleural effusion, or pneumothorax. Osseous structures are within normal limits for patient age..",
        "generated_report": "the heart is normal in size the mediastinum is unremarkable the lungs are clear",
        "Evaluation(0/1/2/3/4)": "        "
    },
    {
        "image_path": "CXR292_IM-1322/1.png",
        "ground_truth": "The heart is normal in size and contour. There is a vague area of airspace disease identified within the right midlung on the PA view. This is not well-demonstrated on the lateral view. There is no pneumothorax or effusion.",
        "generated_report": "the cardiomediastinal silhouette and pulmonary vasculature are within normal limits there is no pneumothorax or pleural effusion there are no focal areas of consolidation there are small calcified granulomata in the right lateral lung",
        "Evaluation(0/1/2/3/4)": "        "
    },
    {
        "image_path": "CXR608_IM-2196/1.png",
        "ground_truth": "The heart and mediastinum are unremarkable. The lungs are clear without infiltrate. There is no effusion or pneumothorax. There is an old healed fracture through the right 8th rib.",
        "generated_report": "the heart is normal in size the mediastinum is unremarkable the lungs are clear",
        "Evaluation(0/1/2/3/4)": "        "
    },
    {
        "image_path": "CXR30_IM-1385/1.png",
        "ground_truth": "Lungs are clear without focal consolidation, effusion, or pneumothorax. Normal heart size. Negative for pneumoperitoneum. Bony thorax and soft tissue grossly unremarkable",
        "generated_report": "the heart is normal in size the mediastinum is unremarkable the lungs are clear",
        "Evaluation(0/1/2/3/4)": "        "
    },
    {
        "image_path": "CXR2799_IM-1231/1.png",
        "ground_truth": "Lungs are clear bilaterally. Cardiac and mediastinal silhouettes are normal. Pulmonary vasculature is normal. No pneumothorax or pleural effusion. No acute bony abnormality.",
        "generated_report": "the heart is normal in size the mediastinum is unremarkable the lungs are clear",
        "Evaluation(0/1/2/3/4)": "        "
    },
    {
        "image_path": "CXR3388_IM-1633/1.png",
        "ground_truth": "Normal heart size and mediastinal contours. Stable calcification in the left upper lobe, XXXX representing a granuloma. No focal airspace opacities. No pleural effusion or pneumothorax. Visualized osseous structures are unremarkable in appearance.",
        "generated_report": "the lungs are clear bilaterally specifically, no evidence of focal consolidation, pneumothorax, or pleural effusion cardio mediastinal silhouette is unremarkable visualized osseous structures of the thorax are without acute abnormality",
        "Evaluation(0/1/2/3/4)": "        "
    },
    {
        "image_path": "CXR3657_IM-1818/1.png",
        "ground_truth": "The heart size is normal. There is vascular congestion in bilateral hilar areas. The lungs are hyperexpanded with flattened diaphragms. No acute bony abnormalities. No effusion or infiltrate. No pneumothorax or pneumomediastinum.",
        "generated_report": "the lungs are clear bilaterally specifically, no evidence of focal consolidation, pneumothorax, or pleural effusion cardio mediastinal silhouette is unremarkable visualized osseous structures of the thorax are without acute abnormality",
        "Evaluation(0/1/2/3/4)": "        "
    },
    {
        "image_path": "CXR1253_IM-0171-0001/1.png",
        "ground_truth": "Heart size and pulmonary vascularity appear within normal limits. The lungs are free of focal airspace disease. No pleural effusion or pneumothorax is seen.",
        "generated_report": "the cardiomediastinal silhouette and pulmonary vasculature are within normal limits there is no pneumothorax or pleural effusion there are no focal areas of consolidation",
        "Evaluation(0/1/2/3/4)": "        "
    },
    {
        "image_path": "CXR2197_IM-0807/1.png",
        "ground_truth": "Heart size is normal. There are XXXX opacities which appear to XXXX XXXX above the right XXXX fissure. There is mild thickening in the fissure. No pneumothorax. No large pleural effusions.",
        "generated_report": "the heart is normal in size and contour the lungs are clear, without evidence of infiltrate there is no pneumothorax or effusion",
        "Evaluation(0/1/2/3/4)": "        "
    },
    {
        "image_path": "CXR3651_IM-1813/1.png",
        "ground_truth": "Blunting of the costophrenic XXXX XXXX represents scarring. No pleural effusion is identified on the lateral view. There is no focal consolidation. No pneumothorax is present. The cardiomediastinal silhouette is within normal limits are in the pulmonary vasculature is normal.",
        "generated_report": "the lungs are clear there is no pleural effusion or pneumothorax the heart and mediastinum are normal the skeletal structures are normal",
        "Evaluation(0/1/2/3/4)": "        "
    },
    {
        "image_path": "CXR3171_IM-1494/1.png",
        "ground_truth": "The heart and lungs have XXXX XXXX in the interval. Both lungs are clear and expanded. Heart and mediastinum normal.",
        "generated_report": "the heart is normal in size the mediastinum is unremarkable mild granulomatous sequela are noted the lungs are grossly clear",
        "Evaluation(0/1/2/3/4)": "        "
    },
    {
        "image_path": "CXR2081_IM-0713/1.png",
        "ground_truth": "The lungs are well-expanded and clear. No pleural effusion or pneumothorax is seen. The cardiomediastinal contour is normal. No acute osseous lesions are identified.",
        "generated_report": "the lungs are clear bilaterally specifically, no evidence of focal consolidation, pneumothorax, or pleural effusion cardiomediastinal silhouette is unremarkable visualized osseous structures of the thorax are without acute abnormality",
        "Evaluation(0/1/2/3/4)": "        "
    },
    {
        "image_path": "CXR379_IM-1903/1.png",
        "ground_truth": "There has been interval placement of a dual-lumen dialysis catheter with the distal tip projected over the right atrium. Moderate cardiomegaly is identified. There is mild calcification of the transverse XXXX. XXXX airspace opacities are identified with bilateral pleural effusions.",
        "generated_report": "there is bilateral lower lung airspace disease there is a large hiatal hernia the heart and mediastinum are normal the skeletal structures are normal",
        "Evaluation(0/1/2/3/4)": "        "
    },
    {
        "image_path": "CXR1965_IM-0629/1.png",
        "ground_truth": "There is moderate cardiomegaly. There are bilateral interstitial opacities, increased since the previous exam. No focal airspace consolidation, pleural effusions or pneumothorax. No acute bony abnormalities.",
        "generated_report": "stable cardiomegaly with significantly low lung volumes no evidence of focal pneumonia no pneumothorax no large pleural effusions",
        "Evaluation(0/1/2/3/4)": "        "
    },
    {
        "image_path": "CXR663_IM-2239/1.png",
        "ground_truth": "Lungs are clear bilaterally with no focal infiltrate, pleural effusion, or pneumothoraces. Cardiomediastinal silhouette is within normal limits. No acute bony or soft tissue abnormality.",
        "generated_report": "the cardiomediastinal silhouette and pulmonary vasculature are within normal limits in size the lungs are clear of focal airspace disease, pneumothorax, or pleural effusion there are no acute bony findings",
        "Evaluation(0/1/2/3/4)": "        "
    },
    {
        "image_path": "CXR23_IM-0879/1.png",
        "ground_truth": "The heart size and pulmonary vascularity appear within normal limits. The lungs are free of focal airspace disease. No pleural effusion or pneumothorax is seen.",
        "generated_report": "the lungs are clear bilaterally specifically, no evidence of focal consolidation, pneumothorax, or pleural effusion cardio mediastinal silhouette is unremarkable visualized osseous structures of the thorax are without acute abnormality",
        "Evaluation(0/1/2/3/4)": "        "
    },
    {
        "image_path": "CXR353_IM-1726/1.png",
        "ground_truth": "XXXX XXXX and lateral chest examination was obtained. There is improvement in bilateral pulmonary edema with mild residual. There is minimal right-sided pleural effusion. Heart silhouette is not enlarged. There is calcified mediastinal lymph XXXX. There is no pneumothorax",
        "generated_report": "the heart is mildly enlarged mediastinal contours are within normal limits streaky bibasilar opacities right greater than left, xxxx ate representing atelectasis no pneumothorax or pleural effusion",
        "Evaluation(0/1/2/3/4)": "        "
    },
    {
        "image_path": "CXR3958_IM-2022/1.png",
        "ground_truth": "Both lungs are clear and expanded. Heart and mediastinum normal.",
        "generated_report": "the heart size and mediastinal silhouette are within normal limits for contour the lungs are clear no pneumothorax or pleural effusion no acute bony abnormality",
        "Evaluation(0/1/2/3/4)": "        "
    },
    {
        "image_path": "CXR1539_IM-0349/1.png",
        "ground_truth": "The lungs are clear. The cardiomediastinal silhouette is within normal limits. No pleural effusion is identified.",
        "generated_report": "the heart is normal in size the mediastinum is unremarkable there is no pleural effusion, pneumothorax, or focal airspace disease chronic degenerative changes are present within the spine",
        "Evaluation(0/1/2/3/4)": "        "
    },
    {
        "image_path": "CXR2285_IM-0870/1.png",
        "ground_truth": "XXXX sternotomy XXXX and mediastinal postsurgical changes. Stable cardiomegaly. Crowded bronchovascular and interstitial markings XXXX related to low lung volumes and technique. Grossly stable appearance of the lungs compared to prior exam without overt edema or gross airspace consolidation.",
        "generated_report": "the heart is significantly enlarged prominent pulmonary vascularity there is obscuration of the bilateral diaphragm xxxx representing epicardial fat xxxx no focal consolidation, visualized costophrenic xxxx are spared no pneumothorax or large pleural effusion cardiomegaly there is bilateral xxxx opacities xxxx representing breast tissue",
        "Evaluation(0/1/2/3/4)": "        "
    },
    {
        "image_path": "CXR2502_IM-1027-1001/1.png",
        "ground_truth": "There is a focal area of opacity in the right midlung zone. This was not present on the recent prior study. There is prominence of the pulmonary markings throughout and there are small bilateral pleural effusions. The heart is not significantly enlarged. There is a prosthetic valve. There are atherosclerotic changes of the aorta. Arthritic changes of the skeletal structures are noted.",
        "generated_report": "the heart is large in the interval, pulmonary venous engorgement has developed also, there are interstitial infiltrates in the bases which are slightly more dense than the rest of the lungs these findings are all suggest acute pulmonary edema",
        "Evaluation(0/1/2/3/4)": "        "
    },
    {
        "image_path": "CXR2082_IM-0714/1.png",
        "ground_truth": "The heart is enlarged. There is pulmonary vascular congestion with diffusely increased interstitial and mild patchy airspace opacities. The distribution XXXX pulmonary edema. There is no pneumothorax or large pleural effusion. There are no acute bony findings.",
        "generated_report": "the cardiac silhouette is mildly enlarged mediastinal contours are within normal limits pulmonary vasculature is normal there is diffuse bilateral airspace opacities no definite pleural effusion is seen no visible pneumothorax",
        "Evaluation(0/1/2/3/4)": "        "
    },
    {
        "image_path": "CXR1431_IM-0278/1.png",
        "ground_truth": "The cardiomediastinal silhouette and pulmonary vasculature are within normal limits in size. The lungs are clear of focal airspace disease, pneumothorax, or pleural effusion. There are no acute bony findings.",
        "generated_report": "the cardiomediastinal silhouette and pulmonary vasculature are within normal limits in size the lungs are clear of focal airspace disease, pneumothorax, or pleural effusion there are no acute bony findings",
        "Evaluation(0/1/2/3/4)": "        "
    },
    {
        "image_path": "CXR2743_IM-1197/1.png",
        "ground_truth": "There are no acute osseous abnormalities. Degenerative changes throughout the thoracic spine. Normal heart size. Calcific aorta. Normal vascular markings. No focal area of consolidation, pleural effusion, or pneumothorax.",
        "generated_report": "the heart is normal in size the mediastinum is unremarkable the lungs are clear",
        "Evaluation(0/1/2/3/4)": "        "
    },
    {
        "image_path": "CXR2086_IM-0717/1.png",
        "ground_truth": "The cardiomediastinal silhouette is within normal limits. Lungs are clear without focal consolidation. No visualized pneumothorax or large pleural effusion. No acute bone abnormality.",
        "generated_report": "the heart is normal in size the mediastinum is unremarkable the lungs are clear",
        "Evaluation(0/1/2/3/4)": "        "
    },
    {
        "image_path": "CXR2552_IM-1058/1.png",
        "ground_truth": "Lungs are clear without focal consolidation, effusion, or pneumothorax. Normal heart size. Bony thorax and soft tissues grossly unremarkable",
        "generated_report": "the heart is normal in size the mediastinum is unremarkable the lungs are clear",
        "Evaluation(0/1/2/3/4)": "        "
    },
    {
        "image_path": "CXR661_IM-2238/1.png",
        "ground_truth": "Spinal stimulator in XXXX. Lungs are clear without focal airspace disease. No pleural effusions or pneumothoraces. Heart and mediastinum of normal size and contour. Degenerative changes in the thoracic spine.",
        "generated_report": "the heart is normal in size the mediastinum is unremarkable the lungs are grossly clear bilateral breast prostheses are noted",
        "Evaluation(0/1/2/3/4)": "        "
    },
    {
        "image_path": "CXR2706_IM-1172/1.png",
        "ground_truth": "The lungs are clear. There is no pleural effusion. The heart and mediastinum are normal. Arthritic changes are seen throughout the spine and both XXXX.",
        "generated_report": "the heart is normal in size the mediastinum is unremarkable the lungs are clear",
        "Evaluation(0/1/2/3/4)": "        "
    },
    {
        "image_path": "CXR1085_IM-0059/1.png",
        "ground_truth": "The lungs demonstrate low lung volumes but are clear bilaterally. Specifically, no evidence of focal consolidation, pneumothorax, or pleural effusion.. Mild streaky opacities in the left upper lobe on frontal projection are XXXX atelectatic or scar. Cardio mediastinal silhouette is unremarkable. Visualized osseous structures of the thorax are without acute abnormality.",
        "generated_report": "the heart is normal in size the mediastinum is unremarkable the lungs are clear",
        "Evaluation(0/1/2/3/4)": "        "
    },
    {
        "image_path": "CXR3302_IM-1579/1.png",
        "ground_truth": "The heart is normal in size. The mediastinum is unremarkable. The lungs are slightly hypoinflated but clear. There is no pleural effusion.",
        "generated_report": "the heart is normal in size the mediastinum is unremarkable the lungs are clear",
        "Evaluation(0/1/2/3/4)": "        "
    },
    {
        "image_path": "CXR491_IM-2111/1.png",
        "ground_truth": "Cardiomediastinal silhouette is stable and within normal limits. There is improved lung volumes bilaterally with persistent bibasilar atelectatic opacities, without focal consolidation, pneumothorax, or effusion. No acute bony abnormality identified.",
        "generated_report": "the heart is normal in size the mediastinum is unremarkable there is xxxx patchy opacity in the right lower lobe base bilateral costophrenic xxxx are exaggerated no visualized pneumothorax",
        "Evaluation(0/1/2/3/4)": "        "
    },
    {
        "image_path": "CXR605_IM-2194/1.png",
        "ground_truth": "The heart is normal in size. The mediastinum is unremarkable. Small nodular opacity left upper lobe may represent early infiltrate. The lungs are otherwise clear. There is no pleural effusion.",
        "generated_report": "the cardiomediastinal silhouette and pulmonary vasculature are within normal limits in size the lungs are clear of focal airspace disease, pneumothorax, or pleural effusion there are no acute bony findings",
        "Evaluation(0/1/2/3/4)": "        "
    },
    {
        "image_path": "CXR2618_IM-1107/1.png",
        "ground_truth": "Normal cardiomediastinal contours. No pneumothorax or large pleural effusions. Small focal retrocardiac lung opacity.",
        "generated_report": "the heart is normal in size the mediastinum is unremarkable the lungs are clear",
        "Evaluation(0/1/2/3/4)": "        "
    },
    {
        "image_path": "CXR3721_IM-1859/1.png",
        "ground_truth": "Streaky opacity is noted within the left lung base which may represent focal area of atelectasis. Right lung is grossly clear. Cardiac silhouette and mediastinal contours are within normal limits. There is no pneumothorax. No large pleural effusion.",
        "generated_report": "the heart is normal in size the mediastinum is unremarkable the lungs are clear",
        "Evaluation(0/1/2/3/4)": "        "
    },
    {
        "image_path": "CXR2558_IM-1062/1.png",
        "ground_truth": "There is no focal consolidation. There is no pneumothorax or large pleural effusion. The cardiomediastinal contours are grossly unremarkable. The heart size is within normal limits.",
        "generated_report": "the cardiomediastinal silhouette and vasculature are within normal limits for size and contour the lungs are normally inflated and clear degenerative changes of the spine",
        "Evaluation(0/1/2/3/4)": "        "
    },
    {
        "image_path": "CXR380_IM-1911/1.png",
        "ground_truth": "The XXXX examination consists of supine and crosstable lateral radiographs of the chest. External monitor leads XXXX the thorax. The cardiomediastinal contours are within normal limits. Pulmonary vascularity is within normal limits. No focal consolidation, pleural effusion, or pneumothorax identified. The visualized osseous structures and upper abdomen are unremarkable.",
        "generated_report": "the cardiomediastinal silhouette is within normal limits for appearance no focal areas of pulmonary consolidation no pneumothorax no pleural effusion the thoracic spine appears intact",
        "Evaluation(0/1/2/3/4)": "        "
    },
    {
        "image_path": "CXR3964_IM-2028/1.png",
        "ground_truth": "The heart is normal in size. The mediastinum is unremarkable. The lungs are hyperinflated compatible with emphysema. There is biapical scarring. No acute infiltrate is seen.",
        "generated_report": "the lungs are clear bilaterally specifically, no evidence of focal consolidation, pneumothorax, or pleural effusion cardio mediastinal silhouette is unremarkable visualized osseous structures of the thorax are without acute abnormality",
        "Evaluation(0/1/2/3/4)": "        "
    },
    {
        "image_path": "CXR2247_IM-0844/1.png",
        "ground_truth": "The cardiomediastinal silhouette is normal in size and appearance. No pleural effusion or pneumothorax. Lungs are clear.",
        "generated_report": "the heart is normal in size the mediastinum is unremarkable the lungs are clear",
        "Evaluation(0/1/2/3/4)": "        "
    },
    {
        "image_path": "CXR3170_IM-1494/1.png",
        "ground_truth": "Heart size is normal. Aorta is tortuous and ectatic. Cardiomediastinal contours are normal. Lungs are clear without evidence of fibrosis. Pleural effusions or pneumothorax. Endplate sclerotic changes are present in the thoracic spine.",
        "generated_report": "the heart is normal in size the mediastinum is unremarkable the lungs are clear",
        "Evaluation(0/1/2/3/4)": "        "
    },
    {
        "image_path": "CXR3118_IM-1466/1.png",
        "ground_truth": "No pneumothorax, pleural effusion, or focal airspace disease. Heart size normal. Cardiomediastinal silhouette stable. Nodular densities consistent with chronic granulomatous disease. Bony structures appear intact.",
        "generated_report": "the heart is normal in size the mediastinum is unremarkable the lungs are clear",
        "Evaluation(0/1/2/3/4)": "        "
    },
    {
        "image_path": "CXR1109_IM-0076/1.png",
        "ground_truth": "Heart size and mediastinal contours appear within normal limits. Pulmonary vascularity is within normal limits. No focal consolidation, suspicious pulmonary opacity, pneumothorax or definite pleural effusion. Visualized osseous structures appear intact.",
        "generated_report": "the heart size and mediastinal silhouette are within normal limits for contour the lungs are clear no pneumothorax or pleural effusion no acute bony abnormality",
        "Evaluation(0/1/2/3/4)": "        "
    },
    {
        "image_path": "CXR1543_IM-0353/1.png",
        "ground_truth": "The cardiomediastinal silhouette is within normal limits. The lungs are normally inflated without evidence of focal airspace disease, pleural effusion, or pneumothorax. No acute osseus abnormality. Large hiatal hernia.",
        "generated_report": "the heart is normal in size the mediastinum is unremarkable the lungs are clear",
        "Evaluation(0/1/2/3/4)": "        "
    },
    {
        "image_path": "CXR937_IM-2433/1.png",
        "ground_truth": "Normal cardiac size. Normal pulmonary vasculature. No airspace disease. Negative for pneumothorax. Negative for acute osseous deformity. The thoracic spine has a normal appearance.",
        "generated_report": "the cardiomediastinal silhouette and pulmonary vasculature are within normal limits in size the lungs are clear of focal airspace disease, pneumothorax, or pleural effusion there are no acute bony findings",
        "Evaluation(0/1/2/3/4)": "        "
    },
    {
        "image_path": "CXR3509_IM-1711-0001/1.png",
        "ground_truth": "The heart size and pulmonary vascularity appear within normal limits. Right pleural effusion is present and appears increased. No pneumothorax is identified. Some scattered XXXX of right base atelectasis are seen. Surgical XXXX remain in XXXX. The left lung appears clear.",
        "generated_report": "there is a rounded opacity in the right lower lobe, representing round xxxx atelectasis versus a hiatal hernia no focal infiltrate seen in the right lower lobe heart size normal",
        "Evaluation(0/1/2/3/4)": "        "
    },
    {
        "image_path": "CXR1855_IM-0555/1.png",
        "ground_truth": "Heart size within normal limits. There is focal left lateral base airspace disease. There is a 6 mm nodular opacity in the right midlung. No pneumothorax. No pleural effusion. No displaced rib fractures. There is an apparent deformity of the right humeral surgical neck. This is not seen on the comparison. Correlate clinically with history of fracture.",
        "generated_report": "the heart is normal in size the mediastinum is unremarkable the lungs are clear",
        "Evaluation(0/1/2/3/4)": "        "
    },
    {
        "image_path": "CXR1623_IM-0405/1.png",
        "ground_truth": "Normal cardiomediastinal contours. No pneumothorax, pleural effusions or focal lung consolidation.",
        "generated_report": "the cardiomediastinal silhouette and pulmonary vasculature are within normal limits in size the lungs are clear of focal airspace disease, pneumothorax, or pleural effusion there are no acute bony findings",
        "Evaluation(0/1/2/3/4)": "        "
    },
    {
        "image_path": "CXR1598_IM-0389/1.png",
        "ground_truth": "Heart size, mediastinal contour, and pulmonary vascularity are within normal limits. No focal consolidation, pleural effusion, or pneumothorax is identified. No acute osseous abnormality identified.",
        "generated_report": "the cardiomediastinal silhouette and pulmonary vasculature are within normal limits in size the lungs are clear of focal airspace disease, pneumothorax, or pleural effusion there are no acute bony findings",
        "Evaluation(0/1/2/3/4)": "        "
    },
    {
        "image_path": "CXR2290_IM-0874/1.png",
        "ground_truth": "There are no focal areas of consolidation. No suspicious pulmonary opacities. Heart size within normal limits. No pleural effusions. No evidence of pneumothorax. Osseous structures are intact.",
        "generated_report": "the heart is normal in size the mediastinum is unremarkable the lungs are clear",
        "Evaluation(0/1/2/3/4)": "        "
    },
    {
        "image_path": "CXR2760_IM-1207/1.png",
        "ground_truth": "There is minimal scarring within the left lung base. The lungs are otherwise clear. Heart size is normal. No pneumothorax.",
        "generated_report": "the heart is normal in size the mediastinum is unremarkable the lungs are clear",
        "Evaluation(0/1/2/3/4)": "        "
    },
    {
        "image_path": "CXR2577_IM-1077/1.png",
        "ground_truth": "Cardiomediastinal silhouette within normal limits. No acute bony abnormality. There are XXXX XXXX opacities, atelectasis versus airspace disease. No large effusion or pneumothorax.",
        "generated_report": "the cardiomediastinal silhouette is within normal limits for appearance no focal areas of pulmonary consolidation no pneumothorax no pleural effusion the thoracic spine appears intact no acute, displaced rib fractures identified",
        "Evaluation(0/1/2/3/4)": "        "
    },
    {
        "image_path": "CXR3083_IM-1442/1.png",
        "ground_truth": "The lungs and pleural spaces show no acute abnormality. Heart size and pulmonary vascularity within normal limits. .",
        "generated_report": "the cardiomediastinal silhouette and pulmonary vasculature are within normal limits in size there is stable xxxx scarring in the right upper lobe lungs are otherwise clear there is no xxxx focal airspace disease, pneumothorax, or pleural effusion there are no acute bony findings",
        "Evaluation(0/1/2/3/4)": "        "
    },
    {
        "image_path": "CXR3582_IM-1761/1.png",
        "ground_truth": "Heart size is normal. The lungs are clear. There is no pneumothorax or large pleural effusion.",
        "generated_report": "the cardiomediastinal silhouette and pulmonary vasculature are within normal limits in size the lungs are clear of focal airspace disease, pneumothorax, or pleural effusion there are no acute bony findings",
        "Evaluation(0/1/2/3/4)": "        "
    },
    {
        "image_path": "CXR591_IM-2186/1.png",
        "ground_truth": "The cardiomediastinal silhouette is within normal limits. The lungs are clear without areas of focal consolidation. There is a calcified granuloma within the left lung base. There is suggestion of a deep sulcus sign on the right. No definite pleural line of pneumothorax visualized. There is age-indeterminate wedging of several midthoracic vertebral bodies.",
        "generated_report": "the heart is normal in size the mediastinum is unremarkable the lungs are clear",
        "Evaluation(0/1/2/3/4)": "        "
    },
    {
        "image_path": "CXR1788_IM-0513/1.png",
        "ground_truth": "The trachea is midline. Negative for pneumothorax, pleural effusion, or focal airspace consolidation. The heart size is normal.",
        "generated_report": "the heart is normal in size the mediastinum is unremarkable the lungs are clear",
        "Evaluation(0/1/2/3/4)": "        "
    },
    {
        "image_path": "CXR2100_IM-0731/1.png",
        "ground_truth": "The heart size and mediastinal contours appear within normal limits. Atherosclerotic calcification of the aorta. No focal airspace consolidation, pleural effusions or pneumothorax. Questionable thin-walled cavitary lesion in the right lower lobe, only seen on the AP view and may represent artifact. No acute bony abnormalities.",
        "generated_report": "the heart is mildly enlarged pulmonary vascularity is increased there is no pleural effusion or pneumothorax no focal air space opacities mild degenerative changes of the thoracic spine",
        "Evaluation(0/1/2/3/4)": "        "
    },
    {
        "image_path": "CXR3321_IM-1588/1.png",
        "ground_truth": "XXXX XXXX and lateral chest examination was obtained. The heart silhouette is normal in size and contour. Aortic XXXX appear unremarkable. Lungs demonstrate no acute findings. There is no effusion or pneumothorax.",
        "generated_report": "the heart is normal in size the mediastinum is unremarkable the lungs are clear",
        "Evaluation(0/1/2/3/4)": "        "
    },
    {
        "image_path": "CXR2660_IM-1142/1.png",
        "ground_truth": "Heart size normal. Lungs are clear. XXXX are normal. No pneumonia, effusions, edema, pneumothorax, adenopathy, nodules or masses.",
        "generated_report": "the heart is normal in size the mediastinum is unremarkable the lungs are clear",
        "Evaluation(0/1/2/3/4)": "        "
    },
    {
        "image_path": "CXR1282_IM-0188/1.png",
        "ground_truth": "Normal heart size and mediastinal contours. Patchy right lower lobe airspace opacities. No pleural effusion or pneumothorax. Visualized osseous structures are unremarkable in appearance.",
        "generated_report": "the heart size and mediastinal contours appear within normal limits there are low lung volumes with left basilar subsegmental atelectasis no focal airspace consolidation, effusion or pneumothorax is seen no acute bony abnormalities",
        "Evaluation(0/1/2/3/4)": "        "
    },
    {
        "image_path": "CXR1517_IM-0335/1.png",
        "ground_truth": "The lungs are clear bilaterally. Specifically, no evidence of focal consolidation, pneumothorax, or pleural effusion.. Cardio mediastinal silhouette is unremarkable. Visualized osseous structures of the thorax are without acute abnormality.",
        "generated_report": "the cardiomediastinal silhouette and pulmonary vasculature are within normal limits in size the lungs are clear of focal airspace disease, pneumothorax, or pleural effusion there are no acute bony findings",
        "Evaluation(0/1/2/3/4)": "        "
    },
    {
        "image_path": "CXR3653_IM-1815/1.png",
        "ground_truth": "The XXXX examination consists of frontal and lateral radiographs of the chest. There are diminished lung volumes with XXXX XXXX atelectasis. The cardiac silhouette is unchanged. There is mild to moderate tortuosity of the thoracic aorta. No focal consolidation, pleural effusion, or pneumothorax identified. Thoracic spondylosis is again seen.",
        "generated_report": "the heart is enlarged the central pulmonary vasculature is engorged no focal airspace consolidation no pleural effusion or pneumothorax there are mild degenerative changes of the thoracic spine",
        "Evaluation(0/1/2/3/4)": "        "
    },
    {
        "image_path": "CXR1117_IM-0079/1.png",
        "ground_truth": "The cardiomediastinal silhouette and pulmonary vasculature are within normal limits in size. There is ill-defined airspace opacity in the posterior left lower lobe. There is focal opacity in the right upper lobe which suggests scar and/or granulomatous calcification. There is no pneumothorax or pleural effusion.",
        "generated_report": "the cardiomediastinal silhouette and pulmonary vasculature are within normal limits in size the lungs are clear of focal airspace disease, pneumothorax, or pleural effusion there are no acute bony findings",
        "Evaluation(0/1/2/3/4)": "        "
    },
    {
        "image_path": "CXR2008_IM-0658/1.png",
        "ground_truth": "No focal consolidation. No visualized pneumothorax. No pleural effusions. Heart size normal. The cardiomediastinal silhouette is unremarkable.",
        "generated_report": "the heart is normal in size the mediastinum is unremarkable the lungs are clear",
        "Evaluation(0/1/2/3/4)": "        "
    },
    {
        "image_path": "CXR3975_IM-2035/1.png",
        "ground_truth": "No focal consolidation. No visualized pneumothorax. No large pleural effusions. Heart size normal. Cardiomediastinal silhouette is unremarkable.",
        "generated_report": "the heart is normal in size the mediastinum is unremarkable the lungs are clear",
        "Evaluation(0/1/2/3/4)": "        "
    },
    {
        "image_path": "CXR3426_IM-1656/1.png",
        "ground_truth": "The heart, pulmonary XXXX and mediastinum are within normal limits. There is no pleural effusion or pneumothorax. There is no focal air space opacity to suggest a pneumonia. There are minimal degenerative changes of the spine.",
        "generated_report": "the cardiomediastinal silhouette and pulmonary vasculature are within normal limits in size the lungs are clear of focal airspace disease, pneumothorax, or pleural effusion there are no acute bony findings",
        "Evaluation(0/1/2/3/4)": "        "
    },
    {
        "image_path": "CXR3722_IM-1859/1.png",
        "ground_truth": "The lungs are clear. Heart size is normal. No pneumothorax.",
        "generated_report": "the cardiomediastinal silhouette and pulmonary vasculature are within normal limits there is no pneumothorax or pleural effusion there are no focal areas of consolidation",
        "Evaluation(0/1/2/3/4)": "        "
    },
    {
        "image_path": "CXR2695_IM-1166/1.png",
        "ground_truth": "The cardiac contours are normal. The lungs are hyperinflated with flattened diaphragms. No acute pulmonary findings. Thoracic spondylosis.",
        "generated_report": "the lungs are hyperexpanded there are scattered calcified granulomas in the lungs bilaterally there is no focal airspace consolidation no pleural effusion or pneumothorax heart size and mediastinal contour are within normal limits there are diffuse degenerative changes of the spine",
        "Evaluation(0/1/2/3/4)": "        "
    },
    {
        "image_path": "CXR814_IM-2345/1.png",
        "ground_truth": "There is a calcified granuloma in the lateral left base. There is no pleural effusion or pneumothorax. The heart is not significantly enlarged. There are calcified left hilar lymph XXXX. There are atherosclerotic changes of the aorta. Arthritic changes of the skeletal structures are noted as well as scoliosis and lumbar region.",
        "generated_report": "the heart is normal in size the mediastinum is unremarkable the lungs are clear",
        "Evaluation(0/1/2/3/4)": "        "
    },
    {
        "image_path": "CXR1133_IM-0090/1.png",
        "ground_truth": "Lungs are hyperexpanded. No infiltrates or masses. The eventration of the left hemidiaphragm identified previously is largely unchanged since the previous computed tomogram. Pulmonary XXXX are normal.",
        "generated_report": "the heart is large pulmonary vasculature is engorged no focal infiltrate, no pneumothorax there are small nodular opacities in the left lung, xxxx xxxx, the apex the lateral view shows a 12 mm nodule in the left lung base aortic atherosclerotic calcifications are present large body habitus and underpenetration makes evaluation",
        "Evaluation(0/1/2/3/4)": "        "
    },
    {
        "image_path": "CXR3810_IM-1920/1.png",
        "ground_truth": "The heart and mediastinum are unremarkable. The lungs are clear without infiltrate. There is no effusion or pneumothorax. There is surgical clips projected over the left lung apex, as well as, over the right upper quadrant of the abdomen.",
        "generated_report": "the heart is normal in size the mediastinum is unremarkable the lungs are clear",
        "Evaluation(0/1/2/3/4)": "        "
    },
    {
        "image_path": "CXR859_IM-2380/1.png",
        "ground_truth": "The cardiomediastinal silhouette and vasculature are within normal limits for size and contour. XXXX right lower lung opacity XXXX represents combination of soft tissue overlay and minimal atelectasis. No focal airspace consolidation, pleural effusion, or pneumothorax. Osseous structures are within normal limits for patient age.",
        "generated_report": "the lungs are clear bilaterally specifically, no evidence of focal consolidation, pneumothorax, or pleural effusion cardio mediastinal silhouette is unremarkable visualized osseous structures of the thorax are without acute abnormality",
        "Evaluation(0/1/2/3/4)": "        "
    },
    {
        "image_path": "CXR1094_IM-0065/1.png",
        "ground_truth": "No acute osseous abnormality. The soft tissues are within normal limits. Normal appearing cardiomediastinal silhouette and hilar contours. Left lower lobe XXXX density XXXX representing atelectasis. No focal area of consolidation, pleural effusion, pneumothorax.",
        "generated_report": "the heart is normal in size the mediastinum is unremarkable the lungs are clear",
        "Evaluation(0/1/2/3/4)": "        "
    },
    {
        "image_path": "CXR1964_IM-0629/1.png",
        "ground_truth": "Heart size and mediastinal contours appear within normal limits. Pulmonary vascularity is within normal limits. No focal consolidation, suspicious pulmonary opacity, pneumothorax or definite pleural effusion. Visualized osseous structures appear intact.",
        "generated_report": "the heart is normal in size the mediastinum is unremarkable the lungs are clear",
        "Evaluation(0/1/2/3/4)": "        "
    },
    {
        "image_path": "CXR2275_IM-0862/1.png",
        "ground_truth": "The cardiomediastinal silhouette is within normal limits for size and contour. There is a right middle lobe nodule which is denser than adjacent XXXX is most XXXX calcified. The lungs are normally inflated without evidence of focal airspace disease, pleural effusion, or pneumothorax. Degenerative endplate changes of the spine.",
        "generated_report": "the heart is normal in size the mediastinum is unremarkable the lungs are clear",
        "Evaluation(0/1/2/3/4)": "        "
    },
    {
        "image_path": "CXR399_IM-2043/1.png",
        "ground_truth": "Heart size and pulmonary vascularity appear within normal limits. The lungs are free of focal airspace disease. No pleural effusion or pneumothorax is seen. Degenerative changes are present in the spine.",
        "generated_report": "the lungs are clear the cardiomediastinal silhouette is within normal limits no pneumothorax or pleural effusion",
        "Evaluation(0/1/2/3/4)": "        "
    },
    {
        "image_path": "CXR391_IM-1986/1.png",
        "ground_truth": "Low lung volumes. Heart size normal. No focal airspace consolidations. No pneumothorax or effusions.",
        "generated_report": "the heart is normal in size the mediastinum is unremarkable the lungs are clear",
        "Evaluation(0/1/2/3/4)": "        "
    },
    {
        "image_path": "CXR760_IM-2310/1.png",
        "ground_truth": "There is minimal hyperexpansion and hyperlucency of the lungs suggestive of chronic lung disease, without focal consolidation, pneumothorax, or effusion identified. XXXX opacity in the left XXXX XXXX subsegmental atelectasis. Cardiomediastinal silhouette is grossly stable and within normal limits, with mild tortuosity and atherosclerosis of the thoracic aorta. Multilevel degenerative disc disease of the thoracolumbar spine noted without acute bony abnormality.",
        "generated_report": "the heart is normal in size the mediastinum is unremarkable the lungs are clear",
        "Evaluation(0/1/2/3/4)": "        "
    },
    {
        "image_path": "CXR3224_IM-1524/1.png",
        "ground_truth": "The cardiomediastinal silhouette is normal in size and contour. No focal consolidation, pneumothorax or large pleural effusion. Negative for acute bone abnormality.",
        "generated_report": "the cardiomediastinal silhouette is within normal limits for size and contour the lungs are normally inflated without evidence of focal airspace disease, pleural effusion, or pneumothorax no acute osseus abnormality",
        "Evaluation(0/1/2/3/4)": "        "
    },
    {
        "image_path": "CXR1697_IM-0458/1.png",
        "ground_truth": "Lungs are clear bilaterally. Cardiac and mediastinal silhouettes are normal. Pulmonary vasculature is normal. No pneumothorax or pleural effusion. No acute bony abnormality.",
        "generated_report": "the heart is normal in size the mediastinum is unremarkable there is patchy infiltrate within normal right lower lobe mild xxxx opacities in the retrocardiac region no large effusions",
        "Evaluation(0/1/2/3/4)": "        "
    },
    {
        "image_path": "CXR3594_IM-1772/1.png",
        "ground_truth": "The cardiomediastinal silhouette is normal. No focal airspace consolidation. No pneumothorax or pleural effusion.",
        "generated_report": "the heart is normal in size the mediastinum is unremarkable the lungs are clear",
        "Evaluation(0/1/2/3/4)": "        "
    },
    {
        "image_path": "CXR3836_IM-1939/1.png",
        "ground_truth": "The heart size is normal. The mediastinal contour is within normal limits. The lungs are free of any focal infiltrates. There are no nodules or masses. No visible pneumothorax. No visible pleural fluid. The XXXX are grossly normal. There is no visible free intraperitoneal air under the diaphragm.",
        "generated_report": "the cardiomediastinal silhouette is within normal limits for size and contour the lungs are normally inflated without evidence of focal airspace disease, pleural effusion, or pneumothorax osseous structures are within normal limits for patient age",
        "Evaluation(0/1/2/3/4)": "        "
    },
    {
        "image_path": "CXR1226_IM-0150/1.png",
        "ground_truth": "The heart size is within normal limits. Trachea is midline. No pleural effusions or pneumothorax. Cardiomediastinal contours are normal. There is focal consolidation in the posterior segment of the right lower lobe. No bony or soft tissue abnormalities.",
        "generated_report": "the cardiomediastinal silhouette and vasculature are within normal limits for size and contour the lungs are normally inflated and clear osseous structures are within normal limits for patient age",
        "Evaluation(0/1/2/3/4)": "        "
    },
    {
        "image_path": "CXR3196_IM-1507/1.png",
        "ground_truth": "Both lungs are clear and expanded. Heart and mediastinum normal.",
        "generated_report": "the heart is normal in size the mediastinum is unremarkable the lungs are clear",
        "Evaluation(0/1/2/3/4)": "        "
    },
    {
        "image_path": "CXR3081_IM-1440/1.png",
        "ground_truth": "The heart is normal in size. The aorta is tortuous and ectatic. The lungs are clear without focal airspace opacity, pleural effusion, or pneumothorax. The osseous structures are intact.",
        "generated_report": "the lungs are clear bilaterally specifically, no evidence of focal consolidation, pneumothorax, or pleural effusion cardio mediastinal silhouette is unremarkable visualized osseous structures of the thorax are without acute abnormality",
        "Evaluation(0/1/2/3/4)": "        "
    },
    {
        "image_path": "CXR3639_IM-1804/1.png",
        "ground_truth": "The cardiac and mediastinal silhouette is normal There is no evidence of pneumomediastinum or pneumothorax. Clear lungs There are no large pleural effusions No evidence of displaced fractures.",
        "generated_report": "the heart is normal in size the mediastinum is unremarkable the lungs are clear",
        "Evaluation(0/1/2/3/4)": "        "
    },
    {
        "image_path": "CXR190_IM-0583/1.png",
        "ground_truth": "The heart is normal in size. The mediastinum is unremarkable. The lungs are clear. There is no obvious lytic or destructive lesion. No displaced rib fracture is evident.",
        "generated_report": "the cardiomediastinal silhouette and pulmonary vasculature are within normal limits in size the lungs are clear of focal airspace disease, pneumothorax, or pleural effusion there are no acute bony findings",
        "Evaluation(0/1/2/3/4)": "        "
    },
    {
        "image_path": "CXR1920_IM-0598/1.png",
        "ground_truth": "Cardiomediastinal silhouette is normal in size and contour. Pulmonary vasculature is normal in caliber. Lungs are clear of focal airspace disease, pneumothorax or pleural effusion. There are no acute bony findings.",
        "generated_report": "the cardiomediastinal silhouette and pulmonary vasculature are within normal limits in size the lungs are clear of focal airspace disease, pneumothorax, or pleural effusion there are no acute bony findings",
        "Evaluation(0/1/2/3/4)": "        "
    },
    {
        "image_path": "CXR2291_IM-0874/1.png",
        "ground_truth": "Heart size is normal. The lungs are clear. There are no focal air space consolidations. No pleural effusions or pneumothoraces. The hilar and mediastinal contours are normal. Normal pulmonary vascularity. Umbilical piercing.",
        "generated_report": "the heart is normal in size the mediastinum is unremarkable the lungs are clear",
        "Evaluation(0/1/2/3/4)": "        "
    },
    {
        "image_path": "CXR1017_IM-0013/1.png",
        "ground_truth": "Both lungs are clear and expanded with no infiltrates. Basilar focal atelectasis is present in the lingula. Heart size normal. Calcified right hilar XXXX are present",
        "generated_report": "the heart is normal in size the mediastinum is unremarkable the lungs are clear",
        "Evaluation(0/1/2/3/4)": "        "
    },
    {
        "image_path": "CXR3785_IM-1898/1.png",
        "ground_truth": "No pneumothorax or large pleural effusion. Mildly prominent perihilar opacities, XXXX due to bronchovascular crowding. Heart size within normal limits. Cardiomediastinal silhouette is XXXX. The bony structures appear intact.",
        "generated_report": "the cardiomediastinal silhouette is within normal limits for appearance no focal areas of pulmonary consolidation no pneumothorax no pleural effusion the thoracic spine appears intact no acute, displaced rib fractures identified",
        "Evaluation(0/1/2/3/4)": "        "
    },
    {
        "image_path": "CXR1972_IM-0633/1.png",
        "ground_truth": "There is a XXXX airspace opacity in the left upper lung. Heart size within normal limits. Mild calcification of the aortic XXXX. No pneumothorax or pleural effusions.",
        "generated_report": "the cardiac contours are normal the lungs are clear thoracic spondylosis",
        "Evaluation(0/1/2/3/4)": "        "
    },
    {
        "image_path": "CXR3123_IM-1468/1.png",
        "ground_truth": "The heart is enlarged. Changes of XXXX sternotomy and bypass graft are identified in the lungs are grossly clear. XXXX right pleural thickening versus XXXX pleural effusion is noted. There is no acute infiltrate. No pneumothorax is seen. Mild granulomatous sequela are noted.",
        "generated_report": "sternotomy xxxx noted suture material overlying the left upper lung, stable from prior exam no focal consolidation, large pleural effusion, or pneumothorax cardiomediastinal silhouette within normal limits there is tortuosity of the thoracic aorta with calcification atherosclerotic calcifications noted in the thoracic spine no acute osseous abnormality identified",
        "Evaluation(0/1/2/3/4)": "        "
    },
    {
        "image_path": "CXR1851_IM-0553/1.png",
        "ground_truth": "Heart size is normal. No focal airspace consolidations. No pneumothorax or effusion. No acute osseous findings.",
        "generated_report": "the cardiomediastinal silhouette and pulmonary vasculature are within normal limits in size the lungs are clear of focal airspace disease, pneumothorax, or pleural effusion there are no acute bony findings",
        "Evaluation(0/1/2/3/4)": "        "
    },
    {
        "image_path": "CXR264_IM-1125/1.png",
        "ground_truth": "Heart XXXX, mediastinum, XXXX, bony structures and lung XXXX are unremarkable. No significant interval change compared to prior study, no XXXX infiltrates noted.",
        "generated_report": "the heart is enlarged the pulmonary xxxx are normal there is a focal airspace opacity in the right midlung there is no pleural effusion or pneumothorax there are mild degenerative changes of the thoracic spine",
        "Evaluation(0/1/2/3/4)": "        "
    },
    {
        "image_path": "CXR94_IM-2436/1.png",
        "ground_truth": "Heart size, mediastinal contour, and pulmonary vascularity are similar to comparison exam and within normal limits. No focal consolidation, suspicious pulmonary opacity, pleural effusion, or pneumothorax. The visualized osseous structures appear intact.",
        "generated_report": "the heart is normal in size the mediastinum is unremarkable the lungs are clear",
        "Evaluation(0/1/2/3/4)": "        "
    },
    {
        "image_path": "CXR278_IM-1218/1.png",
        "ground_truth": "No pneumothorax, pleural effusion, or focal airspace disease. Heart size normal. Stable cardiomediastinal silhouette. Nodular opacities consistent with chronic granulomatous disease. Bony structures intact.",
        "generated_report": "the lungs are clear bilaterally specifically, no evidence of focal consolidation, pneumothorax, or pleural effusion cardiomediastinal silhouette is unremarkable visualized osseous structures of the thorax are without acute abnormality",
        "Evaluation(0/1/2/3/4)": "        "
    },
    {
        "image_path": "CXR164_IM-0419/1.png",
        "ground_truth": "The Cardiopulmonary silhouette is normal. The Heart size is normal. The lungs are clear with no pulmonary effusions or pneumothorax.",
        "generated_report": "the heart size and cardiomediastinal silhouette are normal there is no focal air space opacity, pleural effusion, or pneumothorax the osseous structures are intact",
        "Evaluation(0/1/2/3/4)": "        "
    },
    {
        "image_path": "CXR460_IM-2090/1.png",
        "ground_truth": "The lungs and pleural spaces show no acute abnormality. Heart size and pulmonary vascularity within normal limits. Mild tortuosity of the thoracic aorta, unchanged",
        "generated_report": "the lungs are clear bilaterally specifically, no evidence of focal consolidation, pneumothorax, or pleural effusion cardio mediastinal silhouette is unremarkable visualized osseous structures of the thorax are without acute abnormality",
        "Evaluation(0/1/2/3/4)": "        "
    },
    {
        "image_path": "CXR1409_IM-0260/1.png",
        "ground_truth": "No focal consolidation. No visualized pneumothorax. Heart size and cardiomediastinal silhouette are grossly unremarkable. No large pleural effusions.",
        "generated_report": "the heart is normal in size the mediastinum is unremarkable the lungs are clear",
        "Evaluation(0/1/2/3/4)": "        "
    },
    {
        "image_path": "CXR1236_IM-0158/1.png",
        "ground_truth": "The cardiomediastinal silhouette and pulmonary vasculature are within normal limits in size. The lungs are clear of focal airspace disease, pneumothorax, or pleural effusion. There are no acute bony findings.",
        "generated_report": "the heart is normal in size the mediastinum is unremarkable the lungs are clear",
        "Evaluation(0/1/2/3/4)": "        "
    },
    {
        "image_path": "CXR3997_IM-2048/1.png",
        "ground_truth": "Heart size within normal limits. Small, nodular opacity in the right upper lobe. This does not look like an acute infiltrate, and more XXXX represents a granuloma. No pneumothorax or effusions.",
        "generated_report": "the cardiomediastinal silhouette and pulmonary vasculature are within normal limits in size the lungs are clear of focal airspace disease, pneumothorax, or pleural effusion there are no acute bony findings",
        "Evaluation(0/1/2/3/4)": "        "
    },
    {
        "image_path": "CXR1413_IM-0263/1.png",
        "ground_truth": "Heart size is within normal limits for AP technique. Low lung volumes with bronchovascular crowding. No focal infiltrate. No visible pneumothorax. No pleural effusion.",
        "generated_report": "the lungs are clear bilaterally cardiac silhouette is normal in size no pneumothorax or large pleural effusion",
        "Evaluation(0/1/2/3/4)": "        "
    },
    {
        "image_path": "CXR3442_IM-1667/1.png",
        "ground_truth": "Normal cardiomediastinal contours. Low lung volumes with minimal left basilar opacities. No pneumothorax or pleural effusions.",
        "generated_report": "the heart is normal in size the mediastinum is unremarkable there is elevation of right hemidiaphragm the lungs are clear",
        "Evaluation(0/1/2/3/4)": "        "
    },
    {
        "image_path": "CXR681_IM-2252-0001/1.png",
        "ground_truth": "Heart size and pulmonary vascularity appear within normal limits. Right PICC line is in XXXX. The tip has moved into the left innominate vein. There has been interval development of several ill-defined focal opacities in the left and right mid lung zones. No pneumothorax or pleural effusion is seen.",
        "generated_report": "the heart is normal in size the mediastinum is unremarkable the lungs are clear",
        "Evaluation(0/1/2/3/4)": "        "
    },
    {
        "image_path": "CXR1914_IM-0595/1.png",
        "ground_truth": "Stable heart size. Diffuse bilateral interstitial opacities. No pneumothorax. No effusions. No acute bony abnormalities.",
        "generated_report": "the heart is normal in size the mediastinum is unremarkable the lungs are clear",
        "Evaluation(0/1/2/3/4)": "        "
    },
    {
        "image_path": "CXR368_IM-1832/1.png",
        "ground_truth": "Cardiomediastinal silhouette and pulmonary vasculature are within normal limits. Lungs are clear. No pneumothorax or pleural effusion. No acute osseous findings.",
        "generated_report": "the cardiomediastinal silhouette and pulmonary vasculature are within normal limits in size the lungs are clear of focal airspace disease, pneumothorax, or pleural effusion there are no acute bony findings",
        "Evaluation(0/1/2/3/4)": "        "
    },
    {
        "image_path": "CXR383_IM-1932/1.png",
        "ground_truth": "Normal heart size. No focal air space consolidation, pneumothorax, pleural effusion, or pulmonary edema. Anterior osteophytes of the thoracic spine.",
        "generated_report": "the cardiomediastinal silhouette and pulmonary vasculature are within normal limits there is no pneumothorax or pleural effusion there are no focal areas of consolidation there are small calcified granulomata in the right lateral lung",
        "Evaluation(0/1/2/3/4)": "        "
    },
    {
        "image_path": "CXR3816_IM-1925/1.png",
        "ground_truth": "Heart size is at the upper limits of normal. The pulmonary vascularity appears within normal limits. The lungs are free of focal airspace disease. No pleural effusion or pneumothorax is seen. Degenerative changes are present in the spine. No non-calcified nodules are identified.",
        "generated_report": "the heart is normal in size the mediastinum is unremarkable the lungs are clear",
        "Evaluation(0/1/2/3/4)": "        "
    },
    {
        "image_path": "CXR1739_IM-0487/1.png",
        "ground_truth": "There is a cortical irregularity along the anterior margin of the sternum. In addition, there is a focal retrosternal hypodense convexity. The cardiac silhouette is within normal limits. The thoracic aorta is torturous however the mediastinal contours are within normal limits. There is no pneumothorax. There is no large pleural effusion. There is streaky XXXX opacity within the left lung base XXXX representing atelectasis. Otherwise, the lungs are clear. There is thoracic kyphosis. There is hyperinflation of the lungs.",
        "generated_report": "the heart is normal in size the mediastinum is unremarkable the lungs are clear",
        "Evaluation(0/1/2/3/4)": "        "
    },
    {
        "image_path": "CXR3578_IM-1758/1.png",
        "ground_truth": "The heart and lungs have XXXX XXXX in the interval. Both lungs are clear and expanded. Heart and mediastinum normal.",
        "generated_report": "the heart is normal in size the mediastinum is unremarkable the lungs are clear",
        "Evaluation(0/1/2/3/4)": "        "
    },
    {
        "image_path": "CXR3609_IM-1782/1.png",
        "ground_truth": "There is borderline cardiomegaly. Mediastinum and pulmonary vasculature are unremarkable. Lungs are clear. No pleural fluid or pneumothorax is appreciated.",
        "generated_report": "the heart is normal in size the mediastinum is unremarkable there is xxxx patchy opacity in the left base ruling out left lower lobe pneumonia there is no effusion or pneumothorax",
        "Evaluation(0/1/2/3/4)": "        "
    },
    {
        "image_path": "CXR2138_IM-0760/1.png",
        "ground_truth": "Normal heart size. Stable tortuous thoracic aorta. Prior granulomatous disease. Healed rib fractures appear stable. Focal opacity is noted in the left midlung overlying the 9th posterior rib which XXXX represents healing rib callus. No pneumothorax or pleural effusion.",
        "generated_report": "the lungs are clear bilaterally specifically, no evidence of focal consolidation, pneumothorax, or pleural effusion cardio mediastinal silhouette is unremarkable visualized osseous structures of the thorax are without acute abnormality",
        "Evaluation(0/1/2/3/4)": "        "
    },
    {
        "image_path": "CXR1640_IM-0420/1.png",
        "ground_truth": "The heart is normal in size. The mediastinum is unremarkable. Small nodule in the right upper lung is stable. The lungs are otherwise clear.",
        "generated_report": "the cardiomediastinal silhouette and pulmonary vasculature are within normal limits there is no pneumothorax or pleural effusion there are no focal areas of consolidation there are t-spine osteophytes",
        "Evaluation(0/1/2/3/4)": "        "
    },
    {
        "image_path": "CXR421_IM-2064/1.png",
        "ground_truth": "Lungs are clear without focal consolidation, effusion, or pneumothorax. Normal heart size. Bony thorax and soft tissues grossly unremarkable. Negative for pneumoperitoneum.",
        "generated_report": "the heart is normal in size the mediastinum is unremarkable there is xxxx opacity in the left lung base the right lung is grossly clear",
        "Evaluation(0/1/2/3/4)": "        "
    },
    {
        "image_path": "CXR97_IM-2460/1.png",
        "ground_truth": "The cardiac contours are normal. The lungs are clear. Thoracic spondylosis.",
        "generated_report": "the cardiomediastinal silhouette is within normal limits for size and contour the lungs are normally inflated without evidence of focal airspace disease, pleural effusion, or pneumothorax no acute osseus abnormality",
        "Evaluation(0/1/2/3/4)": "        "
    },
    {
        "image_path": "CXR2608_IM-1098/1.png",
        "ground_truth": "Consolidation and costophrenic XXXX blunting persists in both lower lobes. Heart and pulmonary XXXX remain normal. No XXXX infiltrates.",
        "generated_report": "the heart is large pulmonary vascularity is increased there is bilateral lower lobe airspace disease, with air bronchograms in the left lower lobe no pneumothorax is seen pleural effusion is seen bilaterally bilateral lower lobe airspace disease, with air bronchograms in the left lower lobe this appears to represent combination of",
        "Evaluation(0/1/2/3/4)": "        "
    },
    {
        "image_path": "CXR3846_IM-1946/1.png",
        "ground_truth": "Heart size and mediastinal contour are normal. Pulmonary vascularity is normal. The right lung is clear. There is a recurrence moderate-sized left pleural effusion. No pneumothorax. Limited right base stringy density compatible with atelectasis. Dextroscoliosis of the thoracic spine.",
        "generated_report": "there is a large calcified granuloma in the left upper lobe measuring 2 1 x 2 0 cm, stable from xxxx exam there is a left hemidiaphragm elevation no focal infiltrates or masses are identified in the left lung no masses or infiltrates identified in the right lung no pleural effusions",
        "Evaluation(0/1/2/3/4)": "        "
    },
    {
        "image_path": "CXR3173_IM-1495/1.png",
        "ground_truth": "Lungs are clear. Heart size normal. No pneumothorax.",
        "generated_report": "the heart is normal in size the mediastinum is unremarkable the lungs are clear",
        "Evaluation(0/1/2/3/4)": "        "
    },
    {
        "image_path": "CXR352_IM-1718/1.png",
        "ground_truth": "The cardiomediastinal silhouette is within normal limits for appearance. The trachea is midline. No focal pulmonary consolidation. No pneumothorax. No pleural effusion. Minimal degenerative changes of the thoracic spine.",
        "generated_report": "the cardiomediastinal silhouette and pulmonary vasculature are within normal limits in size the lungs are clear of focal airspace disease, pneumothorax, or pleural effusion there are no acute bony findings",
        "Evaluation(0/1/2/3/4)": "        "
    },
    {
        "image_path": "CXR3589_IM-1767/1.png",
        "ground_truth": "Cardiomediastinal contour and pulmonary vascularity stable and within normal limits. Lung volumes are slightly low. There are streaky left basal opacities. No pleural effusion or pneumothorax. No acute osseous findings. No free air is demonstrated.",
        "generated_report": "the heart is normal in size the mediastinum is unremarkable the lungs are clear",
        "Evaluation(0/1/2/3/4)": "        "
    },
    {
        "image_path": "CXR3180_IM-1500/1.png",
        "ground_truth": "The heart is normal in size and contour. The lungs are clear, without evidence of infiltrate. There is no pneumothorax or effusion.",
        "generated_report": "the cardiomediastinal silhouette and pulmonary vasculature are within normal limits in size the lungs are clear of focal airspace disease, pneumothorax, or pleural effusion there are no acute bony findings",
        "Evaluation(0/1/2/3/4)": "        "
    },
    {
        "image_path": "CXR699_IM-2263/1.png",
        "ground_truth": "Stable enlargement of the cardiac silhouette, stable mediastinal contours. Increased interstitial markings in the central lungs and bases, right greater than left. XXXX opacity on the lateral view over the heart also present on the previous exam suggesting chronic subsegmental atelectasis or scarring. No definite pleural effusion seen.",
        "generated_report": "the heart is normal in size the mediastinum is unremarkable the lungs are clear",
        "Evaluation(0/1/2/3/4)": "        "
    },
    {
        "image_path": "CXR2616_IM-1106/1.png",
        "ground_truth": "Frontal and lateral views of the chest show normal size and configuration of the cardiac silhouette. The right costophrenic sulcus is blunted. There is an the right base XXXX/fluid level. The left lung is clear.",
        "generated_report": "the lungs are clear bilaterally specifically, no evidence of focal consolidation, pneumothorax, or pleural effusion cardio mediastinal silhouette is unremarkable visualized osseous structures of the thorax are without acute abnormality",
        "Evaluation(0/1/2/3/4)": "        "
    },
    {
        "image_path": "CXR1011_IM-0013/1.png",
        "ground_truth": "The heart is top normal in size. The mediastinum is unremarkable. The lungs are clear.",
        "generated_report": "the lungs are clear bilaterally specifically, no evidence of focal consolidation, pneumothorax, or pleural effusion cardiomediastinal silhouette is unremarkable visualized osseous structures of the thorax are without acute abnormality",
        "Evaluation(0/1/2/3/4)": "        "
    },
    {
        "image_path": "CXR2529_IM-1044/1.png",
        "ground_truth": "The lungs are clear bilaterally. Specifically, no evidence of focal consolidation, pneumothorax, or pleural effusion.. Cardio mediastinal silhouette is unremarkable. Visualized osseous structures of the thorax are without acute abnormality.",
        "generated_report": "the heart is normal in size the mediastinum is unremarkable the lungs are clear",
        "Evaluation(0/1/2/3/4)": "        "
    },
    {
        "image_path": "CXR3294_IM-1573/1.png",
        "ground_truth": "The cardiomediastinal silhouette is within normal limits for appearance. The thoracic aorta is tortuous. A calcified granuloma is identified in the right middle lobe. No focal areas of pulmonary consolidation. No pneumothorax. No pleural effusion. The thoracic spine appears intact. No acute displaced rib fractures.",
        "generated_report": "the lungs are clear bilaterally specifically, no evidence of focal consolidation, pneumothorax, or pleural effusion cardiomediastinal silhouette is unremarkable visualized osseous structures of the thorax are without acute abnormality",
        "Evaluation(0/1/2/3/4)": "        "
    },
    {
        "image_path": "CXR3000_IM-1386-0001/1.png",
        "ground_truth": "There are multiple bilateral pulmonary nodules. For example, there is a 12 mm left lower lobe nodule, XXXX seen on the frontal view. There is no pleural effusion or pneumothorax. Heart size is within normal limits. The left hilar contour is prominent. There are diffuse degenerative changes of the spine.",
        "generated_report": "the heart is normal in size the mediastinum is unremarkable the lungs are clear",
        "Evaluation(0/1/2/3/4)": "        "
    },
    {
        "image_path": "CXR1180_IM-0123/1.png",
        "ground_truth": "Heart size and pulmonary vascularity appear within normal limits. There is mild tortuosity to the descending thoracic aorta. The lungs are free of focal airspace disease. No pleural effusion or pneumothorax is seen. No discrete nodules or adenopathy are noted. Degenerative changes are present in the spine.",
        "generated_report": "the lungs are clear bilaterally specifically, no evidence of focal consolidation, pneumothorax, or pleural effusion cardio mediastinal silhouette is unremarkable visualized osseous structures of the thorax are without acute abnormality",
        "Evaluation(0/1/2/3/4)": "        "
    },
    {
        "image_path": "CXR2243_IM-0840/1.png",
        "ground_truth": "The heart is normal size. The mediastinum is unremarkable. There is no pleural effusion, pneumothorax, or focal airspace disease. There is a stable calcified granuloma within the left lower lobe. There are stable chronic degenerative changes of the thoracic spine.",
        "generated_report": "the lungs are clear bilaterally specifically, no evidence of focal consolidation, pneumothorax, or pleural effusion cardio mediastinal silhouette is unremarkable visualized osseous structures of the thorax are without acute abnormality",
        "Evaluation(0/1/2/3/4)": "        "
    },
    {
        "image_path": "CXR3570_IM-1754/1.png",
        "ground_truth": "Normal heart size mediastinal contours. Subsegmental atelectasis versus scarring in the right midlung and left lower lobe. No focal airspace disease. No pleural effusion or pneumothorax. Low lung volumes. Visualized bony structures are unremarkable in appearance.",
        "generated_report": "the heart is normal in size the mediastinum is unremarkable there is xxxx opacity in the left lung base with prominence of the left hilum the right lung is clear there is no pneumothorax or effusion",
        "Evaluation(0/1/2/3/4)": "        "
    },
    {
        "image_path": "CXR1273_IM-0183/1.png",
        "ground_truth": "Heart is mildly enlarged stable. Mediastinal contour is normal. Pulmonary vascularity is normal. Lungs are hyperexpanded but clear. No pleural effusions or pneumothoraces.",
        "generated_report": "there has been interval cabg sternotomy xxxx sternotomy xxxx appear intact no focal air space opacity no pleural effusion or pneumothorax stable mild cardiomegaly stable degenerative changes of the thoracic spine",
        "Evaluation(0/1/2/3/4)": "        "
    },
    {
        "image_path": "CXR3384_IM-1631/1.png",
        "ground_truth": "Both lungs are clear and expanded. Heart and mediastinum normal.",
        "generated_report": "the heart is normal in size the mediastinum is unremarkable the lungs are clear",
        "Evaluation(0/1/2/3/4)": "        "
    },
    {
        "image_path": "CXR1873_IM-0565/1.png",
        "ground_truth": "Cardiomediastinal silhouette is within normal limits. No focal consolidation, pneumothorax, or pleural effusion. No acute bony abnormalities. Degenerative changes of the thoracic spine.",
        "generated_report": "the cardiomediastinal silhouette and pulmonary vasculature are within normal limits in size the lungs are clear of focal airspace disease, pneumothorax, or pleural effusion there are no acute bony findings",
        "Evaluation(0/1/2/3/4)": "        "
    },
    {
        "image_path": "CXR1472_IM-0305/1.png",
        "ground_truth": "Normal cardiac contour. Clear hyperexpanded lungs bilaterally with no pneumothorax or pleural effusion.",
        "generated_report": "the cardiomediastinal silhouette is within normal limits for size and contour the lungs are normally inflated without evidence of focal airspace disease, pleural effusion, or pneumothorax osseous structures are within normal limits for patient age",
        "Evaluation(0/1/2/3/4)": "        "
    },
    {
        "image_path": "CXR1526_IM-0341/1.png",
        "ground_truth": "No focal consolidation. No visualized pneumothorax. No large pleural effusions. The heart size and cardiomediastinal silhouette is grossly unremarkable. There is motion artifact on the lateral radiograph.",
        "generated_report": "the heart is normal in size the mediastinum is unremarkable there is patchy infiltrate within normal right lower lobe mild xxxx opacities in the retrocardiac region no large effusions",
        "Evaluation(0/1/2/3/4)": "        "
    },
    {
        "image_path": "CXR93_IM-2428/1.png",
        "ground_truth": "Lungs are clear without focal consolidation, effusion, or pneumothorax. Normal heart size. Negative for pneumoperitoneum. Mild degenerative changes of the thoracic spine.",
        "generated_report": "the heart is normal in size the mediastinum is unremarkable the lungs are clear",
        "Evaluation(0/1/2/3/4)": "        "
    },
    {
        "image_path": "CXR13_IM-0198/1.png",
        "ground_truth": "The cardiac silhouette is borderline enlarged. Otherwise, there is no focal opacity. Mediastinal contours are within normal limits. There is no large pleural effusion. No pneumothorax.",
        "generated_report": "the heart is normal in size the mediastinum is stable xxxx sternotomy xxxx are again noted the lungs are hyperinflated with increased ap dimension of the chest and flattening of the diaphragms consistent with obstructive lung disease no focal infiltrate, pleural effusion or pneumothorax is identified",
        "Evaluation(0/1/2/3/4)": "        "
    },
    {
        "image_path": "CXR3423_IM-1656/1.png",
        "ground_truth": "the heart size is normal. There is tortuosity of aorta. Pulmonary vascularity is normal. No focal airspace disease or effusion. Degenerative changes in the thoracic spine.",
        "generated_report": "the heart is mildly enlarged pulmonary vascularity is increased there is no pleural effusion or pneumothorax no focal air space opacities mild degenerative changes of the thoracic spine",
        "Evaluation(0/1/2/3/4)": "        "
    },
    {
        "image_path": "CXR3422_IM-1656/1.png",
        "ground_truth": "Heart size normal. Lungs are clear. XXXX are normal. No pneumonia, effusions, edema, pneumothorax, adenopathy, nodules or masses.",
        "generated_report": "the cardiomediastinal silhouette and pulmonary vasculature are within normal limits in size the lungs are clear of focal airspace disease, pneumothorax, or pleural effusion there are no acute bony findings",
        "Evaluation(0/1/2/3/4)": "        "
    },
    {
        "image_path": "CXR107_IM-0049/1.png",
        "ground_truth": "The lungs are clear bilaterally. Specifically, no evidence of focal consolidation, pneumothorax, or pleural effusion.. Cardio mediastinal silhouette is unremarkable. Visualized osseous structures of the thorax are without acute abnormality.",
        "generated_report": "the heart is normal in size the mediastinum is unremarkable xxxx xxxx opacities in right mid lung the lungs are otherwise grossly clear",
        "Evaluation(0/1/2/3/4)": "        "
    },
    {
        "image_path": "CXR2924_IM-1327/1.png",
        "ground_truth": "The heart size is normal. The mediastinal contour is within normal limits. The lungs are free of any focal infiltrates. There is a small calcified granuloma within the left upper lobe. There are no nodules or masses. No visible pneumothorax. No visible pleural fluid. The XXXX are grossly normal. There is no visible free intraperitoneal air under the diaphragm.",
        "generated_report": "the heart is normal in size the mediastinum is unremarkable the lungs are clear",
        "Evaluation(0/1/2/3/4)": "        "
    },
    {
        "image_path": "CXR3430_IM-1659/1.png",
        "ground_truth": "Heart size mildly to moderately enlarged, distal tip dual-lumen catheter near the caval atrial junction. Mild vascular cephalization, no definite interstitial changes of pulmonary edema, no focal alveolar consolidation. No pleural effusion XXXX demonstrated.",
        "generated_report": "the heart is enlarged the central pulmonary vasculature is engorged the lungs are clear bilaterally without focal consolidation, pneumothorax, or large pleural effusion a right hemodialysis catheter is in xxxx position, in the right atrium dextroscoliosis of the thoracic spine and bilateral degenerative changes are noted in the skeletal structures the",
        "Evaluation(0/1/2/3/4)": "        "
    },
    {
        "image_path": "CXR290_IM-1303/1.png",
        "ground_truth": "The lungs are clear. There are multiple surgical XXXX seen near the apical regions and lower cervical region bilaterally. The heart and mediastinum are normal. There is a screw in the right shoulder. The soft tissues are normal.",
        "generated_report": "the heart is normal in size the mediastinum is unremarkable the lungs are clear",
        "Evaluation(0/1/2/3/4)": "        "
    },
    {
        "image_path": "CXR2_IM-0652/1.png",
        "ground_truth": "Borderline cardiomegaly. Midline sternotomy XXXX. Enlarged pulmonary arteries. Clear lungs. Inferior XXXX XXXX XXXX.",
        "generated_report": "the heart is normal in size stable appearance of coronary artery bypass grafts stable caliber and contour of the thoracic aorta the lungs are clear no pleural effusion or pneumothorax the hilar and mediastinal contours are normal there are no acute osseous findings surgical clips overlying the right upper quadrant",
        "Evaluation(0/1/2/3/4)": "        "
    },
    {
        "image_path": "CXR2612_IM-1103/1.png",
        "ground_truth": "The cardiomediastinal silhouette and pulmonary vasculature are within normal limits in size. The lungs are clear of focal airspace disease, pneumothorax, or pleural effusion. There are no acute bony findings.",
        "generated_report": "the heart is normal in size the mediastinum is unremarkable the lungs are clear",
        "Evaluation(0/1/2/3/4)": "        "
    },
    {
        "image_path": "CXR226_IM-0851/1.png",
        "ground_truth": "The cardiac contours are normal. The lungs are clear. Thoracic spondylosis.",
        "generated_report": "the lungs are clear bilaterally specifically, no evidence of focal consolidation, pneumothorax, or pleural effusion cardio mediastinal silhouette is unremarkable visualized osseous structures of the thorax are without acute abnormality",
        "Evaluation(0/1/2/3/4)": "        "
    },
    {
        "image_path": "CXR2312_IM-0887/1.png",
        "ground_truth": "The heart is normal in size. The mediastinum is unremarkable. The lungs are clear.",
        "generated_report": "the heart is normal in size the mediastinum is unremarkable the lungs are clear",
        "Evaluation(0/1/2/3/4)": "        "
    },
    {
        "image_path": "CXR38_IM-1911/0.png",
        "ground_truth": "Lungs are clear. There is no pneumothorax or pleural effusion. The heart and mediastinum are within normal limits. Bony structures are intact.",
        "generated_report": "the heart size and mediastinal silhouette are within normal limits for contour the lungs are clear no pneumothorax or pleural effusions",
        "Evaluation(0/1/2/3/4)": "        "
    },
    {
        "image_path": "CXR621_IM-2203/0.png",
        "ground_truth": "The heart, pulmonary XXXX and mediastinum are within normal limits. There is no pleural effusion or pneumothorax. There is no focal air space opacity to suggest a pneumonia. There are mild degenerative changes of the spine.",
        "generated_report": "the lungs are clear bilaterally specifically, no evidence of focal consolidation, pneumothorax, or pleural effusion cardio mediastinal silhouette is unremarkable visualized osseous structures of the thorax are without acute abnormality",
        "Evaluation(0/1/2/3/4)": "        "
    },
    {
        "image_path": "CXR2915_IM-1317/0.png",
        "ground_truth": "The heart size is normal. The mediastinal contour is within normal limits. The lungs are free of any focal infiltrates. There are no nodules or masses. No visible pneumothorax. No visible pleural fluid. The XXXX are grossly normal. There is no visible free intraperitoneal air under the diaphragm.",
        "generated_report": "the heart is normal in size the mediastinum is unremarkable the lungs are clear",
        "Evaluation(0/1/2/3/4)": "        "
    },
    {
        "image_path": "CXR2590_IM-1083/0.png",
        "ground_truth": "The heart is normal in size. The mediastinum is unremarkable. The lungs are clear.",
        "generated_report": "the lungs are clear bilaterally specifically, no evidence of focal consolidation, pneumothorax, or pleural effusion cardio mediastinal silhouette is unremarkable visualized osseous structures of the thorax are without acute abnormality",
        "Evaluation(0/1/2/3/4)": "        "
    },
    {
        "image_path": "CXR738_IM-2296/0.png",
        "ground_truth": "The heart and lungs have XXXX XXXX in the interval. Both lungs are clear and expanded. Heart and mediastinum normal.",
        "generated_report": "the heart is normal in size the aorta is tortuous the lungs are hypoinflated no focal consolidation is seen no pleural effusion or pneumothorax is noted",
        "Evaluation(0/1/2/3/4)": "        "
    },
    {
        "image_path": "CXR3222_IM-1522/0.png",
        "ground_truth": "The cardiomediastinal silhouette and pulmonary vasculature are within normal limits in size. The lungs are clear of focal airspace disease, pneumothorax, or pleural effusion. There are no acute bony findings.",
        "generated_report": "the cardiac silhouette and mediastinum size are within normal limits there is no pulmonary edema there is no focal consolidation there are no xxxx of a large pleural effusion there is no evidence of pneumothorax",
        "Evaluation(0/1/2/3/4)": "        "
    },
    {
        "image_path": "CXR3542_IM-1734/0.png",
        "ground_truth": "Heart size and mediastinal contours appear within normal limits. Pulmonary vascularity is within normal limits. No focal consolidation, suspicious pulmonary opacity, pneumothorax or definite pleural effusion. Visualized osseous structures appear intact.",
        "generated_report": "the heart is normal in size the mediastinum is unremarkable the lungs are clear",
        "Evaluation(0/1/2/3/4)": "        "
    },
    {
        "image_path": "CXR2785_IM-1220/0.png",
        "ground_truth": "Cardiac and mediastinal contours are within normal limits. The lungs are clear. Bony structures are intact.",
        "generated_report": "the cardiomediastinal silhouette is within normal limits lungs are clear without focal consolidation no pneumothorax or large pleural effusion",
        "Evaluation(0/1/2/3/4)": "        "
    },
    {
        "image_path": "CXR3527_IM-1724/0.png",
        "ground_truth": "Both lungs are clear and expanded. Heart and mediastinum normal.",
        "generated_report": "the cardiomediastinal silhouette is within normal limits for size and contour the lungs are normally inflated without evidence of focal airspace disease, pleural effusion, or pneumothorax no acute osseus abnormality",
        "Evaluation(0/1/2/3/4)": "        "
    },
    {
        "image_path": "CXR2784_IM-1220/0.png",
        "ground_truth": "The heart is normal in size and contour. There is no mediastinal widening. The lungs are clear bilaterally. No large pleural effusion or pneumothorax. The XXXX are intact.",
        "generated_report": "the heart is normal in size the mediastinum is unremarkable there is xxxx patchy opacity in the left upper lobe, xxxx apex no pleural effusion or pneumothorax",
        "Evaluation(0/1/2/3/4)": "        "
    },
    {
        "image_path": "CXR779_IM-2321/0.png",
        "ground_truth": "The cardiomediastinal silhouette is normal in size and contour. No focal consolidation, pneumothorax or large pleural effusion. Negative for acute displaced rib fracture.",
        "generated_report": "the lungs are clear bilaterally specifically, no evidence of focal consolidation, pneumothorax, or pleural effusion cardiomediastinal silhouette is unremarkable visualized osseous structures of the thorax are without acute abnormality",
        "Evaluation(0/1/2/3/4)": "        "
    },
    {
        "image_path": "CXR3765_IM-1884/0.png",
        "ground_truth": "The cardiomediastinal silhouette is within normal limits for size and contour. The lungs are normally inflated without evidence of focal airspace disease, pleural effusion, or pneumothorax. Osseous structures are within normal limits for patient age..",
        "generated_report": "the heart is normal in size the mediastinum is unremarkable the lungs are clear",
        "Evaluation(0/1/2/3/4)": "        "
    },
    {
        "image_path": "CXR2354_IM-0918/0.png",
        "ground_truth": "Lungs are clear. No pneumothorax or pleural effusion. Normal heart and mediastinal contours. Normal pulmonary vasculature. Bony thorax intact.",
        "generated_report": "the heart is normal in size the mediastinum is unremarkable the lungs are clear",
        "Evaluation(0/1/2/3/4)": "        "
    },
    {
        "image_path": "CXR3751_IM-1875/0.png",
        "ground_truth": "The lungs are clear without evidence of focal airspace disease. There is no evidence of pneumothorax or large pleural effusion. The cardiac and mediastinal contours are within normal limits. The XXXX are unremarkable.",
        "generated_report": "the heart is normal in size the mediastinum is unremarkable the lungs are clear",
        "Evaluation(0/1/2/3/4)": "        "
    },
    {
        "image_path": "CXR377_IM-1889/0.png",
        "ground_truth": "Heart size and pulmonary vascularity appear within normal limits. The lungs are free of focal airspace disease. No pleural effusion or pneumothorax is seen. Degenerative changes are present in the spine.",
        "generated_report": "the cardiomediastinal silhouette is within normal limits for size and contour the lungs are normally inflated without evidence of focal airspace disease, pleural effusion, or pneumothorax mild degenerative endplate changes of the spine",
        "Evaluation(0/1/2/3/4)": "        "
    },
    {
        "image_path": "CXR3646_IM-1808-0001/0.png",
        "ground_truth": "The lungs are clear. Heart size is normal. No pneumothorax.",
        "generated_report": "the heart is normal in size the mediastinum is unremarkable the lungs are clear",
        "Evaluation(0/1/2/3/4)": "        "
    },
    {
        "image_path": "CXR2780_IM-1218/0.png",
        "ground_truth": "The heart and lungs have XXXX XXXX in the interval. Both lungs are clear and expanded. Heart and mediastinum normal.",
        "generated_report": "the lungs are clear bilaterally specifically, no evidence of focal consolidation, pneumothorax, or pleural effusion cardio mediastinal silhouette is unremarkable visualized osseous structures of the thorax are without acute abnormality",
        "Evaluation(0/1/2/3/4)": "        "
    },
    {
        "image_path": "CXR1440_IM-0284/0.png",
        "ground_truth": "Cardiac and mediastinal contours are within normal limits. The lungs are clear. Bony structures are intact.",
        "generated_report": "the cardiomediastinal silhouette and pulmonary vasculature are within normal limits there is no pneumothorax or pleural effusion there are no focal areas of consolidation",
        "Evaluation(0/1/2/3/4)": "        "
    },
    {
        "image_path": "CXR658_IM-2234/0.png",
        "ground_truth": "The lungs are clear. The heart and pulmonary XXXX are normal. The pleural spaces are clear. Mediastinal contours are normal.",
        "generated_report": "the heart is normal in size the mediastinum is unremarkable mild elevation of right hemidiaphragm no focal consolidation, pneumothorax or large pleural effusion no acute bony abnormality",
        "Evaluation(0/1/2/3/4)": "        "
    },
    {
        "image_path": "CXR2357_IM-0921/0.png",
        "ground_truth": "Cardiomediastinal silhouette and pulmonary vasculature are within normal limits. Lungs are clear. No pneumothorax or pleural effusion. No acute osseous findings.",
        "generated_report": "the cardiomediastinal silhouette is within normal limits for size and contour the lungs are normally inflated without evidence of focal airspace disease, pleural effusion, or pneumothorax osseous structures are within normal limits for patient age",
        "Evaluation(0/1/2/3/4)": "        "
    },
    {
        "image_path": "CXR993_IM-2478/0.png",
        "ground_truth": "Heart size normal. Lungs are clear. XXXX are normal. No pneumonia, effusions, edema, pneumothorax, adenopathy, nodules or masses.",
        "generated_report": "the cardiomediastinal silhouette is within normal limits for size and contour the lungs are normally inflated without evidence of focal airspace disease, pleural effusion, or pneumothorax osseous structures are within normal limits for patient age",
        "Evaluation(0/1/2/3/4)": "        "
    },
    {
        "image_path": "CXR461_IM-2090/0.png",
        "ground_truth": "The cardiomediastinal silhouette is normal size and configuration. Pulmonary vasculature within normal limits. The lungs are well-aerated. There is no pneumothorax, pleural effusion, or focal consolidation.",
        "generated_report": "the cardiomediastinal silhouette and pulmonary vasculature are within normal limits in size the lungs are clear of focal airspace disease, pneumothorax, or pleural effusion there are no acute bony findings",
        "Evaluation(0/1/2/3/4)": "        "
    },
    {
        "image_path": "CXR2277_IM-0864/0.png",
        "ground_truth": "The lungs are clear without evidence of focal airspace disease. There is no evidence of pneumothorax or large pleural effusion. The cardiac and mediastinal contours are within normal limits. The XXXX are unremarkable.",
        "generated_report": "the heart is normal in size the mediastinum is unremarkable the lungs are clear",
        "Evaluation(0/1/2/3/4)": "        "
    },
    {
        "image_path": "CXR1633_IM-0414/0.png",
        "ground_truth": "The lungs are clear bilaterally. Specifically, no evidence of focal consolidation, pneumothorax, or pleural effusion.. Cardio mediastinal silhouette is unremarkable. Visualized osseous structures of the thorax are without acute abnormality.",
        "generated_report": "the heart is normal in size the mediastinum is unremarkable the lungs are clear",
        "Evaluation(0/1/2/3/4)": "        "
    },
    {
        "image_path": "CXR3041_IM-1415/0.png",
        "ground_truth": "Heart size normal. Lungs are clear. XXXX are normal. No pneumonia, effusions, edema, pneumothorax, adenopathy, nodules or masses.",
        "generated_report": "the heart is normal in size the mediastinum is unremarkable the lungs are clear",
        "Evaluation(0/1/2/3/4)": "        "
    },
    {
        "image_path": "CXR3552_IM-1741/0.png",
        "ground_truth": "Heart size within normal limits, stable mediastinal and hilar contours. No focal alveolar consolidation, no definite pleural effusion seen. No typical findings of pulmonary edema.",
        "generated_report": "the heart is normal in size the mediastinum is unremarkable the lungs are clear",
        "Evaluation(0/1/2/3/4)": "        "
    },
    {
        "image_path": "CXR3745_IM-1872/0.png",
        "ground_truth": "Cardiomediastinal silhouette and pulmonary vasculature are within normal limits. Lungs are clear. No pneumothorax or pleural effusion. No acute osseous findings.",
        "generated_report": "the heart is normal in size the mediastinum is unremarkable the lungs are clear",
        "Evaluation(0/1/2/3/4)": "        "
    },
    {
        "image_path": "CXR1270_IM-0181/0.png",
        "ground_truth": "2 images. Heart size and pulmonary vascular engorgement appear within limits of normal. Mediastinal contour is unremarkable. No focal consolidation, pleural effusion, or pneumothorax identified. No convincing acute bony findings.",
        "generated_report": "the cardiomediastinal silhouette and pulmonary vasculature are within normal limits in size the lungs are clear of focal airspace disease, pneumothorax, or pleural effusion there are no acute bony findings",
        "Evaluation(0/1/2/3/4)": "        "
    },
    {
        "image_path": "CXR1603_IM-0391/0.png",
        "ground_truth": "Heart size normal. Lungs are clear. XXXX are normal. No pneumonia, effusions, edema, pneumothorax, adenopathy, nodules or masses.",
        "generated_report": "the cardiomediastinal silhouette and pulmonary vasculature are within normal limits in size the lungs are clear of focal airspace disease, pneumothorax, or pleural effusion there are no acute bony findings",
        "Evaluation(0/1/2/3/4)": "        "
    },
    {
        "image_path": "CXR2916_IM-1318/0.png",
        "ground_truth": "Heart size within normal limits. No focal alveolar consolidation, no definite pleural effusion seen. No typical findings of pulmonary edema. No pneumothorax.",
        "generated_report": "the heart is normal in size the mediastinum is unremarkable the lungs are clear",
        "Evaluation(0/1/2/3/4)": "        "
    },
    {
        "image_path": "CXR3265_IM-1551/0.png",
        "ground_truth": "The heart size and mediastinal contours appear within normal limits. No focal airspace consolidation, pleural effusion or pneumothorax. No acute bony abnormalities.",
        "generated_report": "the heart is normal in size the mediastinum is unremarkable the lungs are clear",
        "Evaluation(0/1/2/3/4)": "        "
    },
    {
        "image_path": "CXR242_IM-0963/0.png",
        "ground_truth": "Lungs are clear bilaterally with no focal infiltrate, pleural effusion, or pneumothoraces. Cardiomediastinal silhouette is within normal limits. XXXX and soft tissues are unremarkable.",
        "generated_report": "the heart is normal in size the mediastinum is unremarkable the lungs are clear",
        "Evaluation(0/1/2/3/4)": "        "
    },
    {
        "image_path": "CXR3220_IM-1522/0.png",
        "ground_truth": "Lungs are clear. There is no pneumothorax or pleural effusion. The heart and mediastinum are within normal limits. Bony structures are intact.",
        "generated_report": "the heart is normal in size the mediastinum is unremarkable the lungs are clear",
        "Evaluation(0/1/2/3/4)": "        "
    },
    {
        "image_path": "CXR1410_IM-0260/0.png",
        "ground_truth": "The heart size is normal. The mediastinal contour is within normal limits. The lungs are free of any focal infiltrates. There are no nodules or masses. No visible pneumothorax. No visible pleural fluid. The XXXX are grossly normal. There is no visible free intraperitoneal air under the diaphragm.",
        "generated_report": "the cardiomediastinal silhouette is within normal limits for size and contour the lungs are normally inflated without evidence of focal airspace disease, pleural effusion, or pneumothorax no acute osseus abnormality",
        "Evaluation(0/1/2/3/4)": "        "
    },
    {
        "image_path": "CXR3020_IM-1395/0.png",
        "ground_truth": "Heart size and mediastinal contours are normal in appearance. No consolidative airspace opacities. No radiographic evidence of pleural effusion or pneumothorax. Visualized osseous structures appear intact.",
        "generated_report": "the heart is normal in size the mediastinum is unremarkable the lungs are clear there are no focal areas of consolidation",
        "Evaluation(0/1/2/3/4)": "        "
    },
    {
        "image_path": "CXR2937_IM-1339/0.png",
        "ground_truth": "The heart size and mediastinal contours appear within normal limits. No focal airspace consolidation, pleural effusion or pneumothorax. No acute bony abnormalities.",
        "generated_report": "the heart size and mediastinal silhouette are within normal limits for contour the lungs are clear no pneumothorax or pleural effusions the xxxx are intact",
        "Evaluation(0/1/2/3/4)": "        "
    },
    {
        "image_path": "CXR3817_IM-1925/0.png",
        "ground_truth": "Lungs are clear bilaterally with no focal infiltrate, pleural effusion, or pneumothoraces. Cardiomediastinal silhouette is within normal limits. XXXX and soft tissues are unremarkable.",
        "generated_report": "the heart is normal in size the mediastinum is unremarkable the lungs are clear",
        "Evaluation(0/1/2/3/4)": "        "
    },
    {
        "image_path": "CXR2389_IM-0944/0.png",
        "ground_truth": "2 images. Heart size and pulmonary vascular engorgement appear within limits of normal. Mediastinal contour is unremarkable. No focal consolidation, pleural effusion, or pneumothorax identified. No convincing acute bony findings.",
        "generated_report": "the cardiomediastinal silhouette and pulmonary vasculature are within normal limits in size the lungs are clear of focal airspace disease, pneumothorax, or pleural effusion there are no acute bony findings",
        "Evaluation(0/1/2/3/4)": "        "
    },
    {
        "image_path": "CXR751_IM-2305/0.png",
        "ground_truth": "Heart size within normal limits. No focal alveolar consolidation, no definite pleural effusion seen. No typical findings of pulmonary edema. No pneumothorax.",
        "generated_report": "the cardiomediastinal silhouette and pulmonary vasculature are within normal limits in size the lungs are clear of focal airspace disease, pneumothorax, or pleural effusion there are no acute bony findings",
        "Evaluation(0/1/2/3/4)": "        "
    },
    {
        "image_path": "CXR1588_IM-0382/0.png",
        "ground_truth": "Heart size normal. Lungs are clear. XXXX are normal. No pneumonia, effusions, edema, pneumothorax, adenopathy, nodules or masses.",
        "generated_report": "the cardiomediastinal silhouette is within normal limits for size and contour the lungs are normally inflated without evidence of focal airspace disease, pleural effusion, or pneumothorax no acute osseus abnormality",
        "Evaluation(0/1/2/3/4)": "        "
    },
    {
        "image_path": "CXR2940_IM-1341/0.png",
        "ground_truth": "Heart size and mediastinal contour are normal. Pulmonary vascularity is normal. Lungs are clear. No pleural effusions or pneumothoraces. Degenerative changes in the thoracic spine.",
        "generated_report": "the cardiomediastinal silhouette and pulmonary vasculature are within normal limits in size the lungs are clear of focal airspace disease, pneumothorax, or pleural effusion there are no acute bony findings",
        "Evaluation(0/1/2/3/4)": "        "
    },
    {
        "image_path": "CXR717_IM-2279/0.png",
        "ground_truth": "The heart is normal in size. The mediastinum is unremarkable. The lungs are clear.",
        "generated_report": "the heart is normal in size the mediastinum is unremarkable the lungs are clear",
        "Evaluation(0/1/2/3/4)": "        "
    },
    {
        "image_path": "CXR931_IM-2429/0.png",
        "ground_truth": "The lungs and pleural spaces show no acute abnormality. Heart size and pulmonary vascularity within normal limits.",
        "generated_report": "the cardiomediastinal silhouette and pulmonary vasculature are within normal limits lungs are clear of focal airspace disease there is no pneumothorax there is no pleural effusion",
        "Evaluation(0/1/2/3/4)": "        "
    },
    {
        "image_path": "CXR870_IM-2391/0.png",
        "ground_truth": "The heart and lungs have XXXX XXXX in the interval. Both lungs are clear and expanded. Heart and mediastinum normal.",
        "generated_report": "the heart is normal in size the mediastinum is unremarkable there is xxxx scarring or atelectasis of the left lung base the lungs are otherwise grossly clear",
        "Evaluation(0/1/2/3/4)": "        "
    },
    {
        "image_path": "CXR1509_IM-0331/0.png",
        "ground_truth": "Lungs are clear bilaterally.There is no focal consolidation, pleural effusion, or pneumothoraces. Cardiomediastinal silhouette is within normal limits. XXXX are unremarkable.",
        "generated_report": "the heart is normal in size the mediastinum is unremarkable the lungs are clear",
        "Evaluation(0/1/2/3/4)": "        "
    },
    {
        "image_path": "CXR2204_IM-0813/0.png",
        "ground_truth": "The heart and lungs have XXXX XXXX in the interval. Both lungs are clear and expanded. Heart and mediastinum normal.",
        "generated_report": "the heart is normal in size the mediastinum is unremarkable the lungs are clear",
        "Evaluation(0/1/2/3/4)": "        "
    },
    {
        "image_path": "CXR3446_IM-1669/0.png",
        "ground_truth": "Cardiac and mediastinal contours are within normal limits. The lungs are clear. Bony structures are intact.",
        "generated_report": "the cardiomediastinal silhouette is within normal limits for size and contour the lungs are normally inflated without evidence of focal airspace disease, pleural effusion, or pneumothorax no acute osseus abnormality",
        "Evaluation(0/1/2/3/4)": "        "
    },
    {
        "image_path": "CXR795_IM-2331/0.png",
        "ground_truth": "Heart size normal. Lungs are clear. XXXX are normal. No pneumonia, effusions, edema, pneumothorax, adenopathy, nodules or masses.",
        "generated_report": "the heart is normal in size the mediastinum is unremarkable the lungs are clear",
        "Evaluation(0/1/2/3/4)": "        "
    },
    {
        "image_path": "CXR3720_IM-1859/0.png",
        "ground_truth": "The cardiomediastinal silhouette and pulmonary vasculature are within normal limits in size. The lungs are clear of focal airspace disease, pneumothorax, or pleural effusion. There are no acute bony findings.",
        "generated_report": "the cardiomediastinal silhouette and pulmonary vasculature are within normal limits in size the lungs are clear of focal airspace disease, pneumothorax, or pleural effusion there are no acute bony findings",
        "Evaluation(0/1/2/3/4)": "        "
    },
    {
        "image_path": "CXR1771_IM-0505/0.png",
        "ground_truth": "The heart and lungs have XXXX XXXX in the interval. Both lungs are clear and expanded. Heart and mediastinum normal.",
        "generated_report": "the heart is normal in size the mediastinum is unremarkable the lungs are clear",
        "Evaluation(0/1/2/3/4)": "        "
    },
    {
        "image_path": "CXR3105_IM-1456/0.png",
        "ground_truth": "Heart and mediastinum within normal limits. Negative for focal pulmonary consolidation, pleural effusion, or pneumothorax.",
        "generated_report": "the cardiomediastinal silhouette and pulmonary vasculature are within normal limits there is no pneumothorax or pleural effusion there are no focal areas of consolidation",
        "Evaluation(0/1/2/3/4)": "        "
    },
    {
        "image_path": "CXR1323_IM-0209/0.png",
        "ground_truth": "The heart size and mediastinal silhouette are within normal limits for contour. The lungs are clear. No pneumothorax or pleural effusions. The XXXX are intact.",
        "generated_report": "the heart is normal in size the mediastinum is unremarkable the lungs are clear",
        "Evaluation(0/1/2/3/4)": "        "
    },
    {
        "image_path": "CXR2423_IM-0965/0.png",
        "ground_truth": "The heart is normal in size. The mediastinum is unremarkable. The lungs are clear.",
        "generated_report": "the heart is normal in size the mediastinum is unremarkable the lungs are clear",
        "Evaluation(0/1/2/3/4)": "        "
    },
    {
        "image_path": "CXR2136_IM-0758/0.png",
        "ground_truth": "Mediastinal contours are normal. Lungs are clear. There is no pneumothorax or large pleural effusion.",
        "generated_report": "the heart is normal in size the mediastinum is unremarkable the lungs are clear",
        "Evaluation(0/1/2/3/4)": "        "
    },
    {
        "image_path": "CXR1726_IM-0479/0.png",
        "ground_truth": "Both lungs are clear and expanded. Heart and mediastinum normal.",
        "generated_report": "the lungs are clear bilaterally specifically, no evidence of focal consolidation, pneumothorax, or pleural effusion cardio mediastinal silhouette is unremarkable visualized osseous structures of the thorax are without acute abnormality",
        "Evaluation(0/1/2/3/4)": "        "
    },
    {
        "image_path": "CXR2786_IM-1221/0.png",
        "ground_truth": "The lungs are clear bilaterally. Specifically, no evidence of focal consolidation, pneumothorax, or pleural effusion.. Cardio mediastinal silhouette is unremarkable. Visualized osseous structures of the thorax are without acute abnormality.",
        "generated_report": "the heart is normal in size the mediastinum is unremarkable the lungs are clear",
        "Evaluation(0/1/2/3/4)": "        "
    },
    {
        "image_path": "CXR162_IM-0401/0.png",
        "ground_truth": "Heart size normal. Lungs are clear. XXXX are normal. No pneumonia, effusions, edema, pneumothorax, adenopathy, nodules or masses.",
        "generated_report": "the heart is normal in size the mediastinum is unremarkable the lungs are clear there are no focal pulmonary consolidations there is no pneumothorax or effusion",
        "Evaluation(0/1/2/3/4)": "        "
    },
    {
        "image_path": "CXR485_IM-2109/0.png",
        "ground_truth": "The heart and lungs have XXXX XXXX in the interval. Both lungs are clear and expanded. Heart and mediastinum normal.",
        "generated_report": "the heart is normal in size the mediastinum is unremarkable the lungs are clear",
        "Evaluation(0/1/2/3/4)": "        "
    },
    {
        "image_path": "CXR2623_IM-1111/0.png",
        "ground_truth": "Lungs are clear bilaterally with no focal infiltrate, pleural effusion, or pneumothoraces. Cardiomediastinal silhouette is within normal limits. No acute bony or soft tissue abnormality.",
        "generated_report": "the heart is normal in size the mediastinum is unremarkable the lungs are clear",
        "Evaluation(0/1/2/3/4)": "        "
    },
    {
        "image_path": "CXR1646_IM-0423/0.png",
        "ground_truth": "The lungs are clear bilaterally. Specifically, no evidence of focal consolidation, pneumothorax, or pleural effusion.. Cardio mediastinal silhouette is unremarkable. Visualized osseous structures of the thorax are without acute abnormality.",
        "generated_report": "the lungs are clear bilaterally specifically, no evidence of focal consolidation, pneumothorax, or pleural effusion cardio mediastinal silhouette is unremarkable visualized osseous structures of the thorax are without acute abnormality",
        "Evaluation(0/1/2/3/4)": "        "
    },
    {
        "image_path": "CXR1627_IM-0408/0.png",
        "ground_truth": "The lungs and pleural spaces show no acute abnormality. Heart size and pulmonary vascularity within normal limits. .",
        "generated_report": "the cardiomediastinal silhouette and pulmonary vasculature are within normal limits in size the lungs are clear of focal airspace disease, pneumothorax, or pleural effusion there are no acute bony findings",
        "Evaluation(0/1/2/3/4)": "        "
    },
    {
        "image_path": "CXR364_IM-1804/0.png",
        "ground_truth": "The cardiomediastinal silhouette and pulmonary vasculature are within normal limits in size. The lungs are clear of focal airspace disease, pneumothorax, or pleural effusion. There are no acute bony findings.",
        "generated_report": "the cardiomediastinal silhouette and pulmonary vasculature are within normal limits in size the lungs are clear of focal airspace disease, pneumothorax, or pleural effusion there are no acute bony findings",
        "Evaluation(0/1/2/3/4)": "        "
    },
    {
        "image_path": "CXR1956_IM-0623/0.png",
        "ground_truth": "The cardiomediastinal contours are within normal limits. Pulmonary vasculature is unremarkable. There is no focal airspace opacity. No pleural effusion or pneumothorax is seen. No acute bony abnormality is identified.",
        "generated_report": "the cardiomediastinal silhouette is within normal limits for size and contour the lungs are normally inflated without evidence of focal airspace disease, pleural effusion, or pneumothorax osseous structures are within normal limits for patient age",
        "Evaluation(0/1/2/3/4)": "        "
    },
    {
        "image_path": "CXR1219_IM-0146/0.png",
        "ground_truth": "Heart size and mediastinal contours are normal in appearance. No consolidative airspace opacities. No radiographic evidence of pleural effusion or pneumothorax. Visualized osseous structures appear intact.",
        "generated_report": "the heart size and mediastinal silhouette are within normal limits for contour the lungs are clear no pneumothorax or pleural effusions no acute bony abnormality",
        "Evaluation(0/1/2/3/4)": "        "
    },
    {
        "image_path": "CXR1487_IM-0314/0.png",
        "ground_truth": "The heart and lungs have XXXX XXXX in the interval. Both lungs are clear and expanded. Heart and mediastinum normal.",
        "generated_report": "the heart is normal in size the mediastinum is unremarkable the lungs are clear",
        "Evaluation(0/1/2/3/4)": "        "
    },
    {
        "image_path": "CXR1582_IM-0378/0.png",
        "ground_truth": "Both lungs are clear and expanded. Heart and mediastinum normal.",
        "generated_report": "the heart is normal in size the mediastinum is unremarkable the lungs are clear",
        "Evaluation(0/1/2/3/4)": "        "
    },
    {
        "image_path": "CXR141_IM-0260/0.png",
        "ground_truth": "Cardiac size, mediastinal contour, and pulmonary vascularity are within normal limits. No focal consolidation, suspicious pulmonary opacity, pleural effusion, or pneumothorax. The visualized osseous structures appear intact.",
        "generated_report": "the heart is normal in size the mediastinum is unremarkable the lungs are clear",
        "Evaluation(0/1/2/3/4)": "        "
    },
    {
        "image_path": "CXR3549_IM-1739-1001/0.png",
        "ground_truth": "The lungs are clear bilaterally. Specifically, no evidence of focal consolidation, pneumothorax, or pleural effusion.. Cardio mediastinal silhouette is unremarkable. Visualized osseous structures of the thorax are without acute abnormality.",
        "generated_report": "the heart is normal in size the mediastinum is unremarkable the lungs are clear",
        "Evaluation(0/1/2/3/4)": "        "
    },
    {
        "image_path": "CXR1093_IM-0064/0.png",
        "ground_truth": "The heart size and pulmonary vascularity appear within normal limits. The lungs are free of focal airspace disease. No pleural effusion or pneumothorax is seen.",
        "generated_report": "the lungs are clear bilaterally specifically, no evidence of focal consolidation, pneumothorax, or pleural effusion cardio mediastinal silhouette is unremarkable visualized osseous structures of the thorax are without acute abnormality",
        "Evaluation(0/1/2/3/4)": "        "
    },
    {
        "image_path": "CXR12_IM-0133/0.png",
        "ground_truth": "Lungs are clear bilaterally. Cardiac and mediastinal silhouettes are normal. Pulmonary vasculature is normal. No pneumothorax or pleural effusion. No acute bony abnormality.",
        "generated_report": "the cardiomediastinal silhouette is within normal limits for size and contour the lungs are normally inflated without evidence of focal airspace disease, pleural effusion, or pneumothorax osseous structures are within normal limits for patient age",
        "Evaluation(0/1/2/3/4)": "        "
    },
    {
        "image_path": "CXR3063_IM-1428/0.png",
        "ground_truth": "Lungs are clear bilaterally. Cardiac and mediastinal silhouettes are normal. Pulmonary vasculature is normal. No pneumothorax or pleural effusion. No acute bony abnormality.",
        "generated_report": "the heart is normal in size the mediastinum is unremarkable the lungs are clear",
        "Evaluation(0/1/2/3/4)": "        "
    },
    {
        "image_path": "CXR3532_IM-1726/0.png",
        "ground_truth": "The heart and lungs have XXXX XXXX in the interval. Both lungs are clear and expanded. Heart and mediastinum normal.",
        "generated_report": "the heart is normal in size the mediastinum is unremarkable the lungs are clear",
        "Evaluation(0/1/2/3/4)": "        "
    },
    {
        "image_path": "CXR3403_IM-1647/0.png",
        "ground_truth": "The cardiomediastinal silhouette is normal in size and contour. No focal consolidation, pneumothorax or large pleural effusion. Negative for acute displaced rib fracture.",
        "generated_report": "the cardiomediastinal silhouette and pulmonary vasculature are within normal limits in size the lungs are clear of focal airspace disease, pneumothorax, or pleural effusion there are no acute bony findings",
        "Evaluation(0/1/2/3/4)": "        "
    },
    {
        "image_path": "CXR3329_IM-1594/0.png",
        "ground_truth": "The heart is normal in size and contour. There is no mediastinal widening. The lungs are clear bilaterally. No large pleural effusion or pneumothorax. The XXXX are intact.",
        "generated_report": "the heart is normal in size the mediastinum is unremarkable the lungs are clear",
        "Evaluation(0/1/2/3/4)": "        "
    },
    {
        "image_path": "CXR1344_IM-0223/0.png",
        "ground_truth": "Mediastinal contours are normal. Lungs are clear. There is no pneumothorax or large pleural effusion.",
        "generated_report": "the cardiac contours are normal the lungs are clear thoracic spondylosis",
        "Evaluation(0/1/2/3/4)": "        "
    },
    {
        "image_path": "CXR1891_IM-0580/0.png",
        "ground_truth": "The heart and lungs have XXXX XXXX in the interval. Both lungs are clear and expanded. Heart and mediastinum normal.",
        "generated_report": "the heart is normal in size the mediastinum is unremarkable the lungs are clear",
        "Evaluation(0/1/2/3/4)": "        "
    },
    {
        "image_path": "CXR1510_IM-0331/0.png",
        "ground_truth": "Lungs are clear bilaterally. Cardiac and mediastinal silhouettes are normal. Pulmonary vasculature is normal. No pneumothorax or pleural effusion. No acute bony abnormality.",
        "generated_report": "the heart is normal in size the mediastinum is unremarkable the lungs are clear",
        "Evaluation(0/1/2/3/4)": "        "
    },
    {
        "image_path": "CXR770_IM-2316/0.png",
        "ground_truth": "Cardiac size, mediastinal contour, and pulmonary vascularity are within normal limits. No focal consolidation, suspicious pulmonary opacity, pleural effusion, or pneumothorax. The visualized osseous structures appear intact.",
        "generated_report": "the heart size and mediastinal contours appear within normal limits no focal airspace consolidation, pleural effusion or pneumothorax scattered calcified granulomas no acute bony abnormalities",
        "Evaluation(0/1/2/3/4)": "        "
    },
    {
        "image_path": "CXR1480_IM-0311/0.png",
        "ground_truth": "The heart is normal in size and contour. There is no mediastinal widening. The lungs are clear bilaterally. No large pleural effusion or pneumothorax. The XXXX are intact.",
        "generated_report": "the heart is normal in size the mediastinum is unremarkable the lungs are clear",
        "Evaluation(0/1/2/3/4)": "        "
    },
    {
        "image_path": "CXR565_IM-2166/0.png",
        "ground_truth": "The lungs are clear bilaterally. Specifically, no evidence of focal consolidation, pneumothorax, or pleural effusion.. Cardio mediastinal silhouette is unremarkable. Visualized osseous structures of the thorax are without acute abnormality.",
        "generated_report": "the lungs are clear bilaterally specifically, no evidence of focal consolidation, pneumothorax, or pleural effusion cardio mediastinal silhouette is unremarkable visualized osseous structures of the thorax are without acute abnormality",
        "Evaluation(0/1/2/3/4)": "        "
    },
    {
        "image_path": "CXR2861_IM-1269/0.png",
        "ground_truth": "The heart size and pulmonary vascularity appear within normal limits. The lungs are free of focal airspace disease. No pleural effusion or pneumothorax is seen.",
        "generated_report": "the heart is normal in size the mediastinum is unremarkable there is xxxx scarring or atelectasis of the left lung base the lungs are otherwise clear",
        "Evaluation(0/1/2/3/4)": "        "
    },
    {
        "image_path": "CXR2061_IM-0698/0.png",
        "ground_truth": "The heart and mediastinum are unremarkable. The lungs are clear without infiltrate. There is no effusion or pneumothorax.",
        "generated_report": "the heart is normal in size the mediastinum is unremarkable the lungs are clear",
        "Evaluation(0/1/2/3/4)": "        "
    },
    {
        "image_path": "CXR3466_IM-1683/0.png",
        "ground_truth": "The cardiomediastinal silhouette is normal in size and contour. Streaky perihilar opacities. Peribronchial cuffing also noted. No focal consolidation, pneumothorax or large pleural effusion. Normal XXXX.",
        "generated_report": "the cardiomediastinal silhouette is within normal limits for size and contour the lungs are normally inflated without evidence of focal airspace disease, pleural effusion, or pneumothorax osseous structures are within normal limits for patient age",
        "Evaluation(0/1/2/3/4)": "        "
    },
    {
        "image_path": "CXR3844_IM-1945/0.png",
        "ground_truth": "Lungs are clear. No pleural effusions or pneumothoraces. heart size is upper limits of normal.",
        "generated_report": "the heart is enlarged the mediastinum is unremarkable there is no pleural effusion, pneumothorax, or focal airspace disease chronic degenerative changes are present within the spine",
        "Evaluation(0/1/2/3/4)": "        "
    },
    {
        "image_path": "CXR2948_IM-1348/0.png",
        "ground_truth": "The heart size and pulmonary vascularity appear within normal limits. The lungs are free of focal airspace disease. No pleural effusion or pneumothorax is seen.",
        "generated_report": "the lungs are clear bilaterally specifically, no evidence of focal consolidation, pneumothorax, or pleural effusion cardio mediastinal silhouette is unremarkable visualized osseous structures of the thorax are without acute abnormality",
        "Evaluation(0/1/2/3/4)": "        "
    },
    {
        "image_path": "CXR3774_IM-1892/0.png",
        "ground_truth": "Heart size is within normal limits. Tortuous aorta. Clear lungs. No pneumothorax. No pleural effusion. Atherosclerotic calcification within the aorta. Right lower lung granuloma.",
        "generated_report": "the heart is normal in size the mediastinum is unremarkable the lungs are clear",
        "Evaluation(0/1/2/3/4)": "        "
    },
    {
        "image_path": "CXR2229_IM-0831/0.png",
        "ground_truth": "The heart size is normal. The mediastinal contour is within normal limits. The lungs are free of any focal infiltrates. There are no nodules or masses. No visible pneumothorax. No visible pleural fluid. The XXXX are grossly normal. There is no visible free intraperitoneal air under the diaphragm. Surgical clips are seen the right upper quadrant.",
        "generated_report": "the cardiomediastinal silhouette and pulmonary vasculature are within normal limits in size the lungs are clear of focal airspace disease, pneumothorax, or pleural effusion there are no acute bony findings",
        "Evaluation(0/1/2/3/4)": "        "
    },
    {
        "image_path": "CXR3355_IM-1609/0.png",
        "ground_truth": "Cardiomediastinal silhouettes are within normal limits. Lungs are hyperexpanded. Lungs are clear without focal consolidation, pneumothorax, or pleural effusion. Bony thorax is unremarkable.",
        "generated_report": "heart size is mildly enlarged the lungs are hyperexpanded there is no focal consolidation no large pleural effusion or pneumothorax there are moderate degenerative changes of the spine",
        "Evaluation(0/1/2/3/4)": "        "
    },
    {
        "image_path": "CXR304_IM-1413/0.png",
        "ground_truth": "The XXXX examination consists of frontal and lateral radiographs of the chest. A total of 3 images were obtained. The cardiomediastinal contours are within normal limits allowing for low lung volumes and patient rotation. There is XXXX XXXX atelectasis. No consolidation, pleural effusion or pneumothorax. Calcified right infrahilar lymph XXXX again seen. Partially visualized lower cervical spine fusion XXXX.",
        "generated_report": "the heart is normal in size the mediastinum is unremarkable the lungs are clear",
        "Evaluation(0/1/2/3/4)": "        "
    },
    {
        "image_path": "CXR435_IM-2075/0.png",
        "ground_truth": "Lungs are clear. There is no pneumothorax or pleural effusion. The heart and mediastinum are within normal limits. Bony structures are intact.",
        "generated_report": "the heart is normal in size the mediastinum is unremarkable the lungs are clear",
        "Evaluation(0/1/2/3/4)": "        "
    },
    {
        "image_path": "CXR3136_IM-1475/0.png",
        "ground_truth": "Cardiac size, mediastinal contour, and pulmonary vascularity are within normal limits. No focal consolidation, suspicious pulmonary opacity, pleural effusion, or pneumothorax. The visualized osseous structures appear intact.",
        "generated_report": "the heart is normal in size the mediastinum is unremarkable the lungs are clear",
        "Evaluation(0/1/2/3/4)": "        "
    },
    {
        "image_path": "CXR3673_IM-1828/0.png",
        "ground_truth": "The heart is normal in size. The mediastinal contours are stable. Aortic calcifications are noted. There are small calcified lymph XXXX. Emphysema and chronic changes are identified. There is XXXX opacity in the left perihilar upper lobe. There is questionable XXXX extension to the pleural surface. This may represent acute infiltrate or developing density. There is no pleural effusion or pneumothorax.",
        "generated_report": "the heart is normal in size the mediastinum is unremarkable the lungs are grossly clear bilateral breast prostheses are noted",
        "Evaluation(0/1/2/3/4)": "        "
    },
    {
        "image_path": "CXR3843_IM-1944/0.png",
        "ground_truth": "A right-sided chest XXXX remains in XXXX with the distal tip at the level of the mid SVC. The cardiomediastinal silhouette is within normal limits for appearance. No focal areas of pulmonary consolidation. No pulmonary nodules or mass lesions identified. No pneumothorax or pleural effusion. Mild degenerative changes of the thoracic spine.",
        "generated_report": "the heart is normal in size the mediastinum is unremarkable left subclavian central catheter tip is in the mid svc no pneumothorax is seen no large pleural effusion is identified streaky bibasilar opacities may represent atelectasis",
        "Evaluation(0/1/2/3/4)": "        "
    },
    {
        "image_path": "CXR1675_IM-0445/0.png",
        "ground_truth": "Lung volumes remain low. No infiltrates. Heart and pulmonary XXXX remain normal.",
        "generated_report": "the heart is normal in size the mediastinum is unremarkable the lungs are clear",
        "Evaluation(0/1/2/3/4)": "        "
    },
    {
        "image_path": "CXR2681_IM-1154/0.png",
        "ground_truth": "The heart, pulmonary XXXX and mediastinum are within normal limits. There is no pleural effusion or pneumothorax. There is no focal air space opacity to suggest a pneumonia. There is a small stable XXXX foreign body noted over the left chest. There are vascular calcifications over the aortic XXXX. There are mild degenerative changes of the spine.",
        "generated_report": "the lungs are clear there is no pleural effusion or pneumothorax the heart and mediastinum are normal the skeletal structures are normal",
        "Evaluation(0/1/2/3/4)": "        "
    },
    {
        "image_path": "CXR3283_IM-1564/0.png",
        "ground_truth": "Lungs are clear. No pleural effusions or pneumothoraces. Heart and mediastinum of normal size and contour.",
        "generated_report": "the heart is normal in size the mediastinum is unremarkable the lungs are clear",
        "Evaluation(0/1/2/3/4)": "        "
    },
    {
        "image_path": "CXR1030_IM-0024/0.png",
        "ground_truth": "Normal cardiomediastinal silhouette. There is no focal consolidation. There are no XXXX of a large pleural effusion. There is no pneumothorax. There is no acute bony abnormality seen. Mild degenerative changes of the spine.",
        "generated_report": "the heart is normal in size the mediastinum is unremarkable the lungs are clear",
        "Evaluation(0/1/2/3/4)": "        "
    },
    {
        "image_path": "CXR623_IM-2205/0.png",
        "ground_truth": "The heart is normal in size. The mediastinum is stable. Atherosclerotic calcifications of the aorta. There is again a pleural based density in the right lung base, XXXX related to subpleural fat. The appearance is stable from multiple previous studies. The lungs are clear. There is no pleural effusion.",
        "generated_report": "the heart is normal in size the mediastinum is unremarkable the lungs are clear",
        "Evaluation(0/1/2/3/4)": "        "
    },
    {
        "image_path": "CXR2876_IM-1282/0.png",
        "ground_truth": "There are no focal areas of consolidation. No suspicious pulmonary opacities. Heart size within normal limits. No pleural effusions. There is no evidence of pneumothorax.",
        "generated_report": "the cardiomediastinal silhouette is within normal limits for size and contour the lungs are normally inflated without evidence of focal airspace disease, pleural effusion, or pneumothorax osseous structures are within normal limits for patient age",
        "Evaluation(0/1/2/3/4)": "        "
    },
    {
        "image_path": "CXR3085_IM-1444/0.png",
        "ground_truth": "Normal cardiomediastinal contours. Marrow pneumothorax, focal lung consolidation or pleural effusions.",
        "generated_report": "the cardiomediastinal silhouette is normal in size and contour no focal consolidation, pneumothorax or large pleural effusion negative for acute bone abnormality",
        "Evaluation(0/1/2/3/4)": "        "
    },
    {
        "image_path": "CXR3474_IM-1688/0.png",
        "ground_truth": "Crowded bronchovascular markings in the hilar and perihilar region, right lower lung zones. Low lung volumes. No noncalcified pulmonary nodules seen. No pleural effusion or pneumothorax. No small heart size. There is a right diaphragmatic hump. The soft tissues seen in the left cardiophrenic XXXX, could represent an ectatic descending aorta or hiatal hernia. Visualized XXXX of the chest XXXX are within normal limits. Degenerative changes demonstrated within the visualized thoracic spine.",
        "generated_report": "the heart is normal in size the mediastinum is unremarkable the lungs are hypoinflated costophrenic xxxx are blunted, xxxx corresponding to small bilateral pleural effusions there is no focal consolidation or pneumothorax",
        "Evaluation(0/1/2/3/4)": "        "
    },
    {
        "image_path": "CXR1742_IM-0489/0.png",
        "ground_truth": "Heart size mildly enlarged. No alveolar consolidation, no findings of pleural effusion or pulmonary edema. No pneumothorax. S-shaped spine curvature noted.",
        "generated_report": "the lungs are clear bilaterally specifically, no evidence of focal consolidation, pneumothorax, or pleural effusion cardio mediastinal silhouette is unremarkable visualized osseous structures of the thorax are without acute abnormality",
        "Evaluation(0/1/2/3/4)": "        "
    },
    {
        "image_path": "CXR2363_IM-0926/0.png",
        "ground_truth": "Heart size is upper limits of normal. The pulmonary XXXX and mediastinum are within normal limits. There is no pleural effusion or pneumothorax. There is right basilar air space opacity.",
        "generated_report": "the cardiomediastinal silhouette is normal in size and contour no focal consolidation, pneumothorax or large pleural effusion negative for acute bone abnormality",
        "Evaluation(0/1/2/3/4)": "        "
    },
    {
        "image_path": "CXR2918_IM-1320/0.png",
        "ground_truth": "Cardiomediastinal silhouette is normal. Pulmonary vasculature and XXXX are normal. No consolidation, pneumothorax or large pleural effusion. Osseous structures and soft tissues are normal.",
        "generated_report": "the heart is normal in size the mediastinum is unremarkable the lungs are clear",
        "Evaluation(0/1/2/3/4)": "        "
    },
    {
        "image_path": "CXR1765_IM-0499/0.png",
        "ground_truth": "The cardiomediastinal silhouette is within normal limits. There is rounded calcified density within the left lower lobe most consistent with granuloma. Remaining lungs are clear without evidence of focal opacification. No pneumothorax or large pleural effusion. No acute bone abnormality.",
        "generated_report": "the heart is normal in size the mediastinum is unremarkable the lungs are clear",
        "Evaluation(0/1/2/3/4)": "        "
    },
    {
        "image_path": "CXR3775_IM-1893/0.png",
        "ground_truth": "No focal lung consolidation. Heart size and pulmonary vascularity are within normal limits. No pneumothorax or pleural effusion. Osseous structures are grossly intact.",
        "generated_report": "the heart is normal in size the mediastinum is unremarkable the lungs are clear",
        "Evaluation(0/1/2/3/4)": "        "
    },
    {
        "image_path": "CXR3382_IM-1629-0001/0.png",
        "ground_truth": "Prominent interstitial markings. There are small bilateral pleural effusions. No pneumothorax or focal consolidation. Normal heart size. Catheter tubing present in the upper midabdomen. There is bilateral acromioclavicular degenerative joint disease, right greater than left.",
        "generated_report": "the lungs are clear there is no pleural effusion or pneumothorax the heart is not significantly enlarged there are atherosclerotic changes of the aorta arthritic changes of the skeletal structures are noted",
        "Evaluation(0/1/2/3/4)": "        "
    },
    {
        "image_path": "CXR2537_IM-1049/0.png",
        "ground_truth": "Frontal and lateral views of the chest show an unchanged cardiomediastinal silhouette. Right-sided aortic XXXX. Normal mediastinal contour, pulmonary XXXX and vasculature, central airways and aeration of the lungs. There is right basal XXXX patchy opacity and bibasal atelectasis or scarring. There is no pleural effusion or pneumothorax. Right apical calcified granuloma noted.",
        "generated_report": "the heart is mildly enlarged mediastinal contours are normal patchy right lower lobe opacities consistent with atelectasis no pneumothorax or large pleural effusion",
        "Evaluation(0/1/2/3/4)": "        "
    },
    {
        "image_path": "CXR1319_IM-0205/0.png",
        "ground_truth": "The heart size and pulmonary vascularity appear within normal limits. The lungs are free of focal airspace disease. No pleural effusion or pneumothorax is seen.",
        "generated_report": "the cardiomediastinal silhouette and pulmonary vasculature are within normal limits in size the lungs are clear of focal airspace disease, pneumothorax, or pleural effusion there are no acute bony findings",
        "Evaluation(0/1/2/3/4)": "        "
    },
    {
        "image_path": "CXR988_IM-2474/0.png",
        "ground_truth": "Lungs are clear. No focal infiltrate. No pleural effusion or pneumothorax. Normal cardiomediastinal silhouette.",
        "generated_report": "the heart is normal in size the mediastinum is unremarkable the lungs are clear",
        "Evaluation(0/1/2/3/4)": "        "
    },
    {
        "image_path": "CXR1193_IM-0129/0.png",
        "ground_truth": "Stable enlarged cardiac silhouette. Persistent bilateral lower lobe airspace disease, not significantly XXXX compared to prior. No pleural effusion or pneumothorax. No acute bony abnormality.",
        "generated_report": "the heart is large in the interval, pulmonary venous engorgement has developed also, bibasilar interstitial infiltrates are present",
        "Evaluation(0/1/2/3/4)": "        "
    },
    {
        "image_path": "CXR850_IM-2373-0001/0.png",
        "ground_truth": "Stable appearance of the cardiomediastinal silhouette. There is no pneumothorax, pleural effusion, or focal airspace consolidation.",
        "generated_report": "the heart is mildly enlarged lung volumes are low the lungs are otherwise clear there is no pleural effusion or pneumothorax",
        "Evaluation(0/1/2/3/4)": "        "
    },
    {
        "image_path": "CXR2145_IM-0766/0.png",
        "ground_truth": "The cardiomediastinal silhouette is normal. The lungs are clear. There is no pneumothorax or pneumomediastinum. Visualized bony structures are normal.",
        "generated_report": "the heart is mildly enlarged lung volumes are low the lungs are otherwise clear there is no pleural effusion or pneumothorax",
        "Evaluation(0/1/2/3/4)": "        "
    },
    {
        "image_path": "CXR308_IM-1439/0.png",
        "ground_truth": "Stable appearing right-sided XXXX the opacities. There is persistent elevation of the right hemidiaphragm. The cardiac silhouette and mediastinal contours are within normal limits. There is no pneumothorax.",
        "generated_report": "stable cardiomegaly with central vascular prominence and diffuse interstitial edema no evidence of pleural effusion or pneumothorax DEXA marker is noted over the right lower lobe no acute bony abnormality",
        "Evaluation(0/1/2/3/4)": "        "
    },
    {
        "image_path": "CXR2209_IM-0816/0.png",
        "ground_truth": "The heart is normal in size. The mediastinum is unremarkable. Emphysematous changes are identified. The lungs are otherwise grossly clear.",
        "generated_report": "the heart is normal in size the mediastinum is unremarkable the lungs are clear",
        "Evaluation(0/1/2/3/4)": "        "
    },
    {
        "image_path": "CXR2433_IM-0975/0.png",
        "ground_truth": "Low lung volumes with bibasilar subsegmental atelectasis. No focal consolidations, pleural effusions, or pneumothoraces. Cardiomediastinal silhouette is within normal limits. Degenerative changes of the thoracic spine.",
        "generated_report": "the heart is large lung volumes are xxxx xxxx opacity persists in the right lung base there is no xxxx pleural effusion or pneumothorax",
        "Evaluation(0/1/2/3/4)": "        "
    },
    {
        "image_path": "CXR761_IM-2310/0.png",
        "ground_truth": "Lung volumes are low. No focal infiltrates. Heart size normal.",
        "generated_report": "the heart is normal in size the mediastinum is unremarkable the lungs are hypoinflated no focal consolidation is seen no large pleural effusion is seen",
        "Evaluation(0/1/2/3/4)": "        "
    },
    {
        "image_path": "CXR3415_IM-1650/0.png",
        "ground_truth": "No acute osseous abnormality. Mild degenerative changes of the thoracic spine. Stable normal cardiomediastinal silhouette and hilar contours. Prominence of superior mediastinal, XXXX superimposed structures. No focal area of consolidation, pleural effusion, or pneumothorax. Mild bibasilar atelectasis.",
        "generated_report": "the heart is normal in size the mediastinum is unremarkable the lungs are clear",
        "Evaluation(0/1/2/3/4)": "        "
    },
    {
        "image_path": "CXR980_IM-2468/0.png",
        "ground_truth": "Heart size and mediastinal contours appear within normal limits. Pulmonary vascularity is within normal limits. No focal consolidation, suspicious pulmonary opacity, pneumothorax or definite pleural effusion. Visualized osseous structures appear intact.",
        "generated_report": "the cardiomediastinal silhouette is within normal limits for size and contour the lungs are normally inflated without evidence of focal airspace disease, pleural effusion, or pneumothorax no acute osseus abnormality",
        "Evaluation(0/1/2/3/4)": "        "
    },
    {
        "image_path": "CXR877_IM-2392/0.png",
        "ground_truth": "XXXX sternotomy XXXX appear intact. Surgical clips overlying the mediastinum. Mitral valve replacement seen. Low lung volumes. The interstitial markings appear prominent, which may represent interstitial edema. There is mild blunting of the posterior sulcus on the lateral view, which could represent a small effusion. No pneumothorax. No acute bony abnormality.",
        "generated_report": "the heart is normal in size stable appearance of valve replacement xxxx sternotomy xxxx are intact no pneumothorax there are mild degenerative changes of the spine",
        "Evaluation(0/1/2/3/4)": "        "
    },
    {
        "image_path": "CXR535_IM-2142/0.png",
        "ground_truth": "There is S-shaped thoracolumbar scoliosis. There are T-spine osteophytes. XXXX opacity in the left lower lobe XXXX represents atelectasis or scarring. There is no pneumothorax. There is no large pleural effusion. The cardiomediastinal silhouette is within normal limits. There is no lobar pneumonia. There are calcified hilar lymph XXXX.",
        "generated_report": "the lungs are clear there is no pleural effusion or pneumothorax the heart and mediastinum are normal the skeletal structures are normal",
        "Evaluation(0/1/2/3/4)": "        "
    },
    {
        "image_path": "CXR427_IM-2070/0.png",
        "ground_truth": "The cardiomediastinal silhouette is within normal limits for size and contour. The lungs are normally inflated without evidence of focal airspace disease, pleural effusion, or pneumothorax. Osseous structures are within normal limits for patient age..",
        "generated_report": "the cardiomediastinal silhouette is within normal limits for size and contour the lungs are normally inflated without evidence of focal airspace disease, pleural effusion, or pneumothorax osseous structures are within normal limits for patient age",
        "Evaluation(0/1/2/3/4)": "        "
    },
    {
        "image_path": "CXR891_IM-2403/0.png",
        "ground_truth": "The heart size and pulmonary vascularity appear within normal limits. The lungs are free of focal airspace disease. No pleural effusion or pneumothorax is seen.",
        "generated_report": "the cardiomediastinal silhouette and pulmonary vasculature are within normal limits there is no pneumothorax or pleural effusion there are no focal areas of consolidation there are t-spine osteophytes",
        "Evaluation(0/1/2/3/4)": "        "
    },
    {
        "image_path": "CXR136_IM-0233/0.png",
        "ground_truth": "Heart size normal. Lungs are clear. XXXX are normal. No pneumonia, effusions, edema, pneumothorax, adenopathy, nodules or masses.",
        "generated_report": "the cardiomediastinal silhouette is within normal limits for size and contour the lungs are normally inflated without evidence of focal airspace disease, pleural effusion, or pneumothorax osseous structures are within normal limits for patient age",
        "Evaluation(0/1/2/3/4)": "        "
    },
    {
        "image_path": "CXR1950_IM-0618/0.png",
        "ground_truth": "Cardiac and mediastinal contours are unremarkable. Pulmonary vascularity is within normal limits. No focal air space opacities, pleural effusion, or pneumothorax. XXXX are grossly unremarkable.",
        "generated_report": "the heart is normal in size the mediastinum is unremarkable the lungs are clear",
        "Evaluation(0/1/2/3/4)": "        "
    },
    {
        "image_path": "CXR922_IM-2423/0.png",
        "ground_truth": "The heart is slightly large. Pulmonary XXXX are normal. No infiltrates.",
        "generated_report": "the heart is normal in size the mediastinum is unremarkable the lungs are clear",
        "Evaluation(0/1/2/3/4)": "        "
    },
    {
        "image_path": "CXR2983_IM-1371/0.png",
        "ground_truth": "Cardiomediastinal silhouette is within normal limits. No focal consolidation. There is right lower lobe scarring. No pneumothorax or large pleural effusion. Granulomas present. No acute bony abnormalities.",
        "generated_report": "the cardiomediastinal silhouette and pulmonary vasculature are within normal limits in size the lungs are clear of focal airspace disease, pneumothorax, or pleural effusion there are no acute bony findings",
        "Evaluation(0/1/2/3/4)": "        "
    },
    {
        "image_path": "CXR3716_IM-1856/0.png",
        "ground_truth": "The cardiomediastinal silhouette is normal in size and contour. No focal consolidation, pneumothorax or large pleural effusion. Negative for acute displaced rib fracture. Bilateral nipple jewelry.",
        "generated_report": "the cardiomediastinal silhouette and pulmonary vasculature are within normal limits in size the lungs are clear of focal airspace disease, pneumothorax, or pleural effusion there are no acute bony findings",
        "Evaluation(0/1/2/3/4)": "        "
    },
    {
        "image_path": "CXR2866_IM-1273/0.png",
        "ground_truth": "Heart size normal. Lungs are clear. XXXX are normal. No pneumonia, effusions, edema, pneumothorax, adenopathy, nodules or masses.",
        "generated_report": "the heart is normal in size the mediastinum is unremarkable there is xxxx biapical scarring the lungs are otherwise clear",
        "Evaluation(0/1/2/3/4)": "        "
    },
    {
        "image_path": "CXR708_IM-2271/0.png",
        "ground_truth": "No pleural effusion, pneumothorax or focal airspace opacities. Cardiomediastinal silhouette is within normal limits. The trachea is midline. No free subdiaphragmatic air. The included osseous structures are grossly intact.",
        "generated_report": "the heart size and cardiomediastinal silhouette are normal there is no focal air space opacity, pleural effusion, or pneumothorax the osseous structures are intact",
        "Evaluation(0/1/2/3/4)": "        "
    },
    {
        "image_path": "CXR3707_IM-1851/0.png",
        "ground_truth": "There may be a subtle airspace opacity in the right base near the midclavicular line. There is no pleural effusion or pneumothorax. The heart and mediastinum are normal. The skeletal structures are normal.",
        "generated_report": "the cardiomediastinal silhouette is within normal limits for size and contour the lungs are normally inflated without evidence of focal airspace disease, pleural effusion, or pneumothorax stable calcified granuloma in the right middle lobe no acute bone abnormality",
        "Evaluation(0/1/2/3/4)": "        "
    },
    {
        "image_path": "CXR3691_IM-1842/0.png",
        "ground_truth": "The heart is normal in size. The mediastinum is stable. Atherosclerotic calcifications of the aorta identified. There is no focal consolidation, pleural effusion or pneumothorax. Degenerative changes of the thoracic spine are noted.",
        "generated_report": "the heart size and pulmonary vascularity appear within normal limits the lungs are free of focal airspace disease no pleural effusion or pneumothorax is seen degenerative changes are present in the spine",
        "Evaluation(0/1/2/3/4)": "        "
    },
    {
        "image_path": "CXR2727_IM-1187/0.png",
        "ground_truth": "Heart size is normal. Cardiomediastinal silhouette stable. No pneumothorax, pleural effusion, or focal airspace disease. Nodular densities consistent with chronic granulomatous disease. Bony structures appear intact. Emphysema.",
        "generated_report": "the heart is normal in size the mediastinum is unremarkable the lungs are clear",
        "Evaluation(0/1/2/3/4)": "        "
    },
    {
        "image_path": "CXR2424_IM-0966/0.png",
        "ground_truth": "The lungs are clear. There is no pleural effusion or pneumothorax. The heart is not significantly enlarged. The mediastinum is normal. Arthritic changes of the skeletal structures are noted.",
        "generated_report": "the heart is normal in size the mediastinum is unremarkable the lungs are hypoinflated costophrenic xxxx are blunted, xxxx corresponding to small bilateral pleural effusions there is no focal consolidation or pneumothorax",
        "Evaluation(0/1/2/3/4)": "        "
    },
    {
        "image_path": "CXR2797_IM-1229/0.png",
        "ground_truth": "The trachea is midline. The cardiomediastinal silhouette is normal. The lungs are clear, without evidence of acute infiltrate or effusion. There is no pneumothorax. Visualized bony structures reveal no acute abnormalities.",
        "generated_report": "the cardiomediastinal silhouette and pulmonary vasculature are within normal limits there is no pneumothorax or pleural effusion there are no focal areas of consolidation there are small calcified granulomata in the right lateral lung",
        "Evaluation(0/1/2/3/4)": "        "
    },
    {
        "image_path": "CXR3784_IM-1898/0.png",
        "ground_truth": "AP view was obtained due to patient condition. Low volume lungs. No focal lung consolidation. The heart is not enlarged. No pleural effusion.",
        "generated_report": "the heart is normal in size the mediastinum is unremarkable the lungs are clear",
        "Evaluation(0/1/2/3/4)": "        "
    },
    {
        "image_path": "CXR3885_IM-1971/0.png",
        "ground_truth": "The heart, pulmonary XXXX and mediastinum are within normal limits. There is no pleural effusion or pneumothorax. There is no focal air space opacity to suggest a pneumonia.",
        "generated_report": "the cardiomediastinal silhouette and pulmonary vasculature are within normal limits there is no pneumothorax or pleural effusion there are no focal areas of consolidation there are small calcified granulomata in the right lateral lung",
        "Evaluation(0/1/2/3/4)": "        "
    },
    {
        "image_path": "CXR2129_IM-0753/0.png",
        "ground_truth": "The heart is normal in size and contour. The lungs are clear, without evidence of infiltrate. There is no pneumothorax or effusion.",
        "generated_report": "the heart is normal in size the mediastinum is unremarkable the lungs are clear",
        "Evaluation(0/1/2/3/4)": "        "
    },
    {
        "image_path": "CXR251_IM-1032/0.png",
        "ground_truth": "The heart is normal in size. The mediastinum is unremarkable. Mild hyperinflation is noted. There are granulomatous sequela. No acute infiltrate or significant pleural effusion are noted. The costophrenic XXXX are excluded.",
        "generated_report": "the heart is normal in size the mediastinum is unremarkable the lungs are clear",
        "Evaluation(0/1/2/3/4)": "        "
    },
    {
        "image_path": "CXR3025_IM-1400/0.png",
        "ground_truth": "The lungs are clear bilaterally. Specifically, no evidence of focal consolidation, pneumothorax, or pleural effusion.. Cardio mediastinal silhouette is unremarkable. Visualized osseous structures of the thorax are without acute abnormality. No acute displaced rib fractures.",
        "generated_report": "the heart is normal in size the mediastinum is unremarkable the lungs are clear",
        "Evaluation(0/1/2/3/4)": "        "
    },
    {
        "image_path": "CXR3088_IM-1444/0.png",
        "ground_truth": "Heart size and mediastinal contours appear within normal limits. No focal pulmonary opacity, pleural effusion or pneumothorax. There is levoscoliosis of the thoracic spine.",
        "generated_report": "the cardiomediastinal silhouette is within normal limits for size and contour the lungs are normally inflated without evidence of focal airspace disease, pleural effusion, or pneumothorax no acute osseus abnormality",
        "Evaluation(0/1/2/3/4)": "        "
    },
    {
        "image_path": "CXR387_IM-1962/0.png",
        "ground_truth": "Heart size is normal. There is left hilar enlargement with partial opacification of the left upper lobe suggestive of hilar mass with obstructive atelectasis. Questionable small right midlung nodule. Negative for pneumothorax or pleural effusion. Bony thorax is unremarkable.",
        "generated_report": "the heart is large the mediastinum is unremarkable there is patchy airspace disease in the left base the left hemidiaphragm is elevated there is a xxxx left apical pneumothorax",
        "Evaluation(0/1/2/3/4)": "        "
    },
    {
        "image_path": "CXR184_IM-0544/0.png",
        "ground_truth": "PA and lateral views were obtained. Lungs are clear. There is no pneumothorax or pleural effusion. The heart and mediastinum are within normal limits. Bony structures are intact. A 5 mm stable right apical nodule.",
        "generated_report": "the heart is normal in size the mediastinum is unremarkable the lungs are clear",
        "Evaluation(0/1/2/3/4)": "        "
    },
    {
        "image_path": "CXR757_IM-2308/0.png",
        "ground_truth": "Heart size is normal. The lungs are clear. There are no focal air space consolidations. No pleural effusions or pneumothoraces. The hilar and mediastinal contours are unchanged. Normal pulmonary vascularity. Stable postsurgical changes of the lower cervical spine.",
        "generated_report": "the cardiomediastinal silhouette is within normal limits for size and contour the lungs are normally inflated without evidence of focal airspace disease, pleural effusion, or pneumothorax osseous structures are within normal limits for patient age",
        "Evaluation(0/1/2/3/4)": "        "
    },
    {
        "image_path": "CXR1570_IM-0372/0.png",
        "ground_truth": "Evaluation for pneumothorax is limited due to exclusion of the superior-most pulmonary apices. No visible pleural XXXX. No focal air space opacities or pleural effusion. Cardiomediastinal silhouette is within normal limits. No free subdiaphragmatic air. Mild degenerative changes of the thoracic spine. Included osseous structures are grossly intact.",
        "generated_report": "the heart is normal in size the mediastinum is unremarkable the lungs are clear",
        "Evaluation(0/1/2/3/4)": "        "
    },
    {
        "image_path": "CXR1622_IM-0404/0.png",
        "ground_truth": "The cardiomediastinal silhouette is within normal limits for size and contour. The lungs are normally inflated without evidence of focal airspace disease, pleural effusion, or pneumothorax. No acute osseus abnormality..",
        "generated_report": "the heart is normal in size the mediastinum is unremarkable the lungs are clear",
        "Evaluation(0/1/2/3/4)": "        "
    },
    {
        "image_path": "CXR2168_IM-0784/0.png",
        "ground_truth": "The heart size is within normal limits. Negative for focal pulmonary consolidation, pleural effusion, or pneumothorax.",
        "generated_report": "the lungs are clear bilaterally specifically, no evidence of focal consolidation, pneumothorax, or pleural effusion cardio mediastinal silhouette is unremarkable visualized osseous structures of the thorax are without acute abnormality",
        "Evaluation(0/1/2/3/4)": "        "
    },
    {
        "image_path": "CXR3391_IM-1637/0.png",
        "ground_truth": "There are no focal areas of consolidation. No suspicious pulmonary opacities. Heart size within normal limits. No pleural effusions. There is no evidence of pneumothorax. Stable left mid lung granuloma.",
        "generated_report": "the heart is normal in size the mediastinum is unremarkable the lungs are clear",
        "Evaluation(0/1/2/3/4)": "        "
    },
    {
        "image_path": "CXR1197_IM-0131/0.png",
        "ground_truth": "XXXX XXXX and lateral chest examination was obtained. The heart silhouette is normal in size and contour. Aortic XXXX appear unremarkable. Lungs demonstrate no acute findings. There is no effusion or pneumothorax. Bilateral prominent lung vascularity medially, unchanged.",
        "generated_report": "the heart is normal in size the mediastinum is unremarkable there is xxxx patchy opacity in the left upper lobe, xxxx seen on the lateral view the lungs are otherwise clear there is no infiltrate",
        "Evaluation(0/1/2/3/4)": "        "
    },
    {
        "image_path": "CXR800_IM-2334/0.png",
        "ground_truth": "The lungs and pleural spaces show no acute abnormality. Heart size is enlarged, pulmonary vascularity within normal limits. Marked tortuosity of the thoracic aorta. There are advanced degenerative changes of the glenohumeral joints bilaterally with bone-on-bone articulation, remodeling of the glenoid, and extensive subchondral cystic change. No displaced rib fractures are visualized. Diffuse osteopenia of the thoracic spine with a mid thoracic and several lower thoracic XXXX deformities, age-indeterminate. There is an air-fluid level in the middle mediastinum, most XXXX secondary to a large hiatal hernia.",
        "generated_report": "the heart is mildly enlarged there is no pulmonary vascular congestion, edema, or focal airspace consolidation there is no pleural effusion or pneumothorax there are moderate degenerative changes of the thoracic spine",
        "Evaluation(0/1/2/3/4)": "        "
    },
    {
        "image_path": "CXR3348_IM-1605/0.png",
        "ground_truth": "Stable cardiomegaly. The lungs are clear. Stable left lung base calcifications. No focal consolidations. No pneumothorax or pleural effusions. The XXXX are intact.",
        "generated_report": "the heart is enlarged the lungs are clear without focal infiltrate there is no pneumothorax or pleural effusion",
        "Evaluation(0/1/2/3/4)": "        "
    },
    {
        "image_path": "CXR862_IM-2383/0.png",
        "ground_truth": "The parenchymal scar in the left lower lobe is unchanged in the interval. No XXXX infiltrates or masses in the lungs. Heart and mediastinum are normal.",
        "generated_report": "the heart is normal in size the mediastinum is unremarkable the lungs are grossly clear bilateral breast prostheses are noted",
        "Evaluation(0/1/2/3/4)": "        "
    },
    {
        "image_path": "CXR3705_IM-1851-1001/0.png",
        "ground_truth": "The lungs are clear. There is no pleural effusion or pneumothorax. There has been a XXXX XXXX sternotomy. The heart is not significantly enlarged. There are atherosclerotic changes of the aorta. Arthritic changes of the skeletal structures are noted.",
        "generated_report": "the lungs are clear bilaterally cardiac and mediastinal silhouettes are normal pulmonary vasculature is normal no pneumothorax or pleural effusion postoperative changes are noted about the right humeral neck",
        "Evaluation(0/1/2/3/4)": "        "
    },
    {
        "image_path": "CXR3682_IM-1834/0.png",
        "ground_truth": "The lungs are hypoventilated. There is no focal airspace opacity. The cardiomediastinal silhouette is normal in size. There is no pneumothorax or large pleural effusion.",
        "generated_report": "the heart is normal in size the mediastinum is unremarkable the lungs are clear",
        "Evaluation(0/1/2/3/4)": "        "
    },
    {
        "image_path": "CXR3523_IM-1721/0.png",
        "ground_truth": "The heart and lungs have XXXX XXXX in the interval. Both lungs are clear and expanded. Heart and mediastinum normal. No change right anterior soft tissue surgical clips. Configuration of breast shadows on the PA view suggests prior right lumpectomy.",
        "generated_report": "the heart size and pulmonary vascularity appear within normal limits surgical clips overlying the left mediastinum xxxx sternotomy changes and surgical sutures overlying the right lung apex no focal airspace disease, pleural effusion, or pneumothorax no acute bony abnormality",
        "Evaluation(0/1/2/3/4)": "        "
    },
    {
        "image_path": "CXR3271_IM-1552/0.png",
        "ground_truth": "The lungs are clear bilaterally. Specifically, no evidence of focal consolidation, pneumothorax, or pleural effusion.. Cardio mediastinal silhouette is unremarkable. Visualized osseous structures of the thorax are without acute abnormality.",
        "generated_report": "the heart is normal in size the mediastinum is unremarkable the lungs are clear",
        "Evaluation(0/1/2/3/4)": "        "
    },
    {
        "image_path": "CXR3359_IM-1612/0.png",
        "ground_truth": "Heart size normal. No focal airspace disease. No pneumothorax or effusions.",
        "generated_report": "the heart is normal in size the mediastinum is unremarkable the lungs are clear",
        "Evaluation(0/1/2/3/4)": "        "
    },
    {
        "image_path": "CXR1953_IM-0621/0.png",
        "ground_truth": "The lungs are clear without evidence of focal airspace disease. There is no evidence of pneumothorax or large pleural effusion. The cardiac and mediastinal contours are within normal limits. The XXXX are unremarkable.",
        "generated_report": "the heart is normal in size the mediastinum is unremarkable the lungs are clear",
        "Evaluation(0/1/2/3/4)": "        "
    },
    {
        "image_path": "CXR700_IM-2265/0.png",
        "ground_truth": "The heart is normal in size and contour. There is a calcified granuloma in the right lower lung. The lungs are clear, without evidence of infiltrate. There is no pneumothorax or effusion. Osteopenia with mild degenerative changes of the thoracic spine is noted.",
        "generated_report": "the cardiomediastinal silhouette and pulmonary vasculature are within normal limits in size the lungs are clear of focal airspace disease, pneumothorax, or pleural effusion there are no acute bony findings",
        "Evaluation(0/1/2/3/4)": "        "
    },
    {
        "image_path": "CXR423_IM-2066-0001/0.png",
        "ground_truth": "There is a left subphrenic crescentic lucency, this is concerning for pneumoperitoneum. There are low lung volumes and bilateral moderate to large pleural effusions with bibasilar atelectasis/airspace disease that are larger in size in comparison to the prior exam. No pneumothorax. Heart size upper limits of normal. The left central venous catheter tip overlies the lower SVC. The feeding tube has been placed in the interval and extends below the diaphragm and below the XXXX-of-view.",
        "generated_report": "there is a right ij central venous catheter with tip overlying the inferior svc cardiac silhouette is normal in size normal mediastinal contours there are low lung volumes with basilar atelectasis no pneumothorax or large pleural effusion",
        "Evaluation(0/1/2/3/4)": "        "
    },
    {
        "image_path": "CXR1943_IM-0612/0.png",
        "ground_truth": "Heart size normal. Mediastinum unremarkable. Pulmonary vascularity within normal limits. Lungs symmetrically aerated without focal infiltrate or consolidation. Multiple scattered calcified granulomas are present bilaterally. No focal volume loss evident. No pneumothorax or pleural effusion. Bony thorax unremarkable.",
        "generated_report": "the cardiomediastinal silhouette and pulmonary vasculature are within normal limits in size the lungs are clear of focal airspace disease, pneumothorax, or pleural effusion there are no acute bony findings",
        "Evaluation(0/1/2/3/4)": "        "
    },
    {
        "image_path": "CXR1586_IM-0380/0.png",
        "ground_truth": "The cardiac silhouette mediastinal contours are within normal limits. The lungs are clear bilaterally. No focal opacities. There is no large pleural effusion. No pneumothorax. There is XXXX deformities involving multiple vertebral bodies of the thoracic spine which appear stable compared to the previous exam.",
        "generated_report": "the heart is normal in size the mediastinum is unremarkable the lungs are clear",
        "Evaluation(0/1/2/3/4)": "        "
    },
    {
        "image_path": "CXR759_IM-2309/0.png",
        "ground_truth": "The lungs are clear. The cardiomediastinal silhouette is within normal limits. There is ectasia of the thoracic aorta. No pleural effusion is identified.",
        "generated_report": "the heart is normal in size the mediastinum is unremarkable mild granulomatous sequela are noted the lungs are grossly clear",
        "Evaluation(0/1/2/3/4)": "        "
    },
    {
        "image_path": "CXR657_IM-2233-0001/0.png",
        "ground_truth": "Heart is at the upper limits of normal size. Lungs are clear without focal infiltrates. No pneumothorax or pleural effusion. Normal pulmonary vascularity.",
        "generated_report": "the heart is enlarged the lungs are clear bilaterally no pleural effusion no pneumothorax no bony abnormalities",
        "Evaluation(0/1/2/3/4)": "        "
    },
    {
        "image_path": "CXR1560_IM-0366/0.png",
        "ground_truth": "Normal heart. Clear lungs. No pneumothorax. No pleural effusion.",
        "generated_report": "the cardiomediastinal silhouette and pulmonary vasculature are within normal limits in size the lungs are clear of focal airspace disease, pneumothorax, or pleural effusion there are no acute bony findings",
        "Evaluation(0/1/2/3/4)": "        "
    },
    {
        "image_path": "CXR3860_IM-1954/0.png",
        "ground_truth": "The heart size and mediastinal silhouette are within normal limits for contour. The lungs are clear. No pneumothorax or pleural effusions. The XXXX are intact.",
        "generated_report": "the heart is normal in size the mediastinum is unremarkable the lungs are clear",
        "Evaluation(0/1/2/3/4)": "        "
    },
    {
        "image_path": "CXR3889_IM-1973/0.png",
        "ground_truth": "Heart size is normal. No pneumothorax, pleural effusion, or focal airspace disease. Bony structures appear intact.",
        "generated_report": "the heart is normal in size the mediastinum is unremarkable the lungs are clear",
        "Evaluation(0/1/2/3/4)": "        "
    },
    {
        "image_path": "CXR307_IM-1432/0.png",
        "ground_truth": "The cardiomediastinal silhouette and pulmonary vasculature are within normal limits. There is no pneumothorax or pleural effusion. There are no focal areas of consolidation.",
        "generated_report": "the cardiomediastinal silhouette and pulmonary vasculature are within normal limits in size the lungs are clear of focal airspace disease, pneumothorax, or pleural effusion there are no acute bony findings",
        "Evaluation(0/1/2/3/4)": "        "
    },
    {
        "image_path": "CXR3489_IM-1696/0.png",
        "ground_truth": "The cardiomediastinal silhouette is normal in size and contour. No focal consolidation, pneumothorax or large pleural effusion. Normal XXXX.",
        "generated_report": "the cardiomediastinal silhouette and pulmonary vasculature are within normal limits in size the lungs are clear of focal airspace disease, pneumothorax, or pleural effusion there are no acute bony findings",
        "Evaluation(0/1/2/3/4)": "        "
    },
    {
        "image_path": "CXR2000_IM-0654/0.png",
        "ground_truth": "The heart is normal in size and contour. The lungs are clear, without evidence of infiltrate. There is no pneumothorax or effusion.",
        "generated_report": "the cardiac contours are normal the lungs are clear thoracic spondylosis",
        "Evaluation(0/1/2/3/4)": "        "
    },
    {
        "image_path": "CXR1346_IM-0224/0.png",
        "ground_truth": "There is a right chest XXXX with catheter tip at the cavoatrial junction. Heart size is at the upper limits of normal. Lungs are grossly clear. No pleural effusion or pneumothorax. There are diffuse degenerative changes of the spine.",
        "generated_report": "the cardiomediastinal silhouette and vasculature are within normal limits for size and contour the lungs are normally inflated and clear degenerative changes of the spine",
        "Evaluation(0/1/2/3/4)": "        "
    },
    {
        "image_path": "CXR3193_IM-1505/0.png",
        "ground_truth": "Mild hyperinflation. No focal consolidation, suspicious pulmonary opacity, pneumothorax or definite pleural effusion. Heart size and pulmonary vascularity within normal limits, visualized osseous structures appear intact.",
        "generated_report": "the cardiomediastinal silhouette is within normal limits for size and contour the lungs are normally inflated without evidence of focal airspace disease, pleural effusion, or pneumothorax no acute osseus abnormality",
        "Evaluation(0/1/2/3/4)": "        "
    },
    {
        "image_path": "CXR2179_IM-0791/0.png",
        "ground_truth": "Flattening of the bilateral hemidiaphragms. Lungs are clear. Soft tissues and bony structures unremarkable. No pneumothorax or effusion.",
        "generated_report": "the heart is normal in size the mediastinum is unremarkable the lungs are clear",
        "Evaluation(0/1/2/3/4)": "        "
    },
    {
        "image_path": "CXR689_IM-2257/0.png",
        "ground_truth": "Three noncalcified lung nodules are present in the left lower lobe. The largest measures 3.5 mm in diameter. Another nodule is present near the right hilum. It is approximately 2 cm in diameter. The XXXX and mediastinum appear normal. Heart size normal.",
        "generated_report": "the lungs are clear bilaterally specifically, no evidence of focal consolidation, pneumothorax, or pleural effusion cardio mediastinal silhouette is unremarkable visualized osseous structures of the thorax are without acute abnormality",
        "Evaluation(0/1/2/3/4)": "        "
    },
    {
        "image_path": "CXR2865_IM-1273/0.png",
        "ground_truth": "The cardiomediastinal silhouette and pulmonary vasculature are within normal limits in size. The lungs are clear of focal airspace disease, pneumothorax, or pleural effusion. XXXX closure device demonstrated projecting over the right heart. There are no acute bony findings.",
        "generated_report": "the cardiomediastinal silhouette and pulmonary vasculature are within normal limits in size the lungs are clear of focal airspace disease, pneumothorax, or pleural effusion there are no acute bony findings",
        "Evaluation(0/1/2/3/4)": "        "
    },
    {
        "image_path": "CXR3250_IM-1540-1001/0.png",
        "ground_truth": "Lungs are relatively clear. Heart size normal. Unfolded aorta. Moderate hiatal hernia. T-spine osteophytes and DISH.",
        "generated_report": "the heart is mildly enlarged there is no focal consolidation, pneumothorax, or large pleural effusion there are no acute bony abnormalities there are severe degenerative changes of the thoracic spine",
        "Evaluation(0/1/2/3/4)": "        "
    },
    {
        "image_path": "CXR1591_IM-0384/0.png",
        "ground_truth": "The trachea is midline. The cardio mediastinal silhouette is of normal size and contour. No evidence of focal infiltrate or effusion. Low lung volumes XXXX XXXX atelectasis and bronchovascular crowding. There is no pneumothorax. The visualized bony structures reveal no acute abnormalities. Lateral view reveals degenerative changes of the thoracic spine.",
        "generated_report": "the heart is normal in size the mediastinum is unremarkable there is patchy infiltrate within the left lower lobe there is a small left pleural effusion",
        "Evaluation(0/1/2/3/4)": "        "
    },
    {
        "image_path": "CXR3672_IM-1828/0.png",
        "ground_truth": "Stable appearance of aortic valve prosthesis. Sternotomy XXXX. Aortic calcifications. Mild interstitial edema. No focal infiltrate. No effusion or pneumothorax. Mild cardiomegaly.",
        "generated_report": "xxxx sternotomy xxxx are in xxxx and intact cardiomediastinal silhouette is stable there are increased interstitial opacities of the peripheral lung bases and lung bases bilaterally no focal consolidation or pleural effusion no pneumothorax stable xxxx degenerative changes are noted in the spine",
        "Evaluation(0/1/2/3/4)": "        "
    },
    {
        "image_path": "CXR2631_IM-1118/0.png",
        "ground_truth": "The cardiomediastinal silhouette is normal in size and contour. No focal consolidation, pneumothorax or large pleural effusion. Interval placement of right humeral prosthesis, incompletely evaluated. Incompletely evaluated the lumbar spine fusion XXXX. XXXX cholecystectomy.",
        "generated_report": "the cardiomediastinal silhouette and pulmonary vasculature are within normal limits there is no pneumothorax or pleural effusion there are no focal areas of consolidation there are t-spine osteophytes",
        "Evaluation(0/1/2/3/4)": "        "
    },
    {
        "image_path": "CXR764_IM-2311/0.png",
        "ground_truth": "The cardiomediastinal silhouette is normal in size and contour. No focal consolidation, pneumothorax or large pleural effusion. Negative for acute abnormality.",
        "generated_report": "the cardiomediastinal silhouette and pulmonary vasculature are within normal limits there is no pneumothorax or pleural effusion there are no focal areas of consolidation",
        "Evaluation(0/1/2/3/4)": "        "
    },
    {
        "image_path": "CXR710_IM-2273/0.png",
        "ground_truth": "Stable normal cardiac size and contour with unremarkable mediastinal silhouette. Normal pulmonary XXXX. No active airspace disease/infiltrate. No pleural effusion or pneumothorax. Calcified granuloma right upper lobe.",
        "generated_report": "the heart is normal in size the mediastinum is unremarkable the lungs are clear",
        "Evaluation(0/1/2/3/4)": "        "
    },
    {
        "image_path": "CXR3039_IM-1412/0.png",
        "ground_truth": "Normal heart size. Clear lungs. No pneumothorax or large pleural effusion.",
        "generated_report": "the cardiomediastinal silhouette and pulmonary vasculature are within normal limits in size the lungs are clear of focal airspace disease, pneumothorax, or pleural effusion there are no acute bony findings",
        "Evaluation(0/1/2/3/4)": "        "
    },
    {
        "image_path": "CXR1255_IM-0172-1001/0.png",
        "ground_truth": "XXXX XXXX right-sided chest tube tip now projects outside the thoracic cavity. No definite residual pneumothorax. Stable cardiomediastinal silhouette. There are low lung volumes. No large pleural effusion. No focal airspace consolidation. Small amount of subdiaphragmatic free air.",
        "generated_report": "the heart is enlarged the mediastinum is unremarkable there is mild pulmonary vascular congestion no focal pulmonary opacity, pleural effusion or pneumothorax is identified there are degenerative changes along the spine",
        "Evaluation(0/1/2/3/4)": "        "
    },
    {
        "image_path": "CXR386_IM-1954/0.png",
        "ground_truth": "Heart size within normal limits, stable mediastinal and hilar contours. No focal alveolar consolidation, no definite pleural effusion seen. Bronchovascular crowding without typical findings of pulmonary edema.",
        "generated_report": "the cardiomediastinal silhouette and vasculature are within normal limits for size and contour the lungs are normally inflated and clear degenerative changes of the spine",
        "Evaluation(0/1/2/3/4)": "        "
    },
    {
        "image_path": "CXR1701_IM-0462/0.png",
        "ground_truth": "Cardiac and mediastinal contours are within normal limits. The lungs are clear. Bony structures are intact.",
        "generated_report": "the cardiomediastinal silhouette and pulmonary vasculature are within normal limits in size the lungs are clear of focal airspace disease, pneumothorax, or pleural effusion there are no acute bony findings",
        "Evaluation(0/1/2/3/4)": "        "
    },
    {
        "image_path": "CXR238_IM-0939/0.png",
        "ground_truth": "Stable cardiomediastinal silhouette. No focal pulmonary opacity, pleural effusion or pneumothorax. No acute bony abnormality.",
        "generated_report": "the heart is normal in size the mediastinum is unremarkable the lungs are clear",
        "Evaluation(0/1/2/3/4)": "        "
    },
    {
        "image_path": "CXR908_IM-2413/0.png",
        "ground_truth": "The lungs appear clear. There are calcified nodules projecting in the right upper lung. Mediastinal contours appear normal. The heart pulmonary XXXX appear normal. Pleural spaces are clear. Surgical clips are identified in the right neck and left mediastinum.",
        "generated_report": "the cardiomediastinal silhouette is within normal limits for size and contour the lungs are normally inflated without evidence of focal airspace disease, pleural effusion, or pneumothorax no acute osseus abnormality",
        "Evaluation(0/1/2/3/4)": "        "
    },
    {
        "image_path": "CXR768_IM-2313/0.png",
        "ground_truth": "Normal heart size and mediastinal contours. No focal air space opacities. No pleural effusion. Visualized osseous structures are unremarkable.",
        "generated_report": "the heart is normal in size the mediastinum is unremarkable the lungs are clear",
        "Evaluation(0/1/2/3/4)": "        "
    },
    {
        "image_path": "CXR1738_IM-0486/0.png",
        "ground_truth": "Cardiac and mediastinal contours are within normal limits. Mild aortic tortuosity. The lungs are clear. Bony structures are intact.",
        "generated_report": "the lungs are clear bilaterally specifically, no evidence of focal consolidation, pneumothorax, or pleural effusion cardio mediastinal silhouette is unremarkable visualized osseous structures of the thorax are without acute abnormality",
        "Evaluation(0/1/2/3/4)": "        "
    },
    {
        "image_path": "CXR968_IM-2458/0.png",
        "ground_truth": "Heart size within normal limits. No focal alveolar consolidation, no definite pleural effusion seen. No typical findings of pulmonary edema. No pneumothorax.",
        "generated_report": "the heart is normal in size the mediastinum is unremarkable the lungs are clear",
        "Evaluation(0/1/2/3/4)": "        "
    },
    {
        "image_path": "CXR1960_IM-0627/0.png",
        "ground_truth": "Cardiac and mediastinal contours are within normal limits. The lungs are clear. Bony structures are intact.",
        "generated_report": "the heart is normal in size the mediastinum is unremarkable the lungs are clear",
        "Evaluation(0/1/2/3/4)": "        "
    },
    {
        "image_path": "CXR912_IM-2417/0.png",
        "ground_truth": "No focal consolidation. No visualized pneumothorax. No large pleural effusions. Heart size is normal. The cardiomediastinal silhouette is grossly unremarkable.",
        "generated_report": "the heart size and mediastinal contours appear within normal limits there are low lung volumes with left basilar subsegmental atelectasis no focal airspace consolidation, effusion or pneumothorax",
        "Evaluation(0/1/2/3/4)": "        "
    },
    {
[truncated: 210,275 more chars]
