# Supplementary material for: PeFoMed: Parameter efficient fine-tuning of multimodal large language models for medical CXR
Source: Sci Rep. 2026 Apr 21;16:18729. doi: 10.1038/s41598-026-47871-2 (PMC13273104; doi:10.1038/s41598-026-47871-2)
Supplement: Supplementary file 2 — Supplementary Information 2. [file 41598_2026_47871_MOESM2_ESM.zip › human evaluation/gpt_eval/iuxray_stage1_stage2_answers.json]

[{"caption": "the heart is normal in size the mediastinum is unremarkable the lungs are clear", "image_id": "CXR3030_IM-1405/0.png"}, {"caption": "the lungs are clear bilaterally specifically, no evidence of focal consolidation, pneumothorax, or pleural effusion cardio mediastinal silhouette is unremarkable visualized osseous structures of the thorax are without acute abnormality", "image_id": "CXR3957_IM-2022/0.png"}, {"caption": "the heart is normal in size the mediastinum is unremarkable the lungs are clear", "image_id": "CXR1347_IM-0225/0.png"}, {"caption": "the cardiomediastinal silhouette and pulmonary vasculature are within normal limits lungs are clear of focal airspace disease there is no pneumothorax there is no pleural effusion", "image_id": "CXR34_IM-1644/0.png"}, {"caption": "the cardiomediastinal silhouette is within normal limits for size and contour the lungs are normally inflated without evidence of focal airspace disease, pleural effusion, or pneumothorax osseous structures are within normal limits for patient age", "image_id": "CXR1176_IM-0119/0.png"}, {"caption": "the heart is normal in size the mediastinum is unremarkable the lungs are clear", "image_id": "CXR2480_IM-1009/0.png"}, {"caption": "the heart is normal in size the mediastinum is unremarkable the lungs are clear", "image_id": "CXR1005_IM-0006/0.png"}, {"caption": "the heart is normal in size the mediastinum is unremarkable the lungs are clear", "image_id": "CXR325_IM-1539/0.png"}, {"caption": "the cardiomediastinal silhouette and pulmonary vasculature are within normal limits there is no pneumothorax or pleural effusion there are no focal areas of consolidation there are small calcified granulomata in the right lateral lung", "image_id": "CXR3991_IM-2044/0.png"}, {"caption": "the cardiomediastinal silhouette is within normal limits for size and contour the lungs are normally inflated without evidence of focal airspace disease, pleural effusion, or pneumothorax no acute osseus abnormality", "image_id": "CXR3460_IM-1681/0.png"}, {"caption": "the heart is normal in size the mediastinum is unremarkable the lungs are clear", "image_id": "CXR1425_IM-0272/0.png"}, {"caption": "the cardiomediastinal silhouette and pulmonary vasculature are within normal limits there is no pneumothorax or pleural effusion there are no focal areas of consolidation", "image_id": "CXR1966_IM-0629/0.png"}, {"caption": "the lungs are clear bilaterally specifically, no evidence of focal consolidation, pneumothorax, or pleural effusion cardio mediastinal silhouette is unremarkable visualized osseous structures of the thorax are without acute abnormality", "image_id": "CXR2686_IM-1158/0.png"}, {"caption": "the heart size and mediastinal silhouette are within normal limits for contour the lungs are clear no pneumothorax or pleural effusions the xxxx are intact", "image_id": "CXR3445_IM-1668/0.png"}, {"caption": "the heart is normal in size the mediastinum is unremarkable the lungs are clear", "image_id": "CXR3734_IM-1866/0.png"}, {"caption": "the heart size and mediastinal contours appear within normal limits no focal airspace consolidation, pleural effusion or pneumothorax surgical clips overlying the left breast no acute osseous abnormality", "image_id": "CXR344_IM-1664/0.png"}, {"caption": "the cardiomediastinal silhouette and pulmonary vasculature are within normal limits in size the lungs are clear of focal airspace disease, pneumothorax, or pleural effusion there are no acute bony findings", "image_id": "CXR3335_IM-1598/0.png"}, {"caption": "the heart is normal in size the mediastinum is unremarkable the lungs are clear", "image_id": "CXR1997_IM-0651/0.png"}, {"caption": "the cardiomediastinal silhouette is within normal limits for size and contour the lungs are normally inflated without evidence of focal airspace disease, pleural effusion, or pneumothorax no acute osseus abnormality", "image_id": "CXR1259_IM-0175/0.png"}, {"caption": "the heart is normal in size the mediastinum is unremarkable the lungs are clear", "image_id": "CXR1812_IM-0525/0.png"}, {"caption": "the heart is normal in size the mediastinum is unremarkable the lungs are clear", "image_id": "CXR2232_IM-0832/0.png"}, {"caption": "the heart is normal in size the mediastinum is unremarkable the lungs are clear", "image_id": "CXR2734_IM-1189/0.png"}, {"caption": "the heart is normal in size the mediastinum is unremarkable the lungs are clear", "image_id": "CXR2098_IM-0728/0.png"}, {"caption": "the heart is normal in size the mediastinum is unremarkable the lungs are clear", "image_id": "CXR2099_IM-0729/0.png"}, {"caption": "the cardiomediastinal silhouette is within normal limits lungs are clear without focal consolidation no pneumothorax or large pleural effusion", "image_id": "CXR3883_IM-1971/0.png"}, {"caption": "the lungs are clear there is no pleural effusion or pneumothorax the heart and mediastinum are normal the skeletal structures are normal", "image_id": "CXR269_IM-1161/0.png"}, {"caption": "the heart is normal in size the mediastinum is unremarkable there is xxxx scarring or atelectasis of the left lung base the lungs are otherwise grossly clear", "image_id": "CXR1854_IM-0555/0.png"}, {"caption": "the heart is normal in size and contour the lungs are clear, without evidence of infiltrate there is no pneumothorax or effusion", "image_id": "CXR1467_IM-0302/0.png"}, {"caption": "the cardiomediastinal silhouette is within normal limits for size and contour the lungs are normally inflated without evidence of focal airspace disease, pleural effusion, or pneumothorax no acute osseus abnormality", "image_id": "CXR3098_IM-1450/0.png"}, {"caption": "the lungs are clear bilaterally specifically, no evidence of focal consolidation, pneumothorax, or pleural effusion cardio mediastinal silhouette is unremarkable visualized osseous structures of the thorax are without acute abnormality", "image_id": "CXR1008_IM-0009/0.png"}, {"caption": "the cardiomediastinal silhouette is within normal limits for appearance no focal areas of pulmonary consolidation no pneumothorax no pleural effusion the thoracic spine appears intact no acute, displaced rib fractures identified", "image_id": "CXR1632_IM-0413/0.png"}, {"caption": "the heart is normal in size the mediastinum is unremarkable the lungs are clear", "image_id": "CXR2851_IM-1260-0001/0.png"}, {"caption": "the cardiomediastinal silhouette is within normal limits for size and contour the lungs are normally inflated without evidence of focal airspace disease, pleural effusion, or pneumothorax osseous structures are within normal limits for patient age", "image_id": "CXR3427_IM-1657/0.png"}, {"caption": "the heart is normal in size the mediastinum is unremarkable the lungs are clear there are no focal consolidations there is no pneumothorax or pleural effusion", "image_id": "CXR2005_IM-0656/0.png"}, {"caption": "the heart is normal in size the mediastinum is unremarkable the lungs are clear", "image_id": "CXR879_IM-2393/0.png"}, {"caption": "the heart is normal in size the mediastinum is unremarkable the lungs are clear", "image_id": "CXR632_IM-2213/0.png"}, {"caption": "the cardiomediastinal silhouette and pulmonary vasculature are within normal limits there is no pneumothorax or pleural effusion there are no focal areas of consolidation there are t-spine osteophytes", "image_id": "CXR328_IM-1560/0.png"}, {"caption": "the heart size and mediastinal contours appear within normal limits no focal airspace consolidation, pleural effusion or pneumothorax no acute bony abnormalities", "image_id": "CXR3059_IM-1425/0.png"}, {"caption": "the heart is normal in size the mediastinum is unremarkable the lungs are clear", "image_id": "CXR869_IM-2389/0.png"}, {"caption": "the heart is normal in size the mediastinum is unremarkable the lungs are clear", "image_id": "CXR1209_IM-0142/0.png"}, {"caption": "the heart is mildly enlarged lung volumes are low there is no focal consolidation, pneumothorax, or large pleural effusion there are calcified granulomas bilaterally cardiomegaly", "image_id": "CXR487_IM-2110/0.png"}, {"caption": "the cardiomediastinal silhouette and pulmonary vasculature are within normal limits in size the lungs are clear of focal airspace disease, pneumothorax, or pleural effusion there are no acute bony findings", "image_id": "CXR1831_IM-0538/0.png"}, {"caption": "the cardiomediastinal silhouette is within normal limits for size and contour the lungs are normally inflated without evidence of focal airspace disease, pleural effusion, or pneumothorax osseous structures are within normal limits for patient age", "image_id": "CXR1434_IM-0279/0.png"}, {"caption": "the heart is mildly enlarged pulmonary vascularity is normal lungs are clear bilaterally no pleural effusions or pneumothorax no acute bony abnormalities", "image_id": "CXR735_IM-2294/0.png"}, {"caption": "the heart is normal in size the mediastinum is unremarkable the lungs are clear", "image_id": "CXR588_IM-2183/0.png"}, {"caption": "the cardiomediastinal silhouette and pulmonary vasculature are within normal limits there is no pneumothorax or pleural effusion there are no focal areas of consolidation xxxx scarring is seen in the right lung base", "image_id": "CXR2953_IM-1351/0.png"}, {"caption": "the heart is normal in size the mediastinum is unremarkable mild granulomatous sequela are noted the lungs are grossly clear", "image_id": "CXR43_IM-2070/0.png"}, {"caption": "the cardiomediastinal silhouette is within normal limits for size and contour the lungs are normally inflated without evidence of focal airspace disease, pleural effusion, or pneumothorax no acute osseus abnormality", "image_id": "CXR3495_IM-1700/0.png"}, {"caption": "the cardiomediastinal silhouette and pulmonary vasculature are within normal limits in size the lungs are clear of focal airspace disease, pneumothorax, or pleural effusion there are no acute bony findings", "image_id": "CXR3867_IM-1960/0.png"}, {"caption": "the heart size and mediastinal contours appear within normal limits no focal airspace consolidation, pleural effusion or pneumothorax no acute bony abnormalities", "image_id": "CXR1931_IM-0602/0.png"}, {"caption": "the heart size and mediastinal silhouette are within normal limits for contour the lungs are clear no pneumothorax or pleural effusions", "image_id": "CXR3126_IM-1470/0.png"}, {"caption": "the lungs are clear bilaterally specifically, no evidence of focal consolidation, pneumothorax, or pleural effusion cardio mediastinal silhouette is unremarkable visualized osseous structures of the thorax are without acute abnormality", "image_id": "CXR2796_IM-1228/0.png"}, {"caption": "the cardiomediastinal silhouette and pulmonary vasculature are within normal limits in size the lungs are clear of focal airspace disease, pneumothorax, or pleural effusion there are no acute bony findings", "image_id": "CXR1309_IM-0201-1001/0.png"}, {"caption": "the heart is normal in size the mediastinum is unremarkable there is xxxx patchy opacity in the right upper lobe no pleural effusion is seen there is no pneumothorax", "image_id": "CXR3194_IM-1505/0.png"}, {"caption": "the cardiomediastinal silhouette and pulmonary vasculature are within normal limits in size the lungs are clear of focal airspace disease, pneumothorax, or pleural effusion there are no acute bony findings", "image_id": "CXR3778_IM-1894/0.png"}, {"caption": "the heart is normal in size the mediastinum is unremarkable the lungs are clear", "image_id": "CXR2889_IM-1291/0.png"}, {"caption": "the heart is normal in size the mediastinum is unremarkable there is xxxx biapical scarring the lungs are otherwise clear there is no pleural effusion or pneumothorax", "image_id": "CXR497_IM-2114/0.png"}, {"caption": "the cardiomediastinal silhouette is within normal limits for size and contour the lungs are normally inflated without evidence of focal airspace disease, pleural effusion, or pneumothorax osseous structures are within normal limits for patient age", "image_id": "CXR3763_IM-1883/0.png"}, {"caption": "the heart is normal in size the mediastinum is unremarkable the lungs are clear", "image_id": "CXR2020_IM-0668/0.png"}, {"caption": "the heart is normal in size the mediastinum is unremarkable there is patchy infiltrate within normal right lower lobe mild xxxx opacities in the retrocardiac region no large effusion or pneumothorax", "image_id": "CXR1190_IM-0128/0.png"}, {"caption": "elevated right hemidiaphragm no focal consolidation, pleural effusion or pneumothorax stable cardiomediastinal contours mild degenerative changes of the thoracic spine mild widening of the superior mediastinum, xxxx secondary to patient positioning", "image_id": "CXR1373_IM-0240/0.png"}, {"caption": "the cardiomediastinal silhouette and pulmonary vasculature are within normal limits in size the lungs are clear of focal airspace disease, pneumothorax, or pleural effusion there are no acute bony findings", "image_id": "CXR2592_IM-1084/0.png"}, {"caption": "the cardiomediastinal silhouette and pulmonary vasculature are within normal limits in size the lungs are clear of focal airspace disease, pneumothorax, or pleural effusion there are no acute bony findings", "image_id": "CXR3890_IM-1973/0.png"}, {"caption": "the cardiomediastinal silhouette is within normal limits for size and contour the lungs are normally inflated without evidence of focal airspace disease, pleural effusion, or pneumothorax no acute osseus abnormality", "image_id": "CXR3902_IM-1981/0.png"}, {"caption": "the cardiomediastinal silhouette and pulmonary vasculature are within normal limits in size the lungs are clear of focal airspace disease, pneumothorax, or pleural effusion there are no acute bony findings", "image_id": "CXR932_IM-2430/0.png"}, {"caption": "the cardiomediastinal silhouette and pulmonary vasculature are within normal limits in size there is stable xxxx scarring in the right upper lobe lungs are otherwise clear there is no xxxx focal airspace disease, pneumothorax, or pleural effusion there are no acute bony findings", "image_id": "CXR1454_IM-0293/0.png"}, {"caption": "the heart is normal in size the mediastinum is unremarkable the lungs are clear", "image_id": "CXR2413_IM-0959/0.png"}, {"caption": "the cardiomediastinal silhouette is within normal limits for size and contour the lungs are normally inflated without evidence of focal airspace disease, pleural effusion, or pneumothorax no acute osseus abnormality", "image_id": "CXR2910_IM-1314/0.png"}, {"caption": "the heart is normal in size the mediastinum is unremarkable the lungs are clear", "image_id": "CXR3603_IM-1779/0.png"}, {"caption": "the heart is normal in size the mediastinum is unremarkable the lungs are clear", "image_id": "CXR2862_IM-1270/0.png"}, {"caption": "the lungs are clear bilaterally specifically, no evidence of focal consolidation, pneumothorax, or pleural effusion cardiomediastinal silhouette is unremarkable visualized osseous structures of the thorax are without acute abnormality", "image_id": "CXR1535_IM-0346/0.png"}, {"caption": "the heart is normal in size the mediastinum is unremarkable the lungs are clear", "image_id": "CXR771_IM-2316/0.png"}, {"caption": "the cardiomediastinal silhouette and pulmonary vasculature are within normal limits in size the lungs are clear of focal airspace disease, pneumothorax, or pleural effusion there are no acute bony findings", "image_id": "CXR3845_IM-1945/0.png"}, {"caption": "the heart is normal in size the mediastinum is unremarkable the lungs are clear", "image_id": "CXR1188_IM-0127/0.png"}, {"caption": "the heart is normal in size the mediastinum is unremarkable the lungs are clear", "image_id": "CXR3587_IM-1765/0.png"}, {"caption": "the cardiomediastinal silhouette is within normal limits for size and contour the lungs are normally inflated without evidence of focal airspace disease, pleural effusion, or pneumothorax osseous structures are within normal limits for patient age", "image_id": "CXR3962_IM-2027/0.png"}, {"caption": "the cardiomediastinal silhouette and pulmonary vasculature are within normal limits in size the lungs are clear of focal airspace disease, pneumothorax, or pleural effusion there are no acute bony findings", "image_id": "CXR1932_IM-0603/0.png"}, {"caption": "the heart is normal in size the mediastinum is unremarkable the lungs are clear", "image_id": "CXR86_IM-2380/0.png"}, {"caption": "the lungs are clear bilaterally specifically, no evidence of focal consolidation, pneumothorax, or pleural effusion cardio mediastinal silhouette is unremarkable visualized osseous structures of the thorax are without acute abnormality", "image_id": "CXR1796_IM-0517/0.png"}, {"caption": "the cardiomediastinal silhouette and pulmonary vasculature are within normal limits in size the lungs are clear of focal airspace disease, pneumothorax, or pleural effusion there are no acute bony findings", "image_id": "CXR3203_IM-1513/0.png"}, {"caption": "the heart is normal in size the mediastinum is unremarkable the lungs are clear", "image_id": "CXR474_IM-2101/0.png"}, {"caption": "the cardiomediastinal silhouette and pulmonary vasculature are within normal limits in size the lungs are clear of focal airspace disease, pneumothorax, or pleural effusion there are no acute bony findings", "image_id": "CXR3106_IM-1456/0.png"}, {"caption": "the cardiomediastinal silhouette and pulmonary vasculature are within normal limits in size the lungs are clear of focal airspace disease, pneumothorax, or pleural effusion there are no acute bony findings", "image_id": "CXR39_IM-1978/0.png"}, {"caption": "the heart is normal in size the mediastinum is unremarkable there is xxxx biapical scarring the lungs are otherwise clear", "image_id": "CXR1191_IM-0128/0.png"}, {"caption": "the heart is normal in size the mediastinum is unremarkable the lungs are clear", "image_id": "CXR1205_IM-0138/0.png"}, {"caption": "the heart is normal in size the mediastinum is unremarkable the lungs are clear", "image_id": "CXR578_IM-2176/0.png"}, {"caption": "the heart is normal in size the mediastinum is stable the aorta is atherosclerotic xxxx opacities are noted in the lung bases compatible with scarring or atelectasis there is no acute infiltrate or pleural effusion", "image_id": "CXR3192_IM-1505/0.png"}, {"caption": "the cardiomediastinal silhouette and pulmonary vasculature are within normal limits in size the lungs are clear of focal airspace disease, pneumothorax, or pleural effusion there are no acute bony findings", "image_id": "CXR785_IM-2325/0.png"}, {"caption": "the cardiomediastinal silhouette is within normal limits for size and contour the lungs are normally inflated without evidence of focal airspace disease, pleural effusion, or pneumothorax osseous structures are within normal limits for patient age", "image_id": "CXR1544_IM-0354/0.png"}, {"caption": "the cardiac contours are normal the lungs are clear thoracic spondylosis", "image_id": "CXR692_IM-2258/0.png"}, {"caption": "the lungs are clear bilaterally specifically, no evidence of focal consolidation, pneumothorax, or pleural effusion cardio mediastinal silhouette is unremarkable visualized osseous structures of the thorax are without acute abnormality", "image_id": "CXR1860_IM-0558/0.png"}, {"caption": "the heart is large lung volumes are xxxx xxxx opacity persists in the left lower lobe based on xxxx evaluation, this appears to represent a combination of atelectasis and possible effusion no xxxx focal infiltrates identified", "image_id": "CXR3687_IM-1838/0.png"}, {"caption": "the heart is normal in size the mediastinum is unremarkable the lungs are clear", "image_id": "CXR1256_IM-0173/0.png"}, {"caption": "there is a dual-lumen right internal jugular central venous catheter, the tip projects over the cavoatrial junction the heart size is normal the cardiomediastinal silhouette is within normal limits there is no pneumothorax or pleural effusion there is no focal airspace opacity mild degenerative changes are present in the spine", "image_id": "CXR3595_IM-1773-0001/0.png"}, {"caption": "the lungs are clear bilaterally specifically, no evidence of focal consolidation, pneumothorax, or pleural effusion cardio mediastinal silhouette is unremarkable visualized osseous structures of the thorax are without acute abnormality", "image_id": "CXR3066_IM-1430/0.png"}, {"caption": "stable cardiomediastinal silhouette no focal airspace consolidation, pleural effusion, or pneumothorax no acute bony abnormality stable appearance of the bilateral mild-to-moderate degenerative thoracic spine change", "image_id": "CXR2336_IM-0903/0.png"}, {"caption": "the heart is normal in size the mediastinum is stable postsurgical changes of esophagectomy are again noted the lungs are hypoinflated with bilateral lower lobe atelectasis and small bilateral pleural effusions", "image_id": "CXR569_IM-2169-0001/0.png"}, {"caption": "the lungs are clear bilaterally specifically, no evidence of focal consolidation, pneumothorax, or pleural effusion cardio mediastinal silhouette is unremarkable visualized osseous structures of the thorax are without acute abnormality", "image_id": "CXR1608_IM-0394/0.png"}, {"caption": "the lungs are clear bilaterally specifically, no evidence of focal consolidation, pneumothorax, or pleural effusion cardio mediastinal silhouette is unremarkable visualized osseous structures of the thorax are without acute abnormality", "image_id": "CXR2965_IM-1358/0.png"}, {"caption": "the cardiomediastinal silhouette and pulmonary vasculature are within normal limits there is no pneumothorax or pleural effusion there are no focal areas of consolidation there are t-spine osteophytes", "image_id": "CXR3922_IM-1996-0001/0.png"}, {"caption": "the cardiomediastinal silhouette is within normal limits for size and contour the lungs are normally inflated without evidence of focal airspace disease, pleural effusion, or pneumothorax osseous structures are within normal limits for patient age", "image_id": "CXR913_IM-2417/0.png"}, {"caption": "the lungs are clear bilaterally specifically, no evidence of focal consolidation, pneumothorax, or pleural effusion cardio mediastinal silhouette is unremarkable visualized osseous structures of the thorax are without acute abnormality", "image_id": "CXR2146_IM-0766/0.png"}, {"caption": "the lungs and pleural spaces show no acute abnormality calcified right hilar lymph xxxx heart size is enlarged, pulmonary vascularity within normal limits xxxx sternotomy xxxx noted", "image_id": "CXR1642_IM-0421/0.png"}, {"caption": "the heart is normal in size the mediastinum is unremarkable there is xxxx patchy opacity in the left base, xxxx scarring the lungs are otherwise grossly clear there is no pleural effusion or pneumothorax", "image_id": "CXR3508_IM-1710/0.png"}, {"caption": "the heart is normal in size the mediastinum is unremarkable mild patchy opacity in left base which may represent atelectasis", "image_id": "CXR2088_IM-0719/0.png"}, {"caption": "the heart size and mediastinal silhouette are within normal limits for contour the lungs are clear no pneumothorax or pleural effusions", "image_id": "CXR1470_IM-0303/0.png"}, {"caption": "the cardiomediastinal silhouette and pulmonary vasculature are within normal limits in size the lungs are clear of focal airspace disease, pneumothorax, or pleural effusion there are no acute bony findings", "image_id": "CXR3521_IM-1719/0.png"}, {"caption": "the heart is normal in size the mediastinum is unremarkable the lungs are clear", "image_id": "CXR1015_IM-0001/0.png"}, {"caption": "the heart is normal in size the mediastinum is unremarkable the lungs are clear", "image_id": "CXR1460_IM-0298/0.png"}, {"caption": "the lungs are clear bilaterally specifically, no evidence of focal consolidation, pneumothorax, or pleural effusion cardiomediastinal silhouette is unremarkable visualized osseous structures of the thorax are without acute abnormality", "image_id": "CXR3993_IM-2044/0.png"}, {"caption": "the heart is normal in size the mediastinum is unremarkable the lungs are clear there are no focal consolidations there is no pneumothorax or pleural effusion", "image_id": "CXR2445_IM-0981/0.png"}, {"caption": "the cardiomediastinal silhouette and pulmonary vasculature are within normal limits in size there is patchy airspace disease in the right lower lobe the lungs are otherwise clear there is no pneumothorax or pleural effusion", "image_id": "CXR3472_IM-1688/0.png"}, {"caption": "the heart is normal in size the mediastinum is unremarkable the lungs are clear", "image_id": "CXR1277_IM-0185/0.png"}, {"caption": "the heart is normal in size the mediastinum is unremarkable mild granulomatous sequela are noted the lungs are grossly clear", "image_id": "CXR3016_IM-1392/0.png"}, {"caption": "the heart is normal in size the mediastinum is unremarkable there is xxxx patchy opacity in the left upper lobe the lungs are otherwise clear", "image_id": "CXR1377_IM-0242/0.png"}, {"caption": "the heart is normal in size the mediastinum is unremarkable the lungs are clear", "image_id": "CXR3221_IM-1522/0.png"}, {"caption": "the lungs are clear bilaterally specifically, no evidence of focal consolidation, pneumothorax, or pleural effusion cardio mediastinal silhouette is unremarkable visualized osseous structures of the thorax are without acute abnormality", "image_id": "CXR2575_IM-1075/0.png"}, {"caption": "the heart is normal in size the mediastinum is unremarkable the lungs are clear", "image_id": "CXR2531_IM-1045/0.png"}, {"caption": "the lungs are clear bilaterally specifically, no evidence of focal consolidation, pneumothorax, or pleural effusion cardio mediastinal silhouette is unremarkable visualized osseous structures of the thorax are without acute abnormality", "image_id": "CXR2378_IM-0938/0.png"}, {"caption": "the heart is normal in size the mediastinum is unremarkable the lungs are clear", "image_id": "CXR2159_IM-0776/0.png"}, {"caption": "the heart is normal in size the mediastinum is unremarkable the lungs are clear", "image_id": "CXR2401_IM-0950/0.png"}, {"caption": "the heart is normal in size the mediastinum is unremarkable there is xxxx biapical scarring the lungs are otherwise clear", "image_id": "CXR1269_IM-0181/0.png"}, {"caption": "the heart is normal in size the mediastinum is unremarkable the lungs are grossly clear bilateral breast prostheses are noted", "image_id": "CXR2314_IM-0889/0.png"}, {"caption": "the lungs and pleural spaces show no acute abnormality lower lung volumes on the lateral EXPAND heart size is mildly enlarged pulmonary vascularity within normal limits tortuosity of the descending thoracic aorta many mediastinal clips suggest prior valve replacement pulmonary nodules and adenopathy seen on the previous exam are not apparent", "image_id": "CXR1126_IM-0082/0.png"}, {"caption": "the heart is normal in size the mediastinum is unremarkable the lungs are clear", "image_id": "CXR2768_IM-1212/0.png"}, {"caption": "the heart is normal in size the mediastinum is unremarkable the lungs are clear", "image_id": "CXR1399_IM-0255/0.png"}, {"caption": "the heart is normal in size the mediastinum is unremarkable the lungs are clear", "image_id": "CXR2446_IM-0982/0.png"}, {"caption": "the heart is normal in size the mediastinum is unremarkable the lungs are clear", "image_id": "CXR3281_IM-1562/0.png"}, {"caption": "the cardiomediastinal silhouette is within normal limits for size and contour the lungs are normally inflated without evidence of focal airspace disease, pleural effusion, or pneumothorax no acute osseus abnormality", "image_id": "CXR3124_IM-1468/0.png"}, {"caption": "the heart is normal in size the mediastinum is unremarkable the lungs are hypoinflated small right pleural effusion is seen right basalateral chest xxxx are present the xxxx ater is poorly delineated no pneumothorax is seen", "image_id": "CXR2327_IM-0898/0.png"}, {"caption": "the cardiomediastinal silhouette is stable in appearance there is redemonstration of mildly increased pulmonary vascular congestion and mild pulmonary edema there are no large pleural effusions is demonstrated, and there is no evidence of focal consolidation or pneumothorax", "image_id": "CXR3546_IM-1738/0.png"}, {"caption": "the cardiomediastinal silhouette and vasculature are within normal limits for size and contour the lungs are normally inflated and clear degenerative changes of the spine", "image_id": "CXR831_IM-2358/0.png"}, {"caption": "the heart is normal in size the mediastinum is unremarkable the lungs are clear", "image_id": "CXR404_IM-2052/0.png"}, {"caption": "the heart is normal in size the mediastinum is unremarkable the lungs are clear", "image_id": "CXR1899_IM-0582/0.png"}, {"caption": "the heart is normal in size the mediastinum is unremarkable the lungs are clear", "image_id": "CXR1530_IM-0344/0.png"}, {"caption": "the cardiomediastinal silhouette is within normal limits for size and contour the lungs are normally inflated without evidence of focal airspace disease, pleural effusion, or pneumothorax no acute osseus abnormality", "image_id": "CXR617_IM-2200/0.png"}, {"caption": "the heart is normal in size the mediastinum is unremarkable mild patchy opacity in left base which may represent atelectasis", "image_id": "CXR1799_IM-0519/0.png"}, {"caption": "the heart is normal in size the mediastinum is unremarkable the lungs are clear", "image_id": "CXR3340_IM-1601/0.png"}, {"caption": "the cardiomediastinal silhouette is within normal limits for size and contour the lungs are normally inflated without evidence of focal airspace disease, pleural effusion, or pneumothorax osseous structures are within normal limits for patient age", "image_id": "CXR584_IM-2181/0.png"}, {"caption": "the cardiac contours are normal the lungs are clear thoracic spondylosis", "image_id": "CXR1210_IM-0142/0.png"}, {"caption": "the heart is mildly enlarged lung volumes are low, with bronchovascular crowding at the bases there is no focal airspace consolidation no pleural effusion or pneumothorax mild degenerative changes of the thoracic spine", "image_id": "CXR2713_IM-1180/0.png"}, {"caption": "the lungs are hyperexpanded there are scattered calcified granulomas in the lungs bilaterally there is no focal airspace consolidation no pleural effusion or pneumothorax heart size and mediastinal contour are within normal limits there are diffuse degenerative changes of the spine", "image_id": "CXR1471_IM-0304/0.png"}, {"caption": "the heart is large the lungs are clear bilaterally no focal consolidation, pleural effusion, or pneumothoraces are identified mildly tortuous descending thoracic aorta scoliosis, degenerative, with atherosclerotic calcification of the aorta degenerative disc disease of the thoracic spine", "image_id": "CXR3712_IM-1854/0.png"}, {"caption": "the cardiomediastinal silhouette is within normal limits for size and contour the lungs are normally inflated without evidence of focal airspace disease, pleural effusion, or pneumothorax osseous structures are within normal limits for patient age", "image_id": "CXR1046_IM-0036/0.png"}, {"caption": "the heart is normal in size the mediastinum is unremarkable the lungs are clear", "image_id": "CXR2559_IM-1063/0.png"}, {"caption": "the cardiomediastinal silhouette and pulmonary vasculature are within normal limits there is no pneumothorax or pleural effusion there are no focal areas of consolidation cholecystectomy clips are present", "image_id": "CXR3155_IM-1486/0.png"}, {"caption": "the lungs are clear bilaterally specifically, no evidence of focal consolidation, pneumothorax, or pleural effusion cardio mediastinal silhouette is unremarkable visualized osseous structures of the thorax are without acute abnormality", "image_id": "CXR2545_IM-1054/0.png"}, {"caption": "the heart is normal in size the mediastinum is unremarkable the lungs are clear", "image_id": "CXR2190_IM-0800/0.png"}, {"caption": "the lungs are clear bilaterally specifically, no evidence of focal consolidation, pneumothorax, or pleural effusion cardio mediastinal silhouette is unremarkable visualized osseous structures of the thorax are without acute abnormality", "image_id": "CXR1404_IM-0258/0.png"}, {"caption": "the heart is normal in size the mediastinum is unremarkable the lungs are clear", "image_id": "CXR356_IM-1744/0.png"}, {"caption": "the cardiomediastinal silhouette and pulmonary vasculature are within normal limits there is no pneumothorax or pleural effusion there are no focal areas of consolidation there are small calcified granulomata in the right lateral lung", "image_id": "CXR292_IM-1322/0.png"}, {"caption": "the heart is normal in size the mediastinum is unremarkable the lungs are clear", "image_id": "CXR608_IM-2196/0.png"}, {"caption": "the heart is normal in size the mediastinum is unremarkable the lungs are clear", "image_id": "CXR30_IM-1385/0.png"}, {"caption": "the lungs are clear bilaterally specifically, no evidence of focal consolidation, pneumothorax, or pleural effusion cardio mediastinal silhouette is unremarkable visualized osseous structures of the thorax are without acute abnormality", "image_id": "CXR2799_IM-1231/0.png"}, {"caption": "the lungs are clear there is no pleural effusion or pneumothorax the heart and mediastinum are normal the skeletal structures are normal", "image_id": "CXR3388_IM-1633/0.png"}, {"caption": "the lungs are clear bilaterally specifically, no evidence of focal consolidation, pneumothorax, or pleural effusion cardio mediastinal silhouette is unremarkable visualized osseous structures of the thorax are without acute abnormality", "image_id": "CXR3657_IM-1818/0.png"}, {"caption": "the cardiomediastinal silhouette and pulmonary vasculature are within normal limits there is no pneumothorax or pleural effusion there are no focal areas of consolidation there are small calcified granulomata in the right lateral lung", "image_id": "CXR1253_IM-0171-0001/0.png"}, {"caption": "the heart size and mediastinal contours appear within normal limits no focal airspace consolidation, pleural effusion or pneumothorax no acute bony abnormalities", "image_id": "CXR2197_IM-0807/0.png"}, {"caption": "the lungs are clear there is no pleural effusion or pneumothorax the heart and mediastinum are normal the skeletal structures are normal", "image_id": "CXR3651_IM-1813/0.png"}, {"caption": "the heart is normal in size the mediastinum is unremarkable mild granulomatous sequela are noted the lungs are grossly clear", "image_id": "CXR3171_IM-1494/0.png"}, {"caption": "the heart is normal in size the mediastinum is unremarkable there is xxxx scarring or atelectasis of the left lung base the lungs are otherwise clear", "image_id": "CXR2081_IM-0713/0.png"}, {"caption": "there is a right ij central venous catheter with tip overlying the inferior svc cardiac silhouette is enlarged there are bibasilar airspace opacities, left greater than right no pneumothorax or large pleural effusion", "image_id": "CXR379_IM-1903/0.png"}, {"caption": "the heart is enlarged the mediastinum is unremarkable there is no pleural effusion, pneumothorax, or focal airspace disease mild chronic degenerative changes of the thoracic spine", "image_id": "CXR1965_IM-0629/0.png"}, {"caption": "the cardiomediastinal silhouette and pulmonary vasculature are within normal limits in size the lungs are clear of focal airspace disease, pneumothorax, or pleural effusion there are no acute bony findings", "image_id": "CXR663_IM-2239/0.png"}, {"caption": "the lungs are clear bilaterally specifically, no evidence of focal consolidation, pneumothorax, or pleural effusion cardio mediastinal silhouette is unremarkable visualized osseous structures of the thorax are without acute abnormality", "image_id": "CXR23_IM-0879/0.png"}, {"caption": "the heart is normal in size the mediastinum is stable diffuse increased interstitial opacities are stable since the prior study no large pleural effusion is seen no pneumothorax is identified", "image_id": "CXR353_IM-1726/0.png"}, {"caption": "the heart is normal in size the mediastinum is unremarkable the lungs are clear", "image_id": "CXR3958_IM-2022/0.png"}, {"caption": "the heart is normal in size the mediastinum is unremarkable the lungs are clear", "image_id": "CXR1539_IM-0349/0.png"}, {"caption": "the heart is enlarged the mediastinum is unremarkable there is bilateral diffuse interstitial prominence, which may represent interstitial edema versus atypical infection there is no pneumothorax or large pleural effusion visualized osseous structures are unremarkable interstitial prominence, which may represent interstitial edema versus atypical infection", "image_id": "CXR2285_IM-0870/0.png"}, {"caption": "the heart is large in the interval, there are increased interstitial opacities of the bilateral lung bases, left greater than right pleural effusion if any is xxxx limited interstitial opacities may also be secondary to pulmonary edema left hilar calcified lymph xxxx and granuloma in the left lower lobe stable xxxx", "image_id": "CXR2502_IM-1027-1001/0.png"}, {"caption": "there is diffuse bilateral interstitial opacities, most prominent in the periphery and bases bilaterally there is no xxxx consolidation or pleural effusion heart size normal old fractures noted of the right posterior 5th and 6th ribs", "image_id": "CXR2082_IM-0714/0.png"}, {"caption": "the heart is normal in size the mediastinum is unremarkable the lungs are clear", "image_id": "CXR1431_IM-0278/0.png"}, {"caption": "the cardiac contours are normal the lungs are clear thoracic spondylosis", "image_id": "CXR2743_IM-1197/0.png"}, {"caption": "the heart is normal in size the mediastinum is unremarkable the lungs are clear", "image_id": "CXR2086_IM-0717/0.png"}, {"caption": "the heart is normal in size the mediastinum is unremarkable the lungs are clear", "image_id": "CXR2552_IM-1058/0.png"}, {"caption": "the lungs are clear bilaterally specifically, no evidence of focal consolidation, pneumothorax, or pleural effusion cardio mediastinal silhouette is unremarkable visualized osseous structures of the thorax are without acute abnormality", "image_id": "CXR661_IM-2238/0.png"}, {"caption": "the lungs are clear bilaterally specifically, no evidence of focal consolidation, pneumothorax, or pleural effusion cardio mediastinal silhouette is unremarkable visualized osseous structures of the thorax are without acute abnormality", "image_id": "CXR2706_IM-1172/0.png"}, {"caption": "the heart is normal in size the mediastinum is unremarkable the lungs are clear", "image_id": "CXR1085_IM-0059/0.png"}, {"caption": "the heart is normal in size the mediastinum is unremarkable the lungs are clear", "image_id": "CXR3302_IM-1579/0.png"}, {"caption": "the heart is normal in size the mediastinum is unremarkable the lungs are clear", "image_id": "CXR491_IM-2111/0.png"}, {"caption": "the cardiomediastinal silhouette is within normal limits for size and contour the lungs are normally inflated without evidence of focal airspace disease, pleural effusion, or pneumothorax no acute osseus abnormality", "image_id": "CXR605_IM-2194/0.png"}, {"caption": "the cardiomediastinal silhouette is within normal limits for size and contour the lungs are normally inflated without evidence of focal airspace disease, pleural effusion, or pneumothorax osseous structures are within normal limits for patient age", "image_id": "CXR2618_IM-1107/0.png"}, {"caption": "the heart is normal in size the mediastinum is unremarkable xxxx xxxx opacities in the left upper lobe the lungs are otherwise grossly clear", "image_id": "CXR3721_IM-1859/0.png"}, {"caption": "the cardiomediastinal silhouette and pulmonary vasculature are within normal limits in size the lungs are clear of focal airspace disease, pneumothorax, or pleural effusion there are no acute bony findings", "image_id": "CXR2558_IM-1062/0.png"}, {"caption": "the cardiomediastinal silhouette and vasculature are within normal limits for size and contour the lungs are normally inflated and clear degenerative changes of the spine", "image_id": "CXR380_IM-1911/0.png"}, {"caption": "the heart is normal in size the mediastinum is unremarkable the lungs are clear", "image_id": "CXR3964_IM-2028/0.png"}, {"caption": "the lungs are clear bilaterally specifically, no evidence of focal consolidation, pneumothorax, or pleural effusion cardio mediastinal silhouette is unremarkable visualized osseous structures of the thorax are without acute abnormality", "image_id": "CXR2247_IM-0844/0.png"}, {"caption": "the heart is normal in size the mediastinum is unremarkable the lungs are grossly clear bilateral breast prostheses are noted", "image_id": "CXR3170_IM-1494/0.png"}, {"caption": "the heart is normal in size the mediastinum is unremarkable the lungs are clear", "image_id": "CXR3118_IM-1466/0.png"}, {"caption": "the heart is normal in size the mediastinum is unremarkable the lungs are clear", "image_id": "CXR1109_IM-0076/0.png"}, {"caption": "the heart is normal in size the mediastinum is unremarkable the lungs are clear", "image_id": "CXR1543_IM-0353/0.png"}, {"caption": "the heart is normal in size the mediastinum is unremarkable the lungs are clear", "image_id": "CXR937_IM-2433/0.png"}, {"caption": "the heart is normal in size the mediastinum is stable xxxx sternotomy xxxx are again noted the lungs are hypoinflated small bilateral pleural effusions are present no focal consolidation or pneumothorax is seen", "image_id": "CXR3509_IM-1711-0001/0.png"}, {"caption": "the heart is normal in size the mediastinum is unremarkable the lungs are clear", "image_id": "CXR1855_IM-0555/0.png"}, {"caption": "the heart is normal in size the mediastinum is unremarkable the lungs are clear", "image_id": "CXR1623_IM-0405/0.png"}, {"caption": "the cardiomediastinal silhouette and pulmonary vasculature are within normal limits in size the lungs are clear of focal airspace disease, pneumothorax, or pleural effusion there are no acute bony findings", "image_id": "CXR1598_IM-0389/0.png"}, {"caption": "the heart size and mediastinal silhouette are within normal limits for contour the lungs are clear no pneumothorax or pleural effusions the xxxx are intact", "image_id": "CXR2290_IM-0874/0.png"}, {"caption": "the heart is normal in size the mediastinum is unremarkable the lungs are clear", "image_id": "CXR2760_IM-1207/0.png"}, {"caption": "the heart size and mediastinal contours appear within normal limits no focal airspace consolidation, pleural effusion or pneumothorax no acute bony abnormalities", "image_id": "CXR2577_IM-1077/0.png"}, {"caption": "the heart is normal in size the mediastinum is unremarkable the lungs are clear", "image_id": "CXR3083_IM-1442/0.png"}, {"caption": "the cardiomediastinal silhouette and pulmonary vasculature are within normal limits in size the lungs are clear of focal airspace disease, pneumothorax, or pleural effusion there are no acute bony findings", "image_id": "CXR3582_IM-1761/0.png"}, {"caption": "the heart is normal in size the mediastinum is unremarkable the lungs are clear", "image_id": "CXR591_IM-2186/0.png"}, {"caption": "the heart is normal in size the mediastinum is unremarkable the lungs are clear", "image_id": "CXR1788_IM-0513/0.png"}, {"caption": "the heart is normal in size the mediastinum is unremarkable mild xxxx opacities in the left lung base no focal infiltrate, pleural effusion or pneumothorax", "image_id": "CXR2100_IM-0731/0.png"}, {"caption": "the heart is normal in size the mediastinum is unremarkable the lungs are clear there is no pleural effusion or pneumothorax", "image_id": "CXR3321_IM-1588/0.png"}, {"caption": "the heart is normal in size the mediastinum is unremarkable there is xxxx opacity in the left lung base the right lung is grossly clear", "image_id": "CXR2660_IM-1142/0.png"}, {"caption": "the heart is normal in size the mediastinum is unremarkable the lungs are clear", "image_id": "CXR1282_IM-0188/0.png"}, {"caption": "the heart is normal in size the mediastinum is unremarkable the lungs are clear", "image_id": "CXR1517_IM-0335/0.png"}, {"caption": "the heart is enlarged the central pulmonary vasculature is engorged no focal airspace consolidation no definite pleural effusion seen no visible pneumothorax there are relatively low lung volumes which causes mild bronchovascular crowding", "image_id": "CXR3653_IM-1815/0.png"}, {"caption": "the cardiomediastinal silhouette and pulmonary vasculature are within normal limits in size the lungs are clear of focal airspace disease, pneumothorax, or pleural effusion there are no acute bony findings", "image_id": "CXR1117_IM-0079/0.png"}, {"caption": "the heart size and mediastinal silhouette are within normal limits for contour the lungs are clear no pneumothorax or pleural effusions", "image_id": "CXR2008_IM-0658/0.png"}, {"caption": "the heart is normal in size the mediastinum is unremarkable the lungs are clear", "image_id": "CXR3975_IM-2035/0.png"}, {"caption": "the cardiomediastinal silhouette and pulmonary vasculature are within normal limits in size the lungs are clear of focal airspace disease, pneumothorax, or pleural effusion there are no acute bony findings", "image_id": "CXR3426_IM-1656/0.png"}, {"caption": "the cardiomediastinal silhouette and pulmonary vasculature are within normal limits in size the lungs are clear of focal airspace disease, pneumothorax, or pleural effusion there are no acute bony findings", "image_id": "CXR3722_IM-1859/0.png"}, {"caption": "the lungs are clear bilaterally specifically, no evidence of focal consolidation, pneumothorax, or pleural effusion cardio mediastinal silhouette is unremarkable visualized osseous structures of the thorax are without acute abnormality", "image_id": "CXR2695_IM-1166/0.png"}, {"caption": "the heart is normal in size the mediastinum is unremarkable the lungs are grossly clear bilateral breast prostheses are noted", "image_id": "CXR814_IM-2345/0.png"}, {"caption": "the heart is mildly enlarged the aorta is atherosclerotic and ectatic chronic parenchymal changes are noted with mild scarring and/or subsegmental atelectasis in the right lung base no focal consolidation or significant pleural effusion identified costophrenic xxxx are blunted suggesting a small amount of bilateral pleural effusion no pneumothorax identified", "image_id": "CXR1133_IM-0090/0.png"}, {"caption": "the lungs are clear bilaterally specifically, no evidence of focal consolidation, pneumothorax, or pleural effusion cardio mediastinal silhouette is unremarkable visualized osseous structures of the thorax are without acute abnormality", "image_id": "CXR3810_IM-1920/0.png"}, {"caption": "the lungs are clear bilaterally specifically, no evidence of focal consolidation, pneumothorax, or pleural effusion cardio mediastinal silhouette is unremarkable visualized osseous structures of the thorax are without acute abnormality", "image_id": "CXR859_IM-2380/0.png"}, {"caption": "the heart is normal in size the mediastinum is unremarkable the lungs are clear", "image_id": "CXR1094_IM-0065/0.png"}, {"caption": "the heart is normal in size the mediastinum is unremarkable the lungs are clear", "image_id": "CXR1964_IM-0629/0.png"}, {"caption": "the heart is normal in size the mediastinum is unremarkable the lungs are clear", "image_id": "CXR2275_IM-0862/0.png"}, {"caption": "the heart is normal in size the mediastinum is unremarkable the lungs are clear", "image_id": "CXR399_IM-2043/0.png"}, {"caption": "the heart is normal in size the mediastinum is unremarkable there is xxxx patchy opacity in the left lung base which may represent atelectasis or infiltrate", "image_id": "CXR391_IM-1986/0.png"}, {"caption": "the lungs are clear bilaterally specifically, no evidence of focal consolidation, pneumothorax, or pleural effusion cardio mediastinal silhouette is unremarkable visualized osseous structures of the thorax are without acute abnormality", "image_id": "CXR760_IM-2310/0.png"}, {"caption": "the cardiomediastinal silhouette and pulmonary vasculature are within normal limits in size the lungs are clear of focal airspace disease, pneumothorax, or pleural effusion there are no acute bony findings", "image_id": "CXR3224_IM-1524/0.png"}, {"caption": "the heart size and mediastinal contours appear within normal limits low lung volumes no focal airspace consolidation, pleural effusion or pneumothorax no acute bony abnormalities", "image_id": "CXR1697_IM-0458/0.png"}, {"caption": "the heart is normal in size the mediastinum is unremarkable the lungs are clear", "image_id": "CXR3594_IM-1772/0.png"}, {"caption": "the heart is normal in size the mediastinum is unremarkable the lungs are clear", "image_id": "CXR3836_IM-1939/0.png"}, {"caption": "the cardiomediastinal silhouette is within normal limits for size and contour the lungs are normally inflated without evidence of focal airspace disease, pleural effusion, or pneumothorax no acute osseus abnormality", "image_id": "CXR1226_IM-0150/0.png"}, {"caption": "the heart is normal in size the mediastinum is unremarkable the lungs are clear", "image_id": "CXR3196_IM-1507/0.png"}, {"caption": "the lungs are clear bilaterally specifically, no evidence of focal consolidation, pneumothorax, or pleural effusion cardio mediastinal silhouette is unremarkable visualized osseous structures of the thorax are without acute abnormality", "image_id": "CXR3081_IM-1440/0.png"}, {"caption": "the cardiomediastinal silhouette and vasculature are within normal limits for size and contour the lungs are normally inflated and clear osseous structures are within normal limits for patient age", "image_id": "CXR3639_IM-1804/0.png"}, {"caption": "the cardiomediastinal silhouette and pulmonary vasculature are within normal limits in size the lungs are clear of focal airspace disease, pneumothorax, or pleural effusion there are no acute bony findings", "image_id": "CXR190_IM-0583/0.png"}, {"caption": "the cardiomediastinal silhouette and pulmonary vasculature are within normal limits in size the lungs are clear of focal airspace disease, pneumothorax, or pleural effusion there are no acute bony findings", "image_id": "CXR1920_IM-0598/0.png"}, {"caption": "the heart is normal in size the mediastinum is unremarkable the lungs are clear", "image_id": "CXR2291_IM-0874/0.png"}, {"caption": "the heart is normal in size the mediastinum is unremarkable the lungs are clear", "image_id": "CXR1017_IM-0013/0.png"}, {"caption": "the heart is normal in size the mediastinum is unremarkable the lungs are clear", "image_id": "CXR3785_IM-1898/0.png"}, {"caption": "the cardiomediastinal silhouette is within normal limits for size and contour the lungs are normally inflated without evidence of focal airspace disease, pleural effusion, or pneumothorax no acute osseus abnormality", "image_id": "CXR1972_IM-0633/0.png"}, {"caption": "the heart is normal in size stable appearance of coronary stent xxxx sternotomy xxxx are intact and aligned stable chronic appearing emphysematous changes no acute pneumonia, pleural effusion or pneumothorax no acute bony abnormalities", "image_id": "CXR3123_IM-1468/0.png"}, {"caption": "the heart is normal in size the mediastinum is unremarkable the lungs are clear", "image_id": "CXR1851_IM-0553/0.png"}, {"caption": "the heart is normal in size the pulmonary vascularity is within normal limits in appearance no focal air space opacities, pleural effusion, or pneumothorax a left chest cardiac generator and cardiac xxxx appear unchanged in position sternotomy xxxx appear intact", "image_id": "CXR264_IM-1125/0.png"}, {"caption": "the heart is normal in size the mediastinum is unremarkable the lungs are clear", "image_id": "CXR94_IM-2436/0.png"}, {"caption": "the cardiomediastinal silhouette is within normal limits for size and contour the lungs are normally inflated without evidence of focal airspace disease, pleural effusion, or pneumothorax no acute osseus abnormality", "image_id": "CXR278_IM-1218/0.png"}, {"caption": "the heart is normal in size the mediastinum is unremarkable the lungs are clear", "image_id": "CXR164_IM-0419/0.png"}, {"caption": "the lungs are clear bilaterally specifically, no evidence of focal consolidation, pneumothorax, or pleural effusion cardio mediastinal silhouette is unremarkable visualized osseous structures of the thorax are without acute abnormality", "image_id": "CXR460_IM-2090/0.png"}, {"caption": "the cardiomediastinal silhouette is within normal limits for size and contour the lungs are normally inflated without evidence of focal airspace disease, pleural effusion, or pneumothorax no acute osseus abnormality", "image_id": "CXR1409_IM-0260/0.png"}, {"caption": "the cardiomediastinal silhouette and pulmonary vasculature are within normal limits in size the lungs are clear of focal airspace disease, pneumothorax, or pleural effusion there are no acute bony findings", "image_id": "CXR1236_IM-0158/0.png"}, {"caption": "the heart is normal in size the mediastinum is unremarkable there is patchy infiltrate within the right lower lobe the lungs are otherwise grossly clear there is no pleural effusion or pneumothorax", "image_id": "CXR3997_IM-2048/0.png"}, {"caption": "the heart is mildly enlarged lung volumes are low there is no focal consolidation, pneumothorax, or large pleural effusion there are no acute bony abnormalities", "image_id": "CXR1413_IM-0263/0.png"}, {"caption": "the heart is mildly enlarged lung volumes are low, with bronchovascular crowding at the bases there is no focal consolidation, pleural effusion, or pneumothorax there are degenerative changes of the spine", "image_id": "CXR3442_IM-1667/0.png"}, {"caption": "the heart is normal in size the mediastinum is unremarkable the lungs are clear", "image_id": "CXR681_IM-2252-0001/0.png"}, {"caption": "the heart is normal in size the mediastinum is unremarkable the lungs are clear", "image_id": "CXR1914_IM-0595/0.png"}, {"caption": "the cardiomediastinal silhouette is normal in size and contour no focal consolidation, pneumothorax or large pleural effusion normal xxxx", "image_id": "CXR368_IM-1832/0.png"}, {"caption": "the heart is normal in size the mediastinum is unremarkable the lungs are clear", "image_id": "CXR383_IM-1932/0.png"}, {"caption": "the heart is mildly enlarged lung volumes are low there is no focal consolidation, pneumothorax, or large pleural effusion there are calcified granulomas bilaterally cardiomegaly", "image_id": "CXR3816_IM-1925/0.png"}, {"caption": "the heart is normal in size the mediastinum is unremarkable the lungs are clear", "image_id": "CXR1739_IM-0487/0.png"}, {"caption": "the heart is normal in size the mediastinum is unremarkable the lungs are clear", "image_id": "CXR3578_IM-1758/0.png"}, {"caption": "the heart is enlarged the central pulmonary vasculature is engorged no focal airspace consolidation no definite pleural effusion or pneumothorax there are mild degenerative changes of the thoracic spine cardiomegaly", "image_id": "CXR3609_IM-1782/0.png"}, {"caption": "the heart is normal in size the mediastinum is unremarkable there is xxxx scarring or atelectasis of the left lung base the lungs are otherwise clear", "image_id": "CXR2138_IM-0760/0.png"}, {"caption": "the heart is normal in size the mediastinum is unremarkable the lungs are clear", "image_id": "CXR1640_IM-0420/0.png"}, {"caption": "the cardiomediastinal silhouette is within normal limits for appearance no focal areas of pulmonary consolidation no pneumothorax no pleural effusion the thoracic spine appears intact", "image_id": "CXR421_IM-2064/0.png"}, {"caption": "the heart is normal in size the mediastinum is unremarkable the lungs are clear", "image_id": "CXR97_IM-2460/0.png"}, {"caption": "the heart is large bilateral interstitial opacities are noted the mediastinum is prominent for the patient's age there is a small right pleural effusion no pneumothorax is seen", "image_id": "CXR2608_IM-1098/0.png"}, {"caption": "there is a moderate sized left pleural effusion, increased in size since the previous exam left basilar opacities are present the right lung appears clear heart size normal", "image_id": "CXR3846_IM-1946/0.png"}, {"caption": "the heart size and cardiomediastinal silhouette are normal there is no focal air space opacity, pleural effusion, or pneumothorax the osseous structures are intact", "image_id": "CXR3173_IM-1495/0.png"}, {"caption": "the cardiomediastinal silhouette and pulmonary vasculature are within normal limits in size the lungs are clear of focal airspace disease, pneumothorax, or pleural effusion there are no acute bony findings", "image_id": "CXR352_IM-1718/0.png"}, {"caption": "the heart is normal in size the mediastinum is unremarkable the lungs are clear", "image_id": "CXR3589_IM-1767/0.png"}, {"caption": "the cardiomediastinal silhouette and pulmonary vasculature are within normal limits in size the lungs are clear of focal airspace disease, pneumothorax, or pleural effusion there are no acute bony findings", "image_id": "CXR3180_IM-1500/0.png"}, {"caption": "the heart is top normal in size the mediastinum is stable the aorta is atherosclerotic xxxx opacities are noted in the lung bases compatible with scarring or atelectasis there is no acute infiltrate or pneumothorax", "image_id": "CXR699_IM-2263/0.png"}, {"caption": "the heart is normal in size the mediastinum is unremarkable the lungs are clear", "image_id": "CXR2616_IM-1106/0.png"}, {"caption": "the cardiac contours are normal the lungs are clear thoracic spondylosis", "image_id": "CXR1011_IM-0013/0.png"}, {"caption": "the heart is normal in size the mediastinum is unremarkable the lungs are clear", "image_id": "CXR2529_IM-1044/0.png"}, {"caption": "the lungs are clear bilaterally specifically, no evidence of focal consolidation, pneumothorax, or pleural effusion cardiomediastinal silhouette is unremarkable visualized osseous structures of the thorax are without acute abnormality", "image_id": "CXR3294_IM-1573/0.png"}, {"caption": "the heart is normal in size the mediastinum is unremarkable the lungs are clear", "image_id": "CXR3000_IM-1386-0001/0.png"}, {"caption": "the lungs are clear bilaterally specifically, no evidence of focal consolidation, pneumothorax, or pleural effusion cardiomediastinal silhouette is unremarkable visualized osseous structures of the thorax are without acute abnormality", "image_id": "CXR1180_IM-0123/0.png"}, {"caption": "the lungs are clear there is no pleural effusion or pneumothorax the heart and mediastinum are normal the skeletal structures are normal", "image_id": "CXR2243_IM-0840/0.png"}, {"caption": "the heart size and mediastinal contours appear within normal limits there are low lung volumes with left basilar subsegmental atelectasis no large focal airspace consolidation no pleural effusions no pneumothorax", "image_id": "CXR3570_IM-1754/0.png"}, {"caption": "the lungs and pleural spaces show no acute abnormality heart size is mildly enlarged xxxx sternotomy xxxx are intact", "image_id": "CXR1273_IM-0183/0.png"}, {"caption": "the heart is normal in size the mediastinum is unremarkable the lungs are clear", "image_id": "CXR3384_IM-1631/0.png"}, {"caption": "the cardiomediastinal silhouette and pulmonary vasculature are within normal limits in size the lungs are mildly hypoinflated but clear of focal airspace disease there is no pneumothorax there is mild degenerative disc change of the thoracic spine", "image_id": "CXR1873_IM-0565/0.png"}, {"caption": "the heart is normal in size the mediastinum is unremarkable there is xxxx patchy opacity in the left base the lungs are otherwise grossly clear there is no pleural effusion or pneumothorax", "image_id": "CXR1472_IM-0305/0.png"}, {"caption": "the heart is normal in size the mediastinum is unremarkable the lungs are clear", "image_id": "CXR1526_IM-0341/0.png"}, {"caption": "the cardiomediastinal silhouette is within normal limits for size and contour the lungs are normally inflated without evidence of focal airspace disease, pleural effusion, or pneumothorax no acute osseus abnormality", "image_id": "CXR93_IM-2428/0.png"}, {"caption": "sternotomy xxxx noted suture material overlying the left upper lung, stable from prior exam no focal consolidation, large effusion, or pneumothorax cardiomediastinal silhouette is stable xxxx degenerative changes of the thoracic spine", "image_id": "CXR13_IM-0198/0.png"}, {"caption": "the heart is normal in size the mediastinum is unremarkable the lungs are hypoinflated no focal consolidation is seen no large pleural effusion is seen", "image_id": "CXR3423_IM-1656/0.png"}, {"caption": "the heart is normal in size the mediastinum is unremarkable the lungs are clear", "image_id": "CXR3422_IM-1656/0.png"}, {"caption": "the heart is normal in size the mediastinum is unremarkable the lungs are clear", "image_id": "CXR107_IM-0049/0.png"}, {"caption": "the heart is normal in size the mediastinum is unremarkable the lungs are clear", "image_id": "CXR2924_IM-1327/0.png"}, {"caption": "the heart is normal in size the mediastinum is unremarkable the lungs are clear", "image_id": "CXR3430_IM-1659/0.png"}, {"caption": "the cardiomediastinal silhouette and pulmonary vasculature are within normal limits in size the lungs are clear of focal airspace disease, pneumothorax, or pleural effusion there are no acute bony findings", "image_id": "CXR290_IM-1303/0.png"}, {"caption": "the heart is normal in size the mediastinum is stable xxxx sternotomy xxxx are intact the lungs are clear", "image_id": "CXR2_IM-0652/0.png"}, {"caption": "the cardiomediastinal silhouette and pulmonary vasculature are within normal limits in size the lungs are clear of focal airspace disease, pneumothorax, or pleural effusion there are no acute bony findings", "image_id": "CXR2612_IM-1103/0.png"}, {"caption": "the heart is normal in size the mediastinum is unremarkable the lungs are clear", "image_id": "CXR226_IM-0851/0.png"}, {"caption": "the heart is normal in size the mediastinum is unremarkable the lungs are clear", "image_id": "CXR2312_IM-0887/0.png"}, {"caption": "the heart is normal in size the mediastinum is unremarkable the lungs are clear", "image_id": "CXR3030_IM-1405/1.png"}, {"caption": "the lungs are clear bilaterally specifically, no evidence of focal consolidation, pneumothorax, or pleural effusion cardio mediastinal silhouette is unremarkable visualized osseous structures of the thorax are without acute abnormality", "image_id": "CXR3957_IM-2022/1.png"}, {"caption": "the heart is normal in size the mediastinum is unremarkable the lungs are clear", "image_id": "CXR1347_IM-0225/1.png"}, {"caption": "the cardiomediastinal silhouette and pulmonary vasculature are within normal limits in size the lungs are clear of airspace disease, pleural effusion, or pneumothorax the osseous structures are intact", "image_id": "CXR34_IM-1644/1.png"}, {"caption": "the lungs are clear there is no pleural effusion or pneumothorax the heart and mediastinum are normal the skeletal structures are normal", "image_id": "CXR1176_IM-0119/1.png"}, {"caption": "the heart is normal in size the mediastinum is unremarkable the lungs are clear", "image_id": "CXR2480_IM-1009/1.png"}, {"caption": "the heart is normal in size the mediastinum is unremarkable the lungs are clear", "image_id": "CXR1005_IM-0006/1.png"}, {"caption": "the heart is normal in size the mediastinum is unremarkable the lungs are clear", "image_id": "CXR325_IM-1539/1.png"}, {"caption": "the cardiac contours are normal the lungs are clear thoracic spondylosis", "image_id": "CXR3991_IM-2044/1.png"}, {"caption": "the heart is normal in size the mediastinum is unremarkable the lungs are clear", "image_id": "CXR3460_IM-1681/1.png"}, {"caption": "the heart is normal in size the mediastinum is unremarkable the lungs are clear", "image_id": "CXR1425_IM-0272/1.png"}, {"caption": "the cardiomediastinal silhouette and pulmonary vasculature are within normal limits in size the lungs are clear of focal airspace disease, pneumothorax, or pleural effusion there are no acute bony findings", "image_id": "CXR1966_IM-0629/1.png"}, {"caption": "the lungs are clear bilaterally specifically, no evidence of focal consolidation, pneumothorax, or pleural effusion cardio mediastinal silhouette is unremarkable visualized osseous structures of the thorax are without acute abnormality", "image_id": "CXR2686_IM-1158/1.png"}, {"caption": "the heart is normal in size the mediastinum is unremarkable the lungs are clear", "image_id": "CXR3445_IM-1668/1.png"}, {"caption": "the heart is normal in size the mediastinum is unremarkable the lungs are grossly clear bilateral breast prostheses are noted", "image_id": "CXR3734_IM-1866/1.png"}, {"caption": "the cardiomediastinal silhouette and pulmonary vasculature are within normal limits in size the lungs are clear of focal airspace disease, pneumothorax, or pleural effusion there are no acute bony findings", "image_id": "CXR344_IM-1664/1.png"}, {"caption": "the heart is normal in size the mediastinum is unremarkable the lungs are clear", "image_id": "CXR3335_IM-1598/1.png"}, {"caption": "the lungs are clear bilaterally specifically, no evidence of focal consolidation, pneumothorax, or pleural effusion cardio mediastinal silhouette is unremarkable visualized osseous structures of the thorax are without acute abnormality", "image_id": "CXR1997_IM-0651/1.png"}, {"caption": "the lungs are clear bilaterally specifically, no evidence of focal consolidation, pneumothorax, or pleural effusion cardio mediastinal silhouette is unremarkable visualized osseous structures of the thorax are without acute abnormality", "image_id": "CXR1259_IM-0175/1.png"}, {"caption": "the heart is normal in size the mediastinum is unremarkable the lungs are clear", "image_id": "CXR1812_IM-0525/1.png"}, {"caption": "the heart is normal in size the mediastinum is unremarkable the lungs are clear", "image_id": "CXR2232_IM-0832/1.png"}, {"caption": "the heart is normal in size the mediastinum is unremarkable the lungs are clear", "image_id": "CXR2734_IM-1189/1.png"}, {"caption": "the lungs are clear bilaterally specifically, no evidence of focal consolidation, pneumothorax, or pleural effusion cardiomediastinal silhouette is unremarkable visualized osseous structures of the thorax are without acute abnormality", "image_id": "CXR2098_IM-0728/1.png"}, {"caption": "the heart is normal in size the mediastinum is unremarkable the lungs are clear", "image_id": "CXR2099_IM-0729/1.png"}, {"caption": "the cardiomediastinal silhouette and pulmonary vasculature are within normal limits in size the lungs are clear of focal airspace disease, pneumothorax, or pleural effusion there are no acute bony findings", "image_id": "CXR3883_IM-1971/1.png"}, {"caption": "the lungs are clear there is no pleural effusion or pneumothorax the heart and mediastinum are normal the skeletal structures are normal", "image_id": "CXR269_IM-1161/1.png"}, {"caption": "the heart is normal in size the mediastinum is unremarkable the lungs are clear", "image_id": "CXR1854_IM-0555/1.png"}, {"caption": "the heart is normal in size and contour the lungs are clear, without evidence of infiltrate there is no pneumothorax or effusion", "image_id": "CXR1467_IM-0302/1.png"}, {"caption": "the cardiomediastinal silhouette and pulmonary vasculature are within normal limits in size the lungs are clear of focal airspace disease, pneumothorax, or pleural effusion there are no acute bony findings", "image_id": "CXR3098_IM-1450/1.png"}, {"caption": "the lungs are clear bilaterally specifically, no evidence of focal consolidation, pneumothorax, or pleural effusion cardio mediastinal silhouette is unremarkable visualized osseous structures of the thorax are without acute abnormality", "image_id": "CXR1008_IM-0009/1.png"}, {"caption": "the heart size and mediastinal silhouette are within normal limits for contour the lungs are clear no pneumothorax or pleural effusion no acute bony abnormality", "image_id": "CXR1632_IM-0413/1.png"}, {"caption": "the cardiomediastinal silhouette and pulmonary vasculature are within normal limits there is no pneumothorax or pleural effusion there are no focal areas of consolidation there are small calcified granulomata in the right lateral lung", "image_id": "CXR2851_IM-1260-0001/1.png"}, {"caption": "the heart is normal in size the mediastinum is unremarkable the lungs are clear", "image_id": "CXR3427_IM-1657/1.png"}, {"caption": "the cardiomediastinal silhouette and pulmonary vasculature are within normal limits in size the lungs are clear of focal airspace disease, pneumothorax, or pleural effusion there are no acute bony findings", "image_id": "CXR2005_IM-0656/1.png"}, {"caption": "the lungs are clear bilaterally specifically, no evidence of focal consolidation, pneumothorax, or pleural effusion cardio mediastinal silhouette is unremarkable visualized osseous structures of the thorax are without acute abnormality", "image_id": "CXR879_IM-2393/1.png"}, {"caption": "the heart is normal in size the mediastinum is unremarkable the lungs are clear", "image_id": "CXR632_IM-2213/1.png"}, {"caption": "the heart is normal in size the mediastinum is unremarkable xxxx xxxx opacities in the left lower lobe, not seen on the lateral xxxx representation there is no pleural effusion or pneumothorax", "image_id": "CXR328_IM-1560/1.png"}, {"caption": "the heart is normal in size the mediastinum is unremarkable the lungs are clear", "image_id": "CXR3059_IM-1425/1.png"}, {"caption": "the heart size and pulmonary vascularity appear within normal limits the lungs are free of focal airspace disease no pleural effusion or pneumothorax is seen", "image_id": "CXR869_IM-2389/1.png"}, {"caption": "the lungs are clear bilaterally specifically, no evidence of focal consolidation, pneumothorax, or pleural effusion cardio mediastinal silhouette is unremarkable visualized osseous structures of the thorax are without acute abnormality", "image_id": "CXR1209_IM-0142/1.png"}, {"caption": "the heart is normal in size the mediastinum is unremarkable the lungs are clear", "image_id": "CXR487_IM-2110/1.png"}, {"caption": "the cardiomediastinal silhouette and pulmonary vasculature are within normal limits in size the lungs are clear of focal airspace disease, pneumothorax, or pleural effusion there are no acute bony findings", "image_id": "CXR1831_IM-0538/1.png"}, {"caption": "the heart is normal in size the mediastinum is unremarkable the lungs are clear", "image_id": "CXR1434_IM-0279/1.png"}, {"caption": "the heart is normal in size the mediastinum is unremarkable mild granulomatous sequela are noted the lungs are grossly clear", "image_id": "CXR735_IM-2294/1.png"}, {"caption": "the heart is normal in size the mediastinum is unremarkable the lungs are clear", "image_id": "CXR588_IM-2183/1.png"}, {"caption": "the cardiomediastinal silhouette and pulmonary vasculature are within normal limits in size the lungs are clear of focal airspace disease, pneumothorax, or pleural effusion there are no acute bony findings", "image_id": "CXR2953_IM-1351/1.png"}, {"caption": "the heart is normal in size the mediastinum is unremarkable the lungs are clear", "image_id": "CXR43_IM-2070/1.png"}, {"caption": "the heart is normal in size the mediastinum is unremarkable the lungs are clear", "image_id": "CXR3495_IM-1700/1.png"}, {"caption": "the cardiomediastinal silhouette and pulmonary vasculature are within normal limits in size the lungs are clear of focal airspace disease, pneumothorax, or pleural effusion there are no acute bony findings", "image_id": "CXR3867_IM-1960/1.png"}, {"caption": "the cardiomediastinal silhouette is within normal limits for size and contour the lungs are normally inflated without evidence of focal airspace disease, pleural effusion, or pneumothorax osseous structures are within normal limits for patient age", "image_id": "CXR1931_IM-0602/1.png"}, {"caption": "the heart is normal in size and contour the lungs are clear, without evidence of infiltrate there is no pneumothorax or effusion", "image_id": "CXR3126_IM-1470/1.png"}, {"caption": "the lungs are clear bilaterally specifically, no evidence of focal consolidation, pneumothorax, or pleural effusion cardio mediastinal silhouette is unremarkable visualized osseous structures of the thorax are without acute abnormality", "image_id": "CXR2796_IM-1228/1.png"}, {"caption": "the cardiomediastinal silhouette and pulmonary vasculature are within normal limits in size the lungs are clear of focal airspace disease, pneumothorax, or pleural effusion there are no acute bony findings", "image_id": "CXR1309_IM-0201-1001/1.png"}, {"caption": "the heart is normal in size the mediastinum is unremarkable the lungs are clear", "image_id": "CXR3194_IM-1505/1.png"}, {"caption": "the cardiomediastinal silhouette and vasculature are within normal limits for size and contour the lungs are normally inflated and clear osseous structures are within normal limits for patient age", "image_id": "CXR3778_IM-1894/1.png"}, {"caption": "the cardiomediastinal silhouette and pulmonary vasculature are within normal limits in size the lungs are clear of focal airspace disease, pneumothorax, or pleural effusion there are no acute bony findings", "image_id": "CXR2889_IM-1291/1.png"}, {"caption": "the lungs are clear bilaterally specifically, no evidence of focal consolidation, pneumothorax, or pleural effusion cardiomediastinal silhouette is unremarkable visualized osseous structures of the thorax are without acute abnormality", "image_id": "CXR497_IM-2114/1.png"}, {"caption": "the heart is normal in size the mediastinum is unremarkable the lungs are clear", "image_id": "CXR3763_IM-1883/1.png"}, {"caption": "the heart is normal in size the mediastinum is unremarkable the lungs are clear", "image_id": "CXR2020_IM-0668/1.png"}, {"caption": "the heart is normal in size the mediastinum is unremarkable the lungs are clear", "image_id": "CXR1190_IM-0128/1.png"}, {"caption": "the heart is normal in size the mediastinum is unremarkable the lungs are clear", "image_id": "CXR1373_IM-0240/1.png"}, {"caption": "the lungs are clear bilaterally specifically, no evidence of focal consolidation, pneumothorax, or pleural effusion cardio mediastinal silhouette is unremarkable visualized osseous structures of the thorax are without acute abnormality", "image_id": "CXR2592_IM-1084/1.png"}, {"caption": "the cardiomediastinal silhouette and pulmonary vasculature are within normal limits in size the lungs are clear of focal airspace disease, pneumothorax, or pleural effusion there are no acute bony findings", "image_id": "CXR3890_IM-1973/1.png"}, {"caption": "the heart is normal in size the mediastinum is unremarkable the lungs are clear", "image_id": "CXR3902_IM-1981/1.png"}, {"caption": "the heart is normal in size the mediastinum is unremarkable the lungs are clear", "image_id": "CXR932_IM-2430/1.png"}, {"caption": "the heart is normal in size the mediastinum is unremarkable the lungs are clear", "image_id": "CXR1454_IM-0293/1.png"}, {"caption": "the heart is normal in size the mediastinum is unremarkable the lungs are clear", "image_id": "CXR2413_IM-0959/1.png"}, {"caption": "the heart is normal in size the mediastinum is unremarkable the lungs are clear", "image_id": "CXR2910_IM-1314/1.png"}, {"caption": "the heart is normal in size the mediastinum is unremarkable the lungs are clear", "image_id": "CXR3603_IM-1779/1.png"}, {"caption": "the cardiomediastinal silhouette is within normal limits for size and contour the lungs are normally inflated without evidence of focal airspace disease, pleural effusion, or pneumothorax osseous structures are within normal limits for patient age", "image_id": "CXR2862_IM-1270/1.png"}, {"caption": "the lungs are clear bilaterally specifically, no evidence of focal consolidation, pneumothorax, or pleural effusion cardiomediastinal silhouette is unremarkable visualized osseous structures of the thorax are without acute abnormality", "image_id": "CXR1535_IM-0346/1.png"}, {"caption": "the heart is normal in size the mediastinum is unremarkable xxxx xxxx opacities in right mid lung the lungs are otherwise grossly clear", "image_id": "CXR771_IM-2316/1.png"}, {"caption": "the cardiomediastinal silhouette and pulmonary vasculature are within normal limits in size the lungs are clear of focal airspace disease, pneumothorax, or pleural effusion there are no acute bony findings", "image_id": "CXR3845_IM-1945/1.png"}, {"caption": "the heart is normal in size the mediastinum is unremarkable the lungs are clear", "image_id": "CXR1188_IM-0127/1.png"}, {"caption": "the heart is normal in size the mediastinum is unremarkable the lungs are clear", "image_id": "CXR3587_IM-1765/1.png"}, {"caption": "the heart is normal in size the mediastinum is unremarkable the lungs are clear", "image_id": "CXR3962_IM-2027/1.png"}, {"caption": "the heart is normal in size the mediastinum is unremarkable the lungs are clear", "image_id": "CXR1932_IM-0603/1.png"}, {"caption": "the heart is normal in size the mediastinum is unremarkable the lungs are clear there are no nodules or masses no pleural effusion and no pneumothorax", "image_id": "CXR86_IM-2380/1.png"}, {"caption": "the cardiomediastinal silhouette and pulmonary vasculature are within normal limits in size the lungs are clear of focal airspace disease, pneumothorax, or pleural effusion there are no acute bony findings", "image_id": "CXR1796_IM-0517/1.png"}, {"caption": "the cardiomediastinal silhouette and pulmonary vasculature are within normal limits in size the lungs are clear of focal airspace disease, pneumothorax, or pleural effusion there are no acute bony findings", "image_id": "CXR3203_IM-1513/1.png"}, {"caption": "the cardiomediastinal silhouette and pulmonary vasculature are within normal limits in size the lungs are clear of focal airspace disease, pneumothorax, or pleural effusion there are no acute bony findings", "image_id": "CXR474_IM-2101/1.png"}, {"caption": "the cardiomediastinal silhouette and pulmonary vasculature are within normal limits in size the lungs are clear of focal airspace disease, pneumothorax, or pleural effusion there are no acute bony findings", "image_id": "CXR3106_IM-1456/1.png"}, {"caption": "the lungs are clear bilaterally specifically, no evidence of focal consolidation, pneumothorax, or pleural effusion cardio mediastinal silhouette is unremarkable visualized osseous structures of the thorax are without acute abnormality", "image_id": "CXR39_IM-1978/1.png"}, {"caption": "the heart is normal in size the mediastinum is unremarkable the lungs are clear", "image_id": "CXR1191_IM-0128/1.png"}, {"caption": "the heart is normal in size the mediastinum is unremarkable xxxx xxxx opacities in the left lower lobe the lungs are mildly hypoinflated there is no pleural effusion or pneumothorax", "image_id": "CXR1205_IM-0138/1.png"}, {"caption": "the heart is normal in size the mediastinum is unremarkable the lungs are clear", "image_id": "CXR578_IM-2176/1.png"}, {"caption": "the heart is normal in size the mediastinum is stable postsurgical changes of esophagectomy and gastric pull-through are stable from prior exam the lungs are grossly clear no evidence of active pulmonary tuberculosis there is no pneumothorax there is minimal right pleural effusion", "image_id": "CXR3192_IM-1505/1.png"}, {"caption": "the cardiomediastinal silhouette and pulmonary vasculature are within normal limits in size the lungs are clear of focal airspace disease, pneumothorax, or pleural effusion there are no acute bony findings", "image_id": "CXR785_IM-2325/1.png"}, {"caption": "the heart is normal in size the mediastinum is unremarkable the lungs are clear", "image_id": "CXR1544_IM-0354/1.png"}, {"caption": "the lungs are clear bilaterally specifically, no evidence of focal consolidation, pneumothorax, or pleural effusion cardio mediastinal silhouette is unremarkable visualized osseous structures of the thorax are without acute abnormality", "image_id": "CXR692_IM-2258/1.png"}, {"caption": "the lungs are clear there is no pleural effusion or pneumothorax the heart and mediastinum are normal the skeletal structures are normal", "image_id": "CXR1860_IM-0558/1.png"}, {"caption": "the lungs are clear bilaterally cardiac and mediastinal silhouettes are normal pulmonary vasculature is normal no pneumothorax or pleural effusion no acute bony abnormality", "image_id": "CXR3687_IM-1838/1.png"}, {"caption": "the lungs are clear there is no pleural effusion or pneumothorax the heart and mediastinum are normal the skeletal structures are normal", "image_id": "CXR1256_IM-0173/1.png"}, {"caption": "the heart is mildly enlarged pulmonary vascularity is increased there is blunting of the costophrenic xxxx posteriorly suggesting small bilateral pleural effusions streaky bibasilar opacities are seen which may be secondary to atelectasis or infiltrate left xxxx apex is hyperexpanded suggesting old emphysema", "image_id": "CXR3595_IM-1773-0001/1.png"}, {"caption": "the lungs are clear bilaterally specifically, no evidence of focal consolidation, pneumothorax, or pleural effusion cardio mediastinal silhouette is unremarkable visualized osseous structures of the thorax are without acute abnormality", "image_id": "CXR3066_IM-1430/1.png"}, {"caption": "the heart is normal in size the aorta is tortuous the lungs are hypoinflated no focal consolidation or pleural effusion seen old right-sided rib fractures noted", "image_id": "CXR2336_IM-0903/1.png"}, {"caption": "the cardiomediastinal silhouette is stable in appearance postsurgical changes from cabg and sternotomy xxxx noted no significant interval change in the moderate right pleural effusion and right basilar atelectasis no significant pulmonary edema no focal consolidation stable left lung base airspace disease", "image_id": "CXR569_IM-2169-0001/1.png"}, {"caption": "the heart is normal in size the mediastinum is unremarkable there is xxxx scarring or atelectasis of the left lung base the lungs are otherwise clear", "image_id": "CXR1608_IM-0394/1.png"}, {"caption": "the heart is normal in size the mediastinum is unremarkable the lungs are clear", "image_id": "CXR2965_IM-1358/1.png"}, {"caption": "the heart is normal in size the mediastinum is unremarkable the lungs are clear", "image_id": "CXR3922_IM-1996-0001/1.png"}, {"caption": "the cardiomediastinal silhouette and pulmonary vasculature are within normal limits in size the lungs are clear of focal airspace disease, pneumothorax, or pleural effusion there are no acute bony findings", "image_id": "CXR913_IM-2417/1.png"}, {"caption": "the heart is normal in size the mediastinum is unremarkable the lungs are clear", "image_id": "CXR2146_IM-0766/1.png"}, {"caption": "the heart is normal in size stable appearance of coronary stent xxxx sternotomy changes are present no focal consolidation, pneumothorax or large pleural effusion mild degenerative changes of the thoracic spine", "image_id": "CXR1642_IM-0421/1.png"}, {"caption": "the heart is normal in size the mediastinum is unremarkable there is xxxx scarring or atelectasis of the left lung base the lungs are otherwise grossly clear", "image_id": "CXR3508_IM-1710/1.png"}, {"caption": "the heart is mildly enlarged pulmonary vascularity is increased there is no pleural effusion or pneumothorax no focal air space opacities mild degenerative changes of the thoracic spine", "image_id": "CXR2088_IM-0719/1.png"}, {"caption": "the heart is normal in size the mediastinum is unremarkable the lungs are clear", "image_id": "CXR1470_IM-0303/1.png"}, {"caption": "the lungs are clear bilaterally specifically, no evidence of focal consolidation, pneumothorax, or pleural effusion cardio mediastinal silhouette is unremarkable visualized osseous structures of the thorax are without acute abnormality", "image_id": "CXR3521_IM-1719/1.png"}, {"caption": "the heart is normal in size the mediastinum is unremarkable the lungs are hypoinflated with blunted costophrenic xxxx no focal consolidation is seen", "image_id": "CXR1015_IM-0001/1.png"}, {"caption": "the cardiomediastinal silhouette and pulmonary vasculature are within normal limits in size the lungs are clear of focal airspace disease, pneumothorax, or pleural effusion there are no acute bony findings", "image_id": "CXR1460_IM-0298/1.png"}, {"caption": "the cardiomediastinal silhouette and pulmonary vasculature are within normal limits in size the lungs are clear of focal airspace disease, pneumothorax, or pleural effusion there are no acute bony findings", "image_id": "CXR3993_IM-2044/1.png"}, {"caption": "the heart is normal in size the mediastinum is unremarkable the lungs are clear", "image_id": "CXR2445_IM-0981/1.png"}, {"caption": "the cardiomediastinal silhouette and pulmonary vasculature are within normal limits in size the lungs are clear of focal airspace disease, pneumothorax, or pleural effusion there are no acute bony findings", "image_id": "CXR3472_IM-1688/1.png"}, {"caption": "the heart is normal in size the mediastinum is unremarkable the lungs are clear", "image_id": "CXR1277_IM-0185/1.png"}, {"caption": "the cardiomediastinal silhouette and pulmonary vasculature are within normal limits in size the lungs are clear of focal airspace disease, pneumothorax, or pleural effusion there are no acute bony findings", "image_id": "CXR3016_IM-1392/1.png"}, {"caption": "the heart is normal in size the mediastinum is unremarkable the lungs are clear", "image_id": "CXR1377_IM-0242/1.png"}, {"caption": "the heart is normal in size the mediastinum is unremarkable the lungs are clear", "image_id": "CXR3221_IM-1522/1.png"}, {"caption": "the heart is normal in size the mediastinum is unremarkable the lungs are clear", "image_id": "CXR2575_IM-1075/1.png"}, {"caption": "the heart is normal in size the mediastinum is unremarkable the lungs are clear", "image_id": "CXR2531_IM-1045/1.png"}, {"caption": "the heart is normal in size the mediastinum is unremarkable the lungs are clear", "image_id": "CXR2378_IM-0938/1.png"}, {"caption": "the cardiomediastinal silhouette and pulmonary vasculature are within normal limits in size the lungs are clear of focal airspace disease, pneumothorax, or pleural effusion there are no acute bony findings", "image_id": "CXR2159_IM-0776/1.png"}, {"caption": "the heart size and mediastinal contours appear within normal limits no focal airspace consolidation, pleural effusion or pneumothorax no acute bony abnormalities", "image_id": "CXR2401_IM-0950/1.png"}, {"caption": "the lungs are clear bilaterally specifically, no evidence of focal consolidation, pneumothorax, or pleural effusion cardio mediastinal silhouette is unremarkable visualized osseous structures of the thorax are without acute abnormality", "image_id": "CXR1269_IM-0181/1.png"}, {"caption": "the heart is normal in size the mediastinum is unremarkable the lungs are grossly clear bilateral breast prostheses are noted", "image_id": "CXR2314_IM-0889/1.png"}, {"caption": "the heart is normal in size the patient is status post valve replacement the aorta is atherosclerotic normal pulmonary vascularity the lungs are clear of focal infiltrates there is no pleural effusion", "image_id": "CXR1126_IM-0082/1.png"}, {"caption": "the heart is normal in size the mediastinum is unremarkable the lungs are clear", "image_id": "CXR2768_IM-1212/1.png"}, {"caption": "the heart is normal in size the mediastinum is unremarkable the lungs are clear", "image_id": "CXR1399_IM-0255/1.png"}, {"caption": "the lungs are clear bilaterally specifically, no evidence of focal consolidation, pneumothorax, or pleural effusion cardio mediastinal silhouette is unremarkable visualized osseous structures of the thorax are without acute abnormality", "image_id": "CXR2446_IM-0982/1.png"}, {"caption": "the heart is normal in size the mediastinum is unremarkable the lungs are clear", "image_id": "CXR3281_IM-1562/1.png"}, {"caption": "the cardiomediastinal silhouette is within normal limits for size and contour the lungs are normally inflated without evidence of focal airspace disease, pleural effusion, or pneumothorax osseous structures are within normal limits for patient age", "image_id": "CXR3124_IM-1468/1.png"}, {"caption": "there is bilateral lower lung airspace disease there is a large hiatal hernia the cardiac silhouette and mediastinal contours are normal there is no sponge or subcutaneous emphysema there is a large amount of free intraperitoneal air", "image_id": "CXR2327_IM-0898/1.png"}, {"caption": "the heart is mildly enlarged lung volumes are low, with bronchovascular crowding at the bases there is no focal airspace opacity, pleural effusion, or pneumothorax there are moderate degenerative changes throughout the thoracic spine", "image_id": "CXR3546_IM-1738/1.png"}, {"caption": "the cardiomediastinal silhouette and vasculature are within normal limits for size and contour the lungs are normally inflated and clear degenerative changes of the spine", "image_id": "CXR831_IM-2358/1.png"}, {"caption": "the heart is normal in size the mediastinum is unremarkable the lungs are clear", "image_id": "CXR404_IM-2052/1.png"}, {"caption": "the heart is normal in size the mediastinum is unremarkable the lungs are clear", "image_id": "CXR1899_IM-0582/1.png"}, {"caption": "the heart is normal in size the mediastinum is unremarkable the lungs are clear", "image_id": "CXR1530_IM-0344/1.png"}, {"caption": "the lungs are clear bilaterally specifically, no evidence of focal consolidation, pneumothorax, or pleural effusion cardio mediastinal silhouette is unremarkable visualized osseous structures of the thorax are without acute abnormality", "image_id": "CXR617_IM-2200/1.png"}, {"caption": "the heart is normal in size the mediastinum is unremarkable mild patchy opacity in left base xxxx represents atelectasis the lungs are otherwise clear there is no pleural effusion or pneumothorax", "image_id": "CXR1799_IM-0519/1.png"}, {"caption": "the heart is normal in size the mediastinum is unremarkable the lungs are clear", "image_id": "CXR3340_IM-1601/1.png"}, {"caption": "the heart is normal in size the mediastinum is unremarkable the lungs are clear", "image_id": "CXR584_IM-2181/1.png"}, {"caption": "the heart is normal in size the mediastinum is unremarkable the lungs are clear", "image_id": "CXR1210_IM-0142/1.png"}, {"caption": "the heart is normal in size the mediastinum is unremarkable there is elevation of right hemidiaphragm the lungs are clear", "image_id": "CXR2713_IM-1180/1.png"}, {"caption": "the lungs are clear bilaterally specifically, no evidence of focal consolidation, pneumothorax, or pleural effusion cardio mediastinal silhouette is unremarkable visualized osseous structures of the thorax are without acute abnormality", "image_id": "CXR1471_IM-0304/1.png"}, {"caption": "the cardiomediastinal silhouette is within normal limits for size and contour the lungs are normally inflated without evidence of focal airspace disease, pleural effusion, or pneumothorax osseous structures are within normal limits for patient age", "image_id": "CXR3712_IM-1854/1.png"}, {"caption": "the cardiomediastinal silhouette is within normal limits for size and contour the lungs are normally inflated without evidence of focal airspace disease, pleural effusion, or pneumothorax osseous structures are within normal limits for patient age", "image_id": "CXR1046_IM-0036/1.png"}, {"caption": "the lungs are clear bilaterally specifically, no evidence of focal consolidation, pneumothorax, or pleural effusion cardio mediastinal silhouette is unremarkable visualized osseous structures of the thorax are without acute abnormality", "image_id": "CXR2559_IM-1063/1.png"}, {"caption": "the cardiomediastinal silhouette and pulmonary vasculature are within normal limits in size the lungs are clear of focal airspace disease, pneumothorax, or pleural effusion there are no acute bony findings", "image_id": "CXR3155_IM-1486/1.png"}, {"caption": "the cardiomediastinal silhouette and pulmonary vasculature are within normal limits in size the lungs are clear of focal airspace disease, pneumothorax, or pleural effusion there are no acute bony findings", "image_id": "CXR2545_IM-1054/1.png"}, {"caption": "the heart is normal in size the mediastinum is unremarkable the lungs are clear", "image_id": "CXR2190_IM-0800/1.png"}, {"caption": "the heart is normal in size the mediastinum is unremarkable the lungs are clear", "image_id": "CXR1404_IM-0258/1.png"}, {"caption": "the heart is normal in size the mediastinum is unremarkable the lungs are clear", "image_id": "CXR356_IM-1744/1.png"}, {"caption": "the cardiomediastinal silhouette and pulmonary vasculature are within normal limits there is no pneumothorax or pleural effusion there are no focal areas of consolidation there are small calcified granulomata in the right lateral lung", "image_id": "CXR292_IM-1322/1.png"}, {"caption": "the heart is normal in size the mediastinum is unremarkable the lungs are clear", "image_id": "CXR608_IM-2196/1.png"}, {"caption": "the heart is normal in size the mediastinum is unremarkable the lungs are clear", "image_id": "CXR30_IM-1385/1.png"}, {"caption": "the heart is normal in size the mediastinum is unremarkable the lungs are clear", "image_id": "CXR2799_IM-1231/1.png"}, {"caption": "the lungs are clear bilaterally specifically, no evidence of focal consolidation, pneumothorax, or pleural effusion cardio mediastinal silhouette is unremarkable visualized osseous structures of the thorax are without acute abnormality", "image_id": "CXR3388_IM-1633/1.png"}, {"caption": "the lungs are clear bilaterally specifically, no evidence of focal consolidation, pneumothorax, or pleural effusion cardio mediastinal silhouette is unremarkable visualized osseous structures of the thorax are without acute abnormality", "image_id": "CXR3657_IM-1818/1.png"}, {"caption": "the cardiomediastinal silhouette and pulmonary vasculature are within normal limits there is no pneumothorax or pleural effusion there are no focal areas of consolidation", "image_id": "CXR1253_IM-0171-0001/1.png"}, {"caption": "the heart is normal in size and contour the lungs are clear, without evidence of infiltrate there is no pneumothorax or effusion", "image_id": "CXR2197_IM-0807/1.png"}, {"caption": "the lungs are clear there is no pleural effusion or pneumothorax the heart and mediastinum are normal the skeletal structures are normal", "image_id": "CXR3651_IM-1813/1.png"}, {"caption": "the heart is normal in size the mediastinum is unremarkable mild granulomatous sequela are noted the lungs are grossly clear", "image_id": "CXR3171_IM-1494/1.png"}, {"caption": "the lungs are clear bilaterally specifically, no evidence of focal consolidation, pneumothorax, or pleural effusion cardiomediastinal silhouette is unremarkable visualized osseous structures of the thorax are without acute abnormality", "image_id": "CXR2081_IM-0713/1.png"}, {"caption": "there is bilateral lower lung airspace disease there is a large hiatal hernia the heart and mediastinum are normal the skeletal structures are normal", "image_id": "CXR379_IM-1903/1.png"}, {"caption": "stable cardiomegaly with significantly low lung volumes no evidence of focal pneumonia no pneumothorax no large pleural effusions", "image_id": "CXR1965_IM-0629/1.png"}, {"caption": "the cardiomediastinal silhouette and pulmonary vasculature are within normal limits in size the lungs are clear of focal airspace disease, pneumothorax, or pleural effusion there are no acute bony findings", "image_id": "CXR663_IM-2239/1.png"}, {"caption": "the lungs are clear bilaterally specifically, no evidence of focal consolidation, pneumothorax, or pleural effusion cardio mediastinal silhouette is unremarkable visualized osseous structures of the thorax are without acute abnormality", "image_id": "CXR23_IM-0879/1.png"}, {"caption": "the heart is mildly enlarged mediastinal contours are within normal limits streaky bibasilar opacities right greater than left, xxxx ate representing atelectasis no pneumothorax or pleural effusion", "image_id": "CXR353_IM-1726/1.png"}, {"caption": "the heart size and mediastinal silhouette are within normal limits for contour the lungs are clear no pneumothorax or pleural effusion no acute bony abnormality", "image_id": "CXR3958_IM-2022/1.png"}, {"caption": "the heart is normal in size the mediastinum is unremarkable there is no pleural effusion, pneumothorax, or focal airspace disease chronic degenerative changes are present within the spine", "image_id": "CXR1539_IM-0349/1.png"}, {"caption": "the heart is significantly enlarged prominent pulmonary vascularity there is obscuration of the bilateral diaphragm xxxx representing epicardial fat xxxx no focal consolidation, visualized costophrenic xxxx are spared no pneumothorax or large pleural effusion cardiomegaly there is bilateral xxxx opacities xxxx representing breast tissue", "image_id": "CXR2285_IM-0870/1.png"}, {"caption": "the heart is large in the interval, pulmonary venous engorgement has developed also, there are interstitial infiltrates in the bases which are slightly more dense than the rest of the lungs these findings are all suggest acute pulmonary edema", "image_id": "CXR2502_IM-1027-1001/1.png"}, {"caption": "the cardiac silhouette is mildly enlarged mediastinal contours are within normal limits pulmonary vasculature is normal there is diffuse bilateral airspace opacities no definite pleural effusion is seen no visible pneumothorax", "image_id": "CXR2082_IM-0714/1.png"}, {"caption": "the cardiomediastinal silhouette and pulmonary vasculature are within normal limits in size the lungs are clear of focal airspace disease, pneumothorax, or pleural effusion there are no acute bony findings", "image_id": "CXR1431_IM-0278/1.png"}, {"caption": "the heart is normal in size the mediastinum is unremarkable the lungs are clear", "image_id": "CXR2743_IM-1197/1.png"}, {"caption": "the heart is normal in size the mediastinum is unremarkable the lungs are clear", "image_id": "CXR2086_IM-0717/1.png"}, {"caption": "the heart is normal in size the mediastinum is unremarkable the lungs are clear", "image_id": "CXR2552_IM-1058/1.png"}, {"caption": "the heart is normal in size the mediastinum is unremarkable the lungs are grossly clear bilateral breast prostheses are noted", "image_id": "CXR661_IM-2238/1.png"}, {"caption": "the heart is normal in size the mediastinum is unremarkable the lungs are clear", "image_id": "CXR2706_IM-1172/1.png"}, {"caption": "the heart is normal in size the mediastinum is unremarkable the lungs are clear", "image_id": "CXR1085_IM-0059/1.png"}, {"caption": "the heart is normal in size the mediastinum is unremarkable the lungs are clear", "image_id": "CXR3302_IM-1579/1.png"}, {"caption": "the heart is normal in size the mediastinum is unremarkable there is xxxx patchy opacity in the right lower lobe base bilateral costophrenic xxxx are exaggerated no visualized pneumothorax", "image_id": "CXR491_IM-2111/1.png"}, {"caption": "the cardiomediastinal silhouette and pulmonary vasculature are within normal limits in size the lungs are clear of focal airspace disease, pneumothorax, or pleural effusion there are no acute bony findings", "image_id": "CXR605_IM-2194/1.png"}, {"caption": "the heart is normal in size the mediastinum is unremarkable the lungs are clear", "image_id": "CXR2618_IM-1107/1.png"}, {"caption": "the heart is normal in size the mediastinum is unremarkable the lungs are clear", "image_id": "CXR3721_IM-1859/1.png"}, {"caption": "the cardiomediastinal silhouette and vasculature are within normal limits for size and contour the lungs are normally inflated and clear degenerative changes of the spine", "image_id": "CXR2558_IM-1062/1.png"}, {"caption": "the cardiomediastinal silhouette is within normal limits for appearance no focal areas of pulmonary consolidation no pneumothorax no pleural effusion the thoracic spine appears intact", "image_id": "CXR380_IM-1911/1.png"}, {"caption": "the lungs are clear bilaterally specifically, no evidence of focal consolidation, pneumothorax, or pleural effusion cardio mediastinal silhouette is unremarkable visualized osseous structures of the thorax are without acute abnormality", "image_id": "CXR3964_IM-2028/1.png"}, {"caption": "the heart is normal in size the mediastinum is unremarkable the lungs are clear", "image_id": "CXR2247_IM-0844/1.png"}, {"caption": "the heart is normal in size the mediastinum is unremarkable the lungs are clear", "image_id": "CXR3170_IM-1494/1.png"}, {"caption": "the heart is normal in size the mediastinum is unremarkable the lungs are clear", "image_id": "CXR3118_IM-1466/1.png"}, {"caption": "the heart size and mediastinal silhouette are within normal limits for contour the lungs are clear no pneumothorax or pleural effusion no acute bony abnormality", "image_id": "CXR1109_IM-0076/1.png"}, {"caption": "the heart is normal in size the mediastinum is unremarkable the lungs are clear", "image_id": "CXR1543_IM-0353/1.png"}, {"caption": "the cardiomediastinal silhouette and pulmonary vasculature are within normal limits in size the lungs are clear of focal airspace disease, pneumothorax, or pleural effusion there are no acute bony findings", "image_id": "CXR937_IM-2433/1.png"}, {"caption": "there is a rounded opacity in the right lower lobe, representing round xxxx atelectasis versus a hiatal hernia no focal infiltrate seen in the right lower lobe heart size normal", "image_id": "CXR3509_IM-1711-0001/1.png"}, {"caption": "the heart is normal in size the mediastinum is unremarkable the lungs are clear", "image_id": "CXR1855_IM-0555/1.png"}, {"caption": "the cardiomediastinal silhouette and pulmonary vasculature are within normal limits in size the lungs are clear of focal airspace disease, pneumothorax, or pleural effusion there are no acute bony findings", "image_id": "CXR1623_IM-0405/1.png"}, {"caption": "the cardiomediastinal silhouette and pulmonary vasculature are within normal limits in size the lungs are clear of focal airspace disease, pneumothorax, or pleural effusion there are no acute bony findings", "image_id": "CXR1598_IM-0389/1.png"}, {"caption": "the heart is normal in size the mediastinum is unremarkable the lungs are clear", "image_id": "CXR2290_IM-0874/1.png"}, {"caption": "the heart is normal in size the mediastinum is unremarkable the lungs are clear", "image_id": "CXR2760_IM-1207/1.png"}, {"caption": "the cardiomediastinal silhouette is within normal limits for appearance no focal areas of pulmonary consolidation no pneumothorax no pleural effusion the thoracic spine appears intact no acute, displaced rib fractures identified", "image_id": "CXR2577_IM-1077/1.png"}, {"caption": "the cardiomediastinal silhouette and pulmonary vasculature are within normal limits in size there is stable xxxx scarring in the right upper lobe lungs are otherwise clear there is no xxxx focal airspace disease, pneumothorax, or pleural effusion there are no acute bony findings", "image_id": "CXR3083_IM-1442/1.png"}, {"caption": "the cardiomediastinal silhouette and pulmonary vasculature are within normal limits in size the lungs are clear of focal airspace disease, pneumothorax, or pleural effusion there are no acute bony findings", "image_id": "CXR3582_IM-1761/1.png"}, {"caption": "the heart is normal in size the mediastinum is unremarkable the lungs are clear", "image_id": "CXR591_IM-2186/1.png"}, {"caption": "the heart is normal in size the mediastinum is unremarkable the lungs are clear", "image_id": "CXR1788_IM-0513/1.png"}, {"caption": "the heart is mildly enlarged pulmonary vascularity is increased there is no pleural effusion or pneumothorax no focal air space opacities mild degenerative changes of the thoracic spine", "image_id": "CXR2100_IM-0731/1.png"}, {"caption": "the heart is normal in size the mediastinum is unremarkable the lungs are clear", "image_id": "CXR3321_IM-1588/1.png"}, {"caption": "the heart is normal in size the mediastinum is unremarkable the lungs are clear", "image_id": "CXR2660_IM-1142/1.png"}, {"caption": "the heart size and mediastinal contours appear within normal limits there are low lung volumes with left basilar subsegmental atelectasis no focal airspace consolidation, effusion or pneumothorax is seen no acute bony abnormalities", "image_id": "CXR1282_IM-0188/1.png"}, {"caption": "the cardiomediastinal silhouette and pulmonary vasculature are within normal limits in size the lungs are clear of focal airspace disease, pneumothorax, or pleural effusion there are no acute bony findings", "image_id": "CXR1517_IM-0335/1.png"}, {"caption": "the heart is enlarged the central pulmonary vasculature is engorged no focal airspace consolidation no pleural effusion or pneumothorax there are mild degenerative changes of the thoracic spine", "image_id": "CXR3653_IM-1815/1.png"}, {"caption": "the cardiomediastinal silhouette and pulmonary vasculature are within normal limits in size the lungs are clear of focal airspace disease, pneumothorax, or pleural effusion there are no acute bony findings", "image_id": "CXR1117_IM-0079/1.png"}, {"caption": "the heart is normal in size the mediastinum is unremarkable the lungs are clear", "image_id": "CXR2008_IM-0658/1.png"}, {"caption": "the heart is normal in size the mediastinum is unremarkable the lungs are clear", "image_id": "CXR3975_IM-2035/1.png"}, {"caption": "the cardiomediastinal silhouette and pulmonary vasculature are within normal limits in size the lungs are clear of focal airspace disease, pneumothorax, or pleural effusion there are no acute bony findings", "image_id": "CXR3426_IM-1656/1.png"}, {"caption": "the cardiomediastinal silhouette and pulmonary vasculature are within normal limits there is no pneumothorax or pleural effusion there are no focal areas of consolidation", "image_id": "CXR3722_IM-1859/1.png"}, {"caption": "the lungs are hyperexpanded there are scattered calcified granulomas in the lungs bilaterally there is no focal airspace consolidation no pleural effusion or pneumothorax heart size and mediastinal contour are within normal limits there are diffuse degenerative changes of the spine", "image_id": "CXR2695_IM-1166/1.png"}, {"caption": "the heart is normal in size the mediastinum is unremarkable the lungs are clear", "image_id": "CXR814_IM-2345/1.png"}, {"caption": "the heart is large pulmonary vasculature is engorged no focal infiltrate, no pneumothorax there are small nodular opacities in the left lung, xxxx xxxx, the apex the lateral view shows a 12 mm nodule in the left lung base aortic atherosclerotic calcifications are present large body habitus and underpenetration makes evaluation", "image_id": "CXR1133_IM-0090/1.png"}, {"caption": "the heart is normal in size the mediastinum is unremarkable the lungs are clear", "image_id": "CXR3810_IM-1920/1.png"}, {"caption": "the lungs are clear bilaterally specifically, no evidence of focal consolidation, pneumothorax, or pleural effusion cardio mediastinal silhouette is unremarkable visualized osseous structures of the thorax are without acute abnormality", "image_id": "CXR859_IM-2380/1.png"}, {"caption": "the heart is normal in size the mediastinum is unremarkable the lungs are clear", "image_id": "CXR1094_IM-0065/1.png"}, {"caption": "the heart is normal in size the mediastinum is unremarkable the lungs are clear", "image_id": "CXR1964_IM-0629/1.png"}, {"caption": "the heart is normal in size the mediastinum is unremarkable the lungs are clear", "image_id": "CXR2275_IM-0862/1.png"}, {"caption": "the lungs are clear the cardiomediastinal silhouette is within normal limits no pneumothorax or pleural effusion", "image_id": "CXR399_IM-2043/1.png"}, {"caption": "the heart is normal in size the mediastinum is unremarkable the lungs are clear", "image_id": "CXR391_IM-1986/1.png"}, {"caption": "the heart is normal in size the mediastinum is unremarkable the lungs are clear", "image_id": "CXR760_IM-2310/1.png"}, {"caption": "the cardiomediastinal silhouette is within normal limits for size and contour the lungs are normally inflated without evidence of focal airspace disease, pleural effusion, or pneumothorax no acute osseus abnormality", "image_id": "CXR3224_IM-1524/1.png"}, {"caption": "the heart is normal in size the mediastinum is unremarkable there is patchy infiltrate within normal right lower lobe mild xxxx opacities in the retrocardiac region no large effusions", "image_id": "CXR1697_IM-0458/1.png"}, {"caption": "the heart is normal in size the mediastinum is unremarkable the lungs are clear", "image_id": "CXR3594_IM-1772/1.png"}, {"caption": "the cardiomediastinal silhouette is within normal limits for size and contour the lungs are normally inflated without evidence of focal airspace disease, pleural effusion, or pneumothorax osseous structures are within normal limits for patient age", "image_id": "CXR3836_IM-1939/1.png"}, {"caption": "the cardiomediastinal silhouette and vasculature are within normal limits for size and contour the lungs are normally inflated and clear osseous structures are within normal limits for patient age", "image_id": "CXR1226_IM-0150/1.png"}, {"caption": "the heart is normal in size the mediastinum is unremarkable the lungs are clear", "image_id": "CXR3196_IM-1507/1.png"}, {"caption": "the lungs are clear bilaterally specifically, no evidence of focal consolidation, pneumothorax, or pleural effusion cardio mediastinal silhouette is unremarkable visualized osseous structures of the thorax are without acute abnormality", "image_id": "CXR3081_IM-1440/1.png"}, {"caption": "the heart is normal in size the mediastinum is unremarkable the lungs are clear", "image_id": "CXR3639_IM-1804/1.png"}, {"caption": "the cardiomediastinal silhouette and pulmonary vasculature are within normal limits in size the lungs are clear of focal airspace disease, pneumothorax, or pleural effusion there are no acute bony findings", "image_id": "CXR190_IM-0583/1.png"}, {"caption": "the cardiomediastinal silhouette and pulmonary vasculature are within normal limits in size the lungs are clear of focal airspace disease, pneumothorax, or pleural effusion there are no acute bony findings", "image_id": "CXR1920_IM-0598/1.png"}, {"caption": "the heart is normal in size the mediastinum is unremarkable the lungs are clear", "image_id": "CXR2291_IM-0874/1.png"}, {"caption": "the heart is normal in size the mediastinum is unremarkable the lungs are clear", "image_id": "CXR1017_IM-0013/1.png"}, {"caption": "the cardiomediastinal silhouette is within normal limits for appearance no focal areas of pulmonary consolidation no pneumothorax no pleural effusion the thoracic spine appears intact no acute, displaced rib fractures identified", "image_id": "CXR3785_IM-1898/1.png"}, {"caption": "the cardiac contours are normal the lungs are clear thoracic spondylosis", "image_id": "CXR1972_IM-0633/1.png"}, {"caption": "sternotomy xxxx noted suture material overlying the left upper lung, stable from prior exam no focal consolidation, large pleural effusion, or pneumothorax cardiomediastinal silhouette within normal limits there is tortuosity of the thoracic aorta with calcification atherosclerotic calcifications noted in the thoracic spine no acute osseous abnormality identified", "image_id": "CXR3123_IM-1468/1.png"}, {"caption": "the cardiomediastinal silhouette and pulmonary vasculature are within normal limits in size the lungs are clear of focal airspace disease, pneumothorax, or pleural effusion there are no acute bony findings", "image_id": "CXR1851_IM-0553/1.png"}, {"caption": "the heart is enlarged the pulmonary xxxx are normal there is a focal airspace opacity in the right midlung there is no pleural effusion or pneumothorax there are mild degenerative changes of the thoracic spine", "image_id": "CXR264_IM-1125/1.png"}, {"caption": "the heart is normal in size the mediastinum is unremarkable the lungs are clear", "image_id": "CXR94_IM-2436/1.png"}, {"caption": "the lungs are clear bilaterally specifically, no evidence of focal consolidation, pneumothorax, or pleural effusion cardiomediastinal silhouette is unremarkable visualized osseous structures of the thorax are without acute abnormality", "image_id": "CXR278_IM-1218/1.png"}, {"caption": "the heart size and cardiomediastinal silhouette are normal there is no focal air space opacity, pleural effusion, or pneumothorax the osseous structures are intact", "image_id": "CXR164_IM-0419/1.png"}, {"caption": "the lungs are clear bilaterally specifically, no evidence of focal consolidation, pneumothorax, or pleural effusion cardio mediastinal silhouette is unremarkable visualized osseous structures of the thorax are without acute abnormality", "image_id": "CXR460_IM-2090/1.png"}, {"caption": "the heart is normal in size the mediastinum is unremarkable the lungs are clear", "image_id": "CXR1409_IM-0260/1.png"}, {"caption": "the heart is normal in size the mediastinum is unremarkable the lungs are clear", "image_id": "CXR1236_IM-0158/1.png"}, {"caption": "the cardiomediastinal silhouette and pulmonary vasculature are within normal limits in size the lungs are clear of focal airspace disease, pneumothorax, or pleural effusion there are no acute bony findings", "image_id": "CXR3997_IM-2048/1.png"}, {"caption": "the lungs are clear bilaterally cardiac silhouette is normal in size no pneumothorax or large pleural effusion", "image_id": "CXR1413_IM-0263/1.png"}, {"caption": "the heart is normal in size the mediastinum is unremarkable there is elevation of right hemidiaphragm the lungs are clear", "image_id": "CXR3442_IM-1667/1.png"}, {"caption": "the heart is normal in size the mediastinum is unremarkable the lungs are clear", "image_id": "CXR681_IM-2252-0001/1.png"}, {"caption": "the heart is normal in size the mediastinum is unremarkable the lungs are clear", "image_id": "CXR1914_IM-0595/1.png"}, {"caption": "the cardiomediastinal silhouette and pulmonary vasculature are within normal limits in size the lungs are clear of focal airspace disease, pneumothorax, or pleural effusion there are no acute bony findings", "image_id": "CXR368_IM-1832/1.png"}, {"caption": "the cardiomediastinal silhouette and pulmonary vasculature are within normal limits there is no pneumothorax or pleural effusion there are no focal areas of consolidation there are small calcified granulomata in the right lateral lung", "image_id": "CXR383_IM-1932/1.png"}, {"caption": "the heart is normal in size the mediastinum is unremarkable the lungs are clear", "image_id": "CXR3816_IM-1925/1.png"}, {"caption": "the heart is normal in size the mediastinum is unremarkable the lungs are clear", "image_id": "CXR1739_IM-0487/1.png"}, {"caption": "the heart is normal in size the mediastinum is unremarkable the lungs are clear", "image_id": "CXR3578_IM-1758/1.png"}, {"caption": "the heart is normal in size the mediastinum is unremarkable there is xxxx patchy opacity in the left base ruling out left lower lobe pneumonia there is no effusion or pneumothorax", "image_id": "CXR3609_IM-1782/1.png"}, {"caption": "the lungs are clear bilaterally specifically, no evidence of focal consolidation, pneumothorax, or pleural effusion cardio mediastinal silhouette is unremarkable visualized osseous structures of the thorax are without acute abnormality", "image_id": "CXR2138_IM-0760/1.png"}, {"caption": "the cardiomediastinal silhouette and pulmonary vasculature are within normal limits there is no pneumothorax or pleural effusion there are no focal areas of consolidation there are t-spine osteophytes", "image_id": "CXR1640_IM-0420/1.png"}, {"caption": "the heart is normal in size the mediastinum is unremarkable there is xxxx opacity in the left lung base the right lung is grossly clear", "image_id": "CXR421_IM-2064/1.png"}, {"caption": "the cardiomediastinal silhouette is within normal limits for size and contour the lungs are normally inflated without evidence of focal airspace disease, pleural effusion, or pneumothorax no acute osseus abnormality", "image_id": "CXR97_IM-2460/1.png"}, {"caption": "the heart is large pulmonary vascularity is increased there is bilateral lower lobe airspace disease, with air bronchograms in the left lower lobe no pneumothorax is seen pleural effusion is seen bilaterally bilateral lower lobe airspace disease, with air bronchograms in the left lower lobe this appears to represent combination of", "image_id": "CXR2608_IM-1098/1.png"}, {"caption": "there is a large calcified granuloma in the left upper lobe measuring 2 1 x 2 0 cm, stable from xxxx exam there is a left hemidiaphragm elevation no focal infiltrates or masses are identified in the left lung no masses or infiltrates identified in the right lung no pleural effusions", "image_id": "CXR3846_IM-1946/1.png"}, {"caption": "the heart is normal in size the mediastinum is unremarkable the lungs are clear", "image_id": "CXR3173_IM-1495/1.png"}, {"caption": "the cardiomediastinal silhouette and pulmonary vasculature are within normal limits in size the lungs are clear of focal airspace disease, pneumothorax, or pleural effusion there are no acute bony findings", "image_id": "CXR352_IM-1718/1.png"}, {"caption": "the heart is normal in size the mediastinum is unremarkable the lungs are clear", "image_id": "CXR3589_IM-1767/1.png"}, {"caption": "the cardiomediastinal silhouette and pulmonary vasculature are within normal limits in size the lungs are clear of focal airspace disease, pneumothorax, or pleural effusion there are no acute bony findings", "image_id": "CXR3180_IM-1500/1.png"}, {"caption": "the heart is normal in size the mediastinum is unremarkable the lungs are clear", "image_id": "CXR699_IM-2263/1.png"}, {"caption": "the lungs are clear bilaterally specifically, no evidence of focal consolidation, pneumothorax, or pleural effusion cardio mediastinal silhouette is unremarkable visualized osseous structures of the thorax are without acute abnormality", "image_id": "CXR2616_IM-1106/1.png"}, {"caption": "the lungs are clear bilaterally specifically, no evidence of focal consolidation, pneumothorax, or pleural effusion cardiomediastinal silhouette is unremarkable visualized osseous structures of the thorax are without acute abnormality", "image_id": "CXR1011_IM-0013/1.png"}, {"caption": "the heart is normal in size the mediastinum is unremarkable the lungs are clear", "image_id": "CXR2529_IM-1044/1.png"}, {"caption": "the lungs are clear bilaterally specifically, no evidence of focal consolidation, pneumothorax, or pleural effusion cardiomediastinal silhouette is unremarkable visualized osseous structures of the thorax are without acute abnormality", "image_id": "CXR3294_IM-1573/1.png"}, {"caption": "the heart is normal in size the mediastinum is unremarkable the lungs are clear", "image_id": "CXR3000_IM-1386-0001/1.png"}, {"caption": "the lungs are clear bilaterally specifically, no evidence of focal consolidation, pneumothorax, or pleural effusion cardio mediastinal silhouette is unremarkable visualized osseous structures of the thorax are without acute abnormality", "image_id": "CXR1180_IM-0123/1.png"}, {"caption": "the lungs are clear bilaterally specifically, no evidence of focal consolidation, pneumothorax, or pleural effusion cardio mediastinal silhouette is unremarkable visualized osseous structures of the thorax are without acute abnormality", "image_id": "CXR2243_IM-0840/1.png"}, {"caption": "the heart is normal in size the mediastinum is unremarkable there is xxxx opacity in the left lung base with prominence of the left hilum the right lung is clear there is no pneumothorax or effusion", "image_id": "CXR3570_IM-1754/1.png"}, {"caption": "there has been interval cabg sternotomy xxxx sternotomy xxxx appear intact no focal air space opacity no pleural effusion or pneumothorax stable mild cardiomegaly stable degenerative changes of the thoracic spine", "image_id": "CXR1273_IM-0183/1.png"}, {"caption": "the heart is normal in size the mediastinum is unremarkable the lungs are clear", "image_id": "CXR3384_IM-1631/1.png"}, {"caption": "the cardiomediastinal silhouette and pulmonary vasculature are within normal limits in size the lungs are clear of focal airspace disease, pneumothorax, or pleural effusion there are no acute bony findings", "image_id": "CXR1873_IM-0565/1.png"}, {"caption": "the cardiomediastinal silhouette is within normal limits for size and contour the lungs are normally inflated without evidence of focal airspace disease, pleural effusion, or pneumothorax osseous structures are within normal limits for patient age", "image_id": "CXR1472_IM-0305/1.png"}, {"caption": "the heart is normal in size the mediastinum is unremarkable there is patchy infiltrate within normal right lower lobe mild xxxx opacities in the retrocardiac region no large effusions", "image_id": "CXR1526_IM-0341/1.png"}, {"caption": "the heart is normal in size the mediastinum is unremarkable the lungs are clear", "image_id": "CXR93_IM-2428/1.png"}, {"caption": "the heart is normal in size the mediastinum is stable xxxx sternotomy xxxx are again noted the lungs are hyperinflated with increased ap dimension of the chest and flattening of the diaphragms consistent with obstructive lung disease no focal infiltrate, pleural effusion or pneumothorax is identified", "image_id": "CXR13_IM-0198/1.png"}, {"caption": "the heart is mildly enlarged pulmonary vascularity is increased there is no pleural effusion or pneumothorax no focal air space opacities mild degenerative changes of the thoracic spine", "image_id": "CXR3423_IM-1656/1.png"}, {"caption": "the cardiomediastinal silhouette and pulmonary vasculature are within normal limits in size the lungs are clear of focal airspace disease, pneumothorax, or pleural effusion there are no acute bony findings", "image_id": "CXR3422_IM-1656/1.png"}, {"caption": "the heart is normal in size the mediastinum is unremarkable xxxx xxxx opacities in right mid lung the lungs are otherwise grossly clear", "image_id": "CXR107_IM-0049/1.png"}, {"caption": "the heart is normal in size the mediastinum is unremarkable the lungs are clear", "image_id": "CXR2924_IM-1327/1.png"}, {"caption": "the heart is enlarged the central pulmonary vasculature is engorged the lungs are clear bilaterally without focal consolidation, pneumothorax, or large pleural effusion a right hemodialysis catheter is in xxxx position, in the right atrium dextroscoliosis of the thoracic spine and bilateral degenerative changes are noted in the skeletal structures the", "image_id": "CXR3430_IM-1659/1.png"}, {"caption": "the heart is normal in size the mediastinum is unremarkable the lungs are clear", "image_id": "CXR290_IM-1303/1.png"}, {"caption": "the heart is normal in size stable appearance of coronary artery bypass grafts stable caliber and contour of the thoracic aorta the lungs are clear no pleural effusion or pneumothorax the hilar and mediastinal contours are normal there are no acute osseous findings surgical clips overlying the right upper quadrant", "image_id": "CXR2_IM-0652/1.png"}, {"caption": "the heart is normal in size the mediastinum is unremarkable the lungs are clear", "image_id": "CXR2612_IM-1103/1.png"}, {"caption": "the lungs are clear bilaterally specifically, no evidence of focal consolidation, pneumothorax, or pleural effusion cardio mediastinal silhouette is unremarkable visualized osseous structures of the thorax are without acute abnormality", "image_id": "CXR226_IM-0851/1.png"}, {"caption": "the heart is normal in size the mediastinum is unremarkable the lungs are clear", "image_id": "CXR2312_IM-0887/1.png"}, {"caption": "the heart size and mediastinal silhouette are within normal limits for contour the lungs are clear no pneumothorax or pleural effusions", "image_id": "CXR38_IM-1911/0.png"}, {"caption": "the lungs are clear bilaterally specifically, no evidence of focal consolidation, pneumothorax, or pleural effusion cardio mediastinal silhouette is unremarkable visualized osseous structures of the thorax are without acute abnormality", "image_id": "CXR621_IM-2203/0.png"}, {"caption": "the heart is normal in size the mediastinum is unremarkable the lungs are clear", "image_id": "CXR2915_IM-1317/0.png"}, {"caption": "the lungs are clear bilaterally specifically, no evidence of focal consolidation, pneumothorax, or pleural effusion cardio mediastinal silhouette is unremarkable visualized osseous structures of the thorax are without acute abnormality", "image_id": "CXR2590_IM-1083/0.png"}, {"caption": "the heart is normal in size the aorta is tortuous the lungs are hypoinflated no focal consolidation is seen no pleural effusion or pneumothorax is noted", "image_id": "CXR738_IM-2296/0.png"}, {"caption": "the cardiac silhouette and mediastinum size are within normal limits there is no pulmonary edema there is no focal consolidation there are no xxxx of a large pleural effusion there is no evidence of pneumothorax", "image_id": "CXR3222_IM-1522/0.png"}, {"caption": "the heart is normal in size the mediastinum is unremarkable the lungs are clear", "image_id": "CXR3542_IM-1734/0.png"}, {"caption": "the cardiomediastinal silhouette is within normal limits lungs are clear without focal consolidation no pneumothorax or large pleural effusion", "image_id": "CXR2785_IM-1220/0.png"}, {"caption": "the cardiomediastinal silhouette is within normal limits for size and contour the lungs are normally inflated without evidence of focal airspace disease, pleural effusion, or pneumothorax no acute osseus abnormality", "image_id": "CXR3527_IM-1724/0.png"}, {"caption": "the heart is normal in size the mediastinum is unremarkable there is xxxx patchy opacity in the left upper lobe, xxxx apex no pleural effusion or pneumothorax", "image_id": "CXR2784_IM-1220/0.png"}, {"caption": "the lungs are clear bilaterally specifically, no evidence of focal consolidation, pneumothorax, or pleural effusion cardiomediastinal silhouette is unremarkable visualized osseous structures of the thorax are without acute abnormality", "image_id": "CXR779_IM-2321/0.png"}, {"caption": "the heart is normal in size the mediastinum is unremarkable the lungs are clear", "image_id": "CXR3765_IM-1884/0.png"}, {"caption": "the heart is normal in size the mediastinum is unremarkable the lungs are clear", "image_id": "CXR2354_IM-0918/0.png"}, {"caption": "the heart is normal in size the mediastinum is unremarkable the lungs are clear", "image_id": "CXR3751_IM-1875/0.png"}, {"caption": "the cardiomediastinal silhouette is within normal limits for size and contour the lungs are normally inflated without evidence of focal airspace disease, pleural effusion, or pneumothorax mild degenerative endplate changes of the spine", "image_id": "CXR377_IM-1889/0.png"}, {"caption": "the heart is normal in size the mediastinum is unremarkable the lungs are clear", "image_id": "CXR3646_IM-1808-0001/0.png"}, {"caption": "the lungs are clear bilaterally specifically, no evidence of focal consolidation, pneumothorax, or pleural effusion cardio mediastinal silhouette is unremarkable visualized osseous structures of the thorax are without acute abnormality", "image_id": "CXR2780_IM-1218/0.png"}, {"caption": "the cardiomediastinal silhouette and pulmonary vasculature are within normal limits there is no pneumothorax or pleural effusion there are no focal areas of consolidation", "image_id": "CXR1440_IM-0284/0.png"}, {"caption": "the heart is normal in size the mediastinum is unremarkable mild elevation of right hemidiaphragm no focal consolidation, pneumothorax or large pleural effusion no acute bony abnormality", "image_id": "CXR658_IM-2234/0.png"}, {"caption": "the cardiomediastinal silhouette is within normal limits for size and contour the lungs are normally inflated without evidence of focal airspace disease, pleural effusion, or pneumothorax osseous structures are within normal limits for patient age", "image_id": "CXR2357_IM-0921/0.png"}, {"caption": "the cardiomediastinal silhouette is within normal limits for size and contour the lungs are normally inflated without evidence of focal airspace disease, pleural effusion, or pneumothorax osseous structures are within normal limits for patient age", "image_id": "CXR993_IM-2478/0.png"}, {"caption": "the cardiomediastinal silhouette and pulmonary vasculature are within normal limits in size the lungs are clear of focal airspace disease, pneumothorax, or pleural effusion there are no acute bony findings", "image_id": "CXR461_IM-2090/0.png"}, {"caption": "the heart is normal in size the mediastinum is unremarkable the lungs are clear", "image_id": "CXR2277_IM-0864/0.png"}, {"caption": "the heart is normal in size the mediastinum is unremarkable the lungs are clear", "image_id": "CXR1633_IM-0414/0.png"}, {"caption": "the heart is normal in size the mediastinum is unremarkable the lungs are clear", "image_id": "CXR3041_IM-1415/0.png"}, {"caption": "the heart is normal in size the mediastinum is unremarkable the lungs are clear", "image_id": "CXR3552_IM-1741/0.png"}, {"caption": "the heart is normal in size the mediastinum is unremarkable the lungs are clear", "image_id": "CXR3745_IM-1872/0.png"}, {"caption": "the cardiomediastinal silhouette and pulmonary vasculature are within normal limits in size the lungs are clear of focal airspace disease, pneumothorax, or pleural effusion there are no acute bony findings", "image_id": "CXR1270_IM-0181/0.png"}, {"caption": "the cardiomediastinal silhouette and pulmonary vasculature are within normal limits in size the lungs are clear of focal airspace disease, pneumothorax, or pleural effusion there are no acute bony findings", "image_id": "CXR1603_IM-0391/0.png"}, {"caption": "the heart is normal in size the mediastinum is unremarkable the lungs are clear", "image_id": "CXR2916_IM-1318/0.png"}, {"caption": "the heart is normal in size the mediastinum is unremarkable the lungs are clear", "image_id": "CXR3265_IM-1551/0.png"}, {"caption": "the heart is normal in size the mediastinum is unremarkable the lungs are clear", "image_id": "CXR242_IM-0963/0.png"}, {"caption": "the heart is normal in size the mediastinum is unremarkable the lungs are clear", "image_id": "CXR3220_IM-1522/0.png"}, {"caption": "the cardiomediastinal silhouette is within normal limits for size and contour the lungs are normally inflated without evidence of focal airspace disease, pleural effusion, or pneumothorax no acute osseus abnormality", "image_id": "CXR1410_IM-0260/0.png"}, {"caption": "the heart is normal in size the mediastinum is unremarkable the lungs are clear there are no focal areas of consolidation", "image_id": "CXR3020_IM-1395/0.png"}, {"caption": "the heart size and mediastinal silhouette are within normal limits for contour the lungs are clear no pneumothorax or pleural effusions the xxxx are intact", "image_id": "CXR2937_IM-1339/0.png"}, {"caption": "the heart is normal in size the mediastinum is unremarkable the lungs are clear", "image_id": "CXR3817_IM-1925/0.png"}, {"caption": "the cardiomediastinal silhouette and pulmonary vasculature are within normal limits in size the lungs are clear of focal airspace disease, pneumothorax, or pleural effusion there are no acute bony findings", "image_id": "CXR2389_IM-0944/0.png"}, {"caption": "the cardiomediastinal silhouette and pulmonary vasculature are within normal limits in size the lungs are clear of focal airspace disease, pneumothorax, or pleural effusion there are no acute bony findings", "image_id": "CXR751_IM-2305/0.png"}, {"caption": "the cardiomediastinal silhouette is within normal limits for size and contour the lungs are normally inflated without evidence of focal airspace disease, pleural effusion, or pneumothorax no acute osseus abnormality", "image_id": "CXR1588_IM-0382/0.png"}, {"caption": "the cardiomediastinal silhouette and pulmonary vasculature are within normal limits in size the lungs are clear of focal airspace disease, pneumothorax, or pleural effusion there are no acute bony findings", "image_id": "CXR2940_IM-1341/0.png"}, {"caption": "the heart is normal in size the mediastinum is unremarkable the lungs are clear", "image_id": "CXR717_IM-2279/0.png"}, {"caption": "the cardiomediastinal silhouette and pulmonary vasculature are within normal limits lungs are clear of focal airspace disease there is no pneumothorax there is no pleural effusion", "image_id": "CXR931_IM-2429/0.png"}, {"caption": "the heart is normal in size the mediastinum is unremarkable there is xxxx scarring or atelectasis of the left lung base the lungs are otherwise grossly clear", "image_id": "CXR870_IM-2391/0.png"}, {"caption": "the heart is normal in size the mediastinum is unremarkable the lungs are clear", "image_id": "CXR1509_IM-0331/0.png"}, {"caption": "the heart is normal in size the mediastinum is unremarkable the lungs are clear", "image_id": "CXR2204_IM-0813/0.png"}, {"caption": "the cardiomediastinal silhouette is within normal limits for size and contour the lungs are normally inflated without evidence of focal airspace disease, pleural effusion, or pneumothorax no acute osseus abnormality", "image_id": "CXR3446_IM-1669/0.png"}, {"caption": "the heart is normal in size the mediastinum is unremarkable the lungs are clear", "image_id": "CXR795_IM-2331/0.png"}, {"caption": "the cardiomediastinal silhouette and pulmonary vasculature are within normal limits in size the lungs are clear of focal airspace disease, pneumothorax, or pleural effusion there are no acute bony findings", "image_id": "CXR3720_IM-1859/0.png"}, {"caption": "the heart is normal in size the mediastinum is unremarkable the lungs are clear", "image_id": "CXR1771_IM-0505/0.png"}, {"caption": "the cardiomediastinal silhouette and pulmonary vasculature are within normal limits there is no pneumothorax or pleural effusion there are no focal areas of consolidation", "image_id": "CXR3105_IM-1456/0.png"}, {"caption": "the heart is normal in size the mediastinum is unremarkable the lungs are clear", "image_id": "CXR1323_IM-0209/0.png"}, {"caption": "the heart is normal in size the mediastinum is unremarkable the lungs are clear", "image_id": "CXR2423_IM-0965/0.png"}, {"caption": "the heart is normal in size the mediastinum is unremarkable the lungs are clear", "image_id": "CXR2136_IM-0758/0.png"}, {"caption": "the lungs are clear bilaterally specifically, no evidence of focal consolidation, pneumothorax, or pleural effusion cardio mediastinal silhouette is unremarkable visualized osseous structures of the thorax are without acute abnormality", "image_id": "CXR1726_IM-0479/0.png"}, {"caption": "the heart is normal in size the mediastinum is unremarkable the lungs are clear", "image_id": "CXR2786_IM-1221/0.png"}, {"caption": "the heart is normal in size the mediastinum is unremarkable the lungs are clear there are no focal pulmonary consolidations there is no pneumothorax or effusion", "image_id": "CXR162_IM-0401/0.png"}, {"caption": "the heart is normal in size the mediastinum is unremarkable the lungs are clear", "image_id": "CXR485_IM-2109/0.png"}, {"caption": "the heart is normal in size the mediastinum is unremarkable the lungs are clear", "image_id": "CXR2623_IM-1111/0.png"}, {"caption": "the lungs are clear bilaterally specifically, no evidence of focal consolidation, pneumothorax, or pleural effusion cardio mediastinal silhouette is unremarkable visualized osseous structures of the thorax are without acute abnormality", "image_id": "CXR1646_IM-0423/0.png"}, {"caption": "the cardiomediastinal silhouette and pulmonary vasculature are within normal limits in size the lungs are clear of focal airspace disease, pneumothorax, or pleural effusion there are no acute bony findings", "image_id": "CXR1627_IM-0408/0.png"}, {"caption": "the cardiomediastinal silhouette and pulmonary vasculature are within normal limits in size the lungs are clear of focal airspace disease, pneumothorax, or pleural effusion there are no acute bony findings", "image_id": "CXR364_IM-1804/0.png"}, {"caption": "the cardiomediastinal silhouette is within normal limits for size and contour the lungs are normally inflated without evidence of focal airspace disease, pleural effusion, or pneumothorax osseous structures are within normal limits for patient age", "image_id": "CXR1956_IM-0623/0.png"}, {"caption": "the heart size and mediastinal silhouette are within normal limits for contour the lungs are clear no pneumothorax or pleural effusions no acute bony abnormality", "image_id": "CXR1219_IM-0146/0.png"}, {"caption": "the heart is normal in size the mediastinum is unremarkable the lungs are clear", "image_id": "CXR1487_IM-0314/0.png"}, {"caption": "the heart is normal in size the mediastinum is unremarkable the lungs are clear", "image_id": "CXR1582_IM-0378/0.png"}, {"caption": "the heart is normal in size the mediastinum is unremarkable the lungs are clear", "image_id": "CXR141_IM-0260/0.png"}, {"caption": "the heart is normal in size the mediastinum is unremarkable the lungs are clear", "image_id": "CXR3549_IM-1739-1001/0.png"}, {"caption": "the lungs are clear bilaterally specifically, no evidence of focal consolidation, pneumothorax, or pleural effusion cardio mediastinal silhouette is unremarkable visualized osseous structures of the thorax are without acute abnormality", "image_id": "CXR1093_IM-0064/0.png"}, {"caption": "the cardiomediastinal silhouette is within normal limits for size and contour the lungs are normally inflated without evidence of focal airspace disease, pleural effusion, or pneumothorax osseous structures are within normal limits for patient age", "image_id": "CXR12_IM-0133/0.png"}, {"caption": "the heart is normal in size the mediastinum is unremarkable the lungs are clear", "image_id": "CXR3063_IM-1428/0.png"}, {"caption": "the heart is normal in size the mediastinum is unremarkable the lungs are clear", "image_id": "CXR3532_IM-1726/0.png"}, {"caption": "the cardiomediastinal silhouette and pulmonary vasculature are within normal limits in size the lungs are clear of focal airspace disease, pneumothorax, or pleural effusion there are no acute bony findings", "image_id": "CXR3403_IM-1647/0.png"}, {"caption": "the heart is normal in size the mediastinum is unremarkable the lungs are clear", "image_id": "CXR3329_IM-1594/0.png"}, {"caption": "the cardiac contours are normal the lungs are clear thoracic spondylosis", "image_id": "CXR1344_IM-0223/0.png"}, {"caption": "the heart is normal in size the mediastinum is unremarkable the lungs are clear", "image_id": "CXR1891_IM-0580/0.png"}, {"caption": "the heart is normal in size the mediastinum is unremarkable the lungs are clear", "image_id": "CXR1510_IM-0331/0.png"}, {"caption": "the heart size and mediastinal contours appear within normal limits no focal airspace consolidation, pleural effusion or pneumothorax scattered calcified granulomas no acute bony abnormalities", "image_id": "CXR770_IM-2316/0.png"}, {"caption": "the heart is normal in size the mediastinum is unremarkable the lungs are clear", "image_id": "CXR1480_IM-0311/0.png"}, {"caption": "the lungs are clear bilaterally specifically, no evidence of focal consolidation, pneumothorax, or pleural effusion cardio mediastinal silhouette is unremarkable visualized osseous structures of the thorax are without acute abnormality", "image_id": "CXR565_IM-2166/0.png"}, {"caption": "the heart is normal in size the mediastinum is unremarkable there is xxxx scarring or atelectasis of the left lung base the lungs are otherwise clear", "image_id": "CXR2861_IM-1269/0.png"}, {"caption": "the heart is normal in size the mediastinum is unremarkable the lungs are clear", "image_id": "CXR2061_IM-0698/0.png"}, {"caption": "the cardiomediastinal silhouette is within normal limits for size and contour the lungs are normally inflated without evidence of focal airspace disease, pleural effusion, or pneumothorax osseous structures are within normal limits for patient age", "image_id": "CXR3466_IM-1683/0.png"}, {"caption": "the heart is enlarged the mediastinum is unremarkable there is no pleural effusion, pneumothorax, or focal airspace disease chronic degenerative changes are present within the spine", "image_id": "CXR3844_IM-1945/0.png"}, {"caption": "the lungs are clear bilaterally specifically, no evidence of focal consolidation, pneumothorax, or pleural effusion cardio mediastinal silhouette is unremarkable visualized osseous structures of the thorax are without acute abnormality", "image_id": "CXR2948_IM-1348/0.png"}, {"caption": "the heart is normal in size the mediastinum is unremarkable the lungs are clear", "image_id": "CXR3774_IM-1892/0.png"}, {"caption": "the cardiomediastinal silhouette and pulmonary vasculature are within normal limits in size the lungs are clear of focal airspace disease, pneumothorax, or pleural effusion there are no acute bony findings", "image_id": "CXR2229_IM-0831/0.png"}, {"caption": "heart size is mildly enlarged the lungs are hyperexpanded there is no focal consolidation no large pleural effusion or pneumothorax there are moderate degenerative changes of the spine", "image_id": "CXR3355_IM-1609/0.png"}, {"caption": "the heart is normal in size the mediastinum is unremarkable the lungs are clear", "image_id": "CXR304_IM-1413/0.png"}, {"caption": "the heart is normal in size the mediastinum is unremarkable the lungs are clear", "image_id": "CXR435_IM-2075/0.png"}, {"caption": "the heart is normal in size the mediastinum is unremarkable the lungs are clear", "image_id": "CXR3136_IM-1475/0.png"}, {"caption": "the heart is normal in size the mediastinum is unremarkable the lungs are grossly clear bilateral breast prostheses are noted", "image_id": "CXR3673_IM-1828/0.png"}, {"caption": "the heart is normal in size the mediastinum is unremarkable left subclavian central catheter tip is in the mid svc no pneumothorax is seen no large pleural effusion is identified streaky bibasilar opacities may represent atelectasis", "image_id": "CXR3843_IM-1944/0.png"}, {"caption": "the heart is normal in size the mediastinum is unremarkable the lungs are clear", "image_id": "CXR1675_IM-0445/0.png"}, {"caption": "the lungs are clear there is no pleural effusion or pneumothorax the heart and mediastinum are normal the skeletal structures are normal", "image_id": "CXR2681_IM-1154/0.png"}, {"caption": "the heart is normal in size the mediastinum is unremarkable the lungs are clear", "image_id": "CXR3283_IM-1564/0.png"}, {"caption": "the heart is normal in size the mediastinum is unremarkable the lungs are clear", "image_id": "CXR1030_IM-0024/0.png"}, {"caption": "the heart is normal in size the mediastinum is unremarkable the lungs are clear", "image_id": "CXR623_IM-2205/0.png"}, {"caption": "the cardiomediastinal silhouette is within normal limits for size and contour the lungs are normally inflated without evidence of focal airspace disease, pleural effusion, or pneumothorax osseous structures are within normal limits for patient age", "image_id": "CXR2876_IM-1282/0.png"}, {"caption": "the cardiomediastinal silhouette is normal in size and contour no focal consolidation, pneumothorax or large pleural effusion negative for acute bone abnormality", "image_id": "CXR3085_IM-1444/0.png"}, {"caption": "the heart is normal in size the mediastinum is unremarkable the lungs are hypoinflated costophrenic xxxx are blunted, xxxx corresponding to small bilateral pleural effusions there is no focal consolidation or pneumothorax", "image_id": "CXR3474_IM-1688/0.png"}, {"caption": "the lungs are clear bilaterally specifically, no evidence of focal consolidation, pneumothorax, or pleural effusion cardio mediastinal silhouette is unremarkable visualized osseous structures of the thorax are without acute abnormality", "image_id": "CXR1742_IM-0489/0.png"}, {"caption": "the cardiomediastinal silhouette is normal in size and contour no focal consolidation, pneumothorax or large pleural effusion negative for acute bone abnormality", "image_id": "CXR2363_IM-0926/0.png"}, {"caption": "the heart is normal in size the mediastinum is unremarkable the lungs are clear", "image_id": "CXR2918_IM-1320/0.png"}, {"caption": "the heart is normal in size the mediastinum is unremarkable the lungs are clear", "image_id": "CXR1765_IM-0499/0.png"}, {"caption": "the heart is normal in size the mediastinum is unremarkable the lungs are clear", "image_id": "CXR3775_IM-1893/0.png"}, {"caption": "the lungs are clear there is no pleural effusion or pneumothorax the heart is not significantly enlarged there are atherosclerotic changes of the aorta arthritic changes of the skeletal structures are noted", "image_id": "CXR3382_IM-1629-0001/0.png"}, {"caption": "the heart is mildly enlarged mediastinal contours are normal patchy right lower lobe opacities consistent with atelectasis no pneumothorax or large pleural effusion", "image_id": "CXR2537_IM-1049/0.png"}, {"caption": "the cardiomediastinal silhouette and pulmonary vasculature are within normal limits in size the lungs are clear of focal airspace disease, pneumothorax, or pleural effusion there are no acute bony findings", "image_id": "CXR1319_IM-0205/0.png"}, {"caption": "the heart is normal in size the mediastinum is unremarkable the lungs are clear", "image_id": "CXR988_IM-2474/0.png"}, {"caption": "the heart is large in the interval, pulmonary venous engorgement has developed also, bibasilar interstitial infiltrates are present", "image_id": "CXR1193_IM-0129/0.png"}, {"caption": "the heart is mildly enlarged lung volumes are low the lungs are otherwise clear there is no pleural effusion or pneumothorax", "image_id": "CXR850_IM-2373-0001/0.png"}, {"caption": "the heart is mildly enlarged lung volumes are low the lungs are otherwise clear there is no pleural effusion or pneumothorax", "image_id": "CXR2145_IM-0766/0.png"}, {"caption": "stable cardiomegaly with central vascular prominence and diffuse interstitial edema no evidence of pleural effusion or pneumothorax DEXA marker is noted over the right lower lobe no acute bony abnormality", "image_id": "CXR308_IM-1439/0.png"}, {"caption": "the heart is normal in size the mediastinum is unremarkable the lungs are clear", "image_id": "CXR2209_IM-0816/0.png"}, {"caption": "the heart is large lung volumes are xxxx xxxx opacity persists in the right lung base there is no xxxx pleural effusion or pneumothorax", "image_id": "CXR2433_IM-0975/0.png"}, {"caption": "the heart is normal in size the mediastinum is unremarkable the lungs are hypoinflated no focal consolidation is seen no large pleural effusion is seen", "image_id": "CXR761_IM-2310/0.png"}, {"caption": "the heart is normal in size the mediastinum is unremarkable the lungs are clear", "image_id": "CXR3415_IM-1650/0.png"}, {"caption": "the cardiomediastinal silhouette is within normal limits for size and contour the lungs are normally inflated without evidence of focal airspace disease, pleural effusion, or pneumothorax no acute osseus abnormality", "image_id": "CXR980_IM-2468/0.png"}, {"caption": "the heart is normal in size stable appearance of valve replacement xxxx sternotomy xxxx are intact no pneumothorax there are mild degenerative changes of the spine", "image_id": "CXR877_IM-2392/0.png"}, {"caption": "the lungs are clear there is no pleural effusion or pneumothorax the heart and mediastinum are normal the skeletal structures are normal", "image_id": "CXR535_IM-2142/0.png"}, {"caption": "the cardiomediastinal silhouette is within normal limits for size and contour the lungs are normally inflated without evidence of focal airspace disease, pleural effusion, or pneumothorax osseous structures are within normal limits for patient age", "image_id": "CXR427_IM-2070/0.png"}, {"caption": "the cardiomediastinal silhouette and pulmonary vasculature are within normal limits there is no pneumothorax or pleural effusion there are no focal areas of consolidation there are t-spine osteophytes", "image_id": "CXR891_IM-2403/0.png"}, {"caption": "the cardiomediastinal silhouette is within normal limits for size and contour the lungs are normally inflated without evidence of focal airspace disease, pleural effusion, or pneumothorax osseous structures are within normal limits for patient age", "image_id": "CXR136_IM-0233/0.png"}, {"caption": "the heart is normal in size the mediastinum is unremarkable the lungs are clear", "image_id": "CXR1950_IM-0618/0.png"}, {"caption": "the heart is normal in size the mediastinum is unremarkable the lungs are clear", "image_id": "CXR922_IM-2423/0.png"}, {"caption": "the cardiomediastinal silhouette and pulmonary vasculature are within normal limits in size the lungs are clear of focal airspace disease, pneumothorax, or pleural effusion there are no acute bony findings", "image_id": "CXR2983_IM-1371/0.png"}, {"caption": "the cardiomediastinal silhouette and pulmonary vasculature are within normal limits in size the lungs are clear of focal airspace disease, pneumothorax, or pleural effusion there are no acute bony findings", "image_id": "CXR3716_IM-1856/0.png"}, {"caption": "the heart is normal in size the mediastinum is unremarkable there is xxxx biapical scarring the lungs are otherwise clear", "image_id": "CXR2866_IM-1273/0.png"}, {"caption": "the heart size and cardiomediastinal silhouette are normal there is no focal air space opacity, pleural effusion, or pneumothorax the osseous structures are intact", "image_id": "CXR708_IM-2271/0.png"}, {"caption": "the cardiomediastinal silhouette is within normal limits for size and contour the lungs are normally inflated without evidence of focal airspace disease, pleural effusion, or pneumothorax stable calcified granuloma in the right middle lobe no acute bone abnormality", "image_id": "CXR3707_IM-1851/0.png"}, {"caption": "the heart size and pulmonary vascularity appear within normal limits the lungs are free of focal airspace disease no pleural effusion or pneumothorax is seen degenerative changes are present in the spine", "image_id": "CXR3691_IM-1842/0.png"}, {"caption": "the heart is normal in size the mediastinum is unremarkable the lungs are clear", "image_id": "CXR2727_IM-1187/0.png"}, {"caption": "the heart is normal in size the mediastinum is unremarkable the lungs are hypoinflated costophrenic xxxx are blunted, xxxx corresponding to small bilateral pleural effusions there is no focal consolidation or pneumothorax", "image_id": "CXR2424_IM-0966/0.png"}, {"caption": "the cardiomediastinal silhouette and pulmonary vasculature are within normal limits there is no pneumothorax or pleural effusion there are no focal areas of consolidation there are small calcified granulomata in the right lateral lung", "image_id": "CXR2797_IM-1229/0.png"}, {"caption": "the heart is normal in size the mediastinum is unremarkable the lungs are clear", "image_id": "CXR3784_IM-1898/0.png"}, {"caption": "the cardiomediastinal silhouette and pulmonary vasculature are within normal limits there is no pneumothorax or pleural effusion there are no focal areas of consolidation there are small calcified granulomata in the right lateral lung", "image_id": "CXR3885_IM-1971/0.png"}, {"caption": "the heart is normal in size the mediastinum is unremarkable the lungs are clear", "image_id": "CXR2129_IM-0753/0.png"}, {"caption": "the heart is normal in size the mediastinum is unremarkable the lungs are clear", "image_id": "CXR251_IM-1032/0.png"}, {"caption": "the heart is normal in size the mediastinum is unremarkable the lungs are clear", "image_id": "CXR3025_IM-1400/0.png"}, {"caption": "the cardiomediastinal silhouette is within normal limits for size and contour the lungs are normally inflated without evidence of focal airspace disease, pleural effusion, or pneumothorax no acute osseus abnormality", "image_id": "CXR3088_IM-1444/0.png"}, {"caption": "the heart is large the mediastinum is unremarkable there is patchy airspace disease in the left base the left hemidiaphragm is elevated there is a xxxx left apical pneumothorax", "image_id": "CXR387_IM-1962/0.png"}, {"caption": "the heart is normal in size the mediastinum is unremarkable the lungs are clear", "image_id": "CXR184_IM-0544/0.png"}, {"caption": "the cardiomediastinal silhouette is within normal limits for size and contour the lungs are normally inflated without evidence of focal airspace disease, pleural effusion, or pneumothorax osseous structures are within normal limits for patient age", "image_id": "CXR757_IM-2308/0.png"}, {"caption": "the heart is normal in size the mediastinum is unremarkable the lungs are clear", "image_id": "CXR1570_IM-0372/0.png"}, {"caption": "the heart is normal in size the mediastinum is unremarkable the lungs are clear", "image_id": "CXR1622_IM-0404/0.png"}, {"caption": "the lungs are clear bilaterally specifically, no evidence of focal consolidation, pneumothorax, or pleural effusion cardio mediastinal silhouette is unremarkable visualized osseous structures of the thorax are without acute abnormality", "image_id": "CXR2168_IM-0784/0.png"}, {"caption": "the heart is normal in size the mediastinum is unremarkable the lungs are clear", "image_id": "CXR3391_IM-1637/0.png"}, {"caption": "the heart is normal in size the mediastinum is unremarkable there is xxxx patchy opacity in the left upper lobe, xxxx seen on the lateral view the lungs are otherwise clear there is no infiltrate", "image_id": "CXR1197_IM-0131/0.png"}, {"caption": "the heart is mildly enlarged there is no pulmonary vascular congestion, edema, or focal airspace consolidation there is no pleural effusion or pneumothorax there are moderate degenerative changes of the thoracic spine", "image_id": "CXR800_IM-2334/0.png"}, {"caption": "the heart is enlarged the lungs are clear without focal infiltrate there is no pneumothorax or pleural effusion", "image_id": "CXR3348_IM-1605/0.png"}, {"caption": "the heart is normal in size the mediastinum is unremarkable the lungs are grossly clear bilateral breast prostheses are noted", "image_id": "CXR862_IM-2383/0.png"}, {"caption": "the lungs are clear bilaterally cardiac and mediastinal silhouettes are normal pulmonary vasculature is normal no pneumothorax or pleural effusion postoperative changes are noted about the right humeral neck", "image_id": "CXR3705_IM-1851-1001/0.png"}, {"caption": "the heart is normal in size the mediastinum is unremarkable the lungs are clear", "image_id": "CXR3682_IM-1834/0.png"}, {"caption": "the heart size and pulmonary vascularity appear within normal limits surgical clips overlying the left mediastinum xxxx sternotomy changes and surgical sutures overlying the right lung apex no focal airspace disease, pleural effusion, or pneumothorax no acute bony abnormality", "image_id": "CXR3523_IM-1721/0.png"}, {"caption": "the heart is normal in size the mediastinum is unremarkable the lungs are clear", "image_id": "CXR3271_IM-1552/0.png"}, {"caption": "the heart is normal in size the mediastinum is unremarkable the lungs are clear", "image_id": "CXR3359_IM-1612/0.png"}, {"caption": "the heart is normal in size the mediastinum is unremarkable the lungs are clear", "image_id": "CXR1953_IM-0621/0.png"}, {"caption": "the cardiomediastinal silhouette and pulmonary vasculature are within normal limits in size the lungs are clear of focal airspace disease, pneumothorax, or pleural effusion there are no acute bony findings", "image_id": "CXR700_IM-2265/0.png"}, {"caption": "there is a right ij central venous catheter with tip overlying the inferior svc cardiac silhouette is normal in size normal mediastinal contours there are low lung volumes with basilar atelectasis no pneumothorax or large pleural effusion", "image_id": "CXR423_IM-2066-0001/0.png"}, {"caption": "the cardiomediastinal silhouette and pulmonary vasculature are within normal limits in size the lungs are clear of focal airspace disease, pneumothorax, or pleural effusion there are no acute bony findings", "image_id": "CXR1943_IM-0612/0.png"}, {"caption": "the heart is normal in size the mediastinum is unremarkable the lungs are clear", "image_id": "CXR1586_IM-0380/0.png"}, {"caption": "the heart is normal in size the mediastinum is unremarkable mild granulomatous sequela are noted the lungs are grossly clear", "image_id": "CXR759_IM-2309/0.png"}, {"caption": "the heart is enlarged the lungs are clear bilaterally no pleural effusion no pneumothorax no bony abnormalities", "image_id": "CXR657_IM-2233-0001/0.png"}, {"caption": "the cardiomediastinal silhouette and pulmonary vasculature are within normal limits in size the lungs are clear of focal airspace disease, pneumothorax, or pleural effusion there are no acute bony findings", "image_id": "CXR1560_IM-0366/0.png"}, {"caption": "the heart is normal in size the mediastinum is unremarkable the lungs are clear", "image_id": "CXR3860_IM-1954/0.png"}, {"caption": "the heart is normal in size the mediastinum is unremarkable the lungs are clear", "image_id": "CXR3889_IM-1973/0.png"}, {"caption": "the cardiomediastinal silhouette and pulmonary vasculature are within normal limits in size the lungs are clear of focal airspace disease, pneumothorax, or pleural effusion there are no acute bony findings", "image_id": "CXR307_IM-1432/0.png"}, {"caption": "the cardiomediastinal silhouette and pulmonary vasculature are within normal limits in size the lungs are clear of focal airspace disease, pneumothorax, or pleural effusion there are no acute bony findings", "image_id": "CXR3489_IM-1696/0.png"}, {"caption": "the cardiac contours are normal the lungs are clear thoracic spondylosis", "image_id": "CXR2000_IM-0654/0.png"}, {"caption": "the cardiomediastinal silhouette and vasculature are within normal limits for size and contour the lungs are normally inflated and clear degenerative changes of the spine", "image_id": "CXR1346_IM-0224/0.png"}, {"caption": "the cardiomediastinal silhouette is within normal limits for size and contour the lungs are normally inflated without evidence of focal airspace disease, pleural effusion, or pneumothorax no acute osseus abnormality", "image_id": "CXR3193_IM-1505/0.png"}, {"caption": "the heart is normal in size the mediastinum is unremarkable the lungs are clear", "image_id": "CXR2179_IM-0791/0.png"}, {"caption": "the lungs are clear bilaterally specifically, no evidence of focal consolidation, pneumothorax, or pleural effusion cardio mediastinal silhouette is unremarkable visualized osseous structures of the thorax are without acute abnormality", "image_id": "CXR689_IM-2257/0.png"}, {"caption": "the cardiomediastinal silhouette and pulmonary vasculature are within normal limits in size the lungs are clear of focal airspace disease, pneumothorax, or pleural effusion there are no acute bony findings", "image_id": "CXR2865_IM-1273/0.png"}, {"caption": "the heart is mildly enlarged there is no focal consolidation, pneumothorax, or large pleural effusion there are no acute bony abnormalities there are severe degenerative changes of the thoracic spine", "image_id": "CXR3250_IM-1540-1001/0.png"}, {"caption": "the heart is normal in size the mediastinum is unremarkable there is patchy infiltrate within the left lower lobe there is a small left pleural effusion", "image_id": "CXR1591_IM-0384/0.png"}, {"caption": "xxxx sternotomy xxxx are in xxxx and intact cardiomediastinal silhouette is stable there are increased interstitial opacities of the peripheral lung bases and lung bases bilaterally no focal consolidation or pleural effusion no pneumothorax stable xxxx degenerative changes are noted in the spine", "image_id": "CXR3672_IM-1828/0.png"}, {"caption": "the cardiomediastinal silhouette and pulmonary vasculature are within normal limits there is no pneumothorax or pleural effusion there are no focal areas of consolidation there are t-spine osteophytes", "image_id": "CXR2631_IM-1118/0.png"}, {"caption": "the cardiomediastinal silhouette and pulmonary vasculature are within normal limits there is no pneumothorax or pleural effusion there are no focal areas of consolidation", "image_id": "CXR764_IM-2311/0.png"}, {"caption": "the heart is normal in size the mediastinum is unremarkable the lungs are clear", "image_id": "CXR710_IM-2273/0.png"}, {"caption": "the cardiomediastinal silhouette and pulmonary vasculature are within normal limits in size the lungs are clear of focal airspace disease, pneumothorax, or pleural effusion there are no acute bony findings", "image_id": "CXR3039_IM-1412/0.png"}, {"caption": "the heart is enlarged the mediastinum is unremarkable there is mild pulmonary vascular congestion no focal pulmonary opacity, pleural effusion or pneumothorax is identified there are degenerative changes along the spine", "image_id": "CXR1255_IM-0172-1001/0.png"}, {"caption": "the cardiomediastinal silhouette and vasculature are within normal limits for size and contour the lungs are normally inflated and clear degenerative changes of the spine", "image_id": "CXR386_IM-1954/0.png"}, {"caption": "the cardiomediastinal silhouette and pulmonary vasculature are within normal limits in size the lungs are clear of focal airspace disease, pneumothorax, or pleural effusion there are no acute bony findings", "image_id": "CXR1701_IM-0462/0.png"}, {"caption": "the heart is normal in size the mediastinum is unremarkable the lungs are clear", "image_id": "CXR238_IM-0939/0.png"}, {"caption": "the cardiomediastinal silhouette is within normal limits for size and contour the lungs are normally inflated without evidence of focal airspace disease, pleural effusion, or pneumothorax no acute osseus abnormality", "image_id": "CXR908_IM-2413/0.png"}, {"caption": "the heart is normal in size the mediastinum is unremarkable the lungs are clear", "image_id": "CXR768_IM-2313/0.png"}, {"caption": "the lungs are clear bilaterally specifically, no evidence of focal consolidation, pneumothorax, or pleural effusion cardio mediastinal silhouette is unremarkable visualized osseous structures of the thorax are without acute abnormality", "image_id": "CXR1738_IM-0486/0.png"}, {"caption": "the heart is normal in size the mediastinum is unremarkable the lungs are clear", "image_id": "CXR968_IM-2458/0.png"}, {"caption": "the heart is normal in size the mediastinum is unremarkable the lungs are clear", "image_id": "CXR1960_IM-0627/0.png"}, {"caption": "the heart size and mediastinal contours appear within normal limits there are low lung volumes with left basilar subsegmental atelectasis no focal airspace consolidation, effusion or pneumothorax", "image_id": "CXR912_IM-2417/0.png"}, {"caption": "stable cardiomegaly with unfolded thoracic aorta no pneumothorax, pleural effusion or acute edema no focal airspace disease bony structures intact", "image_id": "CXR2211_IM-0818/0.png"}, {"caption": "the lungs are clear bilaterally specifically, no evidence of focal consolidation, pneumothorax, or pleural effusion cardio mediastinal silhouette is unremarkable visualized osseous structures of the thorax are without acute abnormality", "image_id": "CXR502_IM-2120/0.png"}, {"caption": "the lungs are clear bilaterally specifically, no evidence of focal consolidation, pneumothorax, or pleural effusion cardio mediastinal silhouette is unremarkable visualized osseous structures of the thorax are without acute abnormality", "image_id": "CXR1265_IM-0179/0.png"}, {"caption": "the heart is mildly enlarged lung volumes are low there is no focal consolidation, pneumothorax, or large pleural effusion there are no acute skeletal findings heart is mildly enlarged", "image_id": "CXR2355_IM-0919/0.png"}, {"caption": "the heart is normal in size the mediastinum is unremarkable the lungs are clear", "image_id": "CXR3505_IM-1707/0.png"}, {"caption": "the heart size and mediastinal contours appear within normal limits no focal airspace consolidation, pleural effusion or pneumothorax no acute bony abnormalities", "image_id": "CXR3534_IM-1727/0.png"}, {"caption": "the lungs are clear bilaterally specifically, no evidence of focal consolidation, pneumothorax, or pleural effusion cardio mediastinal silhouette is unremarkable visualized osseous structures of the thorax are without acute abnormality", "image_id": "CXR1110_IM-0076/0.png"}, {"caption": "the heart is normal in size the mediastinum is unremarkable the lungs are clear", "image_id": "CXR1130_IM-0087/0.png"}, {"caption": "the heart is normal in size the mediastinum is unremarkable the lungs are clear", "image_id": "CXR613_IM-2200/0.png"}, {"caption": "the heart size and pulmonary vascularity appear within normal limits the lungs are free of focal airspace disease no pleural effusion or pneumothorax is seen a few bandlike opacities are present on the lateral view which appear to represent small areas of scarring or atelectasis", "image_id": "CXR2077_IM-0710/0.png"}, {"caption": "the cardiomediastinal silhouette and pulmonary vasculature are within normal limits lungs are clear of focal airspace disease there is no pneumothorax there is no pleural effusion", "image_id": "CXR3981_IM-2039/0.png"}, {"caption": "the heart is normal in size the mediastinum is unremarkable xxxx xxxx opacities in the left lower lobe the lungs are mildly hypoinflated no large pleural effusion is seen", "image_id": "CXR3282_IM-1563/0.png"}, {"caption": "the heart is normal in size the mediastinum is unremarkable the lungs are clear", "image_id": "CXR670_IM-2244/0.png"}, {"caption": "the heart is normal in size the mediastinum is unremarkable the lungs are clear", "image_id": "CXR3933_IM-2004/0.png"}, {"caption": "the lungs are clear bilaterally specifically, no evidence of focal consolidation, pneumothorax, or pleural effusion cardio mediastinal silhouette is unremarkable visualized osseous structures of the thorax are without acute abnormality", "image_id": "CXR3360_IM-1613/0.png"}, {"caption": "the heart is normal in size the mediastinum is unremarkable the lungs are clear", "image_id": "CXR367_IM-1826/0.png"}, {"caption": "the heart is normal in size the mediastinum is unremarkable the lungs are clear", "image_id": "CXR1911_IM-0593/0.png"}, {"caption": "the cardiomediastinal silhouette is within normal limits for size and contour the lungs are normally inflated without evidence of focal airspace disease, pleural effusion, or pneumothorax osseous structures are within normal limits for patient age", "image_id": "CXR3576_IM-1757/0.png"}, {"caption": "the lungs are clear bilaterally specifically, no evidence of focal consolidation, pneumothorax, or pleural effusion cardio mediastinal silhouette is unremarkable visualized osseous structures of the thorax are without acute abnormality", "image_id": "CXR3746_IM-1872/0.png"}, {"caption": "the lungs are clear bilaterally specifically, no evidence of focal consolidation, pneumothorax, or pleural effusion cardio mediastinal silhouette is unremarkable visualized osseous structures of the thorax are without acute abnormality", "image_id": "CXR1280_IM-0187/0.png"}, {"caption": "the cardiomediastinal silhouette is within normal limits for size and contour the lungs are normally inflated without evidence of focal airspace disease, pleural effusion, or pneumothorax no acute osseus abnormality", "image_id": "CXR1466_IM-0302/0.png"}, {"caption": "the cardiomediastinal silhouette is within normal limits for size and contour the lungs are normally inflated without evidence of focal airspace disease, pleural effusion, or pneumothorax no acute osseus abnormality", "image_id": "CXR1574_IM-0374/0.png"}, {"caption": "the heart is normal in size the mediastinum is unremarkable the lungs are clear", "image_id": "CXR1175_IM-0119/0.png"}, {"caption": "the lungs are clear bilaterally specifically, no evidence of focal consolidation, pneumothorax, or pleural effusion cardio mediastinal silhouette is unremarkable visualized osseous structures of the thorax are without acute abnormality", "image_id": "CXR442_IM-2078/0.png"}, {"caption": "the cardiomediastinal silhouette is within normal limits for size and contour the lungs are normally inflated without evidence of focal airspace disease, pleural effusion, or pneumothorax no acute osseus abnormality", "image_id": "CXR1601_IM-0390/0.png"}, {"caption": "the heart is normal in size the mediastinum is unremarkable the lungs are clear", "image_id": "CXR1683_IM-0449/0.png"}, {"caption": "the heart is normal in size the mediastinum is unremarkable the lungs are hypoinflated there is mild increased patchy airspace opacity in the right middle lobe the right hemidiaphragm is slightly elevated there is no pleural effusion or pneumothorax", "image_id": "CXR2210_IM-0817/0.png"}, {"caption": "the cardiomediastinal silhouette and pulmonary vasculature are within normal limits in size the lungs are clear of focal airspace disease, pneumothorax, or pleural effusion there are no acute bony findings", "image_id": "CXR539_IM-2145/0.png"}, {"caption": "the heart size is mildly enlarged the pulmonary xxxx and mediastinum are within normal limits there is no pleural effusion or pneumothorax there is no focal air space opacity to suggest a pneumonia there are changes of chronic granulomatous disease", "image_id": "CXR1158_IM-0107/0.png"}, {"caption": "the heart is normal in size the mediastinum is unremarkable there is xxxx biapical scarring the lungs are otherwise clear", "image_id": "CXR511_IM-2127/0.png"}, {"caption": "the lungs are clear bilaterally specifically, no evidence of focal consolidation, pneumothorax, or pleural effusion cardio mediastinal silhouette is unremarkable visualized osseous structures of the thorax are without acute abnormality", "image_id": "CXR301_IM-1389/0.png"}, {"caption": "the heart is normal in size the mediastinum is unremarkable the lungs are clear", "image_id": "CXR3378_IM-1627/0.png"}, {"caption": "the cardiomediastinal silhouette and pulmonary vasculature are within normal limits in size the lungs are clear of focal airspace disease, pneumothorax, or pleural effusion there are no acute bony findings", "image_id": "CXR3814_IM-1923/0.png"}, {"caption": "the heart is normal in size the mediastinum is unremarkable the lungs are hyperinflated with flattening of the diaphragms and increased ap diameter of the chest consistent with emphysematous changes these changes are seen predominantly in the lung apex and peripherally no focal consolidation is seen no pleural effusion or pneumothorax", "image_id": "CXR929_IM-2427/0.png"}, {"caption": "the heart is normal in size the mediastinum is stable aorta is tortuous xxxx xxxx are grossly stable no focal airspace opacity, pleural effusion or pneumothorax is seen no acute bony abnormalities", "image_id": "CXR2200_IM-0811/0.png"}, {"caption": "the heart is normal in size the mediastinum is unremarkable the lungs are clear", "image_id": "CXR2579_IM-1078/0.png"}, {"caption": "the cardiac contours are normal the lungs are clear thoracic spondylosis", "image_id": "CXR3428_IM-1657/0.png"}, {"caption": "the cardiomediastinal silhouette and pulmonary vasculature are within normal limits in size the lungs are clear of focal airspace disease, pneumothorax, or pleural effusion there are no acute bony findings", "image_id": "CXR419_IM-2062/0.png"}, {"caption": "the cardiomediastinal silhouette and pulmonary vasculature are within normal limits in size the lungs are clear of focal airspace disease, pneumothorax, or pleural effusion there are no acute bony findings", "image_id": "CXR3976_IM-2035/0.png"}, {"caption": "the heart is mildly enlarged lung volumes are low there is no focal consolidation, pneumothorax, or large pleural effusion there are no acute skeletal findings heart is mildly enlarged, possibly secondary to cardiomyopathy or arrhythmia", "image_id": "CXR1302_IM-0198/0.png"}, {"caption": "the lungs are clear bilaterally specifically, no evidence of focal consolidation, pneumothorax, or pleural effusion cardio mediastinal silhouette is unremarkable visualized osseous structures of the thorax are without acute abnormality", "image_id": "CXR1249_IM-0169/0.png"}, {"caption": "the cardiomediastinal silhouette and pulmonary vasculature are within normal limits in size the lungs are clear of focal airspace disease, pneumothorax, or pleural effusion there are no acute bony findings", "image_id": "CXR2151_IM-0771/0.png"}, {"caption": "the cardiomediastinal silhouette and pulmonary vasculature are within normal limits in size the lungs are clear of focal airspace disease, pneumothorax, or pleural effusion there are no acute bony findings", "image_id": "CXR3112_IM-1461/0.png"}, {"caption": "the heart is normal in size the mediastinum is unremarkable the lungs are clear", "image_id": "CXR1610_IM-0395/0.png"}, {"caption": "the heart is mildly enlarged there are xxxx sternotomy xxxx and mediastinal clips there is prominence of the central pulmonary vasculature no focal airspace consolidation no pleural effusion or pneumothorax", "image_id": "CXR1234_IM-0157/0.png"}, {"caption": "the cardiomediastinal silhouette and pulmonary vasculature are within normal limits there is no pneumothorax or pleural effusion there are no focal areas of consolidation", "image_id": "CXR510_IM-2126/0.png"}, {"caption": "the heart is normal in size the mediastinum is unremarkable the lungs are clear", "image_id": "CXR1515_IM-0333/0.png"}, {"caption": "the heart is normal in size the mediastinum is unremarkable the lungs are clear", "image_id": "CXR679_IM-2251/0.png"}, {"caption": "the lungs are clear there is no pleural effusion or pneumothorax there is no focal airspace consolidation to suggest pneumonia the heart is normal there are calcified right hilar and mediastinal lymph xxxx the aorta is tortuous and atherosclerotic there are atherosclerotic calcifications of the aortic xxxx the skeletal structures are", "image_id": "CXR3204_IM-1513/0.png"}, {"caption": "the cardiomediastinal silhouette and pulmonary vasculature are within normal limits in size the lungs are clear of airspace disease, effusion, or pneumothorax there are no acute bony findings", "image_id": "CXR2491_IM-1017/0.png"}, {"caption": "the heart is normal in size the mediastinum is unremarkable the lungs are clear", "image_id": "CXR2148_IM-0767/0.png"}, {"caption": "the heart is normal in size the mediastinum is unremarkable the lungs are clear", "image_id": "CXR1485_IM-0313/0.png"}, {"caption": "the cardiomediastinal silhouette and pulmonary vasculature are within normal limits in size the lungs are clear of focal airspace disease, pneumothorax, or pleural effusion there are no acute bony findings", "image_id": "CXR2773_IM-1214/0.png"}, {"caption": "the cardiomediastinal silhouette is within normal limits for size and contour the lungs are normally inflated without evidence of focal airspace disease, pleural effusion, or pneumothorax no acute osseus abnormality", "image_id": "CXR3898_IM-1978/0.png"}, {"caption": "the cardiomediastinal silhouette and pulmonary vasculature are within normal limits in size the lungs are clear of focal airspace disease, pneumothorax, or pleural effusion there are no acute bony findings", "image_id": "CXR2078_IM-0710/0.png"}, {"caption": "the heart is normal in size the mediastinum is unremarkable the lungs are clear", "image_id": "CXR3798_IM-1911/0.png"}, {"caption": "the heart is top normal in size the mediastinum is stable the aorta is atherosclerotic xxxx opacities are noted in the lung bases compatible with scarring or atelectasis there is no acute infiltrate or pneumothorax", "image_id": "CXR2478_IM-1007/0.png"}, {"caption": "the heart is normal in size the mediastinum is unremarkable there is patchy infiltrate within the left lower lobe the right lung is clear", "image_id": "CXR3379_IM-1627/0.png"}, {"caption": "the heart is normal in size the mediastinum is unremarkable the lungs are clear", "image_id": "CXR1034_IM-0028/0.png"}, {"caption": "the heart is normal in size the mediastinum is unremarkable the lungs are clear", "image_id": "CXR721_IM-2282/0.png"}, {"caption": "the heart is normal in size the mediastinum is stable atherosclerotic calcifications of the aorta there is no focal air space opacity, pleural effusion, or pneumothorax there are degenerative changes of the thoracic spine mild wedge deformity of l1, age-indeterminate", "image_id": "CXR628_IM-2208/0.png"}, {"caption": "the cardiomediastinal silhouette and pulmonary vasculature are within normal limits in size lungs are mildly hypoinflated but clear of focal airspace disease there is no pneumothorax there is no large pleural effusion", "image_id": "CXR2843_IM-1254-1001/0.png"}, {"caption": "the cardiomediastinal silhouette and pulmonary vasculature are within normal limits in size there is patchy airspace disease in the right lower lobe the lungs are otherwise clear there is no pleural effusion or pneumothorax", "image_id": "CXR1393_IM-0251/0.png"}, {"caption": "the cardiomediastinal silhouette is within normal limits for size and contour the lungs are normally inflated without evidence of focal airspace disease, pleural effusion, or pneumothorax osseous structures are within normal limits for patient age", "image_id": "CXR3522_IM-1720/0.png"}, {"caption": "the heart is normal in size the mediastinum is unremarkable mild granulomatous sequela are noted the lungs are grossly clear", "image_id": "CXR659_IM-2235/0.png"}, {"caption": "the heart is enlarged the central pulmonary vasculature is engorged no focal airspace consolidation no definite pleural effusion or pneumothorax there are mild degenerative changes of the thoracic spine", "image_id": "CXR2130_IM-0755/0.png"}, {"caption": "the cardiomediastinal silhouette and pulmonary vasculature are within normal limits in size there is a vague opacity in the right upper lobe there is no pleural effusion or pneumothorax there are moderate degenerative changes in the thoracic spine", "image_id": "CXR1523_IM-0339/0.png"}, {"caption": "the heart is normal in size the mediastinum is unremarkable the lungs are clear", "image_id": "CXR261_IM-1100/0.png"}, {"caption": "the heart is normal in size the mediastinum is unremarkable the lungs are clear", "image_id": "CXR1919_IM-0598/0.png"}, {"caption": "the heart is normal in size the mediastinum is unremarkable there is xxxx patchy opacity in the left base no large effusion or pneumothorax", "image_id": "CXR1853_IM-0555/0.png"}, {"caption": "the cardiomediastinal silhouette and pulmonary vasculature are within normal limits there is no pneumothorax or pleural effusion there are no focal areas of consolidation", "image_id": "CXR2787_IM-1222/0.png"}, {"caption": "the heart is normal in size the mediastinum is unremarkable the lungs are clear", "image_id": "CXR2108_IM-0738/0.png"}, {"caption": "the heart is normal in size the mediastinum is unremarkable the lungs are clear", "image_id": "CXR450_IM-2082/0.png"}, {"caption": "the cardiomediastinal silhouette and pulmonary vasculature are within normal limits there is no pneumothorax or pleural effusion there are no focal areas of consolidation there are t-spine osteophytes", "image_id": "CXR1681_IM-0448/0.png"}, {"caption": "the heart is large the mediastinum is unchanged there is moderate left pleural effusion and left basilar consolidation there is no pneumothorax", "image_id": "CXR3519_IM-1717/0.png"}, {"caption": "the heart is normal in size the mediastinum is unremarkable the lungs are clear", "image_id": "CXR1685_IM-0449/0.png"}, {"caption": "the heart is normal in size the mediastinum is unremarkable the lungs are hypoinflated with blunted costophrenic xxxx no focal consolidation is seen", "image_id": "CXR2733_IM-1189/0.png"}, {"caption": "the heart size and mediastinal contours appear within normal limits there are low lung volumes with left basilar subsegmental atelectasis no focal airspace consolidation, effusion or pneumothorax is seen no acute bony abnormalities", "image_id": "CXR3849_IM-1947/0.png"}, {"caption": "the heart is mildly enlarged the aorta is atherosclerotic and ectatic chronic parenchymal changes are noted with mild scarring and/or subsegmental atelectasis in the right lung base no focal consolidation, significant pleural effusion, or pneumothorax identified there are degenerative changes in the thoracic spine", "image_id": "CXR745_IM-2299/0.png"}, {"caption": "the lungs are clear bilaterally specifically, no evidence of focal consolidation, pneumothorax, or pleural effusion cardio mediastinal silhouette is unremarkable visualized osseous structures of the thorax are without acute abnormality", "image_id": "CXR2052_IM-0690/0.png"}, {"caption": "the heart is mildly enlarged the aorta is atherosclerotic and ectatic chronic parenchymal changes are noted with mild scarring and/or subsegmental atelectasis in the right lung base no focal consolidation or significant pleural effusion identified costophrenic xxxx are blunted suggesting a small amount of bilateral pleural effusion no pneumothorax identified", "image_id": "CXR2074_IM-0708/0.png"}, {"caption": "the heart is normal in size the mediastinum is unremarkable the lungs are clear", "image_id": "CXR543_IM-2148/0.png"}, {"caption": "the heart is large, stable mediastinal contours are stable in appearance the lungs are hypoinflated with mildly xxxx vascular crowding there is no focal consolidation, pneumothorax or effusion visualized osseous structures are unremarkable in appearance", "image_id": "CXR2259_IM-0850/0.png"}, {"caption": "the lungs are clear the cardiomediastinal silhouette is within normal limits no pneumothorax or pleural effusion", "image_id": "CXR106_IM-0042/0.png"}, {"caption": "the cardiomediastinal silhouette and pulmonary vasculature are within normal limits in size the lungs are clear of focal airspace disease, pneumothorax, or pleural effusion there are no acute bony findings", "image_id": "CXR76_IM-2309/0.png"}, {"caption": "the heart is normal in size the mediastinum is unremarkable the lungs are clear", "image_id": "CXR3139_IM-1476/0.png"}, {"caption": "the cardiomediastinal silhouette and pulmonary vasculature are within normal limits in size the lungs are clear of focal airspace disease, pneumothorax, or pleural effusion there are no acute bony findings", "image_id": "CXR3449_IM-1672/0.png"}, {"caption": "the heart is normal in size the mediastinum is unremarkable the lungs are clear", "image_id": "CXR622_IM-2204/0.png"}, {"caption": "lung volumes are low the heart is large, the pulmonary xxxx are engorged no infiltrates xxxx opacity in the left costophrenic xxxx may represent atelectasis or small amount of pleural fluid", "image_id": "CXR3411_IM-1649-0001/0.png"}, {"caption": "the heart is normal in size the mediastinum is unremarkable xxxx xxxx and parenchymal opacities in the right lower lobe the lungs are hypoinflated with bronchovascular crowding and/or minimal xxxx atelectasis", "image_id": "CXR260_IM-1090/0.png"}, {"caption": "the heart is normal in size the mediastinum is unremarkable the lungs are hypoinflated with elevation of the left hemidiaphragm xxxx opacities noted bilaterally, xxxx atelectasis versus early edema there is no evidence of pneumothorax or large pleural effusion degenerative changes are noted in the spine", "image_id": "CXR145_IM-0290/0.png"}, {"caption": "the cardiomediastinal silhouette is within normal limits for size and contour the lungs are normally inflated without evidence of focal airspace disease, pleural effusion, or pneumothorax osseous structures are within normal limits for patient age", "image_id": "CXR429_IM-2070/0.png"}, {"caption": "the lungs are hyperexpanded there are scattered calcified granulomas the lungs are otherwise clear bilaterally there is no evidence of focal consolidation, pleural effusion, or pneumothoraces cardiomediastinal silhouette is within normal limits xxxx are unremarkable", "image_id": "CXR1113_IM-0078/0.png"}, {"caption": "the heart size and pulmonary vascularity appear within normal limits the lungs are free of focal airspace disease no pleural effusion or pneumothorax is seen xxxx xxxx are intact", "image_id": "CXR3878_IM-1968/0.png"}, {"caption": "the heart is normal in size the mediastinum is unremarkable the lungs are clear", "image_id": "CXR1429_IM-0275/0.png"}, {"caption": "the cardiomediastinal silhouette and pulmonary vasculature are within normal limits lungs are clear of focal airspace disease there is no pneumothorax there is no pleural effusion", "image_id": "CXR753_IM-2306/0.png"}, {"caption": "the cardiomediastinal silhouette and pulmonary vasculature are within normal limits in size the lungs are clear of focal airspace disease, pneumothorax, or pleural effusion there are no acute bony findings", "image_id": "CXR950_IM-2446/0.png"}, {"caption": "the cardiac contours are normal the lungs are clear thoracic spondylosis", "image_id": "CXR3772_IM-1891/0.png"}, {"caption": "the lungs are clear there is no pleural effusion or pneumothorax the heart and mediastinum are normal the skeletal structures are normal", "image_id": "CXR458_IM-2089/0.png"}, {"caption": "the lungs are clear bilaterally specifically, no evidence of focal consolidation, pneumothorax, or pleural effusion cardio mediastinal silhouette is unremarkable visualized osseous structures of the thorax are without acute abnormality", "image_id": "CXR64_IM-2218/0.png"}, {"caption": "the lungs are clear bilaterally specifically, no evidence of focal consolidation, pneumothorax, or pleural effusion cardio mediastinal silhouette is unremarkable visualized osseous structures of the thorax are without acute abnormality", "image_id": "CXR1004_IM-0005/0.png"}, {"caption": "the heart is normal in size the mediastinum is unremarkable the lungs are clear", "image_id": "CXR1708_IM-0466/0.png"}, {"caption": "the heart is normal in size the mediastinum is unremarkable the lungs are hypoinflated costophrenic xxxx are blunted, xxxx corresponding to small bilateral pleural effusions no focal consolidation is seen", "image_id": "CXR49_IM-2110/0.png"}, {"caption": "the heart is normal in size the mediastinum is unremarkable the lungs are clear", "image_id": "CXR38_IM-1911/1.png"}, {"caption": "the lungs are clear there is no pleural effusion or pneumothorax the heart and mediastinum are normal the skeletal structures are normal", "image_id": "CXR621_IM-2203/1.png"}, {"caption": "the heart size and mediastinal contours appear within normal limits no focal airspace consolidation, pleural effusion or pneumothorax no acute bony abnormalities", "image_id": "CXR2915_IM-1317/1.png"}, {"caption": "the lungs are clear bilaterally specifically, no evidence of focal consolidation, pneumothorax, or pleural effusion cardiomediastinal silhouette is unremarkable visualized osseous structures of the thorax are without acute abnormality", "image_id": "CXR2590_IM-1083/1.png"}, {"caption": "the lungs are clear bilaterally specifically, no evidence of focal consolidation, pneumothorax, or pleural effusion cardio mediastinal silhouette is unremarkable visualized osseous structures of the thorax are without acute abnormality", "image_id": "CXR738_IM-2296/1.png"}, {"caption": "the lungs are clear bilaterally specifically, no evidence of focal consolidation, pneumothorax, or pleural effusion cardiomediastinal silhouette is unremarkable visualized osseous structures of the thorax are without acute abnormality", "image_id": "CXR3222_IM-1522/1.png"}, {"caption": "the heart is normal in size the mediastinum is unremarkable the lungs are clear", "image_id": "CXR3542_IM-1734/1.png"}, {"caption": "the cardiomediastinal silhouette and pulmonary vasculature are within normal limits in size the lungs are clear of airspace disease, effusion, or pneumothorax there are no acute bony findings", "image_id": "CXR2785_IM-1220/1.png"}, {"caption": "the cardiomediastinal silhouette and pulmonary vasculature are within normal limits in size the lungs are clear of focal airspace disease, pneumothorax, or pleural effusion there are no acute bony findings", "image_id": "CXR3527_IM-1724/1.png"}, {"caption": "the heart is normal in size the mediastinum is unremarkable the lungs are clear", "image_id": "CXR2784_IM-1220/1.png"}, {"caption": "the cardiomediastinal silhouette and pulmonary vasculature are within normal limits there is no pneumothorax or pleural effusion there are no focal areas of consolidation cholecystectomy clips are present", "image_id": "CXR779_IM-2321/1.png"}, {"caption": "the heart is normal in size the mediastinum is unremarkable the lungs are clear", "image_id": "CXR3765_IM-1884/1.png"}, {"caption": "the heart is normal in size the mediastinum is unremarkable the lungs are clear", "image_id": "CXR2354_IM-0918/1.png"}, {"caption": "the heart is normal in size the mediastinum is unremarkable the lungs are clear", "image_id": "CXR3751_IM-1875/1.png"}, {"caption": "the lungs are clear the cardiomediastinal silhouette is within normal limits no pneumothorax or pleural effusion", "image_id": "CXR377_IM-1889/1.png"}, {"caption": "the heart is normal in size the mediastinum is unremarkable the lungs are hypoinflated no focal consolidation is seen postsurgical/biopsy changes overlying the right breast", "image_id": "CXR3646_IM-1808-0001/1.png"}, {"caption": "the cardiomediastinal silhouette and pulmonary vasculature are within normal limits in size the lungs are clear of focal airspace disease, pneumothorax, or pleural effusion there are no acute bony findings", "image_id": "CXR2780_IM-1218/1.png"}, {"caption": "the heart is normal in size the mediastinum is unremarkable the lungs are clear", "image_id": "CXR1440_IM-0284/1.png"}, {"caption": "the heart is normal in size the mediastinum is unremarkable the lungs are clear", "image_id": "CXR658_IM-2234/1.png"}, {"caption": "the lungs are clear bilaterally cardiac and mediastinal silhouettes are normal pulmonary vasculature is normal no pneumothorax or pleural effusion no acute bony abnormality", "image_id": "CXR2357_IM-0921/1.png"}, {"caption": "the heart is normal in size the mediastinum is unremarkable the lungs are clear", "image_id": "CXR993_IM-2478/1.png"}, {"caption": "the cardiomediastinal silhouette and pulmonary vasculature are within normal limits in size the lungs are clear of focal airspace disease, pneumothorax, or pleural effusion there are no acute bony findings", "image_id": "CXR461_IM-2090/1.png"}, {"caption": "the heart size and mediastinal contours appear within normal limits no focal airspace consolidation, pleural effusion or pneumothorax no acute bony abnormalities", "image_id": "CXR2277_IM-0864/1.png"}, {"caption": "the heart is normal in size the mediastinum is unremarkable the lungs are clear", "image_id": "CXR1633_IM-0414/1.png"}, {"caption": "the heart is normal in size the mediastinum is unremarkable the lungs are clear", "image_id": "CXR3041_IM-1415/1.png"}, {"caption": "the cardiomediastinal silhouette and pulmonary vasculature are within normal limits in size the lungs are clear of focal airspace disease, pneumothorax, or pleural effusion there are no acute bony findings", "image_id": "CXR3552_IM-1741/1.png"}, {"caption": "the cardiomediastinal silhouette and pulmonary vasculature are within normal limits there is no pneumothorax or pleural effusion there are no focal areas of consolidation there are t-spine osteophytes", "image_id": "CXR3745_IM-1872/1.png"}, {"caption": "the cardiomediastinal silhouette and pulmonary vasculature are within normal limits in size the lungs are clear of focal airspace disease, pneumothorax, or pleural effusion there are no acute bony findings", "image_id": "CXR1270_IM-0181/1.png"}, {"caption": "the cardiomediastinal silhouette and pulmonary vasculature are within normal limits in size the lungs are clear of focal airspace disease, pneumothorax, or pleural effusion there are no acute bony findings", "image_id": "CXR1603_IM-0391/1.png"}, {"caption": "the cardiomediastinal silhouette and pulmonary vasculature are within normal limits in size the lungs are clear of focal airspace disease, pneumothorax, or pleural effusion there are no acute bony findings", "image_id": "CXR2916_IM-1318/1.png"}, {"caption": "the heart is normal in size the mediastinum is unremarkable the lungs are clear", "image_id": "CXR3265_IM-1551/1.png"}, {"caption": "the cardiomediastinal silhouette and pulmonary vasculature are within normal limits in size the lungs are clear of focal airspace disease, pneumothorax, or pleural effusion there are no acute bony findings", "image_id": "CXR242_IM-0963/1.png"}, {"caption": "the heart is normal in size the mediastinum is unremarkable the lungs are clear", "image_id": "CXR3220_IM-1522/1.png"}, {"caption": "the lungs are clear bilaterally specifically, no evidence of focal consolidation, pneumothorax, or pleural effusion cardio mediastinal silhouette is unremarkable visualized osseous structures of the thorax are without acute abnormality", "image_id": "CXR1410_IM-0260/1.png"}, {"caption": "the heart is normal in size the mediastinum is unremarkable the lungs are clear", "image_id": "CXR3020_IM-1395/1.png"}, {"caption": "the heart is normal in size the mediastinum is unremarkable the lungs are clear", "image_id": "CXR2937_IM-1339/1.png"}, {"caption": "the heart is normal in size the mediastinum is unremarkable the lungs are clear", "image_id": "CXR3817_IM-1925/1.png"}, {"caption": "the cardiomediastinal silhouette and pulmonary vasculature are within normal limits in size the lungs are clear of airspace disease, effusion, or pneumothorax there are no acute bony findings", "image_id": "CXR2389_IM-0944/1.png"}, {"caption": "the cardiomediastinal silhouette and pulmonary vasculature are within normal limits in size the lungs are clear of focal airspace disease, pneumothorax, or pleural effusion there are no acute bony findings", "image_id": "CXR751_IM-2305/1.png"}, {"caption": "the heart is normal in size the mediastinum is unremarkable the lungs are clear", "image_id": "CXR1588_IM-0382/1.png"}, {"caption": "the cardiomediastinal silhouette and pulmonary vasculature are within normal limits in size the lungs are clear of focal airspace disease, pneumothorax, or pleural effusion there are no acute bony findings", "image_id": "CXR2940_IM-1341/1.png"}, {"caption": "the heart size and mediastinal silhouette are within normal limits for contour the lungs are clear no pneumothorax or pleural effusions no acute bony abnormality", "image_id": "CXR717_IM-2279/1.png"}, {"caption": "the cardiomediastinal silhouette and pulmonary vasculature are within normal limits in size the lungs are clear of focal airspace disease, pneumothorax, or pleural effusion there are no acute bony findings", "image_id": "CXR931_IM-2429/1.png"}, {"caption": "the lungs are clear bilaterally specifically, no evidence of focal consolidation, pneumothorax, or pleural effusion cardio mediastinal silhouette is unremarkable visualized osseous structures of the thorax are without acute abnormality", "image_id": "CXR870_IM-2391/1.png"}, {"caption": "the heart is normal in size the mediastinum is unremarkable the lungs are clear", "image_id": "CXR1509_IM-0331/1.png"}, {"caption": "the cardiomediastinal silhouette and pulmonary vasculature are within normal limits in size the lungs are clear of focal airspace disease, pneumothorax, or pleural effusion there are no acute bony findings", "image_id": "CXR2204_IM-0813/1.png"}, {"caption": "the cardiomediastinal silhouette and pulmonary vasculature are within normal limits in size the lungs are clear of focal airspace disease, pneumothorax, or pleural effusion there are no acute bony findings", "image_id": "CXR3446_IM-1669/1.png"}, {"caption": "the heart is normal in size the mediastinum is unremarkable the lungs are clear", "image_id": "CXR795_IM-2331/1.png"}, {"caption": "the cardiomediastinal silhouette and pulmonary vasculature are within normal limits in size the lungs are clear of focal airspace disease, pneumothorax, or pleural effusion there are no acute bony findings", "image_id": "CXR3720_IM-1859/1.png"}, {"caption": "the heart is normal in size the mediastinum is unremarkable the lungs are clear", "image_id": "CXR1771_IM-0505/1.png"}, {"caption": "the cardiomediastinal silhouette and pulmonary vasculature are within normal limits in size the lungs are clear of focal airspace disease, pneumothorax, or pleural effusion there are no acute bony findings", "image_id": "CXR3105_IM-1456/1.png"}, {"caption": "the heart is normal in size the mediastinum is unremarkable the lungs are clear", "image_id": "CXR1323_IM-0209/1.png"}, {"caption": "the heart is normal in size the mediastinum is unremarkable the lungs are clear", "image_id": "CXR2423_IM-0965/1.png"}, {"caption": "the heart is normal in size the mediastinum is unremarkable the lungs are clear", "image_id": "CXR2136_IM-0758/1.png"}, {"caption": "the heart is normal in size the mediastinum is unremarkable the lungs are clear", "image_id": "CXR1726_IM-0479/1.png"}, {"caption": "the heart is normal in size the mediastinum is unremarkable the lungs are clear", "image_id": "CXR2786_IM-1221/1.png"}, {"caption": "the heart is normal in size the mediastinum is unremarkable the lungs are clear", "image_id": "CXR162_IM-0401/1.png"}, {"caption": "the cardiomediastinal silhouette is within normal limits for size and contour the lungs are normally inflated without evidence of focal airspace disease, pleural effusion, or pneumothorax osseous structures are within normal limits for patient age", "image_id": "CXR485_IM-2109/1.png"}, {"caption": "the heart is normal in size the mediastinum is unremarkable the lungs are clear", "image_id": "CXR2623_IM-1111/1.png"}, {"caption": "the heart is normal in size the mediastinum is unremarkable the lungs are clear", "image_id": "CXR1646_IM-0423/1.png"}, {"caption": "the cardiomediastinal silhouette and pulmonary vasculature are within normal limits in size the lungs are clear of focal airspace disease, pneumothorax, or pleural effusion there are no acute bony findings", "image_id": "CXR1627_IM-0408/1.png"}, {"caption": "the cardiomediastinal silhouette and pulmonary vasculature are within normal limits in size the lungs are clear of focal airspace disease, pneumothorax, or pleural effusion there are no acute bony findings", "image_id": "CXR364_IM-1804/1.png"}, {"caption": "the heart size and mediastinal silhouette are within normal limits for contour the lungs are clear no pneumothorax or pleural effusions no focal air space opacity the xxxx are intact", "image_id": "CXR1956_IM-0623/1.png"}, {"caption": "the cardiomediastinal silhouette is within normal limits for size and contour the lungs are normally inflated without evidence of focal airspace disease, pleural effusion, or pneumothorax osseous structures are within normal limits for patient age", "image_id": "CXR1219_IM-0146/1.png"}, {"caption": "the heart is normal in size the mediastinum is unremarkable the lungs are clear", "image_id": "CXR1487_IM-0314/1.png"}, {"caption": "the heart is normal in size the mediastinum is unremarkable the lungs are clear", "image_id": "CXR1582_IM-0378/1.png"}, {"caption": "the heart is normal in size the mediastinum is unremarkable the lungs are clear", "image_id": "CXR141_IM-0260/1.png"}, {"caption": "the heart is normal in size the mediastinum is unremarkable the lungs are clear", "image_id": "CXR3549_IM-1739-1001/1.png"}, {"caption": "the heart is normal in size the mediastinum is unremarkable the lungs are clear", "image_id": "CXR1093_IM-0064/1.png"}, {"caption": "the heart is normal in size the mediastinum is unremarkable the lungs are clear", "image_id": "CXR12_IM-0133/1.png"}, {"caption": "the heart is normal in size the mediastinum is unremarkable the lungs are clear", "image_id": "CXR3063_IM-1428/1.png"}, {"caption": "the heart is normal in size the mediastinum is unremarkable the lungs are clear", "image_id": "CXR3532_IM-1726/1.png"}, {"caption": "the heart is normal in size the mediastinum is unremarkable the lungs are clear", "image_id": "CXR3403_IM-1647/1.png"}, {"caption": "the heart is normal in size the mediastinum is unremarkable the lungs are clear", "image_id": "CXR3329_IM-1594/1.png"}, {"caption": "the cardiomediastinal silhouette and pulmonary vasculature are within normal limits there is no pneumothorax or pleural effusion there are no focal areas of consolidation there are small calcified granulomata in the right lateral lung", "image_id": "CXR1344_IM-0223/1.png"}, {"caption": "the lungs are clear there is no pleural effusion or pneumothorax the heart and mediastinum are normal the skeletal structures are normal", "image_id": "CXR1891_IM-0580/1.png"}, {"caption": "the heart is normal in size the mediastinum is unremarkable the lungs are clear", "image_id": "CXR1510_IM-0331/1.png"}, {"caption": "the heart is normal in size the mediastinum is unremarkable the lungs are clear", "image_id": "CXR770_IM-2316/1.png"}, {"caption": "the heart is normal in size the mediastinum is unremarkable the lungs are clear", "image_id": "CXR1480_IM-0311/1.png"}, {"caption": "the heart is normal in size the mediastinum is unremarkable the lungs are clear", "image_id": "CXR565_IM-2166/1.png"}, {"caption": "the lungs are clear bilaterally specifically, no evidence of focal consolidation, pneumothorax, or pleural effusion cardio mediastinal silhouette is unremarkable visualized osseous structures of the thorax are without acute abnormality", "image_id": "CXR2861_IM-1269/1.png"}, {"caption": "the cardiomediastinal silhouette and pulmonary vasculature are within normal limits in size the lungs are clear of focal airspace disease, pneumothorax, or pleural effusion there are no acute bony findings", "image_id": "CXR2061_IM-0698/1.png"}, {"caption": "the heart size and mediastinal contours appear within normal limits there are diffuse bilateral interstitial opacities, predominantly in the periphery and bases, appearing slightly increased compared to the prior study of 1 day earlier no focal airspace consolidation is seen no pleural effusion or pneumothorax is seen there are degenerative changes", "image_id": "CXR3466_IM-1683/1.png"}, {"caption": "the heart is large lung volumes are xxxx xxxx opacity persists in the left lung base there is no focal infiltrate or effusion", "image_id": "CXR3844_IM-1945/1.png"}, {"caption": "the lungs are clear bilaterally specifically, no evidence of focal consolidation, pneumothorax, or pleural effusion cardio mediastinal silhouette is unremarkable visualized osseous structures of the thorax are without acute abnormality", "image_id": "CXR2948_IM-1348/1.png"}, {"caption": "the heart is normal in size the mediastinum is unremarkable the lungs are clear", "image_id": "CXR3774_IM-1892/1.png"}, {"caption": "the heart is normal in size the mediastinum is unremarkable the lungs are clear", "image_id": "CXR2229_IM-0831/1.png"}, {"caption": "the heart is normal in size the mediastinum is stable the aorta is atherosclerotic xxxx opacities are noted in the lung bases compatible with scarring or atelectasis there is no acute infiltrate or pleural effusion", "image_id": "CXR3355_IM-1609/1.png"}, {"caption": "the heart is normal in size the mediastinum is unremarkable the lungs are clear", "image_id": "CXR304_IM-1413/1.png"}, {"caption": "the heart is normal in size the mediastinum is unremarkable the lungs are clear", "image_id": "CXR435_IM-2075/1.png"}, {"caption": "the heart is normal in size the mediastinum is unremarkable the lungs are clear", "image_id": "CXR3136_IM-1475/1.png"}, {"caption": "the heart is normal in size the mediastinum is unremarkable the lungs are clear", "image_id": "CXR3673_IM-1828/1.png"}, {"caption": "the heart is normal in size the mediastinum is unremarkable the lungs are clear", "image_id": "CXR3843_IM-1944/1.png"}, {"caption": "the heart is normal in size the mediastinum is unremarkable there is xxxx patchy opacity in the right lower lobe base left lung is clear", "image_id": "CXR1675_IM-0445/1.png"}, {"caption": "the lungs are clear there is no pleural effusion or pneumothorax the heart and mediastinum are normal the skeletal structures are normal", "image_id": "CXR2681_IM-1154/1.png"}, {"caption": "the heart is normal in size the mediastinum is unremarkable the lungs are clear", "image_id": "CXR3283_IM-1564/1.png"}, {"caption": "the heart is normal in size the mediastinum is unremarkable the lungs are clear", "image_id": "CXR1030_IM-0024/1.png"}, {"caption": "the heart is normal in size the mediastinum is unremarkable the lungs are clear", "image_id": "CXR623_IM-2205/1.png"}, {"caption": "the heart is normal in size the mediastinum is unremarkable the lungs are clear", "image_id": "CXR2876_IM-1282/1.png"}, {"caption": "the cardiomediastinal silhouette and pulmonary vasculature are within normal limits in size the lungs are clear of airspace disease, effusion, or pneumothorax there are no acute bony findings", "image_id": "CXR3085_IM-1444/1.png"}, {"caption": "the heart is normal in size the mediastinum is unremarkable the lungs are clear", "image_id": "CXR3474_IM-1688/1.png"}, {"caption": "the lungs are clear bilaterally specifically, no evidence of focal consolidation, pneumothorax, or pleural effusion cardio mediastinal silhouette is unremarkable visualized osseous structures of the thorax are without acute abnormality", "image_id": "CXR1742_IM-0489/1.png"}, {"caption": "the heart is enlarged the central pulmonary vasculature is engorged no focal airspace consolidation no definite pleural effusion or pneumothorax there are no acute bony abnormalities", "image_id": "CXR2363_IM-0926/1.png"}, {"caption": "the heart is normal in size the mediastinum is unremarkable the lungs are clear", "image_id": "CXR2918_IM-1320/1.png"}, {"caption": "the heart is normal in size the mediastinum is unremarkable the lungs are clear", "image_id": "CXR1765_IM-0499/1.png"}, {"caption": "the heart is normal in size the mediastinum is unremarkable the lungs are clear", "image_id": "CXR3775_IM-1893/1.png"}, {"caption": "the heart is normal in size the mediastinum is unremarkable there is patchy infiltrate within normal right lower lobe mild xxxx opacities in the retrocardiac region no large effusion or pneumothorax", "image_id": "CXR3382_IM-1629-0001/1.png"}, {"caption": "the heart is top normal in size the mediastinum is stable the aorta is atherosclerotic xxxx opacities are noted in the lung bases compatible with scarring or atelectasis there is no acute infiltrate or pneumothorax", "image_id": "CXR2537_IM-1049/1.png"}, {"caption": "the cardiomediastinal silhouette and pulmonary vasculature are within normal limits in size the lungs are clear of focal airspace disease, pneumothorax, or pleural effusion there are no acute bony findings", "image_id": "CXR1319_IM-0205/1.png"}, {"caption": "the cardiomediastinal silhouette is within normal limits for appearance no focal areas of pulmonary consolidation no pneumothorax no pleural effusion the thoracic spine appears intact no acute, displaced rib fractures identified", "image_id": "CXR988_IM-2474/1.png"}, {"caption": "stable cardiomegaly thoracic aortic atherosclerotic calcifications are noted there is a prominence of the pulmonary vasculature no focal airspace consolidation or pleural effusion no pneumothorax stable bilateral costophrenic xxxx blunting suggesting pleural thickening degenerative changes of the thoracic spine", "image_id": "CXR1193_IM-0129/1.png"}, {"caption": "the lungs are clear bilaterally cardiac and mediastinal silhouettes are normal pulmonary vasculature is normal no pneumothorax or pleural effusion no acute bony abnormality", "image_id": "CXR850_IM-2373-0001/1.png"}, {"caption": "the heart is normal in size stable appearance of coronary stent xxxx sternotomy changes again noted no focal consolidation, pneumothorax or large pleural effusion mild degenerative changes of the thoracic spine", "image_id": "CXR2145_IM-0766/1.png"}, {"caption": "the heart is normal in size the mediastinum is unremarkable the lungs are clear", "image_id": "CXR308_IM-1439/1.png"}, {"caption": "the heart is normal in size the mediastinum is unremarkable the lungs are clear", "image_id": "CXR2209_IM-0816/1.png"}, {"caption": "the heart is mildly enlarged lung volumes are low there is no focal consolidation, pneumothorax, or large pleural effusion there are no acute bony findings there are mild degenerative changes of the thoracic spine", "image_id": "CXR2433_IM-0975/1.png"}, {"caption": "the heart is normal in size the mediastinum is unremarkable the lungs are clear", "image_id": "CXR761_IM-2310/1.png"}, {"caption": "the heart is normal in size the mediastinum is unremarkable the lungs are clear", "image_id": "CXR3415_IM-1650/1.png"}, {"caption": "the heart is normal in size the mediastinum is unremarkable the lungs are clear", "image_id": "CXR980_IM-2468/1.png"}, {"caption": "the heart is mildly enlarged there are postoperative changes with xxxx sternotomy xxxx and cabg markers are noted the pulmonary xxxx are normal in size there is no pleural effusion or pneumothorax there is no focal airspace opacity xxxx scarring is noted in the left lung base", "image_id": "CXR877_IM-2392/1.png"}, {"caption": "the cardiac contours are normal the lungs are clear thoracic spondylosis", "image_id": "CXR535_IM-2142/1.png"}, {"caption": "the heart is normal in size the mediastinum is unremarkable the lungs are clear", "image_id": "CXR427_IM-2070/1.png"}, {"caption": "the cardiomediastinal silhouette and pulmonary vasculature are within normal limits in size the lungs are clear of focal airspace disease, pneumothorax, or pleural effusion there are no acute bony findings", "image_id": "CXR891_IM-2403/1.png"}, {"caption": "the cardiomediastinal silhouette and pulmonary vasculature are within normal limits in size the lungs are clear of airspace disease, effusion, or pneumothorax there are no acute bony findings", "image_id": "CXR136_IM-0233/1.png"}, {"caption": "the heart is normal in size the mediastinum is unremarkable the lungs are clear", "image_id": "CXR1950_IM-0618/1.png"}, {"caption": "the heart is mildly enlarged the aorta is atherosclerotic and ectatic chronic parenchymal changes are noted with mild scarring and/or subsegmental atelectasis in the right lung base no focal consolidation or significant pleural effusion identified costophrenic xxxx are blunted", "image_id": "CXR922_IM-2423/1.png"}, {"caption": "the lungs are clear bilaterally specifically, no evidence of focal consolidation, pneumothorax, or pleural effusion cardio mediastinal silhouette is unremarkable visualized osseous structures of the thorax are without acute abnormality", "image_id": "CXR2983_IM-1371/1.png"}, {"caption": "the heart is normal in size the mediastinum is unremarkable the lungs are clear", "image_id": "CXR3716_IM-1856/1.png"}, {"caption": "the heart is normal in size the mediastinum is unremarkable there is xxxx patchy opacity in the left upper lobe, xxxx seen on the lateral view the lungs appear otherwise clear there are no focal infiltrates", "image_id": "CXR2866_IM-1273/1.png"}, {"caption": "the heart is normal in size the mediastinum is unremarkable the lungs are clear", "image_id": "CXR708_IM-2271/1.png"}, {"caption": "the cardiomediastinal silhouette and pulmonary vasculature are within normal limits there is no pneumothorax or pleural effusion there are no focal areas of consolidation there are t-spine osteophytes", "image_id": "CXR3707_IM-1851/1.png"}, {"caption": "the heart is normal in size the mediastinum is unremarkable the lungs are clear", "image_id": "CXR3691_IM-1842/1.png"}, {"caption": "the heart is normal in size the mediastinum is unremarkable there is xxxx biapical scarring the lungs are otherwise clear", "image_id": "CXR2727_IM-1187/1.png"}, {"caption": "the heart is normal in size the mediastinum is unremarkable the lungs are clear", "image_id": "CXR2424_IM-0966/1.png"}, {"caption": "the cardiomediastinal silhouette and pulmonary vasculature are within normal limits there is no pneumothorax or pleural effusion there are no focal areas of consolidation there are small calcified granulomata in the right lateral lung", "image_id": "CXR2797_IM-1229/1.png"}, {"caption": "the heart is large in the interval, pulmonary vasculature is engorged and indistinctly defined no focal airspace disease, pleural effusion, or pneumothorax is seen there are extensive degenerative changes in the spine", "image_id": "CXR3784_IM-1898/1.png"}, {"caption": "the cardiomediastinal silhouette and pulmonary vasculature are within normal limits in size the lungs are clear of focal airspace disease, pneumothorax, or pleural effusion there are no acute bony findings", "image_id": "CXR3885_IM-1971/1.png"}, {"caption": "the lungs are clear bilaterally specifically, no evidence of focal consolidation, pneumothorax, or pleural effusion cardio mediastinal silhouette is unremarkable visualized osseous structures of the thorax are without acute abnormality", "image_id": "CXR2129_IM-0753/1.png"}, {"caption": "the heart is normal in size the mediastinum is unremarkable the lungs are clear", "image_id": "CXR251_IM-1032/1.png"}, {"caption": "the heart is normal in size the mediastinum is unremarkable the lungs are clear", "image_id": "CXR3025_IM-1400/1.png"}, {"caption": "the heart is normal in size the mediastinum is unremarkable the lungs are clear", "image_id": "CXR3088_IM-1444/1.png"}, {"caption": "the heart is normal in size the mediastinum is unremarkable there is patchy infiltrate within normal right lower lobe mild xxxx opacities in the retrocardiac region no large effusions", "image_id": "CXR387_IM-1962/1.png"}, {"caption": "the cardiomediastinal silhouette and pulmonary vasculature are within normal limits in size the lungs are clear of focal airspace disease, pneumothorax, or pleural effusion there are no acute bony findings", "image_id": "CXR184_IM-0544/1.png"}, {"caption": "the lungs are clear bilaterally specifically, no evidence of focal consolidation, pneumothorax, or pleural effusion cardiomediastinal silhouette is unremarkable visualized osseous structures of the thorax are without acute abnormality", "image_id": "CXR757_IM-2308/1.png"}, {"caption": "the lungs are clear bilaterally specifically, no evidence of focal consolidation, pneumothorax, or pleural effusion cardio mediastinal silhouette is unremarkable visualized osseous structures of the thorax are without acute abnormality", "image_id": "CXR1570_IM-0372/1.png"}, {"caption": "the heart is normal in size the mediastinum is unremarkable the lungs are clear", "image_id": "CXR1622_IM-0404/1.png"}, {"caption": "the cardiomediastinal silhouette and pulmonary vasculature are within normal limits in size the lungs are clear of focal airspace disease, pneumothorax, or pleural effusion there are no acute bony findings", "image_id": "CXR2168_IM-0784/1.png"}, {"caption": "the heart is normal size the mediastinum is unremarkable there is no pleural effusion, pneumothorax, or focal airspace disease the xxxx are unremarkable", "image_id": "CXR3391_IM-1637/1.png"}, {"caption": "the heart is normal in size the mediastinum is unremarkable the lungs are clear", "image_id": "CXR1197_IM-0131/1.png"}, {"caption": "the heart is mildly enlarged the aorta is atherosclerotic and ectatic chronic parenchymal changes are noted with mild scarring and/or subsegmental atelectasis in the right lung base no focal consolidation or significant pleural effusion identified costophrenic xxxx are blunted suggesting the presence of small bilateral pleural effusions healed left rib fractures", "image_id": "CXR800_IM-2334/1.png"}, {"caption": "the heart is mildly enlarged lung volumes are low there is no focal consolidation, pneumothorax, or large pleural effusion there are no acute skeletal findings heart is mildly enlarged", "image_id": "CXR3348_IM-1605/1.png"}, {"caption": "the heart is normal in size the mediastinum is unremarkable there is patchy infiltrate within the left lower lobe and in the lingula the right lung is clear there is no large effusion chest xxxx is grossly unremarkable", "image_id": "CXR862_IM-2383/1.png"}, {"caption": "the heart is normal in size the mediastinum is stable xxxx sternotomy xxxx are intact the lungs are clear", "image_id": "CXR3705_IM-1851-1001/1.png"}, {"caption": "the heart size and mediastinal contours appear within normal limits there are streaky left basilar opacities, compatible with atelectasis or scarring no focal airspace consolidation no pneumothorax or pleural effusion no acute osseous findings", "image_id": "CXR3682_IM-1834/1.png"}, {"caption": "the heart size and pulmonary vascularity appear within normal limits the lungs are free of focal airspace disease no pleural effusion or pneumothorax is seen postsurgical changes are present in the abdomen", "image_id": "CXR3523_IM-1721/1.png"}, {"caption": "the cardiomediastinal silhouette is within normal limits for size and contour the lungs are normally inflated and clear osseous structures are within normal limits for patient age", "image_id": "CXR3271_IM-1552/1.png"}, {"caption": "the heart is normal in size the mediastinum is unremarkable the lungs are clear", "image_id": "CXR3359_IM-1612/1.png"}, {"caption": "the heart is normal in size the mediastinum is unremarkable the lungs are clear", "image_id": "CXR1953_IM-0621/1.png"}, {"caption": "the heart is normal in size the mediastinum is unremarkable the lungs are clear", "image_id": "CXR700_IM-2265/1.png"}, {"caption": "the heart is mildly enlarged lung volumes are low there is no focal consolidation, pneumothorax, or large pleural effusion there are no acute bony findings", "image_id": "CXR423_IM-2066-0001/1.png"}, {"caption": "the cardiomediastinal silhouette and pulmonary vasculature are within normal limits in size the lungs are clear of airspace disease, effusion, or pneumothorax there are no acute bony findings", "image_id": "CXR1943_IM-0612/1.png"}, {"caption": "the heart is normal in size the mediastinum is unremarkable the lungs are clear", "image_id": "CXR1586_IM-0380/1.png"}, {"caption": "the heart is normal in size the mediastinum is unremarkable mild elevation of right hemidiaphragm no focal consolidation no pleural effusion or pneumothorax", "image_id": "CXR759_IM-2309/1.png"}, {"caption": "the cardiomediastinal silhouette is within normal limits for size and contour the lungs are normally inflated without evidence of focal airspace disease, pleural effusion, or pneumothorax osseous structures are within normal limits for patient age", "image_id": "CXR657_IM-2233-0001/1.png"}, {"caption": "the heart is normal in size the mediastinum is unremarkable the lungs are clear", "image_id": "CXR1560_IM-0366/1.png"}, {"caption": "the cardiomediastinal silhouette is within normal limits for size and contour the lungs are normally inflated without evidence of focal airspace disease, pleural effusion, or pneumothorax osseous structures are within normal limits for patient age", "image_id": "CXR3860_IM-1954/1.png"}, {"caption": "the cardiomediastinal silhouette and pulmonary vasculature are within normal limits in size the lungs are clear of focal airspace disease, pneumothorax, or pleural effusion there are no acute bony findings", "image_id": "CXR3889_IM-1973/1.png"}, {"caption": "the cardiomediastinal silhouette and pulmonary vasculature are within normal limits in size the lungs are clear of focal airspace disease, pneumothorax, or pleural effusion there are no acute bony findings", "image_id": "CXR307_IM-1432/1.png"}, {"caption": "the cardiomediastinal silhouette and pulmonary vasculature are within normal limits in size the lungs are clear of focal airspace disease, pneumothorax, or pleural effusion there are no acute bony findings", "image_id": "CXR3489_IM-1696/1.png"}, {"caption": "the cardiac contours are normal the lungs are clear thoracic spondylosis", "image_id": "CXR2000_IM-0654/1.png"}, {"caption": "the cardiomediastinal silhouette and vasculature are within normal limits for size and contour the lungs are normally inflated and clear degenerative changes of the spine", "image_id": "CXR1346_IM-0224/1.png"}, {"caption": "the heart is normal in size the mediastinum is unremarkable the lungs are clear", "image_id": "CXR3193_IM-1505/1.png"}, {"caption": "the heart is normal in size the mediastinum is unremarkable the lungs are clear", "image_id": "CXR2179_IM-0791/1.png"}, {"caption": "the lungs are clear bilaterally specifically, no evidence of focal consolidation, pneumothorax, or pleural effusion cardio mediastinal silhouette is unremarkable visualized osseous structures of the thorax are without acute abnormality", "image_id": "CXR689_IM-2257/1.png"}, {"caption": "the lungs are clear bilaterally specifically, no evidence of focal consolidation, pneumothorax, or pleural effusion cardiomediastinal silhouette is unremarkable visualized osseous structures of the thorax are without acute abnormality", "image_id": "CXR2865_IM-1273/1.png"}, {"caption": "the lungs are clear bilaterally specifically, no evidence of focal consolidation, pneumothorax, or pleural effusion cardio mediastinal silhouette is unremarkable visualized osseous structures of the thorax are without acute abnormality", "image_id": "CXR3250_IM-1540-1001/1.png"}, {"caption": "the heart is normal in size the mediastinum is unremarkable the lungs are clear", "image_id": "CXR1591_IM-0384/1.png"}, {"caption": "the heart size and pulmonary vascularity appear within normal limits the patient is status post cabg the fractured xxxx sternotomy xxxx is again seen the lungs are free of focal airspace disease no pleural effusion or pneumothorax is seen", "image_id": "CXR3672_IM-1828/1.png"}, {"caption": "the heart is normal in size the mediastinum is unremarkable the lungs are clear", "image_id": "CXR2631_IM-1118/1.png"}, {"caption": "the cardiomediastinal silhouette and pulmonary vasculature are within normal limits in size the lungs are clear of focal airspace disease, pneumothorax, or pleural effusion there are no acute bony findings", "image_id": "CXR764_IM-2311/1.png"}, {"caption": "the cardiomediastinal silhouette and pulmonary vasculature are within normal limits in size the lungs are clear of focal airspace disease, pneumothorax, or pleural effusion there are no acute bony findings", "image_id": "CXR710_IM-2273/1.png"}, {"caption": "the cardiomediastinal silhouette and pulmonary vasculature are within normal limits in size the lungs are clear of focal airspace disease, pneumothorax, or pleural effusion there are no acute bony findings", "image_id": "CXR3039_IM-1412/1.png"}, {"caption": "the heart is mildly enlarged pulmonary vascularity is increased there is no pleural effusion or pneumothorax there are bilateral interstitial opacities, more prominent in the bases, with xxxx atelectasis no focal infiltrate or mass lesion identified", "image_id": "CXR1255_IM-0172-1001/1.png"}, {"caption": "the heart is normal in size the mediastinum is unremarkable the lungs are clear", "image_id": "CXR386_IM-1954/1.png"}, {"caption": "the cardiomediastinal silhouette and pulmonary vasculature are within normal limits in size the lungs are clear of focal airspace disease, pneumothorax, or pleural effusion there are no acute bony findings", "image_id": "CXR1701_IM-0462/1.png"}, {"caption": "the heart is normal in size the mediastinum is unremarkable the lungs are clear", "image_id": "CXR238_IM-0939/1.png"}, {"caption": "the cardiomediastinal silhouette and pulmonary vasculature are within normal limits in size the lungs are clear of airspace disease, effusion, or pneumothorax there are no acute bony findings", "image_id": "CXR908_IM-2413/1.png"}, {"caption": "the heart is normal in size the mediastinum is unremarkable the lungs are clear", "image_id": "CXR768_IM-2313/1.png"}, {"caption": "the cardiac silhouette is mildly enlarged aorta is tortuous lungs are hypoinflated no focal consolidation, or pleural effusion seen no pneumothorax noted there is a fracture of the mid thready of the right clavicle, mildly displaced", "image_id": "CXR1738_IM-0486/1.png"}, {"caption": "the cardiomediastinal silhouette and pulmonary vasculature are within normal limits in size the lungs are clear of focal airspace disease, pneumothorax, or pleural effusion there are no acute bony findings", "image_id": "CXR968_IM-2458/1.png"}, {"caption": "the cardiomediastinal silhouette and pulmonary vasculature are within normal limits in size the lungs are clear of focal airspace disease, pneumothorax, or pleural effusion there are no acute bony findings", "image_id": "CXR1960_IM-0627/1.png"}, {"caption": "the heart is normal in size the mediastinum is unremarkable the lungs are clear", "image_id": "CXR912_IM-2417/1.png"}, {"caption": "the heart is enlarged the central pulmonary vasculature is engorged no focal airspace consolidation no definite pleural effusion or pneumothorax there are mild degenerative changes of the thoracic spine", "image_id": "CXR2211_IM-0818/1.png"}, {"caption": "the heart is normal in size the mediastinum is unremarkable the lungs are clear", "image_id": "CXR502_IM-2120/1.png"}, {"caption": "the lungs are clear bilaterally specifically, no evidence of focal consolidation, pneumothorax, or pleural effusion cardio mediastinal silhouette is unremarkable visualized osseous structures of the thorax are without acute abnormality", "image_id": "CXR1265_IM-0179/1.png"}, {"caption": "stable cardiomegaly and mediastinal contour lungs are clear without focal consolidation, large pleural effusion, or pneumothorax left basilar airspace opacity xxxx secondary to epicardial fat xxxx stable moderate thoracic levoscoliosis and degenerative changes of the thoracic spine", "image_id": "CXR2355_IM-0919/1.png"}, {"caption": "the heart is normal in size the mediastinum is unremarkable the lungs are clear", "image_id": "CXR3505_IM-1707/1.png"}, {"caption": "the heart is normal in size the mediastinum is unremarkable the lungs are clear", "image_id": "CXR3534_IM-1727/1.png"}, {"caption": "the lungs are clear bilaterally specifically, no evidence of focal consolidation, pneumothorax, or pleural effusion cardio mediastinal silhouette is unremarkable visualized osseous structures of the thorax are without acute abnormality", "image_id": "CXR1110_IM-0076/1.png"}, {"caption": "the lungs are clear there is no pleural effusion or pneumothorax the heart and mediastinum are normal the skeletal structures are normal", "image_id": "CXR1130_IM-0087/1.png"}, {"caption": "the heart is normal in size the mediastinum is unremarkable the lungs are clear", "image_id": "CXR613_IM-2200/1.png"}, {"caption": "the heart size and pulmonary vascularity appear within normal limits the lungs are free of focal airspace disease no pleural effusion or pneumothorax is seen right chest xxxx tip is visualized with tip within the right brachiocephalic vein", "image_id": "CXR2077_IM-0710/1.png"}, {"caption": "the cardiomediastinal silhouette and pulmonary vasculature are within normal limits in size the lungs are clear of focal airspace disease, pneumothorax, or pleural effusion there are no acute bony findings", "image_id": "CXR3981_IM-2039/1.png"}, {"caption": "the cardiomediastinal silhouette is within normal limits for appearance no focal areas of pulmonary consolidation no pneumothorax no pleural effusion the thoracic spine appears intact", "image_id": "CXR3282_IM-1563/1.png"}, {"caption": "the heart is normal in size the aorta is tortuous the lungs are hypoinflated no focal consolidation is seen no large pleural effusion is noted", "image_id": "CXR670_IM-2244/1.png"}, {"caption": "the cardiomediastinal silhouette and pulmonary vasculature are within normal limits in size the lungs are clear of focal airspace disease, pneumothorax, or pleural effusion there are no acute bony findings", "image_id": "CXR3933_IM-2004/1.png"}, {"caption": "the lungs are clear bilaterally specifically, no evidence of focal consolidation, pneumothorax, or pleural effusion cardio mediastinal silhouette is unremarkable visualized osseous structures of the thorax are without acute abnormality", "image_id": "CXR3360_IM-1613/1.png"}, {"caption": "the cardiomediastinal silhouette and pulmonary vasculature are within normal limits in size the lungs are clear of focal airspace disease, pneumothorax, or pleural effusion there are no acute bony findings", "image_id": "CXR367_IM-1826/1.png"}, {"caption": "the heart is normal in size the mediastinum is unremarkable the lungs are clear", "image_id": "CXR1911_IM-0593/1.png"}, {"caption": "the heart is normal in size the mediastinum is unremarkable the lungs are clear", "image_id": "CXR3576_IM-1757/1.png"}, {"caption": "the cardiac contours are normal the lungs are clear thoracic spondylosis", "image_id": "CXR3746_IM-1872/1.png"}, {"caption": "the lungs are clear bilaterally specifically, no evidence of focal consolidation, pneumothorax, or pleural effusion cardio mediastinal silhouette is unremarkable visualized osseous structures of the thorax are without acute abnormality", "image_id": "CXR1280_IM-0187/1.png"}, {"caption": "the cardiomediastinal silhouette and pulmonary vasculature are within normal limits in size the lungs are clear of focal airspace disease, pneumothorax, or pleural effusion there are no acute bony findings", "image_id": "CXR1466_IM-0302/1.png"}, {"caption": "the lungs are clear bilaterally specifically, no evidence of focal consolidation, pneumothorax, or pleural effusion cardiomediastinal silhouette is unremarkable visualized osseous structures of the thorax are without acute abnormality", "image_id": "CXR1574_IM-0374/1.png"}, {"caption": "the heart is normal in size the mediastinum is unremarkable the lungs are clear", "image_id": "CXR1175_IM-0119/1.png"}, {"caption": "the heart is normal in size the mediastinum is unremarkable the lungs are grossly clear bilateral breast prostheses are noted", "image_id": "CXR442_IM-2078/1.png"}, {"caption": "the cardiomediastinal silhouette and pulmonary vasculature are within normal limits in size the lungs are clear of focal airspace disease, pneumothorax, or pleural effusion there are no acute bony findings", "image_id": "CXR1601_IM-0390/1.png"}, {"caption": "the heart is normal in size the mediastinum is unremarkable the lungs are clear", "image_id": "CXR1683_IM-0449/1.png"}, {"caption": "the heart is normal in size the mediastinum is unremarkable the lungs are clear", "image_id": "CXR2210_IM-0817/1.png"}, {"caption": "the cardiomediastinal silhouette and pulmonary vasculature are within normal limits in size the lungs are clear of focal airspace disease, pneumothorax, or pleural effusion there are no acute bony findings", "image_id": "CXR539_IM-2145/1.png"}, {"caption": "the heart size and pulmonary vascularity appear within normal limits the patient is status post cabg the thoracic and upper abdominal aorta appear tortuous, stable since the prior exam the lungs appear clear of focal airspace disease, pleural effusion, or pneumothorax the visualized bony structures are unremarkable", "image_id": "CXR1158_IM-0107/1.png"}, {"caption": "the heart is normal in size the mediastinum is unremarkable the lungs are clear", "image_id": "CXR511_IM-2127/1.png"}, {"caption": "the heart is normal in size the mediastinum is unremarkable the lungs are clear", "image_id": "CXR301_IM-1389/1.png"}, {"caption": "the heart is normal in size the mediastinum is unremarkable there is xxxx patchy opacity in the left upper lobe the lungs are otherwise grossly clear", "image_id": "CXR3378_IM-1627/1.png"}, {"caption": "the cardiomediastinal silhouette and pulmonary vasculature are within normal limits in size the lungs are clear of focal airspace disease, pneumothorax, or pleural effusion there are no acute bony findings", "image_id": "CXR3814_IM-1923/1.png"}, {"caption": "the lungs are hyperexpanded there is a large rounded lucency in the right apex, xxxx by emphysema or pneumatocystis the lungs are otherwise clear there is no pleural effusion or pneumothorax the heart and mediastinum are normal the skeletal structures are normal", "image_id": "CXR929_IM-2427/1.png"}, {"caption": "the heart is normal in size the mediastinum is stable xxxx sternotomy xxxx are again noted the lungs are grossly clear without pleural effusion or pneumothorax", "image_id": "CXR2200_IM-0811/1.png"}, {"caption": "the heart is normal in size the mediastinum is unremarkable the lungs are clear", "image_id": "CXR2579_IM-1078/1.png"}, {"caption": "the heart is normal in size the mediastinum is unremarkable mild thoracolumbar scoliosis is noted the lungs are clear", "image_id": "CXR3428_IM-1657/1.png"}, {"caption": "the cardiomediastinal silhouette and pulmonary vasculature are within normal limits in size the lungs are clear of focal airspace disease, pneumothorax, or pleural effusion there are no acute bony findings", "image_id": "CXR419_IM-2062/1.png"}, {"caption": "the cardiomediastinal silhouette and pulmonary vasculature are within normal limits in size the lungs are clear of focal airspace disease, pneumothorax, or pleural effusion there are no acute bony findings", "image_id": "CXR3976_IM-2035/1.png"}, {"caption": "the heart is normal in size the mediastinum is unremarkable the lungs are clear", "image_id": "CXR1302_IM-0198/1.png"}, {"caption": "the lungs are clear bilaterally specifically, no evidence of focal consolidation, pneumothorax, or pleural effusion cardio mediastinal silhouette is unremarkable visualized osseous structures of the thorax are without acute abnormality", "image_id": "CXR1249_IM-0169/1.png"}, {"caption": "the cardiomediastinal silhouette and pulmonary vasculature are within normal limits in size the lungs are clear of focal airspace disease, pneumothorax, or pleural effusion there are no acute bony findings", "image_id": "CXR2151_IM-0771/1.png"}, {"caption": "the lungs are clear bilaterally specifically, no evidence of focal consolidation, pneumothorax, or pleural effusion cardio mediastinal silhouette is unremarkable visualized osseous structures of the thorax are without acute abnormality", "image_id": "CXR3112_IM-1461/1.png"}, {"caption": "the heart is normal in size the mediastinum is unremarkable mild granulomatous sequela are noted the lungs are grossly clear", "image_id": "CXR1610_IM-0395/1.png"}, {"caption": "the heart is mildly enlarged there are small bilateral pleural effusions, left greater than right no focal airspace opacity, pneumothorax, or pulmonary edema identified stable appearance of the mediastinum and hila stable appearance of the mediastinum and hila xxxx xxxx difference in lung volumes between the two exams accounts for the", "image_id": "CXR1234_IM-0157/1.png"}, {"caption": "the cardiomediastinal silhouette and pulmonary vasculature are within normal limits in size the lungs are clear of focal airspace disease, pneumothorax, or pleural effusion there are no acute bony findings", "image_id": "CXR510_IM-2126/1.png"}, {"caption": "the heart is normal in size the mediastinum is unremarkable the lungs are clear", "image_id": "CXR1515_IM-0333/1.png"}, {"caption": "the cardiac contours are normal the lungs are clear thoracic spondylosis", "image_id": "CXR679_IM-2251/1.png"}, {"caption": "the lungs are clear bilaterally specifically, no evidence of focal consolidation, pneumothorax, or pleural effusion cardio mediastinal silhouette is unremarkable visualized osseous structures of the thorax are without acute abnormality", "image_id": "CXR3204_IM-1513/1.png"}, {"caption": "the cardiomediastinal silhouette and pulmonary vasculature are within normal limits in size the lungs are clear of focal airspace disease, pneumothorax, or pleural effusion there are no acute bony findings", "image_id": "CXR2491_IM-1017/1.png"}, {"caption": "the heart is normal in size the mediastinum is unremarkable the lungs are clear", "image_id": "CXR2148_IM-0767/1.png"}, {"caption": "the heart is normal in size the mediastinum is unremarkable the lungs are grossly clear bilateral breast prostheses are noted", "image_id": "CXR1485_IM-0313/1.png"}, {"caption": "the cardiomediastinal silhouette and pulmonary vasculature are within normal limits there is no pneumothorax or pleural effusion there are no focal areas of consolidation there are t-spine osteophytes", "image_id": "CXR2773_IM-1214/1.png"}, {"caption": "the heart is normal in size the mediastinum is unremarkable the lungs are clear", "image_id": "CXR3898_IM-1978/1.png"}, {"caption": "the cardiomediastinal silhouette and pulmonary vasculature are within normal limits in size the lungs are clear of focal airspace disease, pneumothorax, or pleural effusion there are no acute bony findings", "image_id": "CXR2078_IM-0710/1.png"}, {"caption": "the lungs are clear bilaterally specifically, no evidence of focal consolidation, pneumothorax, or pleural effusion cardio mediastinal silhouette is unremarkable visualized osseous structures of the thorax are without acute abnormality", "image_id": "CXR3798_IM-1911/1.png"}, {"caption": "the heart is normal in size the mediastinum is stable aorta is tortuous xxxx opacities in the lung bases xxxx representing scarring or atelectasis no xxxx infiltrate or effusion", "image_id": "CXR2478_IM-1007/1.png"}, {"caption": "the lungs are clear bilaterally cardiac and mediastinal silhouettes are normal pulmonary vasculature is normal no pneumothorax or pleural effusion no acute bony abnormality", "image_id": "CXR3379_IM-1627/1.png"}, {"caption": "the heart is normal in size the mediastinum is unremarkable xxxx xxxx opacities in the left lower lobe the lungs are mildly hypoinflated there is no pleural effusion or pneumothorax", "image_id": "CXR1034_IM-0028/1.png"}, {"caption": "the heart is normal in size the mediastinum is unremarkable the lungs are clear", "image_id": "CXR721_IM-2282/1.png"}, {"caption": "the heart is normal in size the mediastinum is unremarkable the lungs are hyperinflated with flattening of diaphragms and increased retrosternal airspace xxxx xxxx a tubular structure overlying the left heart xxxx xxxx a 7 mm nodule is present in the posterior left 6th rib xxxx subsegmental atelectasis is present in", "image_id": "CXR628_IM-2208/1.png"}, {"caption": "the cardiomediastinal silhouette and pulmonary vasculature are within normal limits in size the lungs are clear of focal airspace disease, pneumothorax, or pleural effusion there are no acute bony findings", "image_id": "CXR2843_IM-1254-1001/1.png"}, {"caption": "the heart is normal in size the mediastinum is unremarkable the lungs are clear", "image_id": "CXR1393_IM-0251/1.png"}, {"caption": "the heart is normal in size the mediastinum is unremarkable the lungs are clear", "image_id": "CXR3522_IM-1720/1.png"}, {"caption": "the heart is normal in size the mediastinum is unremarkable xxxx xxxx opacities in the left lower lobe, not seen on the lateral xxxx view there is no pneumothorax or effusion", "image_id": "CXR659_IM-2235/1.png"}, {"caption": "the heart is normal in size the mediastinum is unremarkable xxxx xxxx opacities in the left lower lobe the lungs are hypoinflated no pneumothorax or pleural effusion are seen", "image_id": "CXR2130_IM-0755/1.png"}, {"caption": "the heart is normal in size the mediastinum is unremarkable the lungs are clear", "image_id": "CXR1523_IM-0339/1.png"}, {"caption": "the heart is normal in size the mediastinum is unremarkable mild granulomatous sequela are noted the lungs are grossly clear", "image_id": "CXR261_IM-1100/1.png"}, {"caption": "the heart is normal in size the mediastinum is unremarkable the lungs are clear", "image_id": "CXR1919_IM-0598/1.png"}, {"caption": "the heart is normal in size the mediastinum is unremarkable the lungs are clear", "image_id": "CXR1853_IM-0555/1.png"}, {"caption": "the cardiomediastinal silhouette and pulmonary vasculature are within normal limits in size the lungs are clear of focal airspace disease, pneumothorax, or pleural effusion there are no acute bony findings", "image_id": "CXR2787_IM-1222/1.png"}, {"caption": "the cardiomediastinal silhouette and pulmonary vasculature are within normal limits in size the lungs are clear of focal airspace disease, pneumothorax, or pleural effusion there are no acute bony findings", "image_id": "CXR2108_IM-0738/1.png"}, {"caption": "the heart is normal in size the mediastinum is unremarkable the lungs are clear", "image_id": "CXR450_IM-2082/1.png"}, {"caption": "the heart is normal in size the mediastinum is unremarkable the lungs are clear", "image_id": "CXR1681_IM-0448/1.png"}, {"caption": "the cardiac silhouette is mildly enlarged mediastinal contours are within normal limits pulmonary vasculature is unremarkable there is a large right-sided pleural effusion, causing mild atelectasis in the right lung base no pneumothorax is seen there are no acute bony findings", "image_id": "CXR3519_IM-1717/1.png"}, {"caption": "the cardiomediastinal silhouette and pulmonary vasculature are within normal limits in size the lungs are clear of focal airspace disease, pneumothorax, or pleural effusion there are no acute bony findings", "image_id": "CXR1685_IM-0449/1.png"}, {"caption": "the heart is normal in size the mediastinum is unremarkable the lungs are hypoinflated costophrenic xxxx are blunted, xxxx corresponding to small bilateral pleural effusions no focal consolidation is seen", "image_id": "CXR2733_IM-1189/1.png"}, {"caption": "the heart is normal in size the mediastinum is unremarkable the lungs are clear", "image_id": "CXR3849_IM-1947/1.png"}, {"caption": "the lungs are clear bilaterally specifically, no evidence of focal consolidation, pneumothorax, or pleural effusion cardio mediastinal silhouette is unremarkable visualized osseous structures of the thorax are without acute abnormality", "image_id": "CXR745_IM-2299/1.png"}, {"caption": "the heart is normal in size the mediastinum is unremarkable the lungs are clear", "image_id": "CXR2052_IM-0690/1.png"}, {"caption": "the heart is normal in size the mediastinum is unremarkable the lungs are grossly clear bilateral breast prostheses are noted", "image_id": "CXR2074_IM-0708/1.png"}, {"caption": "the heart is normal in size the mediastinum is unremarkable the lungs are clear", "image_id": "CXR543_IM-2148/1.png"}, {"caption": "the heart is enlarged the central pulmonary vasculature is engorged no focal airspace consolidation no definite pleural effusion seen no visible pneumothorax there are dense calcific nodules in the left midlung bilateral upper lobe granulomas/calcified granulomas", "image_id": "CXR2259_IM-0850/1.png"}, {"caption": "the lungs are clear bilaterally cardiac and mediastinal silhouettes are normal pulmonary vasculature is normal no pneumothorax or pleural effusion no acute bony abnormality", "image_id": "CXR106_IM-0042/1.png"}, {"caption": "the heart is normal in size the mediastinum is unremarkable the lungs are clear", "image_id": "CXR76_IM-2309/1.png"}, {"caption": "the lungs are clear there is no pleural effusion or pneumothorax the heart and mediastinum are normal the skeletal structures are normal", "image_id": "CXR3139_IM-1476/1.png"}, {"caption": "the cardiomediastinal silhouette and pulmonary vasculature are within normal limits there is no pneumothorax or pleural effusion there are no focal areas of consolidation there are t-spine osteophytes", "image_id": "CXR3449_IM-1672/1.png"}, {"caption": "the heart is normal in size the mediastinum is unremarkable the lungs are clear", "image_id": "CXR622_IM-2204/1.png"}, {"caption": "the heart is normal in size the mediastinum is unremarkable there is patchy infiltrate within the right lower lobe mild xxxx opacities in the left midlung the soft tissues and osseous structures are normal", "image_id": "CXR3411_IM-1649-0001/1.png"}, {"caption": "the heart is normal in size the mediastinum is unremarkable the lungs are clear there is stable position of left xxxx-a-xxxx", "image_id": "CXR260_IM-1090/1.png"}, {"caption": "the heart is normal in size the mediastinum is unremarkable there is patchy infiltrate in the right lower lobe and possibly left lower lobe in the appropriate clinical setting an early infiltrate cannot be excluded there is no pneumothorax", "image_id": "CXR145_IM-0290/1.png"}, {"caption": "the heart is normal in size the mediastinum is unremarkable the lungs are clear", "image_id": "CXR429_IM-2070/1.png"}, {"caption": "the lungs are hyperexpanded there are scattered xxxx bilateral opacities, most prominent in the lower lobes there is no focal airspace consolidation no pleural effusion or pneumothorax heart size is normal there are calcified mediastinal lymph xxxx suggesting prior granulomatous disease there are degenerative changes of the spine", "image_id": "CXR1113_IM-0078/1.png"}, {"caption": "xxxx sternotomy xxxx remain in xxxx stable position cardiomediastinal silhouette is stable and xxxx xxxx stable from prior the lungs are normally inflated with no focal airspace disease, pleural effusion, or pneumothorax stable postsurgical changes of cabg no acute bony abnormality", "image_id": "CXR3878_IM-1968/1.png"}, {"caption": "the cardiomediastinal silhouette and pulmonary vasculature are within normal limits in size the lungs are clear of focal airspace disease, pneumothorax, or pleural effusion there are no acute bony findings", "image_id": "CXR1429_IM-0275/1.png"}, {"caption": "the cardiomediastinal silhouette and pulmonary vasculature are within normal limits in size the lungs are clear of focal airspace disease, pneumothorax, or pleural effusion there are no acute bony findings", "image_id": "CXR753_IM-2306/1.png"}, {"caption": "the cardiomediastinal silhouette and pulmonary vasculature are within normal limits in size the lungs are clear of focal airspace disease, pneumothorax, or pleural effusion there are no acute bony findings", "image_id": "CXR950_IM-2446/1.png"}, {"caption": "the lungs are clear bilaterally specifically, no evidence of focal consolidation, pneumothorax, or pleural effusion cardio mediastinal silhouette is unremarkable visualized osseous structures of the thorax are without acute abnormality", "image_id": "CXR3772_IM-1891/1.png"}, {"caption": "the lungs are clear bilaterally specifically, no evidence of focal consolidation, pneumothorax, or pleural effusion cardio mediastinal silhouette is unremarkable visualized osseous structures of the thorax are without acute abnormality", "image_id": "CXR458_IM-2089/1.png"}, {"caption": "the heart is normal in size the mediastinum is unremarkable the lungs are clear", "image_id": "CXR64_IM-2218/1.png"}, {"caption": "the lungs are clear bilaterally specifically, no evidence of focal consolidation, pneumothorax, or pleural effusion cardio mediastinal silhouette is unremarkable visualized osseous structures of the thorax are without acute abnormality", "image_id": "CXR1004_IM-0005/1.png"}, {"caption": "the heart is normal in size the mediastinum is unremarkable the lungs are clear", "image_id": "CXR1708_IM-0466/1.png"}, {"caption": "the heart is normal in size the mediastinum is unremarkable the lungs are clear", "image_id": "CXR49_IM-2110/1.png"}]
