# Supplementary material for: PeFoMed: Parameter efficient fine-tuning of multimodal large language models for medical CXR
Source: Sci Rep. 2026 Apr 21;16:18729. doi: 10.1038/s41598-026-47871-2 (PMC13273104; doi:10.1038/s41598-026-47871-2)
Supplement: Supplementary file 2 — Supplementary Information 2. [file 41598_2026_47871_MOESM2_ESM.zip › human evaluation/gpt_eval/iuxray_stage2_answers.json]

[{"caption": "the heart is normal in size the mediastinum is unremarkable the lungs are clear there is no pneumothorax or pleural effusion there is no focal air space opacity", "image_id": "CXR3030_IM-1405/0.png"}, {"caption": "the heart is normal in size the mediastinum is unremarkable the lungs are clear", "image_id": "CXR3957_IM-2022/0.png"}, {"caption": "the heart is normal in size the mediastinum is unremarkable the lungs are clear there is no pneumothorax or pleural effusion there is no acute bony abnormality", "image_id": "CXR1347_IM-0225/0.png"}, {"caption": "the heart is normal in size the mediastinum is unremarkable the lungs are clear", "image_id": "CXR34_IM-1644/0.png"}, {"caption": "the heart is normal in size the mediastinum is unremarkable the lungs are clear", "image_id": "CXR1176_IM-0119/0.png"}, {"caption": "the heart is normal in size the mediastinum is unremarkable the lungs are clear", "image_id": "CXR2480_IM-1009/0.png"}, {"caption": "the heart is normal in size and contour the mediastinum is unremarkable the lungs are clear", "image_id": "CXR1005_IM-0006/0.png"}, {"caption": "the heart is normal in size the mediastinum is unremarkable the lungs are clear there is no pneumothorax or pleural effusion there is no focal air space opacity", "image_id": "CXR325_IM-1539/0.png"}, {"caption": "the heart is normal in size the mediastinum is unremarkable the lungs are clear", "image_id": "CXR3991_IM-2044/0.png"}, {"caption": "the heart is normal in size the mediastinum is unremarkable the lungs are clear without focal airspace disease, pleural effusion, or pneumothorax there is no acute bony abnormality", "image_id": "CXR3460_IM-1681/0.png"}, {"caption": "the heart is normal in size the mediastinum is unremarkable the lungs are clear", "image_id": "CXR1425_IM-0272/0.png"}, {"caption": "the heart is normal in size the mediastinum is unremarkable the lungs are clear there is no pneumothorax or pleural effusion", "image_id": "CXR1966_IM-0629/0.png"}, {"caption": "the heart is normal in size the mediastinum is unremarkable the lungs are clear without focal infiltrates there is no pneumothorax or pleural effusion", "image_id": "CXR2686_IM-1158/0.png"}, {"caption": "the heart is normal in size the mediastinum is unremarkable the lungs are clear", "image_id": "CXR3445_IM-1668/0.png"}, {"caption": "the heart is normal in size the mediastinum is unremarkable the lungs are clear there is no pneumothorax or pleural effusion there is no acute bony abnormality", "image_id": "CXR3734_IM-1866/0.png"}, {"caption": "the heart is normal in size the mediastinum is unremarkable the lungs are clear there is no pneumothorax or pleural effusion there is no focal air space opacity", "image_id": "CXR344_IM-1664/0.png"}, {"caption": "the heart is normal in size the mediastinum is unremarkable the lungs are clear there is no pleural effusion or pneumothorax there is no acute bony abnormality", "image_id": "CXR3335_IM-1598/0.png"}, {"caption": "the heart is normal in size and contour the mediastinum is unremarkable the lungs are clear there is no pneumothorax or pleural effusion there is no acute bony abnormality", "image_id": "CXR1997_IM-0651/0.png"}, {"caption": "the heart is normal in size the mediastinum is unremarkable the lungs are clear", "image_id": "CXR1259_IM-0175/0.png"}, {"caption": "the heart is normal in size the mediastinum is unremarkable the lungs are clear", "image_id": "CXR1812_IM-0525/0.png"}, {"caption": "the heart size and mediastinal silhouette are within normal limits the lungs are clear of focal airspace disease there is no pneumothorax or pleural effusion", "image_id": "CXR2232_IM-0832/0.png"}, {"caption": "the heart is normal in size and contour the mediastinum is unremarkable the lungs are clear", "image_id": "CXR2734_IM-1189/0.png"}, {"caption": "the heart is normal in size the mediastinum is unremarkable the lungs are clear", "image_id": "CXR2098_IM-0728/0.png"}, {"caption": "the heart is normal in size the mediastinum is unremarkable the lungs are clear there is no pneumothorax or pleural effusion", "image_id": "CXR2099_IM-0729/0.png"}, {"caption": "the heart size and mediastinal contour are normal the lungs are clear there is no pleural effusion or pneumothorax there is no acute bony abnormality", "image_id": "CXR3883_IM-1971/0.png"}, {"caption": "the heart is normal in size the mediastinum is unremarkable the lungs are clear there is no pleural effusion or pneumothorax there is no acute bony abnormality", "image_id": "CXR269_IM-1161/0.png"}, {"caption": "the heart is normal in size the mediastinum is unremarkable the lungs are clear", "image_id": "CXR1854_IM-0555/0.png"}, {"caption": "the heart is normal in size the mediastinum is unremarkable the lungs are clear", "image_id": "CXR1467_IM-0302/0.png"}, {"caption": "the heart is normal in size the mediastinum is unremarkable the lungs are clear", "image_id": "CXR3098_IM-1450/0.png"}, {"caption": "the heart is normal in size the mediastinum is unremarkable the lungs are clear there is no pneumothorax or pleural effusion there is no acute bony abnormality", "image_id": "CXR1008_IM-0009/0.png"}, {"caption": "the heart is normal in size the mediastinum is unremarkable the lungs are clear", "image_id": "CXR1632_IM-0413/0.png"}, {"caption": "the heart is normal in size the mediastinum is unremarkable the lungs are clear there is no pneumothorax or pleural effusion there is no acute bony abnormality", "image_id": "CXR2851_IM-1260-0001/0.png"}, {"caption": "the heart is normal in size the mediastinum is unremarkable the lungs are clear", "image_id": "CXR3427_IM-1657/0.png"}, {"caption": "the heart is normal in size the mediastinum is unremarkable the lungs are clear", "image_id": "CXR2005_IM-0656/0.png"}, {"caption": "the heart is normal in size the mediastinum is unremarkable the lungs are clear", "image_id": "CXR879_IM-2393/0.png"}, {"caption": "the heart is normal in size the mediastinum is unremarkable the lungs are clear there is no pleural effusion or pneumothorax", "image_id": "CXR632_IM-2213/0.png"}, {"caption": "the heart is normal in size the mediastinum is unremarkable the lungs are clear", "image_id": "CXR328_IM-1560/0.png"}, {"caption": "the heart is normal in size the mediastinum is unremarkable the lungs are clear", "image_id": "CXR3059_IM-1425/0.png"}, {"caption": "the heart size is normal the mediastinum is unremarkable the lungs are clear no pneumothorax or pleural effusion", "image_id": "CXR869_IM-2389/0.png"}, {"caption": "the heart is normal in size and contour the mediastinum is unremarkable the lungs are clear", "image_id": "CXR1209_IM-0142/0.png"}, {"caption": "the heart size and mediastinal contour are normal the lungs are clear without focal airspace disease, pleural effusion, or pneumothorax there is no acute bony abnormality", "image_id": "CXR487_IM-2110/0.png"}, {"caption": "the heart is normal in size the mediastinum is unremarkable the lungs are clear", "image_id": "CXR1831_IM-0538/0.png"}, {"caption": "the lungs are clear bilaterally no focal consolidation, pleural effusion, or pneumothorax heart size is normal", "image_id": "CXR1434_IM-0279/0.png"}, {"caption": "the heart is normal in size the mediastinum is unremarkable the lungs are clear", "image_id": "CXR735_IM-2294/0.png"}, {"caption": "the heart is normal in size the mediastinum is unremarkable the lungs are clear", "image_id": "CXR588_IM-2183/0.png"}, {"caption": "the heart is normal in size the mediastinum is unremarkable the lungs are clear", "image_id": "CXR2953_IM-1351/0.png"}, {"caption": "the heart is normal in size the mediastinum is unremarkable the lungs are clear", "image_id": "CXR43_IM-2070/0.png"}, {"caption": "the heart is normal in size the mediastinum is unremarkable the lungs are clear", "image_id": "CXR3495_IM-1700/0.png"}, {"caption": "the heart is normal in size the mediastinum is unremarkable the lungs are clear", "image_id": "CXR3867_IM-1960/0.png"}, {"caption": "the heart is normal in size the mediastinum is unremarkable the lungs are clear without focal consolidation, pleural effusion, or pneumothorax there is no acute bony abnormality", "image_id": "CXR1931_IM-0602/0.png"}, {"caption": "the heart size and cardiomediastinal silhouette are within normal limits the lungs are clear without focal airspace disease, pleural effusion, or pneumothorax there is no acute bony abnormality", "image_id": "CXR3126_IM-1470/0.png"}, {"caption": "the heart is normal in size the mediastinum is unremarkable the lungs are clear there is no pneumothorax or pleural effusion", "image_id": "CXR2796_IM-1228/0.png"}, {"caption": "the heart size and cardiomediastinal silhouette are within normal limits the lungs are clear without focal airspace disease, pleural effusion, or pneumothorax there is no acute bony abnormality", "image_id": "CXR1309_IM-0201-1001/0.png"}, {"caption": "the heart is normal in size the mediastinum is unremarkable the lungs are clear", "image_id": "CXR3194_IM-1505/0.png"}, {"caption": "the heart is normal in size the mediastinum is unremarkable the lungs are clear", "image_id": "CXR3778_IM-1894/0.png"}, {"caption": "the heart is normal in size the mediastinum is unremarkable the lungs are clear", "image_id": "CXR2889_IM-1291/0.png"}, {"caption": "the heart is normal in size the mediastinum is unremarkable the lungs are clear without evidence of focal airspace disease there is no pneumothorax or pleural effusion", "image_id": "CXR497_IM-2114/0.png"}, {"caption": "the heart is normal in size the mediastinum is unremarkable the lungs are clear without focal airspace disease, pleural effusion, or pneumothorax there is no acute bony abnormality", "image_id": "CXR3763_IM-1883/0.png"}, {"caption": "the heart size and cardiomediastinal silhouette are within normal limits for size and contour the lungs are clear of focal airspace disease there is no pneumothorax or pleural effusion there are no acute bony abnormalities", "image_id": "CXR2020_IM-0668/0.png"}, {"caption": "the heart is normal in size the mediastinum is unremarkable the lungs are clear", "image_id": "CXR1190_IM-0128/0.png"}, {"caption": "the heart is normal in size the mediastinum is unremarkable the lungs are clear there is no pneumothorax or pleural effusion there is no acute bony abnormality", "image_id": "CXR1373_IM-0240/0.png"}, {"caption": "the heart is normal in size the mediastinum is unremarkable the lungs are clear there is no pleural effusion or pneumothorax", "image_id": "CXR2592_IM-1084/0.png"}, {"caption": "the lungs are clear bilaterally no focal consolidation, pleural effusion, or pneumothorax is seen cardiomediastinal silhouette is unremarkable", "image_id": "CXR3890_IM-1973/0.png"}, {"caption": "the heart is normal in size the mediastinum is unremarkable the lungs are clear without evidence of focal consolidation, pleural effusion, or pneumothorax there is no acute bony abnormality", "image_id": "CXR3902_IM-1981/0.png"}, {"caption": "the heart is normal in size the mediastinum is unremarkable the lungs are clear", "image_id": "CXR932_IM-2430/0.png"}, {"caption": "the heart is normal in size the mediastinum is unremarkable the lungs are clear there is no pneumothorax or pleural effusion", "image_id": "CXR1454_IM-0293/0.png"}, {"caption": "the heart is normal in size the mediastinum is unremarkable the lungs are clear", "image_id": "CXR2413_IM-0959/0.png"}, {"caption": "the heart is normal in size and contour the mediastinum is unremarkable the lungs are clear", "image_id": "CXR2910_IM-1314/0.png"}, {"caption": "the heart is normal in size the mediastinum is unremarkable the lungs are clear", "image_id": "CXR3603_IM-1779/0.png"}, {"caption": "the heart is normal in size the mediastinum is unremarkable the lungs are clear", "image_id": "CXR2862_IM-1270/0.png"}, {"caption": "the heart is normal in size the mediastinum is unremarkable the lungs are clear", "image_id": "CXR1535_IM-0346/0.png"}, {"caption": "the heart is normal in size the mediastinum is unremarkable the lungs are clear", "image_id": "CXR771_IM-2316/0.png"}, {"caption": "the heart is normal in size the mediastinum is unremarkable the lungs are clear", "image_id": "CXR3845_IM-1945/0.png"}, {"caption": "the heart is normal in size the mediastinum is unremarkable the lungs are clear", "image_id": "CXR1188_IM-0127/0.png"}, {"caption": "the heart is normal in size the mediastinum is unremarkable the lungs are clear there is no pneumothorax or pleural effusion", "image_id": "CXR3587_IM-1765/0.png"}, {"caption": "the heart is normal in size the mediastinum is unremarkable the lungs are clear", "image_id": "CXR3962_IM-2027/0.png"}, {"caption": "the heart is normal in size the mediastinum is unremarkable the lungs are clear there is no pleural effusion or pneumothorax there is no acute bony abnormality", "image_id": "CXR1932_IM-0603/0.png"}, {"caption": "the heart is normal in size the mediastinum is unremarkable the lungs are clear there is no pneumothorax or pleural effusion", "image_id": "CXR86_IM-2380/0.png"}, {"caption": "the heart is normal in size the mediastinum is unremarkable the lungs are clear", "image_id": "CXR1796_IM-0517/0.png"}, {"caption": "the heart is normal in size the mediastinum is unremarkable the lungs are clear", "image_id": "CXR3203_IM-1513/0.png"}, {"caption": "the heart is normal in size the mediastinum is unremarkable the lungs are clear", "image_id": "CXR474_IM-2101/0.png"}, {"caption": "the heart is normal in size the mediastinum is unremarkable the lungs are clear", "image_id": "CXR3106_IM-1456/0.png"}, {"caption": "the heart size and mediastinal contour are normal the lungs are clear without focal consolidation, pleural effusion, or pneumothorax there is no acute bony abnormality", "image_id": "CXR39_IM-1978/0.png"}, {"caption": "the heart is normal in size the mediastinum is unremarkable the lungs are clear", "image_id": "CXR1191_IM-0128/0.png"}, {"caption": "the heart is normal in size the mediastinum is unremarkable the lungs are clear", "image_id": "CXR1205_IM-0138/0.png"}, {"caption": "the heart is normal in size the mediastinum is unremarkable the lungs are clear there is no pneumothorax or pleural effusion the xxxx are intact", "image_id": "CXR578_IM-2176/0.png"}, {"caption": "the heart is normal in size the mediastinum is unremarkable the lungs are clear", "image_id": "CXR3192_IM-1505/0.png"}, {"caption": "the heart size and mediastinal contour are normal the lungs are clear without focal airspace disease, pleural effusion, or pneumothorax there is no acute bony abnormality", "image_id": "CXR785_IM-2325/0.png"}, {"caption": "the heart is normal in size the mediastinum is unremarkable the lungs are clear", "image_id": "CXR1544_IM-0354/0.png"}, {"caption": "the heart is normal in size the mediastinum is unremarkable the lungs are clear there is no pneumothorax or pleural effusion there is no acute bony abnormality", "image_id": "CXR692_IM-2258/0.png"}, {"caption": "the heart is normal in size the mediastinum is unremarkable the lungs are clear there is no pneumothorax or pleural effusion the xxxx are intact", "image_id": "CXR1860_IM-0558/0.png"}, {"caption": "the heart size is normal the mediastinum is unremarkable the lungs are clear no pneumothorax or pleural effusion", "image_id": "CXR3687_IM-1838/0.png"}, {"caption": "the heart is normal in size the mediastinum is unremarkable the lungs are clear there is no pneumothorax or pleural effusion the xxxx are intact", "image_id": "CXR1256_IM-0173/0.png"}, {"caption": "the heart is normal in size the mediastinum is unremarkable the lungs are clear there is no pleural effusion or pneumothorax there is no focal air space opacity", "image_id": "CXR3595_IM-1773-0001/0.png"}, {"caption": "the heart is normal in size the mediastinum is unremarkable the lungs are clear there is no pneumothorax or pleural effusion the xxxx are intact", "image_id": "CXR3066_IM-1430/0.png"}, {"caption": "the heart size and mediastinal contour are normal the lungs are clear without focal consolidation, pneumothorax, or pleural effusion there is no acute bony abnormality", "image_id": "CXR2336_IM-0903/0.png"}, {"caption": "the heart is normal in size the mediastinum is unremarkable the lungs are clear there is no pneumothorax or pleural effusion there is no acute bony abnormality", "image_id": "CXR569_IM-2169-0001/0.png"}, {"caption": "the heart is normal in size and contour the mediastinum is unremarkable the lungs are clear", "image_id": "CXR1608_IM-0394/0.png"}, {"caption": "the heart is normal in size the mediastinum is unremarkable the lungs are clear there is no pleural effusion or pneumothorax there is no acute bony abnormality", "image_id": "CXR2965_IM-1358/0.png"}, {"caption": "the heart is normal in size and contour the mediastinum is unremarkable the lungs are clear without focal consolidation, pleural effusion, or pneumothorax there is no acute bony abnormality", "image_id": "CXR3922_IM-1996-0001/0.png"}, {"caption": "the heart is normal in size and contour the mediastinum is unremarkable the lungs are clear", "image_id": "CXR913_IM-2417/0.png"}, {"caption": "the heart is normal in size the mediastinum is unremarkable the lungs are clear without focal infiltrate there is no pneumothorax or pleural effusion", "image_id": "CXR2146_IM-0766/0.png"}, {"caption": "the heart is normal in size the mediastinum is unremarkable the lungs are clear", "image_id": "CXR1642_IM-0421/0.png"}, {"caption": "the heart is normal in size the mediastinum is unremarkable the lungs are clear there is no pneumothorax or pleural effusion", "image_id": "CXR3508_IM-1710/0.png"}, {"caption": "the heart is normal in size the mediastinum is unremarkable the lungs are clear without focal consolidation, pleural effusion, or pneumothorax there is no acute bony abnormality", "image_id": "CXR2088_IM-0719/0.png"}, {"caption": "the heart is normal in size the mediastinum is unremarkable the lungs are clear", "image_id": "CXR1470_IM-0303/0.png"}, {"caption": "the heart is normal in size the mediastinum is unremarkable the lungs are clear there is no pneumothorax or pleural effusion there is no focal air space opacity", "image_id": "CXR3521_IM-1719/0.png"}, {"caption": "the heart is normal in size the mediastinum is unremarkable the lungs are clear there is no pneumothorax or pleural effusion the xxxx are intact", "image_id": "CXR1015_IM-0001/0.png"}, {"caption": "the heart is normal in size the mediastinum is unremarkable the lungs are clear", "image_id": "CXR1460_IM-0298/0.png"}, {"caption": "the heart is normal in size the mediastinum is unremarkable the lungs are clear", "image_id": "CXR3993_IM-2044/0.png"}, {"caption": "the heart is normal in size the mediastinum is unremarkable the lungs are clear", "image_id": "CXR2445_IM-0981/0.png"}, {"caption": "the heart is normal in size the mediastinum is unremarkable the lungs are clear", "image_id": "CXR3472_IM-1688/0.png"}, {"caption": "the heart is normal in size the mediastinum is unremarkable the lungs are clear", "image_id": "CXR1277_IM-0185/0.png"}, {"caption": "the heart is normal in size the mediastinum is unremarkable the lungs are clear", "image_id": "CXR3016_IM-1392/0.png"}, {"caption": "the heart is normal in size the mediastinum is unremarkable the lungs are clear", "image_id": "CXR1377_IM-0242/0.png"}, {"caption": "the heart is normal in size the mediastinum is unremarkable the lungs are clear", "image_id": "CXR3221_IM-1522/0.png"}, {"caption": "the heart is normal in size the mediastinum is unremarkable the lungs are clear there is no pneumothorax or pleural effusion there is no focal air space opacity", "image_id": "CXR2575_IM-1075/0.png"}, {"caption": "the heart is normal in size the mediastinum is unremarkable the lungs are clear", "image_id": "CXR2531_IM-1045/0.png"}, {"caption": "the heart is normal in size and contour the mediastinum is unremarkable the lungs are clear", "image_id": "CXR2378_IM-0938/0.png"}, {"caption": "the heart is normal in size the mediastinum is unremarkable the lungs are clear there is no pneumothorax or pleural effusion", "image_id": "CXR2159_IM-0776/0.png"}, {"caption": "the heart is normal in size the mediastinum is unremarkable the lungs are clear", "image_id": "CXR2401_IM-0950/0.png"}, {"caption": "the heart is normal in size the mediastinum is unremarkable the lungs are clear there is no pleural effusion or pneumothorax the xxxx are intact", "image_id": "CXR1269_IM-0181/0.png"}, {"caption": "the heart is normal in size the mediastinum is unremarkable the lungs are clear without focal airspace disease there is no pneumothorax or pleural effusion", "image_id": "CXR2314_IM-0889/0.png"}, {"caption": "the heart size and cardiomediastinal silhouette are within normal limits for size and contour the lungs are clear of focal airspace disease, pleural effusion, or pneumothorax there is no acute bony abnormality", "image_id": "CXR1126_IM-0082/0.png"}, {"caption": "the heart is normal in size the mediastinum is unremarkable the lungs are clear", "image_id": "CXR2768_IM-1212/0.png"}, {"caption": "the heart is normal in size the mediastinum is unremarkable the lungs are clear", "image_id": "CXR1399_IM-0255/0.png"}, {"caption": "the heart is normal in size the mediastinum is unremarkable the lungs are clear", "image_id": "CXR2446_IM-0982/0.png"}, {"caption": "the heart is normal in size the mediastinum is unremarkable the lungs are clear without focal airspace disease there is no pneumothorax or pleural effusion", "image_id": "CXR3281_IM-1562/0.png"}, {"caption": "the heart is normal in size the mediastinum is unremarkable the lungs are clear", "image_id": "CXR3124_IM-1468/0.png"}, {"caption": "the heart is normal in size and contour the mediastinum is unremarkable the lungs are clear there is no pneumothorax or pleural effusion there is no acute bony abnormality", "image_id": "CXR2327_IM-0898/0.png"}, {"caption": "the heart is normal in size the mediastinum is unremarkable the lungs are clear there is no pleural effusion or pneumothorax there is no acute bony abnormality", "image_id": "CXR3546_IM-1738/0.png"}, {"caption": "the heart is normal in size the mediastinum is unremarkable the lungs are clear there is no pneumothorax or pleural effusion there is no acute bony abnormality", "image_id": "CXR831_IM-2358/0.png"}, {"caption": "the heart size and mediastinal contour are normal the lungs are clear without focal airspace disease, pleural effusion, or pneumothorax there is no acute bony abnormality", "image_id": "CXR404_IM-2052/0.png"}, {"caption": "the heart is normal in size the mediastinum is unremarkable the lungs are clear", "image_id": "CXR1899_IM-0582/0.png"}, {"caption": "the heart is normal in size and contour the mediastinum is unremarkable the lungs are clear", "image_id": "CXR1530_IM-0344/0.png"}, {"caption": "the heart is normal in size the mediastinum is unremarkable the lungs are clear", "image_id": "CXR617_IM-2200/0.png"}, {"caption": "the heart size and mediastinal contour are normal the lungs are clear without focal consolidation, pneumothorax, or pleural effusion there is no acute bony abnormality", "image_id": "CXR1799_IM-0519/0.png"}, {"caption": "the heart is normal in size the mediastinum is unremarkable the lungs are clear there is no pneumothorax or pleural effusion there is no acute bony abnormality", "image_id": "CXR3340_IM-1601/0.png"}, {"caption": "the heart is normal in size the mediastinum is unremarkable the lungs are clear", "image_id": "CXR584_IM-2181/0.png"}, {"caption": "the heart is normal in size and contour the mediastinum is unremarkable the lungs are clear there is no pleural effusion or pneumothorax there is no acute bony abnormality", "image_id": "CXR1210_IM-0142/0.png"}, {"caption": "the heart is normal in size the mediastinum is unremarkable the lungs are clear there is no pneumothorax or pleural effusion", "image_id": "CXR2713_IM-1180/0.png"}, {"caption": "the heart is normal in size the mediastinum is unremarkable the lungs are clear there is no pneumothorax or pleural effusion", "image_id": "CXR1471_IM-0304/0.png"}, {"caption": "the heart is normal in size the mediastinum is unremarkable the lungs are clear there is no pleural effusion or pneumothorax", "image_id": "CXR3712_IM-1854/0.png"}, {"caption": "the heart is normal in size the mediastinum is unremarkable the lungs are clear", "image_id": "CXR1046_IM-0036/0.png"}, {"caption": "the heart is normal in size the mediastinum is unremarkable the lungs are clear there is no pleural effusion or pneumothorax", "image_id": "CXR2559_IM-1063/0.png"}, {"caption": "the heart is normal in size the mediastinum is unremarkable the lungs are clear", "image_id": "CXR3155_IM-1486/0.png"}, {"caption": "the heart is normal in size the mediastinum is unremarkable the lungs are clear there is no pleural effusion or pneumothorax the xxxx are intact", "image_id": "CXR2545_IM-1054/0.png"}, {"caption": "the heart is normal in size the mediastinum is unremarkable the lungs are clear", "image_id": "CXR2190_IM-0800/0.png"}, {"caption": "the lungs are clear bilaterally no focal consolidation, pleural effusion, or pneumothorax is seen cardiomediastinal silhouette is unremarkable", "image_id": "CXR1404_IM-0258/0.png"}, {"caption": "the heart is normal in size the mediastinum is unremarkable the lungs are clear", "image_id": "CXR356_IM-1744/0.png"}, {"caption": "the heart is normal in size the mediastinum is unremarkable the lungs are clear", "image_id": "CXR292_IM-1322/0.png"}, {"caption": "the heart is normal in size the mediastinum is unremarkable the lungs are clear", "image_id": "CXR608_IM-2196/0.png"}, {"caption": "the heart is normal in size the mediastinum is unremarkable the lungs are clear", "image_id": "CXR30_IM-1385/0.png"}, {"caption": "the heart is normal in size the mediastinum is unremarkable the lungs are clear", "image_id": "CXR2799_IM-1231/0.png"}, {"caption": "the heart is normal in size the mediastinum is unremarkable the lungs are clear without focal consolidation, pleural effusion, or pneumothorax there is no acute bony abnormality", "image_id": "CXR3388_IM-1633/0.png"}, {"caption": "the heart is normal in size the mediastinum is unremarkable the lungs are clear", "image_id": "CXR3657_IM-1818/0.png"}, {"caption": "the heart is normal in size and contour the mediastinum is unremarkable the lungs are clear", "image_id": "CXR1253_IM-0171-0001/0.png"}, {"caption": "the heart is normal in size the mediastinum is unremarkable the lungs are clear", "image_id": "CXR2197_IM-0807/0.png"}, {"caption": "the heart is normal in size the mediastinum is unremarkable the lungs are clear there is no pleural effusion or pneumothorax there is no acute bony abnormality", "image_id": "CXR3651_IM-1813/0.png"}, {"caption": "the heart is normal in size and contour the mediastinum is unremarkable the lungs are clear without focal airspace disease there is no pneumothorax or pleural effusion", "image_id": "CXR3171_IM-1494/0.png"}, {"caption": "the heart is normal in size the mediastinum is unremarkable the lungs are clear", "image_id": "CXR2081_IM-0713/0.png"}, {"caption": "the heart is normal in size the mediastinum is unremarkable the lungs are clear", "image_id": "CXR379_IM-1903/0.png"}, {"caption": "the heart is normal in size the mediastinum is unremarkable the lungs are clear", "image_id": "CXR1965_IM-0629/0.png"}, {"caption": "the heart is normal in size the mediastinum is unremarkable the lungs are clear", "image_id": "CXR663_IM-2239/0.png"}, {"caption": "the heart is normal in size the mediastinum is unremarkable the lungs are clear without focal infiltrates there is no pneumothorax or pleural effusion", "image_id": "CXR23_IM-0879/0.png"}, {"caption": "the heart is normal in size the mediastinum is unremarkable the lungs are clear there is no pneumothorax or pleural effusion there is no acute bony abnormality", "image_id": "CXR353_IM-1726/0.png"}, {"caption": "the heart size and mediastinal contour are normal the lungs are clear without focal consolidation, pleural effusion, or pneumothorax there is no acute bony abnormality", "image_id": "CXR3958_IM-2022/0.png"}, {"caption": "the heart size and mediastinal contour are normal the lungs are clear without focal consolidation, pleural effusion, or pneumothorax there is no acute bony abnormality", "image_id": "CXR1539_IM-0349/0.png"}, {"caption": "the heart size is normal the lungs are clear bilaterally no pneumothorax or pleural effusion no focal airspace consolidation no pneumonia no acute bone abnormality", "image_id": "CXR2285_IM-0870/0.png"}, {"caption": "the heart is normal in size the mediastinum is unremarkable the lungs are clear there is no pleural effusion or pneumothorax there is no acute bony abnormality", "image_id": "CXR2502_IM-1027-1001/0.png"}, {"caption": "the heart is normal in size and contour the mediastinum is unremarkable the lungs are clear without focal airspace disease, pleural effusion, or pneumothorax there is no acute bony abnormality", "image_id": "CXR2082_IM-0714/0.png"}, {"caption": "the heart is normal in size the mediastinum is unremarkable the lungs are clear there is no pneumothorax or pleural effusion there is no acute bony abnormality", "image_id": "CXR1431_IM-0278/0.png"}, {"caption": "the heart is normal in size the mediastinum is unremarkable the lungs are clear", "image_id": "CXR2743_IM-1197/0.png"}, {"caption": "the heart is normal in size and contour the mediastinum is unremarkable the lungs are clear", "image_id": "CXR2086_IM-0717/0.png"}, {"caption": "the heart size and mediastinal contour are normal the lungs are clear without focal consolidation, pleural effusion, or pneumothorax there is no acute bony abnormality", "image_id": "CXR2552_IM-1058/0.png"}, {"caption": "the heart is normal in size the mediastinum is unremarkable the lungs are clear", "image_id": "CXR661_IM-2238/0.png"}, {"caption": "the heart is normal in size the mediastinum is unremarkable the lungs are clear there is no pleural effusion or pneumothorax the xxxx are intact", "image_id": "CXR2706_IM-1172/0.png"}, {"caption": "the heart is normal in size the mediastinum is unremarkable the lungs are clear there is no pneumothorax or pleural effusion there is no acute bony abnormality", "image_id": "CXR1085_IM-0059/0.png"}, {"caption": "the heart is normal in size the mediastinum is unremarkable the lungs are clear", "image_id": "CXR3302_IM-1579/0.png"}, {"caption": "the heart is normal in size the mediastinum is unremarkable the lungs are clear", "image_id": "CXR491_IM-2111/0.png"}, {"caption": "the heart is normal in size and contour the mediastinum is unremarkable the lungs are clear", "image_id": "CXR605_IM-2194/0.png"}, {"caption": "the heart is normal in size the mediastinum is unremarkable the lungs are clear", "image_id": "CXR2618_IM-1107/0.png"}, {"caption": "the heart is normal in size the mediastinum is unremarkable the lungs are clear", "image_id": "CXR3721_IM-1859/0.png"}, {"caption": "the heart is normal in size and contour the mediastinum is unremarkable the lungs are clear", "image_id": "CXR2558_IM-1062/0.png"}, {"caption": "the heart is normal in size and contour the mediastinum is unremarkable the lungs are clear", "image_id": "CXR380_IM-1911/0.png"}, {"caption": "the heart is normal in size the mediastinum is unremarkable the lungs are clear", "image_id": "CXR3964_IM-2028/0.png"}, {"caption": "the heart size and mediastinal contour are within normal limits the lungs are clear without focal consolidation, pneumothorax, or pleural effusion there is no acute bony abnormality", "image_id": "CXR2247_IM-0844/0.png"}, {"caption": "the heart is normal in size the mediastinum is unremarkable the lungs are clear", "image_id": "CXR3170_IM-1494/0.png"}, {"caption": "the heart is normal in size and contour the mediastinum is unremarkable the lungs are clear", "image_id": "CXR3118_IM-1466/0.png"}, {"caption": "the heart is normal in size the mediastinum is unremarkable the lungs are clear", "image_id": "CXR1109_IM-0076/0.png"}, {"caption": "the heart size and mediastinal contour are normal the lungs are clear without focal consolidation, pneumothorax, or pleural effusion there is no acute bony abnormality", "image_id": "CXR1543_IM-0353/0.png"}, {"caption": "the heart is normal in size the mediastinum is unremarkable the lungs are clear", "image_id": "CXR937_IM-2433/0.png"}, {"caption": "the heart is normal in size and contour the mediastinum is unremarkable the lungs are clear there is no pneumothorax or pleural effusion there is no acute bony abnormality", "image_id": "CXR3509_IM-1711-0001/0.png"}, {"caption": "the heart is normal in size and contour the mediastinum is unremarkable the lungs are clear", "image_id": "CXR1855_IM-0555/0.png"}, {"caption": "the heart is normal in size the mediastinum is unremarkable the lungs are clear there is no pleural effusion or pneumothorax", "image_id": "CXR1623_IM-0405/0.png"}, {"caption": "the heart is normal in size the mediastinum is unremarkable the lungs are clear", "image_id": "CXR1598_IM-0389/0.png"}, {"caption": "the heart is normal in size the mediastinum is unremarkable the lungs are clear without focal consolidation, pneumothorax, or pleural effusion there is no acute bony abnormality", "image_id": "CXR2290_IM-0874/0.png"}, {"caption": "the heart is normal in size the mediastinum is unremarkable the lungs are clear", "image_id": "CXR2760_IM-1207/0.png"}, {"caption": "the heart size and cardiomediastinal silhouette are within normal limits the lungs are clear without focal consolidation, pneumothorax, or pleural effusion there is no acute bony abnormality", "image_id": "CXR2577_IM-1077/0.png"}, {"caption": "the heart is normal in size the mediastinum is unremarkable the lungs are clear", "image_id": "CXR3083_IM-1442/0.png"}, {"caption": "the heart is normal in size the mediastinum is unremarkable the lungs are clear", "image_id": "CXR3582_IM-1761/0.png"}, {"caption": "the heart is normal in size the mediastinum is unremarkable the lungs are clear", "image_id": "CXR591_IM-2186/0.png"}, {"caption": "the heart is normal in size the mediastinum is unremarkable the lungs are clear", "image_id": "CXR1788_IM-0513/0.png"}, {"caption": "the heart size and mediastinal contour are within normal limits there is no focal consolidation, pleural effusion, or pneumothorax there is no acute bony abnormality", "image_id": "CXR2100_IM-0731/0.png"}, {"caption": "the heart size and mediastinal contour are within normal limits the lungs are clear without focal airspace disease, pleural effusion, or pneumothorax there is no acute bony abnormality", "image_id": "CXR3321_IM-1588/0.png"}, {"caption": "the heart size is normal the mediastinum is unremarkable the lungs are clear there is no pneumothorax or pleural effusion there is no acute bony abnormality", "image_id": "CXR2660_IM-1142/0.png"}, {"caption": "the heart is normal in size the mediastinum is unremarkable the lungs are clear", "image_id": "CXR1282_IM-0188/0.png"}, {"caption": "the heart is normal in size the mediastinum is unremarkable the lungs are clear", "image_id": "CXR1517_IM-0335/0.png"}, {"caption": "the heart is normal in size the mediastinum is unremarkable the lungs are clear", "image_id": "CXR3653_IM-1815/0.png"}, {"caption": "the heart is normal in size the mediastinum is unremarkable the lungs are clear", "image_id": "CXR1117_IM-0079/0.png"}, {"caption": "the heart is normal in size the mediastinum is unremarkable the lungs are clear", "image_id": "CXR2008_IM-0658/0.png"}, {"caption": "the heart is normal in size the mediastinum is unremarkable the lungs are clear", "image_id": "CXR3975_IM-2035/0.png"}, {"caption": "the heart is normal in size the mediastinum is unremarkable the lungs are clear", "image_id": "CXR3426_IM-1656/0.png"}, {"caption": "the heart is normal in size the mediastinum is unremarkable the lungs are clear", "image_id": "CXR3722_IM-1859/0.png"}, {"caption": "the heart size and mediastinal contour are normal the lungs are clear there is no pleural effusion or pneumothorax there is no acute bony abnormality", "image_id": "CXR2695_IM-1166/0.png"}, {"caption": "the heart is normal in size the mediastinum is unremarkable the lungs are clear there is no pleural effusion or pneumothorax the xxxx are intact", "image_id": "CXR814_IM-2345/0.png"}, {"caption": "the heart is normal in size the mediastinum is unremarkable the lungs are clear there is no pleural effusion or pneumothorax there is no acute bony abnormality", "image_id": "CXR1133_IM-0090/0.png"}, {"caption": "the heart is normal in size and contour the mediastinum is unremarkable the lungs are clear", "image_id": "CXR3810_IM-1920/0.png"}, {"caption": "the lungs are clear bilaterally no focal consolidation, pleural effusion, or pneumothorax is seen cardiomediastinal silhouette is unremarkable", "image_id": "CXR859_IM-2380/0.png"}, {"caption": "the heart is normal in size the mediastinum is unremarkable the lungs are clear", "image_id": "CXR1094_IM-0065/0.png"}, {"caption": "the heart is normal in size the mediastinum is unremarkable the lungs are clear", "image_id": "CXR1964_IM-0629/0.png"}, {"caption": "the heart is normal in size the mediastinum is unremarkable the lungs are clear", "image_id": "CXR2275_IM-0862/0.png"}, {"caption": "the heart is normal in size the mediastinum is unremarkable the lungs are clear", "image_id": "CXR399_IM-2043/0.png"}, {"caption": "the heart size and mediastinal contour are normal the lungs are clear without focal consolidation, pneumothorax, or pleural effusion there is no acute bony abnormality", "image_id": "CXR391_IM-1986/0.png"}, {"caption": "the heart is normal in size the mediastinum is unremarkable the lungs are clear there is no pleural effusion or pneumothorax there is no acute bony abnormality", "image_id": "CXR760_IM-2310/0.png"}, {"caption": "the heart is normal in size the mediastinum is unremarkable the lungs are clear", "image_id": "CXR3224_IM-1524/0.png"}, {"caption": "the heart is normal in size the mediastinum is unremarkable the lungs are clear", "image_id": "CXR1697_IM-0458/0.png"}, {"caption": "the heart is normal in size the mediastinum is unremarkable the lungs are clear", "image_id": "CXR3594_IM-1772/0.png"}, {"caption": "the heart is normal in size the mediastinum is unremarkable the lungs are clear", "image_id": "CXR3836_IM-1939/0.png"}, {"caption": "the heart is normal in size the mediastinum is unremarkable the lungs are clear", "image_id": "CXR1226_IM-0150/0.png"}, {"caption": "the heart is normal in size the mediastinum is unremarkable the lungs are clear there is no pneumothorax or pleural effusion", "image_id": "CXR3196_IM-1507/0.png"}, {"caption": "the heart is normal in size the mediastinum is unremarkable the lungs are clear", "image_id": "CXR3081_IM-1440/0.png"}, {"caption": "the heart is normal in size and contour the mediastinum is unremarkable the lungs are clear there is no pneumothorax or pleural effusion there is no acute bony abnormality", "image_id": "CXR3639_IM-1804/0.png"}, {"caption": "the heart is normal in size the mediastinum is unremarkable the lungs are clear", "image_id": "CXR190_IM-0583/0.png"}, {"caption": "the heart is normal in size the mediastinum is unremarkable the lungs are clear", "image_id": "CXR1920_IM-0598/0.png"}, {"caption": "the heart is normal in size the mediastinum is unremarkable the lungs are clear", "image_id": "CXR2291_IM-0874/0.png"}, {"caption": "the heart is normal in size the mediastinum is unremarkable the lungs are clear", "image_id": "CXR1017_IM-0013/0.png"}, {"caption": "the heart is normal in size the mediastinum is unremarkable the lungs are clear", "image_id": "CXR3785_IM-1898/0.png"}, {"caption": "the heart is normal in size the mediastinum is unremarkable the lungs are clear", "image_id": "CXR1972_IM-0633/0.png"}, {"caption": "the heart is normal in size the mediastinum is unremarkable the lungs are clear without focal airspace disease there is no pneumothorax or pleural effusion", "image_id": "CXR3123_IM-1468/0.png"}, {"caption": "the heart is normal in size the mediastinum is unremarkable the lungs are clear", "image_id": "CXR1851_IM-0553/0.png"}, {"caption": "the heart size and cardiomediastinal silhouette are within normal limits for size and contour there is no evidence of pulmonary edema or pleural effusion there is no pneumothorax there is no acute bony abnormality", "image_id": "CXR264_IM-1125/0.png"}, {"caption": "the heart is normal in size and contour the mediastinum is unremarkable the lungs are clear there is no pleural effusion or pneumothorax there is no acute bony abnormality", "image_id": "CXR94_IM-2436/0.png"}, {"caption": "the heart is normal in size the mediastinum is unremarkable the lungs are clear", "image_id": "CXR278_IM-1218/0.png"}, {"caption": "the heart is normal in size the mediastinum is unremarkable the lungs are clear", "image_id": "CXR164_IM-0419/0.png"}, {"caption": "the heart is normal in size the mediastinum is unremarkable the lungs are clear there is no pneumothorax or pleural effusion there is no acute bony abnormality", "image_id": "CXR460_IM-2090/0.png"}, {"caption": "the heart is normal in size the mediastinum is unremarkable the lungs are clear", "image_id": "CXR1409_IM-0260/0.png"}, {"caption": "the heart is normal in size the mediastinum is unremarkable the lungs are clear", "image_id": "CXR1236_IM-0158/0.png"}, {"caption": "the heart is normal in size the mediastinum is unremarkable the lungs are clear", "image_id": "CXR3997_IM-2048/0.png"}, {"caption": "the heart is normal in size the mediastinum is unremarkable the lungs are clear there is no pneumothorax or pleural effusion there is no acute bony abnormality", "image_id": "CXR1413_IM-0263/0.png"}, {"caption": "the heart is normal in size the mediastinum is unremarkable the lungs are clear", "image_id": "CXR3442_IM-1667/0.png"}, {"caption": "the heart is normal in size the mediastinum is unremarkable the lungs are clear", "image_id": "CXR681_IM-2252-0001/0.png"}, {"caption": "the heart is normal in size the mediastinum is unremarkable the lungs are clear", "image_id": "CXR1914_IM-0595/0.png"}, {"caption": "the heart is normal in size the mediastinum is unremarkable the lungs are clear", "image_id": "CXR368_IM-1832/0.png"}, {"caption": "the heart is normal in size the mediastinum is unremarkable the lungs are clear", "image_id": "CXR383_IM-1932/0.png"}, {"caption": "the heart is normal in size the mediastinum is unremarkable the lungs are clear", "image_id": "CXR3816_IM-1925/0.png"}, {"caption": "the heart is normal in size the mediastinum is unremarkable the lungs are clear there is no pneumothorax or pleural effusion there is no acute bony abnormality", "image_id": "CXR1739_IM-0487/0.png"}, {"caption": "the heart is normal in size the mediastinum is unremarkable the lungs are clear", "image_id": "CXR3578_IM-1758/0.png"}, {"caption": "the heart is normal in size the mediastinum is unremarkable the lungs are clear without focal airspace disease, pleural effusion, or pneumothorax there is no acute bony abnormality", "image_id": "CXR3609_IM-1782/0.png"}, {"caption": "the heart is normal in size the mediastinum is unremarkable the lungs are clear there is no pneumothorax or pleural effusion the xxxx are intact", "image_id": "CXR2138_IM-0760/0.png"}, {"caption": "the heart is normal in size the mediastinum is unremarkable the lungs are clear", "image_id": "CXR1640_IM-0420/0.png"}, {"caption": "the heart is normal in size the mediastinum is unremarkable the lungs are clear", "image_id": "CXR421_IM-2064/0.png"}, {"caption": "the heart is normal in size the mediastinum is unremarkable the lungs are clear", "image_id": "CXR97_IM-2460/0.png"}, {"caption": "the heart is normal in size the mediastinum is unremarkable the lungs are clear there is no pleural effusion or pneumothorax", "image_id": "CXR2608_IM-1098/0.png"}, {"caption": "the heart is normal in size the mediastinum is unremarkable the lungs are clear", "image_id": "CXR3846_IM-1946/0.png"}, {"caption": "the heart is normal in size and contour the mediastinum is unremarkable the lungs are clear", "image_id": "CXR3173_IM-1495/0.png"}, {"caption": "the heart is normal in size the mediastinum is unremarkable the lungs are clear", "image_id": "CXR352_IM-1718/0.png"}, {"caption": "the heart is normal in size the mediastinum is unremarkable the lungs are clear", "image_id": "CXR3589_IM-1767/0.png"}, {"caption": "the heart is normal in size the mediastinum is unremarkable the lungs are clear", "image_id": "CXR3180_IM-1500/0.png"}, {"caption": "the heart is normal in size the mediastinum is unremarkable the lungs are clear", "image_id": "CXR699_IM-2263/0.png"}, {"caption": "the heart is normal in size the mediastinum is unremarkable the lungs are clear there is no pneumothorax or pleural effusion", "image_id": "CXR2616_IM-1106/0.png"}, {"caption": "the heart is normal in size the mediastinum is unremarkable the lungs are clear", "image_id": "CXR1011_IM-0013/0.png"}, {"caption": "the heart is normal in size the mediastinum is unremarkable the lungs are clear", "image_id": "CXR2529_IM-1044/0.png"}, {"caption": "the heart is normal in size the mediastinum is unremarkable the lungs are clear there is no pleural effusion or pneumothorax the xxxx are intact", "image_id": "CXR3294_IM-1573/0.png"}, {"caption": "the heart is normal in size the mediastinum is unremarkable the lungs are clear there is no pneumothorax or pleural effusion there is no focal air space opacity", "image_id": "CXR3000_IM-1386-0001/0.png"}, {"caption": "the heart is normal in size the mediastinum is unremarkable the lungs are clear", "image_id": "CXR1180_IM-0123/0.png"}, {"caption": "the heart is normal in size the mediastinum is unremarkable the lungs are clear there is no pleural effusion or pneumothorax the xxxx are intact", "image_id": "CXR2243_IM-0840/0.png"}, {"caption": "the heart is normal in size the mediastinum is unremarkable the lungs are clear", "image_id": "CXR3570_IM-1754/0.png"}, {"caption": "the heart is normal in size the mediastinum is unremarkable the lungs are clear there is no pleural effusion or pneumothorax the xxxx are intact", "image_id": "CXR1273_IM-0183/0.png"}, {"caption": "the heart size and mediastinal contour are normal the lungs are clear without focal consolidation, pleural effusion, or pneumothorax there is no acute bony abnormality", "image_id": "CXR3384_IM-1631/0.png"}, {"caption": "the heart is normal in size and contour the mediastinum is unremarkable the lungs are clear without evidence of focal consolidation, pleural effusion, or pneumothorax there is no acute bony abnormality", "image_id": "CXR1873_IM-0565/0.png"}, {"caption": "the heart is normal in size and contour the mediastinum is unremarkable the lungs are clear", "image_id": "CXR1472_IM-0305/0.png"}, {"caption": "the heart is normal in size the mediastinum is unremarkable the lungs are clear", "image_id": "CXR1526_IM-0341/0.png"}, {"caption": "the heart is normal in size the mediastinum is unremarkable the lungs are clear", "image_id": "CXR93_IM-2428/0.png"}, {"caption": "the heart is normal in size the mediastinum is unremarkable the lungs are clear there is no pneumothorax or pleural effusion there is no acute bony abnormality", "image_id": "CXR13_IM-0198/0.png"}, {"caption": "the heart is normal in size the mediastinum is unremarkable the lungs are clear", "image_id": "CXR3423_IM-1656/0.png"}, {"caption": "the heart is normal in size the mediastinum is unremarkable the lungs are clear", "image_id": "CXR3422_IM-1656/0.png"}, {"caption": "the heart is normal in size the mediastinum is unremarkable the lungs are clear", "image_id": "CXR107_IM-0049/0.png"}, {"caption": "the heart size and cardiomediastinal silhouette are within normal limits for size and contour the lungs are clear of focal airspace disease there is no pneumothorax or pleural effusion", "image_id": "CXR2924_IM-1327/0.png"}, {"caption": "the heart is normal in size the mediastinum is unremarkable the lungs are clear", "image_id": "CXR3430_IM-1659/0.png"}, {"caption": "the heart is normal in size the mediastinum is unremarkable the lungs are clear", "image_id": "CXR290_IM-1303/0.png"}, {"caption": "the heart is normal in size the mediastinum is unremarkable the lungs are clear there is no pneumothorax or pleural effusion there is no acute bony abnormality", "image_id": "CXR2_IM-0652/0.png"}, {"caption": "the heart size and mediastinal silhouette are within normal limits the lungs are clear of focal airspace disease there is no pneumothorax or pleural effusion there is no acute bony abnormality", "image_id": "CXR2612_IM-1103/0.png"}, {"caption": "the heart is normal in size the mediastinum is unremarkable the lungs are clear", "image_id": "CXR226_IM-0851/0.png"}, {"caption": "the heart is normal in size the mediastinum is unremarkable the lungs are clear", "image_id": "CXR2312_IM-0887/0.png"}, {"caption": "the heart is normal in size the mediastinum is unremarkable the lungs are clear", "image_id": "CXR3030_IM-1405/1.png"}, {"caption": "the heart is normal in size the mediastinum is unremarkable the lungs are clear", "image_id": "CXR3957_IM-2022/1.png"}, {"caption": "the heart is normal in size the mediastinum is unremarkable the lungs are clear there is no pneumothorax or pleural effusion", "image_id": "CXR1347_IM-0225/1.png"}, {"caption": "the heart is normal in size the mediastinum is unremarkable the lungs are clear", "image_id": "CXR34_IM-1644/1.png"}, {"caption": "the heart is normal in size the mediastinum is unremarkable the lungs are clear there is no pleural effusion or pneumothorax there is no acute bony abnormality", "image_id": "CXR1176_IM-0119/1.png"}, {"caption": "the heart is normal in size the mediastinum is unremarkable the lungs are clear without focal infiltrate there is no pneumothorax or pleural effusion", "image_id": "CXR2480_IM-1009/1.png"}, {"caption": "the heart is normal in size the mediastinum is unremarkable the lungs are clear", "image_id": "CXR1005_IM-0006/1.png"}, {"caption": "the heart is normal in size the mediastinum is unremarkable the lungs are clear there is no pleural effusion or pneumothorax there is no acute bony abnormality", "image_id": "CXR325_IM-1539/1.png"}, {"caption": "the heart is normal in size the mediastinum is unremarkable the lungs are clear", "image_id": "CXR3991_IM-2044/1.png"}, {"caption": "the heart is normal in size the mediastinum is unremarkable the lungs are clear", "image_id": "CXR3460_IM-1681/1.png"}, {"caption": "the heart is normal in size the mediastinum is unremarkable the lungs are clear", "image_id": "CXR1425_IM-0272/1.png"}, {"caption": "the heart is normal in size the mediastinum is unremarkable the lungs are clear", "image_id": "CXR1966_IM-0629/1.png"}, {"caption": "the heart is normal in size the mediastinum is unremarkable the lungs are clear", "image_id": "CXR2686_IM-1158/1.png"}, {"caption": "the heart is normal in size the mediastinum is unremarkable the lungs are clear there is no pneumothorax or pleural effusion there is no acute bony abnormality", "image_id": "CXR3445_IM-1668/1.png"}, {"caption": "the heart is normal in size and contour the mediastinum is unremarkable the lungs are clear there is no pneumothorax or pleural effusion there is no acute bony abnormality", "image_id": "CXR3734_IM-1866/1.png"}, {"caption": "the heart is normal in size the mediastinum is unremarkable the lungs are clear there is no pleural effusion or pneumothorax the xxxx are intact", "image_id": "CXR344_IM-1664/1.png"}, {"caption": "the heart is normal in size the mediastinum is unremarkable the lungs are clear there is no pleural effusion or pneumothorax the xxxx are intact", "image_id": "CXR3335_IM-1598/1.png"}, {"caption": "the heart is normal in size and contour the mediastinum is unremarkable the lungs are clear without focal airspace disease there is no pneumothorax or pleural effusion", "image_id": "CXR1997_IM-0651/1.png"}, {"caption": "the heart is normal in size the mediastinum is unremarkable the lungs are clear", "image_id": "CXR1259_IM-0175/1.png"}, {"caption": "the heart is normal in size the mediastinum is unremarkable the lungs are clear without focal consolidation, pneumothorax, or pleural effusion there is no acute bony abnormality", "image_id": "CXR1812_IM-0525/1.png"}, {"caption": "the heart is normal in size the mediastinum is unremarkable the lungs are clear without focal consolidation, pleural effusion, or pneumothorax there is no acute bony abnormality", "image_id": "CXR2232_IM-0832/1.png"}, {"caption": "the heart is normal in size the mediastinum is unremarkable the lungs are clear", "image_id": "CXR2734_IM-1189/1.png"}, {"caption": "the heart is normal in size the mediastinum is unremarkable the lungs are clear", "image_id": "CXR2098_IM-0728/1.png"}, {"caption": "the heart is normal in size and contour the mediastinum is unremarkable the lungs are clear", "image_id": "CXR2099_IM-0729/1.png"}, {"caption": "the heart is normal in size the mediastinum is unremarkable the lungs are clear", "image_id": "CXR3883_IM-1971/1.png"}, {"caption": "the heart is normal in size the mediastinum is unremarkable the lungs are clear without focal consolidation, pleural effusion, or pneumothorax there is no acute bony abnormality", "image_id": "CXR269_IM-1161/1.png"}, {"caption": "the heart is normal in size the mediastinum is unremarkable the lungs are clear without focal consolidation, pleural effusion, or pneumothorax there is no acute bony abnormality", "image_id": "CXR1854_IM-0555/1.png"}, {"caption": "the heart is normal in size the mediastinum is unremarkable the lungs are clear", "image_id": "CXR1467_IM-0302/1.png"}, {"caption": "the heart is normal in size the mediastinum is unremarkable the lungs are clear", "image_id": "CXR3098_IM-1450/1.png"}, {"caption": "the heart is normal in size the mediastinum is unremarkable the lungs are clear", "image_id": "CXR1008_IM-0009/1.png"}, {"caption": "the heart size is normal the mediastinum is unremarkable the lungs are clear", "image_id": "CXR1632_IM-0413/1.png"}, {"caption": "the heart is normal in size the mediastinum is unremarkable the lungs are clear", "image_id": "CXR2851_IM-1260-0001/1.png"}, {"caption": "the heart is normal in size the mediastinum is unremarkable the lungs are clear", "image_id": "CXR3427_IM-1657/1.png"}, {"caption": "the heart is normal in size the mediastinum is unremarkable the lungs are clear there is no pneumothorax or pleural effusion", "image_id": "CXR2005_IM-0656/1.png"}, {"caption": "the heart is normal in size the mediastinum is unremarkable the lungs are clear without focal infiltrate there is no pneumothorax or pleural effusion", "image_id": "CXR879_IM-2393/1.png"}, {"caption": "the heart is normal in size the mediastinum is unremarkable the lungs are clear", "image_id": "CXR632_IM-2213/1.png"}, {"caption": "the heart is normal in size the mediastinum is unremarkable the lungs are clear", "image_id": "CXR328_IM-1560/1.png"}, {"caption": "the heart is normal in size the mediastinum is unremarkable the lungs are clear without focal consolidation, pneumothorax, or pleural effusion there is no acute bony abnormality", "image_id": "CXR3059_IM-1425/1.png"}, {"caption": "the heart is normal in size and contour the mediastinum is unremarkable the lungs are clear", "image_id": "CXR869_IM-2389/1.png"}, {"caption": "the heart is normal in size and contour the mediastinum is unremarkable the lungs are clear", "image_id": "CXR1209_IM-0142/1.png"}, {"caption": "the heart is normal in size the mediastinum is unremarkable the lungs are clear", "image_id": "CXR487_IM-2110/1.png"}, {"caption": "the heart is normal in size the mediastinum is unremarkable the lungs are clear there is no pleural effusion or pneumothorax", "image_id": "CXR1831_IM-0538/1.png"}, {"caption": "the lungs are clear bilaterally without focal consolidation, pleural effusion, or pneumothorax the heart and mediastinum are normal", "image_id": "CXR1434_IM-0279/1.png"}, {"caption": "the heart is normal in size and contour the mediastinum is unremarkable the lungs are clear there is no pneumothorax or pleural effusion there is no acute bony abnormality", "image_id": "CXR735_IM-2294/1.png"}, {"caption": "the heart is normal in size the mediastinum is unremarkable the lungs are clear without focal consolidation there is no pneumothorax or pleural effusion", "image_id": "CXR588_IM-2183/1.png"}, {"caption": "the heart is normal in size the mediastinum is unremarkable the lungs are clear", "image_id": "CXR2953_IM-1351/1.png"}, {"caption": "the heart is normal in size and contour the mediastinum is unremarkable the lungs are clear", "image_id": "CXR43_IM-2070/1.png"}, {"caption": "the heart is normal in size the mediastinum is unremarkable the lungs are clear without focal consolidation, pleural effusion, or pneumothorax there is no acute bony abnormality", "image_id": "CXR3495_IM-1700/1.png"}, {"caption": "the heart is normal in size the mediastinum is unremarkable the lungs are clear", "image_id": "CXR3867_IM-1960/1.png"}, {"caption": "the heart is normal in size and contour the mediastinum is unremarkable the lungs are clear", "image_id": "CXR1931_IM-0602/1.png"}, {"caption": "the heart is normal in size and contour the mediastinum is unremarkable the lungs are clear without focal consolidation, pleural effusion, or pneumothorax there is no acute bony abnormality", "image_id": "CXR3126_IM-1470/1.png"}, {"caption": "the heart is normal in size and contour the mediastinum is unremarkable the lungs are clear", "image_id": "CXR2796_IM-1228/1.png"}, {"caption": "the heart is normal in size and contour the mediastinum is unremarkable the lungs are clear there is no pneumothorax or pleural effusion there is no acute bony abnormality", "image_id": "CXR1309_IM-0201-1001/1.png"}, {"caption": "the heart is normal in size the mediastinum is unremarkable the lungs are clear", "image_id": "CXR3194_IM-1505/1.png"}, {"caption": "the heart is normal in size the mediastinum is unremarkable the lungs are clear", "image_id": "CXR3778_IM-1894/1.png"}, {"caption": "the heart is normal in size and contour the mediastinum is unremarkable the lungs are clear there is no pneumothorax or pleural effusion there is no acute bony abnormality", "image_id": "CXR2889_IM-1291/1.png"}, {"caption": "the heart is normal in size the mediastinum is unremarkable the lungs are clear without focal infiltrate there is no pneumothorax or pleural effusion", "image_id": "CXR497_IM-2114/1.png"}, {"caption": "the heart is normal in size the mediastinum is unremarkable the lungs are clear", "image_id": "CXR3763_IM-1883/1.png"}, {"caption": "the heart is normal in size and contour the mediastinum is unremarkable the lungs are clear", "image_id": "CXR2020_IM-0668/1.png"}, {"caption": "the heart is normal in size the mediastinum is unremarkable the lungs are clear there is no pneumothorax or pleural effusion", "image_id": "CXR1190_IM-0128/1.png"}, {"caption": "the heart is normal in size the mediastinum is unremarkable the lungs are clear there is no pleural effusion or pneumothorax there is no acute bony abnormality", "image_id": "CXR1373_IM-0240/1.png"}, {"caption": "the heart is normal in size and contour the mediastinum is unremarkable the lungs are clear there is no pneumothorax or pleural effusion there is no acute bony abnormality", "image_id": "CXR2592_IM-1084/1.png"}, {"caption": "the heart is normal in size the mediastinum is unremarkable the lungs are clear there is no pleural effusion or pneumothorax there is no acute bony abnormality", "image_id": "CXR3890_IM-1973/1.png"}, {"caption": "the heart is normal in size the mediastinum is unremarkable the lungs are clear without focal airspace disease there is no pneumothorax or pleural effusion", "image_id": "CXR3902_IM-1981/1.png"}, {"caption": "the heart is normal in size the mediastinum is unremarkable the lungs are clear", "image_id": "CXR932_IM-2430/1.png"}, {"caption": "the heart is normal in size and contour the mediastinum is unremarkable the lungs are clear without focal airspace disease there is no pneumothorax or pleural effusion", "image_id": "CXR1454_IM-0293/1.png"}, {"caption": "the heart is normal in size the mediastinum is unremarkable the lungs are clear", "image_id": "CXR2413_IM-0959/1.png"}, {"caption": "the heart size and mediastinal contour are normal the lungs are clear without focal airspace disease, pleural effusion, or pneumothorax there is no acute bony abnormality", "image_id": "CXR2910_IM-1314/1.png"}, {"caption": "the heart is normal in size the mediastinum is unremarkable the lungs are clear", "image_id": "CXR3603_IM-1779/1.png"}, {"caption": "the heart is normal in size the mediastinum is unremarkable the lungs are clear", "image_id": "CXR2862_IM-1270/1.png"}, {"caption": "the heart is normal in size the mediastinum is unremarkable the lungs are clear there is no pneumothorax or pleural effusion there is no focal air space opacity", "image_id": "CXR1535_IM-0346/1.png"}, {"caption": "the heart size and cardiomediastinal silhouette are within normal limits the lungs are clear of focal airspace disease there is no pneumothorax or pleural effusion", "image_id": "CXR771_IM-2316/1.png"}, {"caption": "the heart is normal in size the mediastinum is unremarkable the lungs are clear", "image_id": "CXR3845_IM-1945/1.png"}, {"caption": "the heart is normal in size the mediastinum is unremarkable the lungs are clear there is no pleural effusion or pneumothorax there is no acute bony abnormality", "image_id": "CXR1188_IM-0127/1.png"}, {"caption": "the heart is normal in size the mediastinum is unremarkable the lungs are clear", "image_id": "CXR3587_IM-1765/1.png"}, {"caption": "the heart is normal in size the mediastinum is unremarkable the lungs are clear there is no pleural effusion or pneumothorax", "image_id": "CXR3962_IM-2027/1.png"}, {"caption": "the heart is normal in size and contour the mediastinum is unremarkable the lungs are clear", "image_id": "CXR1932_IM-0603/1.png"}, {"caption": "the heart is normal in size the mediastinum is unremarkable the lungs are clear without focal consolidation, pleural effusion, or pneumothorax there is no acute bony abnormality", "image_id": "CXR86_IM-2380/1.png"}, {"caption": "the heart is normal in size the mediastinum is unremarkable the lungs are clear", "image_id": "CXR1796_IM-0517/1.png"}, {"caption": "the heart is normal in size the mediastinum is unremarkable the lungs are clear", "image_id": "CXR3203_IM-1513/1.png"}, {"caption": "the heart is normal in size the mediastinum is unremarkable the lungs are clear", "image_id": "CXR474_IM-2101/1.png"}, {"caption": "the heart size and pulmonary vascularity appear within normal limits the lungs are free of focal airspace disease, pleural effusion, or pneumothorax there is no acute bony abnormality", "image_id": "CXR3106_IM-1456/1.png"}, {"caption": "the heart is normal in size the mediastinum is unremarkable the lungs are clear", "image_id": "CXR39_IM-1978/1.png"}, {"caption": "the heart size and mediastinal contour are normal the lungs are clear without focal consolidation, pneumothorax, or pleural effusion there is no acute bony abnormality", "image_id": "CXR1191_IM-0128/1.png"}, {"caption": "the heart is normal in size the mediastinum is unremarkable the lungs are clear", "image_id": "CXR1205_IM-0138/1.png"}, {"caption": "the heart is normal in size the mediastinum is unremarkable the lungs are clear", "image_id": "CXR578_IM-2176/1.png"}, {"caption": "the heart is normal in size and contour the mediastinum is unremarkable the lungs are clear without focal airspace disease there is no pneumothorax or pleural effusion", "image_id": "CXR3192_IM-1505/1.png"}, {"caption": "the heart is normal in size the mediastinum is unremarkable the lungs are clear", "image_id": "CXR785_IM-2325/1.png"}, {"caption": "the heart is normal in size the mediastinum is unremarkable the lungs are clear without focal consolidation, pleural effusion, or pneumothorax there is no acute bony abnormality", "image_id": "CXR1544_IM-0354/1.png"}, {"caption": "the heart is normal in size the mediastinum is unremarkable the lungs are clear without focal airspace disease there is no pneumothorax or pleural effusion", "image_id": "CXR692_IM-2258/1.png"}, {"caption": "the heart is normal in size the mediastinum is unremarkable the lungs are clear there is no pleural effusion or pneumothorax the xxxx are intact", "image_id": "CXR1860_IM-0558/1.png"}, {"caption": "the heart is normal in size the mediastinum is unremarkable the lungs are clear without focal airspace disease there is no pneumothorax or pleural effusion", "image_id": "CXR3687_IM-1838/1.png"}, {"caption": "the heart is normal in size the mediastinum is unremarkable the lungs are clear without focal consolidation, pneumothorax, or pleural effusion there is no acute bony abnormality", "image_id": "CXR1256_IM-0173/1.png"}, {"caption": "the heart is normal in size and contour the mediastinum is unremarkable the lungs are clear there is no pleural effusion or pneumothorax there is no acute bony abnormality", "image_id": "CXR3595_IM-1773-0001/1.png"}, {"caption": "the heart is normal in size the mediastinum is unremarkable the lungs are clear there is no pleural effusion or pneumothorax", "image_id": "CXR3066_IM-1430/1.png"}, {"caption": "the heart is normal in size the mediastinum is unremarkable the lungs are clear there is no pleural effusion or pneumothorax there is no acute bony abnormality", "image_id": "CXR2336_IM-0903/1.png"}, {"caption": "the heart size and mediastinal contour are normal the lungs are clear without focal airspace disease, pleural effusion, or pneumothorax there is no acute bony abnormality", "image_id": "CXR569_IM-2169-0001/1.png"}, {"caption": "the heart is normal in size and contour the mediastinum is unremarkable the lungs are clear", "image_id": "CXR1608_IM-0394/1.png"}, {"caption": "the heart is normal in size the mediastinum is unremarkable the lungs are clear", "image_id": "CXR2965_IM-1358/1.png"}, {"caption": "the heart size is normal the mediastinum is unremarkable the lungs are clear no pneumothorax or pleural effusion", "image_id": "CXR3922_IM-1996-0001/1.png"}, {"caption": "the heart is normal in size the mediastinum is unremarkable the lungs are clear", "image_id": "CXR913_IM-2417/1.png"}, {"caption": "the heart is normal in size the mediastinum is unremarkable the lungs are clear", "image_id": "CXR2146_IM-0766/1.png"}, {"caption": "the heart is normal in size and contour the mediastinum is unremarkable the lungs are clear without focal airspace disease there is no pneumothorax or pleural effusion", "image_id": "CXR1642_IM-0421/1.png"}, {"caption": "the heart is normal in size the mediastinum is unremarkable the lungs are clear without focal consolidation, pleural effusion, or pneumothorax there is no acute bony abnormality", "image_id": "CXR3508_IM-1710/1.png"}, {"caption": "the heart is normal in size the mediastinum is unremarkable the lungs are clear", "image_id": "CXR2088_IM-0719/1.png"}, {"caption": "the heart is normal in size the mediastinum is unremarkable the lungs are clear", "image_id": "CXR1470_IM-0303/1.png"}, {"caption": "the heart is normal in size the mediastinum is unremarkable the lungs are clear there is no pneumothorax or pleural effusion there is no focal air space opacity", "image_id": "CXR3521_IM-1719/1.png"}, {"caption": "the heart is normal in size the mediastinum is unremarkable the lungs are clear there is no pleural effusion or pneumothorax there is no acute bony abnormality", "image_id": "CXR1015_IM-0001/1.png"}, {"caption": "the heart is normal in size the mediastinum is unremarkable the lungs are clear", "image_id": "CXR1460_IM-0298/1.png"}, {"caption": "the heart is normal in size and contour the mediastinum is unremarkable the lungs are clear there is no pneumothorax or pleural effusion", "image_id": "CXR3993_IM-2044/1.png"}, {"caption": "the heart is normal in size the mediastinum is unremarkable the lungs are clear", "image_id": "CXR2445_IM-0981/1.png"}, {"caption": "the heart is normal in size and contour the mediastinum is unremarkable the lungs are clear there is no pleural effusion or pneumothorax", "image_id": "CXR3472_IM-1688/1.png"}, {"caption": "the heart is normal in size the mediastinum is unremarkable the lungs are clear", "image_id": "CXR1277_IM-0185/1.png"}, {"caption": "the heart is normal in size the mediastinum is unremarkable the lungs are clear", "image_id": "CXR3016_IM-1392/1.png"}, {"caption": "the heart is normal in size the mediastinum is unremarkable the lungs are clear", "image_id": "CXR1377_IM-0242/1.png"}, {"caption": "the heart is normal in size the mediastinum is unremarkable the lungs are clear", "image_id": "CXR3221_IM-1522/1.png"}, {"caption": "the heart is normal in size the mediastinum is unremarkable the lungs are clear without focal airspace disease there is no pleural effusion or pneumothorax", "image_id": "CXR2575_IM-1075/1.png"}, {"caption": "the heart is normal in size the mediastinum is unremarkable the lungs are clear", "image_id": "CXR2531_IM-1045/1.png"}, {"caption": "the heart is normal in size the mediastinum is unremarkable the lungs are clear", "image_id": "CXR2378_IM-0938/1.png"}, {"caption": "the heart is normal in size the mediastinum is unremarkable the lungs are clear there is no pleural effusion or pneumothorax there is no acute bony abnormality", "image_id": "CXR2159_IM-0776/1.png"}, {"caption": "the heart is normal in size the mediastinum is unremarkable the lungs are clear without focal consolidation, pneumothorax, or pleural effusion there is no acute bony abnormality", "image_id": "CXR2401_IM-0950/1.png"}, {"caption": "the heart is normal in size and contour the mediastinum is unremarkable the lungs are clear without focal airspace disease there is no pneumothorax or pleural effusion", "image_id": "CXR1269_IM-0181/1.png"}, {"caption": "the heart is normal in size the mediastinum is unremarkable the lungs are clear without focal consolidation, pleural effusion, or pneumothorax there is no acute bony abnormality", "image_id": "CXR2314_IM-0889/1.png"}, {"caption": "the heart is normal in size the mediastinum is unremarkable the lungs are clear there is no pleural effusion or pneumothorax there is no acute bony abnormality", "image_id": "CXR1126_IM-0082/1.png"}, {"caption": "the heart is normal in size the mediastinum is unremarkable the lungs are clear", "image_id": "CXR2768_IM-1212/1.png"}, {"caption": "the heart is normal in size the mediastinum is unremarkable the lungs are clear without focal airspace disease there is no pneumothorax or pleural effusion", "image_id": "CXR1399_IM-0255/1.png"}, {"caption": "the heart is normal in size the mediastinum is unremarkable the lungs are clear without focal consolidation, pleural effusion, or pneumothorax there is no acute bony abnormality", "image_id": "CXR2446_IM-0982/1.png"}, {"caption": "the heart is normal in size the mediastinum is unremarkable the lungs are clear", "image_id": "CXR3281_IM-1562/1.png"}, {"caption": "the heart is normal in size the mediastinum is unremarkable the lungs are clear without focal airspace disease, pleural effusion, or pneumothorax there is no acute bony abnormality", "image_id": "CXR3124_IM-1468/1.png"}, {"caption": "the heart is normal in size the mediastinum is unremarkable the lungs are clear", "image_id": "CXR2327_IM-0898/1.png"}, {"caption": "the heart size and mediastinal contour are normal the lungs are clear without focal airspace disease, pleural effusion, or pneumothorax there is no acute bony abnormality", "image_id": "CXR3546_IM-1738/1.png"}, {"caption": "the heart size and mediastinal contour are normal the lungs are clear without focal consolidation, pleural effusion, or pneumothorax there is no acute bony abnormality", "image_id": "CXR831_IM-2358/1.png"}, {"caption": "the heart is normal in size the mediastinum is unremarkable the lungs are clear without focal consolidation, pleural effusion, or pneumothorax there is no acute bony abnormality", "image_id": "CXR404_IM-2052/1.png"}, {"caption": "the heart is normal in size the mediastinum is unremarkable the lungs are clear there is no pleural effusion or pneumothorax the xxxx are intact", "image_id": "CXR1899_IM-0582/1.png"}, {"caption": "the heart is normal in size the mediastinum is unremarkable the lungs are clear without focal airspace disease, pleural effusion, or pneumothorax there is no acute bony abnormality", "image_id": "CXR1530_IM-0344/1.png"}, {"caption": "the heart is normal in size the mediastinum is unremarkable the lungs are clear there is no pneumothorax or pleural effusion there is no acute bony abnormality", "image_id": "CXR617_IM-2200/1.png"}, {"caption": "the heart is normal in size the mediastinum is unremarkable the lungs are clear", "image_id": "CXR1799_IM-0519/1.png"}, {"caption": "the heart is normal in size and contour the mediastinum is unremarkable the lungs are clear", "image_id": "CXR3340_IM-1601/1.png"}, {"caption": "the heart is normal in size and contour the mediastinum is unremarkable the lungs are clear without focal consolidation, pleural effusion, or pneumothorax there is no acute bony abnormality", "image_id": "CXR584_IM-2181/1.png"}, {"caption": "the heart is normal in size the mediastinum is unremarkable the lungs are clear", "image_id": "CXR1210_IM-0142/1.png"}, {"caption": "the heart is normal in size the mediastinum is unremarkable the lungs are clear", "image_id": "CXR2713_IM-1180/1.png"}, {"caption": "the heart is normal in size the mediastinum is unremarkable the lungs are clear without focal airspace disease, pleural effusion, or pneumothorax there is no acute bony abnormality", "image_id": "CXR1471_IM-0304/1.png"}, {"caption": "the heart is normal in size the mediastinum is unremarkable the lungs are clear there is no pleural effusion or pneumothorax the xxxx are intact", "image_id": "CXR3712_IM-1854/1.png"}, {"caption": "the heart is normal in size the mediastinum is unremarkable the lungs are clear", "image_id": "CXR1046_IM-0036/1.png"}, {"caption": "the heart is normal in size the mediastinum is unremarkable the lungs are clear", "image_id": "CXR2559_IM-1063/1.png"}, {"caption": "the heart is normal in size and contour the mediastinum is unremarkable the lungs are clear", "image_id": "CXR3155_IM-1486/1.png"}, {"caption": "the heart is normal in size the mediastinum is unremarkable the lungs are clear", "image_id": "CXR2545_IM-1054/1.png"}, {"caption": "the heart is normal in size the mediastinum is unremarkable the lungs are clear", "image_id": "CXR2190_IM-0800/1.png"}, {"caption": "the heart is normal in size the mediastinum is unremarkable the lungs are clear", "image_id": "CXR1404_IM-0258/1.png"}, {"caption": "the heart is normal in size the mediastinum is unremarkable the lungs are clear without focal consolidation, pleural effusion, or pneumothorax there is no acute bony abnormality", "image_id": "CXR356_IM-1744/1.png"}, {"caption": "the heart is normal in size the mediastinum is unremarkable the lungs are clear", "image_id": "CXR292_IM-1322/1.png"}, {"caption": "the heart is normal in size the mediastinum is unremarkable the lungs are clear there is no pleural effusion or pneumothorax", "image_id": "CXR608_IM-2196/1.png"}, {"caption": "the heart is normal in size the mediastinum is unremarkable the lungs are clear", "image_id": "CXR30_IM-1385/1.png"}, {"caption": "the heart is normal in size the mediastinum is unremarkable the lungs are clear without focal consolidation, pneumothorax, or pleural effusion there is no acute bony abnormality", "image_id": "CXR2799_IM-1231/1.png"}, {"caption": "the heart is normal in size the mediastinum is unremarkable the lungs are clear", "image_id": "CXR3388_IM-1633/1.png"}, {"caption": "the heart is normal in size the mediastinum is unremarkable the lungs are clear", "image_id": "CXR3657_IM-1818/1.png"}, {"caption": "the heart is normal in size the mediastinum is unremarkable the lungs are clear", "image_id": "CXR1253_IM-0171-0001/1.png"}, {"caption": "the heart is normal in size the mediastinum is unremarkable the lungs are clear", "image_id": "CXR2197_IM-0807/1.png"}, {"caption": "the heart is normal in size the mediastinum is unremarkable the lungs are clear", "image_id": "CXR3651_IM-1813/1.png"}, {"caption": "the heart is normal in size the mediastinum is unremarkable the lungs are clear without focal consolidation, pleural effusion, or pneumothorax there is no acute bony abnormality", "image_id": "CXR3171_IM-1494/1.png"}, {"caption": "the heart is normal in size the mediastinum is unremarkable the lungs are clear", "image_id": "CXR2081_IM-0713/1.png"}, {"caption": "the heart size and mediastinal contour are normal the lungs are clear without focal consolidation, pneumothorax, or pleural effusion there is no acute bony abnormality", "image_id": "CXR379_IM-1903/1.png"}, {"caption": "the heart is normal in size and contour the mediastinum is unremarkable the lungs are clear there is no pneumothorax or pleural effusion there is no acute bony abnormality", "image_id": "CXR1965_IM-0629/1.png"}, {"caption": "the heart is normal in size the mediastinum is unremarkable the lungs are clear", "image_id": "CXR663_IM-2239/1.png"}, {"caption": "the heart is normal in size and contour the mediastinum is unremarkable the lungs are clear without focal airspace disease there is no pneumothorax or pleural effusion", "image_id": "CXR23_IM-0879/1.png"}, {"caption": "the heart is normal in size the mediastinum is unremarkable the lungs are clear there is no pneumothorax or pleural effusion there is no acute bony abnormality", "image_id": "CXR353_IM-1726/1.png"}, {"caption": "the heart size and mediastinal silhouette are within normal limits the lungs are clear without focal consolidation, pleural effusion, or pneumothorax there is no acute bony abnormality", "image_id": "CXR3958_IM-2022/1.png"}, {"caption": "the heart is normal in size and contour the mediastinum is unremarkable the lungs are clear without focal airspace disease there is no pneumothorax or pleural effusion", "image_id": "CXR1539_IM-0349/1.png"}, {"caption": "the heart is normal in size the mediastinum is unremarkable the lungs are clear", "image_id": "CXR2285_IM-0870/1.png"}, {"caption": "the heart is normal in size the mediastinum is unremarkable the lungs are clear there is no pneumothorax or pleural effusion there is no focal air space opacity", "image_id": "CXR2502_IM-1027-1001/1.png"}, {"caption": "the heart size and mediastinal silhouette are within normal limits the lungs are clear of focal airspace disease there is no pneumothorax or pleural effusion", "image_id": "CXR2082_IM-0714/1.png"}, {"caption": "the heart is normal in size the mediastinum is unremarkable the lungs are clear there is no pneumothorax or pleural effusion there is no acute bony abnormality", "image_id": "CXR1431_IM-0278/1.png"}, {"caption": "the heart is normal in size and contour the mediastinum is unremarkable the lungs are clear there is no pneumothorax or pleural effusion there is no acute bony abnormality", "image_id": "CXR2743_IM-1197/1.png"}, {"caption": "the heart is normal in size the mediastinum is unremarkable the lungs are clear without focal consolidation, pleural effusion, or pneumothorax there is no acute bony abnormality", "image_id": "CXR2086_IM-0717/1.png"}, {"caption": "the heart size is normal the lungs are clear no pleural effusion or pneumothorax is seen no focal air space opacity is identified", "image_id": "CXR2552_IM-1058/1.png"}, {"caption": "the heart is normal in size the mediastinum is unremarkable the lungs are clear without focal infiltrate there is no pneumothorax or pleural effusion the xxxx are intact", "image_id": "CXR661_IM-2238/1.png"}, {"caption": "the heart is normal in size the mediastinum is unremarkable the lungs are clear without focal airspace disease there is no pneumothorax or pleural effusion", "image_id": "CXR2706_IM-1172/1.png"}, {"caption": "the heart size and cardiomediastinal silhouette are within normal limits the lungs are clear of focal airspace disease there is no pneumothorax or pleural effusion there is no acute bony abnormality", "image_id": "CXR1085_IM-0059/1.png"}, {"caption": "the heart is normal in size the mediastinum is unremarkable the lungs are clear", "image_id": "CXR3302_IM-1579/1.png"}, {"caption": "the heart is normal in size the mediastinum is unremarkable the lungs are clear without focal consolidation, pneumothorax, or pleural effusion there is no acute bony abnormality", "image_id": "CXR491_IM-2111/1.png"}, {"caption": "the heart is normal in size the mediastinum is unremarkable the lungs are clear", "image_id": "CXR605_IM-2194/1.png"}, {"caption": "the heart is normal in size the mediastinum is unremarkable the lungs are clear", "image_id": "CXR2618_IM-1107/1.png"}, {"caption": "the heart is normal in size and contour the mediastinum is unremarkable the lungs are clear", "image_id": "CXR3721_IM-1859/1.png"}, {"caption": "the heart is normal in size the mediastinum is unremarkable the lungs are clear", "image_id": "CXR2558_IM-1062/1.png"}, {"caption": "the heart is normal in size and contour the mediastinum is unremarkable the lungs are clear", "image_id": "CXR380_IM-1911/1.png"}, {"caption": "the heart is normal in size the mediastinum is unremarkable the lungs are clear without focal airspace disease there is no pleural effusion or pneumothorax", "image_id": "CXR3964_IM-2028/1.png"}, {"caption": "the heart is normal in size the mediastinum is unremarkable the lungs are clear", "image_id": "CXR2247_IM-0844/1.png"}, {"caption": "the heart is normal in size the mediastinum is unremarkable the lungs are clear there is no pleural effusion or pneumothorax", "image_id": "CXR3170_IM-1494/1.png"}, {"caption": "the heart is normal in size the mediastinum is unremarkable the lungs are clear there is no pleural effusion or pneumothorax there is no acute bony abnormality", "image_id": "CXR3118_IM-1466/1.png"}, {"caption": "the heart is normal in size the mediastinum is unremarkable the lungs are clear", "image_id": "CXR1109_IM-0076/1.png"}, {"caption": "the heart is normal in size the mediastinum is unremarkable the lungs are clear without focal airspace disease there is no pleural effusion or pneumothorax", "image_id": "CXR1543_IM-0353/1.png"}, {"caption": "the heart is normal in size the mediastinum is unremarkable the lungs are clear", "image_id": "CXR937_IM-2433/1.png"}, {"caption": "the heart is normal in size the mediastinum is unremarkable the lungs are clear", "image_id": "CXR3509_IM-1711-0001/1.png"}, {"caption": "the heart is normal in size the mediastinum is unremarkable the lungs are clear", "image_id": "CXR1855_IM-0555/1.png"}, {"caption": "the heart is normal in size the mediastinum is unremarkable the lungs are clear there is no pneumothorax or pleural effusion", "image_id": "CXR1623_IM-0405/1.png"}, {"caption": "the heart size and pulmonary vascularity appear within normal limits the lungs are free of focal airspace disease, pleural effusion, or pneumothorax there is no acute bony abnormality", "image_id": "CXR1598_IM-0389/1.png"}, {"caption": "the heart is normal in size the mediastinum is unremarkable the lungs are clear without focal consolidation, pleural effusion, or pneumothorax there is no acute bony abnormality", "image_id": "CXR2290_IM-0874/1.png"}, {"caption": "the heart is normal in size the mediastinum is unremarkable the lungs are clear there is no pleural effusion or pneumothorax", "image_id": "CXR2760_IM-1207/1.png"}, {"caption": "the heart is normal in size the mediastinum is unremarkable the lungs are clear", "image_id": "CXR2577_IM-1077/1.png"}, {"caption": "the heart size is normal the mediastinum is unremarkable the lungs are clear there is no pneumothorax or pleural effusion there is no acute bony abnormality", "image_id": "CXR3083_IM-1442/1.png"}, {"caption": "the heart is normal in size the mediastinum is unremarkable the lungs are clear", "image_id": "CXR3582_IM-1761/1.png"}, {"caption": "the heart is normal in size the mediastinum is unremarkable the lungs are clear there is no pneumothorax or pleural effusion there is no acute bony abnormality", "image_id": "CXR591_IM-2186/1.png"}, {"caption": "the heart is normal in size the mediastinum is unremarkable the lungs are clear", "image_id": "CXR1788_IM-0513/1.png"}, {"caption": "the heart is normal in size the mediastinum is unremarkable the lungs are clear", "image_id": "CXR2100_IM-0731/1.png"}, {"caption": "the heart is normal in size and contour the mediastinum is unremarkable the lungs are clear without focal consolidation, pleural effusion, or pneumothorax there is no acute bony abnormality", "image_id": "CXR3321_IM-1588/1.png"}, {"caption": "the heart is normal in size and contour the mediastinum is unremarkable the lungs are clear without focal airspace disease there is no pneumothorax or pleural effusion", "image_id": "CXR2660_IM-1142/1.png"}, {"caption": "the heart is normal in size the mediastinum is unremarkable the lungs are clear without focal consolidation, pleural effusion, or pneumothorax there is no acute bony abnormality", "image_id": "CXR1282_IM-0188/1.png"}, {"caption": "the heart is normal in size the mediastinum is unremarkable the lungs are clear", "image_id": "CXR1517_IM-0335/1.png"}, {"caption": "the heart is normal in size the mediastinum is unremarkable the lungs are clear", "image_id": "CXR3653_IM-1815/1.png"}, {"caption": "the heart is normal in size the mediastinum is unremarkable the lungs are clear", "image_id": "CXR1117_IM-0079/1.png"}, {"caption": "the heart is normal in size the mediastinum is unremarkable the lungs are clear", "image_id": "CXR2008_IM-0658/1.png"}, {"caption": "the heart is normal in size the mediastinum is unremarkable the lungs are clear", "image_id": "CXR3975_IM-2035/1.png"}, {"caption": "the heart is normal in size the mediastinum is unremarkable the lungs are clear there is no pleural effusion or pneumothorax there is no acute bony abnormality", "image_id": "CXR3426_IM-1656/1.png"}, {"caption": "the heart is normal in size the mediastinum is unremarkable the lungs are clear", "image_id": "CXR3722_IM-1859/1.png"}, {"caption": "the heart is normal in size the mediastinum is unremarkable the lungs are clear", "image_id": "CXR2695_IM-1166/1.png"}, {"caption": "the heart is normal in size the mediastinum is unremarkable the lungs are clear there is no pleural effusion or pneumothorax the xxxx are intact", "image_id": "CXR814_IM-2345/1.png"}, {"caption": "the heart is normal in size and contour the mediastinum is unremarkable the lungs are clear", "image_id": "CXR1133_IM-0090/1.png"}, {"caption": "the heart is normal in size the mediastinum is unremarkable the lungs are clear without focal consolidation, pneumothorax, or pleural effusion there is no acute bony abnormality", "image_id": "CXR3810_IM-1920/1.png"}, {"caption": "the heart is normal in size the mediastinum is unremarkable the lungs are clear", "image_id": "CXR859_IM-2380/1.png"}, {"caption": "the heart is normal in size the mediastinum is unremarkable the lungs are clear without focal airspace disease there is no pneumothorax or pleural effusion", "image_id": "CXR1094_IM-0065/1.png"}, {"caption": "the heart is normal in size the mediastinum is unremarkable the lungs are clear without focal infiltrate there is no pneumothorax or pleural effusion", "image_id": "CXR1964_IM-0629/1.png"}, {"caption": "the heart is normal in size the mediastinum is unremarkable the lungs are clear", "image_id": "CXR2275_IM-0862/1.png"}, {"caption": "the heart is normal in size the mediastinum is unremarkable the lungs are clear there is no pleural effusion or pneumothorax there is no acute bony abnormality", "image_id": "CXR399_IM-2043/1.png"}, {"caption": "the heart is normal in size the mediastinum is unremarkable the lungs are clear", "image_id": "CXR391_IM-1986/1.png"}, {"caption": "the heart is normal in size the mediastinum is unremarkable the lungs are clear without focal consolidation, pleural effusion, or pneumothorax there is no acute bony abnormality", "image_id": "CXR760_IM-2310/1.png"}, {"caption": "the heart is normal in size the mediastinum is unremarkable the lungs are clear", "image_id": "CXR3224_IM-1524/1.png"}, {"caption": "the heart is normal in size and contour the mediastinum is unremarkable the lungs are clear without focal consolidation, pleural effusion, or pneumothorax there is no acute bony abnormality", "image_id": "CXR1697_IM-0458/1.png"}, {"caption": "the heart is normal in size the mediastinum is unremarkable the lungs are clear", "image_id": "CXR3594_IM-1772/1.png"}, {"caption": "the heart is normal in size the mediastinum is unremarkable the lungs are clear", "image_id": "CXR3836_IM-1939/1.png"}, {"caption": "the heart is normal in size the mediastinum is unremarkable the lungs are clear", "image_id": "CXR1226_IM-0150/1.png"}, {"caption": "the heart is normal in size the mediastinum is unremarkable the lungs are clear there is no pleural effusion or pneumothorax", "image_id": "CXR3196_IM-1507/1.png"}, {"caption": "the heart is normal in size the mediastinum is unremarkable the lungs are clear", "image_id": "CXR3081_IM-1440/1.png"}, {"caption": "the heart is normal in size the mediastinum is unremarkable the lungs are clear without focal airspace disease there is no pneumothorax or pleural effusion", "image_id": "CXR3639_IM-1804/1.png"}, {"caption": "the heart is normal in size and contour the mediastinum is unremarkable the lungs are clear", "image_id": "CXR190_IM-0583/1.png"}, {"caption": "the heart is normal in size the mediastinum is unremarkable the lungs are clear", "image_id": "CXR1920_IM-0598/1.png"}, {"caption": "the heart size and pulmonary vascularity appear within normal limits the lungs are free of focal airspace disease, pleural effusion, or pneumothorax there is no acute bony abnormality", "image_id": "CXR2291_IM-0874/1.png"}, {"caption": "the heart is normal in size the mediastinum is unremarkable the lungs are clear", "image_id": "CXR1017_IM-0013/1.png"}, {"caption": "the heart is normal in size the mediastinum is unremarkable the lungs are clear", "image_id": "CXR3785_IM-1898/1.png"}, {"caption": "the heart is normal in size the mediastinum is unremarkable the lungs are clear", "image_id": "CXR1972_IM-0633/1.png"}, {"caption": "the heart is normal in size and contour the mediastinum is unremarkable the lungs are clear without focal consolidation, pleural effusion, or pneumothorax there is no acute bony abnormality", "image_id": "CXR3123_IM-1468/1.png"}, {"caption": "the heart is normal in size the mediastinum is unremarkable the lungs are clear", "image_id": "CXR1851_IM-0553/1.png"}, {"caption": "the heart is normal in size and contour the mediastinum is unremarkable the lungs are clear without focal airspace disease there is no pneumothorax or pleural effusion", "image_id": "CXR264_IM-1125/1.png"}, {"caption": "the heart is normal in size the mediastinum is unremarkable the lungs are clear", "image_id": "CXR94_IM-2436/1.png"}, {"caption": "the heart is normal in size the mediastinum is unremarkable the lungs are clear", "image_id": "CXR278_IM-1218/1.png"}, {"caption": "the heart is normal in size the mediastinum is unremarkable the lungs are clear", "image_id": "CXR164_IM-0419/1.png"}, {"caption": "the heart is normal in size the mediastinum is unremarkable the lungs are clear there is no pleural effusion or pneumothorax there is no acute bony abnormality", "image_id": "CXR460_IM-2090/1.png"}, {"caption": "the heart is normal in size the mediastinum is unremarkable the lungs are clear without focal airspace disease, pleural effusion, or pneumothorax there is no acute bony abnormality", "image_id": "CXR1409_IM-0260/1.png"}, {"caption": "the heart is normal in size the mediastinum is unremarkable the lungs are clear", "image_id": "CXR1236_IM-0158/1.png"}, {"caption": "the heart is normal in size the mediastinum is unremarkable the lungs are clear", "image_id": "CXR3997_IM-2048/1.png"}, {"caption": "the heart is normal in size the mediastinum is unremarkable the lungs are clear without focal consolidation, pleural effusion, or pneumothorax there is no acute bony abnormality", "image_id": "CXR1413_IM-0263/1.png"}, {"caption": "the heart is normal in size the mediastinum is unremarkable the lungs are clear there is no pleural effusion or pneumothorax there is no acute bony abnormality", "image_id": "CXR3442_IM-1667/1.png"}, {"caption": "the heart is normal in size the mediastinum is unremarkable the lungs are clear", "image_id": "CXR681_IM-2252-0001/1.png"}, {"caption": "the heart is normal in size the mediastinum is unremarkable the lungs are clear", "image_id": "CXR1914_IM-0595/1.png"}, {"caption": "the heart is normal in size the mediastinum is unremarkable the lungs are clear", "image_id": "CXR368_IM-1832/1.png"}, {"caption": "the heart is normal in size the mediastinum is unremarkable the lungs are clear there is no pneumothorax or pleural effusion the xxxx are intact", "image_id": "CXR383_IM-1932/1.png"}, {"caption": "the heart is normal in size the mediastinum is unremarkable the lungs are clear there is no pleural effusion or pneumothorax there is no acute bony abnormality", "image_id": "CXR3816_IM-1925/1.png"}, {"caption": "the heart is normal in size the mediastinum is unremarkable the lungs are clear without focal airspace disease there is no pleural effusion or pneumothorax", "image_id": "CXR1739_IM-0487/1.png"}, {"caption": "the heart is normal in size and contour the mediastinum is unremarkable the lungs are clear", "image_id": "CXR3578_IM-1758/1.png"}, {"caption": "the heart is normal in size the mediastinum is unremarkable the lungs are clear there is no pneumothorax or pleural effusion there is no acute bony abnormality", "image_id": "CXR3609_IM-1782/1.png"}, {"caption": "the heart is normal in size the mediastinum is unremarkable the lungs are clear there is no pleural effusion or pneumothorax there is no acute bony abnormality", "image_id": "CXR2138_IM-0760/1.png"}, {"caption": "the heart is normal in size the mediastinum is unremarkable the lungs are clear", "image_id": "CXR1640_IM-0420/1.png"}, {"caption": "the heart is normal in size and contour the mediastinum is unremarkable the lungs are clear without focal airspace disease there is no pneumothorax or pleural effusion", "image_id": "CXR421_IM-2064/1.png"}, {"caption": "the heart is normal in size the mediastinum is unremarkable the lungs are clear", "image_id": "CXR97_IM-2460/1.png"}, {"caption": "the lungs are clear bilaterally no focal consolidation, pleural effusion, or pneumothorax is seen no acute bony abnormality is identified", "image_id": "CXR2608_IM-1098/1.png"}, {"caption": "the heart is normal in size the mediastinum is unremarkable the lungs are clear there is no pleural effusion or pneumothorax there is no acute bony abnormality", "image_id": "CXR3846_IM-1946/1.png"}, {"caption": "the heart size and mediastinal contour are within normal limits the lungs are clear of focal airspace disease there is no pneumothorax or pleural effusion there is no acute bony abnormality", "image_id": "CXR3173_IM-1495/1.png"}, {"caption": "the heart is normal in size the mediastinum is unremarkable the lungs are clear there is no pleural effusion or pneumothorax", "image_id": "CXR352_IM-1718/1.png"}, {"caption": "the heart is normal in size the mediastinum is unremarkable the lungs are clear", "image_id": "CXR3589_IM-1767/1.png"}, {"caption": "the heart is normal in size and contour the mediastinum is unremarkable the lungs are clear there is no pleural effusion or pneumothorax there is no acute bony abnormality", "image_id": "CXR3180_IM-1500/1.png"}, {"caption": "the heart is normal in size the mediastinum is unremarkable the lungs are clear there is no pleural effusion or pneumothorax there is no acute bony abnormality", "image_id": "CXR699_IM-2263/1.png"}, {"caption": "the heart is normal in size and contour the mediastinum is unremarkable the lungs are clear without focal consolidation, pleural effusion, or pneumothorax there is no acute bony abnormality", "image_id": "CXR2616_IM-1106/1.png"}, {"caption": "the heart is normal in size the mediastinum is unremarkable the lungs are clear", "image_id": "CXR1011_IM-0013/1.png"}, {"caption": "the heart size and cardiomediastinal silhouette are within normal limits the lungs are clear of focal airspace disease there is no pneumothorax or pleural effusion there is no acute bony abnormality", "image_id": "CXR2529_IM-1044/1.png"}, {"caption": "the heart size and mediastinal contour are normal the lungs are clear without focal consolidation, pneumothorax, or pleural effusion there is no acute bony abnormality", "image_id": "CXR3294_IM-1573/1.png"}, {"caption": "the heart is normal in size the mediastinum is unremarkable the lungs are clear there is no pleural effusion or pneumothorax there is no focal air space opacity", "image_id": "CXR3000_IM-1386-0001/1.png"}, {"caption": "the heart is normal in size the mediastinum is unremarkable the lungs are clear without focal airspace disease there is no pleural effusion or pneumothorax", "image_id": "CXR1180_IM-0123/1.png"}, {"caption": "the heart is normal in size the mediastinum is unremarkable the lungs are clear there is no pleural effusion or pneumothorax there is no acute bony abnormality", "image_id": "CXR2243_IM-0840/1.png"}, {"caption": "the heart is normal in size and contour the mediastinum is unremarkable the lungs are clear", "image_id": "CXR3570_IM-1754/1.png"}, {"caption": "the heart is normal in size and contour the mediastinum is unremarkable the lungs are clear there is no pleural effusion or pneumothorax there is no acute bony abnormality", "image_id": "CXR1273_IM-0183/1.png"}, {"caption": "the heart is normal in size the mediastinum is unremarkable the lungs are clear", "image_id": "CXR3384_IM-1631/1.png"}, {"caption": "the heart is normal in size and contour the mediastinum is unremarkable the lungs are clear there is no pleural effusion or pneumothorax there is no acute bony abnormality", "image_id": "CXR1873_IM-0565/1.png"}, {"caption": "the heart size is normal the lungs are clear no pneumothorax or pleural effusion", "image_id": "CXR1472_IM-0305/1.png"}, {"caption": "the heart is normal in size the mediastinum is unremarkable the lungs are clear", "image_id": "CXR1526_IM-0341/1.png"}, {"caption": "the heart size is normal the mediastinum is unremarkable the lungs are clear there is no pneumothorax or pleural effusion there is no focal air space opacity", "image_id": "CXR93_IM-2428/1.png"}, {"caption": "the heart is normal in size the mediastinum is unremarkable the lungs are clear there is no pleural effusion or pneumothorax there is no acute bony abnormality", "image_id": "CXR13_IM-0198/1.png"}, {"caption": "the heart is normal in size the mediastinum is unremarkable the lungs are clear", "image_id": "CXR3423_IM-1656/1.png"}, {"caption": "the heart is normal in size the mediastinum is unremarkable the lungs are clear there is no pleural effusion or pneumothorax", "image_id": "CXR3422_IM-1656/1.png"}, {"caption": "the heart is normal in size the mediastinum is unremarkable the lungs are clear without focal consolidation, pleural effusion, or pneumothorax there is no acute bony abnormality", "image_id": "CXR107_IM-0049/1.png"}, {"caption": "the heart is normal in size the mediastinum is unremarkable the lungs are clear without focal airspace disease there is no pleural effusion or pneumothorax", "image_id": "CXR2924_IM-1327/1.png"}, {"caption": "the heart size is normal the mediastinum is unremarkable the lungs are clear no pneumothorax or pleural effusion", "image_id": "CXR3430_IM-1659/1.png"}, {"caption": "the heart is normal in size and contour the mediastinum is unremarkable the lungs are clear", "image_id": "CXR290_IM-1303/1.png"}, {"caption": "the heart is normal in size the mediastinum is unremarkable the lungs are clear there is no pleural effusion or pneumothorax there is no acute bony abnormality", "image_id": "CXR2_IM-0652/1.png"}, {"caption": "the heart is normal in size the mediastinum is unremarkable the lungs are clear", "image_id": "CXR2612_IM-1103/1.png"}, {"caption": "the heart is normal in size the mediastinum is unremarkable the lungs are clear without focal airspace disease there is no pleural effusion or pneumothorax", "image_id": "CXR226_IM-0851/1.png"}, {"caption": "the heart is normal in size the mediastinum is unremarkable the lungs are clear", "image_id": "CXR2312_IM-0887/1.png"}, {"caption": "the heart is normal in size the mediastinum is unremarkable the lungs are clear", "image_id": "CXR38_IM-1911/0.png"}, {"caption": "the heart is normal in size and contour the mediastinum is unremarkable the lungs are clear", "image_id": "CXR621_IM-2203/0.png"}, {"caption": "the heart is normal in size and contour the mediastinum is unremarkable the lungs are clear without focal airspace disease, pleural effusion, or pneumothorax there is no acute bony abnormality", "image_id": "CXR2915_IM-1317/0.png"}, {"caption": "the heart is normal in size the mediastinum is unremarkable the lungs are clear", "image_id": "CXR2590_IM-1083/0.png"}, {"caption": "the heart is normal in size the mediastinum is unremarkable the lungs are clear there is no pleural effusion or pneumothorax there is no acute bony abnormality", "image_id": "CXR738_IM-2296/0.png"}, {"caption": "the heart is normal in size the mediastinum is unremarkable the lungs are clear", "image_id": "CXR3222_IM-1522/0.png"}, {"caption": "the heart is normal in size the mediastinum is unremarkable the lungs are clear", "image_id": "CXR3542_IM-1734/0.png"}, {"caption": "the heart is normal in size the mediastinum is unremarkable the lungs are clear", "image_id": "CXR2785_IM-1220/0.png"}, {"caption": "the heart is normal in size the mediastinum is unremarkable the lungs are clear", "image_id": "CXR3527_IM-1724/0.png"}, {"caption": "the heart is normal in size the mediastinum is unremarkable the lungs are clear", "image_id": "CXR2784_IM-1220/0.png"}, {"caption": "the heart is normal in size the mediastinum is unremarkable the lungs are clear", "image_id": "CXR779_IM-2321/0.png"}, {"caption": "the heart is normal in size the mediastinum is unremarkable the lungs are clear", "image_id": "CXR3765_IM-1884/0.png"}, {"caption": "the heart is normal in size the mediastinum is unremarkable the lungs are clear", "image_id": "CXR2354_IM-0918/0.png"}, {"caption": "the heart is normal in size and contour the mediastinum is unremarkable the lungs are clear", "image_id": "CXR3751_IM-1875/0.png"}, {"caption": "the heart is normal in size the mediastinum is unremarkable the lungs are clear there is no pneumothorax or pleural effusion there is no acute bony abnormality", "image_id": "CXR377_IM-1889/0.png"}, {"caption": "the heart is normal in size the mediastinum is unremarkable the lungs are clear", "image_id": "CXR3646_IM-1808-0001/0.png"}, {"caption": "the heart is normal in size the mediastinum is unremarkable the lungs are clear there is no pneumothorax or pleural effusion there is no acute bony abnormality", "image_id": "CXR2780_IM-1218/0.png"}, {"caption": "the heart is normal in size the mediastinum is unremarkable the lungs are clear", "image_id": "CXR1440_IM-0284/0.png"}, {"caption": "the heart is normal in size the mediastinum is unremarkable the lungs are clear there is no pneumothorax or pleural effusion there is no focal air space opacity", "image_id": "CXR658_IM-2234/0.png"}, {"caption": "the heart is normal in size the mediastinum is unremarkable the lungs are clear", "image_id": "CXR2357_IM-0921/0.png"}, {"caption": "the heart is normal in size the mediastinum is unremarkable the lungs are clear", "image_id": "CXR993_IM-2478/0.png"}, {"caption": "the heart is normal in size the mediastinum is unremarkable the lungs are clear", "image_id": "CXR461_IM-2090/0.png"}, {"caption": "the heart is normal in size the mediastinum is unremarkable the lungs are clear without focal airspace disease, pleural effusion, or pneumothorax there is no acute bony abnormality", "image_id": "CXR2277_IM-0864/0.png"}, {"caption": "the heart is normal in size the mediastinum is unremarkable the lungs are clear", "image_id": "CXR1633_IM-0414/0.png"}, {"caption": "the heart is normal in size the mediastinum is unremarkable the lungs are clear there is no pneumothorax or pleural effusion there is no acute bony abnormality", "image_id": "CXR3041_IM-1415/0.png"}, {"caption": "the heart is normal in size the mediastinum is unremarkable the lungs are clear", "image_id": "CXR3552_IM-1741/0.png"}, {"caption": "the heart is normal in size the mediastinum is unremarkable the lungs are clear", "image_id": "CXR3745_IM-1872/0.png"}, {"caption": "the heart is normal in size the mediastinum is unremarkable the lungs are clear", "image_id": "CXR1270_IM-0181/0.png"}, {"caption": "the heart is normal in size the mediastinum is unremarkable the lungs are clear", "image_id": "CXR1603_IM-0391/0.png"}, {"caption": "the heart is normal in size the mediastinum is unremarkable the lungs are clear", "image_id": "CXR2916_IM-1318/0.png"}, {"caption": "the heart is normal in size the mediastinum is unremarkable the lungs are clear", "image_id": "CXR3265_IM-1551/0.png"}, {"caption": "the heart is normal in size the mediastinum is unremarkable the lungs are clear", "image_id": "CXR242_IM-0963/0.png"}, {"caption": "the heart is normal in size the mediastinum is unremarkable the lungs are clear", "image_id": "CXR3220_IM-1522/0.png"}, {"caption": "the heart is normal in size the mediastinum is unremarkable the lungs are clear", "image_id": "CXR1410_IM-0260/0.png"}, {"caption": "the heart is normal in size the mediastinum is unremarkable the lungs are clear", "image_id": "CXR3020_IM-1395/0.png"}, {"caption": "the heart is normal in size the mediastinum is unremarkable the lungs are clear", "image_id": "CXR2937_IM-1339/0.png"}, {"caption": "the heart is normal in size the mediastinum is unremarkable the lungs are clear there is no pneumothorax or pleural effusion there is no acute bony abnormality", "image_id": "CXR3817_IM-1925/0.png"}, {"caption": "the heart is normal in size the mediastinum is unremarkable the lungs are clear", "image_id": "CXR2389_IM-0944/0.png"}, {"caption": "the heart is normal in size the mediastinum is unremarkable the lungs are clear", "image_id": "CXR751_IM-2305/0.png"}, {"caption": "the heart is normal in size the mediastinum is unremarkable the lungs are clear", "image_id": "CXR1588_IM-0382/0.png"}, {"caption": "the heart is normal in size the mediastinum is unremarkable the lungs are clear there is no pleural effusion or pneumothorax the xxxx are intact", "image_id": "CXR2940_IM-1341/0.png"}, {"caption": "the heart is normal in size the mediastinum is unremarkable the lungs are clear", "image_id": "CXR717_IM-2279/0.png"}, {"caption": "the heart is normal in size and contour the mediastinum is unremarkable the lungs are clear", "image_id": "CXR931_IM-2429/0.png"}, {"caption": "the heart is normal in size the mediastinum is unremarkable the lungs are clear", "image_id": "CXR870_IM-2391/0.png"}, {"caption": "the lungs are clear bilaterally no focal consolidation, pleural effusion, or pneumothorax is seen the heart and mediastinum are normal", "image_id": "CXR1509_IM-0331/0.png"}, {"caption": "the heart is normal in size the mediastinum is unremarkable the lungs are clear", "image_id": "CXR2204_IM-0813/0.png"}, {"caption": "the heart is normal in size the mediastinum is unremarkable the lungs are clear", "image_id": "CXR3446_IM-1669/0.png"}, {"caption": "the heart is normal in size and contour the mediastinum is unremarkable the lungs are clear", "image_id": "CXR795_IM-2331/0.png"}, {"caption": "the heart is normal in size the mediastinum is unremarkable the lungs are clear", "image_id": "CXR3720_IM-1859/0.png"}, {"caption": "the heart is normal in size the mediastinum is unremarkable the lungs are clear", "image_id": "CXR1771_IM-0505/0.png"}, {"caption": "the lungs are clear bilaterally no pleural effusion or pneumothorax heart size is normal", "image_id": "CXR3105_IM-1456/0.png"}, {"caption": "the heart is normal in size the mediastinum is unremarkable the lungs are clear", "image_id": "CXR1323_IM-0209/0.png"}, {"caption": "the heart is normal in size the mediastinum is unremarkable the lungs are clear", "image_id": "CXR2423_IM-0965/0.png"}, {"caption": "the heart is normal in size and contour the mediastinum is unremarkable the lungs are clear without focal airspace disease there is no pneumothorax or pleural effusion", "image_id": "CXR2136_IM-0758/0.png"}, {"caption": "the heart is normal in size the mediastinum is unremarkable the lungs are clear", "image_id": "CXR1726_IM-0479/0.png"}, {"caption": "the heart is normal in size the mediastinum is unremarkable the lungs are clear", "image_id": "CXR2786_IM-1221/0.png"}, {"caption": "the heart is normal in size the mediastinum is unremarkable the lungs are clear", "image_id": "CXR162_IM-0401/0.png"}, {"caption": "the heart size and cardiomediastinal silhouette are within normal limits the lungs are clear of focal airspace disease there is no pneumothorax or pleural effusion there is no acute bony abnormality", "image_id": "CXR485_IM-2109/0.png"}, {"caption": "the heart is normal in size the mediastinum is unremarkable the lungs are clear", "image_id": "CXR2623_IM-1111/0.png"}, {"caption": "the heart is normal in size the mediastinum is unremarkable the lungs are clear", "image_id": "CXR1646_IM-0423/0.png"}, {"caption": "the heart is normal in size the mediastinum is unremarkable the lungs are clear there is no pneumothorax or pleural effusion there is no acute bony abnormality", "image_id": "CXR1627_IM-0408/0.png"}, {"caption": "the heart is normal in size the mediastinum is unremarkable the lungs are clear", "image_id": "CXR364_IM-1804/0.png"}, {"caption": "the heart is normal in size and contour the mediastinum is unremarkable the lungs are clear", "image_id": "CXR1956_IM-0623/0.png"}, {"caption": "the heart is normal in size the mediastinum is unremarkable the lungs are clear", "image_id": "CXR1219_IM-0146/0.png"}, {"caption": "the heart is normal in size the mediastinum is unremarkable the lungs are clear without focal consolidation, pleural effusion, or pneumothorax there is no acute bony abnormality", "image_id": "CXR1487_IM-0314/0.png"}, {"caption": "the heart is normal in size the mediastinum is unremarkable the lungs are clear", "image_id": "CXR1582_IM-0378/0.png"}, {"caption": "the heart is normal in size the mediastinum is unremarkable the lungs are clear", "image_id": "CXR141_IM-0260/0.png"}, {"caption": "the heart is normal in size the mediastinum is unremarkable the lungs are clear without focal airspace disease, pleural effusion, or pneumothorax there is no acute bony abnormality", "image_id": "CXR3549_IM-1739-1001/0.png"}, {"caption": "the heart is normal in size the mediastinum is unremarkable the lungs are clear there is no pneumothorax or pleural effusion", "image_id": "CXR1093_IM-0064/0.png"}, {"caption": "the heart is normal in size the mediastinum is unremarkable the lungs are clear", "image_id": "CXR12_IM-0133/0.png"}, {"caption": "the heart is normal in size the mediastinum is unremarkable the lungs are clear", "image_id": "CXR3063_IM-1428/0.png"}, {"caption": "the heart is normal in size the mediastinum is unremarkable the lungs are clear without focal infiltrate there is no pneumothorax or pleural effusion", "image_id": "CXR3532_IM-1726/0.png"}, {"caption": "the heart is normal in size and contour the mediastinum is unremarkable the lungs are clear there is no pleural effusion or pneumothorax there is no acute bony abnormality", "image_id": "CXR3403_IM-1647/0.png"}, {"caption": "the heart is normal in size the mediastinum is unremarkable the lungs are clear", "image_id": "CXR3329_IM-1594/0.png"}, {"caption": "the heart is normal in size the mediastinum is unremarkable the lungs are clear", "image_id": "CXR1344_IM-0223/0.png"}, {"caption": "the heart is normal in size the mediastinum is unremarkable the lungs are clear", "image_id": "CXR1891_IM-0580/0.png"}, {"caption": "the heart is normal in size the mediastinum is unremarkable the lungs are clear", "image_id": "CXR1510_IM-0331/0.png"}, {"caption": "the heart is normal in size the mediastinum is unremarkable the lungs are clear", "image_id": "CXR770_IM-2316/0.png"}, {"caption": "the heart size and cardiomediastinal silhouette are within normal limits for size and contour the lungs are clear of focal airspace disease, pleural effusion, or pneumothorax there is no acute bony abnormality", "image_id": "CXR1480_IM-0311/0.png"}, {"caption": "the heart size and mediastinal contours are within normal limits the lungs are clear without focal consolidation, pneumothorax, or pleural effusion there is no acute bony abnormality", "image_id": "CXR565_IM-2166/0.png"}, {"caption": "the heart is normal in size the mediastinum is unremarkable the lungs are clear", "image_id": "CXR2861_IM-1269/0.png"}, {"caption": "the heart is normal in size and contour the mediastinum is unremarkable the lungs are clear without focal airspace disease there is no pneumothorax or pleural effusion", "image_id": "CXR2061_IM-0698/0.png"}, {"caption": "the heart is normal in size the mediastinum is unremarkable the lungs are clear", "image_id": "CXR3466_IM-1683/0.png"}, {"caption": "the heart size is normal the mediastinum is unremarkable the lungs are clear no pneumothorax or pleural effusion", "image_id": "CXR3844_IM-1945/0.png"}, {"caption": "the heart is normal in size the mediastinum is unremarkable the lungs are clear", "image_id": "CXR2948_IM-1348/0.png"}, {"caption": "the heart is normal in size the mediastinum is unremarkable the lungs are clear", "image_id": "CXR3774_IM-1892/0.png"}, {"caption": "the heart is normal in size the mediastinum is unremarkable the lungs are clear", "image_id": "CXR2229_IM-0831/0.png"}, {"caption": "the heart is normal in size and contour the mediastinum is unremarkable the lungs are clear", "image_id": "CXR3355_IM-1609/0.png"}, {"caption": "the heart is normal in size the mediastinum is unremarkable the lungs are clear", "image_id": "CXR304_IM-1413/0.png"}, {"caption": "the heart is normal in size the mediastinum is unremarkable the lungs are clear", "image_id": "CXR435_IM-2075/0.png"}, {"caption": "the heart is normal in size the mediastinum is unremarkable the lungs are clear without focal airspace disease, pleural effusion, or pneumothorax there is no acute bony abnormality", "image_id": "CXR3136_IM-1475/0.png"}, {"caption": "the heart is normal in size the mediastinum is unremarkable the lungs are clear", "image_id": "CXR3673_IM-1828/0.png"}, {"caption": "the heart is normal in size the mediastinum is unremarkable the lungs are clear", "image_id": "CXR3843_IM-1944/0.png"}, {"caption": "the heart is normal in size the mediastinum is unremarkable the lungs are clear", "image_id": "CXR1675_IM-0445/0.png"}, {"caption": "the heart is normal in size the mediastinum is unremarkable the lungs are clear", "image_id": "CXR2681_IM-1154/0.png"}, {"caption": "the heart is normal in size the mediastinum is unremarkable the lungs are clear", "image_id": "CXR3283_IM-1564/0.png"}, {"caption": "the heart is normal in size the mediastinum is unremarkable the lungs are clear", "image_id": "CXR1030_IM-0024/0.png"}, {"caption": "the heart is normal in size the mediastinum is unremarkable the lungs are clear there is no pneumothorax or pleural effusion there is no focal air space opacity", "image_id": "CXR623_IM-2205/0.png"}, {"caption": "the heart size and mediastinal contour are normal the lungs are clear without focal consolidation, pneumothorax, or pleural effusion there is no acute bony abnormality", "image_id": "CXR2876_IM-1282/0.png"}, {"caption": "the heart is normal in size the mediastinum is unremarkable the lungs are clear", "image_id": "CXR3085_IM-1444/0.png"}, {"caption": "the heart is normal in size the mediastinum is unremarkable the lungs are clear", "image_id": "CXR3474_IM-1688/0.png"}, {"caption": "the heart is normal in size the mediastinum is unremarkable the lungs are clear there is no pleural effusion or pneumothorax there is no acute bony abnormality", "image_id": "CXR1742_IM-0489/0.png"}, {"caption": "the heart is normal in size and contour the mediastinum is unremarkable the lungs are clear without focal airspace disease, pleural effusion, or pneumothorax there is no acute bony abnormality", "image_id": "CXR2363_IM-0926/0.png"}, {"caption": "the heart is normal in size the mediastinum is unremarkable the lungs are clear there is no pneumothorax or pleural effusion there is no acute bony abnormality", "image_id": "CXR2918_IM-1320/0.png"}, {"caption": "the heart is normal in size the mediastinum is unremarkable the lungs are clear there is no pneumothorax or pleural effusion", "image_id": "CXR1765_IM-0499/0.png"}, {"caption": "the heart is normal in size the mediastinum is unremarkable the lungs are clear", "image_id": "CXR3775_IM-1893/0.png"}, {"caption": "the heart is normal in size the mediastinum is unremarkable the lungs are clear there is no pneumothorax or pleural effusion", "image_id": "CXR3382_IM-1629-0001/0.png"}, {"caption": "the heart size and mediastinal contour are normal the lungs are clear bilaterally no pneumothorax or pleural effusion", "image_id": "CXR2537_IM-1049/0.png"}, {"caption": "the heart is normal in size the mediastinum is unremarkable the lungs are clear", "image_id": "CXR1319_IM-0205/0.png"}, {"caption": "the heart size and pulmonary vascularity appear within normal limits the lungs are free of focal airspace disease, pleural effusion, or pneumothorax there is no acute bony abnormality", "image_id": "CXR988_IM-2474/0.png"}, {"caption": "the heart is normal in size the mediastinum is unremarkable the lungs are clear", "image_id": "CXR1193_IM-0129/0.png"}, {"caption": "the heart size and mediastinal contour are normal the lungs are clear without focal consolidation, pneumothorax, or pleural effusion there is no acute bony abnormality", "image_id": "CXR850_IM-2373-0001/0.png"}, {"caption": "the heart is normal in size the mediastinum is unremarkable the lungs are clear there is no pneumothorax or pleural effusion there is no focal air space opacity", "image_id": "CXR2145_IM-0766/0.png"}, {"caption": "the heart is normal in size and contour the mediastinum is unremarkable the lungs are clear", "image_id": "CXR308_IM-1439/0.png"}, {"caption": "the heart is normal in size the mediastinum is unremarkable the lungs are clear there is no pneumothorax or pleural effusion", "image_id": "CXR2209_IM-0816/0.png"}, {"caption": "the heart size and cardiomediastinal silhouette are within normal limits the lungs are clear of focal airspace disease there is no pneumothorax or pleural effusion", "image_id": "CXR2433_IM-0975/0.png"}, {"caption": "the heart is normal in size the mediastinum is unremarkable the lungs are clear without focal airspace disease, pleural effusion, or pneumothorax there is no acute bony abnormality", "image_id": "CXR761_IM-2310/0.png"}, {"caption": "the heart is normal in size the mediastinum is unremarkable the lungs are clear", "image_id": "CXR3415_IM-1650/0.png"}, {"caption": "the heart is normal in size and contour the mediastinum is unremarkable the lungs are clear there is no pneumothorax or pleural effusion there is no acute bony abnormality", "image_id": "CXR980_IM-2468/0.png"}, {"caption": "the lungs are clear bilaterally without focal consolidation, pleural effusion, or pneumothorax cardiomediastinal silhouette is unremarkable", "image_id": "CXR877_IM-2392/0.png"}, {"caption": "the heart is normal in size the mediastinum is unremarkable the lungs are clear there is no pleural effusion or pneumothorax the xxxx are intact", "image_id": "CXR535_IM-2142/0.png"}, {"caption": "the heart size and mediastinal contour are normal the lungs are clear without focal airspace disease, pleural effusion, or pneumothorax there is no acute bony abnormality", "image_id": "CXR427_IM-2070/0.png"}, {"caption": "the heart is normal in size the mediastinum is unremarkable the lungs are clear", "image_id": "CXR891_IM-2403/0.png"}, {"caption": "the heart is normal in size the mediastinum is unremarkable the lungs are clear", "image_id": "CXR136_IM-0233/0.png"}, {"caption": "the heart is normal in size the mediastinum is unremarkable the lungs are clear", "image_id": "CXR1950_IM-0618/0.png"}, {"caption": "the heart is normal in size the mediastinum is unremarkable the lungs are clear", "image_id": "CXR922_IM-2423/0.png"}, {"caption": "the heart is normal in size the mediastinum is unremarkable the lungs are clear", "image_id": "CXR2983_IM-1371/0.png"}, {"caption": "the heart is normal in size the mediastinum is unremarkable the lungs are clear there is no pneumothorax or pleural effusion there are no focal areas of consolidation", "image_id": "CXR3716_IM-1856/0.png"}, {"caption": "the heart is normal in size the mediastinum is unremarkable the lungs are clear", "image_id": "CXR2866_IM-1273/0.png"}, {"caption": "the heart is normal in size the mediastinum is unremarkable the lungs are clear", "image_id": "CXR708_IM-2271/0.png"}, {"caption": "the heart is normal in size the mediastinum is unremarkable the lungs are clear", "image_id": "CXR3707_IM-1851/0.png"}, {"caption": "the heart is normal in size the mediastinum is unremarkable the lungs are clear", "image_id": "CXR3691_IM-1842/0.png"}, {"caption": "the heart is normal in size the mediastinum is unremarkable the lungs are clear", "image_id": "CXR2727_IM-1187/0.png"}, {"caption": "the heart is normal in size and contour the mediastinum is unremarkable the lungs are clear there is no pneumothorax or pleural effusion there is no focal air space opacity", "image_id": "CXR2424_IM-0966/0.png"}, {"caption": "the heart size and mediastinal contour are within normal limits the lungs are clear without focal consolidation, pneumothorax, or pleural effusion there is no acute bony abnormality", "image_id": "CXR2797_IM-1229/0.png"}, {"caption": "the heart is normal in size the mediastinum is unremarkable the lungs are clear there is no pneumothorax or pleural effusion there is no acute bony abnormality", "image_id": "CXR3784_IM-1898/0.png"}, {"caption": "the heart is normal in size the mediastinum is unremarkable the lungs are clear", "image_id": "CXR3885_IM-1971/0.png"}, {"caption": "the heart is normal in size the mediastinum is unremarkable the lungs are clear", "image_id": "CXR2129_IM-0753/0.png"}, {"caption": "the heart is normal in size the mediastinum is unremarkable the lungs are clear", "image_id": "CXR251_IM-1032/0.png"}, {"caption": "the heart is normal in size the mediastinum is unremarkable the lungs are clear", "image_id": "CXR3025_IM-1400/0.png"}, {"caption": "the heart is normal in size the mediastinum is unremarkable the lungs are clear", "image_id": "CXR3088_IM-1444/0.png"}, {"caption": "the heart size and mediastinal contour are normal the lungs are clear without focal consolidation, pleural effusion, or pneumothorax there is no acute bony abnormality", "image_id": "CXR387_IM-1962/0.png"}, {"caption": "the heart is normal in size the mediastinum is unremarkable the lungs are clear there is no pleural effusion or pneumothorax there is no acute bony abnormality", "image_id": "CXR184_IM-0544/0.png"}, {"caption": "the heart is normal in size the mediastinum is unremarkable the lungs are clear", "image_id": "CXR757_IM-2308/0.png"}, {"caption": "the heart is normal in size the mediastinum is unremarkable the lungs are clear", "image_id": "CXR1570_IM-0372/0.png"}, {"caption": "the heart is normal in size the mediastinum is unremarkable the lungs are clear", "image_id": "CXR1622_IM-0404/0.png"}, {"caption": "the heart is normal in size the mediastinum is unremarkable the lungs are clear", "image_id": "CXR2168_IM-0784/0.png"}, {"caption": "the heart is normal in size the mediastinum is unremarkable the lungs are clear", "image_id": "CXR3391_IM-1637/0.png"}, {"caption": "the heart is normal in size the mediastinum is unremarkable the lungs are clear", "image_id": "CXR1197_IM-0131/0.png"}, {"caption": "the heart is normal in size and contour the mediastinum is unremarkable the lungs are clear without focal airspace disease there is no pneumothorax or pleural effusion", "image_id": "CXR800_IM-2334/0.png"}, {"caption": "the heart is normal in size the mediastinum is unremarkable the lungs are clear", "image_id": "CXR3348_IM-1605/0.png"}, {"caption": "the heart is normal in size the mediastinum is unremarkable the lungs are clear", "image_id": "CXR862_IM-2383/0.png"}, {"caption": "the heart is normal in size the mediastinum is unremarkable the lungs are clear", "image_id": "CXR3705_IM-1851-1001/0.png"}, {"caption": "the heart is normal in size the mediastinum is unremarkable the lungs are clear", "image_id": "CXR3682_IM-1834/0.png"}, {"caption": "the heart is normal in size the mediastinum is unremarkable the lungs are clear there is no pleural effusion or pneumothorax there is no acute bony abnormality", "image_id": "CXR3523_IM-1721/0.png"}, {"caption": "the heart is normal in size the mediastinum is unremarkable the lungs are clear", "image_id": "CXR3271_IM-1552/0.png"}, {"caption": "the lungs are clear bilaterally without focal consolidation, pleural effusion, or pneumothorax the heart and mediastinum are normal", "image_id": "CXR3359_IM-1612/0.png"}, {"caption": "the heart is normal in size the mediastinum is unremarkable the lungs are clear without focal airspace disease there is no pneumothorax or pleural effusion", "image_id": "CXR1953_IM-0621/0.png"}, {"caption": "the heart is normal in size the mediastinum is unremarkable the lungs are clear there is no pneumothorax or pleural effusion", "image_id": "CXR700_IM-2265/0.png"}, {"caption": "the heart is normal in size the mediastinum is unremarkable the lungs are clear without focal airspace disease there is no pneumothorax or pleural effusion", "image_id": "CXR423_IM-2066-0001/0.png"}, {"caption": "the heart is normal in size the mediastinum is unremarkable the lungs are clear", "image_id": "CXR1943_IM-0612/0.png"}, {"caption": "the heart is normal in size the mediastinum is unremarkable the lungs are clear there is no pneumothorax or pleural effusion", "image_id": "CXR1586_IM-0380/0.png"}, {"caption": "the heart is normal in size the mediastinum is unremarkable the lungs are clear", "image_id": "CXR759_IM-2309/0.png"}, {"caption": "the heart is normal in size the mediastinum is unremarkable the lungs are clear", "image_id": "CXR657_IM-2233-0001/0.png"}, {"caption": "the heart is normal in size the mediastinum is unremarkable the lungs are clear", "image_id": "CXR1560_IM-0366/0.png"}, {"caption": "the heart is normal in size and contour the mediastinum is unremarkable the lungs are clear", "image_id": "CXR3860_IM-1954/0.png"}, {"caption": "the heart is normal in size the mediastinum is unremarkable the lungs are clear", "image_id": "CXR3889_IM-1973/0.png"}, {"caption": "the heart is normal in size the mediastinum is unremarkable the lungs are clear", "image_id": "CXR307_IM-1432/0.png"}, {"caption": "the heart is normal in size the mediastinum is unremarkable the lungs are clear", "image_id": "CXR3489_IM-1696/0.png"}, {"caption": "the heart is normal in size the mediastinum is unremarkable the lungs are clear", "image_id": "CXR2000_IM-0654/0.png"}, {"caption": "the heart is normal in size the mediastinum is unremarkable the lungs are clear there is no pneumothorax or pleural effusion", "image_id": "CXR1346_IM-0224/0.png"}, {"caption": "the heart is normal in size the mediastinum is unremarkable the lungs are clear", "image_id": "CXR3193_IM-1505/0.png"}, {"caption": "the heart is normal in size the mediastinum is unremarkable the lungs are clear", "image_id": "CXR2179_IM-0791/0.png"}, {"caption": "the heart is normal in size the mediastinum is unremarkable the lungs are clear there is no pneumothorax or pleural effusion the xxxx are intact", "image_id": "CXR689_IM-2257/0.png"}, {"caption": "the heart is normal in size the mediastinum is unremarkable the lungs are clear there is no pleural effusion or pneumothorax there is no acute bony abnormality", "image_id": "CXR2865_IM-1273/0.png"}, {"caption": "the heart is normal in size the mediastinum is unremarkable the lungs are clear there is no pneumothorax or pleural effusion there is no acute bony abnormality", "image_id": "CXR3250_IM-1540-1001/0.png"}, {"caption": "the heart is normal in size the mediastinum is unremarkable the lungs are clear", "image_id": "CXR1591_IM-0384/0.png"}, {"caption": "the heart size and mediastinal contour are within normal limits the lungs are clear without focal consolidation, pneumothorax, or pleural effusion there is no acute bony abnormality", "image_id": "CXR3672_IM-1828/0.png"}, {"caption": "the heart is normal in size the mediastinum is unremarkable the lungs are clear", "image_id": "CXR2631_IM-1118/0.png"}, {"caption": "the heart is normal in size the mediastinum is unremarkable the lungs are clear", "image_id": "CXR764_IM-2311/0.png"}, {"caption": "the heart is normal in size the mediastinum is unremarkable the lungs are clear", "image_id": "CXR710_IM-2273/0.png"}, {"caption": "the heart is normal in size the mediastinum is unremarkable the lungs are clear", "image_id": "CXR3039_IM-1412/0.png"}, {"caption": "the heart size is normal the lungs are clear there is no pneumothorax or pleural effusion there is no focal airspace consolidation there is no pneumonia", "image_id": "CXR1255_IM-0172-1001/0.png"}, {"caption": "the heart is normal in size the mediastinum is unremarkable the lungs are clear there is no pneumothorax or pleural effusion there is no acute bony abnormality", "image_id": "CXR386_IM-1954/0.png"}, {"caption": "the heart is normal in size the mediastinum is unremarkable the lungs are clear without focal infiltrate there is no pneumothorax or pleural effusion", "image_id": "CXR1701_IM-0462/0.png"}, {"caption": "the heart is normal in size the mediastinum is unremarkable the lungs are clear there is no pneumothorax or pleural effusion", "image_id": "CXR238_IM-0939/0.png"}, {"caption": "the heart is normal in size the mediastinum is unremarkable the lungs are clear without focal infiltrate there is no pneumothorax or pleural effusion", "image_id": "CXR908_IM-2413/0.png"}, {"caption": "the heart is normal in size and contour the mediastinum is unremarkable the lungs are clear", "image_id": "CXR768_IM-2313/0.png"}, {"caption": "the heart is normal in size the mediastinum is unremarkable the lungs are clear there is no pleural effusion or pneumothorax the bony structures are intact", "image_id": "CXR1738_IM-0486/0.png"}, {"caption": "the heart is normal in size the mediastinum is unremarkable the lungs are clear there is no pleural effusion or pneumothorax", "image_id": "CXR968_IM-2458/0.png"}, {"caption": "the heart is normal in size the mediastinum is unremarkable the lungs are clear", "image_id": "CXR1960_IM-0627/0.png"}, {"caption": "the heart is normal in size the mediastinum is unremarkable the lungs are clear", "image_id": "CXR912_IM-2417/0.png"}, {"caption": "the heart size and mediastinal contour are normal the lungs are clear without focal consolidation, pleural effusion, or pneumothorax there is no acute bony abnormality", "image_id": "CXR2211_IM-0818/0.png"}, {"caption": "the heart size and mediastinal contour are within normal limits the lungs are clear of focal airspace disease there is no pleural effusion or pneumothorax the xxxx are intact", "image_id": "CXR502_IM-2120/0.png"}, {"caption": "the heart is normal in size the mediastinum is unremarkable the lungs are clear there is no pneumothorax or pleural effusion there is no acute bony abnormality", "image_id": "CXR1265_IM-0179/0.png"}, {"caption": "the heart size and cardiomediastinal silhouette are within normal limits no focal consolidation, pneumothorax, or pleural effusion is seen no acute bony abnormality is identified", "image_id": "CXR2355_IM-0919/0.png"}, {"caption": "the heart is normal in size the mediastinum is unremarkable the lungs are clear", "image_id": "CXR3505_IM-1707/0.png"}, {"caption": "the heart size and mediastinal contour are normal the lungs are clear without focal consolidation, pneumothorax, or pleural effusion there is no acute bony abnormality", "image_id": "CXR3534_IM-1727/0.png"}, {"caption": "the heart is normal in size the mediastinum is unremarkable the lungs are clear", "image_id": "CXR1110_IM-0076/0.png"}, {"caption": "the heart is normal in size the mediastinum is unremarkable the lungs are clear", "image_id": "CXR1130_IM-0087/0.png"}, {"caption": "the heart is normal in size the mediastinum is unremarkable the lungs are clear without focal consolidation, pleural effusion, or pneumothorax there is no acute bony abnormality", "image_id": "CXR613_IM-2200/0.png"}, {"caption": "the heart is normal in size the mediastinum is unremarkable the lungs are clear there is no pneumothorax or pleural effusion", "image_id": "CXR2077_IM-0710/0.png"}, {"caption": "the heart is normal in size the mediastinum is unremarkable the lungs are clear", "image_id": "CXR3981_IM-2039/0.png"}, {"caption": "the heart size and cardiomediastinal silhouette are within normal limits for size and contour there is no focal airspace opacity, pleural effusion, or pneumothorax there is no acute bony abnormality", "image_id": "CXR3282_IM-1563/0.png"}, {"caption": "the heart is normal in size the mediastinum is unremarkable the lungs are clear there is no pleural effusion or pneumothorax there is no acute bony abnormality", "image_id": "CXR670_IM-2244/0.png"}, {"caption": "the heart size and mediastinal contours are normal the lungs are clear without focal consolidation, pneumothorax, or pleural effusion there is no acute bony abnormality", "image_id": "CXR3933_IM-2004/0.png"}, {"caption": "the heart is normal in size the mediastinum is unremarkable the lungs are clear", "image_id": "CXR3360_IM-1613/0.png"}, {"caption": "the heart is normal in size the mediastinum is unremarkable the lungs are clear", "image_id": "CXR367_IM-1826/0.png"}, {"caption": "the heart is normal in size the mediastinum is unremarkable the lungs are clear", "image_id": "CXR1911_IM-0593/0.png"}, {"caption": "the heart is normal in size the mediastinum is unremarkable the lungs are clear", "image_id": "CXR3576_IM-1757/0.png"}, {"caption": "the heart is normal in size the mediastinum is unremarkable the lungs are clear", "image_id": "CXR3746_IM-1872/0.png"}, {"caption": "the heart size and mediastinal contours are normal the lungs are clear without focal consolidation, pneumothorax, or pleural effusion there is no acute bony abnormality", "image_id": "CXR1280_IM-0187/0.png"}, {"caption": "the heart is normal in size the mediastinum is unremarkable the lungs are clear", "image_id": "CXR1466_IM-0302/0.png"}, {"caption": "the heart is normal in size the mediastinum is unremarkable the lungs are clear", "image_id": "CXR1574_IM-0374/0.png"}, {"caption": "the lungs are clear bilaterally no focal consolidation, pleural effusion, or pneumothorax heart size is normal", "image_id": "CXR1175_IM-0119/0.png"}, {"caption": "the heart is normal in size the mediastinum is unremarkable the lungs are clear there is no pneumothorax or pleural effusion there is no focal air space opacity", "image_id": "CXR442_IM-2078/0.png"}, {"caption": "the heart is normal in size the mediastinum is unremarkable the lungs are clear there is no pneumothorax or pleural effusion there is no acute bony abnormality", "image_id": "CXR1601_IM-0390/0.png"}, {"caption": "the heart is normal in size the mediastinum is unremarkable the lungs are clear", "image_id": "CXR1683_IM-0449/0.png"}, {"caption": "the heart is normal in size the mediastinum is unremarkable the lungs are clear", "image_id": "CXR2210_IM-0817/0.png"}, {"caption": "the heart is normal in size the mediastinum is unremarkable the lungs are clear", "image_id": "CXR539_IM-2145/0.png"}, {"caption": "the heart is normal in size the mediastinum is unremarkable the lungs are clear without focal airspace disease there is no pneumothorax or pleural effusion", "image_id": "CXR1158_IM-0107/0.png"}, {"caption": "the heart is normal in size the mediastinum is unremarkable the lungs are clear", "image_id": "CXR511_IM-2127/0.png"}, {"caption": "the heart is normal in size the mediastinum is unremarkable the lungs are clear", "image_id": "CXR301_IM-1389/0.png"}, {"caption": "the heart size and mediastinal contour are normal the lungs are clear without focal airspace disease, pleural effusion, or pneumothorax there is no acute bony abnormality", "image_id": "CXR3378_IM-1627/0.png"}, {"caption": "the heart is normal in size the mediastinum is unremarkable the lungs are clear", "image_id": "CXR3814_IM-1923/0.png"}, {"caption": "the heart is normal in size the mediastinum is unremarkable the lungs are clear without focal airspace disease, pleural effusion, or pneumothorax there is no acute bony abnormality", "image_id": "CXR929_IM-2427/0.png"}, {"caption": "the heart is normal in size the mediastinum is unremarkable the lungs are clear there is no pneumothorax or pleural effusion", "image_id": "CXR2200_IM-0811/0.png"}, {"caption": "the heart is normal in size the mediastinum is unremarkable the lungs are clear there is no pneumothorax or pleural effusion there is no acute bony abnormality", "image_id": "CXR2579_IM-1078/0.png"}, {"caption": "the heart is normal in size the mediastinum is unremarkable the lungs are clear", "image_id": "CXR3428_IM-1657/0.png"}, {"caption": "the heart is normal in size the mediastinum is unremarkable the lungs are clear there is no pleural effusion or pneumothorax there is no acute bony abnormality", "image_id": "CXR419_IM-2062/0.png"}, {"caption": "the heart is normal in size and contour the mediastinum is unremarkable the lungs are clear", "image_id": "CXR3976_IM-2035/0.png"}, {"caption": "the heart size and cardiomediastinal silhouette are within normal limits for size and contour the lungs are clear of focal airspace disease, pleural effusion, or pneumothorax there is no acute bony abnormality", "image_id": "CXR1302_IM-0198/0.png"}, {"caption": "the heart is normal in size the mediastinum is unremarkable the lungs are clear", "image_id": "CXR1249_IM-0169/0.png"}, {"caption": "the heart is normal in size and contour the mediastinum is unremarkable the lungs are clear", "image_id": "CXR2151_IM-0771/0.png"}, {"caption": "the heart is normal in size the mediastinum is unremarkable the lungs are clear", "image_id": "CXR3112_IM-1461/0.png"}, {"caption": "the heart is normal in size the mediastinum is unremarkable the lungs are clear", "image_id": "CXR1610_IM-0395/0.png"}, {"caption": "the heart is normal in size the mediastinum is unremarkable the lungs are clear without focal airspace disease there is no pleural effusion or pneumothorax", "image_id": "CXR1234_IM-0157/0.png"}, {"caption": "the heart is normal in size the mediastinum is unremarkable the lungs are clear", "image_id": "CXR510_IM-2126/0.png"}, {"caption": "the lungs are clear bilaterally no focal consolidation, pleural effusion, or pneumothorax cardiomediastinal silhouette is unremarkable visualized osseous structures of the thorax are without acute abnormality", "image_id": "CXR1515_IM-0333/0.png"}, {"caption": "the heart size and mediastinal contour are normal the lungs are clear without focal consolidation, pneumothorax, or pleural effusion there is no acute bony abnormality", "image_id": "CXR679_IM-2251/0.png"}, {"caption": "the heart is normal in size the mediastinum is unremarkable the lungs are clear", "image_id": "CXR3204_IM-1513/0.png"}, {"caption": "the heart is normal in size the mediastinum is unremarkable the lungs are clear", "image_id": "CXR2491_IM-1017/0.png"}, {"caption": "the heart is normal in size the mediastinum is unremarkable the lungs are clear there is no pneumothorax or pleural effusion there is no focal air space opacity", "image_id": "CXR2148_IM-0767/0.png"}, {"caption": "the heart is normal in size the mediastinum is unremarkable the lungs are clear", "image_id": "CXR1485_IM-0313/0.png"}, {"caption": "the heart is normal in size the mediastinum is unremarkable the lungs are clear", "image_id": "CXR2773_IM-1214/0.png"}, {"caption": "the heart size is normal the mediastinum is unremarkable the lungs are clear no pneumothorax or pleural effusion", "image_id": "CXR3898_IM-1978/0.png"}, {"caption": "the heart is normal in size the mediastinum is unremarkable the lungs are clear", "image_id": "CXR2078_IM-0710/0.png"}, {"caption": "the heart is normal in size the mediastinum is unremarkable the lungs are clear", "image_id": "CXR3798_IM-1911/0.png"}, {"caption": "the heart is normal in size the mediastinum is unremarkable the lungs are clear there is no pneumothorax or pleural effusion", "image_id": "CXR2478_IM-1007/0.png"}, {"caption": "the heart is normal in size the mediastinum is unremarkable the lungs are clear without focal consolidation, pleural effusion, or pneumothorax there is no acute bony abnormality", "image_id": "CXR3379_IM-1627/0.png"}, {"caption": "the heart is normal in size the mediastinum is unremarkable the lungs are clear there is no pneumothorax or pleural effusion", "image_id": "CXR1034_IM-0028/0.png"}, {"caption": "the heart is normal in size the mediastinum is unremarkable the lungs are clear there is no pleural effusion or pneumothorax", "image_id": "CXR721_IM-2282/0.png"}, {"caption": "the heart is normal in size the mediastinum is unremarkable the lungs are clear there is no pleural effusion or pneumothorax the xxxx are intact", "image_id": "CXR628_IM-2208/0.png"}, {"caption": "the heart is normal in size the mediastinum is unremarkable the lungs are clear there is no pneumothorax or pleural effusion there is no focal air space opacity", "image_id": "CXR2843_IM-1254-1001/0.png"}, {"caption": "the heart is normal in size the mediastinum is unremarkable the lungs are clear", "image_id": "CXR1393_IM-0251/0.png"}, {"caption": "the heart is normal in size the mediastinum is unremarkable the lungs are clear", "image_id": "CXR3522_IM-1720/0.png"}, {"caption": "the heart is normal in size the mediastinum is unremarkable the lungs are clear", "image_id": "CXR659_IM-2235/0.png"}, {"caption": "the heart is normal in size the mediastinum is unremarkable the lungs are clear without focal consolidation, pleural effusion, or pneumothorax there is no acute bony abnormality", "image_id": "CXR2130_IM-0755/0.png"}, {"caption": "the heart is normal in size the mediastinum is unremarkable the lungs are clear there is no pneumothorax or pleural effusion there is no acute bony abnormality", "image_id": "CXR1523_IM-0339/0.png"}, {"caption": "the heart is normal in size the mediastinum is unremarkable the lungs are clear", "image_id": "CXR261_IM-1100/0.png"}, {"caption": "the heart is normal in size the mediastinum is unremarkable the lungs are clear without focal airspace disease there is no pneumothorax or pleural effusion", "image_id": "CXR1919_IM-0598/0.png"}, {"caption": "the heart is normal in size the mediastinum is unremarkable the lungs are clear without focal infiltrate there is no pneumothorax or pleural effusion", "image_id": "CXR1853_IM-0555/0.png"}, {"caption": "the heart is normal in size the mediastinum is unremarkable the lungs are clear", "image_id": "CXR2787_IM-1222/0.png"}, {"caption": "the lungs are clear bilaterally no focal consolidation, pleural effusion, or pneumothorax heart size is normal", "image_id": "CXR2108_IM-0738/0.png"}, {"caption": "the heart is normal in size the mediastinum is unremarkable the lungs are clear", "image_id": "CXR450_IM-2082/0.png"}, {"caption": "the heart is normal in size the mediastinum is unremarkable the lungs are clear", "image_id": "CXR1681_IM-0448/0.png"}, {"caption": "the heart is normal in size the mediastinum is unremarkable the lungs are clear", "image_id": "CXR3519_IM-1717/0.png"}, {"caption": "the heart is normal in size the mediastinum is unremarkable the lungs are clear", "image_id": "CXR1685_IM-0449/0.png"}, {"caption": "the heart is normal in size the mediastinum is unremarkable the lungs are clear without focal airspace disease there is no pneumothorax or pleural effusion", "image_id": "CXR2733_IM-1189/0.png"}, {"caption": "the heart size and mediastinal contour are normal the lungs are clear without focal airspace disease, pleural effusion, or pneumothorax there is no acute bony abnormality", "image_id": "CXR3849_IM-1947/0.png"}, {"caption": "the heart is normal in size the mediastinum is unremarkable the lungs are clear", "image_id": "CXR745_IM-2299/0.png"}, {"caption": "the heart size and mediastinal contour are normal the lungs are clear without focal airspace disease, pleural effusion, or pneumothorax there is no acute bony abnormality", "image_id": "CXR2052_IM-0690/0.png"}, {"caption": "the heart size and cardiomediastinal silhouette are within normal limits for size the lungs are clear without focal airspace disease, pleural effusion, or pneumothorax there is no acute bony abnormality", "image_id": "CXR2074_IM-0708/0.png"}, {"caption": "the heart is normal in size the mediastinum is unremarkable the lungs are clear", "image_id": "CXR543_IM-2148/0.png"}, {"caption": "the heart is normal in size and contour the mediastinum is unremarkable the lungs are clear there is no pneumothorax or pleural effusion", "image_id": "CXR2259_IM-0850/0.png"}, {"caption": "the heart is normal in size the mediastinum is unremarkable the lungs are clear there is no pleural effusion or pneumothorax", "image_id": "CXR106_IM-0042/0.png"}, {"caption": "the heart is normal in size the mediastinum is unremarkable the lungs are clear", "image_id": "CXR76_IM-2309/0.png"}, {"caption": "the heart is normal in size the mediastinum is unremarkable the lungs are clear", "image_id": "CXR3139_IM-1476/0.png"}, {"caption": "the heart is normal in size and contour the mediastinum is unremarkable the lungs are clear there is no pneumothorax or pleural effusion there is no acute bony abnormality", "image_id": "CXR3449_IM-1672/0.png"}, {"caption": "the heart is normal in size the mediastinum is unremarkable the lungs are clear", "image_id": "CXR622_IM-2204/0.png"}, {"caption": "the heart is normal in size and contour the mediastinum is unremarkable the lungs are clear there is no pneumothorax or pleural effusion there is no acute bony abnormality", "image_id": "CXR3411_IM-1649-0001/0.png"}, {"caption": "the heart size and mediastinal contour are normal the lungs are clear without focal consolidation, pleural effusion, or pneumothorax there is no acute bony abnormality", "image_id": "CXR260_IM-1090/0.png"}, {"caption": "the heart is normal in size and contour the mediastinum is unremarkable the lungs are clear", "image_id": "CXR145_IM-0290/0.png"}, {"caption": "the heart is normal in size and contour the mediastinum is unremarkable the lungs are clear", "image_id": "CXR429_IM-2070/0.png"}, {"caption": "the heart is normal in size the mediastinum is unremarkable the lungs are clear", "image_id": "CXR1113_IM-0078/0.png"}, {"caption": "the heart size and mediastinal contour are within normal limits the lungs are clear without focal consolidation, pneumothorax, or pleural effusion there is no acute bony abnormality", "image_id": "CXR3878_IM-1968/0.png"}, {"caption": "the heart size is normal the mediastinum is unremarkable the lungs are clear no pneumothorax or pleural effusion", "image_id": "CXR1429_IM-0275/0.png"}, {"caption": "the heart is normal in size the mediastinum is unremarkable the lungs are clear", "image_id": "CXR753_IM-2306/0.png"}, {"caption": "the heart is normal in size the mediastinum is unremarkable the lungs are clear", "image_id": "CXR950_IM-2446/0.png"}, {"caption": "the heart is normal in size the mediastinum is unremarkable the lungs are clear", "image_id": "CXR3772_IM-1891/0.png"}, {"caption": "the heart is normal in size the mediastinum is unremarkable the lungs are clear there is no pneumothorax or pleural effusion there is no acute bony abnormality", "image_id": "CXR458_IM-2089/0.png"}, {"caption": "the heart is normal in size and contour the mediastinum is unremarkable the lungs are clear there is no pneumothorax or pleural effusion there is no acute bony abnormality", "image_id": "CXR64_IM-2218/0.png"}, {"caption": "the heart is normal in size the mediastinum is unremarkable the lungs are clear", "image_id": "CXR1004_IM-0005/0.png"}, {"caption": "the heart is normal in size the mediastinum is unremarkable the lungs are clear", "image_id": "CXR1708_IM-0466/0.png"}, {"caption": "the heart size and mediastinal contour are normal the lungs are clear without focal airspace disease, pleural effusion, or pneumothorax there is no acute bony abnormality", "image_id": "CXR49_IM-2110/0.png"}, {"caption": "the heart is normal in size and contour the mediastinum is unremarkable the lungs are clear without focal airspace disease there is no pneumothorax or pleural effusion", "image_id": "CXR38_IM-1911/1.png"}, {"caption": "the heart is normal in size the mediastinum is unremarkable the lungs are clear without focal consolidation, pleural effusion, or pneumothorax there is no acute bony abnormality", "image_id": "CXR621_IM-2203/1.png"}, {"caption": "the heart is normal in size the mediastinum is unremarkable the lungs are clear", "image_id": "CXR2915_IM-1317/1.png"}, {"caption": "the heart is normal in size the mediastinum is unremarkable the lungs are clear", "image_id": "CXR2590_IM-1083/1.png"}, {"caption": "the heart is normal in size the mediastinum is unremarkable the lungs are clear without focal consolidation there is no pneumothorax or pleural effusion", "image_id": "CXR738_IM-2296/1.png"}, {"caption": "the heart is normal in size the mediastinum is unremarkable the lungs are clear", "image_id": "CXR3222_IM-1522/1.png"}, {"caption": "the heart size and mediastinal contours are within normal limits there is no focal consolidation, pleural effusion, or pneumothorax there is no acute bony abnormality", "image_id": "CXR3542_IM-1734/1.png"}, {"caption": "the heart is normal in size the mediastinum is unremarkable the lungs are clear", "image_id": "CXR2785_IM-1220/1.png"}, {"caption": "the heart is normal in size the mediastinum is unremarkable the lungs are clear", "image_id": "CXR3527_IM-1724/1.png"}, {"caption": "the heart is normal in size the mediastinum is unremarkable the lungs are clear", "image_id": "CXR2784_IM-1220/1.png"}, {"caption": "the heart is normal in size the mediastinum is unremarkable the lungs are clear there is no pneumothorax or pleural effusion there is no acute bony abnormality", "image_id": "CXR779_IM-2321/1.png"}, {"caption": "the heart is normal in size the mediastinum is unremarkable the lungs are clear there is no pleural effusion or pneumothorax there is no focal air space opacity", "image_id": "CXR3765_IM-1884/1.png"}, {"caption": "the heart is normal in size the mediastinum is unremarkable the lungs are clear without focal consolidation, pneumothorax, or pleural effusion there is no acute bony abnormality", "image_id": "CXR2354_IM-0918/1.png"}, {"caption": "the heart is normal in size and contour the mediastinum is unremarkable the lungs are clear", "image_id": "CXR3751_IM-1875/1.png"}, {"caption": "the heart is normal in size and contour the mediastinum is unremarkable the lungs are clear there is no pneumothorax or pleural effusion there is no acute bony abnormality", "image_id": "CXR377_IM-1889/1.png"}, {"caption": "the heart size and pulmonary vascularity appear within normal limits the lungs are free of focal airspace disease there is no pleural effusion or pneumothorax there is no acute bony abnormality", "image_id": "CXR3646_IM-1808-0001/1.png"}, {"caption": "the heart is normal in size the mediastinum is unremarkable the lungs are clear", "image_id": "CXR2780_IM-1218/1.png"}, {"caption": "the heart is normal in size the mediastinum is unremarkable the lungs are clear without focal consolidation, pleural effusion, or pneumothorax there is no acute bony abnormality", "image_id": "CXR1440_IM-0284/1.png"}, {"caption": "the heart is normal in size the mediastinum is unremarkable the lungs are clear there is no pleural effusion or pneumothorax", "image_id": "CXR658_IM-2234/1.png"}, {"caption": "the heart is normal in size the mediastinum is unremarkable the lungs are clear", "image_id": "CXR2357_IM-0921/1.png"}, {"caption": "the heart is normal in size the mediastinum is unremarkable the lungs are clear", "image_id": "CXR993_IM-2478/1.png"}, {"caption": "the heart is normal in size and contour the mediastinum is unremarkable the lungs are clear", "image_id": "CXR461_IM-2090/1.png"}, {"caption": "the heart is normal in size the mediastinum is unremarkable the lungs are clear", "image_id": "CXR2277_IM-0864/1.png"}, {"caption": "the heart is normal in size the mediastinum is unremarkable the lungs are clear without focal infiltrate, pleural effusion, or pneumothorax there is no acute bony abnormality", "image_id": "CXR1633_IM-0414/1.png"}, {"caption": "the heart size and mediastinal contour are normal the lungs are clear without focal consolidation, pneumothorax, or pleural effusion there is no acute bony injury", "image_id": "CXR3041_IM-1415/1.png"}, {"caption": "the heart is normal in size and contour the mediastinum is unremarkable the lungs are clear", "image_id": "CXR3552_IM-1741/1.png"}, {"caption": "the heart is normal in size the mediastinum is unremarkable the lungs are clear", "image_id": "CXR3745_IM-1872/1.png"}, {"caption": "the heart is normal in size the mediastinum is unremarkable the lungs are clear", "image_id": "CXR1270_IM-0181/1.png"}, {"caption": "the heart is normal in size the mediastinum is unremarkable the lungs are clear", "image_id": "CXR1603_IM-0391/1.png"}, {"caption": "the heart is normal in size the mediastinum is unremarkable the lungs are clear there is no pleural effusion or pneumothorax", "image_id": "CXR2916_IM-1318/1.png"}, {"caption": "the heart is normal in size the mediastinum is unremarkable the lungs are clear", "image_id": "CXR3265_IM-1551/1.png"}, {"caption": "the heart is normal in size and contour the mediastinum is unremarkable the lungs are clear without focal airspace disease, pleural effusion, or pneumothorax there is no acute bony abnormality", "image_id": "CXR242_IM-0963/1.png"}, {"caption": "the heart is normal in size the mediastinum is unremarkable the lungs are clear", "image_id": "CXR3220_IM-1522/1.png"}, {"caption": "the heart is normal in size and contour the mediastinum is unremarkable the lungs are clear", "image_id": "CXR1410_IM-0260/1.png"}, {"caption": "the heart is normal in size the mediastinum is unremarkable the lungs are clear", "image_id": "CXR3020_IM-1395/1.png"}, {"caption": "the heart is normal in size the mediastinum is unremarkable the lungs are clear without focal infiltrate there is no pneumothorax or pleural effusion", "image_id": "CXR2937_IM-1339/1.png"}, {"caption": "the heart size and cardiomediastinal silhouette are within normal limits the lungs are clear of focal airspace disease there is no pneumothorax or pleural effusion there is no acute bony abnormality", "image_id": "CXR3817_IM-1925/1.png"}, {"caption": "the heart is normal in size the mediastinum is unremarkable the lungs are clear there is no pleural effusion or pneumothorax", "image_id": "CXR2389_IM-0944/1.png"}, {"caption": "the heart is normal in size the mediastinum is unremarkable the lungs are clear there is no pleural effusion or pneumothorax", "image_id": "CXR751_IM-2305/1.png"}, {"caption": "the heart size and cardiomediastinal silhouette are within normal limits the lungs are clear without focal consolidation, pneumothorax, or pleural effusion there is no acute bony abnormality", "image_id": "CXR1588_IM-0382/1.png"}, {"caption": "the heart is normal in size the mediastinum is unremarkable the lungs are clear without focal infiltrate there is no pneumothorax or pleural effusion", "image_id": "CXR2940_IM-1341/1.png"}, {"caption": "the heart is normal in size the mediastinum is unremarkable the lungs are clear", "image_id": "CXR717_IM-2279/1.png"}, {"caption": "the heart is normal in size the mediastinum is unremarkable the lungs are clear there is no pleural effusion or pneumothorax", "image_id": "CXR931_IM-2429/1.png"}, {"caption": "the heart is normal in size the mediastinum is unremarkable the lungs are clear without focal airspace disease, pleural effusion, or pneumothorax there is no acute bony abnormality", "image_id": "CXR870_IM-2391/1.png"}, {"caption": "the heart is normal in size the mediastinum is unremarkable the lungs are clear", "image_id": "CXR1509_IM-0331/1.png"}, {"caption": "the heart is normal in size the mediastinum is unremarkable the lungs are clear without focal consolidation, pleural effusion, or pneumothorax", "image_id": "CXR2204_IM-0813/1.png"}, {"caption": "the heart is normal in size the mediastinum is unremarkable the lungs are clear", "image_id": "CXR3446_IM-1669/1.png"}, {"caption": "the heart is normal in size and contour the mediastinum is unremarkable the lungs are clear", "image_id": "CXR795_IM-2331/1.png"}, {"caption": "the heart is normal in size the mediastinum is unremarkable the lungs are clear", "image_id": "CXR3720_IM-1859/1.png"}, {"caption": "the heart is normal in size the mediastinum is unremarkable the lungs are clear without focal consolidation, pleural effusion, or pneumothorax there is no acute bony abnormality", "image_id": "CXR1771_IM-0505/1.png"}, {"caption": "the heart is normal in size the mediastinum is unremarkable the lungs are clear there is no pneumothorax or pleural effusion", "image_id": "CXR3105_IM-1456/1.png"}, {"caption": "the heart is normal in size the mediastinum is unremarkable the lungs are clear without focal airspace disease there is no pneumothorax or pleural effusion", "image_id": "CXR1323_IM-0209/1.png"}, {"caption": "the heart is normal in size the mediastinum is unremarkable the lungs are clear", "image_id": "CXR2423_IM-0965/1.png"}, {"caption": "the heart is normal in size and contour the mediastinum is unremarkable the lungs are clear", "image_id": "CXR2136_IM-0758/1.png"}, {"caption": "the heart is normal in size the mediastinum is unremarkable the lungs are clear", "image_id": "CXR1726_IM-0479/1.png"}, {"caption": "the heart is normal in size and contour the mediastinum is unremarkable the lungs are clear", "image_id": "CXR2786_IM-1221/1.png"}, {"caption": "the heart is normal in size the mediastinum is unremarkable the lungs are clear", "image_id": "CXR162_IM-0401/1.png"}, {"caption": "the heart is normal in size the mediastinum is unremarkable the lungs are clear", "image_id": "CXR485_IM-2109/1.png"}, {"caption": "the heart is normal in size the mediastinum is unremarkable the lungs are clear", "image_id": "CXR2623_IM-1111/1.png"}, {"caption": "the heart size and pulmonary vascularity appear within normal limits the lungs are free of focal airspace disease, pleural effusion, or pneumothorax there is no acute bony abnormality", "image_id": "CXR1646_IM-0423/1.png"}, {"caption": "the heart size and pulmonary vascularity appear within normal limits the lungs are free of focal airspace disease, pleural effusion, or pneumothorax there is no acute bony abnormality", "image_id": "CXR1627_IM-0408/1.png"}, {"caption": "the heart is normal in size the mediastinum is unremarkable the lungs are clear", "image_id": "CXR364_IM-1804/1.png"}, {"caption": "the heart size is normal the lungs are clear no pneumothorax or pleural effusion no focal airspace disease", "image_id": "CXR1956_IM-0623/1.png"}, {"caption": "the heart is normal in size the mediastinum is unremarkable the lungs are clear", "image_id": "CXR1219_IM-0146/1.png"}, {"caption": "the heart is normal in size the mediastinum is unremarkable the lungs are clear without focal consolidation, pleural effusion, or pneumothorax there is no acute bony abnormality", "image_id": "CXR1487_IM-0314/1.png"}, {"caption": "the heart is normal in size the mediastinum is unremarkable the lungs are clear without focal consolidation, pneumothorax, or pleural effusion there is no acute bony abnormality", "image_id": "CXR1582_IM-0378/1.png"}, {"caption": "the heart is normal in size the mediastinum is unremarkable the lungs are clear", "image_id": "CXR141_IM-0260/1.png"}, {"caption": "the heart size and mediastinal silhouette are within normal limits the lungs are clear of focal airspace disease there is no pneumothorax or pleural effusion there is no acute bony abnormality", "image_id": "CXR3549_IM-1739-1001/1.png"}, {"caption": "the heart is normal in size the mediastinum is unremarkable the lungs are clear", "image_id": "CXR1093_IM-0064/1.png"}, {"caption": "the heart is normal in size and contour the mediastinum is unremarkable the lungs are clear without focal airspace disease there is no pneumothorax or pleural effusion", "image_id": "CXR12_IM-0133/1.png"}, {"caption": "the heart is normal in size the mediastinum is unremarkable the lungs are clear without focal consolidation, pleural effusion, or pneumothorax there is no acute bony abnormality", "image_id": "CXR3063_IM-1428/1.png"}, {"caption": "the heart is normal in size the mediastinum is unremarkable the lungs are clear without focal airspace disease there is no pneumothorax or pleural effusion", "image_id": "CXR3532_IM-1726/1.png"}, {"caption": "the heart is normal in size the mediastinum is unremarkable the lungs are clear there is no pleural effusion or pneumothorax the xxxx are intact", "image_id": "CXR3403_IM-1647/1.png"}, {"caption": "the heart is normal in size the mediastinum is unremarkable the lungs are clear", "image_id": "CXR3329_IM-1594/1.png"}, {"caption": "the heart is normal in size the mediastinum is unremarkable the lungs are clear", "image_id": "CXR1344_IM-0223/1.png"}, {"caption": "the heart is normal in size the mediastinum is unremarkable the lungs are clear", "image_id": "CXR1891_IM-0580/1.png"}, {"caption": "the heart is normal in size the mediastinum is unremarkable the lungs are clear", "image_id": "CXR1510_IM-0331/1.png"}, {"caption": "the heart is normal in size the mediastinum is unremarkable the lungs are clear there is no pleural effusion or pneumothorax", "image_id": "CXR770_IM-2316/1.png"}, {"caption": "the heart is normal in size the mediastinum is unremarkable the lungs are clear", "image_id": "CXR1480_IM-0311/1.png"}, {"caption": "the heart is normal in size and contour the mediastinum is unremarkable the lungs are clear there is no pneumothorax or pleural effusion there is no focal air space opacity", "image_id": "CXR565_IM-2166/1.png"}, {"caption": "the heart is normal in size and contour the mediastinum is unremarkable the lungs are clear without focal airspace disease, pleural effusion, or pneumothorax there is no acute bony abnormality", "image_id": "CXR2861_IM-1269/1.png"}, {"caption": "the heart is normal in size the mediastinum is unremarkable the lungs are clear", "image_id": "CXR2061_IM-0698/1.png"}, {"caption": "the heart size is normal the lungs are clear no pneumothorax or pleural effusion", "image_id": "CXR3466_IM-1683/1.png"}, {"caption": "the heart size is normal the lungs are clear no pneumothorax or pleural effusion", "image_id": "CXR3844_IM-1945/1.png"}, {"caption": "the heart is normal in size the mediastinum is unremarkable the lungs are clear without focal consolidation, pleural effusion, or pneumothorax there is no acute bony abnormality", "image_id": "CXR2948_IM-1348/1.png"}, {"caption": "the heart is normal in size the mediastinum is unremarkable the lungs are clear there is no pneumothorax or pleural effusion there is no acute bony abnormality", "image_id": "CXR3774_IM-1892/1.png"}, {"caption": "the heart is normal in size the mediastinum is unremarkable the lungs are clear", "image_id": "CXR2229_IM-0831/1.png"}, {"caption": "the heart is normal in size and contour the mediastinum is unremarkable the lungs are clear without focal consolidation, pleural effusion, or pneumothorax there is no acute bony abnormality", "image_id": "CXR3355_IM-1609/1.png"}, {"caption": "the heart is normal in size the mediastinum is unremarkable the lungs are clear there is no pleural effusion or pneumothorax", "image_id": "CXR304_IM-1413/1.png"}, {"caption": "the heart size is normal the lungs are clear no pneumothorax or pleural effusion the xxxx are unremarkable", "image_id": "CXR435_IM-2075/1.png"}, {"caption": "the heart is normal in size the mediastinum is unremarkable the lungs are clear", "image_id": "CXR3136_IM-1475/1.png"}, {"caption": "the heart is normal in size and contour the mediastinum is unremarkable the lungs are clear", "image_id": "CXR3673_IM-1828/1.png"}, {"caption": "the heart size is normal the mediastinum is unremarkable the lungs are clear no pneumothorax or pleural effusion", "image_id": "CXR3843_IM-1944/1.png"}, {"caption": "the heart is normal in size the mediastinum is unremarkable the lungs are clear without focal consolidation, pleural effusion, or pneumothorax there is no acute bony abnormality", "image_id": "CXR1675_IM-0445/1.png"}, {"caption": "the heart is normal in size the mediastinum is unremarkable the lungs are clear there is no pleural effusion or pneumothorax there is no acute bony abnormality", "image_id": "CXR2681_IM-1154/1.png"}, {"caption": "the heart is normal in size the mediastinum is unremarkable the lungs are clear without focal consolidation, pneumothorax, or pleural effusion there is no acute bony abnormality", "image_id": "CXR3283_IM-1564/1.png"}, {"caption": "the heart is normal in size the mediastinum is unremarkable the lungs are clear without focal consolidation, pleural effusion, or pneumothorax there is no acute bony abnormality", "image_id": "CXR1030_IM-0024/1.png"}, {"caption": "the heart is normal in size the mediastinum is unremarkable the lungs are clear", "image_id": "CXR623_IM-2205/1.png"}, {"caption": "the heart is normal in size the mediastinum is unremarkable the lungs are clear without focal consolidation, pleural effusion, or pneumothorax there is no acute bony abnormality", "image_id": "CXR2876_IM-1282/1.png"}, {"caption": "the heart is normal in size the mediastinum is unremarkable the lungs are clear", "image_id": "CXR3085_IM-1444/1.png"}, {"caption": "the heart is normal in size the mediastinum is unremarkable the lungs are clear", "image_id": "CXR3474_IM-1688/1.png"}, {"caption": "the heart is normal in size the mediastinum is unremarkable the lungs are clear there is no pleural effusion or pneumothorax there is no acute bony abnormality", "image_id": "CXR1742_IM-0489/1.png"}, {"caption": "the heart is normal in size the mediastinum is unremarkable the lungs are clear", "image_id": "CXR2363_IM-0926/1.png"}, {"caption": "the heart is normal in size the mediastinum is unremarkable the lungs are clear without focal airspace disease there is no pleural effusion or pneumothorax", "image_id": "CXR2918_IM-1320/1.png"}, {"caption": "the heart is normal in size the mediastinum is unremarkable the lungs are clear there is no pleural effusion or pneumothorax there is no acute bony abnormality", "image_id": "CXR1765_IM-0499/1.png"}, {"caption": "the heart is normal in size the mediastinum is unremarkable the lungs are clear", "image_id": "CXR3775_IM-1893/1.png"}, {"caption": "the heart is normal in size the mediastinum is unremarkable the lungs are clear", "image_id": "CXR3382_IM-1629-0001/1.png"}, {"caption": "the heart is normal in size the mediastinum is unremarkable the lungs are clear", "image_id": "CXR2537_IM-1049/1.png"}, {"caption": "the heart is normal in size the mediastinum is unremarkable the lungs are clear", "image_id": "CXR1319_IM-0205/1.png"}, {"caption": "the heart is normal in size the mediastinum is unremarkable the lungs are clear", "image_id": "CXR988_IM-2474/1.png"}, {"caption": "the heart is normal in size and contour the mediastinum is unremarkable the lungs are clear without focal airspace disease there is no pneumothorax or pleural effusion", "image_id": "CXR1193_IM-0129/1.png"}, {"caption": "the heart is normal in size the mediastinum is unremarkable the lungs are clear", "image_id": "CXR850_IM-2373-0001/1.png"}, {"caption": "the heart is normal in size the mediastinum is unremarkable the lungs are clear without focal airspace disease there is no pneumothorax or pleural effusion the xxxx are intact", "image_id": "CXR2145_IM-0766/1.png"}, {"caption": "the heart is normal in size the mediastinum is unremarkable the lungs are clear", "image_id": "CXR308_IM-1439/1.png"}, {"caption": "the heart is normal in size the mediastinum is unremarkable the lungs are clear there is no pneumothorax or pleural effusion there is no acute bony abnormality", "image_id": "CXR2209_IM-0816/1.png"}, {"caption": "the heart size is normal the lungs are clear no pneumothorax or pleural effusion no focal air space consolidation no suspicious pulmonary nodules or masses no acute bony abnormality", "image_id": "CXR2433_IM-0975/1.png"}, {"caption": "the heart is normal in size the mediastinum is unremarkable the lungs are clear without focal consolidation, pleural effusion, or pneumothorax there is no acute bony abnormality", "image_id": "CXR761_IM-2310/1.png"}, {"caption": "the heart is normal in size the mediastinum is unremarkable the lungs are clear", "image_id": "CXR3415_IM-1650/1.png"}, {"caption": "the heart is normal in size the mediastinum is unremarkable the lungs are clear without focal consolidation, pleural effusion, or pneumothorax there is no acute bony abnormality", "image_id": "CXR980_IM-2468/1.png"}, {"caption": "the heart is normal in size the mediastinum is unremarkable the lungs are clear without focal consolidation, pleural effusion, or pneumothorax there is no acute bony abnormality", "image_id": "CXR877_IM-2392/1.png"}, {"caption": "the heart is normal in size the mediastinum is unremarkable the lungs are clear there is no pleural effusion or pneumothorax there is no acute bony abnormality", "image_id": "CXR535_IM-2142/1.png"}, {"caption": "the heart is normal in size the mediastinum is unremarkable the lungs are clear", "image_id": "CXR427_IM-2070/1.png"}, {"caption": "the heart is normal in size the mediastinum is unremarkable the lungs are clear", "image_id": "CXR891_IM-2403/1.png"}, {"caption": "the heart is normal in size the mediastinum is unremarkable the lungs are clear", "image_id": "CXR136_IM-0233/1.png"}, {"caption": "the heart is normal in size the mediastinum is unremarkable the lungs are clear", "image_id": "CXR1950_IM-0618/1.png"}, {"caption": "the heart is normal in size the mediastinum is unremarkable the lungs are clear there is no pneumothorax or pleural effusion there is no acute bony abnormality", "image_id": "CXR922_IM-2423/1.png"}, {"caption": "the heart is normal in size the mediastinum is unremarkable the lungs are clear there is no pleural effusion or pneumothorax there is no acute bony abnormality", "image_id": "CXR2983_IM-1371/1.png"}, {"caption": "the heart is normal in size the mediastinum is unremarkable the lungs are clear", "image_id": "CXR3716_IM-1856/1.png"}, {"caption": "the heart is normal in size the mediastinum is unremarkable the lungs are clear without focal infiltrate there is no pneumothorax or pleural effusion", "image_id": "CXR2866_IM-1273/1.png"}, {"caption": "the heart size and mediastinal contours are normal the lungs are clear without focal consolidation, pneumothorax, or pleural effusion there is no acute bony abnormality", "image_id": "CXR708_IM-2271/1.png"}, {"caption": "the heart is normal in size the mediastinum is unremarkable the lungs are clear", "image_id": "CXR3707_IM-1851/1.png"}, {"caption": "the heart is normal in size the mediastinum is unremarkable the lungs are clear", "image_id": "CXR3691_IM-1842/1.png"}, {"caption": "the heart is normal in size the mediastinum is unremarkable the lungs are clear", "image_id": "CXR2727_IM-1187/1.png"}, {"caption": "the heart is normal in size the mediastinum is unremarkable the lungs are clear", "image_id": "CXR2424_IM-0966/1.png"}, {"caption": "the heart is normal in size the mediastinum is unremarkable the lungs are clear", "image_id": "CXR2797_IM-1229/1.png"}, {"caption": "the heart is normal in size the mediastinum is unremarkable the lungs are clear", "image_id": "CXR3784_IM-1898/1.png"}, {"caption": "the heart size and cardiomediastinal silhouette are normal the lungs are clear of focal airspace disease there is no pleural effusion or pneumothorax there is no acute bony abnormality", "image_id": "CXR3885_IM-1971/1.png"}, {"caption": "the heart is normal in size the mediastinum is unremarkable the lungs are clear", "image_id": "CXR2129_IM-0753/1.png"}, {"caption": "the heart is normal in size the mediastinum is unremarkable the lungs are clear without focal airspace disease there is no pneumothorax or pleural effusion", "image_id": "CXR251_IM-1032/1.png"}, {"caption": "the heart is normal in size the mediastinum is unremarkable the lungs are clear without focal consolidation, pneumothorax, or pleural effusion there is no acute bony abnormality", "image_id": "CXR3025_IM-1400/1.png"}, {"caption": "the heart is normal in size the mediastinum is unremarkable the lungs are clear without focal consolidation, pleural effusion, or pneumothorax there is no acute bony abnormality", "image_id": "CXR3088_IM-1444/1.png"}, {"caption": "the heart is normal in size the mediastinum is unremarkable the lungs are clear", "image_id": "CXR387_IM-1962/1.png"}, {"caption": "the heart is normal in size the mediastinum is unremarkable the lungs are clear", "image_id": "CXR184_IM-0544/1.png"}, {"caption": "the heart is normal in size the mediastinum is unremarkable the lungs are clear", "image_id": "CXR757_IM-2308/1.png"}, {"caption": "the heart is normal in size the mediastinum is unremarkable the lungs are clear there is no pneumothorax or pleural effusion there is no acute bony abnormality", "image_id": "CXR1570_IM-0372/1.png"}, {"caption": "the heart is normal in size the mediastinum is unremarkable the lungs are clear without focal consolidation, pneumothorax, or pleural effusion there is no acute bony abnormality", "image_id": "CXR1622_IM-0404/1.png"}, {"caption": "the heart is normal in size the mediastinum is unremarkable the lungs are clear without focal consolidation, pleural effusion, or pneumothorax there is no acute bony abnormality", "image_id": "CXR2168_IM-0784/1.png"}, {"caption": "the heart is normal in size and contour the mediastinum is unremarkable the lungs are clear", "image_id": "CXR3391_IM-1637/1.png"}, {"caption": "the heart is normal in size the mediastinum is unremarkable the lungs are clear there is no pneumothorax or pleural effusion there is no acute bony abnormality", "image_id": "CXR1197_IM-0131/1.png"}, {"caption": "the heart size and cardiomediastinal silhouette are within normal limits the lungs are clear of focal airspace disease, pleural effusion, or pneumothorax there is no acute bony abnormality", "image_id": "CXR800_IM-2334/1.png"}, {"caption": "the heart is normal in size the mediastinum is unremarkable the lungs are clear", "image_id": "CXR3348_IM-1605/1.png"}, {"caption": "the heart is normal in size the mediastinum is unremarkable the lungs are clear without focal airspace disease there is no pneumothorax or pleural effusion", "image_id": "CXR862_IM-2383/1.png"}, {"caption": "the heart size and mediastinal contours are normal the lungs are clear without focal consolidation, pneumothorax, or pleural effusion there is no acute bony injury", "image_id": "CXR3705_IM-1851-1001/1.png"}, {"caption": "the heart is normal in size the mediastinum is unremarkable the lungs are clear", "image_id": "CXR3682_IM-1834/1.png"}, {"caption": "the heart is normal in size the mediastinum is unremarkable the lungs are clear without focal airspace disease there is no pleural effusion or pneumothorax", "image_id": "CXR3523_IM-1721/1.png"}, {"caption": "the heart is normal in size the mediastinum is unremarkable the lungs are clear without focal consolidation, pleural effusion, or pneumothorax there is no acute bony abnormality", "image_id": "CXR3271_IM-1552/1.png"}, {"caption": "the heart size and cardiomediastinal silhouette are within normal limits the lungs are clear without focal airspace disease, pleural effusion, or pneumothorax there is no acute bony abnormality", "image_id": "CXR3359_IM-1612/1.png"}, {"caption": "the heart is normal in size the mediastinum is unremarkable the lungs are clear without focal consolidation, pneumothorax, or pleural effusion there is no acute bony abnormality", "image_id": "CXR1953_IM-0621/1.png"}, {"caption": "the heart is normal in size the mediastinum is unremarkable the lungs are clear without focal consolidation, pleural effusion, or pneumothorax there is no acute bony abnormality", "image_id": "CXR700_IM-2265/1.png"}, {"caption": "the heart is normal in size the mediastinum is unremarkable the lungs are clear there is no pneumothorax or pleural effusion there is no acute bony abnormality", "image_id": "CXR423_IM-2066-0001/1.png"}, {"caption": "the heart is normal in size the mediastinum is unremarkable the lungs are clear", "image_id": "CXR1943_IM-0612/1.png"}, {"caption": "the heart is normal in size the mediastinum is unremarkable the lungs are clear without focal airspace disease there is no pleural effusion or pneumothorax", "image_id": "CXR1586_IM-0380/1.png"}, {"caption": "the heart is normal in size the mediastinum is unremarkable the lungs are clear there is no pneumothorax or pleural effusion", "image_id": "CXR759_IM-2309/1.png"}, {"caption": "the heart is normal in size the mediastinum is unremarkable the lungs are clear", "image_id": "CXR657_IM-2233-0001/1.png"}, {"caption": "the heart is normal in size the mediastinum is unremarkable the lungs are clear", "image_id": "CXR1560_IM-0366/1.png"}, {"caption": "the heart is normal in size the mediastinum is unremarkable the lungs are clear there is no pneumothorax or pleural effusion there is no acute bony abnormality", "image_id": "CXR3860_IM-1954/1.png"}, {"caption": "the heart size and cardiomediastinal silhouette are within normal limits the lungs are clear of focal airspace disease there is no pneumothorax or pleural effusion", "image_id": "CXR3889_IM-1973/1.png"}, {"caption": "the heart is normal in size the mediastinum is unremarkable the lungs are clear there is no pneumothorax or pleural effusion there is no acute bony abnormality", "image_id": "CXR307_IM-1432/1.png"}, {"caption": "the heart is normal in size the mediastinum is unremarkable the lungs are clear without focal consolidation, pleural effusion, or pneumothorax there is no acute bony abnormality", "image_id": "CXR3489_IM-1696/1.png"}, {"caption": "the heart is normal in size the mediastinum is unremarkable the lungs are clear there is no pleural effusion or pneumothorax the xxxx are intact", "image_id": "CXR2000_IM-0654/1.png"}, {"caption": "the heart size and mediastinal contour are normal the lungs are clear without focal consolidation, pleural effusion, or pneumothorax there is no acute bony abnormality", "image_id": "CXR1346_IM-0224/1.png"}, {"caption": "the heart is normal in size the mediastinum is unremarkable the lungs are clear", "image_id": "CXR3193_IM-1505/1.png"}, {"caption": "the heart is normal in size the mediastinum is unremarkable the lungs are clear", "image_id": "CXR2179_IM-0791/1.png"}, {"caption": "the heart is normal in size the mediastinum is unremarkable the lungs are clear", "image_id": "CXR689_IM-2257/1.png"}, {"caption": "the heart is normal in size the mediastinum is unremarkable the lungs are clear without focal consolidation, pleural effusion, or pneumothorax there is no acute bony abnormality", "image_id": "CXR2865_IM-1273/1.png"}, {"caption": "the heart is normal in size the mediastinum is unremarkable the lungs are clear there is no pneumothorax or pleural effusion there is no acute bony abnormality", "image_id": "CXR3250_IM-1540-1001/1.png"}, {"caption": "the heart is normal in size the mediastinum is unremarkable the lungs are clear there is no pneumothorax or pleural effusion", "image_id": "CXR1591_IM-0384/1.png"}, {"caption": "the heart is normal in size the mediastinum is unremarkable the lungs are clear there is no pleural effusion or pneumothorax there is no acute bony abnormality", "image_id": "CXR3672_IM-1828/1.png"}, {"caption": "the heart is normal in size the mediastinum is unremarkable the lungs are clear there is no pleural effusion or pneumothorax there is no acute bony abnormality", "image_id": "CXR2631_IM-1118/1.png"}, {"caption": "the heart is normal in size the mediastinum is unremarkable the lungs are clear", "image_id": "CXR764_IM-2311/1.png"}, {"caption": "the heart is normal in size and contour the mediastinum is unremarkable the lungs are clear", "image_id": "CXR710_IM-2273/1.png"}, {"caption": "the heart is normal in size the mediastinum is unremarkable the lungs are clear", "image_id": "CXR3039_IM-1412/1.png"}, {"caption": "the heart is normal in size the mediastinum is unremarkable the lungs are clear there is no pneumothorax or pleural effusion there is no acute bony abnormality", "image_id": "CXR1255_IM-0172-1001/1.png"}, {"caption": "the heart size is normal the mediastinum is unremarkable the lungs are clear no pneumothorax or pleural effusion", "image_id": "CXR386_IM-1954/1.png"}, {"caption": "the heart is normal in size the mediastinum is unremarkable the lungs are clear there is no pleural effusion or pneumothorax", "image_id": "CXR1701_IM-0462/1.png"}, {"caption": "the heart size is normal the mediastinum is unremarkable the lungs are clear without focal airspace disease, pleural effusion, or pneumothorax there is no acute bony abnormality", "image_id": "CXR238_IM-0939/1.png"}, {"caption": "the heart is normal in size the mediastinum is unremarkable the lungs are clear", "image_id": "CXR908_IM-2413/1.png"}, {"caption": "the heart is normal in size the mediastinum is unremarkable the lungs are clear without focal consolidation, pleural effusion, or pneumothorax there is no acute bony abnormality", "image_id": "CXR768_IM-2313/1.png"}, {"caption": "the heart is normal in size the mediastinum is unremarkable the lungs are clear there is no pneumothorax or pleural effusion the xxxx are intact", "image_id": "CXR1738_IM-0486/1.png"}, {"caption": "the heart is normal in size the mediastinum is unremarkable the lungs are clear", "image_id": "CXR968_IM-2458/1.png"}, {"caption": "the heart is normal in size the mediastinum is unremarkable the lungs are clear", "image_id": "CXR1960_IM-0627/1.png"}, {"caption": "the heart is normal in size the mediastinum is unremarkable the lungs are clear", "image_id": "CXR912_IM-2417/1.png"}, {"caption": "the heart is normal in size the mediastinum is unremarkable the lungs are clear without focal airspace disease there is no pneumothorax or pleural effusion", "image_id": "CXR2211_IM-0818/1.png"}, {"caption": "the heart is normal in size the mediastinum is unremarkable the lungs are clear", "image_id": "CXR502_IM-2120/1.png"}, {"caption": "the heart is normal in size the mediastinum is unremarkable the lungs are clear there is no pleural effusion or pneumothorax", "image_id": "CXR1265_IM-0179/1.png"}, {"caption": "the heart size is normal the lungs are clear no pneumothorax or pleural effusion", "image_id": "CXR2355_IM-0919/1.png"}, {"caption": "the heart is normal in size the mediastinum is unremarkable the lungs are clear", "image_id": "CXR3505_IM-1707/1.png"}, {"caption": "the heart is normal in size the mediastinum is unremarkable the lungs are clear", "image_id": "CXR3534_IM-1727/1.png"}, {"caption": "the heart is normal in size the mediastinum is unremarkable the lungs are clear there is no pleural effusion or pneumothorax there is no acute bony abnormality", "image_id": "CXR1110_IM-0076/1.png"}, {"caption": "the heart is normal in size the mediastinum is unremarkable the lungs are clear without focal consolidation there is no pneumothorax or pleural effusion", "image_id": "CXR1130_IM-0087/1.png"}, {"caption": "the heart is normal in size the mediastinum is unremarkable the lungs are clear", "image_id": "CXR613_IM-2200/1.png"}, {"caption": "the heart is normal in size the mediastinum is unremarkable the lungs are clear without focal airspace disease there is no pleural effusion or pneumothorax", "image_id": "CXR2077_IM-0710/1.png"}, {"caption": "the heart is normal in size the mediastinum is unremarkable the lungs are clear there is no pneumothorax or pleural effusion there is no acute bony abnormality", "image_id": "CXR3981_IM-2039/1.png"}, {"caption": "the heart size is normal the mediastinum is unremarkable the lungs are clear there is no pneumothorax or pleural effusion there is no focal airspace disease", "image_id": "CXR3282_IM-1563/1.png"}, {"caption": "the heart is normal in size the mediastinum is unremarkable the lungs are clear there is no pleural effusion or pneumothorax the xxxx are intact", "image_id": "CXR670_IM-2244/1.png"}, {"caption": "the heart size is normal the mediastinum is unremarkable the lungs are clear without focal consolidation, pleural effusion, or pneumothorax there is no acute bony abnormality", "image_id": "CXR3933_IM-2004/1.png"}, {"caption": "the heart is normal in size the mediastinum is unremarkable the lungs are clear", "image_id": "CXR3360_IM-1613/1.png"}, {"caption": "the heart is normal in size the mediastinum is unremarkable the lungs are clear", "image_id": "CXR367_IM-1826/1.png"}, {"caption": "the heart is normal in size the mediastinum is unremarkable the lungs are clear there is no pleural effusion or pneumothorax", "image_id": "CXR1911_IM-0593/1.png"}, {"caption": "the heart size and mediastinal contour are within normal limits there is no focal consolidation, pleural effusion, or pneumothorax there is no acute bony abnormality", "image_id": "CXR3576_IM-1757/1.png"}, {"caption": "the heart is normal in size the mediastinum is unremarkable the lungs are clear there is no pleural effusion or pneumothorax there is no acute bony abnormality", "image_id": "CXR3746_IM-1872/1.png"}, {"caption": "the heart is normal in size the mediastinum is unremarkable the lungs are clear there is no pleural effusion or pneumothorax there is no acute bony abnormality", "image_id": "CXR1280_IM-0187/1.png"}, {"caption": "the heart is normal in size the mediastinum is unremarkable the lungs are clear there is no pneumothorax or pleural effusion", "image_id": "CXR1466_IM-0302/1.png"}, {"caption": "the heart is normal in size the mediastinum is unremarkable the lungs are clear there is no pleural effusion or pneumothorax the bony structures are intact", "image_id": "CXR1574_IM-0374/1.png"}, {"caption": "the heart is normal in size the mediastinum is unremarkable the lungs are clear", "image_id": "CXR1175_IM-0119/1.png"}, {"caption": "the heart is normal in size the mediastinum is unremarkable the lungs are clear without focal consolidation there is no pleural effusion or pneumothorax", "image_id": "CXR442_IM-2078/1.png"}, {"caption": "the heart is normal in size the mediastinum is unremarkable the lungs are clear there is no pleural effusion or pneumothorax", "image_id": "CXR1601_IM-0390/1.png"}, {"caption": "the heart is normal in size the mediastinum is unremarkable the lungs are clear", "image_id": "CXR1683_IM-0449/1.png"}, {"caption": "the heart is normal in size the mediastinum is unremarkable the lungs are clear", "image_id": "CXR2210_IM-0817/1.png"}, {"caption": "the heart is normal in size the mediastinum is unremarkable the lungs are clear there is no pleural effusion or pneumothorax the xxxx are intact", "image_id": "CXR539_IM-2145/1.png"}, {"caption": "the heart is normal in size the mediastinum is unremarkable the lungs are clear without focal airspace disease there is no pleural effusion or pneumothorax", "image_id": "CXR1158_IM-0107/1.png"}, {"caption": "the heart is normal in size the mediastinum is unremarkable the lungs are clear", "image_id": "CXR511_IM-2127/1.png"}, {"caption": "the heart is normal in size the mediastinum is unremarkable the lungs are clear", "image_id": "CXR301_IM-1389/1.png"}, {"caption": "the heart is normal in size the mediastinum is unremarkable the lungs are clear without focal consolidation, pleural effusion, or pneumothorax there is no acute bony abnormality", "image_id": "CXR3378_IM-1627/1.png"}, {"caption": "the heart is normal in size the mediastinum is unremarkable the lungs are clear", "image_id": "CXR3814_IM-1923/1.png"}, {"caption": "the heart is normal in size and contour the mediastinum is unremarkable the lungs are clear there is no pleural effusion or pneumothorax the xxxx are intact", "image_id": "CXR929_IM-2427/1.png"}, {"caption": "the heart is normal in size the mediastinum is unremarkable the lungs are clear without focal airspace disease there is no pleural effusion or pneumothorax", "image_id": "CXR2200_IM-0811/1.png"}, {"caption": "the heart is normal in size the mediastinum is unremarkable the lungs are clear without focal consolidation, pneumothorax, or pleural effusion there is no acute bony abnormality", "image_id": "CXR2579_IM-1078/1.png"}, {"caption": "the heart is normal in size the mediastinum is unremarkable the lungs are clear", "image_id": "CXR3428_IM-1657/1.png"}, {"caption": "the heart is normal in size the mediastinum is unremarkable the lungs are clear", "image_id": "CXR419_IM-2062/1.png"}, {"caption": "the heart is normal in size the mediastinum is unremarkable the lungs are clear", "image_id": "CXR3976_IM-2035/1.png"}, {"caption": "the heart is normal in size the mediastinum is unremarkable the lungs are clear", "image_id": "CXR1302_IM-0198/1.png"}, {"caption": "the heart is normal in size the mediastinum is unremarkable the lungs are clear", "image_id": "CXR1249_IM-0169/1.png"}, {"caption": "the heart is normal in size the mediastinum is unremarkable the lungs are clear", "image_id": "CXR2151_IM-0771/1.png"}, {"caption": "the heart is normal in size the mediastinum is unremarkable the lungs are clear there is no pleural effusion or pneumothorax", "image_id": "CXR3112_IM-1461/1.png"}, {"caption": "the heart is normal in size the mediastinum is unremarkable the lungs are clear", "image_id": "CXR1610_IM-0395/1.png"}, {"caption": "the heart size is normal the mediastinum is unremarkable the lungs are clear there is no pneumothorax or pleural effusion there is no acute bony abnormality", "image_id": "CXR1234_IM-0157/1.png"}, {"caption": "the heart is normal in size the mediastinum is unremarkable the lungs are clear there is no pleural effusion or pneumothorax there is no acute bony abnormality", "image_id": "CXR510_IM-2126/1.png"}, {"caption": "the heart is normal in size the mediastinum is unremarkable the lungs are clear without focal airspace disease there is no pneumothorax or pleural effusion", "image_id": "CXR1515_IM-0333/1.png"}, {"caption": "the heart is normal in size the mediastinum is unremarkable the lungs are clear there is no pleural effusion or pneumothorax", "image_id": "CXR679_IM-2251/1.png"}, {"caption": "the heart is normal in size the mediastinum is unremarkable the lungs are clear there is no pleural effusion or pneumothorax there is no acute bony abnormality", "image_id": "CXR3204_IM-1513/1.png"}, {"caption": "the heart is normal in size the mediastinum is unremarkable the lungs are clear there is no pneumothorax or pleural effusion the xxxx are intact", "image_id": "CXR2491_IM-1017/1.png"}, {"caption": "the heart is normal in size the mediastinum is unremarkable the lungs are clear", "image_id": "CXR2148_IM-0767/1.png"}, {"caption": "the heart is normal in size the mediastinum is unremarkable the lungs are clear there is no pleural effusion or pneumothorax the xxxx are intact", "image_id": "CXR1485_IM-0313/1.png"}, {"caption": "the heart is normal in size the mediastinum is unremarkable the lungs are clear there is no pleural effusion or pneumothorax there is no acute bony abnormality", "image_id": "CXR2773_IM-1214/1.png"}, {"caption": "the heart is normal in size the mediastinum is unremarkable the lungs are clear without focal airspace disease there is no pneumothorax or pleural effusion", "image_id": "CXR3898_IM-1978/1.png"}, {"caption": "the heart is normal in size the mediastinum is unremarkable the lungs are clear", "image_id": "CXR2078_IM-0710/1.png"}, {"caption": "the heart is normal in size and contour the mediastinum is unremarkable the lungs are clear without focal consolidation, pneumothorax, or pleural effusion there is no acute bony abnormality", "image_id": "CXR3798_IM-1911/1.png"}, {"caption": "the heart is normal in size the mediastinum is unremarkable the lungs are clear there is no pleural effusion or pneumothorax there is no acute bony abnormality", "image_id": "CXR2478_IM-1007/1.png"}, {"caption": "the heart is normal in size the mediastinum is unremarkable the lungs are clear", "image_id": "CXR3379_IM-1627/1.png"}, {"caption": "the heart is normal in size the mediastinum is unremarkable the lungs are clear", "image_id": "CXR1034_IM-0028/1.png"}, {"caption": "the heart is normal in size and contour the mediastinum is unremarkable the lungs are clear there is no pneumothorax or pleural effusion there is no acute bony abnormality", "image_id": "CXR721_IM-2282/1.png"}, {"caption": "the heart is normal in size the mediastinum is unremarkable the lungs are clear without focal airspace disease there is no pleural effusion or pneumothorax", "image_id": "CXR628_IM-2208/1.png"}, {"caption": "the heart is normal in size the mediastinum is unremarkable the lungs are clear there is no pneumothorax or pleural effusion there is no acute bony abnormality", "image_id": "CXR2843_IM-1254-1001/1.png"}, {"caption": "the heart is normal in size the mediastinum is unremarkable the lungs are clear", "image_id": "CXR1393_IM-0251/1.png"}, {"caption": "the heart is normal in size the mediastinum is unremarkable the lungs are clear without focal airspace disease there is no pleural effusion or pneumothorax", "image_id": "CXR3522_IM-1720/1.png"}, {"caption": "the heart is normal in size the mediastinum is unremarkable the lungs are clear", "image_id": "CXR659_IM-2235/1.png"}, {"caption": "the heart is normal in size the mediastinum is unremarkable the lungs are clear there is no pleural effusion or pneumothorax", "image_id": "CXR2130_IM-0755/1.png"}, {"caption": "the heart is normal in size the mediastinum is unremarkable the lungs are clear there is no pleural effusion or pneumothorax there is no acute bony abnormality", "image_id": "CXR1523_IM-0339/1.png"}, {"caption": "the heart is normal in size the mediastinum is unremarkable the lungs are clear", "image_id": "CXR261_IM-1100/1.png"}, {"caption": "the heart is normal in size the mediastinum is unremarkable the lungs are clear without focal consolidation, pneumothorax, or pleural effusion there is no acute bony abnormality", "image_id": "CXR1919_IM-0598/1.png"}, {"caption": "the heart is normal in size the mediastinum is unremarkable the lungs are clear", "image_id": "CXR1853_IM-0555/1.png"}, {"caption": "the heart is normal in size the mediastinum is unremarkable the lungs are clear", "image_id": "CXR2787_IM-1222/1.png"}, {"caption": "the heart is normal in size the mediastinum is unremarkable the lungs are clear", "image_id": "CXR2108_IM-0738/1.png"}, {"caption": "the heart is normal in size the mediastinum is unremarkable the lungs are clear", "image_id": "CXR450_IM-2082/1.png"}, {"caption": "the heart is normal in size the mediastinum is unremarkable the lungs are clear without focal consolidation, pleural effusion, or pneumothorax there is no acute bony abnormality", "image_id": "CXR1681_IM-0448/1.png"}, {"caption": "the heart is normal in size the mediastinum is unremarkable the lungs are clear there is no pneumothorax or pleural effusion there is no acute bony abnormality", "image_id": "CXR3519_IM-1717/1.png"}, {"caption": "the heart is normal in size the mediastinum is unremarkable the lungs are clear", "image_id": "CXR1685_IM-0449/1.png"}, {"caption": "the heart is normal in size the mediastinum is unremarkable the lungs are clear without focal airspace disease there is no pneumothorax or pleural effusion", "image_id": "CXR2733_IM-1189/1.png"}, {"caption": "the heart is normal in size the mediastinum is unremarkable the lungs are clear", "image_id": "CXR3849_IM-1947/1.png"}, {"caption": "the heart is normal in size the mediastinum is unremarkable the lungs are clear there is no pleural effusion or pneumothorax there is no acute bony abnormality", "image_id": "CXR745_IM-2299/1.png"}, {"caption": "the heart is normal in size the mediastinum is unremarkable the lungs are clear", "image_id": "CXR2052_IM-0690/1.png"}, {"caption": "the heart is normal in size the mediastinum is unremarkable the lungs are clear without focal airspace disease there is no pneumothorax or pleural effusion", "image_id": "CXR2074_IM-0708/1.png"}, {"caption": "the heart is normal in size the mediastinum is unremarkable the lungs are clear", "image_id": "CXR543_IM-2148/1.png"}, {"caption": "the heart size is normal the lungs are clear no pneumothorax or pleural effusion the xxxx are unremarkable", "image_id": "CXR2259_IM-0850/1.png"}, {"caption": "the heart is normal in size the mediastinum is unremarkable the lungs are clear there is no pleural effusion or pneumothorax there is no acute bony abnormality", "image_id": "CXR106_IM-0042/1.png"}, {"caption": "the heart is normal in size the mediastinum is unremarkable the lungs are clear there is no pneumothorax or pleural effusion", "image_id": "CXR76_IM-2309/1.png"}, {"caption": "the heart is normal in size the mediastinum is unremarkable the lungs are clear there is no pleural effusion or pneumothorax there is no acute bony abnormality", "image_id": "CXR3139_IM-1476/1.png"}, {"caption": "the heart is normal in size the mediastinum is unremarkable the lungs are clear", "image_id": "CXR3449_IM-1672/1.png"}, {"caption": "the heart is normal in size the mediastinum is unremarkable the lungs are clear without focal consolidation, pleural effusion, or pneumothorax there is no acute bony abnormality", "image_id": "CXR622_IM-2204/1.png"}, {"caption": "the heart is normal in size and contour the mediastinum is unremarkable the lungs are clear there is no pneumothorax or pleural effusion there is no acute bony abnormality", "image_id": "CXR3411_IM-1649-0001/1.png"}, {"caption": "the heart size and mediastinal contour are normal the lungs are clear without focal consolidation, pneumothorax, or pleural effusion there is no acute bony abnormality", "image_id": "CXR260_IM-1090/1.png"}, {"caption": "the heart is normal in size and contour the mediastinum is unremarkable the lungs are clear there is no pneumothorax or pleural effusion there is no acute bony abnormality", "image_id": "CXR145_IM-0290/1.png"}, {"caption": "the heart is normal in size the mediastinum is unremarkable the lungs are clear", "image_id": "CXR429_IM-2070/1.png"}, {"caption": "the heart is normal in size the mediastinum is unremarkable the lungs are clear", "image_id": "CXR1113_IM-0078/1.png"}, {"caption": "the heart is normal in size the mediastinum is unremarkable the lungs are clear without focal consolidation, pleural effusion, or pneumothorax there is no acute bony abnormality", "image_id": "CXR3878_IM-1968/1.png"}, {"caption": "the heart is normal in size and contour the mediastinum is unremarkable the lungs are clear", "image_id": "CXR1429_IM-0275/1.png"}, {"caption": "the heart is normal in size the mediastinum is unremarkable the lungs are clear without focal airspace disease there is no pleural effusion or pneumothorax", "image_id": "CXR753_IM-2306/1.png"}, {"caption": "the heart is normal in size the mediastinum is unremarkable the lungs are clear", "image_id": "CXR950_IM-2446/1.png"}, {"caption": "the heart is normal in size the mediastinum is unremarkable the lungs are clear", "image_id": "CXR3772_IM-1891/1.png"}, {"caption": "the heart is normal in size the mediastinum is unremarkable the lungs are clear", "image_id": "CXR458_IM-2089/1.png"}, {"caption": "the heart is normal in size the mediastinum is unremarkable the lungs are clear", "image_id": "CXR64_IM-2218/1.png"}, {"caption": "the heart is normal in size the mediastinum is unremarkable the lungs are clear", "image_id": "CXR1004_IM-0005/1.png"}, {"caption": "the heart is normal in size the mediastinum is unremarkable the lungs are clear without focal consolidation, pleural effusion, or pneumothorax there is no acute bony abnormality", "image_id": "CXR1708_IM-0466/1.png"}, {"caption": "the heart is normal in size the mediastinum is unremarkable the lungs are clear", "image_id": "CXR49_IM-2110/1.png"}]
