# Supplementary material for: PeFoMed: Parameter efficient fine-tuning of multimodal large language models for medical CXR
Source: Sci Rep. 2026 Apr 21;16:18729. doi: 10.1038/s41598-026-47871-2 (PMC13273104; doi:10.1038/s41598-026-47871-2)
Supplement: Supplementary file 2 — Supplementary Information 2. [file 41598_2026_47871_MOESM2_ESM.zip › human evaluation/gpt_eval/vqarad/vqarad_stage1_stage2_answers.json]

[{"qid": 11, "answer": "no"}, {"qid": 13, "answer": "no"}, {"qid": 14, "answer": "yes"}, {"qid": 20, "answer": "well"}, {"qid": 22, "answer": "yes"}, {"qid": 24, "answer": "no"}, {"qid": 32, "answer": "yes"}, {"qid": 34, "answer": "yes"}, {"qid": 36, "answer": "no"}, {"qid": 38, "answer": "no"}, {"qid": 40, "answer": "no"}, {"qid": 42, "answer": "no"}, {"qid": 46, "answer": "yes"}, {"qid": 47, "answer": "yes"}, {"qid": 49, "answer": "yes"}, {"qid": 86, "answer": "yes"}, {"qid": 87, "answer": "yes"}, {"qid": 121, "answer": "yes"}, {"qid": 123, "answer": "yes"}, {"qid": 158, "answer": "no"}, {"qid": 160, "answer": "no"}, {"qid": 162, "answer": "yes"}, {"qid": 164, "answer": "yes"}, {"qid": 178, "answer": "yes"}, {"qid": 180, "answer": "yes"}, {"qid": 186, "answer": "no"}, {"qid": 188, "answer": "no"}, {"qid": 198, "answer": "yes"}, {"qid": 200, "answer": "yes"}, {"qid": 222, "answer": "yes"}, {"qid": 224, "answer": "no"}, {"qid": 239, "answer": "yes"}, {"qid": 241, "answer": "yes"}, {"qid": 269, "answer": "no"}, {"qid": 271, "answer": "no"}, {"qid": 275, "answer": "yes"}, {"qid": 277, "answer": "yes"}, {"qid": 298, "answer": "yes"}, {"qid": 300, "answer": "yes"}, {"qid": 302, "answer": "pulmonary nodules"}, {"qid": 304, "answer": "pulmonary nodules"}, {"qid": 306, "answer": "free air"}, {"qid": 308, "answer": "free air"}, {"qid": 310, "answer": "no"}, {"qid": 319, "answer": "enlarged"}, {"qid": 321, "answer": "enlarged"}, {"qid": 335, "answer": "yes"}, {"qid": 393, "answer": "pa"}, {"qid": 401, "answer": "one"}, {"qid": 402, "answer": "one"}, {"qid": 413, "answer": "fatty infiltration"}, {"qid": 414, "answer": "fatty infiltration"}, {"qid": 415, "answer": "nodular opacities"}, {"qid": 417, "answer": "nodular opacities"}, {"qid": 423, "answer": "no"}, {"qid": 425, "answer": "no"}, {"qid": 427, "answer": "ring-enhancing lesions"}, {"qid": 429, "answer": "yes"}, {"qid": 431, "answer": "right temporal lobe"}, {"qid": 433, "answer": "right temporal lobe"}, {"qid": 458, "answer": "middle mogul"}, {"qid": 460, "answer": "middle mogul"}, {"qid": 462, "answer": "middle mogul"}, {"qid": 470, "answer": "right"}, {"qid": 472, "answer": "right"}, {"qid": 475, "answer": "yes"}, {"qid": 485, "answer": "yes"}, {"qid": 487, "answer": "yes"}, {"qid": 493, "answer": "yes"}, {"qid": 495, "answer": "no"}, {"qid": 503, "answer": "chest x-ray"}, {"qid": 513, "answer": "yes"}, {"qid": 522, "answer": "no"}, {"qid": 524, "answer": "no"}, {"qid": 531, "answer": "no"}, {"qid": 532, "answer": "no"}, {"qid": 557, "answer": "yes"}, {"qid": 571, "answer": "one"}, {"qid": 573, "answer": "no"}, {"qid": 595, "answer": "right"}, {"qid": 596, "answer": "right"}, {"qid": 598, "answer": "yes"}, {"qid": 600, "answer": "no"}, {"qid": 606, "answer": "no"}, {"qid": 608, "answer": "it is less than half the width of the thorax"}, {"qid": 610, "answer": "no"}, {"qid": 612, "answer": "no"}, {"qid": 629, "answer": "yes"}, {"qid": 630, "answer": "hepatocellular carcinoma"}, {"qid": 631, "answer": "above the clavicles bilaterally"}, {"qid": 633, "answer": "yes"}, {"qid": 648, "answer": "posterior to the appendix"}, {"qid": 650, "answer": "cecum"}, {"qid": 663, "answer": "yes"}, {"qid": 709, "answer": "on the right shoulder"}, {"qid": 711, "answer": "yes"}, {"qid": 713, "answer": "yes"}, {"qid": 718, "answer": "a bullous lesion"}, {"qid": 720, "answer": "no"}, {"qid": 722, "answer": "anterior mediastinum"}, {"qid": 724, "answer": "right"}, {"qid": 726, "answer": "not seen here"}, {"qid": 728, "answer": "yes"}, {"qid": 733, "answer": "left"}, {"qid": 734, "answer": "left"}, {"qid": 735, "answer": "smaller"}, {"qid": 750, "answer": "yes"}, {"qid": 751, "answer": "yes"}, {"qid": 754, "answer": "brain"}, {"qid": 756, "answer": "nodular opacification"}, {"qid": 759, "answer": "no"}, {"qid": 763, "answer": "no"}, {"qid": 773, "answer": "xray"}, {"qid": 780, "answer": "splenule"}, {"qid": 787, "answer": "no"}, {"qid": 790, "answer": "yes"}, {"qid": 795, "answer": "fat"}, {"qid": 797, "answer": "no"}, {"qid": 809, "answer": "axial"}, {"qid": 811, "answer": "no"}, {"qid": 813, "answer": "ct"}, {"qid": 814, "answer": "no"}, {"qid": 821, "answer": "no"}, {"qid": 830, "answer": "lateral ventricles"}, {"qid": 832, "answer": "lateral ventricles"}, {"qid": 840, "answer": "no"}, {"qid": 842, "answer": "no"}, {"qid": 844, "answer": "supratentorial"}, {"qid": 874, "answer": "yes"}, {"qid": 900, "answer": "yes"}, {"qid": 906, "answer": "yes"}, {"qid": 908, "answer": "yes"}, {"qid": 910, "answer": "yes"}, {"qid": 912, "answer": "yes"}, {"qid": 918, "answer": "fat"}, {"qid": 920, "answer": "fat"}, {"qid": 925, "answer": "yes"}, {"qid": 926, "answer": "yes"}, {"qid": 946, "answer": "no"}, {"qid": 948, "answer": "no"}, {"qid": 950, "answer": "no"}, {"qid": 951, "answer": "yes"}, {"qid": 977, "answer": "right upper extremity"}, {"qid": 978, "answer": "right superior cavoatrial junction"}, {"qid": 979, "answer": "yes"}, {"qid": 981, "answer": "yes"}, {"qid": 983, "answer": "yes"}, {"qid": 985, "answer": "yes"}, {"qid": 989, "answer": "yes"}, {"qid": 991, "answer": "yes"}, {"qid": 1007, "answer": "no"}, {"qid": 1009, "answer": "yes"}, {"qid": 1011, "answer": "no"}, {"qid": 1013, "answer": "no"}, {"qid": 1035, "answer": "mri"}, {"qid": 1046, "answer": "yes"}, {"qid": 1048, "answer": "yes"}, {"qid": 1050, "answer": "cardiomegaly with pulmonary edema"}, {"qid": 1052, "answer": "cardiomegaly with pulmonary edema"}, {"qid": 1078, "answer": "respiratory"}, {"qid": 1080, "answer": "yes"}, {"qid": 1082, "answer": "yes"}, {"qid": 1108, "answer": "right upper lobe"}, {"qid": 1110, "answer": "right upper lobe"}, {"qid": 1116, "answer": "yes"}, {"qid": 1118, "answer": "yes"}, {"qid": 1132, "answer": "pa"}, {"qid": 1175, "answer": "head of the pancreas"}, {"qid": 1177, "answer": "head of the pancreas"}, {"qid": 1185, "answer": "pancreatic body"}, {"qid": 1187, "answer": "t2 weighted"}, {"qid": 1192, "answer": "jejunum"}, {"qid": 1205, "answer": "right frontal lobe"}, {"qid": 1209, "answer": "no"}, {"qid": 1210, "answer": "no"}, {"qid": 1236, "answer": "axial"}, {"qid": 1238, "answer": "mri"}, {"qid": 1259, "answer": "yes"}, {"qid": 1264, "answer": "lateral ventricles"}, {"qid": 1265, "answer": "abdomen"}, {"qid": 1266, "answer": "no"}, {"qid": 1267, "answer": "a mass"}, {"qid": 1268, "answer": "no"}, {"qid": 1273, "answer": "yes"}, {"qid": 1280, "answer": "right"}, {"qid": 1282, "answer": "right"}, {"qid": 1284, "answer": "ivc"}, {"qid": 1286, "answer": "ivc"}, {"qid": 1307, "answer": "yes"}, {"qid": 1309, "answer": "yes"}, {"qid": 1311, "answer": "right side"}, {"qid": 1312, "answer": "right side"}, {"qid": 1330, "answer": "axial"}, {"qid": 1348, "answer": "no"}, {"qid": 1350, "answer": "right side"}, {"qid": 1375, "answer": "yes"}, {"qid": 1377, "answer": "yes"}, {"qid": 1379, "answer": "yes"}, {"qid": 1384, "answer": "r frontal lobe"}, {"qid": 1386, "answer": "r frontal lobe"}, {"qid": 1393, "answer": "yes"}, {"qid": 1395, "answer": "yes"}, {"qid": 1409, "answer": "yes"}, {"qid": 1419, "answer": "c-t"}, {"qid": 1456, "answer": "yes"}, {"qid": 1461, "answer": "mri-flair"}, {"qid": 1466, "answer": "axial"}, {"qid": 1467, "answer": "axial"}, {"qid": 1476, "answer": "right lower lateral lung field"}, {"qid": 1478, "answer": "right lower lateral lung field"}, {"qid": 1480, "answer": "3 4 cm"}, {"qid": 1482, "answer": "3 4 cm"}, {"qid": 1492, "answer": "female"}, {"qid": 1493, "answer": "female"}, {"qid": 1500, "answer": "no"}, {"qid": 1502, "answer": "no"}, {"qid": 1506, "answer": "yes"}, {"qid": 1507, "answer": "cns"}, {"qid": 1512, "answer": "left thalamus and basal ganglia"}, {"qid": 1514, "answer": "left thalamus and basal ganglia"}, {"qid": 1529, "answer": "basilar artery"}, {"qid": 1531, "answer": "basilar artery"}, {"qid": 1540, "answer": "no"}, {"qid": 1542, "answer": "no"}, {"qid": 1548, "answer": "yes"}, {"qid": 1549, "answer": "right hemisphere"}, {"qid": 1551, "answer": "right hemisphere"}, {"qid": 1578, "answer": "right cerebellopontine angle"}, {"qid": 1580, "answer": "right cerebellopontine angle"}, {"qid": 1602, "answer": "air"}, {"qid": 1603, "answer": "fat"}, {"qid": 1614, "answer": "cerebellum"}, {"qid": 1615, "answer": "cerebellum"}, {"qid": 1616, "answer": "no"}, {"qid": 1618, "answer": "no"}, {"qid": 1622, "answer": "hydrocephalus"}, {"qid": 1624, "answer": "hydrocephalus"}, {"qid": 1626, "answer": "brain"}, {"qid": 1627, "answer": "with contrast"}, {"qid": 1628, "answer": "ct"}, {"qid": 1630, "answer": "right upper lobe"}, {"qid": 1632, "answer": "right upper lobe"}, {"qid": 1651, "answer": "xray"}, {"qid": 1652, "answer": "right posteroinferior cerebellum"}, {"qid": 1654, "answer": "bleeding in the right posteroinferior cerebellum"}, {"qid": 1678, "answer": "no"}, {"qid": 1680, "answer": "no"}, {"qid": 1686, "answer": "yes"}, {"qid": 1688, "answer": "yes"}, {"qid": 1690, "answer": "prone"}, {"qid": 1701, "answer": "gallstones"}, {"qid": 1703, "answer": "yes"}, {"qid": 1721, "answer": "female"}, {"qid": 1722, "answer": "female"}, {"qid": 1736, "answer": "no"}, {"qid": 1738, "answer": "yes"}, {"qid": 1753, "answer": "no"}, {"qid": 1755, "answer": "no"}, {"qid": 1758, "answer": "right lung"}, {"qid": 1768, "answer": "no"}, {"qid": 1781, "answer": "no"}, {"qid": 1783, "answer": "no"}, {"qid": 1810, "answer": "maxillary sinuses"}, {"qid": 1812, "answer": "maxillary sinuses"}, {"qid": 1814, "answer": "axial"}, {"qid": 1850, "answer": "yes"}, {"qid": 1851, "answer": "no"}, {"qid": 1853, "answer": "sacroiliac joint"}, {"qid": 1867, "answer": "yes"}, {"qid": 1872, "answer": "right"}, {"qid": 1874, "answer": "right"}, {"qid": 1884, "answer": "ribs"}, {"qid": 1886, "answer": "ribs"}, {"qid": 1888, "answer": "no"}, {"qid": 1890, "answer": "no"}, {"qid": 1892, "answer": "no"}, {"qid": 1894, "answer": "no"}, {"qid": 1908, "answer": "pa"}, {"qid": 1910, "answer": "no"}, {"qid": 1912, "answer": "no"}, {"qid": 1930, "answer": "no"}, {"qid": 1932, "answer": "no"}, {"qid": 1943, "answer": "yes"}, {"qid": 1945, "answer": "yes"}, {"qid": 1951, "answer": "no"}, {"qid": 1968, "answer": "no"}, {"qid": 1982, "answer": "axial"}, {"qid": 1996, "answer": "pancreas"}, {"qid": 2001, "answer": "lateral ventricular hydrocephalus"}, {"qid": 2003, "answer": "lateral ventricular hydrocephalus"}, {"qid": 2005, "answer": "no"}, {"qid": 2007, "answer": "no"}, {"qid": 2035, "answer": "no"}, {"qid": 2037, "answer": "no"}, {"qid": 2043, "answer": "no"}, {"qid": 2045, "answer": "no"}, {"qid": 2082, "answer": "yes"}, {"qid": 2084, "answer": "yes"}, {"qid": 2094, "answer": "diverticulitis"}, {"qid": 2096, "answer": "diverticulitis"}, {"qid": 2121, "answer": "axial"}, {"qid": 2135, "answer": "yes"}, {"qid": 2137, "answer": "yes"}, {"qid": 2143, "answer": "stones"}, {"qid": 2144, "answer": "yes"}, {"qid": 2158, "answer": "yes"}, {"qid": 2160, "answer": "yes"}, {"qid": 2166, "answer": "left a1 and mca"}, {"qid": 2168, "answer": "left aca and mca"}, {"qid": 2185, "answer": "brain"}, {"qid": 2187, "answer": "caudate, putamen, left parietal"}, {"qid": 2203, "answer": "no"}, {"qid": 2205, "answer": "no"}, {"qid": 2223, "answer": "brain"}, {"qid": 2224, "answer": "brain"}, {"qid": 2226, "answer": "kidney cyst"}, {"qid": 2228, "answer": "kidney cyst"}, {"qid": 2254, "answer": "no"}, {"qid": 2256, "answer": "no"}, {"qid": 2257, "answer": "no"}, {"qid": 2259, "answer": "no"}, {"qid": 2261, "answer": "no"}, {"qid": 2263, "answer": "no"}, {"qid": 2268, "answer": "mri-flair"}, {"qid": 2269, "answer": "axial"}, {"qid": 2310, "answer": "nipple location"}, {"qid": 2311, "answer": "yes"}, {"qid": 2313, "answer": "yes"}, {"qid": 2318, "answer": "no"}, {"qid": 2320, "answer": "no"}, {"qid": 2328, "answer": "chest"}, {"qid": 2333, "answer": "no"}, {"qid": 2335, "answer": "no"}, {"qid": 2349, "answer": "yes"}, {"qid": 2352, "answer": "4th ventricle"}, {"qid": 2369, "answer": "no"}, {"qid": 2371, "answer": "yes"}, {"qid": 2372, "answer": "yes"}, {"qid": 2377, "answer": "no"}, {"qid": 2381, "answer": "no"}, {"qid": 2383, "answer": "no"}, {"qid": 2391, "answer": "x-ray"}, {"qid": 2406, "answer": "no"}, {"qid": 2408, "answer": "no"}, {"qid": 2413, "answer": "right lower lobe"}, {"qid": 2417, "answer": "luminal surface"}, {"qid": 2420, "answer": "yes"}, {"qid": 2425, "answer": "ascending colon"}, {"qid": 2428, "answer": "nipple location"}, {"qid": 2430, "answer": "yes"}, {"qid": 2448, "answer": "no"}, {"qid": 2452, "answer": "no"}, {"qid": 2458, "answer": "right"}, {"qid": 2465, "answer": "yes"}, {"qid": 2475, "answer": "yes"}, {"qid": 2479, "answer": "yes"}, {"qid": 2481, "answer": "mediport"}, {"qid": 2509, "answer": "no"}, {"qid": 2515, "answer": "yes"}, {"qid": 2520, "answer": "no"}, {"qid": 2524, "answer": "no"}, {"qid": 2538, "answer": "yes"}, {"qid": 2545, "answer": "yes"}, {"qid": 2546, "answer": "yes"}, {"qid": 2552, "answer": "anterior mediastinum"}, {"qid": 2554, "answer": "cystic"}, {"qid": 2563, "answer": "no"}, {"qid": 2568, "answer": "no"}, {"qid": 2581, "answer": "5mm"}, {"qid": 2586, "answer": "yes"}, {"qid": 2592, "answer": "no"}, {"qid": 2594, "answer": "yes"}, {"qid": 2596, "answer": "yes"}, {"qid": 2598, "answer": "yes"}, {"qid": 2600, "answer": "axial"}, {"qid": 2603, "answer": "x-ray"}, {"qid": 2607, "answer": "no"}, {"qid": 2611, "answer": "abnormal"}, {"qid": 2617, "answer": "mri-flair"}, {"qid": 2623, "answer": "frontal and occipital"}, {"qid": 2627, "answer": "cerebellum"}, {"qid": 2632, "answer": "yes"}, {"qid": 2642, "answer": "no"}, {"qid": 2650, "answer": "acute"}, {"qid": 2651, "answer": "yes"}, {"qid": 2652, "answer": "no"}, {"qid": 2660, "answer": "no"}, {"qid": 2662, "answer": "bilateral lungs"}, {"qid": 2682, "answer": "yes"}, {"qid": 2691, "answer": "flair"}, {"qid": 2702, "answer": "no"}, {"qid": 2710, "answer": "no"}, {"qid": 2714, "answer": "no"}, {"qid": 2716, "answer": "ct abdomen"}, {"qid": 2721, "answer": "yes"}, {"qid": 2724, "answer": "no"}, {"qid": 2726, "answer": "no"}, {"qid": 2731, "answer": "no"}, {"qid": 2735, "answer": "right side"}, {"qid": 2741, "answer": "right of the midline, superior to the right hilum"}, {"qid": 2745, "answer": "no"}, {"qid": 2752, "answer": "5cm"}, {"qid": 2770, "answer": "bilateral lungs"}, {"qid": 2771, "answer": "bilateral"}, {"qid": 2788, "answer": "yes"}, {"qid": 2790, "answer": "yes"}, {"qid": 2817, "answer": "yes"}, {"qid": 2818, "answer": "yes"}, {"qid": 2821, "answer": "stomach"}, {"qid": 2823, "answer": "stomach"}, {"qid": 2834, "answer": "yes"}, {"qid": 2837, "answer": "yes"}, {"qid": 2839, "answer": "yes"}, {"qid": 2845, "answer": "no"}, {"qid": 2878, "answer": "motion"}, {"qid": 2880, "answer": "motion"}, {"qid": 2902, "answer": "axial"}, {"qid": 2903, "answer": "axial"}, {"qid": 2904, "answer": "yes"}, {"qid": 2905, "answer": "yes"}, {"qid": 2938, "answer": "flair"}, {"qid": 2939, "answer": "mr - flair"}, {"qid": 2940, "answer": "calcified atherosclerosis"}, {"qid": 2942, "answer": "calcified atherosclerosis"}, {"qid": 2949, "answer": "yes"}, {"qid": 2951, "answer": "hyperinflation"}, {"qid": 2952, "answer": "yes"}, {"qid": 2954, "answer": "yes"}, {"qid": 2957, "answer": "normal"}, {"qid": 2958, "answer": "normal"}, {"qid": 2970, "answer": "t2 weighted"}, {"qid": 2987, "answer": "soft tissue mass in the region of the terminal ileum with mesenteric lym"}, {"qid": 2989, "answer": "soft tissue mass in the region of the terminal ileum with mesenteric lym"}, {"qid": 3001, "answer": "no"}, {"qid": 3003, "answer": "yes"}, {"qid": 3015, "answer": "cavum vergae"}, {"qid": 3017, "answer": "cavum vergae"}, {"qid": 3026, "answer": "mri"}, {"qid": 3027, "answer": "mri"}, {"qid": 3030, "answer": "axial"}, {"qid": 3055, "answer": "no"}, {"qid": 3057, "answer": "no"}, {"qid": 3059, "answer": "no"}, {"qid": 3061, "answer": "no"}, {"qid": 3063, "answer": "appendicitis"}, {"qid": 3064, "answer": "appendicitis"}, {"qid": 3084, "answer": "proximal aspect of the appendix"}, {"qid": 3086, "answer": "proximal aspect of the appendix"}, {"qid": 3132, "answer": "yes"}, {"qid": 3136, "answer": "no"}, {"qid": 3138, "answer": "no"}]
