# Supplementary material for: PeFoMed: Parameter efficient fine-tuning of multimodal large language models for medical CXR
Source: Sci Rep. 2026 Apr 21;16:18729. doi: 10.1038/s41598-026-47871-2 (PMC13273104; doi:10.1038/s41598-026-47871-2)
Supplement: Supplementary file 2 — Supplementary Information 2. [file 41598_2026_47871_MOESM2_ESM.zip › human evaluation/human_evaluation/iuxray标准.txt]

4分（非常一致）
定义：模型生成的医学报告表达的含义与真实报告（ground truth）几乎没有差异，所有诊断、治疗建议等信息与真实报告完全一致，包含了所有必要的信息元素，没有遗漏。
适用情况：当评价者几乎无法区分模型报告与真实报告时适用。
3分（比较一致）
定义：模型生成的报告与真实报告在大多数关键要素上都相似，存在一些微小差异，但不影响整体的准确性和可理解性。主要诊断和建议与真实报告一致，可能有少量的非关键性信息差异。包含了几乎所有必要信息，可能有极少数遗漏，但不影响整体理解。
适用情况：当报告整体质量接近真实报告，但细节上有轻微差异时适用。
2分（中等程度一致）
定义：模型生成的报告与真实报告在一些重要方面存在明显差异，但仍能辨识出报告的主要内容和目的。有一些关键信息的差异，但主要诊断和建议仍然正确。遗漏了一些信息元素，但对报告的整体理解影响有限。
适用情况：报告的基本框架与真实报告相似，但存在一定数量和程度的错误或遗漏时适用。
1分（不太一致）
定义：模型生成的报告与真实报告在多个关键方面有较大差异，影响到了报告的基本理解和使用。存在多处关键信息的错误或误导性表述。遗漏了较多重要信息，影响报告的完整性和实用性。
适用情况：报告虽然保留了一些基本的框架或内容，但错误较多，影响了整体质量。
0分（完全不一致）
定义：模型生成的报告与真实报告几乎没有任何一致性，完全偏离了正确的信息或目的。报告中的信息与真实报告完全不符，充满错误或不相关的内容。缺乏必要的信息元素，无法作为一个有效的医学报告。
适用情况：当报告内容与预期目标完全不符，且几乎无法识别为有效医学报告时适用。
