# Supplementary material for: PeFoMed: Parameter efficient fine-tuning of multimodal large language models for medical CXR
Source: Sci Rep. 2026 Apr 21;16:18729. doi: 10.1038/s41598-026-47871-2 (PMC13273104; doi:10.1038/s41598-026-47871-2)
Supplement: Supplementary file 2 — Supplementary Information 2. [file 41598_2026_47871_MOESM2_ESM.zip › human evaluation/human_evaluation/vqarad.json]

{
    "20": {
        "question": "How is the patient oriented?",
        "ground_truth": "pa",
        "generated_answer": "lying down",
        "image_name": "synpic29265.jpg",
        "answer_type": "OPEN",
        "image_organ": "CHEST",
        "question_type": "OTHER",
        "Evaluation(1/0)": "        "
    },
    "180": {
        "question": "is the cardiac silhouette small/stretched",
        "ground_truth": "yes",
        "generated_answer": "small/stretched",
        "image_name": "synpic21776.jpg",
        "answer_type": "CLOSED",
        "image_organ": "CHEST",
        "question_type": "SIZE",
        "Evaluation(1/0)": "        "
    },
    "302": {
        "question": "Describe the lung abnormalities?",
        "ground_truth": "pulmonary nodules",
        "generated_answer": "scar tissue",
        "image_name": "synpic18319.jpg",
        "answer_type": "OPEN",
        "image_organ": "CHEST",
        "question_type": "ABN",
        "Evaluation(1/0)": "        "
    },
    "304": {
        "question": "What abnormalities are seen within the lungs?",
        "ground_truth": "pulmonary nodules",
        "generated_answer": "pneumothorax",
        "image_name": "synpic18319.jpg",
        "answer_type": "OPEN",
        "image_organ": "CHEST",
        "question_type": "ABN",
        "Evaluation(1/0)": "        "
    },
    "306": {
        "question": "What is under the right hemidiaphragm?",
        "ground_truth": "free air",
        "generated_answer": "lung",
        "image_name": "synpic32933.jpg",
        "answer_type": "OPEN",
        "image_organ": "CHEST",
        "question_type": "PRES",
        "Evaluation(1/0)": "        "
    },
    "308": {
        "question": "What is the abnormality by the right hemidiaphragm?",
        "ground_truth": "free air",
        "generated_answer": "lung nodule",
        "image_name": "synpic32933.jpg",
        "answer_type": "OPEN",
        "image_organ": "CHEST",
        "question_type": "PRES",
        "Evaluation(1/0)": "        "
    },
    "319": {
        "question": "How would you describe the spleen abnormality",
        "ground_truth": "hypodense lesion",
        "generated_answer": "enlarged",
        "image_name": "synpic40464.jpg",
        "answer_type": "OPEN",
        "image_organ": "ABD",
        "question_type": "ATTRIB",
        "Evaluation(1/0)": "        "
    },
    "321": {
        "question": "What is abnormal about the spleen?",
        "ground_truth": "hypodense lesion",
        "generated_answer": "enlarged",
        "image_name": "synpic40464.jpg",
        "answer_type": "OPEN",
        "image_organ": "ABD",
        "question_type": "ATTRIB",
        "Evaluation(1/0)": "        "
    },
    "393": {
        "question": "Which plane is this image taken?",
        "ground_truth": "pa",
        "generated_answer": "front",
        "image_name": "synpic49914.jpg",
        "answer_type": "OPEN",
        "image_organ": "CHEST",
        "question_type": "PLANE",
        "Evaluation(1/0)": "        "
    },
    "401": {
        "question": "Are there multiple or just 1 metastatic focus?",
        "ground_truth": "one",
        "generated_answer": "multiple",
        "image_name": "synpic40464.jpg",
        "answer_type": "CLOSED",
        "image_organ": "ABD",
        "question_type": "COUNT",
        "Evaluation(1/0)": "        "
    },
    "402": {
        "question": "How many lesions are in the spleen?",
        "ground_truth": "one",
        "generated_answer": "1",
        "image_name": "synpic40464.jpg",
        "answer_type": "OPEN",
        "image_organ": "ABD",
        "question_type": "COUNT",
        "Evaluation(1/0)": "        "
    },
    "414": {
        "question": "Why is the pancreas abnormal?",
        "ground_truth": "enlarged",
        "generated_answer": "tumor",
        "image_name": "synpic40314.jpg",
        "answer_type": "OPEN",
        "image_organ": "ABD",
        "question_type": "OTHER",
        "Evaluation(1/0)": "        "
    },
    "415": {
        "question": "What abnormalities are in the lung apices?",
        "ground_truth": "nodular opacities",
        "generated_answer": "none",
        "image_name": "synpic31400.jpg",
        "answer_type": "OPEN",
        "image_organ": "CHEST",
        "question_type": "ABN",
        "Evaluation(1/0)": "        "
    },
    "417": {
        "question": "What is seen in the lung apices?",
        "ground_truth": "nodular opacities",
        "generated_answer": "nodules",
        "image_name": "synpic31400.jpg",
        "answer_type": "OPEN",
        "image_organ": "CHEST",
        "question_type": "ABN",
        "Evaluation(1/0)": "        "
    },
    "427": {
        "question": "How would you describe the abnormalities",
        "ground_truth": "ring-enhancing lesions",
        "generated_answer": "tumor",
        "image_name": "synpic57368.jpg",
        "answer_type": "OPEN",
        "image_organ": "HEAD",
        "question_type": "ATTRIB",
        "Evaluation(1/0)": "        "
    },
    "431": {
        "question": "What lobe is the lesion located in?",
        "ground_truth": "right temporal lobe",
        "generated_answer": "frontal",
        "image_name": "synpic56799.jpg",
        "answer_type": "OPEN",
        "image_organ": "HEAD",
        "question_type": "POS",
        "Evaluation(1/0)": "        "
    },
    "433": {
        "question": "Where is the abnormality located?",
        "ground_truth": "right temporal lobe",
        "generated_answer": "brain",
        "image_name": "synpic56799.jpg",
        "answer_type": "OPEN",
        "image_organ": "HEAD",
        "question_type": "POS",
        "Evaluation(1/0)": "        "
    },
    "458": {
        "question": "How would you describe the aortopulmonary window?",
        "ground_truth": "middle mogul",
        "generated_answer": "big",
        "image_name": "synpic21044.jpg",
        "answer_type": "OPEN",
        "image_organ": "CHEST",
        "question_type": "ATTRIB",
        "Evaluation(1/0)": "        "
    },
    "460": {
        "question": "What characteristic finding do you see in the aortopulmonary window?",
        "ground_truth": "middle mogul",
        "generated_answer": "cyst",
        "image_name": "synpic21044.jpg",
        "answer_type": "OPEN",
        "image_organ": "CHEST",
        "question_type": "PRES",
        "Evaluation(1/0)": "        "
    },
    "462": {
        "question": "Which sign do you see in the aortopulmonary window in this image?",
        "ground_truth": "middle mogul",
        "generated_answer": "heart",
        "image_name": "synpic21044.jpg",
        "answer_type": "OPEN",
        "image_organ": "CHEST",
        "question_type": "PRES",
        "Evaluation(1/0)": "        "
    },
    "470": {
        "question": "Where is the diffuse pleural thickening?",
        "ground_truth": "right lung",
        "generated_answer": "lungs",
        "image_name": "synpic49914.jpg",
        "answer_type": "OPEN",
        "image_organ": "CHEST",
        "question_type": "POS",
        "Evaluation(1/0)": "        "
    },
    "472": {
        "question": "Which lung is abnormal?",
        "ground_truth": "right lung",
        "generated_answer": "right",
        "image_name": "synpic49914.jpg",
        "answer_type": "OPEN",
        "image_organ": "CHEST",
        "question_type": "POS",
        "Evaluation(1/0)": "        "
    },
    "503": {
        "question": "What kind of image is this?",
        "ground_truth": "x-ray",
        "generated_answer": "x ray",
        "image_name": "synpic31400.jpg",
        "answer_type": "OPEN",
        "image_organ": "CHEST",
        "question_type": "MODALITY",
        "Evaluation(1/0)": "        "
    },
    "571": {
        "question": "How many instances of intussusception are in the image?",
        "ground_truth": "one",
        "generated_answer": "1",
        "image_name": "synpic27985.jpg",
        "answer_type": "OPEN",
        "image_organ": "ABD",
        "question_type": "COUNT",
        "Evaluation(1/0)": "        "
    },
    "596": {
        "question": "Which lung is clearer?",
        "ground_truth": "left",
        "generated_answer": "right",
        "image_name": "synpic34449.jpg",
        "answer_type": "OPEN",
        "image_organ": "CHEST",
        "question_type": "POS, PRES",
        "Evaluation(1/0)": "        "
    },
    "608": {
        "question": "How wide is the heart compared to the thorax?",
        "ground_truth": "it is less than half the width of the thorax",
        "generated_answer": "1/4",
        "image_name": "synpic24390.jpg",
        "answer_type": "OPEN",
        "image_organ": "CHEST",
        "question_type": "SIZE",
        "Evaluation(1/0)": "        "
    },
    "630": {
        "question": "What is the dense mass visualized in the liver?",
        "ground_truth": "blood vessel",
        "generated_answer": "tumor",
        "image_name": "synpic24220.jpg",
        "answer_type": "OPEN",
        "image_organ": "ABD",
        "question_type": "PRES",
        "Evaluation(1/0)": "        "
    },
    "631": {
        "question": "Where is free air trapped subcutaneously in this image?",
        "ground_truth": "above the clavicles bilaterally",
        "generated_answer": "chest",
        "image_name": "synpic19782.jpg",
        "answer_type": "OPEN",
        "image_organ": "CHEST",
        "question_type": "POS",
        "Evaluation(1/0)": "        "
    },
    "648": {
        "question": "Where is the ascending colon?",
        "ground_truth": "posterior to the appendix",
        "generated_answer": "left side",
        "image_name": "synpic41050.jpg",
        "answer_type": "OPEN",
        "image_organ": "ABD",
        "question_type": "POS",
        "Evaluation(1/0)": "        "
    },
    "650": {
        "question": "What structure lies directly posterior to the appendix in this image?",
        "ground_truth": "psoas muscle",
        "generated_answer": "kidney",
        "image_name": "synpic41050.jpg",
        "answer_type": "OPEN",
        "image_organ": "ABD",
        "question_type": "PRES",
        "Evaluation(1/0)": "        "
    },
    "709": {
        "question": "Where is the subcutaneous air collection?",
        "ground_truth": "on the right shoulder.",
        "generated_answer": "chest",
        "image_name": "synpic34449.jpg",
        "answer_type": "OPEN",
        "image_organ": "CHEST",
        "question_type": "POS",
        "Evaluation(1/0)": "        "
    },
    "718": {
        "question": "What is in the left apex?",
        "ground_truth": "a bullous lesion",
        "generated_answer": "lung",
        "image_name": "synpic13385.jpg",
        "answer_type": "OPEN",
        "image_organ": "CHEST",
        "question_type": "PRES",
        "Evaluation(1/0)": "        "
    },
    "722": {
        "question": "Where is the lesion located?",
        "ground_truth": "anterior mediastinum",
        "generated_answer": "lung",
        "image_name": "synpic31955.jpg",
        "answer_type": "OPEN",
        "image_organ": "CHEST",
        "question_type": "POS",
        "Evaluation(1/0)": "        "
    },
    "726": {
        "question": "Where are the kidney?",
        "ground_truth": "not seen here",
        "generated_answer": "left",
        "image_name": "synpic24220.jpg",
        "answer_type": "OPEN",
        "image_organ": "ABD",
        "question_type": "POS",
        "Evaluation(1/0)": "        "
    },
    "754": {
        "question": "What structures are visible in this image?",
        "ground_truth": "skull \tcartilage and medulla",
        "generated_answer": "lungs",
        "image_name": "synpic53978.jpg",
        "answer_type": "OPEN",
        "image_organ": "HEAD",
        "question_type": "ORGAN",
        "Evaluation(1/0)": "        "
    },
    "756": {
        "question": "What is this lucency amid densities in the right lung?",
        "ground_truth": "the right bronchus",
        "generated_answer": "nodule",
        "image_name": "synpic19118.jpg",
        "answer_type": "OPEN",
        "image_organ": "CHEST",
        "question_type": "PRES",
        "Evaluation(1/0)": "        "
    },
    "773": {
        "question": "What type of image is this?",
        "ground_truth": "plain film x-ray",
        "generated_answer": "radiology",
        "image_name": "synpic52951.jpg",
        "answer_type": "OPEN",
        "image_organ": "CHEST",
        "question_type": "MODALITY",
        "Evaluation(1/0)": "        "
    },
    "780": {
        "question": "What are these opacities anterior to the right kidney?",
        "ground_truth": "the small intestines",
        "generated_answer": "tumor",
        "image_name": "synpic50949.jpg",
        "answer_type": "OPEN",
        "image_organ": "ABD",
        "question_type": "PRES",
        "Evaluation(1/0)": "        "
    },
    "795": {
        "question": "What is the medium density close to the anterior abdominal wall?",
        "ground_truth": "the diaphragm",
        "generated_answer": "kidney",
        "image_name": "synpic21410.jpg",
        "answer_type": "OPEN",
        "image_organ": "ABD",
        "question_type": "PRES",
        "Evaluation(1/0)": "        "
    },
    "809": {
        "question": "What is the plane of this image?",
        "ground_truth": "axial",
        "generated_answer": "sagittal",
        "image_name": "synpic39240.jpg",
        "answer_type": "OPEN",
        "image_organ": "HEAD",
        "question_type": "PLANE",
        "Evaluation(1/0)": "        "
    },
    "813": {
        "question": "What type of image is this?",
        "ground_truth": "ct with contrast",
        "generated_answer": "brain",
        "image_name": "synpic50949.jpg",
        "answer_type": "OPEN",
        "image_organ": "ABD",
        "question_type": "MODALITY",
        "Evaluation(1/0)": "        "
    },
    "830": {
        "question": "What bright white structures form an X?",
        "ground_truth": "lateral ventricles",
        "generated_answer": "cerebral hemispheres",
        "image_name": "synpic42307.jpg",
        "answer_type": "OPEN",
        "image_organ": "HEAD",
        "question_type": "PRES",
        "Evaluation(1/0)": "        "
    },
    "832": {
        "question": "What are the bright white structures, almost forming an X\"?\"",
        "ground_truth": "lateral ventricles",
        "generated_answer": "brain",
        "image_name": "synpic42307.jpg",
        "answer_type": "OPEN",
        "image_organ": "HEAD",
        "question_type": "PRES",
        "Evaluation(1/0)": "        "
    },
    "920": {
        "question": "What is the dark structure underneath the skin?",
        "ground_truth": "fat",
        "generated_answer": "muscle",
        "image_name": "synpic47196.jpg",
        "answer_type": "OPEN",
        "image_organ": "ABD",
        "question_type": "PRES",
        "Evaluation(1/0)": "        "
    },
    "977": {
        "question": "Where is the tip of the line?",
        "ground_truth": "mid left subclavian vein",
        "generated_answer": "at the right side of the image",
        "image_name": "synpic22037.jpg",
        "answer_type": "OPEN",
        "image_organ": "CHEST",
        "question_type": "POS",
        "Evaluation(1/0)": "        "
    },
    "978": {
        "question": "Where is the tip of the Port-a-Cath catheter located?",
        "ground_truth": "mid left subclavian vein",
        "generated_answer": "right atrium",
        "image_name": "synpic22037.jpg",
        "answer_type": "OPEN",
        "image_organ": "CHEST",
        "question_type": "POS",
        "Evaluation(1/0)": "        "
    },
    "1050": {
        "question": "Describe the pathology",
        "ground_truth": "cardiomegaly with pulmonary edema",
        "generated_answer": "lung cancer",
        "image_name": "synpic18651.jpg",
        "answer_type": "OPEN",
        "image_organ": "CHEST",
        "question_type": "ABN",
        "Evaluation(1/0)": "        "
    },
    "1052": {
        "question": "what is the pathology?",
        "ground_truth": "cardiomegaly with pulmonary edema",
        "generated_answer": "lung cancer",
        "image_name": "synpic18651.jpg",
        "answer_type": "OPEN",
        "image_organ": "CHEST",
        "question_type": "ABN",
        "Evaluation(1/0)": "        "
    },
    "1078": {
        "question": "What organ system is the pathology?",
        "ground_truth": "pulmonary/lymphatic",
        "generated_answer": "respiratory",
        "image_name": "synpic32962.jpg",
        "answer_type": "OPEN",
        "image_organ": "CHEST",
        "question_type": "ORGAN",
        "Evaluation(1/0)": "        "
    },
    "1108": {
        "question": "what is the location of the cavitary lesion",
        "ground_truth": "right upper lobe",
        "generated_answer": "lung",
        "image_name": "synpic51872.jpg",
        "answer_type": "OPEN",
        "image_organ": "CHEST",
        "question_type": "POS",
        "Evaluation(1/0)": "        "
    },
    "1110": {
        "question": "Where is the cavitary lesion located?",
        "ground_truth": "right upper lobe",
        "generated_answer": "lung",
        "image_name": "synpic51872.jpg",
        "answer_type": "OPEN",
        "image_organ": "CHEST",
        "question_type": "POS",
        "Evaluation(1/0)": "        "
    },
    "1132": {
        "question": "What plane is this film",
        "ground_truth": "coronal",
        "generated_answer": "chest",
        "image_name": "synpic55464.jpg",
        "answer_type": "OPEN",
        "image_organ": "CHEST",
        "question_type": "PLANE",
        "Evaluation(1/0)": "        "
    },
    "1175": {
        "question": "what is the location of the mass?",
        "ground_truth": "head of the pancreas",
        "generated_answer": "abdomen",
        "image_name": "synpic21700.jpg",
        "answer_type": "OPEN",
        "image_organ": "ABD",
        "question_type": "POS",
        "Evaluation(1/0)": "        "
    },
    "1177": {
        "question": "Where is the mass located?",
        "ground_truth": "head of the pancreas",
        "generated_answer": "abdomen",
        "image_name": "synpic21700.jpg",
        "answer_type": "OPEN",
        "image_organ": "ABD",
        "question_type": "POS",
        "Evaluation(1/0)": "        "
    },
    "1185": {
        "question": "The mass is found in which part of the pancreas?",
        "ground_truth": "the pancreatic head",
        "generated_answer": "right",
        "image_name": "synpic21028.jpg",
        "answer_type": "OPEN",
        "image_organ": "ABD",
        "question_type": "POS",
        "Evaluation(1/0)": "        "
    },
    "1187": {
        "question": "What type of MRI sequence is displayed in this image?",
        "ground_truth": "t2 weighted mri",
        "generated_answer": "axial",
        "image_name": "synpic38858.jpg",
        "answer_type": "OPEN",
        "image_organ": "HEAD",
        "question_type": "MODALITY",
        "Evaluation(1/0)": "        "
    },
    "1192": {
        "question": "From what structure is the large hypodense mass emanating from?",
        "ground_truth": "the base of the cecum",
        "generated_answer": "brain",
        "image_name": "synpic48122.jpg",
        "answer_type": "OPEN",
        "image_organ": "ABD",
        "question_type": "POS",
        "Evaluation(1/0)": "        "
    },
    "1205": {
        "question": "What lobe of the brain is the lesion located in?",
        "ground_truth": "right frontal lobe",
        "generated_answer": "frontal",
        "image_name": "synpic55286.jpg",
        "answer_type": "OPEN",
        "image_organ": "HEAD",
        "question_type": "POS",
        "Evaluation(1/0)": "        "
    },
    "1236": {
        "question": "In what plane was this image taken?",
        "ground_truth": "axial plane",
        "generated_answer": "sagittal",
        "image_name": "synpic20208.jpg",
        "answer_type": "OPEN",
        "image_organ": "ABD",
        "question_type": "PLANE",
        "Evaluation(1/0)": "        "
    },
    "1264": {
        "question": "In which two ventricles can calcifications be seen on this CT scan?",
        "ground_truth": "the 3rd ventricle and the lateral ventricles",
        "generated_answer": "lateral",
        "image_name": "synpic16520.jpg",
        "answer_type": "OPEN",
        "image_organ": "HEAD",
        "question_type": "POS",
        "Evaluation(1/0)": "        "
    },
    "1265": {
        "question": "What part of the body is being imaged here?",
        "ground_truth": "abdomen",
        "generated_answer": "chest",
        "image_name": "synpic53635.jpg",
        "answer_type": "OPEN",
        "image_organ": "ABD",
        "question_type": "ORGAN",
        "Evaluation(1/0)": "        "
    },
    "1267": {
        "question": "What abnormality is seen on the left side of the frontal lobe?",
        "ground_truth": "regression of left frontal mass",
        "generated_answer": "tumor",
        "image_name": "synpic55286.jpg",
        "answer_type": "OPEN",
        "image_organ": "HEAD",
        "question_type": "PRES",
        "Evaluation(1/0)": "        "
    },
    "1280": {
        "question": "Diaphragm is elevated on which side?",
        "ground_truth": "right",
        "generated_answer": "left",
        "image_name": "synpic26248.jpg",
        "answer_type": "OPEN",
        "image_organ": "CHEST",
        "question_type": "POS",
        "Evaluation(1/0)": "        "
    },
    "1284": {
        "question": "Where does the L renal vein connect to",
        "ground_truth": "ivc",
        "generated_answer": "inferior vena cava",
        "image_name": "synpic41119.jpg",
        "answer_type": "OPEN",
        "image_organ": "ABD",
        "question_type": "PRES",
        "Evaluation(1/0)": "        "
    },
    "1286": {
        "question": "Where does the L renal vein drain into?",
        "ground_truth": "ivc",
        "generated_answer": "inferior vena cava",
        "image_name": "synpic41119.jpg",
        "answer_type": "OPEN",
        "image_organ": "ABD",
        "question_type": "PRES",
        "Evaluation(1/0)": "        "
    },
    "1311": {
        "question": "Is the lesion on the left or right side of the brain?",
        "ground_truth": "left",
        "generated_answer": "right",
        "image_name": "synpic53033.jpg",
        "answer_type": "CLOSED",
        "image_organ": "HEAD",
        "question_type": "POS",
        "Evaluation(1/0)": "        "
    },
    "1330": {
        "question": "What plane is this?",
        "ground_truth": "axial",
        "generated_answer": "cranial",
        "image_name": "synpic35191.jpg",
        "answer_type": "OPEN",
        "image_organ": "HEAD",
        "question_type": "PLANE",
        "Evaluation(1/0)": "        "
    },
    "1350": {
        "question": "Where is the pleural effusion located?",
        "ground_truth": "right side",
        "generated_answer": "left",
        "image_name": "synpic40520.jpg",
        "answer_type": "OPEN",
        "image_organ": "CHEST",
        "question_type": "POS",
        "Evaluation(1/0)": "        "
    },
    "1384": {
        "question": "Where are the acute infarcts?",
        "ground_truth": "r frontal lobe",
        "generated_answer": "left parietal",
        "image_name": "synpic54802.jpg",
        "answer_type": "OPEN",
        "image_organ": "HEAD",
        "question_type": "POS",
        "Evaluation(1/0)": "        "
    },
    "1386": {
        "question": "Where do you see acute infarcts?",
        "ground_truth": "r frontal lobe",
        "generated_answer": "cerebrum",
        "image_name": "synpic54802.jpg",
        "answer_type": "OPEN",
        "image_organ": "HEAD",
        "question_type": "POS",
        "Evaluation(1/0)": "        "
    },
    "1419": {
        "question": "How would you measure the length of the kidneys?",
        "ground_truth": "coronal plane?",
        "generated_answer": "cm",
        "image_name": "synpic19853.jpg",
        "answer_type": "OPEN",
        "image_organ": "ABD",
        "question_type": "OTHER",
        "Evaluation(1/0)": "        "
    },
    "1461": {
        "question": "What type of imaging modality is used to acquire the above image?",
        "ground_truth": "mri - t2 weighted",
        "generated_answer": "mri",
        "image_name": "synpic60254.jpg",
        "answer_type": "OPEN",
        "image_organ": "HEAD",
        "question_type": "MODALITY",
        "Evaluation(1/0)": "        "
    },
    "1466": {
        "question": "The image is taken in what plane?",
        "ground_truth": "axial",
        "generated_answer": "sagittal",
        "image_name": "synpic46062.jpg",
        "answer_type": "OPEN",
        "image_organ": "HEAD",
        "question_type": "PLANE",
        "Evaluation(1/0)": "        "
    },
    "1467": {
        "question": "What plane is the above image acquired in?",
        "ground_truth": "axial",
        "generated_answer": "sagittal",
        "image_name": "synpic46062.jpg",
        "answer_type": "OPEN",
        "image_organ": "HEAD",
        "question_type": "PLANE",
        "Evaluation(1/0)": "        "
    },
    "1476": {
        "question": "What is the location of the lesion?",
        "ground_truth": "right lower lateral lung field",
        "generated_answer": "chest",
        "image_name": "synpic32970.jpg",
        "answer_type": "OPEN",
        "image_organ": "CHEST",
        "question_type": "POS",
        "Evaluation(1/0)": "        "
    },
    "1478": {
        "question": "Where is the lesion located?",
        "ground_truth": "right lower lateral lung field",
        "generated_answer": "lungs",
        "image_name": "synpic32970.jpg",
        "answer_type": "OPEN",
        "image_organ": "CHEST",
        "question_type": "POS",
        "Evaluation(1/0)": "        "
    },
    "1480": {
        "question": "How large is the mass in the right upper quadrant?",
        "ground_truth": "3.4 cm",
        "generated_answer": "small",
        "image_name": "synpic17738.jpg",
        "answer_type": "OPEN",
        "image_organ": "CHEST",
        "question_type": "SIZE",
        "Evaluation(1/0)": "        "
    },
    "1482": {
        "question": "Size of the mass in the right upper quadrant?",
        "ground_truth": "3.4 cm",
        "generated_answer": "2 cm",
        "image_name": "synpic17738.jpg",
        "answer_type": "OPEN",
        "image_organ": "CHEST",
        "question_type": "SIZE",
        "Evaluation(1/0)": "        "
    },
    "1492": {
        "question": "Is the patient a female or male?",
        "ground_truth": "female",
        "generated_answer": "male",
        "image_name": "synpic42805.jpg",
        "answer_type": "CLOSED",
        "image_organ": "CHEST",
        "question_type": "OTHER",
        "Evaluation(1/0)": "        "
    },
    "1493": {
        "question": "What is the biological sex of the patient?",
        "ground_truth": "female",
        "generated_answer": "male",
        "image_name": "synpic42805.jpg",
        "answer_type": "OPEN",
        "image_organ": "CHEST",
        "question_type": "OTHER",
        "Evaluation(1/0)": "        "
    },
    "1512": {
        "question": "The hemorrhage is adjacent to what structures?",
        "ground_truth": "left thalamus and basal ganglia",
        "generated_answer": "ventricles",
        "image_name": "synpic51426.jpg",
        "answer_type": "OPEN",
        "image_organ": "HEAD",
        "question_type": "PRES",
        "Evaluation(1/0)": "        "
    },
    "1514": {
        "question": "What structures are located near the hemorrhage shown?",
        "ground_truth": "left thalamus and basal ganglia",
        "generated_answer": "brain",
        "image_name": "synpic51426.jpg",
        "answer_type": "OPEN",
        "image_organ": "HEAD",
        "question_type": "PRES",
        "Evaluation(1/0)": "        "
    },
    "1529": {
        "question": "What major artery of the brain may be affected by the lesion seen in the above image?",
        "ground_truth": "basilar artery",
        "generated_answer": "carotid",
        "image_name": "synpic60254.jpg",
        "answer_type": "OPEN",
        "image_organ": "HEAD",
        "question_type": "PRES",
        "Evaluation(1/0)": "        "
    },
    "1531": {
        "question": "Which major artery of the brain is affected by this lesion?",
        "ground_truth": "basilar artery",
        "generated_answer": "carotid",
        "image_name": "synpic60254.jpg",
        "answer_type": "OPEN",
        "image_organ": "HEAD",
        "question_type": "PRES",
        "Evaluation(1/0)": "        "
    },
    "1549": {
        "question": "Where are the brain lesions located?",
        "ground_truth": "right hemisphere",
        "generated_answer": "frontal lobe",
        "image_name": "synpic59536.jpg",
        "answer_type": "OPEN",
        "image_organ": "HEAD",
        "question_type": "POS",
        "Evaluation(1/0)": "        "
    },
    "1551": {
        "question": "Which hemisphere of the brain are the lesions located in?",
        "ground_truth": "right hemisphere",
        "generated_answer": "left",
        "image_name": "synpic59536.jpg",
        "answer_type": "OPEN",
        "image_organ": "HEAD",
        "question_type": "POS",
        "Evaluation(1/0)": "        "
    },
    "1578": {
        "question": "In which brain area is the lesion located?",
        "ground_truth": "right cerebellopontine angle",
        "generated_answer": "frontal",
        "image_name": "synpic53287.jpg",
        "answer_type": "OPEN",
        "image_organ": "HEAD",
        "question_type": "POS",
        "Evaluation(1/0)": "        "
    },
    "1580": {
        "question": "Where is the lesion located?",
        "ground_truth": "right cerebellopontine angle",
        "generated_answer": "brain",
        "image_name": "synpic53287.jpg",
        "answer_type": "OPEN",
        "image_organ": "HEAD",
        "question_type": "POS",
        "Evaluation(1/0)": "        "
    },
    "1602": {
        "question": "The tissue within the hyperattenuating ovoid mass adjacent to the ascending colon is similar in density to what tissue normally found?",
        "ground_truth": "adipose tissue",
        "generated_answer": "muscle",
        "image_name": "synpic30273.jpg",
        "answer_type": "OPEN",
        "image_organ": "ABD",
        "question_type": "OTHER",
        "Evaluation(1/0)": "        "
    },
    "1603": {
        "question": "The tissue in the hyperattenuating ovoid mass on the patient's right is similar density wise to what tissue that is normally found?",
        "ground_truth": "adipose tissue",
        "generated_answer": "liver",
        "image_name": "synpic30273.jpg",
        "answer_type": "OPEN",
        "image_organ": "ABD",
        "question_type": "OTHER",
        "Evaluation(1/0)": "        "
    },
    "1614": {
        "question": "The lesion seen in the image above is isointense to what object that is normally found in the brain?",
        "ground_truth": "csf",
        "generated_answer": "cerebral hemisphere",
        "image_name": "synpic60254.jpg",
        "answer_type": "OPEN",
        "image_organ": "HEAD",
        "question_type": "OTHER",
        "Evaluation(1/0)": "        "
    },
    "1615": {
        "question": "The lesion is isointense to what object normally found in the brain?",
        "ground_truth": "csf",
        "generated_answer": "blood vessel",
        "image_name": "synpic60254.jpg",
        "answer_type": "OPEN",
        "image_organ": "HEAD",
        "question_type": "OTHER",
        "Evaluation(1/0)": "        "
    },
    "1627": {
        "question": "How was this image taken?",
        "ground_truth": "ct",
        "generated_answer": "mri",
        "image_name": "synpic52828.jpg",
        "answer_type": "OPEN",
        "image_organ": "ABD",
        "question_type": "MODALITY",
        "Evaluation(1/0)": "        "
    },
    "1628": {
        "question": "What imaging modality is used?",
        "ground_truth": "ct",
        "generated_answer": "ct scan",
        "image_name": "synpic52828.jpg",
        "answer_type": "OPEN",
        "image_organ": "ABD",
        "question_type": "MODALITY",
        "Evaluation(1/0)": "        "
    },
    "1630": {
        "question": "In which lobe do you see an abnormal mass in the above images?",
        "ground_truth": "right upper lobe",
        "generated_answer": "right",
        "image_name": "synpic17738.jpg",
        "answer_type": "OPEN",
        "image_organ": "CHEST",
        "question_type": "POS",
        "Evaluation(1/0)": "        "
    },
    "1632": {
        "question": "Where is the abnormal mass located with respect to the lungs?",
        "ground_truth": "right upper lobe",
        "generated_answer": "right",
        "image_name": "synpic17738.jpg",
        "answer_type": "OPEN",
        "image_organ": "CHEST",
        "question_type": "POS",
        "Evaluation(1/0)": "        "
    },
    "1652": {
        "question": "Where is the abnormality?",
        "ground_truth": "right posteroinferior cerebellum",
        "generated_answer": "brain",
        "image_name": "synpic23631.jpg",
        "answer_type": "OPEN",
        "image_organ": "HEAD",
        "question_type": "POS",
        "Evaluation(1/0)": "        "
    },
    "1654": {
        "question": "What abnormality is present?",
        "ground_truth": "bleeding in the right posteroinferior cerebellum",
        "generated_answer": "tumor",
        "image_name": "synpic23631.jpg",
        "answer_type": "OPEN",
        "image_organ": "HEAD",
        "question_type": "PRES",
        "Evaluation(1/0)": "        "
    },
    "1690": {
        "question": "How is the patient positioned for this scan?",
        "ground_truth": "supine (see air-fluid level)",
        "generated_answer": "laying down",
        "image_name": "synpic37275.jpg",
        "answer_type": "OPEN",
        "image_organ": "ABD",
        "question_type": "OTHER",
        "Evaluation(1/0)": "        "
    },
    "1701": {
        "question": "What is the hypodensity in the liver?",
        "ground_truth": "gallbladder",
        "generated_answer": "nodules",
        "image_name": "synpic22791.jpg",
        "answer_type": "OPEN",
        "image_organ": "ABD",
        "question_type": "PRES",
        "Evaluation(1/0)": "        "
    },
    "1721": {
        "question": "Is this patient male or female?",
        "ground_truth": "female",
        "generated_answer": "male",
        "image_name": "synpic16221.jpg",
        "answer_type": "CLOSED",
        "image_organ": "CHEST",
        "question_type": "OTHER",
        "Evaluation(1/0)": "        "
    },
    "1722": {
        "question": "What is the patient's gender?",
        "ground_truth": "female",
        "generated_answer": "male",
        "image_name": "synpic16221.jpg",
        "answer_type": "OPEN",
        "image_organ": "CHEST",
        "question_type": "OTHER",
        "Evaluation(1/0)": "        "
    },
    "1758": {
        "question": "What is located immediately inferior to the right hemidiaphragm?",
        "ground_truth": "the liver",
        "generated_answer": "heart",
        "image_name": "synpic33331.jpg",
        "answer_type": "OPEN",
        "image_organ": "CHEST",
        "question_type": "ORGAN",
        "Evaluation(1/0)": "        "
    },
    "1810": {
        "question": "What are the black areas at the top of the image?",
        "ground_truth": "maxillary sinuses",
        "generated_answer": "hair",
        "image_name": "synpic20626.jpg",
        "answer_type": "OPEN",
        "image_organ": "HEAD",
        "question_type": "PRES",
        "Evaluation(1/0)": "        "
    },
    "1812": {
        "question": "What does the least dense region represent",
        "ground_truth": "maxillary sinuses",
        "generated_answer": "cerebrum",
        "image_name": "synpic20626.jpg",
        "answer_type": "OPEN",
        "image_organ": "HEAD",
        "question_type": "PRES",
        "Evaluation(1/0)": "        "
    },
    "1814": {
        "question": "What is the orientation of the patient?",
        "ground_truth": "lying supine with their feet towards the screen",
        "generated_answer": "lying down",
        "image_name": "synpic50958.jpg",
        "answer_type": "OPEN",
        "image_organ": "ABD",
        "question_type": "OTHER",
        "Evaluation(1/0)": "        "
    },
    "1853": {
        "question": "What skeletal joint is seen in this image?",
        "ground_truth": "sacroiliac joint",
        "generated_answer": "wrist",
        "image_name": "synpic29771.jpg",
        "answer_type": "OPEN",
        "image_organ": "ABD",
        "question_type": "PRES",
        "Evaluation(1/0)": "        "
    },
    "1874": {
        "question": "What side is the lesion on?",
        "ground_truth": "right",
        "generated_answer": "left",
        "image_name": "synpic20375.jpg",
        "answer_type": "OPEN",
        "image_organ": "HEAD",
        "question_type": "POS",
        "Evaluation(1/0)": "        "
    },
    "1884": {
        "question": "What are the hyperdensities on the periphery of the image?",
        "ground_truth": "ribs",
        "generated_answer": "lesions",
        "image_name": "synpic47974.jpg",
        "answer_type": "OPEN",
        "image_organ": "ABD",
        "question_type": "PRES",
        "Evaluation(1/0)": "        "
    },
    "1886": {
        "question": "What are the hyperdense opacities located around the periphery?",
        "ground_truth": "ribs",
        "generated_answer": "kidneys",
        "image_name": "synpic47974.jpg",
        "answer_type": "OPEN",
        "image_organ": "ABD",
        "question_type": "PRES",
        "Evaluation(1/0)": "        "
    },
    "1908": {
        "question": "What is better identified on a PA CXR vs a lateral CXR?",
        "ground_truth": "right vs left sided pathology",
        "generated_answer": "lungs",
        "image_name": "synpic17675.jpg",
        "answer_type": "OPEN",
        "image_organ": "CHEST",
        "question_type": "OTHER",
        "Evaluation(1/0)": "        "
    },
    "1982": {
        "question": "Which plane is this image in?",
        "ground_truth": "axial",
        "generated_answer": "sagittal",
        "image_name": "synpic55583.jpg",
        "answer_type": "OPEN",
        "image_organ": "HEAD",
        "question_type": "PLANE",
        "Evaluation(1/0)": "        "
    },
    "1996": {
        "question": "Name one organ that is captured by this image.",
        "ground_truth": "intestines",
        "generated_answer": "brain",
        "image_name": "synpic40426.jpg",
        "answer_type": "OPEN",
        "image_organ": "ABD",
        "question_type": "OTHER",
        "Evaluation(1/0)": "        "
    },
    "2001": {
        "question": "What is wrong with the ventricles?",
        "ground_truth": "lateral and third ventricular hydrocephalus",
        "generated_answer": "enlarged",
        "image_name": "synpic47020.jpg",
        "answer_type": "OPEN",
        "image_organ": "HEAD",
        "question_type": "ABN",
        "Evaluation(1/0)": "        "
    },
    "2003": {
        "question": "What ventricular abnormalities are seen?",
        "ground_truth": "lateral and third ventricular hydrocephalus",
        "generated_answer": "hydrocephalus",
        "image_name": "synpic47020.jpg",
        "answer_type": "OPEN",
        "image_organ": "HEAD",
        "question_type": "ABN",
        "Evaluation(1/0)": "        "
    },
    "2094": {
        "question": "What is the condition?",
        "ground_truth": "diverticulitis",
        "generated_answer": "mri",
        "image_name": "synpic24878.jpg",
        "answer_type": "OPEN",
        "image_organ": "ABD",
        "question_type": "ABN",
        "Evaluation(1/0)": "        "
    },
    "2096": {
        "question": "What is the pathology?",
        "ground_truth": "diverticulitis",
        "generated_answer": "lung",
        "image_name": "synpic24878.jpg",
        "answer_type": "OPEN",
        "image_organ": "ABD",
        "question_type": "ABN",
        "Evaluation(1/0)": "        "
    },
    "2166": {
        "question": "What two tributaries of blood vessels are impacted?",
        "ground_truth": "left aca and mca",
        "generated_answer": "anterior and posterior cerebral arteries",
        "image_name": "synpic45699.jpg",
        "answer_type": "OPEN",
        "image_organ": "HEAD",
        "question_type": "ABN",
        "Evaluation(1/0)": "        "
    },
    "2168": {
        "question": "Which blood vessels are affected?",
        "ground_truth": "left aca and mca",
        "generated_answer": "brain",
        "image_name": "synpic45699.jpg",
        "answer_type": "OPEN",
        "image_organ": "HEAD",
        "question_type": "ABN",
        "Evaluation(1/0)": "        "
    },
    "2187": {
        "question": "What structures are involved?",
        "ground_truth": "caudate, putamen, left parietal",
        "generated_answer": "brain",
        "image_name": "synpic52248.jpg",
        "answer_type": "OPEN",
        "image_organ": "HEAD",
        "question_type": "ABN",
        "Evaluation(1/0)": "        "
    },
    "2226": {
        "question": "What pathology does the image represent",
        "ground_truth": "kidney cyst",
        "generated_answer": "tumor",
        "image_name": "synpic22794.jpg",
        "answer_type": "OPEN",
        "image_organ": "ABD",
        "question_type": "ABN",
        "Evaluation(1/0)": "        "
    },
    "2228": {
        "question": "What is the mass most likely?",
        "ground_truth": "kidney cyst",
        "generated_answer": "tumor",
        "image_name": "synpic22794.jpg",
        "answer_type": "OPEN",
        "image_organ": "ABD",
        "question_type": "PRES",
        "Evaluation(1/0)": "        "
    },
    "2268": {
        "question": "How was the image taken?",
        "ground_truth": "axial",
        "generated_answer": "mri",
        "image_name": "synpic56061.jpg",
        "answer_type": "OPEN",
        "image_organ": "HEAD",
        "question_type": "PLANE",
        "Evaluation(1/0)": "        "
    },
    "2310": {
        "question": "What are the two humps\" at the base on the image signifying?\"",
        "ground_truth": "diaphragm",
        "generated_answer": "heart",
        "image_name": "synpic42210.jpg",
        "answer_type": "OPEN",
        "image_organ": "CHEST",
        "question_type": "PRES",
        "Evaluation(1/0)": "        "
    },
    "2328": {
        "question": "What organ system is visualized?",
        "ground_truth": "chest",
        "generated_answer": "respiratory",
        "image_name": "synpic52932.jpg",
        "answer_type": "OPEN",
        "image_organ": "CHEST",
        "question_type": "ORGAN",
        "Evaluation(1/0)": "        "
    },
    "2352": {
        "question": "Which ventricle is the mass located in?",
        "ground_truth": "4th ventricle",
        "generated_answer": "3rd",
        "image_name": "synpic57237.jpg",
        "answer_type": "OPEN",
        "image_organ": "HEAD",
        "question_type": "POS",
        "Evaluation(1/0)": "        "
    },
    "2391": {
        "question": "What modality is used to take this image?",
        "ground_truth": "xr",
        "generated_answer": "x ray",
        "image_name": "synpic676.jpg",
        "answer_type": "OPEN",
        "image_organ": "CHEST",
        "question_type": "MODALITY",
        "Evaluation(1/0)": "        "
    },
    "2413": {
        "question": "Which lung lobe has the least opacities?",
        "ground_truth": "upper left",
        "generated_answer": "left",
        "image_name": "synpic33481.jpg",
        "answer_type": "OPEN",
        "image_organ": "CHEST",
        "question_type": "PRES, POS",
        "Evaluation(1/0)": "        "
    },
    "2417": {
        "question": "Term for the enhancement of the luminal surface seen in the image?",
        "ground_truth": "mucosal hyperemia",
        "generated_answer": "contrast",
        "image_name": "synpic24248.jpg",
        "answer_type": "OPEN",
        "image_organ": "ABD",
        "question_type": "OTHER",
        "Evaluation(1/0)": "        "
    },
    "2425": {
        "question": "The hyperattenuating ovoid mass is lateral to what structure?",
        "ground_truth": "ascending colon",
        "generated_answer": "esophagus",
        "image_name": "synpic30273.jpg",
        "answer_type": "OPEN",
        "image_organ": "ABD",
        "question_type": "POS",
        "Evaluation(1/0)": "        "
    },
    "2428": {
        "question": "What do the two small hyperintensities indicate?",
        "ground_truth": "yes",
        "generated_answer": "lesions",
        "image_name": "synpic19477.jpg",
        "answer_type": "CLOSED",
        "image_organ": "CHEST",
        "question_type": "OTHER",
        "Evaluation(1/0)": "        "
    },
    "2481": {
        "question": "What is on the anterior wall of the right chest?",
        "ground_truth": "mediport",
        "generated_answer": "scar",
        "image_name": "synpic28378.jpg",
        "answer_type": "OPEN",
        "image_organ": "CHEST",
        "question_type": "PRES",
        "Evaluation(1/0)": "        "
    },
    "2552": {
        "question": "Where is the location of the mass?",
        "ground_truth": "anterior mediastinum",
        "generated_answer": "lung",
        "image_name": "synpic42210.jpg",
        "answer_type": "OPEN",
        "image_organ": "CHEST",
        "question_type": "POS",
        "Evaluation(1/0)": "        "
    },
    "2554": {
        "question": "Are the structures in the pancreas cystic or solid?",
        "ground_truth": "cystic",
        "generated_answer": "solid",
        "image_name": "synpic19605.jpg",
        "answer_type": "CLOSED",
        "image_organ": "ABD",
        "question_type": "SIZE",
        "Evaluation(1/0)": "        "
    },
    "2581": {
        "question": "How large is the mass?",
        "ground_truth": "5mm",
        "generated_answer": "10 cm",
        "image_name": "synpic21734.jpg",
        "answer_type": "OPEN",
        "image_organ": "ABD",
        "question_type": "SIZE",
        "Evaluation(1/0)": "        "
    },
    "2600": {
        "question": "What image plane is this?",
        "ground_truth": "axial",
        "generated_answer": "sagittal",
        "image_name": "synpic57935.jpg",
        "answer_type": "OPEN",
        "image_organ": "HEAD",
        "question_type": "PLANE",
        "Evaluation(1/0)": "        "
    },
    "2603": {
        "question": "What modality was used?",
        "ground_truth": "plain film",
        "generated_answer": "x ray",
        "image_name": "synpic100176.jpg",
        "answer_type": "OPEN",
        "image_organ": "CHEST",
        "question_type": "MODALITY",
        "Evaluation(1/0)": "        "
    },
    "2617": {
        "question": "What modality was used for this image?",
        "ground_truth": "mri",
        "generated_answer": "ct",
        "image_name": "synpic56344.jpg",
        "answer_type": "OPEN",
        "image_organ": "HEAD",
        "question_type": "MODALITY",
        "Evaluation(1/0)": "        "
    },
    "2623": {
        "question": "Where are the signals most intense?",
        "ground_truth": "frontal and occipital",
        "generated_answer": "center",
        "image_name": "synpic38263.jpg",
        "answer_type": "OPEN",
        "image_organ": "HEAD",
        "question_type": "POS",
        "Evaluation(1/0)": "        "
    },
    "2627": {
        "question": "Where are the infarcts?",
        "ground_truth": "basal ganglia, cerebellum, cerebral cortex",
        "generated_answer": "brain",
        "image_name": "synpic56116.jpg",
        "answer_type": "OPEN",
        "image_organ": "HEAD",
        "question_type": "POS",
        "Evaluation(1/0)": "        "
    },
    "2650": {
        "question": "The hypointense nature of the hemorrhage signifies what in terms of the timeline?",
        "ground_truth": "early hemorrhage",
        "generated_answer": "old",
        "image_name": "synpic51426.jpg",
        "answer_type": "OPEN",
        "image_organ": "HEAD",
        "question_type": "OTHER",
        "Evaluation(1/0)": "        "
    },
    "2651": {
        "question": "Is the spleen present?",
        "ground_truth": "on the patient's left",
        "generated_answer": "yes",
        "image_name": "synpic21995.jpg",
        "answer_type": "OPEN",
        "image_organ": "ABD",
        "question_type": "PRES",
        "Evaluation(1/0)": "        "
    },
    "2662": {
        "question": "Which side of the lungs are hyperinflated?",
        "ground_truth": "bilateral lungs",
        "generated_answer": "left",
        "image_name": "synpic16407.jpg",
        "answer_type": "OPEN",
        "image_organ": "CHEST",
        "question_type": "POS",
        "Evaluation(1/0)": "        "
    },
    "2691": {
        "question": "What type of MRI modality is used?",
        "ground_truth": "dwi diffusion weighted",
        "generated_answer": "axial",
        "image_name": "synpic52282.jpg",
        "answer_type": "OPEN",
        "image_organ": "HEAD",
        "question_type": "MODALITY",
        "Evaluation(1/0)": "        "
    },
    "2716": {
        "question": "What image modality is used?",
        "ground_truth": "ct",
        "generated_answer": "mri",
        "image_name": "synpic26697.jpg",
        "answer_type": "OPEN",
        "image_organ": "ABD",
        "question_type": "MODALITY",
        "Evaluation(1/0)": "        "
    },
    "2735": {
        "question": "Is the gastric bubble shown on the left or right side of the patient?",
        "ground_truth": "right side",
        "generated_answer": "right",
        "image_name": "synpic25821.jpg",
        "answer_type": "CLOSED",
        "image_organ": "CHEST",
        "question_type": "POS",
        "Evaluation(1/0)": "        "
    },
    "2741": {
        "question": "Where is the opacity located?",
        "ground_truth": "right of the midline, superior to the right hilum",
        "generated_answer": "chest",
        "image_name": "synpic32962.jpg",
        "answer_type": "OPEN",
        "image_organ": "CHEST",
        "question_type": "POS",
        "Evaluation(1/0)": "        "
    },
    "2752": {
        "question": "How big is the mass in cm?",
        "ground_truth": "2.5cm x 1.7cm x 1.6cm",
        "generated_answer": "1",
        "image_name": "synpic53867.jpg",
        "answer_type": "OPEN",
        "image_organ": "HEAD",
        "question_type": "SIZE",
        "Evaluation(1/0)": "        "
    },
    "2770": {
        "question": "Are pleural opacities located on the left, right, or both sides of the lung?",
        "ground_truth": "both",
        "generated_answer": "right",
        "image_name": "synpic38531.jpg",
        "answer_type": "CLOSED",
        "image_organ": "CHEST",
        "question_type": "POS",
        "Evaluation(1/0)": "        "
    },
    "2821": {
        "question": "What is the location of the three circular opacities?",
        "ground_truth": "stomach",
        "generated_answer": "lungs",
        "image_name": "synpic100228.jpg",
        "answer_type": "OPEN",
        "image_organ": "CHEST",
        "question_type": "POS",
        "Evaluation(1/0)": "        "
    },
    "2823": {
        "question": "Where are the three circular opacities located?",
        "ground_truth": "stomach",
        "generated_answer": "lungs",
        "image_name": "synpic100228.jpg",
        "answer_type": "OPEN",
        "image_organ": "CHEST",
        "question_type": "POS",
        "Evaluation(1/0)": "        "
    },
    "2878": {
        "question": "How is the artifact in this image categorized?",
        "ground_truth": "motion",
        "generated_answer": "brain",
        "image_name": "synpic60703.jpg",
        "answer_type": "OPEN",
        "image_organ": "HEAD",
        "question_type": "PRES",
        "Evaluation(1/0)": "        "
    },
    "2880": {
        "question": "What type of artifact is shown in this image?",
        "ground_truth": "motion",
        "generated_answer": "ghost",
        "image_name": "synpic60703.jpg",
        "answer_type": "OPEN",
        "image_organ": "HEAD",
        "question_type": "PRES",
        "Evaluation(1/0)": "        "
    },
    "2903": {
        "question": "What cross section of the brain is this image?",
        "ground_truth": "axial",
        "generated_answer": "frontal",
        "image_name": "synpic56841.jpg",
        "answer_type": "OPEN",
        "image_organ": "HEAD",
        "question_type": "PLANE",
        "Evaluation(1/0)": "        "
    },
    "2938": {
        "question": "Is this a T1 weighted, T2 weighted, or FLAIR image?",
        "ground_truth": "flair",
        "generated_answer": "t1",
        "image_name": "synpic9872.jpg",
        "answer_type": "CLOSED",
        "image_organ": "HEAD",
        "question_type": "MODALITY",
        "Evaluation(1/0)": "        "
    },
    "2939": {
        "question": "What is the imaging modality?",
        "ground_truth": "mr-flair",
        "generated_answer": "mri",
        "image_name": "synpic9872.jpg",
        "answer_type": "OPEN",
        "image_organ": "HEAD",
        "question_type": "MODALITY",
        "Evaluation(1/0)": "        "
    },
    "2940": {
        "question": "What are the hyperdense lesions noted at the edges of the aorta?",
        "ground_truth": "calcified atherosclerosis",
        "generated_answer": "atherosclerosis",
        "image_name": "synpic22828.jpg",
        "answer_type": "OPEN",
        "image_organ": "ABD",
        "question_type": "PRES",
        "Evaluation(1/0)": "        "
    },
    "2942": {
        "question": "What are the hyperintensities surrounding the aorta?",
        "ground_truth": "calcified atherosclerosis",
        "generated_answer": "fatty tissue",
        "image_name": "synpic22828.jpg",
        "answer_type": "OPEN",
        "image_organ": "ABD",
        "question_type": "PRES",
        "Evaluation(1/0)": "        "
    },
    "2951": {
        "question": "Is there hypoinflation or hyperinflation of the lung",
        "ground_truth": "hyperinflation",
        "generated_answer": "hyper",
        "image_name": "synpic26764.jpg",
        "answer_type": "CLOSED",
        "image_organ": "CHEST",
        "question_type": "SIZE",
        "Evaluation(1/0)": "        "
    },
    "2958": {
        "question": "The small bubbles of air seen in the lumen are normal or abnormal?",
        "ground_truth": "abnormal",
        "generated_answer": "normal",
        "image_name": "synpic23571.jpg",
        "answer_type": "CLOSED",
        "image_organ": "ABD",
        "question_type": "ABN",
        "Evaluation(1/0)": "        "
    },
    "2970": {
        "question": "What is the sequence of this MRI?",
        "ground_truth": "t2 weighted",
        "generated_answer": "2d",
        "image_name": "synpic31928.jpg",
        "answer_type": "OPEN",
        "image_organ": "HEAD",
        "question_type": "MODALITY",
        "Evaluation(1/0)": "        "
    },
    "2987": {
        "question": "What pathology is seen in this image?",
        "ground_truth": "soft tissue mass in the region of the terminal ileum with mesenteric lymphadenopathy",
        "generated_answer": "tumor",
        "image_name": "synpic47191.jpg",
        "answer_type": "OPEN",
        "image_organ": "ABD",
        "question_type": "ABN",
        "Evaluation(1/0)": "        "
    },
    "2989": {
        "question": "What is wrong with the patient's scan?",
        "ground_truth": "soft tissue mass in the region of the terminal ileum with mesenteric lymphadenopathy",
        "generated_answer": "tumor",
        "image_name": "synpic47191.jpg",
        "answer_type": "OPEN",
        "image_organ": "ABD",
        "question_type": "ABN",
        "Evaluation(1/0)": "        "
    },
    "3015": {
        "question": "The image probably had what incidental finding?",
        "ground_truth": "cavum vergae",
        "generated_answer": "brain tumor",
        "image_name": "synpic60543.jpg",
        "answer_type": "OPEN",
        "image_organ": "HEAD",
        "question_type": "PRES",
        "Evaluation(1/0)": "        "
    },
    "3017": {
        "question": "What was probably found incidentally on this image?",
        "ground_truth": "cavum vergae",
        "generated_answer": "tumor",
        "image_name": "synpic60543.jpg",
        "answer_type": "OPEN",
        "image_organ": "HEAD",
        "question_type": "PRES",
        "Evaluation(1/0)": "        "
    },
    "3030": {
        "question": "This image is taken in what plane?",
        "ground_truth": "axial",
        "generated_answer": "sagittal",
        "image_name": "synpic42951.jpg",
        "answer_type": "OPEN",
        "image_organ": "HEAD",
        "question_type": "PLANE",
        "Evaluation(1/0)": "        "
    },
    "3063": {
        "question": "This image is consistent with what condition?",
        "ground_truth": "appendix",
        "generated_answer": "tumor",
        "image_name": "synpic43609.jpg",
        "answer_type": "OPEN",
        "image_organ": "ABD",
        "question_type": "PRES",
        "Evaluation(1/0)": "        "
    },
    "3064": {
        "question": "What condition does the patient have?",
        "ground_truth": "appendix",
        "generated_answer": "brain tumor",
        "image_name": "synpic43609.jpg",
        "answer_type": "OPEN",
        "image_organ": "ABD",
        "question_type": "PRES",
        "Evaluation(1/0)": "        "
    },
    "3084": {
        "question": "Where Is there obstruction present?",
        "ground_truth": "proximal aspect of the appendix",
        "generated_answer": "kidney",
        "image_name": "synpic23571.jpg",
        "answer_type": "OPEN",
        "image_organ": "ABD",
        "question_type": "POS",
        "Evaluation(1/0)": "        "
    },
    "3086": {
        "question": "Where is obstruction present, if any?",
        "ground_truth": "proximal aspect of the appendix",
        "generated_answer": "pancreas",
        "image_name": "synpic23571.jpg",
        "answer_type": "OPEN",
        "image_organ": "ABD",
        "question_type": "POS",
        "Evaluation(1/0)": "        "
    }
}
