# Supplementary material for: PeFoMed: Parameter efficient fine-tuning of multimodal large language models for medical CXR
Source: Sci Rep. 2026 Apr 21;16:18729. doi: 10.1038/s41598-026-47871-2 (PMC13273104; doi:10.1038/s41598-026-47871-2)
Supplement: Supplementary file 2 — Supplementary Information 2. [file 41598_2026_47871_MOESM2_ESM.zip › human evaluation/human_evaluation/标注后/genrong/iuxray_stage1_stage2_100samples(1).json]

[
    {
        "image_path": "CXR1646_IM-0423/0.png",
        "ground_truth": "The lungs are clear bilaterally. Specifically, no evidence of focal consolidation, pneumothorax, or pleural effusion.. Cardio mediastinal silhouette is unremarkable. Visualized osseous structures of the thorax are without acute abnormality.",
        "generated_report": "the lungs are clear bilaterally specifically, no evidence of focal consolidation, pneumothorax, or pleural effusion cardio mediastinal silhouette is unremarkable visualized osseous structures of the thorax are without acute abnormality",
        "Evaluation(0/1/2/3/4)": "    4    "
    },
    {
        "image_path": "CXR1608_IM-0394/1.png",
        "ground_truth": "The cardiac silhouette, upper mediastinum and pulmonary vasculature are within normal limits. There is no acute air space infiltrate, pleural effusion or pneumothorax. No pulmonary nodules are identified.",
        "generated_report": "the heart is normal in size the mediastinum is unremarkable there is xxxx scarring or atelectasis of the left lung base the lungs are otherwise clear",
        "Evaluation(0/1/2/3/4)": "    2   "
    },
    {
        "image_path": "CXR3975_IM-2035/0.png",
        "ground_truth": "No focal consolidation. No visualized pneumothorax. No large pleural effusions. Heart size normal. Cardiomediastinal silhouette is unremarkable.",
        "generated_report": "the heart is normal in size the mediastinum is unremarkable the lungs are clear",
        "Evaluation(0/1/2/3/4)": "     2   "
    },
    {
        "image_path": "CXR3595_IM-1773-0001/0.png",
        "ground_truth": "Stable cardiomegaly and mediastinal contour. Increased interstitial lung markings are seen, possibly due to volume overload. There is improved aeration of the lung bases with small residual left basilar effusion. No XXXX focal consolidation or pneumothorax. Stable tunneled dialysis catheter. Visualized osseous structures appear intact.",
        "generated_report": "there is a dual-lumen right internal jugular central venous catheter, the tip projects over the cavoatrial junction the heart size is normal the cardiomediastinal silhouette is within normal limits there is no pneumothorax or pleural effusion there is no focal airspace opacity mild degenerative changes are present in the spine",
        "Evaluation(0/1/2/3/4)": "    3    "
    },
    {
        "image_path": "CXR3180_IM-1500/1.png",
        "ground_truth": "The heart is normal in size and contour. The lungs are clear, without evidence of infiltrate. There is no pneumothorax or effusion.",
        "generated_report": "the cardiomediastinal silhouette and pulmonary vasculature are within normal limits in size the lungs are clear of focal airspace disease, pneumothorax, or pleural effusion there are no acute bony findings",
        "Evaluation(0/1/2/3/4)": "   4     "
    },
    {
        "image_path": "CXR1640_IM-0420/1.png",
        "ground_truth": "The heart is normal in size. The mediastinum is unremarkable. Small nodule in the right upper lung is stable. The lungs are otherwise clear.",
        "generated_report": "the cardiomediastinal silhouette and pulmonary vasculature are within normal limits there is no pneumothorax or pleural effusion there are no focal areas of consolidation there are t-spine osteophytes",
        "Evaluation(0/1/2/3/4)": "    2    "
    },
    {
        "image_path": "CXR3898_IM-1978/0.png",
        "ground_truth": "The cardiomediastinal silhouette is normal in size and contour. No focal consolidation, pneumothorax or large pleural effusion. Normal XXXX.",
        "generated_report": "the cardiomediastinal silhouette is within normal limits for size and contour the lungs are normally inflated without evidence of focal airspace disease, pleural effusion, or pneumothorax no acute osseus abnormality",
        "Evaluation(0/1/2/3/4)": "    4    "
    },
    {
        "image_path": "CXR3673_IM-1828/0.png",
        "ground_truth": "The heart is normal in size. The mediastinal contours are stable. Aortic calcifications are noted. There are small calcified lymph XXXX. Emphysema and chronic changes are identified. There is XXXX opacity in the left perihilar upper lobe. There is questionable XXXX extension to the pleural surface. This may represent acute infiltrate or developing density. There is no pleural effusion or pneumothorax.",
        "generated_report": "the heart is normal in size the mediastinum is unremarkable the lungs are grossly clear bilateral breast prostheses are noted",
        "Evaluation(0/1/2/3/4)": "    1    "
    },
    {
        "image_path": "CXR3707_IM-1851/0.png",
        "ground_truth": "There may be a subtle airspace opacity in the right base near the midclavicular line. There is no pleural effusion or pneumothorax. The heart and mediastinum are normal. The skeletal structures are normal.",
        "generated_report": "the cardiomediastinal silhouette is within normal limits for size and contour the lungs are normally inflated without evidence of focal airspace disease, pleural effusion, or pneumothorax stable calcified granuloma in the right middle lobe no acute bone abnormality",
        "Evaluation(0/1/2/3/4)": "    2    "
    },
    {
        "image_path": "CXR3962_IM-2027/1.png",
        "ground_truth": "Heart size normal. Lungs are clear. XXXX are normal. No pneumonia, effusions, edema, pneumothorax, adenopathy, nodules or masses.",
        "generated_report": "the heart is normal in size the mediastinum is unremarkable the lungs are clear",
        "Evaluation(0/1/2/3/4)": "   2     "
    },
    {
        "image_path": "CXR2433_IM-0975/1.png",
        "ground_truth": "Low lung volumes with bibasilar subsegmental atelectasis. No focal consolidations, pleural effusions, or pneumothoraces. Cardiomediastinal silhouette is within normal limits. Degenerative changes of the thoracic spine.",
        "generated_report": "the heart is mildly enlarged lung volumes are low there is no focal consolidation, pneumothorax, or large pleural effusion there are no acute bony findings there are mild degenerative changes of the thoracic spine",
        "Evaluation(0/1/2/3/4)": "    3    "
    },
    {
        "image_path": "CXR2210_IM-0817/0.png",
        "ground_truth": "The cardiomediastinal silhouette is within normal limits for appearance. No focal areas of pulmonary consolidation. No pneumothorax. No pleural effusion. The thoracic spine appears intact..",
        "generated_report": "the heart is normal in size the mediastinum is unremarkable the lungs are hypoinflated there is mild increased patchy airspace opacity in the right middle lobe the right hemidiaphragm is slightly elevated there is no pleural effusion or pneumothorax",
        "Evaluation(0/1/2/3/4)": "   1     "
    },
    {
        "image_path": "CXR2190_IM-0800/1.png",
        "ground_truth": "Lungs are clear. No pleural effusions or pneumothoraces. Heart and mediastinum of normal size and contour. Degenerative changes in the spine. spinal stimulator is in XXXX with tip overlying the T9 vertebral body.",
        "generated_report": "the heart is normal in size the mediastinum is unremarkable the lungs are clear",
        "Evaluation(0/1/2/3/4)": "    1    "
    },
    {
        "image_path": "CXR768_IM-2313/0.png",
        "ground_truth": "Normal heart size and mediastinal contours. No focal air space opacities. No pleural effusion. Visualized osseous structures are unremarkable.",
        "generated_report": "the heart is normal in size the mediastinum is unremarkable the lungs are clear",
        "Evaluation(0/1/2/3/4)": "    1    "
    },
    {
        "image_path": "CXR670_IM-2244/0.png",
        "ground_truth": "The heart is top normal in size. The mediastinum is Stable. The aorta is atherosclerotic. There are mild chronic changes without focal consolidation. No pleural effusion is seen.",
        "generated_report": "the heart is normal in size the mediastinum is unremarkable the lungs are clear",
        "Evaluation(0/1/2/3/4)": "    1    "
    },
    {
        "image_path": "CXR1964_IM-0629/0.png",
        "ground_truth": "Heart size and mediastinal contours appear within normal limits. Pulmonary vascularity is within normal limits. No focal consolidation, suspicious pulmonary opacity, pneumothorax or definite pleural effusion. Visualized osseous structures appear intact.",
        "generated_report": "the heart is normal in size the mediastinum is unremarkable the lungs are clear",
        "Evaluation(0/1/2/3/4)": "     1   "
    },
    {
        "image_path": "CXR3224_IM-1524/1.png",
        "ground_truth": "The cardiomediastinal silhouette is normal in size and contour. No focal consolidation, pneumothorax or large pleural effusion. Negative for acute bone abnormality.",
        "generated_report": "the cardiomediastinal silhouette is within normal limits for size and contour the lungs are normally inflated without evidence of focal airspace disease, pleural effusion, or pneumothorax no acute osseus abnormality",
        "Evaluation(0/1/2/3/4)": "   4     "
    },
    {
        "image_path": "CXR2785_IM-1220/0.png",
        "ground_truth": "Cardiac and mediastinal contours are within normal limits. The lungs are clear. Bony structures are intact.",
        "generated_report": "the cardiomediastinal silhouette is within normal limits lungs are clear without focal consolidation no pneumothorax or large pleural effusion",
        "Evaluation(0/1/2/3/4)": "   3     "
    },
    {
        "image_path": "CXR1570_IM-0372/0.png",
        "ground_truth": "Evaluation for pneumothorax is limited due to exclusion of the superior-most pulmonary apices. No visible pleural XXXX. No focal air space opacities or pleural effusion. Cardiomediastinal silhouette is within normal limits. No free subdiaphragmatic air. Mild degenerative changes of the thoracic spine. Included osseous structures are grossly intact.",
        "generated_report": "the heart is normal in size the mediastinum is unremarkable the lungs are clear",
        "Evaluation(0/1/2/3/4)": "    0    "
    },
    {
        "image_path": "CXR12_IM-0133/1.png",
        "ground_truth": "Lungs are clear bilaterally. Cardiac and mediastinal silhouettes are normal. Pulmonary vasculature is normal. No pneumothorax or pleural effusion. No acute bony abnormality.",
        "generated_report": "the heart is normal in size the mediastinum is unremarkable the lungs are clear",
        "Evaluation(0/1/2/3/4)": "    1    "
    },
    {
        "image_path": "CXR1965_IM-0629/0.png",
        "ground_truth": "There is moderate cardiomegaly. There are bilateral interstitial opacities, increased since the previous exam. No focal airspace consolidation, pleural effusions or pneumothorax. No acute bony abnormalities.",
        "generated_report": "the heart is enlarged the mediastinum is unremarkable there is no pleural effusion, pneumothorax, or focal airspace disease mild chronic degenerative changes of the thoracic spine",
        "Evaluation(0/1/2/3/4)": "     1   "
    },
    {
        "image_path": "CXR1347_IM-0225/0.png",
        "ground_truth": "The cardiomediastinal silhouette is normal in size and contour. No focal consolidation, pneumothorax or large pleural effusion. Negative for acute displaced rib fracture.",
        "generated_report": "the heart is normal in size the mediastinum is unremarkable the lungs are clear",
        "Evaluation(0/1/2/3/4)": "    1    "
    },
    {
        "image_path": "CXR2916_IM-1318/0.png",
        "ground_truth": "Heart size within normal limits. No focal alveolar consolidation, no definite pleural effusion seen. No typical findings of pulmonary edema. No pneumothorax.",
        "generated_report": "the heart is normal in size the mediastinum is unremarkable the lungs are clear",
        "Evaluation(0/1/2/3/4)": "     1   "
    },
    {
        "image_path": "CXR3378_IM-1627/1.png",
        "ground_truth": "There is a moderate right-sided pneumothorax measuring approximately 3.3 cm in the right apex. There is a minimally displaced right lateral 8th rib fracture and probable nondisplaced right lateral 7th rib fracture. Cardiomediastinal silhouette is within normal limits. Left lung is clear.",
        "generated_report": "the heart is normal in size the mediastinum is unremarkable there is xxxx patchy opacity in the left upper lobe the lungs are otherwise grossly clear",
        "Evaluation(0/1/2/3/4)": "    0    "
    },
    {
        "image_path": "CXR1309_IM-0201-1001/0.png",
        "ground_truth": "The cardiomediastinal silhouette and pulmonary vasculature are within normal limits in size. The lungs are clear of focal airspace disease, pneumothorax, or pleural effusion. There are no acute bony findings.",
        "generated_report": "the cardiomediastinal silhouette and pulmonary vasculature are within normal limits in size the lungs are clear of focal airspace disease, pneumothorax, or pleural effusion there are no acute bony findings",
        "Evaluation(0/1/2/3/4)": "    4    "
    },
    {
        "image_path": "CXR136_IM-0233/0.png",
        "ground_truth": "Heart size normal. Lungs are clear. XXXX are normal. No pneumonia, effusions, edema, pneumothorax, adenopathy, nodules or masses.",
        "generated_report": "the cardiomediastinal silhouette is within normal limits for size and contour the lungs are normally inflated without evidence of focal airspace disease, pleural effusion, or pneumothorax osseous structures are within normal limits for patient age",
        "Evaluation(0/1/2/3/4)": "     3   "
    },
    {
        "image_path": "CXR1005_IM-0006/0.png",
        "ground_truth": "Cardiac and mediastinal contours are within normal limits. The lungs are clear. Bony structures are intact.",
        "generated_report": "the heart is normal in size the mediastinum is unremarkable the lungs are clear",
        "Evaluation(0/1/2/3/4)": "    3    "
    },
    {
        "image_path": "CXR1253_IM-0171-0001/1.png",
        "ground_truth": "Heart size and pulmonary vascularity appear within normal limits. The lungs are free of focal airspace disease. No pleural effusion or pneumothorax is seen.",
        "generated_report": "the cardiomediastinal silhouette and pulmonary vasculature are within normal limits there is no pneumothorax or pleural effusion there are no focal areas of consolidation",
        "Evaluation(0/1/2/3/4)": "    3    "
    },
    {
        "image_path": "CXR3746_IM-1872/0.png",
        "ground_truth": "Compared to prior examination, XXXX stent has been removed. Cardiomediastinal silhouette is stable and within normal limits. Stable mild atherosclerotic calcifications of the aortic XXXX are noted. There are mildly low lung volumes without focal consolidation, pneumothorax, or effusion identified. No acute bony abnormality seen.",
        "generated_report": "the lungs are clear bilaterally specifically, no evidence of focal consolidation, pneumothorax, or pleural effusion cardio mediastinal silhouette is unremarkable visualized osseous structures of the thorax are without acute abnormality",
        "Evaluation(0/1/2/3/4)": "    0    "
    },
    {
        "image_path": "CXR692_IM-2258/1.png",
        "ground_truth": "The lungs are clear. There are calcified granulomas. Heart size is normal. No pneumothorax. There are endplate changes in the spine.",
        "generated_report": "the lungs are clear bilaterally specifically, no evidence of focal consolidation, pneumothorax, or pleural effusion cardio mediastinal silhouette is unremarkable visualized osseous structures of the thorax are without acute abnormality",
        "Evaluation(0/1/2/3/4)": "    1    "
    },
    {
        "image_path": "CXR3508_IM-1710/1.png",
        "ground_truth": "The heart is normal in size. The cardiomediastinal contours are stable. There are stable bilateral pleural effusions with partial right-sided loculation. Biapical scarring and pleural thickening appears stable. There is again right-sided superior hilar retraction and mild rightward XXXX deviation. No acute infiltrate is appreciated.",
        "generated_report": "the heart is normal in size the mediastinum is unremarkable there is xxxx scarring or atelectasis of the left lung base the lungs are otherwise grossly clear",
        "Evaluation(0/1/2/3/4)": "    2    "
    },
    {
        "image_path": "CXR3716_IM-1856/0.png",
        "ground_truth": "The cardiomediastinal silhouette is normal in size and contour. No focal consolidation, pneumothorax or large pleural effusion. Negative for acute displaced rib fracture. Bilateral nipple jewelry.",
        "generated_report": "the cardiomediastinal silhouette and pulmonary vasculature are within normal limits in size the lungs are clear of focal airspace disease, pneumothorax, or pleural effusion there are no acute bony findings",
        "Evaluation(0/1/2/3/4)": "    2    "
    },
    {
        "image_path": "CXR487_IM-2110/1.png",
        "ground_truth": "Cardiomediastinal silhouettes are within normal limits. Lungs are clear without focal consolidation, pneumothorax, or pleural effusion. Bony thorax is unremarkable.",
        "generated_report": "the heart is normal in size the mediastinum is unremarkable the lungs are clear",
        "Evaluation(0/1/2/3/4)": "    1   "
    },
    {
        "image_path": "CXR1046_IM-0036/1.png",
        "ground_truth": "Heart and mediastinum within normal limits. Negative for focal pulmonary consolidation, pleural effusion, or pneumothorax.",
        "generated_report": "the cardiomediastinal silhouette is within normal limits for size and contour the lungs are normally inflated without evidence of focal airspace disease, pleural effusion, or pneumothorax osseous structures are within normal limits for patient age",
        "Evaluation(0/1/2/3/4)": "    2    "
    },
    {
        "image_path": "CXR2211_IM-0818/1.png",
        "ground_truth": "There is persistent cardiomegaly with suggestion of left atrial enlargement as evidenced by cardiac contour the lateral image and XXXX density on the frontal image. The lungs are clear. No visible pleural effusion or pneumothorax.",
        "generated_report": "the heart is enlarged the central pulmonary vasculature is engorged no focal airspace consolidation no definite pleural effusion or pneumothorax there are mild degenerative changes of the thoracic spine",
        "Evaluation(0/1/2/3/4)": "    1    "
    },
    {
        "image_path": "CXR1919_IM-0598/0.png",
        "ground_truth": "Hyperexpansion of the lungs with hyperlucency and flattening of hemidiaphragms suggestive of chronic emphysematous lung disease. Heart size within normal limits. Bibasilar, right greater than left atelectasis/airspace disease noted. No pneumothorax or large pleural effusion. No acute bony abnormality.",
        "generated_report": "the heart is normal in size the mediastinum is unremarkable the lungs are clear",
        "Evaluation(0/1/2/3/4)": "     0   "
    },
    {
        "image_path": "CXR2100_IM-0731/1.png",
        "ground_truth": "The heart size and mediastinal contours appear within normal limits. Atherosclerotic calcification of the aorta. No focal airspace consolidation, pleural effusions or pneumothorax. Questionable thin-walled cavitary lesion in the right lower lobe, only seen on the AP view and may represent artifact. No acute bony abnormalities.",
        "generated_report": "the heart is mildly enlarged pulmonary vascularity is increased there is no pleural effusion or pneumothorax no focal air space opacities mild degenerative changes of the thoracic spine",
        "Evaluation(0/1/2/3/4)": "    0    "
    },
    {
        "image_path": "CXR1812_IM-0525/0.png",
        "ground_truth": "No focal consolidation, suspicious pulmonary opacity, pneumothorax or definite pleural effusion. Heart size and pulmonary vascularity within normal limits, visualized osseous structures appear intact.",
        "generated_report": "the heart is normal in size the mediastinum is unremarkable the lungs are clear",
        "Evaluation(0/1/2/3/4)": "     1   "
    },
    {
        "image_path": "CXR1393_IM-0251/1.png",
        "ground_truth": "Right central venous line has been removed. Heart size and pulmonary vascularity appear within normal limits. A few bandlike opacities are present at the lateral left base. The appearance XXXX scarring or atelectasis. No focal airspace disease is seen. No discrete nodules are identified. No pneumothorax or pleural effusion is seen.",
        "generated_report": "the heart is normal in size the mediastinum is unremarkable the lungs are clear",
        "Evaluation(0/1/2/3/4)": "    1    "
    },
    {
        "image_path": "CXR3265_IM-1551/1.png",
        "ground_truth": "The heart size and mediastinal contours appear within normal limits. No focal airspace consolidation, pleural effusion or pneumothorax. No acute bony abnormalities.",
        "generated_report": "the heart is normal in size the mediastinum is unremarkable the lungs are clear",
        "Evaluation(0/1/2/3/4)": "     1   "
    },
    {
        "image_path": "CXR1914_IM-0595/1.png",
        "ground_truth": "Stable heart size. Diffuse bilateral interstitial opacities. No pneumothorax. No effusions. No acute bony abnormalities.",
        "generated_report": "the heart is normal in size the mediastinum is unremarkable the lungs are clear",
        "Evaluation(0/1/2/3/4)": "     1   "
    },
    {
        "image_path": "CXR700_IM-2265/1.png",
        "ground_truth": "The heart is normal in size and contour. There is a calcified granuloma in the right lower lung. The lungs are clear, without evidence of infiltrate. There is no pneumothorax or effusion. Osteopenia with mild degenerative changes of the thoracic spine is noted.",
        "generated_report": "the heart is normal in size the mediastinum is unremarkable the lungs are clear",
        "Evaluation(0/1/2/3/4)": "     1   "
    },
    {
        "image_path": "CXR2151_IM-0771/1.png",
        "ground_truth": "Hyperinflated lungs with flattened diaphragm and increased retrosternal airspace. No focal alveolar consolidation, no definite pleural effusion seen. Heart size within normal limits, the typical findings of pulmonary edema. Mild spine dextrocurvature noted.",
        "generated_report": "the cardiomediastinal silhouette and pulmonary vasculature are within normal limits in size the lungs are clear of focal airspace disease, pneumothorax, or pleural effusion there are no acute bony findings",
        "Evaluation(0/1/2/3/4)": "   1     "
    },
    {
        "image_path": "CXR779_IM-2321/0.png",
        "ground_truth": "The cardiomediastinal silhouette is normal in size and contour. No focal consolidation, pneumothorax or large pleural effusion. Negative for acute displaced rib fracture.",
        "generated_report": "the lungs are clear bilaterally specifically, no evidence of focal consolidation, pneumothorax, or pleural effusion cardiomediastinal silhouette is unremarkable visualized osseous structures of the thorax are without acute abnormality",
        "Evaluation(0/1/2/3/4)": "   1     "
    },
    {
        "image_path": "CXR621_IM-2203/0.png",
        "ground_truth": "The heart, pulmonary XXXX and mediastinum are within normal limits. There is no pleural effusion or pneumothorax. There is no focal air space opacity to suggest a pneumonia. There are mild degenerative changes of the spine.",
        "generated_report": "the lungs are clear bilaterally specifically, no evidence of focal consolidation, pneumothorax, or pleural effusion cardio mediastinal silhouette is unremarkable visualized osseous structures of the thorax are without acute abnormality",
        "Evaluation(0/1/2/3/4)": "    1    "
    },
    {
        "image_path": "CXR3126_IM-1470/1.png",
        "ground_truth": "The cardiomediastinal silhouette is within normal limits for appearance. No focal areas of pulmonary consolidation. No pneumothorax. No pleural effusion. The thoracic spine appears intact. No acute, displaced rib fractures.",
        "generated_report": "the heart is normal in size and contour the lungs are clear, without evidence of infiltrate there is no pneumothorax or effusion",
        "Evaluation(0/1/2/3/4)": "     1   "
    },
    {
        "image_path": "CXR39_IM-1978/0.png",
        "ground_truth": "The heart and lungs have XXXX XXXX in the interval. Both lungs are clear and expanded. Heart and mediastinum normal.",
        "generated_report": "the cardiomediastinal silhouette and pulmonary vasculature are within normal limits in size the lungs are clear of focal airspace disease, pneumothorax, or pleural effusion there are no acute bony findings",
        "Evaluation(0/1/2/3/4)": "    1    "
    },
    {
        "image_path": "CXR3576_IM-1757/0.png",
        "ground_truth": "The cardiomediastinal silhouette is within normal limits. The lungs are clear without areas of focal consolidation. No pneumothorax or large pleural effusion. No acute bone abnormality.",
        "generated_report": "the cardiomediastinal silhouette is within normal limits for size and contour the lungs are normally inflated without evidence of focal airspace disease, pleural effusion, or pneumothorax osseous structures are within normal limits for patient age",
        "Evaluation(0/1/2/3/4)": "    3    "
    },
    {
        "image_path": "CXR269_IM-1161/0.png",
        "ground_truth": "The cardiomediastinal silhouette is normal size and configuration. Pulmonary vasculature within normal limits. The lungs are well-aerated. There is no pneumothorax, pleural effusion, or focal consolidation.",
        "generated_report": "the lungs are clear there is no pleural effusion or pneumothorax the heart and mediastinum are normal the skeletal structures are normal",
        "Evaluation(0/1/2/3/4)": "   2     "
    },
    {
        "image_path": "CXR2733_IM-1189/1.png",
        "ground_truth": "Bibasilar airspace opacities, right greater than left. The heart size and mediastinal silhouette are within normal limits for contour. No pneumothorax or pleural effusions. The XXXX are intact.",
        "generated_report": "the heart is normal in size the mediastinum is unremarkable the lungs are hypoinflated costophrenic xxxx are blunted, xxxx corresponding to small bilateral pleural effusions no focal consolidation is seen",
        "Evaluation(0/1/2/3/4)": "    1    "
    },
    {
        "image_path": "CXR1269_IM-0181/1.png",
        "ground_truth": "Normal heart size. Hyperexpanded lungs without focal consolidation, pneumothorax or large pleural effusion. Left nipple silhouette visualized. Negative for acute bone abnormality.",
        "generated_report": "the lungs are clear bilaterally specifically, no evidence of focal consolidation, pneumothorax, or pleural effusion cardio mediastinal silhouette is unremarkable visualized osseous structures of the thorax are without acute abnormality",
        "Evaluation(0/1/2/3/4)": "     0   "
    },
    {
        "image_path": "CXR3844_IM-1945/0.png",
        "ground_truth": "Lungs are clear. No pleural effusions or pneumothoraces. heart size is upper limits of normal.",
        "generated_report": "the heart is enlarged the mediastinum is unremarkable there is no pleural effusion, pneumothorax, or focal airspace disease chronic degenerative changes are present within the spine",
        "Evaluation(0/1/2/3/4)": "   0     "
    },
    {
        "image_path": "CXR2865_IM-1273/0.png",
        "ground_truth": "The cardiomediastinal silhouette and pulmonary vasculature are within normal limits in size. The lungs are clear of focal airspace disease, pneumothorax, or pleural effusion. XXXX closure device demonstrated projecting over the right heart. There are no acute bony findings.",
        "generated_report": "the cardiomediastinal silhouette and pulmonary vasculature are within normal limits in size the lungs are clear of focal airspace disease, pneumothorax, or pleural effusion there are no acute bony findings",
        "Evaluation(0/1/2/3/4)": "    2    "
    },
    {
        "image_path": "CXR1788_IM-0513/0.png",
        "ground_truth": "The trachea is midline. Negative for pneumothorax, pleural effusion, or focal airspace consolidation. The heart size is normal.",
        "generated_report": "the heart is normal in size the mediastinum is unremarkable the lungs are clear",
        "Evaluation(0/1/2/3/4)": "    1    "
    },
    {
        "image_path": "CXR3423_IM-1656/0.png",
        "ground_truth": "the heart size is normal. There is tortuosity of aorta. Pulmonary vascularity is normal. No focal airspace disease or effusion. Degenerative changes in the thoracic spine.",
        "generated_report": "the heart is normal in size the mediastinum is unremarkable the lungs are hypoinflated no focal consolidation is seen no large pleural effusion is seen",
        "Evaluation(0/1/2/3/4)": "    1    "
    },
    {
        "image_path": "CXR993_IM-2478/0.png",
        "ground_truth": "Heart size normal. Lungs are clear. XXXX are normal. No pneumonia, effusions, edema, pneumothorax, adenopathy, nodules or masses.",
        "generated_report": "the cardiomediastinal silhouette is within normal limits for size and contour the lungs are normally inflated without evidence of focal airspace disease, pleural effusion, or pneumothorax osseous structures are within normal limits for patient age",
        "Evaluation(0/1/2/3/4)": "   2     "
    },
    {
        "image_path": "CXR2910_IM-1314/0.png",
        "ground_truth": "The heart size is normal. The mediastinal contour is within normal limits. The lungs are free of any focal infiltrates. There are no nodules or masses. No visible pneumothorax. No visible pleural fluid. The XXXX are grossly normal. There is no visible free intraperitoneal air under the diaphragm.",
        "generated_report": "the cardiomediastinal silhouette is within normal limits for size and contour the lungs are normally inflated without evidence of focal airspace disease, pleural effusion, or pneumothorax no acute osseus abnormality",
        "Evaluation(0/1/2/3/4)": "     2   "
    },
    {
        "image_path": "CXR659_IM-2235/0.png",
        "ground_truth": "Heart size within normal limits. Tortuous aorta. Low lung volumes with no focal consolidations. No pneumothorax or effusion. Moderate degenerative disc disease in the midthoracic spine.",
        "generated_report": "the heart is normal in size the mediastinum is unremarkable mild granulomatous sequela are noted the lungs are grossly clear",
        "Evaluation(0/1/2/3/4)": "   1     "
    },
    {
        "image_path": "CXR859_IM-2380/0.png",
        "ground_truth": "The cardiomediastinal silhouette and vasculature are within normal limits for size and contour. XXXX right lower lung opacity XXXX represents combination of soft tissue overlay and minimal atelectasis. No focal airspace consolidation, pleural effusion, or pneumothorax. Osseous structures are within normal limits for patient age.",
        "generated_report": "the lungs are clear bilaterally specifically, no evidence of focal consolidation, pneumothorax, or pleural effusion cardio mediastinal silhouette is unremarkable visualized osseous structures of the thorax are without acute abnormality",
        "Evaluation(0/1/2/3/4)": "    1    "
    },
    {
        "image_path": "CXR3340_IM-1601/0.png",
        "ground_truth": "The cardiomediastinal silhouette is normal in size and contour. Atherosclerosis of the aortic XXXX. Minimal XXXX densities, left lung base. Hyperexpanded lungs. No focal consolidation, pneumothorax or large pleural effusion. Negative for acute bone abnormality.",
        "generated_report": "the heart is normal in size the mediastinum is unremarkable the lungs are clear",
        "Evaluation(0/1/2/3/4)": "   1     "
    },
    {
        "image_path": "CXR1943_IM-0612/0.png",
        "ground_truth": "Heart size normal. Mediastinum unremarkable. Pulmonary vascularity within normal limits. Lungs symmetrically aerated without focal infiltrate or consolidation. Multiple scattered calcified granulomas are present bilaterally. No focal volume loss evident. No pneumothorax or pleural effusion. Bony thorax unremarkable.",
        "generated_report": "the cardiomediastinal silhouette and pulmonary vasculature are within normal limits in size the lungs are clear of focal airspace disease, pneumothorax, or pleural effusion there are no acute bony findings",
        "Evaluation(0/1/2/3/4)": "    1    "
    },
    {
        "image_path": "CXR2_IM-0652/1.png",
        "ground_truth": "Borderline cardiomegaly. Midline sternotomy XXXX. Enlarged pulmonary arteries. Clear lungs. Inferior XXXX XXXX XXXX.",
        "generated_report": "the heart is normal in size stable appearance of coronary artery bypass grafts stable caliber and contour of the thoracic aorta the lungs are clear no pleural effusion or pneumothorax the hilar and mediastinal contours are normal there are no acute osseous findings surgical clips overlying the right upper quadrant",
        "Evaluation(0/1/2/3/4)": "    0    "
    },
    {
        "image_path": "CXR3745_IM-1872/0.png",
        "ground_truth": "Cardiomediastinal silhouette and pulmonary vasculature are within normal limits. Lungs are clear. No pneumothorax or pleural effusion. No acute osseous findings.",
        "generated_report": "the heart is normal in size the mediastinum is unremarkable the lungs are clear",
        "Evaluation(0/1/2/3/4)": "   1     "
    },
    {
        "image_path": "CXR1697_IM-0458/0.png",
        "ground_truth": "Lungs are clear bilaterally. Cardiac and mediastinal silhouettes are normal. Pulmonary vasculature is normal. No pneumothorax or pleural effusion. No acute bony abnormality.",
        "generated_report": "the heart size and mediastinal contours appear within normal limits low lung volumes no focal airspace consolidation, pleural effusion or pneumothorax no acute bony abnormalities",
        "Evaluation(0/1/2/3/4)": "    2    "
    },
    {
        "image_path": "CXR623_IM-2205/1.png",
        "ground_truth": "The heart is normal in size. The mediastinum is stable. Atherosclerotic calcifications of the aorta. There is again a pleural based density in the right lung base, XXXX related to subpleural fat. The appearance is stable from multiple previous studies. The lungs are clear. There is no pleural effusion.",
        "generated_report": "the heart is normal in size the mediastinum is unremarkable the lungs are clear",
        "Evaluation(0/1/2/3/4)": "   1     "
    },
    {
        "image_path": "CXR3845_IM-1945/1.png",
        "ground_truth": "The cardiomediastinal silhouette and pulmonary vasculature are within normal limits in size. The lungs are clear of focal airspace disease, pneumothorax, or pleural effusion. There are no acute bony findings.",
        "generated_report": "the cardiomediastinal silhouette and pulmonary vasculature are within normal limits in size the lungs are clear of focal airspace disease, pneumothorax, or pleural effusion there are no acute bony findings",
        "Evaluation(0/1/2/3/4)": "    3    "
    },
    {
        "image_path": "CXR364_IM-1804/0.png",
        "ground_truth": "The cardiomediastinal silhouette and pulmonary vasculature are within normal limits in size. The lungs are clear of focal airspace disease, pneumothorax, or pleural effusion. There are no acute bony findings.",
        "generated_report": "the cardiomediastinal silhouette and pulmonary vasculature are within normal limits in size the lungs are clear of focal airspace disease, pneumothorax, or pleural effusion there are no acute bony findings",
        "Evaluation(0/1/2/3/4)": "   3     "
    },
    {
        "image_path": "CXR708_IM-2271/0.png",
        "ground_truth": "No pleural effusion, pneumothorax or focal airspace opacities. Cardiomediastinal silhouette is within normal limits. The trachea is midline. No free subdiaphragmatic air. The included osseous structures are grossly intact.",
        "generated_report": "the heart size and cardiomediastinal silhouette are normal there is no focal air space opacity, pleural effusion, or pneumothorax the osseous structures are intact",
        "Evaluation(0/1/2/3/4)": "   2     "
    },
    {
        "image_path": "CXR932_IM-2430/1.png",
        "ground_truth": "No gross consolidation, atelectasis or infiltrate. No pleural fluid collection or pneumothorax. Cardiomediastinal silhouette is within normal limits. XXXX XXXX is intact.",
        "generated_report": "the heart is normal in size the mediastinum is unremarkable the lungs are clear",
        "Evaluation(0/1/2/3/4)": "   1     "
    },
    {
        "image_path": "CXR450_IM-2082/1.png",
        "ground_truth": "No focal consolidation. No pneumothorax. No pleural effusions. Heart size normal. Cardio mediastinal silhouette is unremarkable.",
        "generated_report": "the heart is normal in size the mediastinum is unremarkable the lungs are clear",
        "Evaluation(0/1/2/3/4)": "    1    "
    },
    {
        "image_path": "CXR1739_IM-0487/1.png",
        "ground_truth": "There is a cortical irregularity along the anterior margin of the sternum. In addition, there is a focal retrosternal hypodense convexity. The cardiac silhouette is within normal limits. The thoracic aorta is torturous however the mediastinal contours are within normal limits. There is no pneumothorax. There is no large pleural effusion. There is streaky XXXX opacity within the left lung base XXXX representing atelectasis. Otherwise, the lungs are clear. There is thoracic kyphosis. There is hyperinflation of the lungs.",
        "generated_report": "the heart is normal in size the mediastinum is unremarkable the lungs are clear",
        "Evaluation(0/1/2/3/4)": "   1     "
    },
    {
        "image_path": "CXR2336_IM-0903/1.png",
        "ground_truth": "Lungs are hyperinflated but clear. No focal infiltrate or effusion. Heart and mediastinal contours within normal limits. Calcified mediastinal XXXX identified.",
        "generated_report": "the heart is normal in size the aorta is tortuous the lungs are hypoinflated no focal consolidation or pleural effusion seen old right-sided rib fractures noted",
        "Evaluation(0/1/2/3/4)": "    1    "
    },
    {
        "image_path": "CXR1675_IM-0445/0.png",
        "ground_truth": "Lung volumes remain low. No infiltrates. Heart and pulmonary XXXX remain normal.",
        "generated_report": "the heart is normal in size the mediastinum is unremarkable the lungs are clear",
        "Evaluation(0/1/2/3/4)": "    2    "
    },
    {
        "image_path": "CXR565_IM-2166/1.png",
        "ground_truth": "The lungs are clear bilaterally. Specifically, no evidence of focal consolidation, pneumothorax, or pleural effusion.. Cardio mediastinal silhouette is unremarkable. Visualized osseous structures of the thorax are without acute abnormality.",
        "generated_report": "the heart is normal in size the mediastinum is unremarkable the lungs are clear",
        "Evaluation(0/1/2/3/4)": "   1     "
    },
    {
        "image_path": "CXR502_IM-2120/0.png",
        "ground_truth": "Chest. The trachea is midline. Negative for pneumothorax, pleural effusion or focal airspace consolidation. The heart size is normal. Abdomen. No pneumoperitoneum. There is a normal bowel XXXX pattern. Air and stool visible throughout the entire large colon including the rectum. No abnormally dilated small bowel loops. No evidence for intussusception or small bowel obstruction. No pathologic calcifications XXXX over the abdomen or pelvis. XXXX XXXX are without fracture or destructive lesion, though there are mild degenerative changes throughout the lumbar spine. Small hiatal hernia is not as well demonstrated on this exam.",
        "generated_report": "the lungs are clear bilaterally specifically, no evidence of focal consolidation, pneumothorax, or pleural effusion cardio mediastinal silhouette is unremarkable visualized osseous structures of the thorax are without acute abnormality",
        "Evaluation(0/1/2/3/4)": "    1    "
    },
    {
        "image_path": "CXR699_IM-2263/0.png",
        "ground_truth": "Stable enlargement of the cardiac silhouette, stable mediastinal contours. Increased interstitial markings in the central lungs and bases, right greater than left. XXXX opacity on the lateral view over the heart also present on the previous exam suggesting chronic subsegmental atelectasis or scarring. No definite pleural effusion seen.",
        "generated_report": "the heart is top normal in size the mediastinum is stable the aorta is atherosclerotic xxxx opacities are noted in the lung bases compatible with scarring or atelectasis there is no acute infiltrate or pneumothorax",
        "Evaluation(0/1/2/3/4)": "     1   "
    },
    {
        "image_path": "CXR226_IM-0851/1.png",
        "ground_truth": "The cardiac contours are normal. The lungs are clear. Thoracic spondylosis.",
        "generated_report": "the lungs are clear bilaterally specifically, no evidence of focal consolidation, pneumothorax, or pleural effusion cardio mediastinal silhouette is unremarkable visualized osseous structures of the thorax are without acute abnormality",
        "Evaluation(0/1/2/3/4)": "    2    "
    },
    {
        "image_path": "CXR1742_IM-0489/1.png",
        "ground_truth": "Heart size mildly enlarged. No alveolar consolidation, no findings of pleural effusion or pulmonary edema. No pneumothorax. S-shaped spine curvature noted.",
        "generated_report": "the lungs are clear bilaterally specifically, no evidence of focal consolidation, pneumothorax, or pleural effusion cardio mediastinal silhouette is unremarkable visualized osseous structures of the thorax are without acute abnormality",
        "Evaluation(0/1/2/3/4)": "    1    "
    },
    {
        "image_path": "CXR3170_IM-1494/1.png",
        "ground_truth": "Heart size is normal. Aorta is tortuous and ectatic. Cardiomediastinal contours are normal. Lungs are clear without evidence of fibrosis. Pleural effusions or pneumothorax. Endplate sclerotic changes are present in the thoracic spine.",
        "generated_report": "the heart is normal in size the mediastinum is unremarkable the lungs are clear",
        "Evaluation(0/1/2/3/4)": "   1     "
    },
    {
        "image_path": "CXR3329_IM-1594/0.png",
        "ground_truth": "The heart is normal in size and contour. There is no mediastinal widening. The lungs are clear bilaterally. No large pleural effusion or pneumothorax. The XXXX are intact.",
        "generated_report": "the heart is normal in size the mediastinum is unremarkable the lungs are clear",
        "Evaluation(0/1/2/3/4)": "    1    "
    },
    {
        "image_path": "CXR43_IM-2070/1.png",
        "ground_truth": "The heart and lungs have XXXX XXXX in the interval. Both lungs are clear and expanded. Heart and mediastinum normal.",
        "generated_report": "the heart is normal in size the mediastinum is unremarkable the lungs are clear",
        "Evaluation(0/1/2/3/4)": "  2      "
    },
    {
        "image_path": "CXR1487_IM-0314/1.png",
        "ground_truth": "The heart and lungs have XXXX XXXX in the interval. Both lungs are clear and expanded. Heart and mediastinum normal.",
        "generated_report": "the heart is normal in size the mediastinum is unremarkable the lungs are clear",
        "Evaluation(0/1/2/3/4)": "    2    "
    },
    {
        "image_path": "CXR3578_IM-1758/1.png",
        "ground_truth": "The heart and lungs have XXXX XXXX in the interval. Both lungs are clear and expanded. Heart and mediastinum normal.",
        "generated_report": "the heart is normal in size the mediastinum is unremarkable the lungs are clear",
        "Evaluation(0/1/2/3/4)": "   2     "
    },
    {
        "image_path": "CXR2290_IM-0874/1.png",
        "ground_truth": "There are no focal areas of consolidation. No suspicious pulmonary opacities. Heart size within normal limits. No pleural effusions. No evidence of pneumothorax. Osseous structures are intact.",
        "generated_report": "the heart is normal in size the mediastinum is unremarkable the lungs are clear",
        "Evaluation(0/1/2/3/4)": "    1    "
    },
    {
        "image_path": "CXR34_IM-1644/0.png",
        "ground_truth": "The heart is normal in size and contour. The lungs are clear, without evidence of infiltrate. There is no pneumothorax or effusion.",
        "generated_report": "the cardiomediastinal silhouette and pulmonary vasculature are within normal limits lungs are clear of focal airspace disease there is no pneumothorax there is no pleural effusion",
        "Evaluation(0/1/2/3/4)": "   2     "
    },
    {
        "image_path": "CXR3844_IM-1945/1.png",
        "ground_truth": "Lungs are clear. No pleural effusions or pneumothoraces. heart size is upper limits of normal.",
        "generated_report": "the heart is large lung volumes are xxxx xxxx opacity persists in the left lung base there is no focal infiltrate or effusion",
        "Evaluation(0/1/2/3/4)": "    0    "
    },
    {
        "image_path": "CXR141_IM-0260/1.png",
        "ground_truth": "Cardiac size, mediastinal contour, and pulmonary vascularity are within normal limits. No focal consolidation, suspicious pulmonary opacity, pleural effusion, or pneumothorax. The visualized osseous structures appear intact.",
        "generated_report": "the heart is normal in size the mediastinum is unremarkable the lungs are clear",
        "Evaluation(0/1/2/3/4)": "     1   "
    },
    {
        "image_path": "CXR3083_IM-1442/1.png",
        "ground_truth": "The lungs and pleural spaces show no acute abnormality. Heart size and pulmonary vascularity within normal limits. .",
        "generated_report": "the cardiomediastinal silhouette and pulmonary vasculature are within normal limits in size there is stable xxxx scarring in the right upper lobe lungs are otherwise clear there is no xxxx focal airspace disease, pneumothorax, or pleural effusion there are no acute bony findings",
        "Evaluation(0/1/2/3/4)": "   0     "
    },
    {
        "image_path": "CXR2061_IM-0698/1.png",
        "ground_truth": "The heart and mediastinum are unremarkable. The lungs are clear without infiltrate. There is no effusion or pneumothorax.",
        "generated_report": "the cardiomediastinal silhouette and pulmonary vasculature are within normal limits in size the lungs are clear of focal airspace disease, pneumothorax, or pleural effusion there are no acute bony findings",
        "Evaluation(0/1/2/3/4)": "    3    "
    },
    {
        "image_path": "CXR1429_IM-0275/1.png",
        "ground_truth": "Mediastinal contours are normal. Heart size is within normal limits. Lungs are clear. There is no pneumothorax or large pleural effusion.",
        "generated_report": "the cardiomediastinal silhouette and pulmonary vasculature are within normal limits in size the lungs are clear of focal airspace disease, pneumothorax, or pleural effusion there are no acute bony findings",
        "Evaluation(0/1/2/3/4)": "   4     "
    },
    {
        "image_path": "CXR2623_IM-1111/1.png",
        "ground_truth": "Lungs are clear bilaterally with no focal infiltrate, pleural effusion, or pneumothoraces. Cardiomediastinal silhouette is within normal limits. No acute bony or soft tissue abnormality.",
        "generated_report": "the heart is normal in size the mediastinum is unremarkable the lungs are clear",
        "Evaluation(0/1/2/3/4)": "    1    "
    },
    {
        "image_path": "CXR932_IM-2430/0.png",
        "ground_truth": "No gross consolidation, atelectasis or infiltrate. No pleural fluid collection or pneumothorax. Cardiomediastinal silhouette is within normal limits. XXXX XXXX is intact.",
        "generated_report": "the cardiomediastinal silhouette and pulmonary vasculature are within normal limits in size the lungs are clear of focal airspace disease, pneumothorax, or pleural effusion there are no acute bony findings",
        "Evaluation(0/1/2/3/4)": "    3    "
    },
    {
        "image_path": "CXR1485_IM-0313/1.png",
        "ground_truth": "Again seen are platelike horizontal opacities in both lung bases through this is consistent with scarring or subsegmental atelectasis. There are T-spine osteophytes. The cardiomediastinal silhouette and pulmonary vasculature are within normal limits. There is no pneumothorax or pleural effusion. There there is no lobar pneumonia. There are calcified right hilar granuloma. There are degenerative changes of the XXXX. There is a curvilinear density within and along the right costophrenic sulcus which most XXXX represents a skinfold. There is a unchanged fracture with callus at the left 9th lateral rib.",
        "generated_report": "the heart is normal in size the mediastinum is unremarkable the lungs are grossly clear bilateral breast prostheses are noted",
        "Evaluation(0/1/2/3/4)": "     0   "
    },
    {
        "image_path": "CXR3391_IM-1637/0.png",
        "ground_truth": "There are no focal areas of consolidation. No suspicious pulmonary opacities. Heart size within normal limits. No pleural effusions. There is no evidence of pneumothorax. Stable left mid lung granuloma.",
        "generated_report": "the heart is normal in size the mediastinum is unremarkable the lungs are clear",
        "Evaluation(0/1/2/3/4)": "    1    "
    },
    {
        "image_path": "CXR850_IM-2373-0001/1.png",
        "ground_truth": "Stable appearance of the cardiomediastinal silhouette. There is no pneumothorax, pleural effusion, or focal airspace consolidation.",
        "generated_report": "the lungs are clear bilaterally cardiac and mediastinal silhouettes are normal pulmonary vasculature is normal no pneumothorax or pleural effusion no acute bony abnormality",
        "Evaluation(0/1/2/3/4)": "    4    "
    },
    {
        "image_path": "CXR1302_IM-0198/1.png",
        "ground_truth": "Lungs are clear. No pleural effusions or pneumothoraces. heart and mediastinum are stable with ectasia of the aorta. Heart size is upper limits of normal. Degenerative changes in the spine.",
        "generated_report": "the heart is normal in size the mediastinum is unremarkable the lungs are clear",
        "Evaluation(0/1/2/3/4)": "    1    "
    },
    {
        "image_path": "CXR2784_IM-1220/1.png",
        "ground_truth": "The heart is normal in size and contour. There is no mediastinal widening. The lungs are clear bilaterally. No large pleural effusion or pneumothorax. The XXXX are intact.",
        "generated_report": "the heart is normal in size the mediastinum is unremarkable the lungs are clear",
        "Evaluation(0/1/2/3/4)": "   1     "
    },
    {
        "image_path": "CXR831_IM-2358/0.png",
        "ground_truth": "The cardiomediastinal silhouette is normal in size and contour. Low lung volumes without focal consolidation, pneumothorax or large pleural effusion. Normal XXXX.",
        "generated_report": "the cardiomediastinal silhouette and vasculature are within normal limits for size and contour the lungs are normally inflated and clear degenerative changes of the spine",
        "Evaluation(0/1/2/3/4)": "    1    "
    },
    {
        "image_path": "CXR164_IM-0419/1.png",
        "ground_truth": "The Cardiopulmonary silhouette is normal. The Heart size is normal. The lungs are clear with no pulmonary effusions or pneumothorax.",
        "generated_report": "the heart size and cardiomediastinal silhouette are normal there is no focal air space opacity, pleural effusion, or pneumothorax the osseous structures are intact",
        "Evaluation(0/1/2/3/4)": "   3     "
    },
    {
        "image_path": "CXR1191_IM-0128/1.png",
        "ground_truth": "Heart size and pulmonary vascular engorgement appear within limits of normal. Mediastinal contour is unremarkable. No focal consolidation, pleural effusion, or pneumothorax identified. No acute bony changes.",
        "generated_report": "the heart is normal in size the mediastinum is unremarkable the lungs are clear",
        "Evaluation(0/1/2/3/4)": "   1     "
    }
]
