# Supplementary material for: PeFoMed: Parameter efficient fine-tuning of multimodal large language models for medical CXR
Source: Sci Rep. 2026 Apr 21;16:18729. doi: 10.1038/s41598-026-47871-2 (PMC13273104; doi:10.1038/s41598-026-47871-2)
Supplement: Supplementary file 2 — Supplementary Information 2. [file 41598_2026_47871_MOESM2_ESM.zip › human evaluation/human_evaluation/标注后/评价/文正午/vqarad_stage1_stage2.json]

{
    "20": {
        "question": "How is the patient oriented?",
        "ground_truth": "pa",
        "generated_answer": "well",
        "image_name": "synpic29265.jpg",
        "answer_type": "OPEN",
        "image_organ": "CHEST",
        "question_type": "OTHER",
        "Evaluation(1/0)": "  0      "
    },
    "319": {
        "question": "How would you describe the spleen abnormality",
        "ground_truth": "hypodense lesion",
        "generated_answer": "enlarged",
        "image_name": "synpic40464.jpg",
        "answer_type": "OPEN",
        "image_organ": "ABD",
        "question_type": "ATTRIB",
        "Evaluation(1/0)": "    0    "
    },
    "321": {
        "question": "What is abnormal about the spleen?",
        "ground_truth": "hypodense lesion",
        "generated_answer": "enlarged",
        "image_name": "synpic40464.jpg",
        "answer_type": "OPEN",
        "image_organ": "ABD",
        "question_type": "ATTRIB",
        "Evaluation(1/0)": "   1     "
    },
    "413": {
        "question": "What is abnormal about the pancreas?",
        "ground_truth": "enlarged",
        "generated_answer": "fatty infiltration",
        "image_name": "synpic40314.jpg",
        "answer_type": "OPEN",
        "image_organ": "ABD",
        "question_type": "ABN",
        "Evaluation(1/0)": "    0    "
    },
    "414": {
        "question": "Why is the pancreas abnormal?",
        "ground_truth": "enlarged",
        "generated_answer": "fatty infiltration",
        "image_name": "synpic40314.jpg",
        "answer_type": "OPEN",
        "image_organ": "ABD",
        "question_type": "OTHER",
        "Evaluation(1/0)": "    0    "
    },
    "470": {
        "question": "Where is the diffuse pleural thickening?",
        "ground_truth": "right lung",
        "generated_answer": "right",
        "image_name": "synpic49914.jpg",
        "answer_type": "OPEN",
        "image_organ": "CHEST",
        "question_type": "POS",
        "Evaluation(1/0)": "    0    "
    },
    "472": {
        "question": "Which lung is abnormal?",
        "ground_truth": "right lung",
        "generated_answer": "right",
        "image_name": "synpic49914.jpg",
        "answer_type": "OPEN",
        "image_organ": "CHEST",
        "question_type": "POS",
        "Evaluation(1/0)": "    1    "
    },
    "503": {
        "question": "What kind of image is this?",
        "ground_truth": "x-ray",
        "generated_answer": "chest x-ray",
        "image_name": "synpic31400.jpg",
        "answer_type": "OPEN",
        "image_organ": "CHEST",
        "question_type": "MODALITY",
        "Evaluation(1/0)": "    1    "
    },
    "595": {
        "question": "Which side is more clearly visualized?",
        "ground_truth": "left",
        "generated_answer": "right",
        "image_name": "synpic34449.jpg",
        "answer_type": "OPEN",
        "image_organ": "CHEST",
        "question_type": "POS, PRES",
        "Evaluation(1/0)": "    0    "
    },
    "596": {
        "question": "Which lung is clearer?",
        "ground_truth": "left",
        "generated_answer": "right",
        "image_name": "synpic34449.jpg",
        "answer_type": "OPEN",
        "image_organ": "CHEST",
        "question_type": "POS, PRES",
        "Evaluation(1/0)": "   0     "
    },
    "630": {
        "question": "What is the dense mass visualized in the liver?",
        "ground_truth": "blood vessel",
        "generated_answer": "hepatocellular carcinoma",
        "image_name": "synpic24220.jpg",
        "answer_type": "OPEN",
        "image_organ": "ABD",
        "question_type": "PRES",
        "Evaluation(1/0)": "     0   "
    },
    "650": {
        "question": "What structure lies directly posterior to the appendix in this image?",
        "ground_truth": "psoas muscle",
        "generated_answer": "cecum",
        "image_name": "synpic41050.jpg",
        "answer_type": "OPEN",
        "image_organ": "ABD",
        "question_type": "PRES",
        "Evaluation(1/0)": "    0    "
    },
    "709": {
        "question": "Where is the subcutaneous air collection?",
        "ground_truth": "on the right shoulder.",
        "generated_answer": "on the right shoulder",
        "image_name": "synpic34449.jpg",
        "answer_type": "OPEN",
        "image_organ": "CHEST",
        "question_type": "POS",
        "Evaluation(1/0)": "    1    "
    },
    "754": {
        "question": "What structures are visible in this image?",
        "ground_truth": "skull \tcartilage and medulla",
        "generated_answer": "brain",
        "image_name": "synpic53978.jpg",
        "answer_type": "OPEN",
        "image_organ": "HEAD",
        "question_type": "ORGAN",
        "Evaluation(1/0)": "    0    "
    },
    "756": {
        "question": "What is this lucency amid densities in the right lung?",
        "ground_truth": "the right bronchus",
        "generated_answer": "nodular opacification",
        "image_name": "synpic19118.jpg",
        "answer_type": "OPEN",
        "image_organ": "CHEST",
        "question_type": "PRES",
        "Evaluation(1/0)": "    0    "
    },
    "773": {
        "question": "What type of image is this?",
        "ground_truth": "plain film x-ray",
        "generated_answer": "xray",
        "image_name": "synpic52951.jpg",
        "answer_type": "OPEN",
        "image_organ": "CHEST",
        "question_type": "MODALITY",
        "Evaluation(1/0)": "    0    "
    },
    "780": {
        "question": "What are these opacities anterior to the right kidney?",
        "ground_truth": "the small intestines",
        "generated_answer": "splenule",
        "image_name": "synpic50949.jpg",
        "answer_type": "OPEN",
        "image_organ": "ABD",
        "question_type": "PRES",
        "Evaluation(1/0)": "    0    "
    },
    "795": {
        "question": "What is the medium density close to the anterior abdominal wall?",
        "ground_truth": "the diaphragm",
        "generated_answer": "fat",
        "image_name": "synpic21410.jpg",
        "answer_type": "OPEN",
        "image_organ": "ABD",
        "question_type": "PRES",
        "Evaluation(1/0)": "    0    "
    },
    "813": {
        "question": "What type of image is this?",
        "ground_truth": "ct with contrast",
        "generated_answer": "ct",
        "image_name": "synpic50949.jpg",
        "answer_type": "OPEN",
        "image_organ": "ABD",
        "question_type": "MODALITY",
        "Evaluation(1/0)": "     0   "
    },
    "977": {
        "question": "Where is the tip of the line?",
        "ground_truth": "mid left subclavian vein",
        "generated_answer": "right upper extremity",
        "image_name": "synpic22037.jpg",
        "answer_type": "OPEN",
        "image_organ": "CHEST",
        "question_type": "POS",
        "Evaluation(1/0)": "    0    "
    },
    "978": {
        "question": "Where is the tip of the Port-a-Cath catheter located?",
        "ground_truth": "mid left subclavian vein",
        "generated_answer": "right superior cavoatrial junction",
        "image_name": "synpic22037.jpg",
        "answer_type": "OPEN",
        "image_organ": "CHEST",
        "question_type": "POS",
        "Evaluation(1/0)": "   0     "
    },
    "1078": {
        "question": "What organ system is the pathology?",
        "ground_truth": "pulmonary/lymphatic",
        "generated_answer": "respiratory",
        "image_name": "synpic32962.jpg",
        "answer_type": "OPEN",
        "image_organ": "CHEST",
        "question_type": "ORGAN",
        "Evaluation(1/0)": "    1    "
    },
    "1132": {
        "question": "What plane is this film",
        "ground_truth": "coronal",
        "generated_answer": "pa",
        "image_name": "synpic55464.jpg",
        "answer_type": "OPEN",
        "image_organ": "CHEST",
        "question_type": "PLANE",
        "Evaluation(1/0)": "     0   "
    },
    "1185": {
        "question": "The mass is found in which part of the pancreas?",
        "ground_truth": "the pancreatic head",
        "generated_answer": "pancreatic body",
        "image_name": "synpic21028.jpg",
        "answer_type": "OPEN",
        "image_organ": "ABD",
        "question_type": "POS",
        "Evaluation(1/0)": "    0    "
    },
    "1187": {
        "question": "What type of MRI sequence is displayed in this image?",
        "ground_truth": "t2 weighted mri",
        "generated_answer": "t2 weighted",
        "image_name": "synpic38858.jpg",
        "answer_type": "OPEN",
        "image_organ": "HEAD",
        "question_type": "MODALITY",
        "Evaluation(1/0)": "   1     "
    },
    "1192": {
        "question": "From what structure is the large hypodense mass emanating from?",
        "ground_truth": "the base of the cecum",
        "generated_answer": "jejunum",
        "image_name": "synpic48122.jpg",
        "answer_type": "OPEN",
        "image_organ": "ABD",
        "question_type": "POS",
        "Evaluation(1/0)": "    0    "
    },
    "1236": {
        "question": "In what plane was this image taken?",
        "ground_truth": "axial plane",
        "generated_answer": "axial",
        "image_name": "synpic20208.jpg",
        "answer_type": "OPEN",
        "image_organ": "ABD",
        "question_type": "PLANE",
        "Evaluation(1/0)": "    1    "
    },
    "1264": {
        "question": "In which two ventricles can calcifications be seen on this CT scan?",
        "ground_truth": "the 3rd ventricle and the lateral ventricles",
        "generated_answer": "lateral ventricles",
        "image_name": "synpic16520.jpg",
        "answer_type": "OPEN",
        "image_organ": "HEAD",
        "question_type": "POS",
        "Evaluation(1/0)": "     0   "
    },
    "1267": {
        "question": "What abnormality is seen on the left side of the frontal lobe?",
        "ground_truth": "regression of left frontal mass",
        "generated_answer": "a mass",
        "image_name": "synpic55286.jpg",
        "answer_type": "OPEN",
        "image_organ": "HEAD",
        "question_type": "PRES",
        "Evaluation(1/0)": "   0     "
    },
    "1311": {
        "question": "Is the lesion on the left or right side of the brain?",
        "ground_truth": "left",
        "generated_answer": "right side",
        "image_name": "synpic53033.jpg",
        "answer_type": "CLOSED",
        "image_organ": "HEAD",
        "question_type": "POS",
        "Evaluation(1/0)": "    0    "
    },
    "1312": {
        "question": "What side of the brain is a lesion on?",
        "ground_truth": "left",
        "generated_answer": "right side",
        "image_name": "synpic53033.jpg",
        "answer_type": "OPEN",
        "image_organ": "HEAD",
        "question_type": "POS",
        "Evaluation(1/0)": "    0    "
    },
    "1348": {
        "question": "Where is there evidence of a pleural effusion?",
        "ground_truth": "right side",
        "generated_answer": "no",
        "image_name": "synpic40520.jpg",
        "answer_type": "OPEN",
        "image_organ": "CHEST",
        "question_type": "POS",
        "Evaluation(1/0)": "    0    "
    },
    "1419": {
        "question": "How would you measure the length of the kidneys?",
        "ground_truth": "coronal plane?",
        "generated_answer": "c-t",
        "image_name": "synpic19853.jpg",
        "answer_type": "OPEN",
        "image_organ": "ABD",
        "question_type": "OTHER",
        "Evaluation(1/0)": "   0     "
    },
    "1461": {
        "question": "What type of imaging modality is used to acquire the above image?",
        "ground_truth": "mri - t2 weighted",
        "generated_answer": "mri-flair",
        "image_name": "synpic60254.jpg",
        "answer_type": "OPEN",
        "image_organ": "HEAD",
        "question_type": "MODALITY",
        "Evaluation(1/0)": "   0     "
    },
    "1480": {
        "question": "How large is the mass in the right upper quadrant?",
        "ground_truth": "3.4 cm",
        "generated_answer": "3 4 cm",
        "image_name": "synpic17738.jpg",
        "answer_type": "OPEN",
        "image_organ": "CHEST",
        "question_type": "SIZE",
        "Evaluation(1/0)": "   0     "
    },
    "1482": {
        "question": "Size of the mass in the right upper quadrant?",
        "ground_truth": "3.4 cm",
        "generated_answer": "3 4 cm",
        "image_name": "synpic17738.jpg",
        "answer_type": "OPEN",
        "image_organ": "CHEST",
        "question_type": "SIZE",
        "Evaluation(1/0)": "     1   "
    },
    "1507": {
        "question": "What organ system is being imaged?",
        "ground_truth": "brain",
        "generated_answer": "cns",
        "image_name": "synpic57317.jpg",
        "answer_type": "OPEN",
        "image_organ": "HEAD",
        "question_type": "ORGAN",
        "Evaluation(1/0)": "    1    "
    },
    "1602": {
        "question": "The tissue within the hyperattenuating ovoid mass adjacent to the ascending colon is similar in density to what tissue normally found?",
        "ground_truth": "adipose tissue",
        "generated_answer": "air",
        "image_name": "synpic30273.jpg",
        "answer_type": "OPEN",
        "image_organ": "ABD",
        "question_type": "OTHER",
        "Evaluation(1/0)": "   0     "
    },
    "1603": {
        "question": "The tissue in the hyperattenuating ovoid mass on the patient's right is similar density wise to what tissue that is normally found?",
        "ground_truth": "adipose tissue",
        "generated_answer": "fat",
        "image_name": "synpic30273.jpg",
        "answer_type": "OPEN",
        "image_organ": "ABD",
        "question_type": "OTHER",
        "Evaluation(1/0)": "    1    "
    },
    "1614": {
        "question": "The lesion seen in the image above is isointense to what object that is normally found in the brain?",
        "ground_truth": "csf",
        "generated_answer": "cerebellum",
        "image_name": "synpic60254.jpg",
        "answer_type": "OPEN",
        "image_organ": "HEAD",
        "question_type": "OTHER",
        "Evaluation(1/0)": "    0    "
    },
    "1615": {
        "question": "The lesion is isointense to what object normally found in the brain?",
        "ground_truth": "csf",
        "generated_answer": "cerebellum",
        "image_name": "synpic60254.jpg",
        "answer_type": "OPEN",
        "image_organ": "HEAD",
        "question_type": "OTHER",
        "Evaluation(1/0)": "    0    "
    },
    "1627": {
        "question": "How was this image taken?",
        "ground_truth": "ct",
        "generated_answer": "with contrast",
        "image_name": "synpic52828.jpg",
        "answer_type": "OPEN",
        "image_organ": "ABD",
        "question_type": "MODALITY",
        "Evaluation(1/0)": "    0    "
    },
    "1690": {
        "question": "How is the patient positioned for this scan?",
        "ground_truth": "supine (see air-fluid level)",
        "generated_answer": "prone",
        "image_name": "synpic37275.jpg",
        "answer_type": "OPEN",
        "image_organ": "ABD",
        "question_type": "OTHER",
        "Evaluation(1/0)": "   0     "
    },
    "1701": {
        "question": "What is the hypodensity in the liver?",
        "ground_truth": "gallbladder",
        "generated_answer": "gallstones",
        "image_name": "synpic22791.jpg",
        "answer_type": "OPEN",
        "image_organ": "ABD",
        "question_type": "PRES",
        "Evaluation(1/0)": "    1    "
    },
    "1758": {
        "question": "What is located immediately inferior to the right hemidiaphragm?",
        "ground_truth": "the liver",
        "generated_answer": "right lung",
        "image_name": "synpic33331.jpg",
        "answer_type": "OPEN",
        "image_organ": "CHEST",
        "question_type": "ORGAN",
        "Evaluation(1/0)": "    0    "
    },
    "1814": {
        "question": "What is the orientation of the patient?",
        "ground_truth": "lying supine with their feet towards the screen",
        "generated_answer": "axial",
        "image_name": "synpic50958.jpg",
        "answer_type": "OPEN",
        "image_organ": "ABD",
        "question_type": "OTHER",
        "Evaluation(1/0)": "   0     "
    },
    "1908": {
        "question": "What is better identified on a PA CXR vs a lateral CXR?",
        "ground_truth": "right vs left sided pathology",
        "generated_answer": "pa",
        "image_name": "synpic17675.jpg",
        "answer_type": "OPEN",
        "image_organ": "CHEST",
        "question_type": "OTHER",
        "Evaluation(1/0)": "    1    "
    },
    "1996": {
        "question": "Name one organ that is captured by this image.",
        "ground_truth": "intestines",
        "generated_answer": "pancreas",
        "image_name": "synpic40426.jpg",
        "answer_type": "OPEN",
        "image_organ": "ABD",
        "question_type": "OTHER",
        "Evaluation(1/0)": "    0    "
    },
    "2001": {
        "question": "What is wrong with the ventricles?",
        "ground_truth": "lateral and third ventricular hydrocephalus",
        "generated_answer": "lateral ventricular hydrocephalus",
        "image_name": "synpic47020.jpg",
        "answer_type": "OPEN",
        "image_organ": "HEAD",
        "question_type": "ABN",
        "Evaluation(1/0)": "    1    "
    },
    "2003": {
        "question": "What ventricular abnormalities are seen?",
        "ground_truth": "lateral and third ventricular hydrocephalus",
        "generated_answer": "lateral ventricular hydrocephalus",
        "image_name": "synpic47020.jpg",
        "answer_type": "OPEN",
        "image_organ": "HEAD",
        "question_type": "ABN",
        "Evaluation(1/0)": "    0    "
    },
    "2143": {
        "question": "What are the bright specks in the gallbladder",
        "ground_truth": "gallstones",
        "generated_answer": "stones",
        "image_name": "synpic24967.jpg",
        "answer_type": "OPEN",
        "image_organ": "ABD",
        "question_type": "PRES",
        "Evaluation(1/0)": "    1    "
    },
    "2166": {
        "question": "What two tributaries of blood vessels are impacted?",
        "ground_truth": "left aca and mca",
        "generated_answer": "left a1 and mca",
        "image_name": "synpic45699.jpg",
        "answer_type": "OPEN",
        "image_organ": "HEAD",
        "question_type": "ABN",
        "Evaluation(1/0)": "    0    "
    },
    "2268": {
        "question": "How was the image taken?",
        "ground_truth": "axial",
        "generated_answer": "mri-flair",
        "image_name": "synpic56061.jpg",
        "answer_type": "OPEN",
        "image_organ": "HEAD",
        "question_type": "PLANE",
        "Evaluation(1/0)": "   0     "
    },
    "2310": {
        "question": "What are the two humps\" at the base on the image signifying?\"",
        "ground_truth": "diaphragm",
        "generated_answer": "nipple location",
        "image_name": "synpic42210.jpg",
        "answer_type": "OPEN",
        "image_organ": "CHEST",
        "question_type": "PRES",
        "Evaluation(1/0)": "    0    "
    },
    "2391": {
        "question": "What modality is used to take this image?",
        "ground_truth": "xr",
        "generated_answer": "x-ray",
        "image_name": "synpic676.jpg",
        "answer_type": "OPEN",
        "image_organ": "CHEST",
        "question_type": "MODALITY",
        "Evaluation(1/0)": "    1    "
    },
    "2413": {
        "question": "Which lung lobe has the least opacities?",
        "ground_truth": "upper left",
        "generated_answer": "right lower lobe",
        "image_name": "synpic33481.jpg",
        "answer_type": "OPEN",
        "image_organ": "CHEST",
        "question_type": "PRES, POS",
        "Evaluation(1/0)": "    0    "
    },
    "2417": {
        "question": "Term for the enhancement of the luminal surface seen in the image?",
        "ground_truth": "mucosal hyperemia",
        "generated_answer": "luminal surface",
        "image_name": "synpic24248.jpg",
        "answer_type": "OPEN",
        "image_organ": "ABD",
        "question_type": "OTHER",
        "Evaluation(1/0)": "   0     "
    },
    "2428": {
        "question": "What do the two small hyperintensities indicate?",
        "ground_truth": "yes",
        "generated_answer": "nipple location",
        "image_name": "synpic19477.jpg",
        "answer_type": "CLOSED",
        "image_organ": "CHEST",
        "question_type": "OTHER",
        "Evaluation(1/0)": "   0     "
    },
    "2603": {
        "question": "What modality was used?",
        "ground_truth": "plain film",
        "generated_answer": "x-ray",
        "image_name": "synpic100176.jpg",
        "answer_type": "OPEN",
        "image_organ": "CHEST",
        "question_type": "MODALITY",
        "Evaluation(1/0)": "   1     "
    },
    "2617": {
        "question": "What modality was used for this image?",
        "ground_truth": "mri",
        "generated_answer": "mri-flair",
        "image_name": "synpic56344.jpg",
        "answer_type": "OPEN",
        "image_organ": "HEAD",
        "question_type": "MODALITY",
        "Evaluation(1/0)": "    0    "
    },
    "2627": {
        "question": "Where are the infarcts?",
        "ground_truth": "basal ganglia, cerebellum, cerebral cortex",
        "generated_answer": "cerebellum",
        "image_name": "synpic56116.jpg",
        "answer_type": "OPEN",
        "image_organ": "HEAD",
        "question_type": "POS",
        "Evaluation(1/0)": "   0     "
    },
    "2650": {
        "question": "The hypointense nature of the hemorrhage signifies what in terms of the timeline?",
        "ground_truth": "early hemorrhage",
        "generated_answer": "acute",
        "image_name": "synpic51426.jpg",
        "answer_type": "OPEN",
        "image_organ": "HEAD",
        "question_type": "OTHER",
        "Evaluation(1/0)": "   1     "
    },
    "2651": {
        "question": "Is the spleen present?",
        "ground_truth": "on the patient's left",
        "generated_answer": "yes",
        "image_name": "synpic21995.jpg",
        "answer_type": "OPEN",
        "image_organ": "ABD",
        "question_type": "PRES",
        "Evaluation(1/0)": "    1    "
    },
    "2691": {
        "question": "What type of MRI modality is used?",
        "ground_truth": "dwi diffusion weighted",
        "generated_answer": "flair",
        "image_name": "synpic52282.jpg",
        "answer_type": "OPEN",
        "image_organ": "HEAD",
        "question_type": "MODALITY",
        "Evaluation(1/0)": "    0    "
    },
    "2716": {
        "question": "What image modality is used?",
        "ground_truth": "ct",
        "generated_answer": "ct abdomen",
        "image_name": "synpic26697.jpg",
        "answer_type": "OPEN",
        "image_organ": "ABD",
        "question_type": "MODALITY",
        "Evaluation(1/0)": "     0   "
    },
    "2752": {
        "question": "How big is the mass in cm?",
        "ground_truth": "2.5cm x 1.7cm x 1.6cm",
        "generated_answer": "5cm",
        "image_name": "synpic53867.jpg",
        "answer_type": "OPEN",
        "image_organ": "HEAD",
        "question_type": "SIZE",
        "Evaluation(1/0)": "   0     "
    },
    "2770": {
        "question": "Are pleural opacities located on the left, right, or both sides of the lung?",
        "ground_truth": "both",
        "generated_answer": "bilateral lungs",
        "image_name": "synpic38531.jpg",
        "answer_type": "CLOSED",
        "image_organ": "CHEST",
        "question_type": "POS",
        "Evaluation(1/0)": "   1     "
    },
    "2939": {
        "question": "What is the imaging modality?",
        "ground_truth": "mr-flair",
        "generated_answer": "mr - flair",
        "image_name": "synpic9872.jpg",
        "answer_type": "OPEN",
        "image_organ": "HEAD",
        "question_type": "MODALITY",
        "Evaluation(1/0)": "   1     "
    },
    "2957": {
        "question": "Are the small bubbles of air seen normal or abnormal?",
        "ground_truth": "abnormal",
        "generated_answer": "normal",
        "image_name": "synpic23571.jpg",
        "answer_type": "CLOSED",
        "image_organ": "ABD",
        "question_type": "ABN",
        "Evaluation(1/0)": "    0    "
    },
    "2958": {
        "question": "The small bubbles of air seen in the lumen are normal or abnormal?",
        "ground_truth": "abnormal",
        "generated_answer": "normal",
        "image_name": "synpic23571.jpg",
        "answer_type": "CLOSED",
        "image_organ": "ABD",
        "question_type": "ABN",
        "Evaluation(1/0)": "    0    "
    },
    "2987": {
        "question": "What pathology is seen in this image?",
        "ground_truth": "soft tissue mass in the region of the terminal ileum with mesenteric lymphadenopathy",
        "generated_answer": "soft tissue mass in the region of the terminal ileum with mesenteric lym",
        "image_name": "synpic47191.jpg",
        "answer_type": "OPEN",
        "image_organ": "ABD",
        "question_type": "ABN",
        "Evaluation(1/0)": "    1    "
    },
    "2989": {
        "question": "What is wrong with the patient's scan?",
        "ground_truth": "soft tissue mass in the region of the terminal ileum with mesenteric lymphadenopathy",
        "generated_answer": "soft tissue mass in the region of the terminal ileum with mesenteric lym",
        "image_name": "synpic47191.jpg",
        "answer_type": "OPEN",
        "image_organ": "ABD",
        "question_type": "ABN",
        "Evaluation(1/0)": "    1    "
    },
    "3063": {
        "question": "This image is consistent with what condition?",
        "ground_truth": "appendix",
        "generated_answer": "appendicitis",
        "image_name": "synpic43609.jpg",
        "answer_type": "OPEN",
        "image_organ": "ABD",
        "question_type": "PRES",
        "Evaluation(1/0)": "   1     "
    },
    "3064": {
        "question": "What condition does the patient have?",
        "ground_truth": "appendix",
        "generated_answer": "appendicitis",
        "image_name": "synpic43609.jpg",
        "answer_type": "OPEN",
        "image_organ": "ABD",
        "question_type": "PRES",
        "Evaluation(1/0)": "   1     "
    }
}
