# Supplementary material for: PeFoMed: Parameter efficient fine-tuning of multimodal large language models for medical CXR
Source: Sci Rep. 2026 Apr 21;16:18729. doi: 10.1038/s41598-026-47871-2 (PMC13273104; doi:10.1038/s41598-026-47871-2)
Supplement: Supplementary file 2 — Supplementary Information 2. [file 41598_2026_47871_MOESM2_ESM.zip › human evaluation/pathvqa/pathvqa.json]

{
    "300167000": {
        "question": "What are positively charged,  thus allowing the compaction of the negatively charged DNA?",
        "ground_truth": "the histone subunits",
        "generated_answer": "nucleic acid",
        "image_name": "test/test_0167.jpg",
        "answer_type": "OPEN",
        "question_type": "what",
        "Evaluation(1/0)": "        "
    },
    "300167001": {
        "question": "How are the histone subunits charged?",
        "ground_truth": "positively charged",
        "generated_answer": "positively",
        "image_name": "test/test_0167.jpg",
        "answer_type": "OPEN",
        "question_type": "how",
        "Evaluation(1/0)": "        "
    },
    "300099000": {
        "question": "What are illustrated?",
        "ground_truth": "the principal cellular alterations that characterize reversible cell injury and necrosis",
        "generated_answer": "cells",
        "image_name": "test/test_0099.jpg",
        "answer_type": "OPEN",
        "question_type": "what",
        "Evaluation(1/0)": "        "
    },
    "300099003": {
        "question": "What is considered to culminate in necrosis if the injurious stimulus is not removed, by convention?",
        "ground_truth": "reversible injury",
        "generated_answer": "apoptosis",
        "image_name": "test/test_0099.jpg",
        "answer_type": "OPEN",
        "question_type": "what",
        "Evaluation(1/0)": "        "
    },
    "300099004": {
        "question": "How is reversible injury considered to do if the injurious stimulus is not removed, by convention?",
        "ground_truth": "culminate in necrosis",
        "generated_answer": "permanent",
        "image_name": "test/test_0099.jpg",
        "answer_type": "OPEN",
        "question_type": "how",
        "Evaluation(1/0)": "        "
    },
    "300122001": {
        "question": "What is showing increased eosinophilia of cytoplasm,  and swelling of occasional cells?",
        "ground_truth": "early (reversible) ischemic injury",
        "generated_answer": "eosinophilia",
        "image_name": "test/test_0122.jpg",
        "answer_type": "OPEN",
        "question_type": "what",
        "Evaluation(1/0)": "        "
    },
    "300122002": {
        "question": "What does ischemic injury show?",
        "ground_truth": "surface blebs",
        "generated_answer": "red",
        "image_name": "test/test_0122.jpg",
        "answer_type": "OPEN",
        "question_type": "what",
        "Evaluation(1/0)": "        "
    },
    "300238002": {
        "question": "What show preserved outlines with loss of nuclei?",
        "ground_truth": "the necrotic cells",
        "generated_answer": "tumor",
        "image_name": "test/test_0238.jpg",
        "answer_type": "OPEN",
        "question_type": "what",
        "Evaluation(1/0)": "        "
    },
    "300288000": {
        "question": "What shows a circumferential bright pink area of necrosis with protein deposition and inflammation?",
        "ground_truth": "the wall of the artery",
        "generated_answer": "a",
        "image_name": "test/test_0288.jpg",
        "answer_type": "OPEN",
        "question_type": "what",
        "Evaluation(1/0)": "        "
    },
    "300288001": {
        "question": "What does the wall of the artery show with protein deposition and inflammation?",
        "ground_truth": "a circumferential bright pink area of necrosis",
        "generated_answer": "atherosclerosis",
        "image_name": "test/test_0288.jpg",
        "answer_type": "OPEN",
        "question_type": "what",
        "Evaluation(1/0)": "        "
    },
    "300288002": {
        "question": "How does the wall of the artery show a circumferential bright pink area of necrosis?",
        "ground_truth": "with protein deposition and inflammation",
        "generated_answer": "the wall of the artery shows a circumferential bright pink area of necrosis",
        "image_name": "test/test_0288.jpg",
        "answer_type": "OPEN",
        "question_type": "how",
        "Evaluation(1/0)": "        "
    },
    "300257000": {
        "question": "What are illustrated?",
        "ground_truth": "the cellular alterations in apoptosis are illustrated",
        "generated_answer": "cells",
        "image_name": "test/test_0257.jpg",
        "answer_type": "OPEN",
        "question_type": "what",
        "Evaluation(1/0)": "        "
    },
    "300253000": {
        "question": "What are shown?",
        "ground_truth": "apoptotic cells in colonic epithelium",
        "generated_answer": "cells",
        "image_name": "test/test_0253.jpg",
        "answer_type": "OPEN",
        "question_type": "what",
        "Evaluation(1/0)": "        "
    },
    "300273000": {
        "question": "What was removed for postpartum bleeding?",
        "ground_truth": "a gravid uterus",
        "generated_answer": "uterus",
        "image_name": "test/test_0273.jpg",
        "answer_type": "OPEN",
        "question_type": "what",
        "Evaluation(1/0)": "        "
    },
    "300273001": {
        "question": "What was a gravid uterus removed for?",
        "ground_truth": "postpartum bleeding",
        "generated_answer": "cancer",
        "image_name": "test/test_0273.jpg",
        "answer_type": "OPEN",
        "question_type": "what",
        "Evaluation(1/0)": "        "
    },
    "300148000": {
        "question": "What is surrounded by multiple multinucleate giant cells,  epithelioid cells,  and lymphocytes?",
        "ground_truth": "an area of central necrosis",
        "generated_answer": "tumor",
        "image_name": "test/test_0148.jpg",
        "answer_type": "OPEN",
        "question_type": "what",
        "Evaluation(1/0)": "        "
    },
    "300148001": {
        "question": "What does typical tuberculous granuloma show?",
        "ground_truth": "an area of central necrosis",
        "generated_answer": "tuberculous granuloma",
        "image_name": "test/test_0148.jpg",
        "answer_type": "OPEN",
        "question_type": "what",
        "Evaluation(1/0)": "        "
    },
    "300148002": {
        "question": "What is an area of central necrosis surrounded by?",
        "ground_truth": "multiple multinucleate giant cells",
        "generated_answer": "tissue",
        "image_name": "test/test_0148.jpg",
        "answer_type": "OPEN",
        "question_type": "what",
        "Evaluation(1/0)": "        "
    },
    "300202000": {
        "question": "What overlies white fibrous scar?",
        "ground_truth": "thrombus",
        "generated_answer": "heart",
        "image_name": "test/test_0202.jpg",
        "answer_type": "OPEN",
        "question_type": "what",
        "Evaluation(1/0)": "        "
    },
    "300202001": {
        "question": "What does thrombus in the left and right ventricular apices overlie?",
        "ground_truth": "white fibrous scar",
        "generated_answer": "coronary arteries",
        "image_name": "test/test_0202.jpg",
        "answer_type": "OPEN",
        "question_type": "what",
        "Evaluation(1/0)": "        "
    },
    "300202004": {
        "question": "What are super-imposed on advanced atherosclerotic lesions of the more proximal aorta (left side of photograph)?",
        "ground_truth": "friable mural thrombi",
        "generated_answer": "red arrows",
        "image_name": "test/test_0202.jpg",
        "answer_type": "OPEN",
        "question_type": "what",
        "Evaluation(1/0)": "        "
    },
    "300239000": {
        "question": "What is characterized by vasodilation, congestion, and edema?",
        "ground_truth": "the immediate reaction",
        "generated_answer": "inflammation",
        "image_name": "test/test_0239.jpg",
        "answer_type": "OPEN",
        "question_type": "what",
        "Evaluation(1/0)": "        "
    },
    "300239001": {
        "question": "What is the immediate reaction characterized by?",
        "ground_truth": "vasodilation",
        "generated_answer": "inflammation",
        "image_name": "test/test_0239.jpg",
        "answer_type": "OPEN",
        "question_type": "what",
        "Evaluation(1/0)": "        "
    },
    "300195000": {
        "question": "What shows several multinucleate giant cells?",
        "ground_truth": "the granuloma",
        "generated_answer": "bone",
        "image_name": "test/test_0195.jpg",
        "answer_type": "OPEN",
        "question_type": "what",
        "Evaluation(1/0)": "        "
    },
    "300195001": {
        "question": "What does the granuloma in the center show?",
        "ground_truth": "multinucleate giant cells",
        "generated_answer": "tumor",
        "image_name": "test/test_0195.jpg",
        "answer_type": "OPEN",
        "question_type": "what",
        "Evaluation(1/0)": "        "
    },
    "300193002": {
        "question": "What stain shows C4d deposition in peritubular capillaries and a glomerulus?",
        "ground_truth": "immunoperoxidase stain",
        "generated_answer": "pink",
        "image_name": "test/test_0193.jpg",
        "answer_type": "OPEN",
        "question_type": "what",
        "Evaluation(1/0)": "        "
    },
    "300235000": {
        "question": "What are strikingly similar to normal squamous epithelial cells,  with intercellular bridges and nests of keratin?",
        "ground_truth": "tumour cells",
        "generated_answer": "squamous epithelial cells",
        "image_name": "test/test_0235.jpg",
        "answer_type": "OPEN",
        "question_type": "what",
        "Evaluation(1/0)": "        "
    },
    "300235001": {
        "question": "How are tumour cells?",
        "ground_truth": "strikingly similar to normal squamous epithelial cells",
        "generated_answer": "cancerous",
        "image_name": "test/test_0235.jpg",
        "answer_type": "OPEN",
        "question_type": "how",
        "Evaluation(1/0)": "        "
    },
    "300235002": {
        "question": "How are tumour cells strikingly similar to normal squamous epithelial cells?",
        "ground_truth": "with intercellular bridges and nests of keratin (arrow)",
        "generated_answer": "they are not",
        "image_name": "test/test_0235.jpg",
        "answer_type": "OPEN",
        "question_type": "how",
        "Evaluation(1/0)": "        "
    },
    "300187000": {
        "question": "What shows failure of normal differentiation,  marked nuclear and cellular pleomorphism,  and numerous mitotic figures extending toward the surface?",
        "ground_truth": "high-power view of another region",
        "generated_answer": "failure of normal differentiation",
        "image_name": "test/test_0187.jpg",
        "answer_type": "OPEN",
        "question_type": "what",
        "Evaluation(1/0)": "        "
    },
    "300187001": {
        "question": "What does high-power view of another region show?",
        "ground_truth": "failure of normal differentiation",
        "generated_answer": "blood vessel",
        "image_name": "test/test_0187.jpg",
        "answer_type": "OPEN",
        "question_type": "what",
        "Evaluation(1/0)": "        "
    },
    "300187004": {
        "question": "What is not seen in this section?",
        "ground_truth": "the intact basement membrane",
        "generated_answer": "blood",
        "image_name": "test/test_0187.jpg",
        "answer_type": "OPEN",
        "question_type": "what",
        "Evaluation(1/0)": "        "
    },
    "300130000": {
        "question": "What illustrates the invasion of breast stroma and fat by nests and cords of tumor cells?",
        "ground_truth": "the microscopic view of breast carcinoma",
        "generated_answer": "purple color",
        "image_name": "test/test_0130.jpg",
        "answer_type": "OPEN",
        "question_type": "what",
        "Evaluation(1/0)": "        "
    },
    "300130001": {
        "question": "What does microscopic view of breast carcinoma illustrate?",
        "ground_truth": "the invasion of breast stroma and fat by nests and cords of tumor cells",
        "generated_answer": "cancer cells",
        "image_name": "test/test_0130.jpg",
        "answer_type": "OPEN",
        "question_type": "what",
        "Evaluation(1/0)": "        "
    },
    "300130002": {
        "question": "How does microscopic view of breast carcinoma illustrate the invasion of breast stroma and fat?",
        "ground_truth": "by nests and cords of tumor cells",
        "generated_answer": "the microscopic view of breast carcinoma shows the invasion of breast stroma and fat",
        "image_name": "test/test_0130.jpg",
        "answer_type": "OPEN",
        "question_type": "how",
        "Evaluation(1/0)": "        "
    },
    "300250000": {
        "question": "What has been termed cystic hygroma?",
        "ground_truth": "fluid accumulation particularly prominent in the soft tissues of the neck",
        "generated_answer": "cystic hygroma",
        "image_name": "test/test_0250.jpg",
        "answer_type": "OPEN",
        "question_type": "what",
        "Evaluation(1/0)": "        "
    },
    "300250001": {
        "question": "What has this condition been termed?",
        "ground_truth": "cystic hygroma",
        "generated_answer": "edema",
        "image_name": "test/test_0250.jpg",
        "answer_type": "OPEN",
        "question_type": "what",
        "Evaluation(1/0)": "        "
    },
    "300250004": {
        "question": "What are characteristically seen with,  but not limited to,  constitutional chromosomal anomalies such as 45,  X karyotypes?",
        "ground_truth": "cystic hygromas",
        "generated_answer": "extra chromosomes",
        "image_name": "test/test_0250.jpg",
        "answer_type": "OPEN",
        "question_type": "what",
        "Evaluation(1/0)": "        "
    },
    "300250005": {
        "question": "What are cystic hygromas characteristically seen with,  but not limited to?",
        "ground_truth": "constitutional chromosomal anomalies such as 45",
        "generated_answer": "cystic hygromas",
        "image_name": "test/test_0250.jpg",
        "answer_type": "OPEN",
        "question_type": "what",
        "Evaluation(1/0)": "        "
    },
    "300312000": {
        "question": "What is seen abutting the optic nerve?",
        "ground_truth": "poorly cohesive tumor in retina",
        "generated_answer": "blood vessel",
        "image_name": "test/test_0312.jpg",
        "answer_type": "OPEN",
        "question_type": "what",
        "Evaluation(1/0)": "        "
    },
    "300312001": {
        "question": "What is the  poorly cohesive tumor in the retina seen abutting?",
        "ground_truth": "the optic nerve",
        "generated_answer": "vitreous",
        "image_name": "test/test_0312.jpg",
        "answer_type": "OPEN",
        "question_type": "what",
        "Evaluation(1/0)": "        "
    },
    "300259000": {
        "question": "What is consistented with the blastemal component and interspersed primitive tubules,  representing the epithelial component?",
        "ground_truth": "wilms tumor with tightly packed blue cells",
        "generated_answer": "the blastemal component and interspersed primitive tubules are consistent with the epith",
        "image_name": "test/test_0259.jpg",
        "answer_type": "OPEN",
        "question_type": "what",
        "Evaluation(1/0)": "        "
    },
    "300259001": {
        "question": "What is the Wilms tumor with tightly packed blue cells consistent with?",
        "ground_truth": "the blastemal component and interspersed primitive tubules",
        "generated_answer": "blast",
        "image_name": "test/test_0259.jpg",
        "answer_type": "OPEN",
        "question_type": "what",
        "Evaluation(1/0)": "        "
    },
    "300279000": {
        "question": "What was present in other areas within this Wilms tumor,  characterized by cells with hyperchromatic,  pleomorphic nuclei,  and an abnormal mitosis (center of field)?",
        "ground_truth": "focal anaplasia",
        "generated_answer": "necrosis",
        "image_name": "test/test_0279.jpg",
        "answer_type": "OPEN",
        "question_type": "what",
        "Evaluation(1/0)": "        "
    },
    "300279001": {
        "question": "What was present within this Wilms tumor,  characterized by cells with hyperchromatic,  pleomorphic nuclei,  and an abnormal mitosis center of field?",
        "ground_truth": "focal anaplasia",
        "generated_answer": "abnormal mitosis",
        "image_name": "test/test_0279.jpg",
        "answer_type": "OPEN",
        "question_type": "what",
        "Evaluation(1/0)": "        "
    },
    "300279004": {
        "question": "What are associated with specific molecular lesions?",
        "ground_truth": "predominance of blastemal morphology and diffuse anaplasia",
        "generated_answer": "tumor",
        "image_name": "test/test_0279.jpg",
        "answer_type": "OPEN",
        "question_type": "what",
        "Evaluation(1/0)": "        "
    },
    "300279005": {
        "question": "What are predominance of blastemal morphology and diffuse anaplasia associated with?",
        "ground_truth": "specific molecular lesions",
        "generated_answer": "leukemia",
        "image_name": "test/test_0279.jpg",
        "answer_type": "OPEN",
        "question_type": "what",
        "Evaluation(1/0)": "        "
    },
    "300080000": {
        "question": "What does not occur in the absence of appropriate T-cell-mediated immunity?",
        "ground_truth": "granulomatous host response",
        "generated_answer": "infection",
        "image_name": "test/test_0080.jpg",
        "answer_type": "OPEN",
        "question_type": "what",
        "Evaluation(1/0)": "        "
    },
    "300080003": {
        "question": "What shows massive intracellular macrophage infection with acid-fast organisms (filamentous and pink in this acid-fast stain preparation)?",
        "ground_truth": "mycobacterium avium infection",
        "generated_answer": "macrophage",
        "image_name": "test/test_0080.jpg",
        "answer_type": "OPEN",
        "question_type": "what",
        "Evaluation(1/0)": "        "
    },
    "300080004": {
        "question": "What does mycobacterium avium infection in a duodenal biopsy from a patient with AIDS show?",
        "ground_truth": "massive intracellular macrophage infection with acid-fast organisms",
        "generated_answer": "mycobacterium avium infection",
        "image_name": "test/test_0080.jpg",
        "answer_type": "OPEN",
        "question_type": "what",
        "Evaluation(1/0)": "        "
    },
    "300080007": {
        "question": "What is AIDS?",
        "ground_truth": "acquired immunodeficiency syndrome",
        "generated_answer": "aids",
        "image_name": "test/test_0080.jpg",
        "answer_type": "OPEN",
        "question_type": "what",
        "Evaluation(1/0)": "        "
    },
    "300286000": {
        "question": "What is composed of fibrous plaques?",
        "ground_truth": "aorta with mild atherosclerosis",
        "generated_answer": "arteries",
        "image_name": "test/test_0286.jpg",
        "answer_type": "OPEN",
        "question_type": "what",
        "Evaluation(1/0)": "        "
    },
    "300286001": {
        "question": "What is aorta with mild atherosclerosis composed of?",
        "ground_truth": "fibrous plaques",
        "generated_answer": "fat",
        "image_name": "test/test_0286.jpg",
        "answer_type": "OPEN",
        "question_type": "what",
        "Evaluation(1/0)": "        "
    },
    "300256000": {
        "question": "What shows scattered inflammatory cells,  calcification arrowheads,  and neovascularization ?",
        "ground_truth": "high-power view of the junction of the fibrous cap and core",
        "generated_answer": "the image shows scattered inflammatory cells, calcification arrowheads, and neovasc",
        "image_name": "test/test_0256.jpg",
        "answer_type": "OPEN",
        "question_type": "what",
        "Evaluation(1/0)": "        "
    },
    "300256001": {
        "question": "What did high-power view of the junction of the fibrous cap and core show?",
        "ground_truth": "scattered inflammatory cells",
        "generated_answer": "fibrous cap",
        "image_name": "test/test_0256.jpg",
        "answer_type": "OPEN",
        "question_type": "what",
        "Evaluation(1/0)": "        "
    },
    "300072000": {
        "question": "What demonstrate sheets of plump,  proliferating spindle cells and slitlike vascular spaces?",
        "ground_truth": "histologic view of the nodular stage",
        "generated_answer": "sheets of plump, proliferating spindle cells and slitlike vascular",
        "image_name": "test/test_0072.jpg",
        "answer_type": "OPEN",
        "question_type": "what",
        "Evaluation(1/0)": "        "
    },
    "300100000": {
        "question": "What is concentric thickening of the left ventricular wall causing?",
        "ground_truth": "reduction in lumen size",
        "generated_answer": "hypertrophy",
        "image_name": "test/test_0100.jpg",
        "answer_type": "OPEN",
        "question_type": "what",
        "Evaluation(1/0)": "        "
    },
    "300100001": {
        "question": "What is causing reduction in lumen size?",
        "ground_truth": "concentric thickening of the left ventricular wall",
        "generated_answer": "plaque",
        "image_name": "test/test_0100.jpg",
        "answer_type": "OPEN",
        "question_type": "what",
        "Evaluation(1/0)": "        "
    },
    "300100004": {
        "question": "What are shown on the right in this four-chamber view of the heart?",
        "ground_truth": "the left ventricle and left atrium",
        "generated_answer": "valves",
        "image_name": "test/test_0100.jpg",
        "answer_type": "OPEN",
        "question_type": "what",
        "Evaluation(1/0)": "        "
    },
    "300100005": {
        "question": "Where is the atrium shown?",
        "ground_truth": "on the right in this four-chamber view of the heart",
        "generated_answer": "heart",
        "image_name": "test/test_0100.jpg",
        "answer_type": "OPEN",
        "question_type": "where",
        "Evaluation(1/0)": "        "
    },
    "300100010": {
        "question": "What is presented incidentally in the right ventricle?",
        "ground_truth": "a pacemaker",
        "generated_answer": "heart",
        "image_name": "test/test_0100.jpg",
        "answer_type": "OPEN",
        "question_type": "what",
        "Evaluation(1/0)": "        "
    },
    "300100011": {
        "question": "Where is the pacemaker?",
        "ground_truth": "in the right ventricle",
        "generated_answer": "heart",
        "image_name": "test/test_0100.jpg",
        "answer_type": "OPEN",
        "question_type": "where",
        "Evaluation(1/0)": "        "
    },
    "300118000": {
        "question": "What are heaped up within the sinuses of Valsalva?",
        "ground_truth": "nodular masses of calcium",
        "generated_answer": "meat",
        "image_name": "test/test_0118.jpg",
        "answer_type": "OPEN",
        "question_type": "what",
        "Evaluation(1/0)": "        "
    },
    "300118001": {
        "question": "What are nodular masses of calcium heaped up within?",
        "ground_truth": "the sinuses valsalva",
        "generated_answer": "shell",
        "image_name": "test/test_0118.jpg",
        "answer_type": "OPEN",
        "question_type": "what",
        "Evaluation(1/0)": "        "
    },
    "300118004": {
        "question": "What are not fused,  as in rheumatic aortic valve stenosis?",
        "ground_truth": "the commissures",
        "generated_answer": "valves",
        "image_name": "test/test_0118.jpg",
        "answer_type": "OPEN",
        "question_type": "what",
        "Evaluation(1/0)": "        "
    },
    "300118005": {
        "question": "How are the commissures stenosis?",
        "ground_truth": "not fused",
        "generated_answer": "no",
        "image_name": "test/test_0118.jpg",
        "answer_type": "OPEN",
        "question_type": "how",
        "Evaluation(1/0)": "        "
    },
    "300118008": {
        "question": "One cusp has a partial fusion at whose center ?",
        "ground_truth": "its",
        "generated_answer": "heart",
        "image_name": "test/test_0118.jpg",
        "answer_type": "OPEN",
        "question_type": "one",
        "Evaluation(1/0)": "        "
    },
    "300240000": {
        "question": "One cusp has a partial fusion at whose center ?",
        "ground_truth": "its",
        "generated_answer": "tooth",
        "image_name": "test/test_0240.jpg",
        "answer_type": "OPEN",
        "question_type": "one",
        "Evaluation(1/0)": "        "
    },
    "300181000": {
        "question": "What is dilated,  reflecting long-standing valvular insufficiency and volume overload?",
        "ground_truth": "the atrium",
        "generated_answer": "aorta",
        "image_name": "test/test_0181.jpg",
        "answer_type": "OPEN",
        "question_type": "what",
        "Evaluation(1/0)": "        "
    },
    "300181003": {
        "question": "What is prominent hooding with?",
        "ground_truth": "prolapse of the posterior mitral leaflet into the left atrium",
        "generated_answer": "heart",
        "image_name": "test/test_0181.jpg",
        "answer_type": "OPEN",
        "question_type": "what",
        "Evaluation(1/0)": "        "
    },
    "300181004": {
        "question": "What is there with prolapse of the posterior mitral leaflet into the left atrium?",
        "ground_truth": "prominent hooding",
        "generated_answer": "heart",
        "image_name": "test/test_0181.jpg",
        "answer_type": "OPEN",
        "question_type": "what",
        "Evaluation(1/0)": "        "
    },
    "300181007": {
        "question": "What is shown on the right in this four-chamber view?",
        "ground_truth": "left ventricle",
        "generated_answer": "heart",
        "image_name": "test/test_0181.jpg",
        "answer_type": "OPEN",
        "question_type": "what",
        "Evaluation(1/0)": "        "
    },
    "300181008": {
        "question": "Where is the left ventricle shown in this four-chamber view?",
        "ground_truth": "on the right",
        "generated_answer": "bottom",
        "image_name": "test/test_0181.jpg",
        "answer_type": "OPEN",
        "question_type": "where",
        "Evaluation(1/0)": "        "
    },
    "300097000": {
        "question": "What is caused by Streptococcus viridans on a previously myxomatous mitral valve?",
        "ground_truth": "subacute endocarditis",
        "generated_answer": "endocarditis",
        "image_name": "test/test_0097.jpg",
        "answer_type": "OPEN",
        "question_type": "what",
        "Evaluation(1/0)": "        "
    },
    "300097001": {
        "question": "What is subacute endocarditis caused by?",
        "ground_truth": "streptococcus viridans on a previously myxomatous mitral valve",
        "generated_answer": "bacteria",
        "image_name": "test/test_0097.jpg",
        "answer_type": "OPEN",
        "question_type": "what",
        "Evaluation(1/0)": "        "
    },
    "300097002": {
        "question": "How is subacute endocarditis caused?",
        "ground_truth": "by streptococcus viridans on a previously myxomatous mitral valve",
        "generated_answer": "bacterial infection",
        "image_name": "test/test_0097.jpg",
        "answer_type": "OPEN",
        "question_type": "how",
        "Evaluation(1/0)": "        "
    },
    "300222000": {
        "question": "How much dilation and hypertrophy are evident?",
        "ground_truth": "four",
        "generated_answer": "moderate",
        "image_name": "test/test_0222.jpg",
        "answer_type": "OPEN",
        "question_type": "how",
        "Evaluation(1/0)": "        "
    },
    "300222001": {
        "question": "What is evident?",
        "ground_truth": "four-chamber dilation and hypertrophy",
        "generated_answer": "heart",
        "image_name": "test/test_0222.jpg",
        "answer_type": "OPEN",
        "question_type": "what",
        "Evaluation(1/0)": "        "
    },
    "300222002": {
        "question": "How are four-chamber dilation and hypertrophy?",
        "ground_truth": "evident",
        "generated_answer": "heart",
        "image_name": "test/test_0222.jpg",
        "answer_type": "OPEN",
        "question_type": "how",
        "Evaluation(1/0)": "        "
    },
    "300165000": {
        "question": "What shows an irreversibly sickled cell in the center?",
        "ground_truth": "higher magnification",
        "generated_answer": "nucleus",
        "image_name": "test/test_0165.jpg",
        "answer_type": "OPEN",
        "question_type": "what",
        "Evaluation(1/0)": "        "
    },
    "300165001": {
        "question": "What does higher magnification show in the center?",
        "ground_truth": "sickle cells",
        "generated_answer": "blood cells",
        "image_name": "test/test_0165.jpg",
        "answer_type": "OPEN",
        "question_type": "what",
        "Evaluation(1/0)": "        "
    },
    "300144000": {
        "question": "What shows a hyper-segmented neutrophil with a six-lobed nucleus?",
        "ground_truth": "a peripheral blood smear",
        "generated_answer": "a hyper-segmented neutrophil with a six-lobed nucleus",
        "image_name": "test/test_0144.jpg",
        "answer_type": "OPEN",
        "question_type": "what",
        "Evaluation(1/0)": "        "
    },
    "300144001": {
        "question": "What does a peripheral blood smear show?",
        "ground_truth": "a hyper-segmented neutrophil with a six-lobed nucleus",
        "generated_answer": "blood cells",
        "image_name": "test/test_0144.jpg",
        "answer_type": "OPEN",
        "question_type": "what",
        "Evaluation(1/0)": "        "
    },
    "300144002": {
        "question": "How does a peripheral blood smear show a hyper-segmented neutrophil?",
        "ground_truth": "with a six-lobed nucleus",
        "generated_answer": "a hyper-segmented neutrophil is a type of white blood cell that has an abnormal",
        "image_name": "test/test_0144.jpg",
        "answer_type": "OPEN",
        "question_type": "how",
        "Evaluation(1/0)": "        "
    },
    "300209000": {
        "question": "What is seen lying within a clear space created by retraction of its cytoplasms?",
        "ground_truth": "a distinctive lacunar cell with a multilobed nucleus containing many small nucleoli",
        "generated_answer": "nucleus",
        "image_name": "test/test_0209.jpg",
        "answer_type": "OPEN",
        "question_type": "what",
        "Evaluation(1/0)": "        "
    },
    "300209001": {
        "question": "What does the multilobed nucleus of the distinctive lacunar cell contain?",
        "ground_truth": "many small nucleoli",
        "generated_answer": "nucleus",
        "image_name": "test/test_0209.jpg",
        "answer_type": "OPEN",
        "question_type": "what",
        "Evaluation(1/0)": "        "
    },
    "300209004": {
        "question": "A distinctive lacunar cell with a multilobed nucleus containing many small nucleoli is seen lying within a clear space created by retraction of whose cytoplasms ?",
        "ground_truth": "its",
        "generated_answer": "lymphocyte",
        "image_name": "test/test_0209.jpg",
        "answer_type": "OPEN",
        "question_type": "a",
        "Evaluation(1/0)": "        "
    },
    "300232000": {
        "question": "What shows well-defined bands of pink,  acellular collagen that have subdivided tumour cells into nodules?",
        "ground_truth": "a low-power view",
        "generated_answer": "tumor",
        "image_name": "test/test_0232.jpg",
        "answer_type": "OPEN",
        "question_type": "what",
        "Evaluation(1/0)": "        "
    },
    "300247000": {
        "question": "What is surrounded by eosinophils,  lymphocytes,  and histiocytes?",
        "ground_truth": "a diagnostic",
        "generated_answer": "tissue",
        "image_name": "test/test_0247.jpg",
        "answer_type": "OPEN",
        "question_type": "what",
        "Evaluation(1/0)": "        "
    },
    "300247001": {
        "question": "What is a diagnostic,  binucleate Reed-Sternberg cell surrounded by?",
        "ground_truth": "eosinophils",
        "generated_answer": "nucleus",
        "image_name": "test/test_0247.jpg",
        "answer_type": "OPEN",
        "question_type": "what",
        "Evaluation(1/0)": "        "
    },
    "300212000": {
        "question": "What results for the AML are shown in the figure?",
        "ground_truth": "flow cytometry",
        "generated_answer": "positive",
        "image_name": "test/test_0212.jpg",
        "answer_type": "OPEN",
        "question_type": "what",
        "Evaluation(1/0)": "        "
    },
    "300212002": {
        "question": "What are positive for the stem cell marker CD34 and the myeloid lineage specific markers CD33 and CD15 subset?",
        "ground_truth": "tumour cells",
        "generated_answer": "stem cells",
        "image_name": "test/test_0212.jpg",
        "answer_type": "OPEN",
        "question_type": "what",
        "Evaluation(1/0)": "        "
    },
    "300212003": {
        "question": "What are tumour cells positive for?",
        "ground_truth": "the stem cell marker cd34 and myeloid lineage specific markers cd33 and cd15",
        "generated_answer": "cytoplasm",
        "image_name": "test/test_0212.jpg",
        "answer_type": "OPEN",
        "question_type": "what",
        "Evaluation(1/0)": "        "
    },
    "300190000": {
        "question": "What is marked by resorption of hyaline membranes and thickening of alveolar septa by inflammatory cells,  fibroblasts,  and collagen?",
        "ground_truth": "the healing stage",
        "generated_answer": "fibrosis",
        "image_name": "test/test_0190.jpg",
        "answer_type": "OPEN",
        "question_type": "what",
        "Evaluation(1/0)": "        "
    },
    "300190001": {
        "question": "What is the healing stage marked by?",
        "ground_truth": "resorption of hyaline membranes and thickening of alveolar septa by inflammatory cells",
        "generated_answer": "scar",
        "image_name": "test/test_0190.jpg",
        "answer_type": "OPEN",
        "question_type": "what",
        "Evaluation(1/0)": "        "
    },
    "300190004": {
        "question": "What are seen at this stage,  associated with regeneration and repair?",
        "ground_truth": "numerous reactive type ii pneumocytes",
        "generated_answer": "fibroblasts",
        "image_name": "test/test_0190.jpg",
        "answer_type": "OPEN",
        "question_type": "what",
        "Evaluation(1/0)": "        "
    },
    "300190005": {
        "question": "What are numerous reactive type II pneumocytes seen at,  associated with regeneration and repair?",
        "ground_truth": "this stage",
        "generated_answer": "alveoli",
        "image_name": "test/test_0190.jpg",
        "answer_type": "OPEN",
        "question_type": "what",
        "Evaluation(1/0)": "        "
    },
    "300087000": {
        "question": "What is seen in small arteries?",
        "ground_truth": "plexiform lesion",
        "generated_answer": "blood",
        "image_name": "test/test_0087.jpg",
        "answer_type": "OPEN",
        "question_type": "what",
        "Evaluation(1/0)": "        "
    },
    "300087001": {
        "question": "Where is plexiform lesion characteristic of advanced pulmonary hypertension seen?",
        "ground_truth": "in small arteries",
        "generated_answer": "lung",
        "image_name": "test/test_0087.jpg",
        "answer_type": "OPEN",
        "question_type": "where",
        "Evaluation(1/0)": "        "
    },
    "300041000": {
        "question": "What is infiltrated by macrophages and fibroblasts?",
        "ground_truth": "fibromyxoid masses",
        "generated_answer": "tissue",
        "image_name": "test/test_0041.jpg",
        "answer_type": "OPEN",
        "question_type": "what",
        "Evaluation(1/0)": "        "
    },
    "300041001": {
        "question": "How is Advanced organizing pneumonia,  featuring transformation of exudates to fibromyxoid masses infiltrate?",
        "ground_truth": "by macrophages and fibroblasts",
        "generated_answer": "advanced organizing pneumonia, featuring transformation of exudates to fibromyxoid masses",
        "image_name": "test/test_0041.jpg",
        "answer_type": "OPEN",
        "question_type": "how",
        "Evaluation(1/0)": "        "
    },
    "300018000": {
        "question": "What are infiltrated with lymphocytes and some plasma cells,  which spill over into alveolar spaces?",
        "ground_truth": "the thickened alveolar walls",
        "generated_answer": "lung tissue",
        "image_name": "test/test_0018.jpg",
        "answer_type": "OPEN",
        "question_type": "what",
        "Evaluation(1/0)": "        "
    },
    "300018001": {
        "question": "What are the thickened alveolar walls infiltrated with?",
        "ground_truth": "lymphocytes and some plasma cells",
        "generated_answer": "cancer cells",
        "image_name": "test/test_0018.jpg",
        "answer_type": "OPEN",
        "question_type": "what",
        "Evaluation(1/0)": "        "
    },
    "300040000": {
        "question": "What are filled with a characteristic foamy acellular exudate?",
        "ground_truth": "the alveoli",
        "generated_answer": "lymph nodes",
        "image_name": "test/test_0040.jpg",
        "answer_type": "OPEN",
        "question_type": "what",
        "Evaluation(1/0)": "        "
    },
    "300040001": {
        "question": "What are the alveoli filled with?",
        "ground_truth": "a characteristic foamy acellular exudate",
        "generated_answer": "fluid",
        "image_name": "test/test_0040.jpg",
        "answer_type": "OPEN",
        "question_type": "what",
        "Evaluation(1/0)": "        "
    },
    "300313000": {
        "question": "What does the histologic appearance demonstrate?",
        "ground_truth": "small",
        "generated_answer": "cancer",
        "image_name": "test/test_0313.jpg",
        "answer_type": "OPEN",
        "question_type": "what",
        "Evaluation(1/0)": "        "
    },
    "300265000": {
        "question": "What shows mesangial cell proliferation,  basement membrane duplication,  leukocyte infiltration,  and accentuation of lobular architecture?",
        "ground_truth": "membranoproliferative glomerulonephritis (mpgn)",
        "generated_answer": "3",
        "image_name": "test/test_0265.jpg",
        "answer_type": "OPEN",
        "question_type": "what",
        "Evaluation(1/0)": "        "
    },
    "300045000": {
        "question": "What shows complete replacement of virtually all glomeruli by blue-staining collagen?",
        "ground_truth": "a masson trichrome preparation",
        "generated_answer": "kidney",
        "image_name": "test/test_0045.jpg",
        "answer_type": "OPEN",
        "question_type": "what",
        "Evaluation(1/0)": "        "
    },
    "300045001": {
        "question": "What does a Masson trichrome preparation show?",
        "ground_truth": "complete replacement of virtually all glomeruli by blue-staining collagen",
        "generated_answer": "tissue",
        "image_name": "test/test_0045.jpg",
        "answer_type": "OPEN",
        "question_type": "what",
        "Evaluation(1/0)": "        "
    },
    "300045002": {
        "question": "How does a Masson trichrome preparation show complete replacement of virtually all glomeruli?",
        "ground_truth": "by blue-staining collagen",
        "generated_answer": "masson trichrome staining",
        "image_name": "test/test_0045.jpg",
        "answer_type": "OPEN",
        "question_type": "how",
        "Evaluation(1/0)": "        "
    },
    "300300000": {
        "question": "What remain within the predominantly metaplastic,  reddish mucosa of the distal esophagus?",
        "ground_truth": "a few areas of pale squamous mucosa",
        "generated_answer": "brain",
        "image_name": "test/test_0300.jpg",
        "answer_type": "OPEN",
        "question_type": "what",
        "Evaluation(1/0)": "        "
    },
    "300300001": {
        "question": "What do only a few areas of pale squamous mucosa remain within?",
        "ground_truth": "the predominantly metaplastic",
        "generated_answer": "brain",
        "image_name": "test/test_0300.jpg",
        "answer_type": "OPEN",
        "question_type": "what",
        "Evaluation(1/0)": "        "
    },
    "300001000": {
        "question": "What is composed of nests of malignant cells that partially recapitulate the stratified organization of squamous epithelium?",
        "ground_truth": "squamous cell carcinoma",
        "generated_answer": "tumor",
        "image_name": "test/test_0001.jpg",
        "answer_type": "OPEN",
        "question_type": "what",
        "Evaluation(1/0)": "        "
    },
    "300061000": {
        "question": "What are highlighted in this Warthin-Starry silver stain?",
        "ground_truth": "spiral-shaped helicobacter pylori bacilli",
        "generated_answer": "nuclei",
        "image_name": "test/test_0061.jpg",
        "answer_type": "OPEN",
        "question_type": "what",
        "Evaluation(1/0)": "        "
    },
    "300061001": {
        "question": "How are spiral-shaped Helicobacter pylori bacilli?",
        "ground_truth": "highlighted in this warthin-starry silver stain",
        "generated_answer": "spiral-shaped",
        "image_name": "test/test_0061.jpg",
        "answer_type": "OPEN",
        "question_type": "how",
        "Evaluation(1/0)": "        "
    },
    "300061004": {
        "question": "What are abundant within surface mucus?",
        "ground_truth": "organisms",
        "generated_answer": "bacteria",
        "image_name": "test/test_0061.jpg",
        "answer_type": "OPEN",
        "question_type": "what",
        "Evaluation(1/0)": "        "
    },
    "300061005": {
        "question": "What are organisms abundant within?",
        "ground_truth": "surface mucus",
        "generated_answer": "bacteria",
        "image_name": "test/test_0061.jpg",
        "answer_type": "OPEN",
        "question_type": "what",
        "Evaluation(1/0)": "        "
    },
    "300043000": {
        "question": "What are prominent?",
        "ground_truth": "intraepithelial and lamina propria neutrophils",
        "generated_answer": "tumor",
        "image_name": "test/test_0043.jpg",
        "answer_type": "OPEN",
        "question_type": "what",
        "Evaluation(1/0)": "        "
    },
    "300042000": {
        "question": "What is composed of granulation tissue overlaid by degraded blood?",
        "ground_truth": "the necrotic ulcer base",
        "generated_answer": "blood",
        "image_name": "test/test_0042.jpg",
        "answer_type": "OPEN",
        "question_type": "what",
        "Evaluation(1/0)": "        "
    },
    "300042001": {
        "question": "What is the necrotic ulcer base composed of?",
        "ground_truth": "granulation tissue overlaid by degraded blood",
        "generated_answer": "necrotic tissue",
        "image_name": "test/test_0042.jpg",
        "answer_type": "OPEN",
        "question_type": "what",
        "Evaluation(1/0)": "        "
    },
    "300316002": {
        "question": "What is markedly thickened?",
        "ground_truth": "the gastric wall",
        "generated_answer": "skin",
        "image_name": "test/test_0316.jpg",
        "answer_type": "OPEN",
        "question_type": "what",
        "Evaluation(1/0)": "        "
    },
    "300044000": {
        "question": "Infiltration of the surface epithelium by T lymphocytes , which can be recognized by whose stained nuclei labeled T ?",
        "ground_truth": "their",
        "generated_answer": "t lymphocytes",
        "image_name": "test/test_0044.jpg",
        "answer_type": "OPEN",
        "question_type": "infiltration",
        "Evaluation(1/0)": "        "
    },
    "300155000": {
        "question": "What shows regularly spaced stool-filled diverticulae?",
        "ground_truth": "gross examination of a resected sigmoid colon",
        "generated_answer": "colon",
        "image_name": "test/test_0155.jpg",
        "answer_type": "OPEN",
        "question_type": "what",
        "Evaluation(1/0)": "        "
    },
    "300191000": {
        "question": "What are cut in cross-section?",
        "ground_truth": "glands",
        "generated_answer": "blood vessel",
        "image_name": "test/test_0191.jpg",
        "answer_type": "OPEN",
        "question_type": "what",
        "Evaluation(1/0)": "        "
    },
    "300191001": {
        "question": "How are the glands cut?",
        "ground_truth": "in cross-section",
        "generated_answer": "in half",
        "image_name": "test/test_0191.jpg",
        "answer_type": "OPEN",
        "question_type": "how",
        "Evaluation(1/0)": "        "
    },
    "300191004": {
        "question": "What produces a serrated architecture when glands are cut in cross-section?",
        "ground_truth": "epithelial crowding",
        "generated_answer": "glands",
        "image_name": "test/test_0191.jpg",
        "answer_type": "OPEN",
        "question_type": "what",
        "Evaluation(1/0)": "        "
    },
    "300191005": {
        "question": "What does epithelial crowding produce when glands are cut in cross-section?",
        "ground_truth": "a serrated architecture",
        "generated_answer": "glands",
        "image_name": "test/test_0191.jpg",
        "answer_type": "OPEN",
        "question_type": "what",
        "Evaluation(1/0)": "        "
    },
    "300179000": {
        "question": "What are present along with a dominant polyp (right)?",
        "ground_truth": "hundreds of small colonic polyps",
        "generated_answer": "smaller polyps",
        "image_name": "test/test_0179.jpg",
        "answer_type": "OPEN",
        "question_type": "what",
        "Evaluation(1/0)": "        "
    },
    "300179001": {
        "question": "What are hundreds of small colonic polyps present along with?",
        "ground_truth": "a dominant polyp",
        "generated_answer": "blood",
        "image_name": "test/test_0179.jpg",
        "answer_type": "OPEN",
        "question_type": "what",
        "Evaluation(1/0)": "        "
    },
    "300207000": {
        "question": "What are present within the colon wall?",
        "ground_truth": "areas of chalky necrosis",
        "generated_answer": "mucus",
        "image_name": "test/test_0207.jpg",
        "answer_type": "OPEN",
        "question_type": "what",
        "Evaluation(1/0)": "        "
    },
    "300207001": {
        "question": "Where are areas of chalky necrosis present?",
        "ground_truth": "within the colon wall",
        "generated_answer": "bone",
        "image_name": "test/test_0207.jpg",
        "answer_type": "OPEN",
        "question_type": "where",
        "Evaluation(1/0)": "        "
    },
    "300189000": {
        "question": "What is typical?",
        "ground_truth": "necrotic debris",
        "generated_answer": "the image is a microscopic view of a tissue sample, which is a common way to",
        "image_name": "test/test_0189.jpg",
        "answer_type": "OPEN",
        "question_type": "what",
        "Evaluation(1/0)": "        "
    },
    "300172000": {
        "question": "What is small (700 g),  bile-stained,  soft,  and congested?",
        "ground_truth": "the liver",
        "generated_answer": "liver",
        "image_name": "test/test_0172.jpg",
        "answer_type": "OPEN",
        "question_type": "what",
        "Evaluation(1/0)": "        "
    },
    "300172001": {
        "question": "How much does the liver weigh?",
        "ground_truth": "700 g",
        "generated_answer": "1 5 kg",
        "image_name": "test/test_0172.jpg",
        "answer_type": "OPEN",
        "question_type": "how",
        "Evaluation(1/0)": "        "
    },
    "300172002": {
        "question": "How is the liver?",
        "ground_truth": "small (700g)",
        "generated_answer": "diseased",
        "image_name": "test/test_0172.jpg",
        "answer_type": "OPEN",
        "question_type": "how",
        "Evaluation(1/0)": "        "
    },
    "300221000": {
        "question": "What is entrapped in a dense,  onion-skin concentric scar?",
        "ground_truth": "a bile duct undergoing degeneration",
        "generated_answer": "nail",
        "image_name": "test/test_0221.jpg",
        "answer_type": "OPEN",
        "question_type": "what",
        "Evaluation(1/0)": "        "
    },
    "300221001": {
        "question": "What is a bile duct undergoing degeneration entrapped in?",
        "ground_truth": "a dense",
        "generated_answer": "esophagus",
        "image_name": "test/test_0221.jpg",
        "answer_type": "OPEN",
        "question_type": "what",
        "Evaluation(1/0)": "        "
    },
    "300223000": {
        "question": "What is removed at autopsy showing a unifocal,  massive neoplasm replacing most of the right hepatic lobe in a noncirrhotic liver?",
        "ground_truth": "the liver",
        "generated_answer": "tumor",
        "image_name": "test/test_0223.jpg",
        "answer_type": "OPEN",
        "question_type": "what",
        "Evaluation(1/0)": "        "
    },
    "300223001": {
        "question": "What replaced most of the right hepatic lobe in a noncirrhotic liver?",
        "ground_truth": "neoplasm",
        "generated_answer": "tumor",
        "image_name": "test/test_0223.jpg",
        "answer_type": "OPEN",
        "question_type": "what",
        "Evaluation(1/0)": "        "
    },
    "300142000": {
        "question": "What is infiltrated by chronic inflammatory cells?",
        "ground_truth": "the gallbladder mucosa",
        "generated_answer": "tissue",
        "image_name": "test/test_0142.jpg",
        "answer_type": "OPEN",
        "question_type": "what",
        "Evaluation(1/0)": "        "
    },
    "300142001": {
        "question": "What is the gallbladder mucosa infiltrated by?",
        "ground_truth": "chronic inflammatory cells",
        "generated_answer": "cancer",
        "image_name": "test/test_0142.jpg",
        "answer_type": "OPEN",
        "question_type": "what",
        "Evaluation(1/0)": "        "
    },
    "300306000": {
        "question": "What compress the urethra into a slitlike lumen?",
        "ground_truth": "well-defined nodules",
        "generated_answer": "muscles",
        "image_name": "test/test_0306.jpg",
        "answer_type": "OPEN",
        "question_type": "what",
        "Evaluation(1/0)": "        "
    },
    "300306001": {
        "question": "What do well-defined nodules compress?",
        "ground_truth": "the urethra into a slitlike lumen",
        "generated_answer": "bone",
        "image_name": "test/test_0306.jpg",
        "answer_type": "OPEN",
        "question_type": "what",
        "Evaluation(1/0)": "        "
    },
    "300027000": {
        "question": "What is seen on the posterior aspect (lower left)?",
        "ground_truth": "carcinomatous tissue",
        "generated_answer": "teeth",
        "image_name": "test/test_0027.jpg",
        "answer_type": "OPEN",
        "question_type": "what",
        "Evaluation(1/0)": "        "
    },
    "300027001": {
        "question": "Where is carcinomatous tissue seen ?",
        "ground_truth": "on the posterior aspect",
        "generated_answer": "brain",
        "image_name": "test/test_0027.jpg",
        "answer_type": "OPEN",
        "question_type": "where",
        "Evaluation(1/0)": "        "
    },
    "300308000": {
        "question": "What is caused by gonococcal infection?",
        "ground_truth": "acute epididymitis",
        "generated_answer": "gonorrhea",
        "image_name": "test/test_0308.jpg",
        "answer_type": "OPEN",
        "question_type": "what",
        "Evaluation(1/0)": "        "
    },
    "300308001": {
        "question": "What is acute epididymitis caused by?",
        "ground_truth": "gonococcal infection",
        "generated_answer": "bacterial infection",
        "image_name": "test/test_0308.jpg",
        "answer_type": "OPEN",
        "question_type": "what",
        "Evaluation(1/0)": "        "
    },
    "300308002": {
        "question": "How is acute epididymitis caused?",
        "ground_truth": "by gonococcal infection",
        "generated_answer": "bacterial infection",
        "image_name": "test/test_0308.jpg",
        "answer_type": "OPEN",
        "question_type": "how",
        "Evaluation(1/0)": "        "
    },
    "300308005": {
        "question": "What is involved by an abscess?",
        "ground_truth": "the epididymis",
        "generated_answer": "heart",
        "image_name": "test/test_0308.jpg",
        "answer_type": "OPEN",
        "question_type": "what",
        "Evaluation(1/0)": "        "
    },
    "300308008": {
        "question": "What is seen on the right?",
        "ground_truth": "normal testis",
        "generated_answer": "heart",
        "image_name": "test/test_0308.jpg",
        "answer_type": "OPEN",
        "question_type": "what",
        "Evaluation(1/0)": "        "
    },
    "300308009": {
        "question": "Where is normal testis seen?",
        "ground_truth": "on the right",
        "generated_answer": "right",
        "image_name": "test/test_0308.jpg",
        "answer_type": "OPEN",
        "question_type": "where",
        "Evaluation(1/0)": "        "
    },
    "300274000": {
        "question": "What is characterized by increased numbers of epithelial cells,  as in this example of epithelial hyperplasia?",
        "ground_truth": "proliferative breast disease",
        "generated_answer": "epithelial hyperplasia",
        "image_name": "test/test_0274.jpg",
        "answer_type": "OPEN",
        "question_type": "what",
        "Evaluation(1/0)": "        "
    },
    "300274001": {
        "question": "What is proliferative breast disease characterized by?",
        "ground_truth": "an increased numbers of epithelial cells",
        "generated_answer": "proliferative breast disease is characterized by the growth of abnormal cells in the breast t",
        "image_name": "test/test_0274.jpg",
        "answer_type": "OPEN",
        "question_type": "what",
        "Evaluation(1/0)": "        "
    },
    "300267000": {
        "question": "What tend to be larger at the time of diagnosis than those that secrete a hormone?",
        "ground_truth": "nonfunctioning adenomas",
        "generated_answer": "pituitary gland",
        "image_name": "test/test_0267.jpg",
        "answer_type": "OPEN",
        "question_type": "what",
        "Evaluation(1/0)": "        "
    },
    "300267001": {
        "question": "What do nonfunctioning adenomas tend to be?",
        "ground_truth": "larger at the time of diagnosis than those that secrete hormone",
        "generated_answer": "benign",
        "image_name": "test/test_0267.jpg",
        "answer_type": "OPEN",
        "question_type": "what",
        "Evaluation(1/0)": "        "
    },
    "300311000": {
        "question": "What contains areas of fibrosis and cystic change?",
        "ground_truth": "the coarsely nodular gland",
        "generated_answer": "liver",
        "image_name": "test/test_0311.jpg",
        "answer_type": "OPEN",
        "question_type": "what",
        "Evaluation(1/0)": "        "
    },
    "300311001": {
        "question": "What does the coarsely nodular gland contain?",
        "ground_truth": "areas of fibrosis and cystic change",
        "generated_answer": "meat",
        "image_name": "test/test_0311.jpg",
        "answer_type": "OPEN",
        "question_type": "what",
        "Evaluation(1/0)": "        "
    },
    "300311004": {
        "question": "The hyperplastic follicles contain abundant pink colloid within whose lumina ?",
        "ground_truth": "their",
        "generated_answer": "follicles",
        "image_name": "test/test_0311.jpg",
        "answer_type": "OPEN",
        "question_type": "the",
        "Evaluation(1/0)": "        "
    },
    "300304000": {
        "question": "What contain abundant pink colloid within their lumina?",
        "ground_truth": "the hyperplastic follicles",
        "generated_answer": "blood vessels",
        "image_name": "test/test_0304.jpg",
        "answer_type": "OPEN",
        "question_type": "what",
        "Evaluation(1/0)": "        "
    },
    "300304001": {
        "question": "What do the hyperplastic follicles contain?",
        "ground_truth": "abundant pink colloid within their lumina",
        "generated_answer": "hair",
        "image_name": "test/test_0304.jpg",
        "answer_type": "OPEN",
        "question_type": "what",
        "Evaluation(1/0)": "        "
    },
    "300304004": {
        "question": "The hyperplastic follicles contain abundant pink colloid within whose lumina ?",
        "ground_truth": "their",
        "generated_answer": "cytoplasm",
        "image_name": "test/test_0304.jpg",
        "answer_type": "OPEN",
        "question_type": "the",
        "Evaluation(1/0)": "        "
    },
    "300013002": {
        "question": "What surrounds the neoplastic follicles?",
        "ground_truth": "a fibrous capsule",
        "generated_answer": "lymphocytes",
        "image_name": "test/test_0013.jpg",
        "answer_type": "OPEN",
        "question_type": "what",
        "Evaluation(1/0)": "        "
    },
    "300284000": {
        "question": "What is derived from calcitonin molecules secreted by the neoplastic cells?",
        "ground_truth": "amyloid",
        "generated_answer": "calcitonin",
        "image_name": "test/test_0284.jpg",
        "answer_type": "OPEN",
        "question_type": "what",
        "Evaluation(1/0)": "        "
    },
    "300284003": {
        "question": "What contain amyloid derived from calcitonin molecules secreted by the neoplastic cells?",
        "ground_truth": "medullary carcinoma tumors",
        "generated_answer": "amyloid",
        "image_name": "test/test_0284.jpg",
        "answer_type": "OPEN",
        "question_type": "what",
        "Evaluation(1/0)": "        "
    },
    "300284004": {
        "question": "What do these tumors contain?",
        "ground_truth": "amyloid derived from calcitonin molecules secreted by the neoplastic cells",
        "generated_answer": "cancer cells",
        "image_name": "test/test_0284.jpg",
        "answer_type": "OPEN",
        "question_type": "what",
        "Evaluation(1/0)": "        "
    },
    "300022000": {
        "question": "What is delineated from the residual normocellular gland on the upper right in this low-power view?",
        "ground_truth": "a solitary hypercellular adenoma",
        "generated_answer": "gland",
        "image_name": "test/test_0022.jpg",
        "answer_type": "OPEN",
        "question_type": "what",
        "Evaluation(1/0)": "        "
    },
    "300022001": {
        "question": "What is a solitary hypercellular adenoma delineated from?",
        "ground_truth": "the residual normocellular gland on the upper right",
        "generated_answer": "surrounding tissue",
        "image_name": "test/test_0022.jpg",
        "answer_type": "OPEN",
        "question_type": "what",
        "Evaluation(1/0)": "        "
    },
    "300037000": {
        "question": "What shows minimal variation in nuclear size and occasional follicle formation?",
        "ground_truth": "high-power detail",
        "generated_answer": "follicle",
        "image_name": "test/test_0037.jpg",
        "answer_type": "OPEN",
        "question_type": "what",
        "Evaluation(1/0)": "        "
    },
    "300160000": {
        "question": "What is contrasted with a normal adrenal gland?",
        "ground_truth": "diffuse hyperplasia of the adrenal gland",
        "generated_answer": "tumor",
        "image_name": "test/test_0160.jpg",
        "answer_type": "OPEN",
        "question_type": "what",
        "Evaluation(1/0)": "        "
    },
    "300160001": {
        "question": "What is diffuse hyperplasia of the adrenal gland contrasted with?",
        "ground_truth": "a normal adrenal gland",
        "generated_answer": "normal adrenal gland",
        "image_name": "test/test_0160.jpg",
        "answer_type": "OPEN",
        "question_type": "what",
        "Evaluation(1/0)": "        "
    },
    "300160002": {
        "question": "How is diffuse hyperplasia of the adrenal gland contrasted?",
        "ground_truth": "with a normal adrenal gland",
        "generated_answer": "by size",
        "image_name": "test/test_0160.jpg",
        "answer_type": "OPEN",
        "question_type": "how",
        "Evaluation(1/0)": "        "
    },
    "300160007": {
        "question": "What is yellow and thickened?",
        "ground_truth": "the adrenal cortex",
        "generated_answer": "skin",
        "image_name": "test/test_0160.jpg",
        "answer_type": "OPEN",
        "question_type": "what",
        "Evaluation(1/0)": "        "
    },
    "300160010": {
        "question": "What were diffusely hyperplastic?",
        "ground_truth": "adrenal glands in a patient with acth-dependent cushing syndrome",
        "generated_answer": "bones",
        "image_name": "test/test_0160.jpg",
        "answer_type": "OPEN",
        "question_type": "what",
        "Evaluation(1/0)": "        "
    },
    "300160012": {
        "question": "What was from a patient with ACTH-dependent Cushing syndrome,  in whom both adrenal glands were diffusely hyperplastic?",
        "ground_truth": "the adnormal gland",
        "generated_answer": "1",
        "image_name": "test/test_0160.jpg",
        "answer_type": "OPEN",
        "question_type": "what",
        "Evaluation(1/0)": "        "
    },
    "300160013": {
        "question": "What was the abnormal gland from?",
        "ground_truth": "a patient with acth-dependent cushing syndrome",
        "generated_answer": "human",
        "image_name": "test/test_0160.jpg",
        "answer_type": "OPEN",
        "question_type": "what",
        "Evaluation(1/0)": "        "
    },
    "300160014": {
        "question": "How was the abnormal gland?",
        "ground_truth": "from a patient with acth-dependent cushing syndrome",
        "generated_answer": "enlarged",
        "image_name": "test/test_0160.jpg",
        "answer_type": "OPEN",
        "question_type": "how",
        "Evaluation(1/0)": "        "
    },
    "300112000": {
        "question": "What result in acute adrenal insufficiency?",
        "ground_truth": "bilateral adrenal hemorrhage",
        "generated_answer": "destruction",
        "image_name": "test/test_0112.jpg",
        "answer_type": "OPEN",
        "question_type": "what",
        "Evaluation(1/0)": "        "
    },
    "300112001": {
        "question": "What did bilateral adrenal hemorrhage in an infant with overwhelming sepsis result in?",
        "ground_truth": "acute adrenal insufficiency",
        "generated_answer": "death",
        "image_name": "test/test_0112.jpg",
        "answer_type": "OPEN",
        "question_type": "what",
        "Evaluation(1/0)": "        "
    },
    "300112004": {
        "question": "What is discernible in this photomicrograph?",
        "ground_truth": "little residual cortical architecture",
        "generated_answer": "blood vessel",
        "image_name": "test/test_0112.jpg",
        "answer_type": "OPEN",
        "question_type": "what",
        "Evaluation(1/0)": "        "
    },
    "300112007": {
        "question": "What were grossly hemorrhagic and shrunken at autopsy?",
        "ground_truth": "the adrenal glands",
        "generated_answer": "kidneys",
        "image_name": "test/test_0112.jpg",
        "answer_type": "OPEN",
        "question_type": "what",
        "Evaluation(1/0)": "        "
    },
    "300234000": {
        "question": "What entraps native lamellar bone as a confluent mass of cartilage?",
        "ground_truth": "conventional chondrosarcoma",
        "generated_answer": "cartilage",
        "image_name": "test/test_0234.jpg",
        "answer_type": "OPEN",
        "question_type": "what",
        "Evaluation(1/0)": "        "
    },
    "300245000": {
        "question": "What is composed of sheets of small round cells with small amounts of clear cytoplasm?",
        "ground_truth": "ewing sarcoma",
        "generated_answer": "tissue",
        "image_name": "test/test_0245.jpg",
        "answer_type": "OPEN",
        "question_type": "what",
        "Evaluation(1/0)": "        "
    },
    "300245001": {
        "question": "What is Ewing sarcoma composed of?",
        "ground_truth": "sheets of small round cells with small amounts of clear cytoplasm",
        "generated_answer": "cancer cells",
        "image_name": "test/test_0245.jpg",
        "answer_type": "OPEN",
        "question_type": "what",
        "Evaluation(1/0)": "        "
    },
    "300245002": {
        "question": "How is Ewing sarcoma composed of sheets of small round cells?",
        "ground_truth": "with small amounts of clear cytoplasm",
        "generated_answer": "ewing sarcoma is composed of sheets of small round cells because it is a type of cancer",
        "image_name": "test/test_0245.jpg",
        "answer_type": "OPEN",
        "question_type": "how",
        "Evaluation(1/0)": "        "
    },
    "300151000": {
        "question": "What is surrounded by a fibrous wall containing proliferating fibroblasts,  reactive woven bone,  and osteoclast-type giant cells?",
        "ground_truth": "aneurysmal bone cyst with blood-filled cystic space",
        "generated_answer": "bone",
        "image_name": "test/test_0151.jpg",
        "answer_type": "OPEN",
        "question_type": "what",
        "Evaluation(1/0)": "        "
    },
    "300151001": {
        "question": "What is the aneurysmal bone cyst with blood-filled cystic space surrounded by?",
        "ground_truth": "a fibrous wall containing proliferating fibroblasts",
        "generated_answer": "bone",
        "image_name": "test/test_0151.jpg",
        "answer_type": "OPEN",
        "question_type": "what",
        "Evaluation(1/0)": "        "
    },
    "300151002": {
        "question": "How is aneurysmal bone cyst with blood-filled cystic space surrounded?",
        "ground_truth": "by a fibrous wall containing proliferating fibroblasts",
        "generated_answer": "surrounded",
        "image_name": "test/test_0151.jpg",
        "answer_type": "OPEN",
        "question_type": "how",
        "Evaluation(1/0)": "        "
    },
    "300162000": {
        "question": "What is composed of curvilinear trabeculae of woven bone that lack conspicuous osteoblastic rimming and arise in a background of fibrous tissue?",
        "ground_truth": "fibrous dysplasia",
        "generated_answer": "bone",
        "image_name": "test/test_0162.jpg",
        "answer_type": "OPEN",
        "question_type": "what",
        "Evaluation(1/0)": "        "
    },
    "300162001": {
        "question": "What is fibrous dysplasia composed of?",
        "ground_truth": "curvilinear trabeculae of woven bone",
        "generated_answer": "bone",
        "image_name": "test/test_0162.jpg",
        "answer_type": "OPEN",
        "question_type": "what",
        "Evaluation(1/0)": "        "
    },
    "300217000": {
        "question": "What contains a dense lymphoid aggregate?",
        "ground_truth": "subsynovial tissue",
        "generated_answer": "lymph node",
        "image_name": "test/test_0217.jpg",
        "answer_type": "OPEN",
        "question_type": "what",
        "Evaluation(1/0)": "        "
    },
    "300217001": {
        "question": "What did subsynovial tissue contain?",
        "ground_truth": "a dense lymphoid aggregate",
        "generated_answer": "blood",
        "image_name": "test/test_0217.jpg",
        "answer_type": "OPEN",
        "question_type": "what",
        "Evaluation(1/0)": "        "
    },
    "300204000": {
        "question": "What allow for examination of individual axons of peripheral nerves?",
        "ground_truth": "teased fiber preparations",
        "generated_answer": "microscope",
        "image_name": "test/test_0204.jpg",
        "answer_type": "OPEN",
        "question_type": "what",
        "Evaluation(1/0)": "        "
    },
    "300204001": {
        "question": "What do teased fiber preparations allow for?",
        "ground_truth": "examination of individual axons of peripheral nerves",
        "generated_answer": "hair",
        "image_name": "test/test_0204.jpg",
        "answer_type": "OPEN",
        "question_type": "what",
        "Evaluation(1/0)": "        "
    },
    "300204004": {
        "question": "What is flanked by nodes of Ranvier?",
        "ground_truth": "a normal axon",
        "generated_answer": "nerve",
        "image_name": "test/test_0204.jpg",
        "answer_type": "OPEN",
        "question_type": "what",
        "Evaluation(1/0)": "        "
    },
    "300204005": {
        "question": "What is a normal axon with a long thick dark myelin internode flanked by?",
        "ground_truth": "nodes of ranvier with a long thick dark myelin internode",
        "generated_answer": "axon",
        "image_name": "test/test_0204.jpg",
        "answer_type": "OPEN",
        "question_type": "what",
        "Evaluation(1/0)": "        "
    },
    "300204006": {
        "question": "How is a normal axon with a long thick dark myelin internode flanked?",
        "ground_truth": "by nodes of ranvier",
        "generated_answer": "by two axons",
        "image_name": "test/test_0204.jpg",
        "answer_type": "OPEN",
        "question_type": "how",
        "Evaluation(1/0)": "        "
    },
    "300204009": {
        "question": "What shows a segment surrounded by a series of thinly myelinated internodes of uneven length flanked on both ends by normal thicker myelin internodes?",
        "ground_truth": "the right axon",
        "generated_answer": "a nerve",
        "image_name": "test/test_0204.jpg",
        "answer_type": "OPEN",
        "question_type": "what",
        "Evaluation(1/0)": "        "
    },
    "300204010": {
        "question": "What does the right axon,  by contrast,  show?",
        "ground_truth": "a segment surrounded by a series of thinly myelinated internodes of uneven length flanked on both ends by normal thicker myelin internodes",
        "generated_answer": "no",
        "image_name": "test/test_0204.jpg",
        "answer_type": "OPEN",
        "question_type": "what",
        "Evaluation(1/0)": "        "
    },
    "300241000": {
        "question": "What share the same fiber type (fiber type grouping)?",
        "ground_truth": "large clusters of fibers",
        "generated_answer": "collagen",
        "image_name": "test/test_0241.jpg",
        "answer_type": "OPEN",
        "question_type": "what",
        "Evaluation(1/0)": "        "
    },
    "300241001": {
        "question": "Under what conditions do clusters of fibers appear that all share the same fiber type?",
        "ground_truth": "with ongoing denervation and reinnervation",
        "generated_answer": "fibers",
        "image_name": "test/test_0241.jpg",
        "answer_type": "OPEN",
        "question_type": "under",
        "Evaluation(1/0)": "        "
    },
    "300241004": {
        "question": "What appear that all share the same fiber type (fiber type grouping)  with ongoing denervation and reinnervation?",
        "ground_truth": "large clusters of fibers",
        "generated_answer": "muscle",
        "image_name": "test/test_0241.jpg",
        "answer_type": "OPEN",
        "question_type": "what",
        "Evaluation(1/0)": "        "
    },
    "300093000": {
        "question": "What form a poorly defined nodule?",
        "ground_truth": "collection of microglial cells",
        "generated_answer": "nodule",
        "image_name": "test/test_0093.jpg",
        "answer_type": "OPEN",
        "question_type": "what",
        "Evaluation(1/0)": "        "
    },
    "300093001": {
        "question": "What did the collection of microglial cells form?",
        "ground_truth": "a poorly defined nodule",
        "generated_answer": "brain",
        "image_name": "test/test_0093.jpg",
        "answer_type": "OPEN",
        "question_type": "what",
        "Evaluation(1/0)": "        "
    },
    "300050000": {
        "question": "What are present in the putamen and thalamus?",
        "ground_truth": "abscesses",
        "generated_answer": "white matter",
        "image_name": "test/test_0050.jpg",
        "answer_type": "OPEN",
        "question_type": "what",
        "Evaluation(1/0)": "        "
    },
    "300050001": {
        "question": "Where are abscesses present?",
        "ground_truth": "in the putamen and thalamus",
        "generated_answer": "brain",
        "image_name": "test/test_0050.jpg",
        "answer_type": "OPEN",
        "question_type": "where",
        "Evaluation(1/0)": "        "
    },
    "300295000": {
        "question": "What is a densely cellular tumor with necrosis and pseudo-palisading of tumor cell nuclei along the edge of the necrotic zone?",
        "ground_truth": "glioblastoma",
        "generated_answer": "metastatic carcinoma",
        "image_name": "test/test_0295.jpg",
        "answer_type": "OPEN",
        "question_type": "what",
        "Evaluation(1/0)": "        "
    },
    "300295001": {
        "question": "What is glioblastoma?",
        "ground_truth": "a densely cellular tumor with necrosis and pseudo-palisading of tumor cell nuclei along the edge of the necrotic zone",
        "generated_answer": "glioblastoma is a type of brain cancer that is aggressive and malignant",
        "image_name": "test/test_0295.jpg",
        "answer_type": "OPEN",
        "question_type": "what",
        "Evaluation(1/0)": "        "
    },
    "300032000": {
        "question": "What did the microscopic appearance of medulloblastoma show?",
        "ground_truth": "small",
        "generated_answer": "tumor cells",
        "image_name": "test/test_0032.jpg",
        "answer_type": "OPEN",
        "question_type": "what",
        "Evaluation(1/0)": "        "
    },
    "300052000": {
        "question": "What are distinguished grossly from most primary central nervous system tumors by their multicentricity and well-demarcated margins?",
        "ground_truth": "metastatic lesions",
        "generated_answer": "meningiomas",
        "image_name": "test/test_0052.jpg",
        "answer_type": "OPEN",
        "question_type": "what",
        "Evaluation(1/0)": "        "
    },
    "300052001": {
        "question": "By whose multicentricity are metastatic lesions distinguished grossly from most primary central nervous system tumors?",
        "ground_truth": "metastatic grossly from most primary central nervous system tumors by their and well-demarcated margins",
        "generated_answer": "melanoma",
        "image_name": "test/test_0052.jpg",
        "answer_type": "OPEN",
        "question_type": "by",
        "Evaluation(1/0)": "        "
    },
    "300052004": {
        "question": "What is due to the presence of melanin?",
        "ground_truth": "the dark color of the tumor nodules",
        "generated_answer": "dark spots",
        "image_name": "test/test_0052.jpg",
        "answer_type": "OPEN",
        "question_type": "what",
        "Evaluation(1/0)": "        "
    },
    "300052005": {
        "question": "What is the dark color of the tumor nodules in this specimen due to?",
        "ground_truth": "the presence of melanin",
        "generated_answer": "melanin",
        "image_name": "test/test_0052.jpg",
        "answer_type": "OPEN",
        "question_type": "what",
        "Evaluation(1/0)": "        "
    },
    "300052008": {
        "question": "Metastatic lesions are distinguished grossly from most primary central nervous system tumors by whose multicentricity and well-demarcated margins ?",
        "ground_truth": "their",
        "generated_answer": "metastatic lesions",
        "image_name": "test/test_0052.jpg",
        "answer_type": "OPEN",
        "question_type": "metastatic",
        "Evaluation(1/0)": "        "
    },
    "300009000": {
        "question": "What is composed of nests of basaloid cells infiltrating a fibrotic stroma?",
        "ground_truth": "the tumor",
        "generated_answer": "melanoma",
        "image_name": "test/test_0009.jpg",
        "answer_type": "OPEN",
        "question_type": "what",
        "Evaluation(1/0)": "        "
    },
    "300009001": {
        "question": "What is tumor composed of?",
        "ground_truth": "nests of basaloid cells",
        "generated_answer": "cancer",
        "image_name": "test/test_0009.jpg",
        "answer_type": "OPEN",
        "question_type": "what",
        "Evaluation(1/0)": "        "
    },
    "300009004": {
        "question": "What is a highly characteristic artifact of sectioning?",
        "ground_truth": "the cleft between tumour cells and the stroma",
        "generated_answer": "artifact",
        "image_name": "test/test_0009.jpg",
        "answer_type": "OPEN",
        "question_type": "what",
        "Evaluation(1/0)": "        "
    },
    "300009005": {
        "question": "What is the cleft between tumour cells and the stroma?",
        "ground_truth": "a highly characteristic artifact of sectioning",
        "generated_answer": "epithelial",
        "image_name": "test/test_0009.jpg",
        "answer_type": "OPEN",
        "question_type": "what",
        "Evaluation(1/0)": "        "
    },
    "300282000": {
        "question": "What is compressed?",
        "ground_truth": "interstitial vasculature",
        "generated_answer": "image",
        "image_name": "test/test_0282.jpg",
        "answer_type": "OPEN",
        "question_type": "what",
        "Evaluation(1/0)": "        "
    },
    "300282002": {
        "question": "What are distended with cytoplasmic vacuoles while the interstitial vasculature is compressed?",
        "ground_truth": "tubular epithelial cells is compressed",
        "generated_answer": "cells",
        "image_name": "test/test_0282.jpg",
        "answer_type": "OPEN",
        "question_type": "what",
        "Evaluation(1/0)": "        "
    },
    "300282003": {
        "question": "What are the tubular epithelial cells distended with?",
        "ground_truth": "cytoplasmic vacuoles",
        "generated_answer": "fluid",
        "image_name": "test/test_0282.jpg",
        "answer_type": "OPEN",
        "question_type": "what",
        "Evaluation(1/0)": "        "
    },
    "300282006": {
        "question": "What are pale?",
        "ground_truth": "the nuclei of affected tubules",
        "generated_answer": "cells",
        "image_name": "test/test_0282.jpg",
        "answer_type": "OPEN",
        "question_type": "what",
        "Evaluation(1/0)": "        "
    },
    "300014000": {
        "question": "What is identified by homogeneous, eosinophilic cytoplasm?",
        "ground_truth": "cell necrosis",
        "generated_answer": "nucleus",
        "image_name": "test/test_0014.jpg",
        "answer_type": "OPEN",
        "question_type": "what",
        "Evaluation(1/0)": "        "
    },
    "300014001": {
        "question": "What is cell necrosis identified by?",
        "ground_truth": "homogeneous",
        "generated_answer": "apoptosis",
        "image_name": "test/test_0014.jpg",
        "answer_type": "OPEN",
        "question_type": "what",
        "Evaluation(1/0)": "        "
    },
    "300225000": {
        "question": "What are still maintained?",
        "ground_truth": "the outlines of tubules",
        "generated_answer": "cells",
        "image_name": "test/test_0225.jpg",
        "answer_type": "OPEN",
        "question_type": "what",
        "Evaluation(1/0)": "        "
    },
    "300225002": {
        "question": "Where is the affected area?",
        "ground_truth": "on right",
        "generated_answer": "on skin",
        "image_name": "test/test_0225.jpg",
        "answer_type": "OPEN",
        "question_type": "where",
        "Evaluation(1/0)": "        "
    },
    "300225003": {
        "question": "What shows cells with intensely eosinophilic cytoplasm of tubular cells?",
        "ground_truth": "the affected area on right",
        "generated_answer": "figure",
        "image_name": "test/test_0225.jpg",
        "answer_type": "OPEN",
        "question_type": "what",
        "Evaluation(1/0)": "        "
    },
    "300225004": {
        "question": "What does the affected area on right show?",
        "ground_truth": "cells with intensely eosinophilic cytoplasm of tubular cells",
        "generated_answer": "cancer",
        "image_name": "test/test_0225.jpg",
        "answer_type": "OPEN",
        "question_type": "what",
        "Evaluation(1/0)": "        "
    },
    "300225005": {
        "question": "How does the affected area on right show cells?",
        "ground_truth": "with intensely eosinophilic cytoplasm of tubular cells",
        "generated_answer": "cancerous",
        "image_name": "test/test_0225.jpg",
        "answer_type": "OPEN",
        "question_type": "how",
        "Evaluation(1/0)": "        "
    },
    "300225008": {
        "question": "What show granular debris?",
        "ground_truth": "the nuclei",
        "generated_answer": "cells",
        "image_name": "test/test_0225.jpg",
        "answer_type": "OPEN",
        "question_type": "what",
        "Evaluation(1/0)": "        "
    },
    "300225009": {
        "question": "What do the nuclei show?",
        "ground_truth": "granular debris",
        "generated_answer": "nucleus",
        "image_name": "test/test_0225.jpg",
        "answer_type": "OPEN",
        "question_type": "what",
        "Evaluation(1/0)": "        "
    },
    "300225012": {
        "question": "What shows non-specific chronic inflammation and proliferating vessels?",
        "ground_truth": "the interface between viable non-viable area vessels",
        "generated_answer": "pink",
        "image_name": "test/test_0225.jpg",
        "answer_type": "OPEN",
        "question_type": "what",
        "Evaluation(1/0)": "        "
    },
    "300225013": {
        "question": "What does the interface between viable and non-viable area show?",
        "ground_truth": "non-specific chronic inflammation proliferating vessels",
        "generated_answer": "cell death",
        "image_name": "test/test_0225.jpg",
        "answer_type": "OPEN",
        "question_type": "what",
        "Evaluation(1/0)": "        "
    },
    "300225016": {
        "question": "Where is the affected area?",
        "ground_truth": "on right",
        "generated_answer": "on skin",
        "image_name": "test/test_0225.jpg",
        "answer_type": "OPEN",
        "question_type": "where",
        "Evaluation(1/0)": "        "
    },
    "300154000": {
        "question": "What has clumped chromatin?",
        "ground_truth": "the nucleus",
        "generated_answer": "nucleus",
        "image_name": "test/test_0154.jpg",
        "answer_type": "OPEN",
        "question_type": "what",
        "Evaluation(1/0)": "        "
    },
    "300154001": {
        "question": "What has the nucleus clumped?",
        "ground_truth": "chromatin",
        "generated_answer": "nucleus",
        "image_name": "test/test_0154.jpg",
        "answer_type": "OPEN",
        "question_type": "what",
        "Evaluation(1/0)": "        "
    },
    "300154004": {
        "question": "What is seen in singles?",
        "ground_truth": "the dead cell singles",
        "generated_answer": "cells",
        "image_name": "test/test_0154.jpg",
        "answer_type": "OPEN",
        "question_type": "what",
        "Evaluation(1/0)": "        "
    },
    "300154005": {
        "question": "Where is the dead cell seen?",
        "ground_truth": "in singles",
        "generated_answer": "brain",
        "image_name": "test/test_0154.jpg",
        "answer_type": "OPEN",
        "question_type": "where",
        "Evaluation(1/0)": "        "
    },
    "300154007": {
        "question": "What is there?",
        "ground_truth": "no inflammation",
        "generated_answer": "cells",
        "image_name": "test/test_0154.jpg",
        "answer_type": "OPEN",
        "question_type": "what",
        "Evaluation(1/0)": "        "
    },
    "300214000": {
        "question": "What is soft, swollen and dark?",
        "ground_truth": "the affected part dark",
        "generated_answer": "fish",
        "image_name": "test/test_0214.jpg",
        "answer_type": "OPEN",
        "question_type": "what",
        "Evaluation(1/0)": "        "
    },
    "300214003": {
        "question": "What is not clear-cut?",
        "ground_truth": "line of demarcation between gangrenous segment and the viable bowel clear-cut",
        "generated_answer": "the image",
        "image_name": "test/test_0214.jpg",
        "answer_type": "OPEN",
        "question_type": "what",
        "Evaluation(1/0)": "        "
    },
    "300233000": {
        "question": "What shows healed granulomas?",
        "ground_truth": "the periphery",
        "generated_answer": "dark spots",
        "image_name": "test/test_0233.jpg",
        "answer_type": "OPEN",
        "question_type": "what",
        "Evaluation(1/0)": "        "
    },
    "300233001": {
        "question": "What does the periphery show?",
        "ground_truth": "healed granulomas",
        "generated_answer": "blood vessels",
        "image_name": "test/test_0233.jpg",
        "answer_type": "OPEN",
        "question_type": "what",
        "Evaluation(1/0)": "        "
    },
    "300233004": {
        "question": "What are basophilic granular while the periphery shows healed granulomas?",
        "ground_truth": "the deposits",
        "generated_answer": "basophilic granular cells",
        "image_name": "test/test_0233.jpg",
        "answer_type": "OPEN",
        "question_type": "what",
        "Evaluation(1/0)": "        "
    },
    "300233005": {
        "question": "What are the deposits while the periphery shows healed granulomas?",
        "ground_truth": "basophilic granular",
        "generated_answer": "granulomas",
        "image_name": "test/test_0233.jpg",
        "answer_type": "OPEN",
        "question_type": "what",
        "Evaluation(1/0)": "        "
    },
    "300233006": {
        "question": "What  shows healed granulomas?",
        "ground_truth": "the periphery",
        "generated_answer": "tissue",
        "image_name": "test/test_0233.jpg",
        "answer_type": "OPEN",
        "question_type": "what",
        "Evaluation(1/0)": "        "
    },
    "300173000": {
        "question": "What are thick with abundance of eosinophilic cytoplasm?",
        "ground_truth": "the myocardial muscle fibres cytoplasm",
        "generated_answer": "cells",
        "image_name": "test/test_0173.jpg",
        "answer_type": "OPEN",
        "question_type": "what",
        "Evaluation(1/0)": "        "
    },
    "300173001": {
        "question": "How are the myocardial muscle fibres?",
        "ground_truth": "thick with abundance of eosinophilic cytoplasm",
        "generated_answer": "irregular",
        "image_name": "test/test_0173.jpg",
        "answer_type": "OPEN",
        "question_type": "how",
        "Evaluation(1/0)": "        "
    },
    "300173003": {
        "question": "What are also enlarged with irregular outlines?",
        "ground_truth": "the nuclei",
        "generated_answer": "bone",
        "image_name": "test/test_0173.jpg",
        "answer_type": "OPEN",
        "question_type": "what",
        "Evaluation(1/0)": "        "
    },
    "300173004": {
        "question": "What are nuclei also enlarged with?",
        "ground_truth": "irregular outlines",
        "generated_answer": "dyes",
        "image_name": "test/test_0173.jpg",
        "answer_type": "OPEN",
        "question_type": "what",
        "Evaluation(1/0)": "        "
    },
    "300108000": {
        "question": "Where are foci of metaplastic squamous epithelium seen?",
        "ground_truth": "at other places",
        "generated_answer": "cervix",
        "image_name": "test/test_0108.jpg",
        "answer_type": "OPEN",
        "question_type": "where",
        "Evaluation(1/0)": "        "
    },
    "300108002": {
        "question": "What is lined by normal columnar epithelium while foci of metaplastic squamous epithelium are seen at other places?",
        "ground_truth": "part of the endocervical mucosa",
        "generated_answer": "esophagus",
        "image_name": "test/test_0108.jpg",
        "answer_type": "OPEN",
        "question_type": "what",
        "Evaluation(1/0)": "        "
    },
    "300108003": {
        "question": "What is part of the endocervical mucosa lined by?",
        "ground_truth": "normal columnar epithelium",
        "generated_answer": "epithelium",
        "image_name": "test/test_0108.jpg",
        "answer_type": "OPEN",
        "question_type": "what",
        "Evaluation(1/0)": "        "
    },
    "300226000": {
        "question": "What show osseous metaplasia in the centre?",
        "ground_truth": "whorls composed of smooth muscle cells and fibroblasts",
        "generated_answer": "bone",
        "image_name": "test/test_0226.jpg",
        "answer_type": "OPEN",
        "question_type": "what",
        "Evaluation(1/0)": "        "
    },
    "300226001": {
        "question": "What are the whorls composed of?",
        "ground_truth": "smooth muscle cells and fibroblasts",
        "generated_answer": "skin",
        "image_name": "test/test_0226.jpg",
        "answer_type": "OPEN",
        "question_type": "what",
        "Evaluation(1/0)": "        "
    },
    "300134000": {
        "question": "What has core containing proteins, p24 and p18, two strands of viral rna, and enzyme reverse transcriptase?",
        "ground_truth": "the particle",
        "generated_answer": "virus",
        "image_name": "test/test_0134.jpg",
        "answer_type": "OPEN",
        "question_type": "what",
        "Evaluation(1/0)": "        "
    },
    "300134001": {
        "question": "How many strands does the particle have?",
        "ground_truth": "two",
        "generated_answer": "1",
        "image_name": "test/test_0134.jpg",
        "answer_type": "OPEN",
        "question_type": "how",
        "Evaluation(1/0)": "        "
    },
    "300134002": {
        "question": "The particle has core containing proteins, p24 and p18, how many strands of viral rna, and enzyme reverse transcriptase?",
        "ground_truth": "two",
        "generated_answer": "1",
        "image_name": "test/test_0134.jpg",
        "answer_type": "OPEN",
        "question_type": "the",
        "Evaluation(1/0)": "        "
    },
    "300134003": {
        "question": "What does the particle have containing proteins, p24 and p18, two strands of viral rna, and enzyme reverse transcriptase?",
        "ground_truth": "core transcriptase",
        "generated_answer": "virus",
        "image_name": "test/test_0134.jpg",
        "answer_type": "OPEN",
        "question_type": "what",
        "Evaluation(1/0)": "        "
    },
    "300134006": {
        "question": "What is studded with 2 viral glycoproteins, gp120 and gp41, in the positions shown?",
        "ground_truth": "bilayer lipid membrane",
        "generated_answer": "virus",
        "image_name": "test/test_0134.jpg",
        "answer_type": "OPEN",
        "question_type": "what",
        "Evaluation(1/0)": "        "
    },
    "300134007": {
        "question": "What is bilayer lipid membrane studded with?",
        "ground_truth": "2 viral glycoproteins",
        "generated_answer": "proteins",
        "image_name": "test/test_0134.jpg",
        "answer_type": "OPEN",
        "question_type": "what",
        "Evaluation(1/0)": "        "
    },
    "300231000": {
        "question": "What is further composed of double helix of two pleated sheets in the form of twin filaments separated by a clear space?",
        "ground_truth": "each fibril",
        "generated_answer": "dna",
        "image_name": "test/test_0231.jpg",
        "answer_type": "OPEN",
        "question_type": "what",
        "Evaluation(1/0)": "        "
    },
    "300231001": {
        "question": "What is each fibril further composed of?",
        "ground_truth": "double helix of two pleated sheets",
        "generated_answer": "cellulose",
        "image_name": "test/test_0231.jpg",
        "answer_type": "OPEN",
        "question_type": "what",
        "Evaluation(1/0)": "        "
    },
    "300231004": {
        "question": "What is further composed of two pleated sheets in the form of twin filaments separated by a clear space?",
        "ground_truth": "each fibril",
        "generated_answer": "mitochondria",
        "image_name": "test/test_0231.jpg",
        "answer_type": "OPEN",
        "question_type": "what",
        "Evaluation(1/0)": "        "
    },
    "300231006": {
        "question": "What has a pentagonal or doughnut profile?",
        "ground_truth": "p-component",
        "generated_answer": "cell",
        "image_name": "test/test_0231.jpg",
        "answer_type": "OPEN",
        "question_type": "what",
        "Evaluation(1/0)": "        "
    },
    "300231007": {
        "question": "What does p-component have?",
        "ground_truth": "pentagonal or doughnut profile",
        "generated_answer": "arrow",
        "image_name": "test/test_0231.jpg",
        "answer_type": "OPEN",
        "question_type": "what",
        "Evaluation(1/0)": "        "
    },
    "300231008": {
        "question": "Does p-component have a pentagonal or doughnut profile?",
        "ground_truth": "yes",
        "generated_answer": "pentagonal",
        "image_name": "test/test_0231.jpg",
        "answer_type": "CLOSED",
        "question_type": "does",
        "Evaluation(1/0)": "        "
    },
    "300231009": {
        "question": "Does these end components of chromosome have a pentagonal or doughnut profile?",
        "ground_truth": "no",
        "generated_answer": "pentagonal",
        "image_name": "test/test_0231.jpg",
        "answer_type": "CLOSED",
        "question_type": "does",
        "Evaluation(1/0)": "        "
    },
    "300231010": {
        "question": "What does c, x-ray crystallography and infra-red spectroscopy show?",
        "ground_truth": "fibrils having cross",
        "generated_answer": "molecular structure",
        "image_name": "test/test_0231.jpg",
        "answer_type": "OPEN",
        "question_type": "what",
        "Evaluation(1/0)": "        "
    },
    "300211000": {
        "question": "What stained red-pink Congophilia?",
        "ground_truth": "the amyloid deposits",
        "generated_answer": "blood",
        "image_name": "test/test_0211.jpg",
        "answer_type": "OPEN",
        "question_type": "what",
        "Evaluation(1/0)": "        "
    },
    "300211003": {
        "question": "What show apple-green birefringence?",
        "ground_truth": "congophilic areas",
        "generated_answer": "fibers",
        "image_name": "test/test_0211.jpg",
        "answer_type": "OPEN",
        "question_type": "what",
        "Evaluation(1/0)": "        "
    },
    "300211004": {
        "question": "What do the congophilic areas show?",
        "ground_truth": "apple-green birefringence",
        "generated_answer": "blood vessels",
        "image_name": "test/test_0211.jpg",
        "answer_type": "OPEN",
        "question_type": "what",
        "Evaluation(1/0)": "        "
    },
    "300211007": {
        "question": "What show birefringence?",
        "ground_truth": "the congophilic areas",
        "generated_answer": "birefringence",
        "image_name": "test/test_0211.jpg",
        "answer_type": "OPEN",
        "question_type": "what",
        "Evaluation(1/0)": "        "
    },
    "300188000": {
        "question": "What are seen mainly in the glomerular capillary tuft?",
        "ground_truth": "the amyloid deposits",
        "generated_answer": "capillary",
        "image_name": "test/test_0188.jpg",
        "answer_type": "OPEN",
        "question_type": "what",
        "Evaluation(1/0)": "        "
    },
    "300188001": {
        "question": "Where are the amyloid deposits seen?",
        "ground_truth": "glomerular capillary tuft",
        "generated_answer": "brain",
        "image_name": "test/test_0188.jpg",
        "answer_type": "OPEN",
        "question_type": "where",
        "Evaluation(1/0)": "        "
    },
    "300188004": {
        "question": "What casts in the tubular lumina, and in the arterial wall producing luminal narrowing?",
        "ground_truth": "amyloid",
        "generated_answer": "plaque",
        "image_name": "test/test_0188.jpg",
        "answer_type": "OPEN",
        "question_type": "what",
        "Evaluation(1/0)": "        "
    },
    "300188007": {
        "question": "What are also present in peritubular connective tissue producing atrophic tubules?",
        "ground_truth": "the deposits",
        "generated_answer": "fibroblasts",
        "image_name": "test/test_0188.jpg",
        "answer_type": "OPEN",
        "question_type": "what",
        "Evaluation(1/0)": "        "
    },
    "300188008": {
        "question": "Where are the deposits producing atrophic tubules present?",
        "ground_truth": "peritubular connective tissue",
        "generated_answer": "kidney",
        "image_name": "test/test_0188.jpg",
        "answer_type": "OPEN",
        "question_type": "where",
        "Evaluation(1/0)": "        "
    },
    "300210000": {
        "question": "What is extensive in the space of Disse causing compression and pressure atrophy of hepatocytes?",
        "ground_truth": "deposition",
        "generated_answer": "fibrosis",
        "image_name": "test/test_0210.jpg",
        "answer_type": "OPEN",
        "question_type": "what",
        "Evaluation(1/0)": "        "
    },
    "300210001": {
        "question": "Where the deposition is extensive causing compression and pressure atrophy of hepatocytes?",
        "ground_truth": "in the space of disse",
        "generated_answer": "liver",
        "image_name": "test/test_0210.jpg",
        "answer_type": "OPEN",
        "question_type": "where",
        "Evaluation(1/0)": "        "
    },
    "300210004": {
        "question": "What shows congophilia which under polarising microscopy?",
        "ground_truth": "congo red staining",
        "generated_answer": "blood vessels",
        "image_name": "test/test_0210.jpg",
        "answer_type": "OPEN",
        "question_type": "what",
        "Evaluation(1/0)": "        "
    },
    "300210005": {
        "question": "What does  congo red staining show?",
        "ground_truth": "congophilia which under polarising microscopy",
        "generated_answer": "nucleus",
        "image_name": "test/test_0210.jpg",
        "answer_type": "OPEN",
        "question_type": "what",
        "Evaluation(1/0)": "        "
    },
    "300210009": {
        "question": "What shows apple-green birefringence?",
        "ground_truth": "the figure",
        "generated_answer": "birefringence",
        "image_name": "test/test_0210.jpg",
        "answer_type": "OPEN",
        "question_type": "what",
        "Evaluation(1/0)": "        "
    },
    "300230000": {
        "question": "What is involved in the pathogenesis of cardiac oedema?",
        "ground_truth": "mechanisms",
        "generated_answer": "cardiac oedema is a condition in which fluid accumulates in the tissues of the",
        "image_name": "test/test_0230.jpg",
        "answer_type": "OPEN",
        "question_type": "what",
        "Evaluation(1/0)": "        "
    },
    "300230001": {
        "question": "What is mechanisms involved in?",
        "ground_truth": "oedema",
        "generated_answer": "mechanisms involved",
        "image_name": "test/test_0230.jpg",
        "answer_type": "OPEN",
        "question_type": "what",
        "Evaluation(1/0)": "        "
    },
    "300011000": {
        "question": "What shows mild fatty change of liver cells?",
        "ground_truth": "the peripheral zone",
        "generated_answer": "liver cells",
        "image_name": "test/test_0011.jpg",
        "answer_type": "OPEN",
        "question_type": "what",
        "Evaluation(1/0)": "        "
    },
    "300011001": {
        "question": "What does the peripheral zone show?",
        "ground_truth": "mild fatty change of liver cells",
        "generated_answer": "peripheral zone",
        "image_name": "test/test_0011.jpg",
        "answer_type": "OPEN",
        "question_type": "what",
        "Evaluation(1/0)": "        "
    },
    "300011004": {
        "question": "What shows marked degeneration and necrosis of hepatocytes accompanied by haemorrhage while the peripheral zone shows mild fatty change of liver cells?",
        "ground_truth": "centrilobular zone",
        "generated_answer": "cirrhosis",
        "image_name": "test/test_0011.jpg",
        "answer_type": "OPEN",
        "question_type": "what",
        "Evaluation(1/0)": "        "
    },
    "300011005": {
        "question": "What does the centrilobular zone show?",
        "ground_truth": "marked degeneration and necrosis of hepatocytes accompanied by haemorrhage",
        "generated_answer": "centrilobular zone",
        "image_name": "test/test_0011.jpg",
        "answer_type": "OPEN",
        "question_type": "what",
        "Evaluation(1/0)": "        "
    },
    "300065000": {
        "question": "What are dilated and congested?",
        "ground_truth": "the sinuses",
        "generated_answer": "blood vessels",
        "image_name": "test/test_0065.jpg",
        "answer_type": "OPEN",
        "question_type": "what",
        "Evaluation(1/0)": "        "
    },
    "300065003": {
        "question": "What is there increased in the red pulp, capsule and the trabeculae?",
        "ground_truth": "fibrosis trabeculae",
        "generated_answer": "blood",
        "image_name": "test/test_0065.jpg",
        "answer_type": "OPEN",
        "question_type": "what",
        "Evaluation(1/0)": "        "
    },
    "300268000": {
        "question": "What is the color of the firm areas with base on the pleura?",
        "ground_truth": "dark tan",
        "generated_answer": "brown",
        "image_name": "test/test_0268.jpg",
        "answer_type": "OPEN",
        "question_type": "what",
        "Evaluation(1/0)": "        "
    },
    "300268001": {
        "question": "What shows dark tan firm areas with base on the pleura?",
        "ground_truth": "the sectioned surface",
        "generated_answer": "pleural plaques",
        "image_name": "test/test_0268.jpg",
        "answer_type": "OPEN",
        "question_type": "what",
        "Evaluation(1/0)": "        "
    },
    "300268002": {
        "question": "What does the sectioned surface show with?",
        "ground_truth": "base on the pleura",
        "generated_answer": "wood",
        "image_name": "test/test_0268.jpg",
        "answer_type": "OPEN",
        "question_type": "what",
        "Evaluation(1/0)": "        "
    },
    "300268003": {
        "question": "How does the sectioned surface show dark tan firm areas?",
        "ground_truth": "with base on the pleura",
        "generated_answer": "fossilized",
        "image_name": "test/test_0268.jpg",
        "answer_type": "OPEN",
        "question_type": "how",
        "Evaluation(1/0)": "        "
    },
    "300252000": {
        "question": "What shows ghostal veoli filled with blood?",
        "ground_truth": "infarcted area",
        "generated_answer": "image",
        "image_name": "test/test_0252.jpg",
        "answer_type": "OPEN",
        "question_type": "what",
        "Evaluation(1/0)": "        "
    },
    "300252001": {
        "question": "What does infarcted area show?",
        "ground_truth": "ghostal veoli filled with blood",
        "generated_answer": "infarction",
        "image_name": "test/test_0252.jpg",
        "answer_type": "OPEN",
        "question_type": "what",
        "Evaluation(1/0)": "        "
    },
    "300297000": {
        "question": "What show typical coagulative necrosis?",
        "ground_truth": "renal tubules and glomeruli",
        "generated_answer": "red",
        "image_name": "test/test_0297.jpg",
        "answer_type": "OPEN",
        "question_type": "what",
        "Evaluation(1/0)": "        "
    },
    "300297001": {
        "question": "What do renal tubules and glomeruli show?",
        "ground_truth": "typical coagulative necrosis",
        "generated_answer": "renal tubules and glomeruli are shown in the image.",
        "image_name": "test/test_0297.jpg",
        "answer_type": "OPEN",
        "question_type": "what",
        "Evaluation(1/0)": "        "
    },
    "300297004": {
        "question": "Where is acute inflammatory infiltrate at?",
        "ground_truth": "the periphery of the infarct",
        "generated_answer": "lungs",
        "image_name": "test/test_0297.jpg",
        "answer_type": "OPEN",
        "question_type": "where",
        "Evaluation(1/0)": "        "
    },
    "300297005": {
        "question": "What is there at the periphery of the infarct?",
        "ground_truth": "acute inflammatory",
        "generated_answer": "blood vessel",
        "image_name": "test/test_0297.jpg",
        "answer_type": "OPEN",
        "question_type": "what",
        "Evaluation(1/0)": "        "
    },
    "300136000": {
        "question": "What are predominantly seen in lymph nodes and throughout lung parenchyma?",
        "ground_truth": "the lesions",
        "generated_answer": "red blood cells",
        "image_name": "test/test_0136.jpg",
        "answer_type": "OPEN",
        "question_type": "what",
        "Evaluation(1/0)": "        "
    },
    "300136001": {
        "question": "What are the lesions predominantly seen in?",
        "ground_truth": "lymph nodes and throughout lung parenchyma",
        "generated_answer": "liver",
        "image_name": "test/test_0136.jpg",
        "answer_type": "OPEN",
        "question_type": "what",
        "Evaluation(1/0)": "        "
    },
    "300153002": {
        "question": "What is also seen in the photomicrograph?",
        "ground_truth": "giant cell with inclusions",
        "generated_answer": "tumor",
        "image_name": "test/test_0153.jpg",
        "answer_type": "OPEN",
        "question_type": "what",
        "Evaluation(1/0)": "        "
    },
    "300153003": {
        "question": "What is a giant cell with inclusions seen in?",
        "ground_truth": "photomicrograph",
        "generated_answer": "lung",
        "image_name": "test/test_0153.jpg",
        "answer_type": "OPEN",
        "question_type": "what",
        "Evaluation(1/0)": "        "
    },
    "300107000": {
        "question": "What represents cell cycle for stable cells?",
        "ground_truth": "circle shown with yellow-orange line",
        "generated_answer": "circle",
        "image_name": "test/test_0107.jpg",
        "answer_type": "OPEN",
        "question_type": "what",
        "Evaluation(1/0)": "        "
    },
    "300107003": {
        "question": "What represents cell cycle for labile cells?",
        "ground_truth": "the particle",
        "generated_answer": "circle",
        "image_name": "test/test_0107.jpg",
        "answer_type": "OPEN",
        "question_type": "what",
        "Evaluation(1/0)": "        "
    },
    "300107004": {
        "question": "What is the inner circle shown with?",
        "ground_truth": "green line",
        "generated_answer": "blood",
        "image_name": "test/test_0107.jpg",
        "answer_type": "OPEN",
        "question_type": "what",
        "Evaluation(1/0)": "        "
    },
    "300107007": {
        "question": "What represents cell cycle for permanent cells?",
        "ground_truth": "circle shown with red line",
        "generated_answer": "circle",
        "image_name": "test/test_0107.jpg",
        "answer_type": "OPEN",
        "question_type": "what",
        "Evaluation(1/0)": "        "
    },
    "300107008": {
        "question": "What is the circle shown with?",
        "ground_truth": "red line represents cell cycle for permanent cells",
        "generated_answer": "arrows",
        "image_name": "test/test_0107.jpg",
        "answer_type": "OPEN",
        "question_type": "what",
        "Evaluation(1/0)": "        "
    },
    "300128000": {
        "question": "What has inflammatory cell infiltrate, newly formed blood vessels and young fibrous tissue in loose matrix?",
        "ground_truth": "active granulation tissue",
        "generated_answer": "granulation tissue",
        "image_name": "test/test_0128.jpg",
        "answer_type": "OPEN",
        "question_type": "what",
        "Evaluation(1/0)": "        "
    },
    "300128001": {
        "question": "What does ctive granulation tissue have?",
        "ground_truth": "inflammatory cell infiltrate",
        "generated_answer": "blood vessels",
        "image_name": "test/test_0128.jpg",
        "answer_type": "OPEN",
        "question_type": "what",
        "Evaluation(1/0)": "        "
    },
    "300236000": {
        "question": "Where is inflammatory response from?",
        "ground_truth": "the margins",
        "generated_answer": "skin",
        "image_name": "test/test_0236.jpg",
        "answer_type": "OPEN",
        "question_type": "where",
        "Evaluation(1/0)": "        "
    },
    "300236003": {
        "question": "What are filled with blood clot?",
        "ground_truth": "the open wound",
        "generated_answer": "veins",
        "image_name": "test/test_0236.jpg",
        "answer_type": "OPEN",
        "question_type": "what",
        "Evaluation(1/0)": "        "
    },
    "300236004": {
        "question": "What are the incised wound as well as suture track on either side filled with?",
        "ground_truth": "blood clot",
        "generated_answer": "blood",
        "image_name": "test/test_0236.jpg",
        "answer_type": "OPEN",
        "question_type": "what",
        "Evaluation(1/0)": "        "
    },
    "300236007": {
        "question": "What migrate along the incised margin on either side as well as around the suture track?",
        "ground_truth": "spurs of epidermal cells",
        "generated_answer": "blood vessels",
        "image_name": "test/test_0236.jpg",
        "answer_type": "OPEN",
        "question_type": "what",
        "Evaluation(1/0)": "        "
    },
    "300236012": {
        "question": "What at around 7th day results in scar tissue at the sites of incision and suture track?",
        "ground_truth": "removal of suture",
        "generated_answer": "collagen",
        "image_name": "test/test_0236.jpg",
        "answer_type": "OPEN",
        "question_type": "what",
        "Evaluation(1/0)": "        "
    },
    "300236013": {
        "question": "When does removal of suture result in?",
        "ground_truth": "around 7th day",
        "generated_answer": "scarring",
        "image_name": "test/test_0236.jpg",
        "answer_type": "OPEN",
        "question_type": "when",
        "Evaluation(1/0)": "        "
    },
    "300163000": {
        "question": "What is contrasted with normal basal polarity in columnar epithelium?",
        "ground_truth": "microscopic appearance of loss of nuclear polarity",
        "generated_answer": "abnormal apical polarity",
        "image_name": "test/test_0163.jpg",
        "answer_type": "OPEN",
        "question_type": "what",
        "Evaluation(1/0)": "        "
    },
    "300163001": {
        "question": "How is microscopic appearance of loss of nuclear polarity contrasted ?",
        "ground_truth": "with normal basal polarity in columnar epithelium",
        "generated_answer": "microscopic appearance of loss of nuclear polarity is contrasted by the presence of a nucleus",
        "image_name": "test/test_0163.jpg",
        "answer_type": "OPEN",
        "question_type": "how",
        "Evaluation(1/0)": "        "
    },
    "300149000": {
        "question": "What is surrounded by increased fat?",
        "ground_truth": "matted mass of lymph nodes",
        "generated_answer": "meat",
        "image_name": "test/test_0149.jpg",
        "answer_type": "OPEN",
        "question_type": "what",
        "Evaluation(1/0)": "        "
    },
    "300149001": {
        "question": "What is matted mass of lymph nodes surrounded by?",
        "ground_truth": "increased fat",
        "generated_answer": "skin",
        "image_name": "test/test_0149.jpg",
        "answer_type": "OPEN",
        "question_type": "what",
        "Evaluation(1/0)": "        "
    },
    "300126000": {
        "question": "What are released into the cytosol?",
        "ground_truth": "viral rna genome",
        "generated_answer": "enzymes",
        "image_name": "test/test_0126.jpg",
        "answer_type": "OPEN",
        "question_type": "what",
        "Evaluation(1/0)": "        "
    },
    "300126001": {
        "question": "What are viral rna genome as well as reverse transcriptase released into?",
        "ground_truth": "the cytosol",
        "generated_answer": "cytoplasm",
        "image_name": "test/test_0126.jpg",
        "answer_type": "OPEN",
        "question_type": "what",
        "Evaluation(1/0)": "        "
    },
    "300126004": {
        "question": "What fuses with the plasma membrane of the host cell?",
        "ground_truth": "the viral envelope",
        "generated_answer": "virus",
        "image_name": "test/test_0126.jpg",
        "answer_type": "OPEN",
        "question_type": "what",
        "Evaluation(1/0)": "        "
    },
    "300126005": {
        "question": "How does the viral envelope fuse with?",
        "ground_truth": "the plasma membrane of the host cell",
        "generated_answer": "membrane",
        "image_name": "test/test_0126.jpg",
        "answer_type": "OPEN",
        "question_type": "how",
        "Evaluation(1/0)": "        "
    },
    "300309000": {
        "question": "What is based on size and location of centromere?",
        "ground_truth": "classification chromosomes",
        "generated_answer": "chromosome",
        "image_name": "test/test_0309.jpg",
        "answer_type": "OPEN",
        "question_type": "what",
        "Evaluation(1/0)": "        "
    },
    "300309001": {
        "question": "What is classification of chromosomes based on?",
        "ground_truth": "size and location centromere",
        "generated_answer": "number",
        "image_name": "test/test_0309.jpg",
        "answer_type": "OPEN",
        "question_type": "what",
        "Evaluation(1/0)": "        "
    },
    "300294000": {
        "question": "What shows koilocytes having abundant vacuolated cytoplasm and nuclear enlargement ?",
        "ground_truth": "smear",
        "generated_answer": "koilocytes",
        "image_name": "test/test_0294.jpg",
        "answer_type": "OPEN",
        "question_type": "what",
        "Evaluation(1/0)": "        "
    },
    "300294001": {
        "question": "What does the smear show?",
        "ground_truth": "koilocytes having abundant vacuolated cytoplasm and nuclear enlargement",
        "generated_answer": "bacteria",
        "image_name": "test/test_0294.jpg",
        "answer_type": "OPEN",
        "question_type": "what",
        "Evaluation(1/0)": "        "
    },
    "300275000": {
        "question": "How is the number there of malignant cells scattered singly or in small clusters having characteristic cytoplasmic vacuoles, nuclear hyperchromasia and prominent nucleoli?",
        "ground_truth": "large",
        "generated_answer": "scattered",
        "image_name": "test/test_0275.jpg",
        "answer_type": "OPEN",
        "question_type": "how",
        "Evaluation(1/0)": "        "
    },
    "300053000": {
        "question": "What is there of the nuclear chromatin which is eventually extruded from the cell at the late erythroblast stage?",
        "ground_truth": "progressive condensation of the nuclear chromatin",
        "generated_answer": "nucleus",
        "image_name": "test/test_0053.jpg",
        "answer_type": "OPEN",
        "question_type": "what",
        "Evaluation(1/0)": "        "
    },
    "300053002": {
        "question": "What contains progressively less rna and more haemoglobin?",
        "ground_truth": "the cytoplasm",
        "generated_answer": "red blood cell",
        "image_name": "test/test_0053.jpg",
        "answer_type": "OPEN",
        "question_type": "what",
        "Evaluation(1/0)": "        "
    },
    "300053003": {
        "question": "What does the cytoplasm contain?",
        "ground_truth": "progressively less rna and more haemoglobin",
        "generated_answer": "organelles",
        "image_name": "test/test_0053.jpg",
        "answer_type": "OPEN",
        "question_type": "what",
        "Evaluation(1/0)": "        "
    },
    "300254000": {
        "question": "What is there?",
        "ground_truth": "moderate microcytosis and hypochromia",
        "generated_answer": "blood",
        "image_name": "test/test_0254.jpg",
        "answer_type": "OPEN",
        "question_type": "what",
        "Evaluation(1/0)": "        "
    },
    "300254003": {
        "question": "What aspirate shows micronormoblastic erythropoiesis?",
        "ground_truth": "examination of bone marrow",
        "generated_answer": "2",
        "image_name": "test/test_0254.jpg",
        "answer_type": "OPEN",
        "question_type": "what",
        "Evaluation(1/0)": "        "
    },
    "300307000": {
        "question": "These rigid spherical cells lose whose cell membrane further during passage through the spleen?",
        "ground_truth": "their",
        "generated_answer": "red blood cell",
        "image_name": "test/test_0307.jpg",
        "answer_type": "OPEN",
        "question_type": "these",
        "Evaluation(1/0)": "        "
    },
    "300307001": {
        "question": "D lose whose cell membrane further during passage through the spleen?",
        "ground_truth": "their",
        "generated_answer": "red blood cell",
        "image_name": "test/test_0307.jpg",
        "answer_type": "OPEN",
        "question_type": "d",
        "Evaluation(1/0)": "        "
    },
    "300307002": {
        "question": "What result in defect in anchoring of lipid bilayer of the membrane to the underlying cytoskeleton?",
        "ground_truth": "mutations in membrane proteins-alpha-spectrin",
        "generated_answer": "defect",
        "image_name": "test/test_0307.jpg",
        "answer_type": "OPEN",
        "question_type": "what",
        "Evaluation(1/0)": "        "
    },
    "300307005": {
        "question": "What results in spherical contour and small size so as to contain the given volume of haemoglobin in the deformed red cell?",
        "ground_truth": "this",
        "generated_answer": "deformation",
        "image_name": "test/test_0307.jpg",
        "answer_type": "OPEN",
        "question_type": "what",
        "Evaluation(1/0)": "        "
    },
    "300307008": {
        "question": "What lose their cell membrane further during passage through the spleen?",
        "ground_truth": "these rigid spherical cells",
        "generated_answer": "red blood cells",
        "image_name": "test/test_0307.jpg",
        "answer_type": "OPEN",
        "question_type": "what",
        "Evaluation(1/0)": "        "
    },
    "300307009": {
        "question": "What do these rigid spherical cells lose?",
        "ground_truth": "their cell membrane further during passage through the spleen",
        "generated_answer": "membrane",
        "image_name": "test/test_0307.jpg",
        "answer_type": "OPEN",
        "question_type": "what",
        "Evaluation(1/0)": "        "
    },
    "300307013": {
        "question": "What produces a circulating subpopulation of hyperspheroidal spherocytes while splenic macrophages in large numbers phagocytose defective red cells causing splenomegaly?",
        "ground_truth": "this",
        "generated_answer": "splenic macrophages",
        "image_name": "test/test_0307.jpg",
        "answer_type": "OPEN",
        "question_type": "what",
        "Evaluation(1/0)": "        "
    },
    "300307014": {
        "question": "What does this produce?",
        "ground_truth": "a circulating subpopulation of hyperspheroidal spherocytes",
        "generated_answer": "blood",
        "image_name": "test/test_0307.jpg",
        "answer_type": "OPEN",
        "question_type": "what",
        "Evaluation(1/0)": "        "
    },
    "300307017": {
        "question": "When do these rigid spherical cells lose their cell membrane further?",
        "ground_truth": "during passage through the spleen",
        "generated_answer": "during cell division",
        "image_name": "test/test_0307.jpg",
        "answer_type": "OPEN",
        "question_type": "when",
        "Evaluation(1/0)": "        "
    },
    "300307018": {
        "question": "When do d lose their cell membrane further?",
        "ground_truth": "during passage through the spleen",
        "generated_answer": "during cell division",
        "image_name": "test/test_0307.jpg",
        "answer_type": "OPEN",
        "question_type": "when",
        "Evaluation(1/0)": "        "
    },
    "300307019": {
        "question": "When do these rigid spherical cells lose their cell membrane further?",
        "ground_truth": "during passage through the spleen",
        "generated_answer": "during cell division",
        "image_name": "test/test_0307.jpg",
        "answer_type": "OPEN",
        "question_type": "when",
        "Evaluation(1/0)": "        "
    },
    "300057000": {
        "question": "What shows crescent shaped elongated red blood cells, a few target cells and a few erythroblasts?",
        "ground_truth": "pbf",
        "generated_answer": "bone marrow",
        "image_name": "test/test_0057.jpg",
        "answer_type": "OPEN",
        "question_type": "what",
        "Evaluation(1/0)": "        "
    },
    "300280000": {
        "question": "What is accompanied with late precursors of myeloid series?",
        "ground_truth": "peripheral blood film showing marked neutrophilic leucocytosis",
        "generated_answer": "myeloid series",
        "image_name": "test/test_0280.jpg",
        "answer_type": "OPEN",
        "question_type": "what",
        "Evaluation(1/0)": "        "
    },
    "300280001": {
        "question": "What do peripheral blood film show?",
        "ground_truth": "marked neutrophilic leucocytosis accompanied with late precursors of myeloid series",
        "generated_answer": "blood",
        "image_name": "test/test_0280.jpg",
        "answer_type": "OPEN",
        "question_type": "what",
        "Evaluation(1/0)": "        "
    },
    "300280002": {
        "question": "What is higher as demonstrated by this cytochemical stain?",
        "ground_truth": "neutrophil (or leucocyte) alkaline phosphatase (nap or lap) activity",
        "generated_answer": "nucleus",
        "image_name": "test/test_0280.jpg",
        "answer_type": "OPEN",
        "question_type": "what",
        "Evaluation(1/0)": "        "
    },
    "300248000": {
        "question": "What shows the morphologic variant of RS cell seen more often in particular histologic type?",
        "ground_truth": "the inset on right side of each type",
        "generated_answer": "a",
        "image_name": "test/test_0248.jpg",
        "answer_type": "OPEN",
        "question_type": "what",
        "Evaluation(1/0)": "        "
    },
    "300248001": {
        "question": "What does the inset on right side of each type show?",
        "ground_truth": "the morphologic variant of rs cell seen more often in particular histologic type",
        "generated_answer": "cell",
        "image_name": "test/test_0248.jpg",
        "answer_type": "OPEN",
        "question_type": "what",
        "Evaluation(1/0)": "        "
    },
    "300085000": {
        "question": "What are large, with round to convoluted nuclei having high n/c ratio and no cytoplasmic granularity?",
        "ground_truth": "the cells",
        "generated_answer": "lymphocytes",
        "image_name": "test/test_0085.jpg",
        "answer_type": "OPEN",
        "question_type": "what",
        "Evaluation(1/0)": "        "
    },
    "300228000": {
        "question": "What shows uniform cells having high mitotic rate?",
        "ground_truth": "the tumor",
        "generated_answer": "leopard",
        "image_name": "test/test_0228.jpg",
        "answer_type": "OPEN",
        "question_type": "what",
        "Evaluation(1/0)": "        "
    },
    "300228001": {
        "question": "What does the tumour show?",
        "ground_truth": "uniform cells having high mitotic rate",
        "generated_answer": "cancer",
        "image_name": "test/test_0228.jpg",
        "answer_type": "OPEN",
        "question_type": "what",
        "Evaluation(1/0)": "        "
    },
    "300206001": {
        "question": "What is seen in hypertension?",
        "ground_truth": "three forms of arteriolosclerosis",
        "generated_answer": "hypertension",
        "image_name": "test/test_0206.jpg",
        "answer_type": "OPEN",
        "question_type": "what",
        "Evaluation(1/0)": "        "
    },
    "300206002": {
        "question": "Where is diagrammatic representation of three forms of arteriolosclerosis seen?",
        "ground_truth": "in hypertension",
        "generated_answer": "book",
        "image_name": "test/test_0206.jpg",
        "answer_type": "OPEN",
        "question_type": "where",
        "Evaluation(1/0)": "        "
    },
    "300110000": {
        "question": "There is narrowing of the lumen of coronary due to fully developed atheromatous plaque which has dystrophic calcification in whose core ?",
        "ground_truth": "its",
        "generated_answer": "coronary artery",
        "image_name": "test/test_0110.jpg",
        "answer_type": "OPEN",
        "question_type": "there",
        "Evaluation(1/0)": "        "
    },
    "300175000": {
        "question": "What is there in the media and adventitia?",
        "ground_truth": "endarteritis and periarteritis of the vasa vasorum",
        "generated_answer": "blood",
        "image_name": "test/test_0175.jpg",
        "answer_type": "OPEN",
        "question_type": "what",
        "Evaluation(1/0)": "        "
    },
    "300175003": {
        "question": "What is there of plasma cells, lymphocytes and macrophages?",
        "ground_truth": "perivascular infiltrate",
        "generated_answer": "3",
        "image_name": "test/test_0175.jpg",
        "answer_type": "OPEN",
        "question_type": "what",
        "Evaluation(1/0)": "        "
    },
    "300176000": {
        "question": "What is limited to descending aorta?",
        "ground_truth": "stanford type b",
        "generated_answer": "blood flow",
        "image_name": "test/test_0176.jpg",
        "answer_type": "OPEN",
        "question_type": "what",
        "Evaluation(1/0)": "        "
    },
    "300176001": {
        "question": "What is Stanford type B limited to?",
        "ground_truth": "descending aorta",
        "generated_answer": "heart",
        "image_name": "test/test_0176.jpg",
        "answer_type": "OPEN",
        "question_type": "what",
        "Evaluation(1/0)": "        "
    },
    "300176004": {
        "question": "What only includes DeBakey 's type I and II?",
        "ground_truth": "stanford type a involving ascending aorta",
        "generated_answer": "aortic valve",
        "image_name": "test/test_0176.jpg",
        "answer_type": "OPEN",
        "question_type": "what",
        "Evaluation(1/0)": "        "
    },
    "300213000": {
        "question": "What is increased?",
        "ground_truth": "weight of the heart",
        "generated_answer": "size",
        "image_name": "test/test_0213.jpg",
        "answer_type": "OPEN",
        "question_type": "what",
        "Evaluation(1/0)": "        "
    },
    "300088000": {
        "question": "What is there?",
        "ground_truth": "patchy myocardial fibrosis",
        "generated_answer": "blood cells",
        "image_name": "test/test_0088.jpg",
        "answer_type": "OPEN",
        "question_type": "what",
        "Evaluation(1/0)": "        "
    },
    "300088001": {
        "question": "What is there, especially around small blood vessels in the interstitium?",
        "ground_truth": "patchy myocardial fibrosis",
        "generated_answer": "red blood cells",
        "image_name": "test/test_0088.jpg",
        "answer_type": "OPEN",
        "question_type": "what",
        "Evaluation(1/0)": "        "
    },
    "300156000": {
        "question": "B irregularly scarred mitral valve leaving a fish-mouth or buttonhole opening between whose two cusps black arrow ?",
        "ground_truth": "its",
        "generated_answer": "a",
        "image_name": "test/test_0156.jpg",
        "answer_type": "OPEN",
        "question_type": "b",
        "Evaluation(1/0)": "        "
    },
    "300156001": {
        "question": "What are shown as seen from the left ventricular surface?",
        "ground_truth": "vegetations on aortic valve",
        "generated_answer": "heart",
        "image_name": "test/test_0156.jpg",
        "answer_type": "OPEN",
        "question_type": "what",
        "Evaluation(1/0)": "        "
    },
    "300156002": {
        "question": "What are the location of vegetations on mitral valve shown as?",
        "ground_truth": "viewed from the left atrium",
        "generated_answer": "red",
        "image_name": "test/test_0156.jpg",
        "answer_type": "OPEN",
        "question_type": "what",
        "Evaluation(1/0)": "        "
    },
    "300156005": {
        "question": "What show irregularly scarred mitral valve leaving a fish-mouth or buttonhole opening between its two cusps?",
        "ground_truth": "opened up  chambers and valves of the left heart",
        "generated_answer": "heart",
        "image_name": "test/test_0156.jpg",
        "answer_type": "OPEN",
        "question_type": "what",
        "Evaluation(1/0)": "        "
    },
    "300156006": {
        "question": "What shows tiny firm granular vegetations?",
        "ground_truth": "free surface and margin of the mitral valve",
        "generated_answer": "image",
        "image_name": "test/test_0156.jpg",
        "answer_type": "OPEN",
        "question_type": "what",
        "Evaluation(1/0)": "        "
    },
    "300156007": {
        "question": "What does the free surface and margin of the mitral valve show?",
        "ground_truth": "tiny firm granular vegetations",
        "generated_answer": "valve",
        "image_name": "test/test_0156.jpg",
        "answer_type": "OPEN",
        "question_type": "what",
        "Evaluation(1/0)": "        "
    },
    "300157000": {
        "question": "What are there?",
        "ground_truth": "alternate areas of collapsed and dilated alveolar spaces",
        "generated_answer": "cells",
        "image_name": "test/test_0157.jpg",
        "answer_type": "OPEN",
        "question_type": "what",
        "Evaluation(1/0)": "        "
    },
    "300157001": {
        "question": "What are there of collapsed and dilated alveolar spaces, many of which are lined by eosinophilic hyaline membranes?",
        "ground_truth": "alternate areas",
        "generated_answer": "1",
        "image_name": "test/test_0157.jpg",
        "answer_type": "OPEN",
        "question_type": "what",
        "Evaluation(1/0)": "        "
    },
    "300281000": {
        "question": "What are seen?",
        "ground_truth": "thick-walled dilated cavities with cartilaginous wall",
        "generated_answer": "lung",
        "image_name": "test/test_0281.jpg",
        "answer_type": "OPEN",
        "question_type": "what",
        "Evaluation(1/0)": "        "
    },
    "300281001": {
        "question": "What are many thick-walled dilated cavities with?",
        "ground_truth": "cartilaginous wall",
        "generated_answer": "blood",
        "image_name": "test/test_0281.jpg",
        "answer_type": "OPEN",
        "question_type": "what",
        "Evaluation(1/0)": "        "
    },
    "300063000": {
        "question": "What are seen surrounding respiratory bronchioles?",
        "ground_truth": "coal macules composed of aggregates of dust-laden macrophages and collagens",
        "generated_answer": "epithelial cells",
        "image_name": "test/test_0063.jpg",
        "answer_type": "OPEN",
        "question_type": "what",
        "Evaluation(1/0)": "        "
    },
    "300063001": {
        "question": "What are coal macules composed of?",
        "ground_truth": "aggregates of dust-laden macrophages and collagens are seen surrounding respiratory bronchioles",
        "generated_answer": "melanin",
        "image_name": "test/test_0063.jpg",
        "answer_type": "OPEN",
        "question_type": "what",
        "Evaluation(1/0)": "        "
    },
    "300063004": {
        "question": "What are distended?",
        "ground_truth": "alveoli and respiratory bronchioles surrounding the coal macule",
        "generated_answer": "vessels",
        "image_name": "test/test_0063.jpg",
        "answer_type": "OPEN",
        "question_type": "what",
        "Evaluation(1/0)": "        "
    },
    "300062000": {
        "question": "What are lined by cuboidal to tall columnar and mucin-secreting tumour cells with papillary growth pattern?",
        "ground_truth": "alveolar walls",
        "generated_answer": "mucin-secreting tumour cells",
        "image_name": "test/test_0062.jpg",
        "answer_type": "OPEN",
        "question_type": "what",
        "Evaluation(1/0)": "        "
    },
    "300062001": {
        "question": "What are the alveolar walls lined by?",
        "ground_truth": "cuboidal to tall columnar and mucin-secreting tumour cells with papillary growth pattern",
        "generated_answer": "epithelial cells",
        "image_name": "test/test_0062.jpg",
        "answer_type": "OPEN",
        "question_type": "what",
        "Evaluation(1/0)": "        "
    },
    "300064000": {
        "question": "What are replaced by multiple, variable-sized, circumscribed nodular masses which are grey-white in colour?",
        "ground_truth": "large parts of the lung parenchyma",
        "generated_answer": "kidneys",
        "image_name": "test/test_0064.jpg",
        "answer_type": "OPEN",
        "question_type": "what",
        "Evaluation(1/0)": "        "
    },
    "300064001": {
        "question": "What are large parts of the lung parenchyma replaced by?",
        "ground_truth": "multiple",
        "generated_answer": "tumor",
        "image_name": "test/test_0064.jpg",
        "answer_type": "OPEN",
        "question_type": "what",
        "Evaluation(1/0)": "        "
    },
    "300262000": {
        "question": "What are present in sporangia as well as are intermingled in the inflammatory cell infiltrate?",
        "ground_truth": "spores",
        "generated_answer": "sporangia",
        "image_name": "test/test_0262.jpg",
        "answer_type": "OPEN",
        "question_type": "what",
        "Evaluation(1/0)": "        "
    },
    "300262001": {
        "question": "What are the spores present in?",
        "ground_truth": "sporangia as well as intermingled in the inflammatory cell infiltrate",
        "generated_answer": "tissue",
        "image_name": "test/test_0262.jpg",
        "answer_type": "OPEN",
        "question_type": "what",
        "Evaluation(1/0)": "        "
    },
    "300069001": {
        "question": "What show superficial invasive islands of malignant cells in the subepithelial soft tissues?",
        "ground_truth": "a few areas",
        "generated_answer": "tumor",
        "image_name": "test/test_0069.jpg",
        "answer_type": "OPEN",
        "question_type": "what",
        "Evaluation(1/0)": "        "
    },
    "300069002": {
        "question": "What do a few areas show?",
        "ground_truth": "superficial invasive islands of malignant cells",
        "generated_answer": "tumor",
        "image_name": "test/test_0069.jpg",
        "answer_type": "OPEN",
        "question_type": "what",
        "Evaluation(1/0)": "        "
    },
    "300007000": {
        "question": "What is also seen in the wall?",
        "ground_truth": "a partly formed unerupted tooth",
        "generated_answer": "blood vessel",
        "image_name": "test/test_0007.jpg",
        "answer_type": "OPEN",
        "question_type": "what",
        "Evaluation(1/0)": "        "
    },
    "300007001": {
        "question": "Where is a partly formed unerupted tooth seen in?",
        "ground_truth": "wall",
        "generated_answer": "brain",
        "image_name": "test/test_0007.jpg",
        "answer_type": "OPEN",
        "question_type": "where",
        "Evaluation(1/0)": "        "
    },
    "300007004": {
        "question": "What are conspicuously absent?",
        "ground_truth": "inflammatory changes",
        "generated_answer": "teeth",
        "image_name": "test/test_0007.jpg",
        "answer_type": "OPEN",
        "question_type": "what",
        "Evaluation(1/0)": "        "
    },
    "300028000": {
        "question": "What shows an outpouching which on section is seen communicating with the intestinal lumen?",
        "ground_truth": "resected segment of the small intestine",
        "generated_answer": "the intestinal lumen",
        "image_name": "test/test_0028.jpg",
        "answer_type": "OPEN",
        "question_type": "what",
        "Evaluation(1/0)": "        "
    },
    "300028002": {
        "question": "What contains necrotic debris?",
        "ground_truth": "lumen",
        "generated_answer": "tissue",
        "image_name": "test/test_0028.jpg",
        "answer_type": "OPEN",
        "question_type": "what",
        "Evaluation(1/0)": "        "
    },
    "300028003": {
        "question": "What does the lumen contain?",
        "ground_truth": "necrotic debris",
        "generated_answer": "lumen",
        "image_name": "test/test_0028.jpg",
        "answer_type": "OPEN",
        "question_type": "what",
        "Evaluation(1/0)": "        "
    },
    "300220000": {
        "question": "What is also partly affected?",
        "ground_truth": "muscularis",
        "generated_answer": "skin",
        "image_name": "test/test_0220.jpg",
        "answer_type": "OPEN",
        "question_type": "what",
        "Evaluation(1/0)": "        "
    },
    "300220003": {
        "question": "What shows coagulative necrosis and submucosal haemorrhages?",
        "ground_truth": "mucosa in the infarcted area",
        "generated_answer": "coagulative necrosis",
        "image_name": "test/test_0220.jpg",
        "answer_type": "OPEN",
        "question_type": "what",
        "Evaluation(1/0)": "        "
    },
    "300220004": {
        "question": "What does the mucosa in the infarcted area show?",
        "ground_truth": "coagulative necrosis and submucosal haemorrhages",
        "generated_answer": "ulceration",
        "image_name": "test/test_0220.jpg",
        "answer_type": "OPEN",
        "question_type": "what",
        "Evaluation(1/0)": "        "
    },
    "300220007": {
        "question": "What is marked at the line of demarcation between the infarcted and normal bowel?",
        "ground_truth": "inflammatory cell infiltration",
        "generated_answer": "red",
        "image_name": "test/test_0220.jpg",
        "answer_type": "OPEN",
        "question_type": "what",
        "Evaluation(1/0)": "        "
    },
    "300220008": {
        "question": "Where is inflammatory cell infiltration marked at?",
        "ground_truth": "line of demarcation between the infarcted and normal bowel",
        "generated_answer": "red",
        "image_name": "test/test_0220.jpg",
        "answer_type": "OPEN",
        "question_type": "where",
        "Evaluation(1/0)": "        "
    },
    "300182000": {
        "question": "What is shown in longitudinal section along with a segment in cross section?",
        "ground_truth": "specimen of small intestine",
        "generated_answer": "intestine",
        "image_name": "test/test_0182.jpg",
        "answer_type": "OPEN",
        "question_type": "what",
        "Evaluation(1/0)": "        "
    },
    "300182001": {
        "question": "Where is the specimen of small intestine shown?",
        "ground_truth": "in longitudinal section",
        "generated_answer": "inside",
        "image_name": "test/test_0182.jpg",
        "answer_type": "OPEN",
        "question_type": "where",
        "Evaluation(1/0)": "        "
    },
    "300182004": {
        "question": "What shows increased mesenteric fat, thickened wall and narrow lumen?",
        "ground_truth": "external surface",
        "generated_answer": "mesenteric fat",
        "image_name": "test/test_0182.jpg",
        "answer_type": "OPEN",
        "question_type": "what",
        "Evaluation(1/0)": "        "
    },
    "300182005": {
        "question": "What does external surface show?",
        "ground_truth": "increased mesenteric fat",
        "generated_answer": "esophagus",
        "image_name": "test/test_0182.jpg",
        "answer_type": "OPEN",
        "question_type": "what",
        "Evaluation(1/0)": "        "
    },
    "300182008": {
        "question": "What shows segment of thickened wall with narrow lumen which is better appreciated in cross section while intervening areas of the bowel are uninvolved or skipped?",
        "ground_truth": "luminal surface of longitudinal cut section",
        "generated_answer": "cross section",
        "image_name": "test/test_0182.jpg",
        "answer_type": "OPEN",
        "question_type": "what",
        "Evaluation(1/0)": "        "
    },
    "300182009": {
        "question": "What does luminal surface of longitudinal cut section show?",
        "ground_truth": "segment of thickened wall with narrow lumen",
        "generated_answer": "lumen",
        "image_name": "test/test_0182.jpg",
        "answer_type": "OPEN",
        "question_type": "what",
        "Evaluation(1/0)": "        "
    },
    "300182010": {
        "question": "How does luminal surface of longitudinal cut section show segment of thickened wall?",
        "ground_truth": "with narrow lumen",
        "generated_answer": "thickened wall",
        "image_name": "test/test_0182.jpg",
        "answer_type": "OPEN",
        "question_type": "how",
        "Evaluation(1/0)": "        "
    },
    "300198000": {
        "question": "What are the histological features present?",
        "ground_truth": "transmural chronic inflammatory cell infiltration",
        "generated_answer": "the histological features present in this image are those of a malignant tumor.",
        "image_name": "test/test_0198.jpg",
        "answer_type": "OPEN",
        "question_type": "what",
        "Evaluation(1/0)": "        "
    },
    "300197000": {
        "question": "What shows stricture and a lymph node in section having caseation necrosiss?",
        "ground_truth": "external surface of small intestine",
        "generated_answer": "a",
        "image_name": "test/test_0197.jpg",
        "answer_type": "OPEN",
        "question_type": "what",
        "Evaluation(1/0)": "        "
    },
    "300197001": {
        "question": "What does the external surface of small intestine show?",
        "ground_truth": "stricture and a lymph node in section having caseation necrosiss",
        "generated_answer": "mucosa",
        "image_name": "test/test_0197.jpg",
        "answer_type": "OPEN",
        "question_type": "what",
        "Evaluation(1/0)": "        "
    },
    "300197004": {
        "question": "What shows characteristic transverse ulcers and two strictures?",
        "ground_truth": "lumen",
        "generated_answer": "b",
        "image_name": "test/test_0197.jpg",
        "answer_type": "OPEN",
        "question_type": "what",
        "Evaluation(1/0)": "        "
    },
    "300197005": {
        "question": "How many strictures does the lumen show?",
        "ground_truth": "two",
        "generated_answer": "1",
        "image_name": "test/test_0197.jpg",
        "answer_type": "OPEN",
        "question_type": "how",
        "Evaluation(1/0)": "        "
    },
    "300197006": {
        "question": "What does the lumen show ?",
        "ground_truth": "characteristic transverse ulcers and two strictures",
        "generated_answer": "blood vessel",
        "image_name": "test/test_0197.jpg",
        "answer_type": "OPEN",
        "question_type": "what",
        "Evaluation(1/0)": "        "
    },
    "300197009": {
        "question": "What is thickened?",
        "ground_truth": "wall of intestine in the area of narrowed lumen",
        "generated_answer": "skin",
        "image_name": "test/test_0197.jpg",
        "answer_type": "OPEN",
        "question_type": "what",
        "Evaluation(1/0)": "        "
    },
    "300197012": {
        "question": "What shows caseating epithelioid cell granulomas in the intestinal wall?",
        "ground_truth": "microscopy of intestine",
        "generated_answer": "a",
        "image_name": "test/test_0197.jpg",
        "answer_type": "OPEN",
        "question_type": "what",
        "Evaluation(1/0)": "        "
    },
    "300197013": {
        "question": "What does microscopy of intestine show?",
        "ground_truth": "caseating epithelioid cell granulomas in the intestinal wall",
        "generated_answer": "microscopy of intestine shows the structure of the intestinal tissue, including the",
        "image_name": "test/test_0197.jpg",
        "answer_type": "OPEN",
        "question_type": "what",
        "Evaluation(1/0)": "        "
    },
    "300199000": {
        "question": "What are the predominant histologic changes?",
        "ground_truth": "variable degree of necrosis of hepatocytes",
        "generated_answer": "benign",
        "image_name": "test/test_0199.jpg",
        "answer_type": "OPEN",
        "question_type": "what",
        "Evaluation(1/0)": "        "
    },
    "300199001": {
        "question": "What are indicative of more severe liver cell injury?",
        "ground_truth": "acidophilic councilman bodies",
        "generated_answer": "liver cell injury",
        "image_name": "test/test_0199.jpg",
        "answer_type": "OPEN",
        "question_type": "what",
        "Evaluation(1/0)": "        "
    },
    "300199004": {
        "question": "What is seen as ballooning degeneration while acidophilic councilman bodies are indicative of more severe liver cell injury?",
        "ground_truth": "mild degree of liver cell necrosis",
        "generated_answer": "ballooning degeneration",
        "image_name": "test/test_0199.jpg",
        "answer_type": "OPEN",
        "question_type": "what",
        "Evaluation(1/0)": "        "
    },
    "300199005": {
        "question": "What is mild degree of liver cell necrosis seen as?",
        "ground_truth": "ballooning degeneration",
        "generated_answer": "mild",
        "image_name": "test/test_0199.jpg",
        "answer_type": "OPEN",
        "question_type": "what",
        "Evaluation(1/0)": "        "
    },
    "300183000": {
        "question": "Reticulin framework left out in whose place , high lighted by reticulin stain ?",
        "ground_truth": "their",
        "generated_answer": "fibers",
        "image_name": "test/test_0183.jpg",
        "answer_type": "OPEN",
        "question_type": "reticulin",
        "Evaluation(1/0)": "        "
    },
    "300183001": {
        "question": "There is wiping out of liver lobules with only collapsed reticulin framework left out in whose place , high lighted by reticulin stain right photomicrograph ?",
        "ground_truth": "their",
        "generated_answer": "fibrosis",
        "image_name": "test/test_0183.jpg",
        "answer_type": "OPEN",
        "question_type": "there",
        "Evaluation(1/0)": "        "
    },
    "300183002": {
        "question": "What left out in their place, high lighted by reticulin stain?",
        "ground_truth": "collapsed reticulin framework",
        "generated_answer": "nucleus",
        "image_name": "test/test_0183.jpg",
        "answer_type": "OPEN",
        "question_type": "what",
        "Evaluation(1/0)": "        "
    },
    "300183003": {
        "question": "What is there with only collapsed reticulin framework left out in their place, high lighted by reticulin stain right photomicrograph?",
        "ground_truth": "wiping out of liver lobules",
        "generated_answer": "collagen fibers",
        "image_name": "test/test_0183.jpg",
        "answer_type": "OPEN",
        "question_type": "what",
        "Evaluation(1/0)": "        "
    },
    "300183004": {
        "question": "What is there left out in their place, high lighted by reticulin stain right photomicrograph?",
        "ground_truth": "wiping out of liver lobules with only collapsed reticulin framework",
        "generated_answer": "nucleus",
        "image_name": "test/test_0183.jpg",
        "answer_type": "OPEN",
        "question_type": "what",
        "Evaluation(1/0)": "        "
    },
    "300183007": {
        "question": "Where is there?",
        "ground_truth": "no significant inflammation or fibrosis",
        "generated_answer": "microscope",
        "image_name": "test/test_0183.jpg",
        "answer_type": "OPEN",
        "question_type": "where",
        "Evaluation(1/0)": "        "
    },
    "300123000": {
        "question": "What shows three layers in the wall of hydatid cyst?",
        "ground_truth": "microscopy",
        "generated_answer": "echinococcus granulosus",
        "image_name": "test/test_0123.jpg",
        "answer_type": "OPEN",
        "question_type": "what",
        "Evaluation(1/0)": "        "
    },
    "300123001": {
        "question": "How many layers does microscopy show?",
        "ground_truth": "three",
        "generated_answer": "2",
        "image_name": "test/test_0123.jpg",
        "answer_type": "OPEN",
        "question_type": "how",
        "Evaluation(1/0)": "        "
    },
    "300123002": {
        "question": "What does microscopy show?",
        "ground_truth": "three layers in the wall of hydatid cyst",
        "generated_answer": "microscopic view",
        "image_name": "test/test_0123.jpg",
        "answer_type": "OPEN",
        "question_type": "what",
        "Evaluation(1/0)": "        "
    },
    "300123005": {
        "question": "What shows a scolex with a row of hooklets?",
        "ground_truth": "inbox in the right photomicrograph",
        "generated_answer": "top",
        "image_name": "test/test_0123.jpg",
        "answer_type": "OPEN",
        "question_type": "what",
        "Evaluation(1/0)": "        "
    },
    "300123006": {
        "question": "What does inbox in the right photomicrograph show?",
        "ground_truth": "a scolex with a row of hooklets",
        "generated_answer": "blood cells",
        "image_name": "test/test_0123.jpg",
        "answer_type": "OPEN",
        "question_type": "what",
        "Evaluation(1/0)": "        "
    },
    "300123007": {
        "question": "How does inbox in the right photomicrograph show a scolex?",
        "ground_truth": "with a row of hooklets",
        "generated_answer": "in the right photomicrograph, the scolex is shown in the center of the image",
        "image_name": "test/test_0123.jpg",
        "answer_type": "OPEN",
        "question_type": "how",
        "Evaluation(1/0)": "        "
    },
    "300135000": {
        "question": "What corresponds to extent of metabolic pathway followed ADH = alcohol dehydrogenase ; ALDH or ACDH = hepatic acetaldehyde dehydrogenase ; NAD = nicotinamide adenine dinucleotide ; NADH = reduced NAD?",
        "ground_truth": "thickness and intensity of colour of on left side of figure",
        "generated_answer": "adh",
        "image_name": "test/test_0135.jpg",
        "answer_type": "OPEN",
        "question_type": "what",
        "Evaluation(1/0)": "        "
    },
    "300135001": {
        "question": "What does thickness and intensity of colour of on left side of figure correspond to?",
        "ground_truth": "extent of metabolic pathway",
        "generated_answer": "thickness and intensity of colour of the line on the left side of the figure correspond to the thick",
        "image_name": "test/test_0135.jpg",
        "answer_type": "OPEN",
        "question_type": "what",
        "Evaluation(1/0)": "        "
    },
    "300246000": {
        "question": "What is there of epithelium-lined spaces into the gallbladder wall in an area?",
        "ground_truth": "penetration",
        "generated_answer": "bile ducts",
        "image_name": "test/test_0246.jpg",
        "answer_type": "OPEN",
        "question_type": "what",
        "Evaluation(1/0)": "        "
    },
    "300246003": {
        "question": "What is there?",
        "ground_truth": "subepithelial and subserosal fibrosis and hypertrophy of muscularis",
        "generated_answer": "skin",
        "image_name": "test/test_0246.jpg",
        "answer_type": "OPEN",
        "question_type": "what",
        "Evaluation(1/0)": "        "
    },
    "300246006": {
        "question": "What is present in subepithelial and perimuscular layers?",
        "ground_truth": "mononuclear inflammatory cell infiltrate",
        "generated_answer": "lymphocytes",
        "image_name": "test/test_0246.jpg",
        "answer_type": "OPEN",
        "question_type": "what",
        "Evaluation(1/0)": "        "
    },
    "300246007": {
        "question": "Where is mononuclear inflammatory cell infiltrate present?",
        "ground_truth": "in subepithelial and perimuscular layers",
        "generated_answer": "both",
        "image_name": "test/test_0246.jpg",
        "answer_type": "OPEN",
        "question_type": "where",
        "Evaluation(1/0)": "        "
    },
    "300278000": {
        "question": "What are diffusely thickened due to duplication of the GBM?",
        "ground_truth": "capillary walls",
        "generated_answer": "blood vessels",
        "image_name": "test/test_0278.jpg",
        "answer_type": "OPEN",
        "question_type": "what",
        "Evaluation(1/0)": "        "
    },
    "300278001": {
        "question": "What are the capillary walls diffusely thickened due to?",
        "ground_truth": "duplication of the gbm",
        "generated_answer": "fibrosis",
        "image_name": "test/test_0278.jpg",
        "answer_type": "OPEN",
        "question_type": "what",
        "Evaluation(1/0)": "        "
    },
    "300278004": {
        "question": "What are normocellular?",
        "ground_truth": "glomeruli",
        "generated_answer": "cells",
        "image_name": "test/test_0278.jpg",
        "answer_type": "OPEN",
        "question_type": "what",
        "Evaluation(1/0)": "        "
    },
    "300060000": {
        "question": "What shows atrophy of some tubules and dilatation of others which contain colloid casts thyroidisation?",
        "ground_truth": "scarred area",
        "generated_answer": "the image on the right shows atrophy of some tubules and dilatation of others,",
        "image_name": "test/test_0060.jpg",
        "answer_type": "OPEN",
        "question_type": "what",
        "Evaluation(1/0)": "        "
    },
    "300060001": {
        "question": "What does the scarred area show?",
        "ground_truth": "atrophy of some tubules and dilatation of others which contain colloid casts thyroidisation",
        "generated_answer": "scar",
        "image_name": "test/test_0060.jpg",
        "answer_type": "OPEN",
        "question_type": "what",
        "Evaluation(1/0)": "        "
    },
    "300060004": {
        "question": "What are surrounded by abundant fibrous tissue and chronic interstitial inflammatory reaction?",
        "ground_truth": "tubules",
        "generated_answer": "lungs",
        "image_name": "test/test_0060.jpg",
        "answer_type": "OPEN",
        "question_type": "what",
        "Evaluation(1/0)": "        "
    },
    "300060005": {
        "question": "What are the tubules surrounded by?",
        "ground_truth": "abundant fibrous tissue and chronic interstitial inflammatory reaction",
        "generated_answer": "cells",
        "image_name": "test/test_0060.jpg",
        "answer_type": "OPEN",
        "question_type": "what",
        "Evaluation(1/0)": "        "
    },
    "300060008": {
        "question": "What show periglomerular fibrosis?",
        "ground_truth": "glomeruli",
        "generated_answer": "image 2",
        "image_name": "test/test_0060.jpg",
        "answer_type": "OPEN",
        "question_type": "what",
        "Evaluation(1/0)": "        "
    },
    "300060009": {
        "question": "What do the glomeruli show?",
        "ground_truth": "periglomerular fibrosis",
        "generated_answer": "kidney",
        "image_name": "test/test_0060.jpg",
        "answer_type": "OPEN",
        "question_type": "what",
        "Evaluation(1/0)": "        "
    },
    "300023000": {
        "question": "What are hyaline arteriolosclerosis and intimal thickening of small blood vessels in the glomerular tuft?",
        "ground_truth": "vascular changes",
        "generated_answer": "hyaline arteriolosclerosis is a condition where the small blood vessels in",
        "image_name": "test/test_0023.jpg",
        "answer_type": "OPEN",
        "question_type": "what",
        "Evaluation(1/0)": "        "
    },
    "300023001": {
        "question": "What are the vascular changes?",
        "ground_truth": "hyaline arteriolosclerosis and intimal thickening of small blood vessels in the glomerular tuft",
        "generated_answer": "green",
        "image_name": "test/test_0023.jpg",
        "answer_type": "OPEN",
        "question_type": "what",
        "Evaluation(1/0)": "        "
    },
    "300023004": {
        "question": "What include sclerosed glomeruli, tubular atrophy and fine interstitial fibrosis?",
        "ground_truth": "parenchymal changes",
        "generated_answer": "kidney",
        "image_name": "test/test_0023.jpg",
        "answer_type": "OPEN",
        "question_type": "what",
        "Evaluation(1/0)": "        "
    },
    "300023005": {
        "question": "What do the parenchymal changes include?",
        "ground_truth": "sclerosed glomeruli",
        "generated_answer": "green",
        "image_name": "test/test_0023.jpg",
        "answer_type": "OPEN",
        "question_type": "what",
        "Evaluation(1/0)": "        "
    },
    "300059000": {
        "question": "What has reniform contour?",
        "ground_truth": "rest of the kidney",
        "generated_answer": "kidney",
        "image_name": "test/test_0059.jpg",
        "answer_type": "OPEN",
        "question_type": "what",
        "Evaluation(1/0)": "        "
    },
    "300059001": {
        "question": "What does rest of the kidney have?",
        "ground_truth": "reniform contour",
        "generated_answer": "nephrons",
        "image_name": "test/test_0059.jpg",
        "answer_type": "OPEN",
        "question_type": "what",
        "Evaluation(1/0)": "        "
    },
    "300059004": {
        "question": "What shows a large and tan mass while rest of the kidney has reniform contour?",
        "ground_truth": "upper pole of the kidney",
        "generated_answer": "kidney",
        "image_name": "test/test_0059.jpg",
        "answer_type": "OPEN",
        "question_type": "what",
        "Evaluation(1/0)": "        "
    },
    "300059005": {
        "question": "What does the upper pole of the kidney show?",
        "ground_truth": "a large and tan mass",
        "generated_answer": "the upper pole of the kidney shows the renal cortex",
        "image_name": "test/test_0059.jpg",
        "answer_type": "OPEN",
        "question_type": "what",
        "Evaluation(1/0)": "        "
    },
    "300059008": {
        "question": "What shows irregular, circumscribed, yellowish mass with areas of haemorrhages and necrosis?",
        "ground_truth": "sectioned surface",
        "generated_answer": "kidney",
        "image_name": "test/test_0059.jpg",
        "answer_type": "OPEN",
        "question_type": "what",
        "Evaluation(1/0)": "        "
    },
    "300059009": {
        "question": "How does sectioned surface show?",
        "ground_truth": "irregular",
        "generated_answer": "blue",
        "image_name": "test/test_0059.jpg",
        "answer_type": "OPEN",
        "question_type": "how",
        "Evaluation(1/0)": "        "
    },
    "300249000": {
        "question": "What is there of small round to spindled sarcomatoid tumour cells?",
        "ground_truth": "predominance",
        "generated_answer": "small round to spindled sarcomatoid tumour cells",
        "image_name": "test/test_0249.jpg",
        "answer_type": "OPEN",
        "question_type": "what",
        "Evaluation(1/0)": "        "
    },
    "300285000": {
        "question": "What is there in the number of layers of epithelium?",
        "ground_truth": "increase",
        "generated_answer": "3",
        "image_name": "test/test_0285.jpg",
        "answer_type": "OPEN",
        "question_type": "what",
        "Evaluation(1/0)": "        "
    },
    "300285003": {
        "question": "What are still recognisable as of transitional origin and show features of anaplasia?",
        "ground_truth": "cells",
        "generated_answer": "the cells",
        "image_name": "test/test_0285.jpg",
        "answer_type": "OPEN",
        "question_type": "what",
        "Evaluation(1/0)": "        "
    },
    "300285004": {
        "question": "What are the cells still recognisable as?",
        "ground_truth": "of transitional origin and show features of anaplasia",
        "generated_answer": "muscle",
        "image_name": "test/test_0285.jpg",
        "answer_type": "OPEN",
        "question_type": "what",
        "Evaluation(1/0)": "        "
    },
    "300025000": {
        "question": "What is well-differentiated adenocarcinoma showing closely packed glands with cytologic atypia?",
        "ground_truth": "the most common histologic pattern",
        "generated_answer": "the image on the left shows a well-differentiated adenocarcinoma,",
        "image_name": "test/test_0025.jpg",
        "answer_type": "OPEN",
        "question_type": "what",
        "Evaluation(1/0)": "        "
    },
    "300025001": {
        "question": "What is the most common histologic pattern?",
        "ground_truth": "well-differentiated adenocarcinoma showing closely packed glands with cytologic atypia",
        "generated_answer": "epithelial",
        "image_name": "test/test_0025.jpg",
        "answer_type": "OPEN",
        "question_type": "what",
        "Evaluation(1/0)": "        "
    },
    "300287000": {
        "question": "What shows a very large multilocular cyst without papillae?",
        "ground_truth": "cut surface",
        "generated_answer": "image",
        "image_name": "test/test_0287.jpg",
        "answer_type": "OPEN",
        "question_type": "what",
        "Evaluation(1/0)": "        "
    },
    "300287001": {
        "question": "What does cut surface show without papillae?",
        "ground_truth": "a very large multilocular cyst",
        "generated_answer": "apple",
        "image_name": "test/test_0287.jpg",
        "answer_type": "OPEN",
        "question_type": "what",
        "Evaluation(1/0)": "        "
    },
    "300287004": {
        "question": "What shows presence of loculi containing gelatinous mucoid material?",
        "ground_truth": "cyst wall",
        "generated_answer": "green",
        "image_name": "test/test_0287.jpg",
        "answer_type": "OPEN",
        "question_type": "what",
        "Evaluation(1/0)": "        "
    },
    "300287005": {
        "question": "What does the cyst wall show?",
        "ground_truth": "presence of loculi containing gelatinous mucoid material",
        "generated_answer": "green",
        "image_name": "test/test_0287.jpg",
        "answer_type": "OPEN",
        "question_type": "what",
        "Evaluation(1/0)": "        "
    },
    "300076000": {
        "question": "Microscopy shows characteristic lining of the cyst wall by epidermis and whose appendages ?",
        "ground_truth": "its",
        "generated_answer": "epidermis",
        "image_name": "test/test_0076.jpg",
        "answer_type": "OPEN",
        "question_type": "microscopy",
        "Evaluation(1/0)": "        "
    },
    "300076001": {
        "question": "What shows characteristic lining of the cyst wall by epidermis and its appendages?",
        "ground_truth": "microscopy",
        "generated_answer": "the image on the left shows a histological slide of a cyst wall, with a characteristic l",
        "image_name": "test/test_0076.jpg",
        "answer_type": "OPEN",
        "question_type": "what",
        "Evaluation(1/0)": "        "
    },
    "300076002": {
        "question": "How does microscopy show characteristic lining of the cyst wall?",
        "ground_truth": "by epidermis and its appendages",
        "generated_answer": "microscopy shows characteristic lining of the cyst wall by providing a magnified view of the",
        "image_name": "test/test_0076.jpg",
        "answer_type": "OPEN",
        "question_type": "how",
        "Evaluation(1/0)": "        "
    },
    "300076005": {
        "question": "What are also seen?",
        "ground_truth": "islands of mature cartilage",
        "generated_answer": "blood vessels",
        "image_name": "test/test_0076.jpg",
        "answer_type": "OPEN",
        "question_type": "what",
        "Evaluation(1/0)": "        "
    },
    "300005000": {
        "question": "What is there in terminal ducts?",
        "ground_truth": "mild epithelial hyperplasia",
        "generated_answer": "lymphocytes",
        "image_name": "test/test_0005.jpg",
        "answer_type": "OPEN",
        "question_type": "what",
        "Evaluation(1/0)": "        "
    },
    "300242000": {
        "question": "What shows a tumour extending up to nipple and areola?",
        "ground_truth": "breast",
        "generated_answer": "image",
        "image_name": "test/test_0242.jpg",
        "answer_type": "OPEN",
        "question_type": "what",
        "Evaluation(1/0)": "        "
    },
    "300242001": {
        "question": "What does the breast show?",
        "ground_truth": "a tumour extending up to nipple and areola",
        "generated_answer": "cancer",
        "image_name": "test/test_0242.jpg",
        "answer_type": "OPEN",
        "question_type": "what",
        "Evaluation(1/0)": "        "
    },
    "300242004": {
        "question": "What shows a grey white firm tumour extending irregularly into adjacent breast parenchyma?",
        "ground_truth": "cut surface",
        "generated_answer": "the left image",
        "image_name": "test/test_0242.jpg",
        "answer_type": "OPEN",
        "question_type": "what",
        "Evaluation(1/0)": "        "
    },
    "300242005": {
        "question": "What does Cut surface show?",
        "ground_truth": "a grey white firm tumour extending irregularly into adjacent breast parenchyma",
        "generated_answer": "cut surface",
        "image_name": "test/test_0242.jpg",
        "answer_type": "OPEN",
        "question_type": "what",
        "Evaluation(1/0)": "        "
    },
    "300116000": {
        "question": "What shows presence of numerous arthrospores and hyphae?",
        "ground_truth": "stratum corneum around the hair follicle",
        "generated_answer": "arthrospores",
        "image_name": "test/test_0116.jpg",
        "answer_type": "OPEN",
        "question_type": "what",
        "Evaluation(1/0)": "        "
    },
    "300116001": {
        "question": "What does the stratum corneum around the hair follicle show?",
        "ground_truth": "presence of numerous arthrospores and hyphae",
        "generated_answer": "dead skin cells",
        "image_name": "test/test_0116.jpg",
        "answer_type": "OPEN",
        "question_type": "what",
        "Evaluation(1/0)": "        "
    },
    "300169000": {
        "question": "What is there?",
        "ground_truth": "hyperkeratosis and follicular plugging",
        "generated_answer": "skin",
        "image_name": "test/test_0169.jpg",
        "answer_type": "OPEN",
        "question_type": "what",
        "Evaluation(1/0)": "        "
    },
    "300169003": {
        "question": "What shows hydropic degeneration and loss of dermoepidermal junction?",
        "ground_truth": "basal layer",
        "generated_answer": "hydropic degeneration",
        "image_name": "test/test_0169.jpg",
        "answer_type": "OPEN",
        "question_type": "what",
        "Evaluation(1/0)": "        "
    },
    "300169004": {
        "question": "What does the basal layer show?",
        "ground_truth": "hydropic degeneration and loss of dermoepidermal junction",
        "generated_answer": "basal layer",
        "image_name": "test/test_0169.jpg",
        "answer_type": "OPEN",
        "question_type": "what",
        "Evaluation(1/0)": "        "
    },
    "300219000": {
        "question": "What shows masses or nodules of calcium salt surrounded by foreign body giant cells?",
        "ground_truth": "subcutaneous tissue",
        "generated_answer": "bone",
        "image_name": "test/test_0219.jpg",
        "answer_type": "OPEN",
        "question_type": "what",
        "Evaluation(1/0)": "        "
    },
    "300219001": {
        "question": "What does the subcutaneous tissue show?",
        "ground_truth": "masses or nodules of calcium salt surrounded by foreign body giant cells",
        "generated_answer": "blood vessels",
        "image_name": "test/test_0219.jpg",
        "answer_type": "OPEN",
        "question_type": "what",
        "Evaluation(1/0)": "        "
    },
    "300218000": {
        "question": "What shows branching papillae having flbrovascular stalk covered by a single layer of cuboidal cells having ground-glass nuclei?",
        "ground_truth": "microscopy",
        "generated_answer": "the image on the right",
        "image_name": "test/test_0218.jpg",
        "answer_type": "OPEN",
        "question_type": "what",
        "Evaluation(1/0)": "        "
    },
    "300224000": {
        "question": "What is involvedd in pathogenesis of two main types of diabetes mellitus?",
        "ground_truth": "chematic mechanisms",
        "generated_answer": "genetics",
        "image_name": "test/test_0224.jpg",
        "answer_type": "OPEN",
        "question_type": "what",
        "Evaluation(1/0)": "        "
    },
    "300224001": {
        "question": "What is chematic mechanisms involved in?",
        "ground_truth": "pathogenesis of two main types of diabetes mellitus",
        "generated_answer": "electron transfer",
        "image_name": "test/test_0224.jpg",
        "answer_type": "OPEN",
        "question_type": "what",
        "Evaluation(1/0)": "        "
    },
    "300170000": {
        "question": "What shows trabeculae with osteoclastic activity at the margins?",
        "ground_truth": "trabecular bone forming the marrow space",
        "generated_answer": "bone",
        "image_name": "test/test_0170.jpg",
        "answer_type": "OPEN",
        "question_type": "what",
        "Evaluation(1/0)": "        "
    },
    "300170001": {
        "question": "What does the trabecular bone forming the marrow space show at the margins?",
        "ground_truth": "trabeculae with osteoclastic activity",
        "generated_answer": "red",
        "image_name": "test/test_0170.jpg",
        "answer_type": "OPEN",
        "question_type": "what",
        "Evaluation(1/0)": "        "
    },
    "300170002": {
        "question": "Where does the trabecular bone forming the marrow space show?",
        "ground_truth": "at the margins",
        "generated_answer": "right",
        "image_name": "test/test_0170.jpg",
        "answer_type": "OPEN",
        "question_type": "where",
        "Evaluation(1/0)": "        "
    },
    "300170003": {
        "question": "How does the trabecular bone forming the marrow space show trabeculae?",
        "ground_truth": "with osteoclastic activity",
        "generated_answer": "by being yellow",
        "image_name": "test/test_0170.jpg",
        "answer_type": "OPEN",
        "question_type": "how",
        "Evaluation(1/0)": "        "
    },
    "300170006": {
        "question": "What shows concentric lamellae along with osteocytic lacunae surrounding central blood vessels, while the trabecular bone forming the marrow space shows trabeculae with osteoclastic activity at the margins?",
        "ground_truth": "cortical bone forming the outer shell",
        "generated_answer": "bone",
        "image_name": "test/test_0170.jpg",
        "answer_type": "OPEN",
        "question_type": "what",
        "Evaluation(1/0)": "        "
    },
    "300170007": {
        "question": "What does the cortical bone forming the outer shell show?",
        "ground_truth": "concentric lamellae along with osteocytic lacunae surrounding central blood vessels",
        "generated_answer": "bone",
        "image_name": "test/test_0170.jpg",
        "answer_type": "OPEN",
        "question_type": "what",
        "Evaluation(1/0)": "        "
    },
    "300105000": {
        "question": "What begins as a focus of microabscess in a vascular loop in the marrow which expands to stimulate?",
        "ground_truth": "process",
        "generated_answer": "bone",
        "image_name": "test/test_0105.jpg",
        "answer_type": "OPEN",
        "question_type": "what",
        "Evaluation(1/0)": "        "
    },
    "300105001": {
        "question": "What does process begin as?",
        "ground_truth": "a focus of microabscess in a vascular loop in the marrow which expands to stimulate",
        "generated_answer": "fungus",
        "image_name": "test/test_0105.jpg",
        "answer_type": "OPEN",
        "question_type": "what",
        "Evaluation(1/0)": "        "
    },
    "300105004": {
        "question": "What is there of reactive woven bone formation by the periosteum?",
        "ground_truth": "beginning",
        "generated_answer": "none",
        "image_name": "test/test_0105.jpg",
        "answer_type": "OPEN",
        "question_type": "what",
        "Evaluation(1/0)": "        "
    },
    "300105007": {
        "question": "What expands further causing necrosis of the cortex called sequestrum?",
        "ground_truth": "abscess",
        "generated_answer": "infection",
        "image_name": "test/test_0105.jpg",
        "answer_type": "OPEN",
        "question_type": "what",
        "Evaluation(1/0)": "        "
    },
    "300105008": {
        "question": "What does the abscess expand?",
        "ground_truth": "further causing necrosis of the cortex called sequestrum",
        "generated_answer": "skin",
        "image_name": "test/test_0105.jpg",
        "answer_type": "OPEN",
        "question_type": "what",
        "Evaluation(1/0)": "        "
    },
    "300105011": {
        "question": "What is called involucrum?",
        "ground_truth": "formation of viable new reactive bone surrounding the sequestrum",
        "generated_answer": "callus",
        "image_name": "test/test_0105.jpg",
        "answer_type": "OPEN",
        "question_type": "what",
        "Evaluation(1/0)": "        "
    },
    "300105012": {
        "question": "What is the formation of viable new reactive bone surrounding the sequestrum called?",
        "ground_truth": "involucrum",
        "generated_answer": "callus",
        "image_name": "test/test_0105.jpg",
        "answer_type": "OPEN",
        "question_type": "what",
        "Evaluation(1/0)": "        "
    },
    "300105015": {
        "question": "What produces a draining sinus?",
        "ground_truth": "extension of infection into the joint space",
        "generated_answer": "bacteria",
        "image_name": "test/test_0105.jpg",
        "answer_type": "OPEN",
        "question_type": "what",
        "Evaluation(1/0)": "        "
    },
    "300105016": {
        "question": "What does the extension of infection into the joint space, epiphysis and the skin produce?",
        "ground_truth": "a draining sinus",
        "generated_answer": "pain",
        "image_name": "test/test_0105.jpg",
        "answer_type": "OPEN",
        "question_type": "what",
        "Evaluation(1/0)": "        "
    },
    "300106000": {
        "question": "What is expanded externally due to a gelatinous tumour?",
        "ground_truth": "bone",
        "generated_answer": "chest",
        "image_name": "test/test_0106.jpg",
        "answer_type": "OPEN",
        "question_type": "what",
        "Evaluation(1/0)": "        "
    },
    "300106001": {
        "question": "Why is the bone expanded?",
        "ground_truth": "due to a gelatinous tumour",
        "generated_answer": "broken",
        "image_name": "test/test_0106.jpg",
        "answer_type": "OPEN",
        "question_type": "why",
        "Evaluation(1/0)": "        "
    },
    "300106004": {
        "question": "What shows lobulated mass with bluish cartilaginous hue infiltrating the soft tissues?",
        "ground_truth": "sectioned surface",
        "generated_answer": "tumor",
        "image_name": "test/test_0106.jpg",
        "answer_type": "OPEN",
        "question_type": "what",
        "Evaluation(1/0)": "        "
    },
    "300106005": {
        "question": "How does sectioned surface show lobulated mass?",
        "ground_truth": "with bluish cartilaginous hue infiltrating the soft tissues",
        "generated_answer": "surface",
        "image_name": "test/test_0106.jpg",
        "answer_type": "OPEN",
        "question_type": "how",
        "Evaluation(1/0)": "        "
    },
    "300092000": {
        "question": "What is expanded in the region of epiphysis?",
        "ground_truth": "end of the long bone",
        "generated_answer": "bone",
        "image_name": "test/test_0092.jpg",
        "answer_type": "OPEN",
        "question_type": "what",
        "Evaluation(1/0)": "        "
    },
    "300092001": {
        "question": "What is the end of the long bone expanded in?",
        "ground_truth": "region of epiphysis",
        "generated_answer": "cartilage",
        "image_name": "test/test_0092.jpg",
        "answer_type": "OPEN",
        "question_type": "what",
        "Evaluation(1/0)": "        "
    },
    "300092002": {
        "question": "Where is the end of the long bone expanded?",
        "ground_truth": "in region of epiphysis",
        "generated_answer": "head",
        "image_name": "test/test_0092.jpg",
        "answer_type": "OPEN",
        "question_type": "where",
        "Evaluation(1/0)": "        "
    },
    "300092005": {
        "question": "What shows circumscribed, dark tan, haemorrhagic and necrotic tumour?",
        "ground_truth": "sectioned surface",
        "generated_answer": "a bone",
        "image_name": "test/test_0092.jpg",
        "answer_type": "OPEN",
        "question_type": "what",
        "Evaluation(1/0)": "        "
    },
    "300127000": {
        "question": "What is expanded in the region of epiphysis?",
        "ground_truth": "end of the long bone",
        "generated_answer": "bone",
        "image_name": "test/test_0127.jpg",
        "answer_type": "OPEN",
        "question_type": "what",
        "Evaluation(1/0)": "        "
    },
    "300127001": {
        "question": "What is the end of the long bone expanded in?",
        "ground_truth": "region of epiphysis",
        "generated_answer": "brain",
        "image_name": "test/test_0127.jpg",
        "answer_type": "OPEN",
        "question_type": "what",
        "Evaluation(1/0)": "        "
    },
    "300127004": {
        "question": "What shows circumscribed, dark tan, haemorrhagic and necrotic tumour?",
        "ground_truth": "sectioned surface",
        "generated_answer": "brain",
        "image_name": "test/test_0127.jpg",
        "answer_type": "OPEN",
        "question_type": "what",
        "Evaluation(1/0)": "        "
    },
    "300036001": {
        "question": "What are also included?",
        "ground_truth": "areas of necrosis and inflammatory infiltrate",
        "generated_answer": "lymph nodes",
        "image_name": "test/test_0036.jpg",
        "answer_type": "OPEN",
        "question_type": "what",
        "Evaluation(1/0)": "        "
    },
    "300036004": {
        "question": "What shows PAS positive tumour cells in perivascular location?",
        "ground_truth": "inbox in the right photomicrograph",
        "generated_answer": "a",
        "image_name": "test/test_0036.jpg",
        "answer_type": "OPEN",
        "question_type": "what",
        "Evaluation(1/0)": "        "
    },
    "300036005": {
        "question": "What does Inbox in the right photomicrograph show?",
        "ground_truth": "pas positive tumour cells in perivascular location",
        "generated_answer": "tumor",
        "image_name": "test/test_0036.jpg",
        "answer_type": "OPEN",
        "question_type": "what",
        "Evaluation(1/0)": "        "
    },
    "300067000": {
        "question": "What shows a well-differentiated tumour composed of spindle-shaped cells forming interlacing fascicles producing a typical Herring-bone pattern?",
        "ground_truth": "microscopy",
        "generated_answer": "a",
        "image_name": "test/test_0067.jpg",
        "answer_type": "OPEN",
        "question_type": "what",
        "Evaluation(1/0)": "        "
    },
    "300067001": {
        "question": "What does microscopy show?",
        "ground_truth": "microscopy",
        "generated_answer": "microscopic view of a plant",
        "image_name": "test/test_0067.jpg",
        "answer_type": "OPEN",
        "question_type": "what",
        "Evaluation(1/0)": "        "
    },
    "300067004": {
        "question": "What are also seen?",
        "ground_truth": "a few mitotic figures",
        "generated_answer": "cells",
        "image_name": "test/test_0067.jpg",
        "answer_type": "OPEN",
        "question_type": "what",
        "Evaluation(1/0)": "        "
    },
    "300024000": {
        "question": "What shows admixture of spindle-shaped pleomorphic cells forming storiform pattern and histiocyte-like round to oval cells?",
        "ground_truth": "tumour",
        "generated_answer": "image 2",
        "image_name": "test/test_0024.jpg",
        "answer_type": "OPEN",
        "question_type": "what",
        "Evaluation(1/0)": "        "
    },
    "300024001": {
        "question": "What does the tumour show?",
        "ground_truth": "admixture of spindle-shaped pleomorphic cells forming storiform pattern and histiocyte-like round to oval cells",
        "generated_answer": "cancer",
        "image_name": "test/test_0024.jpg",
        "answer_type": "OPEN",
        "question_type": "what",
        "Evaluation(1/0)": "        "
    },
    "300012000": {
        "question": "What have features of both syncytial and fibroblastic type and form whorled appearance?",
        "ground_truth": "cells",
        "generated_answer": "fibroblastic",
        "image_name": "test/test_0012.jpg",
        "answer_type": "OPEN",
        "question_type": "what",
        "Evaluation(1/0)": "        "
    },
    "300012001": {
        "question": "What do the cells have?",
        "ground_truth": "features of both syncytial and fibroblastic type and form whorled appearance",
        "generated_answer": "nucleus",
        "image_name": "test/test_0012.jpg",
        "answer_type": "OPEN",
        "question_type": "what",
        "Evaluation(1/0)": "        "
    },
    "300012004": {
        "question": "What contain psammoma bodies?",
        "ground_truth": "some of the whorls",
        "generated_answer": "tumor cells",
        "image_name": "test/test_0012.jpg",
        "answer_type": "OPEN",
        "question_type": "what",
        "Evaluation(1/0)": "        "
    },
    "300012005": {
        "question": "What do some of the whorls contain?",
        "ground_truth": "psammoma bodies",
        "generated_answer": "blood vessels",
        "image_name": "test/test_0012.jpg",
        "answer_type": "OPEN",
        "question_type": "what",
        "Evaluation(1/0)": "        "
    },
    "300066000": {
        "question": "What shows a separate encapsulated gelatinous mass?",
        "ground_truth": "lower part of the image",
        "generated_answer": "brain",
        "image_name": "test/test_0066.jpg",
        "answer_type": "OPEN",
        "question_type": "what",
        "Evaluation(1/0)": "        "
    },
    "300066001": {
        "question": "What does lower part of the image show?",
        "ground_truth": "a separate encapsulated gelatinous mass",
        "generated_answer": "brain",
        "image_name": "test/test_0066.jpg",
        "answer_type": "OPEN",
        "question_type": "what",
        "Evaluation(1/0)": "        "
    },
    "300066004": {
        "question": "What is multilobulated with increased fat while lower part of the image shows a separate encapsulated gelatinous mass?",
        "ground_truth": "main mass",
        "generated_answer": "brain",
        "image_name": "test/test_0066.jpg",
        "answer_type": "OPEN",
        "question_type": "what",
        "Evaluation(1/0)": "        "
    },
    "300066005": {
        "question": "What is the main mass multilobulated with?",
        "ground_truth": "increased fat while lower part of the image shows a separate encapsulated gelatinous mass",
        "generated_answer": "bone",
        "image_name": "test/test_0066.jpg",
        "answer_type": "OPEN",
        "question_type": "what",
        "Evaluation(1/0)": "        "
    },
    "300066008": {
        "question": "What shows circumscribed?",
        "ground_truth": "cut surface of both the masses",
        "generated_answer": "brain",
        "image_name": "test/test_0066.jpg",
        "answer_type": "OPEN",
        "question_type": "what",
        "Evaluation(1/0)": "        "
    },
    "300475001": {
        "question": "What is present?",
        "ground_truth": "peritoneum",
        "generated_answer": "organs",
        "image_name": "test/test_0475.jpg",
        "answer_type": "OPEN",
        "question_type": "what",
        "Evaluation(1/0)": "        "
    },
    "300475004": {
        "question": "What is present?",
        "ground_truth": "acute peritonitis",
        "generated_answer": "organs",
        "image_name": "test/test_0475.jpg",
        "answer_type": "OPEN",
        "question_type": "what",
        "Evaluation(1/0)": "        "
    },
    "300475007": {
        "question": "What is present ?",
        "ground_truth": "peritoneum",
        "generated_answer": "organs",
        "image_name": "test/test_0475.jpg",
        "answer_type": "OPEN",
        "question_type": "what",
        "Evaluation(1/0)": "        "
    },
    "300475008": {
        "question": "What is present ?",
        "ground_truth": "acute peritonitis",
        "generated_answer": "organs",
        "image_name": "test/test_0475.jpg",
        "answer_type": "OPEN",
        "question_type": "what",
        "Evaluation(1/0)": "        "
    },
    "300476002": {
        "question": "What is present?",
        "ground_truth": "peritoneum",
        "generated_answer": "food",
        "image_name": "test/test_0476.jpg",
        "answer_type": "OPEN",
        "question_type": "what",
        "Evaluation(1/0)": "        "
    },
    "300476005": {
        "question": "What is present?",
        "ground_truth": "carcinomatosis",
        "generated_answer": "food",
        "image_name": "test/test_0476.jpg",
        "answer_type": "OPEN",
        "question_type": "what",
        "Evaluation(1/0)": "        "
    },
    "300476009": {
        "question": "What is present ?",
        "ground_truth": "peritoneum",
        "generated_answer": "food",
        "image_name": "test/test_0476.jpg",
        "answer_type": "OPEN",
        "question_type": "what",
        "Evaluation(1/0)": "        "
    },
    "300476010": {
        "question": "What is present ?",
        "ground_truth": "carcinomatosis",
        "generated_answer": "food",
        "image_name": "test/test_0476.jpg",
        "answer_type": "OPEN",
        "question_type": "what",
        "Evaluation(1/0)": "        "
    },
    "300477002": {
        "question": "What is present?",
        "ground_truth": "abdomen",
        "generated_answer": "organs",
        "image_name": "test/test_0477.jpg",
        "answer_type": "OPEN",
        "question_type": "what",
        "Evaluation(1/0)": "        "
    },
    "300477005": {
        "question": "What is present?",
        "ground_truth": "situs inversus",
        "generated_answer": "organs",
        "image_name": "test/test_0477.jpg",
        "answer_type": "OPEN",
        "question_type": "what",
        "Evaluation(1/0)": "        "
    },
    "300477009": {
        "question": "What is present ?",
        "ground_truth": "abdomen",
        "generated_answer": "organs",
        "image_name": "test/test_0477.jpg",
        "answer_type": "OPEN",
        "question_type": "what",
        "Evaluation(1/0)": "        "
    },
    "300477010": {
        "question": "What is present ?",
        "ground_truth": "situs inversus",
        "generated_answer": "organs",
        "image_name": "test/test_0477.jpg",
        "answer_type": "OPEN",
        "question_type": "what",
        "Evaluation(1/0)": "        "
    },
    "300478000": {
        "question": "What illustrates pus from the peritoneal cavity?",
        "ground_truth": "case of peritonitis slide",
        "generated_answer": "tube",
        "image_name": "test/test_0478.jpg",
        "answer_type": "OPEN",
        "question_type": "what",
        "Evaluation(1/0)": "        "
    },
    "300478001": {
        "question": "What does case of peritonitis slide illustrate?",
        "ground_truth": "pus from the peritoneal cavity",
        "generated_answer": "bacteria",
        "image_name": "test/test_0478.jpg",
        "answer_type": "OPEN",
        "question_type": "what",
        "Evaluation(1/0)": "        "
    },
    "300478004": {
        "question": "What does this image show?",
        "ground_truth": "case of peritonitis slide illustrates pus from the peritoneal cavity",
        "generated_answer": "bottle",
        "image_name": "test/test_0478.jpg",
        "answer_type": "OPEN",
        "question_type": "what",
        "Evaluation(1/0)": "        "
    },
    "300478007": {
        "question": "What is present?",
        "ground_truth": "abdomen",
        "generated_answer": "bottle",
        "image_name": "test/test_0478.jpg",
        "answer_type": "OPEN",
        "question_type": "what",
        "Evaluation(1/0)": "        "
    },
    "300478010": {
        "question": "What is present?",
        "ground_truth": "pus in test tube",
        "generated_answer": "bottle",
        "image_name": "test/test_0478.jpg",
        "answer_type": "OPEN",
        "question_type": "what",
        "Evaluation(1/0)": "        "
    },
    "300478013": {
        "question": "Where is this area in the body?",
        "ground_truth": "abdomen",
        "generated_answer": "stomach",
        "image_name": "test/test_0478.jpg",
        "answer_type": "OPEN",
        "question_type": "where",
        "Evaluation(1/0)": "        "
    },
    "300478014": {
        "question": "What illustrates pus from the peritoneal cavity ?",
        "ground_truth": "case of peritonitis slide",
        "generated_answer": "tube",
        "image_name": "test/test_0478.jpg",
        "answer_type": "OPEN",
        "question_type": "what",
        "Evaluation(1/0)": "        "
    },
    "300478015": {
        "question": "What does case of peritonitis slide illustrate?",
        "ground_truth": "pus from the peritoneal cavity",
        "generated_answer": "bacteria",
        "image_name": "test/test_0478.jpg",
        "answer_type": "OPEN",
        "question_type": "what",
        "Evaluation(1/0)": "        "
    },
    "300478016": {
        "question": "What is present ?",
        "ground_truth": "abdomen",
        "generated_answer": "bottle",
        "image_name": "test/test_0478.jpg",
        "answer_type": "OPEN",
        "question_type": "what",
        "Evaluation(1/0)": "        "
    },
    "300478017": {
        "question": "What is present ?",
        "ground_truth": "pus in test tube",
        "generated_answer": "bottle",
        "image_name": "test/test_0478.jpg",
        "answer_type": "OPEN",
        "question_type": "what",
        "Evaluation(1/0)": "        "
    },
    "300480000": {
        "question": "What psoas natural color large ovoid typical sarcoma?",
        "ground_truth": "opened muscle",
        "generated_answer": "12",
        "image_name": "test/test_0480.jpg",
        "answer_type": "OPEN",
        "question_type": "what",
        "Evaluation(1/0)": "        "
    },
    "300480003": {
        "question": "What does this image show?",
        "ground_truth": "opened muscle probably psoas natural color large ovoid typical sarcoma",
        "generated_answer": "brain",
        "image_name": "test/test_0480.jpg",
        "answer_type": "OPEN",
        "question_type": "what",
        "Evaluation(1/0)": "        "
    },
    "300480006": {
        "question": "What is present?",
        "ground_truth": "abdomen",
        "generated_answer": "tissue",
        "image_name": "test/test_0480.jpg",
        "answer_type": "OPEN",
        "question_type": "what",
        "Evaluation(1/0)": "        "
    },
    "300480009": {
        "question": "What is present?",
        "ground_truth": "peritoneum",
        "generated_answer": "tissue",
        "image_name": "test/test_0480.jpg",
        "answer_type": "OPEN",
        "question_type": "what",
        "Evaluation(1/0)": "        "
    },
    "300480012": {
        "question": "What is present?",
        "ground_truth": "retroperitoneal leiomyosarcoma",
        "generated_answer": "tissue",
        "image_name": "test/test_0480.jpg",
        "answer_type": "OPEN",
        "question_type": "what",
        "Evaluation(1/0)": "        "
    },
    "300480014": {
        "question": "Where is this area in the body?",
        "ground_truth": "abdomen",
        "generated_answer": "arm",
        "image_name": "test/test_0480.jpg",
        "answer_type": "OPEN",
        "question_type": "where",
        "Evaluation(1/0)": "        "
    },
    "300480015": {
        "question": "What psoas natural color large ovoid typical sarcoma ?",
        "ground_truth": "opened muscle",
        "generated_answer": "12",
        "image_name": "test/test_0480.jpg",
        "answer_type": "OPEN",
        "question_type": "what",
        "Evaluation(1/0)": "        "
    },
    "300480016": {
        "question": "What is present ?",
        "ground_truth": "abdomen",
        "generated_answer": "tumor",
        "image_name": "test/test_0480.jpg",
        "answer_type": "OPEN",
        "question_type": "what",
        "Evaluation(1/0)": "        "
    },
    "300480017": {
        "question": "What is present ?",
        "ground_truth": "peritoneum",
        "generated_answer": "tumor",
        "image_name": "test/test_0480.jpg",
        "answer_type": "OPEN",
        "question_type": "what",
        "Evaluation(1/0)": "        "
    },
    "300480018": {
        "question": "What is present ?",
        "ground_truth": "retroperitoneal leiomyosarcoma",
        "generated_answer": "tumor",
        "image_name": "test/test_0480.jpg",
        "answer_type": "OPEN",
        "question_type": "what",
        "Evaluation(1/0)": "        "
    },
    "300480019": {
        "question": "How does opened muscle psoa  color large ovoid typical sarcoma ?",
        "ground_truth": "natural",
        "generated_answer": "the muscle psoa is opened and the color is large and ovoid, typical of a",
        "image_name": "test/test_0480.jpg",
        "answer_type": "OPEN",
        "question_type": "how",
        "Evaluation(1/0)": "        "
    },
    "300480020": {
        "question": "How does opened muscle psoa natural color  ovoid typical sarcoma ?",
        "ground_truth": "large",
        "generated_answer": "the muscle psoa is opened to reveal a typical sarcoma.",
        "image_name": "test/test_0480.jpg",
        "answer_type": "OPEN",
        "question_type": "how",
        "Evaluation(1/0)": "        "
    },
    "300480021": {
        "question": "How does opened muscle psoa natural color large ovoid  sarcoma ?",
        "ground_truth": "typical",
        "generated_answer": "the muscle psoa is opened to show a large ovoid sarcoma.",
        "image_name": "test/test_0480.jpg",
        "answer_type": "OPEN",
        "question_type": "how",
        "Evaluation(1/0)": "        "
    },
    "300481000": {
        "question": "What shows cut surface with fish flesh appearance and extensive necrosis very good for illustrating appearance of a sarcoma?",
        "ground_truth": "this section showing liver tumor mass in hilar area tumor",
        "generated_answer": "1",
        "image_name": "test/test_0481.jpg",
        "answer_type": "OPEN",
        "question_type": "what",
        "Evaluation(1/0)": "        "
    },
    "300481001": {
        "question": "What does this section showing liver with tumor mass in hilar area tumor show?",
        "ground_truth": "cut surface fish flesh appearance and extensive necrosis very good for illustrating appearance of a sarcoma",
        "generated_answer": "tumor",
        "image_name": "test/test_0481.jpg",
        "answer_type": "OPEN",
        "question_type": "what",
        "Evaluation(1/0)": "        "
    },
    "300481002": {
        "question": "What is present?",
        "ground_truth": "abdomen",
        "generated_answer": "tumor",
        "image_name": "test/test_0481.jpg",
        "answer_type": "OPEN",
        "question_type": "what",
        "Evaluation(1/0)": "        "
    },
    "300481005": {
        "question": "What is present?",
        "ground_truth": "retroperitoneum",
        "generated_answer": "tumor",
        "image_name": "test/test_0481.jpg",
        "answer_type": "OPEN",
        "question_type": "what",
        "Evaluation(1/0)": "        "
    },
    "300481008": {
        "question": "What is present?",
        "ground_truth": "leiomyosarcoma",
        "generated_answer": "tumor",
        "image_name": "test/test_0481.jpg",
        "answer_type": "OPEN",
        "question_type": "what",
        "Evaluation(1/0)": "        "
    },
    "300481011": {
        "question": "Where is this area in the body?",
        "ground_truth": "abdomen",
        "generated_answer": "chest",
        "image_name": "test/test_0481.jpg",
        "answer_type": "OPEN",
        "question_type": "where",
        "Evaluation(1/0)": "        "
    },
    "300481012": {
        "question": "What shows cut surface with fish flesh appearance and extensive necrosis very good for illustrating appearance of a sarcoma ?",
        "ground_truth": "this section showing liver tumor mass in hilar area tumor",
        "generated_answer": "1",
        "image_name": "test/test_0481.jpg",
        "answer_type": "OPEN",
        "question_type": "what",
        "Evaluation(1/0)": "        "
    },
    "300481013": {
        "question": "What does this section showing liver with tumor mass in hilar area tumor show?",
        "ground_truth": "cut surface fish flesh appearance and extensive necrosis very good for illustrating appearance of a sarcoma",
        "generated_answer": "tumor",
        "image_name": "test/test_0481.jpg",
        "answer_type": "OPEN",
        "question_type": "what",
        "Evaluation(1/0)": "        "
    },
    "300481014": {
        "question": "What is present ?",
        "ground_truth": "abdomen",
        "generated_answer": "tumor",
        "image_name": "test/test_0481.jpg",
        "answer_type": "OPEN",
        "question_type": "what",
        "Evaluation(1/0)": "        "
    },
    "300481015": {
        "question": "What is present ?",
        "ground_truth": "retroperitoneum",
        "generated_answer": "tumor",
        "image_name": "test/test_0481.jpg",
        "answer_type": "OPEN",
        "question_type": "what",
        "Evaluation(1/0)": "        "
    },
    "300481016": {
        "question": "What is present ?",
        "ground_truth": "leiomyosarcoma",
        "generated_answer": "tumor",
        "image_name": "test/test_0481.jpg",
        "answer_type": "OPEN",
        "question_type": "what",
        "Evaluation(1/0)": "        "
    },
    "300479000": {
        "question": "What cut surface natural color yellow and white typical gross sarcoma?",
        "ground_truth": "nodular tumor",
        "generated_answer": "the cut surface of the natural color yellow and white typical gross sarcoma is shown in the image",
        "image_name": "test/test_0479.jpg",
        "answer_type": "OPEN",
        "question_type": "what",
        "Evaluation(1/0)": "        "
    },
    "300479001": {
        "question": "What is nodular tumor cut?",
        "ground_truth": "surface natural color yellow and white typical gross sarcoma",
        "generated_answer": "liver",
        "image_name": "test/test_0479.jpg",
        "answer_type": "OPEN",
        "question_type": "what",
        "Evaluation(1/0)": "        "
    },
    "300479003": {
        "question": "What does this image show?",
        "ground_truth": "nodular tumor cut surface natural color yellow and white typical gross sarcoma",
        "generated_answer": "heart",
        "image_name": "test/test_0479.jpg",
        "answer_type": "OPEN",
        "question_type": "what",
        "Evaluation(1/0)": "        "
    },
    "300479005": {
        "question": "What is present?",
        "ground_truth": "abdomen",
        "generated_answer": "heart",
        "image_name": "test/test_0479.jpg",
        "answer_type": "OPEN",
        "question_type": "what",
        "Evaluation(1/0)": "        "
    },
    "300479007": {
        "question": "What is present?",
        "ground_truth": "peritoneum",
        "generated_answer": "heart",
        "image_name": "test/test_0479.jpg",
        "answer_type": "OPEN",
        "question_type": "what",
        "Evaluation(1/0)": "        "
    },
    "300479009": {
        "question": "What is present?",
        "ground_truth": "retroperitoneal liposarcoma",
        "generated_answer": "heart",
        "image_name": "test/test_0479.jpg",
        "answer_type": "OPEN",
        "question_type": "what",
        "Evaluation(1/0)": "        "
    },
    "300479012": {
        "question": "What cut surface natural color yellow and white typical gross sarcoma ?",
        "ground_truth": "nodular tumor",
        "generated_answer": "the cut surface of the natural color yellow and white typical gross sarcoma is shown in the image",
        "image_name": "test/test_0479.jpg",
        "answer_type": "OPEN",
        "question_type": "what",
        "Evaluation(1/0)": "        "
    },
    "300479013": {
        "question": "What is nodular tumor cut?",
        "ground_truth": "surface natural color yellow and white typical gross sarcoma",
        "generated_answer": "liver",
        "image_name": "test/test_0479.jpg",
        "answer_type": "OPEN",
        "question_type": "what",
        "Evaluation(1/0)": "        "
    },
    "300479014": {
        "question": "What is present ?",
        "ground_truth": "abdomen",
        "generated_answer": "heart",
        "image_name": "test/test_0479.jpg",
        "answer_type": "OPEN",
        "question_type": "what",
        "Evaluation(1/0)": "        "
    },
    "300479015": {
        "question": "What is present ?",
        "ground_truth": "peritoneum",
        "generated_answer": "heart",
        "image_name": "test/test_0479.jpg",
        "answer_type": "OPEN",
        "question_type": "what",
        "Evaluation(1/0)": "        "
    },
    "300479016": {
        "question": "What is present ?",
        "ground_truth": "retroperitoneal liposarcoma",
        "generated_answer": "heart",
        "image_name": "test/test_0479.jpg",
        "answer_type": "OPEN",
        "question_type": "what",
        "Evaluation(1/0)": "        "
    },
    "300479017": {
        "question": "How is nodular tumor cut surface  color yellow and white typical gross sarcoma ?",
        "ground_truth": "natural",
        "generated_answer": "the nodular tumor cut surface is yellow and white, which is a typical gross sarcoma",
        "image_name": "test/test_0479.jpg",
        "answer_type": "OPEN",
        "question_type": "how",
        "Evaluation(1/0)": "        "
    },
    "300479018": {
        "question": "How is nodular tumor cut surface natural color  and white typical gross sarcoma ?",
        "ground_truth": "yellow",
        "generated_answer": "the nodular tumor cut surface is natural color and white, which is typical of a sarcom",
        "image_name": "test/test_0479.jpg",
        "answer_type": "OPEN",
        "question_type": "how",
        "Evaluation(1/0)": "        "
    },
    "300479019": {
        "question": "How is nodular tumor cut surface natural color yellow and  typical gross sarcoma ?",
        "ground_truth": "white",
        "generated_answer": "the nodular tumor cut surface is natural color yellow and typical gross sarcoma.",
        "image_name": "test/test_0479.jpg",
        "answer_type": "OPEN",
        "question_type": "how",
        "Evaluation(1/0)": "        "
    },
    "300479020": {
        "question": "How is nodular tumor cut surface natural color yellow and white  gross sarcoma ?",
        "ground_truth": "typical",
        "generated_answer": "the nodular tumor cut surface is natural color yellow and white, and gross sarcoma.",
        "image_name": "test/test_0479.jpg",
        "answer_type": "OPEN",
        "question_type": "how",
        "Evaluation(1/0)": "        "
    },
    "300479021": {
        "question": "How is nodular tumor cut surface natural color yellow and white typical  sarcoma ?",
        "ground_truth": "gross",
        "generated_answer": "the nodular tumor cut surface is natural color yellow and white, which is typical of a sar",
        "image_name": "test/test_0479.jpg",
        "answer_type": "OPEN",
        "question_type": "how",
        "Evaluation(1/0)": "        "
    },
    "300482002": {
        "question": "What is present?",
        "ground_truth": "abdomen",
        "generated_answer": "organs",
        "image_name": "test/test_0482.jpg",
        "answer_type": "OPEN",
        "question_type": "what",
        "Evaluation(1/0)": "        "
    },
    "300482005": {
        "question": "What is present?",
        "ground_truth": "peritoneum",
        "generated_answer": "organs",
        "image_name": "test/test_0482.jpg",
        "answer_type": "OPEN",
        "question_type": "what",
        "Evaluation(1/0)": "        "
    },
    "300482008": {
        "question": "What is present?",
        "ground_truth": "metastatic carcinoma",
        "generated_answer": "organs",
        "image_name": "test/test_0482.jpg",
        "answer_type": "OPEN",
        "question_type": "what",
        "Evaluation(1/0)": "        "
    },
    "300482011": {
        "question": "Where is this area in the body?",
        "ground_truth": "abdomen",
        "generated_answer": "chest",
        "image_name": "test/test_0482.jpg",
        "answer_type": "OPEN",
        "question_type": "where",
        "Evaluation(1/0)": "        "
    },
    "300482012": {
        "question": "What is present ?",
        "ground_truth": "abdomen",
        "generated_answer": "tumor",
        "image_name": "test/test_0482.jpg",
        "answer_type": "OPEN",
        "question_type": "what",
        "Evaluation(1/0)": "        "
    },
    "300482013": {
        "question": "What is present ?",
        "ground_truth": "peritoneum",
        "generated_answer": "tumor",
        "image_name": "test/test_0482.jpg",
        "answer_type": "OPEN",
        "question_type": "what",
        "Evaluation(1/0)": "        "
    },
    "300482014": {
        "question": "What is present ?",
        "ground_truth": "metastatic carcinoma",
        "generated_answer": "tumor",
        "image_name": "test/test_0482.jpg",
        "answer_type": "OPEN",
        "question_type": "what",
        "Evaluation(1/0)": "        "
    },
    "300483000": {
        "question": "What does this image show?",
        "ground_truth": "in situ of abdomen excellent fibrinopurulent peritonitis",
        "generated_answer": "brain",
        "image_name": "test/test_0483.jpg",
        "answer_type": "OPEN",
        "question_type": "what",
        "Evaluation(1/0)": "        "
    },
    "300483003": {
        "question": "What is present?",
        "ground_truth": "acute peritonitis",
        "generated_answer": "heart",
        "image_name": "test/test_0483.jpg",
        "answer_type": "OPEN",
        "question_type": "what",
        "Evaluation(1/0)": "        "
    },
    "300483007": {
        "question": "What is present ?",
        "ground_truth": "acute peritonitis",
        "generated_answer": "organs",
        "image_name": "test/test_0483.jpg",
        "answer_type": "OPEN",
        "question_type": "what",
        "Evaluation(1/0)": "        "
    },
    "300558000": {
        "question": "What does this image show?",
        "ground_truth": "malignant cells mixed mesodermal tumor of uterus",
        "generated_answer": "blood",
        "image_name": "test/test_0558.jpg",
        "answer_type": "OPEN",
        "question_type": "what",
        "Evaluation(1/0)": "        "
    },
    "300558003": {
        "question": "What is present?",
        "ground_truth": "abdomen",
        "generated_answer": "blood",
        "image_name": "test/test_0558.jpg",
        "answer_type": "OPEN",
        "question_type": "what",
        "Evaluation(1/0)": "        "
    },
    "300558006": {
        "question": "What is present?",
        "ground_truth": "peritoneal fluid",
        "generated_answer": "blood",
        "image_name": "test/test_0558.jpg",
        "answer_type": "OPEN",
        "question_type": "what",
        "Evaluation(1/0)": "        "
    },
    "300558008": {
        "question": "What is present?",
        "ground_truth": "carcinoma",
        "generated_answer": "blood",
        "image_name": "test/test_0558.jpg",
        "answer_type": "OPEN",
        "question_type": "what",
        "Evaluation(1/0)": "        "
    },
    "300558011": {
        "question": "What is present ?",
        "ground_truth": "abdomen",
        "generated_answer": "blood",
        "image_name": "test/test_0558.jpg",
        "answer_type": "OPEN",
        "question_type": "what",
        "Evaluation(1/0)": "        "
    },
    "300558012": {
        "question": "What is present ?",
        "ground_truth": "peritoneal fluid",
        "generated_answer": "blood",
        "image_name": "test/test_0558.jpg",
        "answer_type": "OPEN",
        "question_type": "what",
        "Evaluation(1/0)": "        "
    },
    "300558013": {
        "question": "What is present ?",
        "ground_truth": "carcinoma",
        "generated_answer": "blood",
        "image_name": "test/test_0558.jpg",
        "answer_type": "OPEN",
        "question_type": "what",
        "Evaluation(1/0)": "        "
    },
    "300853000": {
        "question": "Why does this image show gram negative septicemia?",
        "ground_truth": "due to scalp electrode in a neonate",
        "generated_answer": "blood",
        "image_name": "test/test_0853.jpg",
        "answer_type": "OPEN",
        "question_type": "why",
        "Evaluation(1/0)": "        "
    },
    "300853001": {
        "question": "What does this image show?",
        "ground_truth": "gram negative septicemia due to scalp electrode in a neonate",
        "generated_answer": "baby",
        "image_name": "test/test_0853.jpg",
        "answer_type": "OPEN",
        "question_type": "what",
        "Evaluation(1/0)": "        "
    },
    "300855000": {
        "question": "Why does this image show gram negative septicemia?",
        "ground_truth": "due to scalp electrode in a neonate",
        "generated_answer": "bacteria",
        "image_name": "test/test_0855.jpg",
        "answer_type": "OPEN",
        "question_type": "why",
        "Evaluation(1/0)": "        "
    },
    "300855001": {
        "question": "What does this image show?",
        "ground_truth": "gram negative septicemia due to scalp electrode in a neonate",
        "generated_answer": "skin",
        "image_name": "test/test_0855.jpg",
        "answer_type": "OPEN",
        "question_type": "what",
        "Evaluation(1/0)": "        "
    },
    "300846000": {
        "question": "What does this image show?",
        "ground_truth": "hand",
        "generated_answer": "injury",
        "image_name": "test/test_0846.jpg",
        "answer_type": "OPEN",
        "question_type": "what",
        "Evaluation(1/0)": "        "
    },
    "300844000": {
        "question": "What removed shows size of organs quite well and renal facies?",
        "ground_truth": "opened dysmorphic body with all except kidneys",
        "generated_answer": "kidneys",
        "image_name": "test/test_0844.jpg",
        "answer_type": "OPEN",
        "question_type": "what",
        "Evaluation(1/0)": "        "
    },
    "300844001": {
        "question": "What is opened dysmorphic body with all organs except kidneys removed?",
        "ground_truth": "shows size of quite well and renal facies",
        "generated_answer": "abdomen",
        "image_name": "test/test_0844.jpg",
        "answer_type": "OPEN",
        "question_type": "what",
        "Evaluation(1/0)": "        "
    },
    "300844004": {
        "question": "What is present of Kidneys?",
        "ground_truth": "polycystic disease",
        "generated_answer": "2",
        "image_name": "test/test_0844.jpg",
        "answer_type": "OPEN",
        "question_type": "what",
        "Evaluation(1/0)": "        "
    },
    "300844007": {
        "question": "What removed shows size of organs quite well and renal facies ?",
        "ground_truth": "opened dysmorphic body with all except kidneys",
        "generated_answer": "kidneys",
        "image_name": "test/test_0844.jpg",
        "answer_type": "OPEN",
        "question_type": "what",
        "Evaluation(1/0)": "        "
    },
    "300844008": {
        "question": "What is opened dysmorphic body with all organs except kidneys removed?",
        "ground_truth": "shows size of quite well and renal facies",
        "generated_answer": "abdomen",
        "image_name": "test/test_0844.jpg",
        "answer_type": "OPEN",
        "question_type": "what",
        "Evaluation(1/0)": "        "
    },
    "300844009": {
        "question": "What is present of Kidneys?",
        "ground_truth": "polycystic disease",
        "generated_answer": "2",
        "image_name": "test/test_0844.jpg",
        "answer_type": "OPEN",
        "question_type": "what",
        "Evaluation(1/0)": "        "
    },
    "300847000": {
        "question": "What appear too short has six digits?",
        "ground_truth": "a barely seen vascular mass extruding from occipital region of skull arms and legs",
        "generated_answer": "legs",
        "image_name": "test/test_0847.jpg",
        "answer_type": "OPEN",
        "question_type": "what",
        "Evaluation(1/0)": "        "
    },
    "300847001": {
        "question": "How many digits do a barely seen vascular mass extruding from occipital region of skull arms and legs appear too short has?",
        "ground_truth": "six",
        "generated_answer": "4",
        "image_name": "test/test_0847.jpg",
        "answer_type": "OPEN",
        "question_type": "how",
        "Evaluation(1/0)": "        "
    },
    "300847002": {
        "question": "What do a barely seen vascular mass extruding from occipital region of skull arms and legs appear?",
        "ground_truth": "too short has six digits",
        "generated_answer": "umbilical cord",
        "image_name": "test/test_0847.jpg",
        "answer_type": "OPEN",
        "question_type": "what",
        "Evaluation(1/0)": "        "
    },
    "300847004": {
        "question": "What does this image show?",
        "ground_truth": "lateral view of body with renal facies no neck",
        "generated_answer": "baby",
        "image_name": "test/test_0847.jpg",
        "answer_type": "OPEN",
        "question_type": "what",
        "Evaluation(1/0)": "        "
    },
    "300847007": {
        "question": "What is present of Kidneys?",
        "ground_truth": "polycystic disease",
        "generated_answer": "0",
        "image_name": "test/test_0847.jpg",
        "answer_type": "OPEN",
        "question_type": "what",
        "Evaluation(1/0)": "        "
    },
    "300847010": {
        "question": "What appear too short ?",
        "ground_truth": "no neck and a barely seen vascular mass extruding from occipital region of skull arms and legs",
        "generated_answer": "legs",
        "image_name": "test/test_0847.jpg",
        "answer_type": "OPEN",
        "question_type": "what",
        "Evaluation(1/0)": "        "
    },
    "300847011": {
        "question": "What has six digits ?",
        "ground_truth": "lateral view of body with renal facies no neck and a barely seen vascular mass extruding from occipital region of skull arms and legs appear too short",
        "generated_answer": "hand",
        "image_name": "test/test_0847.jpg",
        "answer_type": "OPEN",
        "question_type": "what",
        "Evaluation(1/0)": "        "
    },
    "300847012": {
        "question": "What does lateral view of body with renal facies no neck and a barely seen vascular mass extruding from occipital region of skull arms and legs appear too short have?",
        "ground_truth": "six digits",
        "generated_answer": "conjoined twins",
        "image_name": "test/test_0847.jpg",
        "answer_type": "OPEN",
        "question_type": "what",
        "Evaluation(1/0)": "        "
    },
    "300847013": {
        "question": "What is present of Kidneys?",
        "ground_truth": "polycystic disease",
        "generated_answer": "0",
        "image_name": "test/test_0847.jpg",
        "answer_type": "OPEN",
        "question_type": "what",
        "Evaluation(1/0)": "        "
    },
    "300849000": {
        "question": "What does this image show?",
        "ground_truth": "posterior view open cord",
        "generated_answer": "a person's hand holding a red, burned doll",
        "image_name": "test/test_0849.jpg",
        "answer_type": "OPEN",
        "question_type": "what",
        "Evaluation(1/0)": "        "
    },
    "300849003": {
        "question": "What is present?",
        "ground_truth": "anencephaly",
        "generated_answer": "blood",
        "image_name": "test/test_0849.jpg",
        "answer_type": "OPEN",
        "question_type": "what",
        "Evaluation(1/0)": "        "
    },
    "300849006": {
        "question": "What is present ?",
        "ground_truth": "anencephaly",
        "generated_answer": "blood",
        "image_name": "test/test_0849.jpg",
        "answer_type": "OPEN",
        "question_type": "what",
        "Evaluation(1/0)": "        "
    },
    "300845000": {
        "question": "What does this image show?",
        "ground_truth": "posterior view of body lesions mostly in head neck and thorax",
        "generated_answer": "baby",
        "image_name": "test/test_0845.jpg",
        "answer_type": "OPEN",
        "question_type": "what",
        "Evaluation(1/0)": "        "
    },
    "300845003": {
        "question": "What is present?",
        "ground_truth": "lymphangiomatosis",
        "generated_answer": "baby",
        "image_name": "test/test_0845.jpg",
        "answer_type": "OPEN",
        "question_type": "what",
        "Evaluation(1/0)": "        "
    },
    "300845006": {
        "question": "What is present ?",
        "ground_truth": "lymphangiomatosis",
        "generated_answer": "baby",
        "image_name": "test/test_0845.jpg",
        "answer_type": "OPEN",
        "question_type": "what",
        "Evaluation(1/0)": "        "
    },
    "300854000": {
        "question": "What is present?",
        "ground_truth": "newborn cord around neck",
        "generated_answer": "baby",
        "image_name": "test/test_0854.jpg",
        "answer_type": "OPEN",
        "question_type": "what",
        "Evaluation(1/0)": "        "
    },
    "300854003": {
        "question": "What is present ?",
        "ground_truth": "newborn cord around neck",
        "generated_answer": "baby",
        "image_name": "test/test_0854.jpg",
        "answer_type": "OPEN",
        "question_type": "what",
        "Evaluation(1/0)": "        "
    },
    "300857000": {
        "question": "What does this image show?",
        "ground_truth": "view of face and chest anterior",
        "generated_answer": "baby",
        "image_name": "test/test_0857.jpg",
        "answer_type": "OPEN",
        "question_type": "what",
        "Evaluation(1/0)": "        "
    },
    "300857003": {
        "question": "What is present?",
        "ground_truth": "anencephaly",
        "generated_answer": "baby",
        "image_name": "test/test_0857.jpg",
        "answer_type": "OPEN",
        "question_type": "what",
        "Evaluation(1/0)": "        "
    },
    "300857006": {
        "question": "What is present ?",
        "ground_truth": "anencephaly",
        "generated_answer": "baby",
        "image_name": "test/test_0857.jpg",
        "answer_type": "OPEN",
        "question_type": "what",
        "Evaluation(1/0)": "        "
    },
    "300858000": {
        "question": "What does this image show?",
        "ground_truth": "body burns 24 hours prior now anasarca",
        "generated_answer": "burn victim",
        "image_name": "test/test_0858.jpg",
        "answer_type": "OPEN",
        "question_type": "what",
        "Evaluation(1/0)": "        "
    },
    "300856000": {
        "question": "What does this image show?",
        "ground_truth": "close-up view of head anterior view",
        "generated_answer": "baby",
        "image_name": "test/test_0856.jpg",
        "answer_type": "OPEN",
        "question_type": "what",
        "Evaluation(1/0)": "        "
    },
    "300856002": {
        "question": "What is present?",
        "ground_truth": "conjoined twins cephalothoracopagus janiceps",
        "generated_answer": "baby",
        "image_name": "test/test_0856.jpg",
        "answer_type": "OPEN",
        "question_type": "what",
        "Evaluation(1/0)": "        "
    },
    "300856004": {
        "question": "What is present ?",
        "ground_truth": "conjoined twins cephalothoracopagus janiceps",
        "generated_answer": "baby",
        "image_name": "test/test_0856.jpg",
        "answer_type": "OPEN",
        "question_type": "what",
        "Evaluation(1/0)": "        "
    },
    "300848000": {
        "question": "What does this image show?",
        "ground_truth": "conjoined twins at head and chest",
        "generated_answer": "baby",
        "image_name": "test/test_0848.jpg",
        "answer_type": "OPEN",
        "question_type": "what",
        "Evaluation(1/0)": "        "
    },
    "300848002": {
        "question": "What is the best photo to illustrate this case externally?",
        "ground_truth": "this",
        "generated_answer": "baby",
        "image_name": "test/test_0848.jpg",
        "answer_type": "OPEN",
        "question_type": "what",
        "Evaluation(1/0)": "        "
    },
    "300848003": {
        "question": "What is this to illustrate this case externally?",
        "ground_truth": "the best photo",
        "generated_answer": "baby",
        "image_name": "test/test_0848.jpg",
        "answer_type": "OPEN",
        "question_type": "what",
        "Evaluation(1/0)": "        "
    },
    "300848005": {
        "question": "What is present?",
        "ground_truth": "cephalothoracopagus janiceps",
        "generated_answer": "baby",
        "image_name": "test/test_0848.jpg",
        "answer_type": "OPEN",
        "question_type": "what",
        "Evaluation(1/0)": "        "
    },
    "300848007": {
        "question": "What is the best photo to illustrate this case externally ?",
        "ground_truth": "this",
        "generated_answer": "baby",
        "image_name": "test/test_0848.jpg",
        "answer_type": "OPEN",
        "question_type": "what",
        "Evaluation(1/0)": "        "
    },
    "300848008": {
        "question": "What is this to illustrate this case externally ?",
        "ground_truth": "the best photo",
        "generated_answer": "baby",
        "image_name": "test/test_0848.jpg",
        "answer_type": "OPEN",
        "question_type": "what",
        "Evaluation(1/0)": "        "
    },
    "300848009": {
        "question": "What is present ?",
        "ground_truth": "cephalothoracopagus janiceps",
        "generated_answer": "baby",
        "image_name": "test/test_0848.jpg",
        "answer_type": "OPEN",
        "question_type": "what",
        "Evaluation(1/0)": "        "
    },
    "300852000": {
        "question": "What does this image show?",
        "ground_truth": "joined anterior chest and abdomen",
        "generated_answer": "surgery",
        "image_name": "test/test_0852.jpg",
        "answer_type": "OPEN",
        "question_type": "what",
        "Evaluation(1/0)": "        "
    },
    "300852002": {
        "question": "What is present?",
        "ground_truth": "siamese twins",
        "generated_answer": "surgery",
        "image_name": "test/test_0852.jpg",
        "answer_type": "OPEN",
        "question_type": "what",
        "Evaluation(1/0)": "        "
    },
    "300852004": {
        "question": "What is present ?",
        "ground_truth": "siamese twins",
        "generated_answer": "surgery",
        "image_name": "test/test_0852.jpg",
        "answer_type": "OPEN",
        "question_type": "what",
        "Evaluation(1/0)": "        "
    },
    "300851000": {
        "question": "What does this image show?",
        "ground_truth": "lateral view of head typical example",
        "generated_answer": "burn",
        "image_name": "test/test_0851.jpg",
        "answer_type": "OPEN",
        "question_type": "what",
        "Evaluation(1/0)": "        "
    },
    "300851003": {
        "question": "What is present?",
        "ground_truth": "anencephaly",
        "generated_answer": "tumor",
        "image_name": "test/test_0851.jpg",
        "answer_type": "OPEN",
        "question_type": "what",
        "Evaluation(1/0)": "        "
    },
    "300851006": {
        "question": "What is present ?",
        "ground_truth": "anencephaly",
        "generated_answer": "tumor",
        "image_name": "test/test_0851.jpg",
        "answer_type": "OPEN",
        "question_type": "what",
        "Evaluation(1/0)": "        "
    },
    "300850000": {
        "question": "What does this image show?",
        "ground_truth": "view from back typical example",
        "generated_answer": "burn",
        "image_name": "test/test_0850.jpg",
        "answer_type": "OPEN",
        "question_type": "what",
        "Evaluation(1/0)": "        "
    },
    "300850003": {
        "question": "What is present?",
        "ground_truth": "anencephaly",
        "generated_answer": "burn",
        "image_name": "test/test_0850.jpg",
        "answer_type": "OPEN",
        "question_type": "what",
        "Evaluation(1/0)": "        "
    },
    "300850006": {
        "question": "What is present ?",
        "ground_truth": "anencephaly",
        "generated_answer": "burn",
        "image_name": "test/test_0850.jpg",
        "answer_type": "OPEN",
        "question_type": "what",
        "Evaluation(1/0)": "        "
    },
    "300984000": {
        "question": "What was taken?",
        "ground_truth": "this section",
        "generated_answer": "blood",
        "image_name": "test/test_0984.jpg",
        "answer_type": "OPEN",
        "question_type": "what",
        "Evaluation(1/0)": "        "
    },
    "300984002": {
        "question": "What does this image show?",
        "ground_truth": "micro low mag h&e would have to get protocol to determine where section was taken",
        "generated_answer": "blood vessel",
        "image_name": "test/test_0984.jpg",
        "answer_type": "OPEN",
        "question_type": "what",
        "Evaluation(1/0)": "        "
    },
    "300984004": {
        "question": "What is present?",
        "ground_truth": "notochord",
        "generated_answer": "blood",
        "image_name": "test/test_0984.jpg",
        "answer_type": "OPEN",
        "question_type": "what",
        "Evaluation(1/0)": "        "
    },
    "300984007": {
        "question": "What was taken ?",
        "ground_truth": "this section",
        "generated_answer": "blood",
        "image_name": "test/test_0984.jpg",
        "answer_type": "OPEN",
        "question_type": "what",
        "Evaluation(1/0)": "        "
    },
    "300984008": {
        "question": "What is present ?",
        "ground_truth": "notochord",
        "generated_answer": "blood",
        "image_name": "test/test_0984.jpg",
        "answer_type": "OPEN",
        "question_type": "what",
        "Evaluation(1/0)": "        "
    },
    "300985000": {
        "question": "What is present?",
        "ground_truth": "notochord",
        "generated_answer": "blood",
        "image_name": "test/test_0985.jpg",
        "answer_type": "OPEN",
        "question_type": "what",
        "Evaluation(1/0)": "        "
    },
    "300985003": {
        "question": "What is present ?",
        "ground_truth": "notochord",
        "generated_answer": "blood",
        "image_name": "test/test_0985.jpg",
        "answer_type": "OPEN",
        "question_type": "what",
        "Evaluation(1/0)": "        "
    },
    "300986000": {
        "question": "What does this image show?",
        "ground_truth": "epithelial component resembling endometrium",
        "generated_answer": "tissue",
        "image_name": "test/test_0986.jpg",
        "answer_type": "OPEN",
        "question_type": "what",
        "Evaluation(1/0)": "        "
    },
    "300986003": {
        "question": "What is present?",
        "ground_truth": "sacrococcygeal teratoma",
        "generated_answer": "tissue",
        "image_name": "test/test_0986.jpg",
        "answer_type": "OPEN",
        "question_type": "what",
        "Evaluation(1/0)": "        "
    },
    "300986006": {
        "question": "What is present ?",
        "ground_truth": "sacrococcygeal teratoma",
        "generated_answer": "tissue",
        "image_name": "test/test_0986.jpg",
        "answer_type": "OPEN",
        "question_type": "what",
        "Evaluation(1/0)": "        "
    },
    "300553000": {
        "question": "What does this image show?",
        "ground_truth": "herpes zoster",
        "generated_answer": "skin",
        "image_name": "test/test_0553.jpg",
        "answer_type": "OPEN",
        "question_type": "what",
        "Evaluation(1/0)": "        "
    },
    "300552000": {
        "question": "What does this image show?",
        "ground_truth": "hemolytic disease of newborn",
        "generated_answer": "baby",
        "image_name": "test/test_0552.jpg",
        "answer_type": "OPEN",
        "question_type": "what",
        "Evaluation(1/0)": "        "
    },
    "300554000": {
        "question": "What does this image show?",
        "ground_truth": "skin",
        "generated_answer": "a man with a bandage on his face",
        "image_name": "test/test_0554.jpg",
        "answer_type": "OPEN",
        "question_type": "what",
        "Evaluation(1/0)": "        "
    },
    "300555000": {
        "question": "What does this image show?",
        "ground_truth": "ulcerations",
        "generated_answer": "burned child",
        "image_name": "test/test_0555.jpg",
        "answer_type": "OPEN",
        "question_type": "what",
        "Evaluation(1/0)": "        "
    },
    "300496000": {
        "question": "How many nipples does this image show?",
        "ground_truth": "two",
        "generated_answer": "1",
        "image_name": "test/test_0496.jpg",
        "answer_type": "OPEN",
        "question_type": "how",
        "Evaluation(1/0)": "        "
    },
    "300496001": {
        "question": "What does this image show?",
        "ground_truth": "two nipples",
        "generated_answer": "a man's chest",
        "image_name": "test/test_0496.jpg",
        "answer_type": "OPEN",
        "question_type": "what",
        "Evaluation(1/0)": "        "
    },
    "300496004": {
        "question": "What is present?",
        "ground_truth": "breast",
        "generated_answer": "mole",
        "image_name": "test/test_0496.jpg",
        "answer_type": "OPEN",
        "question_type": "what",
        "Evaluation(1/0)": "        "
    },
    "300496007": {
        "question": "What is present?",
        "ground_truth": "nipple duplication",
        "generated_answer": "mole",
        "image_name": "test/test_0496.jpg",
        "answer_type": "OPEN",
        "question_type": "what",
        "Evaluation(1/0)": "        "
    },
    "300496010": {
        "question": "Where is this area in the body?",
        "ground_truth": "breast",
        "generated_answer": "chest",
        "image_name": "test/test_0496.jpg",
        "answer_type": "OPEN",
        "question_type": "where",
        "Evaluation(1/0)": "        "
    },
    "300496011": {
        "question": "What is present ?",
        "ground_truth": "breast",
        "generated_answer": "mole",
        "image_name": "test/test_0496.jpg",
        "answer_type": "OPEN",
        "question_type": "what",
        "Evaluation(1/0)": "        "
    },
    "300496012": {
        "question": "What is present ?",
        "ground_truth": "nipple duplication",
        "generated_answer": "mole",
        "image_name": "test/test_0496.jpg",
        "answer_type": "OPEN",
        "question_type": "what",
        "Evaluation(1/0)": "        "
    },
    "300610000": {
        "question": "What does this image show?",
        "ground_truth": "normal breast",
        "generated_answer": "tissue",
        "image_name": "test/test_0610.jpg",
        "answer_type": "OPEN",
        "question_type": "what",
        "Evaluation(1/0)": "        "
    },
    "300610003": {
        "question": "Where is this area in the body?",
        "ground_truth": "breast",
        "generated_answer": "abdomen",
        "image_name": "test/test_0610.jpg",
        "answer_type": "OPEN",
        "question_type": "where",
        "Evaluation(1/0)": "        "
    },
    "300606000": {
        "question": "What does this image show?",
        "ground_truth": "breast",
        "generated_answer": "a purple area",
        "image_name": "test/test_0606.jpg",
        "answer_type": "OPEN",
        "question_type": "what",
        "Evaluation(1/0)": "        "
    },
    "300606003": {
        "question": "Where is this area in the body?",
        "ground_truth": "breast",
        "generated_answer": "skin",
        "image_name": "test/test_0606.jpg",
        "answer_type": "OPEN",
        "question_type": "where",
        "Evaluation(1/0)": "        "
    },
    "300607002": {
        "question": "What is present?",
        "ground_truth": "breast",
        "generated_answer": "tumor",
        "image_name": "test/test_0607.jpg",
        "answer_type": "OPEN",
        "question_type": "what",
        "Evaluation(1/0)": "        "
    },
    "300607005": {
        "question": "What is present?",
        "ground_truth": "intraductal papillomatosis with apocrine metaplasia",
        "generated_answer": "tumor",
        "image_name": "test/test_0607.jpg",
        "answer_type": "OPEN",
        "question_type": "what",
        "Evaluation(1/0)": "        "
    },
    "300607008": {
        "question": "Where is this area in the body?",
        "ground_truth": "breast",
        "generated_answer": "lung",
        "image_name": "test/test_0607.jpg",
        "answer_type": "OPEN",
        "question_type": "where",
        "Evaluation(1/0)": "        "
    },
    "300607009": {
        "question": "What is present ?",
        "ground_truth": "breast",
        "generated_answer": "tumor",
        "image_name": "test/test_0607.jpg",
        "answer_type": "OPEN",
        "question_type": "what",
        "Evaluation(1/0)": "        "
    },
    "300607010": {
        "question": "What is present ?",
        "ground_truth": "intraductal papillomatosis with apocrine metaplasia",
        "generated_answer": "tumor",
        "image_name": "test/test_0607.jpg",
        "answer_type": "OPEN",
        "question_type": "what",
        "Evaluation(1/0)": "        "
    },
    "300607011": {
        "question": "How does this image appear  ?",
        "ground_truth": "benign",
        "generated_answer": "microscopic",
        "image_name": "test/test_0607.jpg",
        "answer_type": "OPEN",
        "question_type": "how",
        "Evaluation(1/0)": "        "
    },
    "300609000": {
        "question": "What does this image show?",
        "ground_truth": "excellent invasive tumor with marked desmoplastic reaction",
        "generated_answer": "tissue",
        "image_name": "test/test_0609.jpg",
        "answer_type": "OPEN",
        "question_type": "what",
        "Evaluation(1/0)": "        "
    },
    "300609001": {
        "question": "How does this image show excellent invasive tumor?",
        "ground_truth": "with marked desmoplastic reaction",
        "generated_answer": "the image shows an invasive tumor because it is a microscopic view of a tumor",
        "image_name": "test/test_0609.jpg",
        "answer_type": "OPEN",
        "question_type": "how",
        "Evaluation(1/0)": "        "
    },
    "300609004": {
        "question": "What are seen?",
        "ground_truth": "intraductal lesions",
        "generated_answer": "tumor",
        "image_name": "test/test_0609.jpg",
        "answer_type": "OPEN",
        "question_type": "what",
        "Evaluation(1/0)": "        "
    },
    "300609007": {
        "question": "What is present?",
        "ground_truth": "breast",
        "generated_answer": "tumor",
        "image_name": "test/test_0609.jpg",
        "answer_type": "OPEN",
        "question_type": "what",
        "Evaluation(1/0)": "        "
    },
    "300609010": {
        "question": "What is present?",
        "ground_truth": "papillary intraductal adenocarcinoma",
        "generated_answer": "tumor",
        "image_name": "test/test_0609.jpg",
        "answer_type": "OPEN",
        "question_type": "what",
        "Evaluation(1/0)": "        "
    },
    "300609013": {
        "question": "Where is this area in the body?",
        "ground_truth": "breast",
        "generated_answer": "skin",
        "image_name": "test/test_0609.jpg",
        "answer_type": "OPEN",
        "question_type": "where",
        "Evaluation(1/0)": "        "
    },
    "300609014": {
        "question": "What are seen ?",
        "ground_truth": "intraductal lesions",
        "generated_answer": "tumor",
        "image_name": "test/test_0609.jpg",
        "answer_type": "OPEN",
        "question_type": "what",
        "Evaluation(1/0)": "        "
    },
    "300609015": {
        "question": "What is present ?",
        "ground_truth": "breast",
        "generated_answer": "tumor",
        "image_name": "test/test_0609.jpg",
        "answer_type": "OPEN",
        "question_type": "what",
        "Evaluation(1/0)": "        "
    },
    "300609016": {
        "question": "What is present ?",
        "ground_truth": "papillary intraductal adenocarcinoma",
        "generated_answer": "tumor",
        "image_name": "test/test_0609.jpg",
        "answer_type": "OPEN",
        "question_type": "what",
        "Evaluation(1/0)": "        "
    },
    "300608000": {
        "question": "What does this image show?",
        "ground_truth": "metastatic choriocarcinoma with extensive vascularization",
        "generated_answer": "blood vessel",
        "image_name": "test/test_0608.jpg",
        "answer_type": "OPEN",
        "question_type": "what",
        "Evaluation(1/0)": "        "
    },
    "300608001": {
        "question": "How does this image show metastatic choriocarcinoma?",
        "ground_truth": "with extensive vascularization",
        "generated_answer": "tumor cells",
        "image_name": "test/test_0608.jpg",
        "answer_type": "OPEN",
        "question_type": "how",
        "Evaluation(1/0)": "        "
    },
    "300608004": {
        "question": "What is present?",
        "ground_truth": "breast",
        "generated_answer": "blood",
        "image_name": "test/test_0608.jpg",
        "answer_type": "OPEN",
        "question_type": "what",
        "Evaluation(1/0)": "        "
    },
    "300608007": {
        "question": "What is present?",
        "ground_truth": "metastatic carcinoma",
        "generated_answer": "blood",
        "image_name": "test/test_0608.jpg",
        "answer_type": "OPEN",
        "question_type": "what",
        "Evaluation(1/0)": "        "
    },
    "300608010": {
        "question": "Where is this area in the body?",
        "ground_truth": "breast",
        "generated_answer": "lung",
        "image_name": "test/test_0608.jpg",
        "answer_type": "OPEN",
        "question_type": "where",
        "Evaluation(1/0)": "        "
    },
    "300608011": {
        "question": "What is present ?",
        "ground_truth": "breast",
        "generated_answer": "tumor",
        "image_name": "test/test_0608.jpg",
        "answer_type": "OPEN",
        "question_type": "what",
        "Evaluation(1/0)": "        "
    },
    "300608012": {
        "question": "What is present ?",
        "ground_truth": "metastatic carcinoma",
        "generated_answer": "tumor",
        "image_name": "test/test_0608.jpg",
        "answer_type": "OPEN",
        "question_type": "what",
        "Evaluation(1/0)": "        "
    },
    "300559000": {
        "question": "What does this image show?",
        "ground_truth": "coronary artery atherosclerosis diagram",
        "generated_answer": "heart",
        "image_name": "test/test_0559.jpg",
        "answer_type": "OPEN",
        "question_type": "what",
        "Evaluation(1/0)": "        "
    },
    "300559003": {
        "question": "What is present?",
        "ground_truth": "cardiovascular",
        "generated_answer": "heart",
        "image_name": "test/test_0559.jpg",
        "answer_type": "OPEN",
        "question_type": "what",
        "Evaluation(1/0)": "        "
    },
    "300559007": {
        "question": "What is present ?",
        "ground_truth": "cardiovascular",
        "generated_answer": "heart",
        "image_name": "test/test_0559.jpg",
        "answer_type": "OPEN",
        "question_type": "what",
        "Evaluation(1/0)": "        "
    },
    "300560000": {
        "question": "What does this image show?",
        "ground_truth": "coronary artery atherosclerosis diagram",
        "generated_answer": "a diagram of the heart",
        "image_name": "test/test_0560.jpg",
        "answer_type": "OPEN",
        "question_type": "what",
        "Evaluation(1/0)": "        "
    },
    "300560003": {
        "question": "What is present?",
        "ground_truth": "cardiovascular",
        "generated_answer": "heart",
        "image_name": "test/test_0560.jpg",
        "answer_type": "OPEN",
        "question_type": "what",
        "Evaluation(1/0)": "        "
    },
    "300560007": {
        "question": "What is present ?",
        "ground_truth": "cardiovascular",
        "generated_answer": "heart",
        "image_name": "test/test_0560.jpg",
        "answer_type": "OPEN",
        "question_type": "what",
        "Evaluation(1/0)": "        "
    },
    "300491000": {
        "question": "What does this image show?",
        "ground_truth": "amyloidosis",
        "generated_answer": "marble",
        "image_name": "test/test_0491.jpg",
        "answer_type": "OPEN",
        "question_type": "what",
        "Evaluation(1/0)": "        "
    },
    "300491003": {
        "question": "What is present?",
        "ground_truth": "cardiovascular",
        "generated_answer": "marble",
        "image_name": "test/test_0491.jpg",
        "answer_type": "OPEN",
        "question_type": "what",
        "Evaluation(1/0)": "        "
    },
    "300491006": {
        "question": "Where is this area in the body?",
        "ground_truth": "heart",
        "generated_answer": "skin",
        "image_name": "test/test_0491.jpg",
        "answer_type": "OPEN",
        "question_type": "where",
        "Evaluation(1/0)": "        "
    },
    "300491007": {
        "question": "What is present ?",
        "ground_truth": "cardiovascular",
        "generated_answer": "marble",
        "image_name": "test/test_0491.jpg",
        "answer_type": "OPEN",
        "question_type": "what",
        "Evaluation(1/0)": "        "
    },
    "300494000": {
        "question": "What does this image show?",
        "ground_truth": "skeletal muscle",
        "generated_answer": "microphotograph of a blood vessel",
        "image_name": "test/test_0494.jpg",
        "answer_type": "OPEN",
        "question_type": "what",
        "Evaluation(1/0)": "        "
    },
    "300494003": {
        "question": "What is present?",
        "ground_truth": "cardiovascular",
        "generated_answer": "microscope",
        "image_name": "test/test_0494.jpg",
        "answer_type": "OPEN",
        "question_type": "what",
        "Evaluation(1/0)": "        "
    },
    "300494006": {
        "question": "What is present?",
        "ground_truth": "vasculature",
        "generated_answer": "microscope",
        "image_name": "test/test_0494.jpg",
        "answer_type": "OPEN",
        "question_type": "what",
        "Evaluation(1/0)": "        "
    },
    "300494009": {
        "question": "What is present?",
        "ground_truth": "capillary",
        "generated_answer": "microscope",
        "image_name": "test/test_0494.jpg",
        "answer_type": "OPEN",
        "question_type": "what",
        "Evaluation(1/0)": "        "
    },
    "300494012": {
        "question": "Where is this mage from?",
        "ground_truth": "capillary",
        "generated_answer": "microphotograph",
        "image_name": "test/test_0494.jpg",
        "answer_type": "OPEN",
        "question_type": "where",
        "Evaluation(1/0)": "        "
    },
    "300494013": {
        "question": "What is present ?",
        "ground_truth": "cardiovascular",
        "generated_answer": "microscope",
        "image_name": "test/test_0494.jpg",
        "answer_type": "OPEN",
        "question_type": "what",
        "Evaluation(1/0)": "        "
    },
    "300494014": {
        "question": "What is present ?",
        "ground_truth": "vasculature",
        "generated_answer": "microscope",
        "image_name": "test/test_0494.jpg",
        "answer_type": "OPEN",
        "question_type": "what",
        "Evaluation(1/0)": "        "
    },
    "300494015": {
        "question": "What is present ?",
        "ground_truth": "capillary",
        "generated_answer": "microscope",
        "image_name": "test/test_0494.jpg",
        "answer_type": "OPEN",
        "question_type": "what",
        "Evaluation(1/0)": "        "
    },
    "300492000": {
        "question": "What is present?",
        "ground_truth": "cardiovascular",
        "generated_answer": "blood vessels",
        "image_name": "test/test_0492.jpg",
        "answer_type": "OPEN",
        "question_type": "what",
        "Evaluation(1/0)": "        "
    },
    "300492003": {
        "question": "What is present?",
        "ground_truth": "vasculature",
        "generated_answer": "blood vessels",
        "image_name": "test/test_0492.jpg",
        "answer_type": "OPEN",
        "question_type": "what",
        "Evaluation(1/0)": "        "
    },
    "300492006": {
        "question": "What is present?",
        "ground_truth": "capillary",
        "generated_answer": "blood vessels",
        "image_name": "test/test_0492.jpg",
        "answer_type": "OPEN",
        "question_type": "what",
        "Evaluation(1/0)": "        "
    },
    "300492009": {
        "question": "Where is this mage from?",
        "ground_truth": "capillary",
        "generated_answer": "journal",
        "image_name": "test/test_0492.jpg",
        "answer_type": "OPEN",
        "question_type": "where",
        "Evaluation(1/0)": "        "
    },
    "300492010": {
        "question": "What is present ?",
        "ground_truth": "cardiovascular",
        "generated_answer": "blood vessels",
        "image_name": "test/test_0492.jpg",
        "answer_type": "OPEN",
        "question_type": "what",
        "Evaluation(1/0)": "        "
    },
    "300492011": {
        "question": "What is present ?",
        "ground_truth": "vasculature",
        "generated_answer": "blood vessels",
        "image_name": "test/test_0492.jpg",
        "answer_type": "OPEN",
        "question_type": "what",
        "Evaluation(1/0)": "        "
    },
    "300492012": {
        "question": "What is present ?",
        "ground_truth": "capillary",
        "generated_answer": "blood vessels",
        "image_name": "test/test_0492.jpg",
        "answer_type": "OPEN",
        "question_type": "what",
        "Evaluation(1/0)": "        "
    },
    "300493000": {
        "question": "What does this image show?",
        "ground_truth": "proximal tubule and fenestrated capillary can be used to illustrate capillary epithelial cell relations and functions",
        "generated_answer": "basal cell",
        "image_name": "test/test_0493.jpg",
        "answer_type": "OPEN",
        "question_type": "what",
        "Evaluation(1/0)": "        "
    },
    "300493002": {
        "question": "What is present?",
        "ground_truth": "cardiovascular",
        "generated_answer": "basal cell",
        "image_name": "test/test_0493.jpg",
        "answer_type": "OPEN",
        "question_type": "what",
        "Evaluation(1/0)": "        "
    },
    "300493005": {
        "question": "What is present?",
        "ground_truth": "vasculature",
        "generated_answer": "basal cell",
        "image_name": "test/test_0493.jpg",
        "answer_type": "OPEN",
        "question_type": "what",
        "Evaluation(1/0)": "        "
    },
    "300493008": {
        "question": "Where is this mage from?",
        "ground_truth": "capillary",
        "generated_answer": "basal cell",
        "image_name": "test/test_0493.jpg",
        "answer_type": "OPEN",
        "question_type": "where",
        "Evaluation(1/0)": "        "
    },
    "300493009": {
        "question": "What is present ?",
        "ground_truth": "cardiovascular",
        "generated_answer": "basal cell",
        "image_name": "test/test_0493.jpg",
        "answer_type": "OPEN",
        "question_type": "what",
        "Evaluation(1/0)": "        "
    },
    "300493010": {
        "question": "What is present ?",
        "ground_truth": "vasculature",
        "generated_answer": "basal cell",
        "image_name": "test/test_0493.jpg",
        "answer_type": "OPEN",
        "question_type": "what",
        "Evaluation(1/0)": "        "
    },
    "300484000": {
        "question": "What does this image show?",
        "ground_truth": "muscle ruthenium red to illustrate glycocalyx",
        "generated_answer": "microscopic view of a tumor",
        "image_name": "test/test_0484.jpg",
        "answer_type": "OPEN",
        "question_type": "what",
        "Evaluation(1/0)": "        "
    },
    "300484003": {
        "question": "What is present?",
        "ground_truth": "cardiovascular",
        "generated_answer": "cells",
        "image_name": "test/test_0484.jpg",
        "answer_type": "OPEN",
        "question_type": "what",
        "Evaluation(1/0)": "        "
    },
    "300484006": {
        "question": "What is present?",
        "ground_truth": "vasculature",
        "generated_answer": "cells",
        "image_name": "test/test_0484.jpg",
        "answer_type": "OPEN",
        "question_type": "what",
        "Evaluation(1/0)": "        "
    },
    "300484009": {
        "question": "What is present?",
        "ground_truth": "capillary",
        "generated_answer": "cells",
        "image_name": "test/test_0484.jpg",
        "answer_type": "OPEN",
        "question_type": "what",
        "Evaluation(1/0)": "        "
    },
    "300484012": {
        "question": "Where is this mage from?",
        "ground_truth": "capillary",
        "generated_answer": "journal",
        "image_name": "test/test_0484.jpg",
        "answer_type": "OPEN",
        "question_type": "where",
        "Evaluation(1/0)": "        "
    },
    "300484013": {
        "question": "What is present ?",
        "ground_truth": "cardiovascular",
        "generated_answer": "cells",
        "image_name": "test/test_0484.jpg",
        "answer_type": "OPEN",
        "question_type": "what",
        "Evaluation(1/0)": "        "
    },
    "300484014": {
        "question": "What is present ?",
        "ground_truth": "vasculature",
        "generated_answer": "cells",
        "image_name": "test/test_0484.jpg",
        "answer_type": "OPEN",
        "question_type": "what",
        "Evaluation(1/0)": "        "
    },
    "300484015": {
        "question": "What is present ?",
        "ground_truth": "capillary",
        "generated_answer": "cells",
        "image_name": "test/test_0484.jpg",
        "answer_type": "OPEN",
        "question_type": "what",
        "Evaluation(1/0)": "        "
    },
    "300495000": {
        "question": "What does this image show?",
        "ground_truth": "skeletal muscle",
        "generated_answer": "microscopic view of a cell",
        "image_name": "test/test_0495.jpg",
        "answer_type": "OPEN",
        "question_type": "what",
        "Evaluation(1/0)": "        "
    },
    "300495003": {
        "question": "What is present?",
        "ground_truth": "cardiovascular",
        "generated_answer": "microscope",
        "image_name": "test/test_0495.jpg",
        "answer_type": "OPEN",
        "question_type": "what",
        "Evaluation(1/0)": "        "
    },
    "300495006": {
        "question": "What is present?",
        "ground_truth": "vasculature",
        "generated_answer": "microscope",
        "image_name": "test/test_0495.jpg",
        "answer_type": "OPEN",
        "question_type": "what",
        "Evaluation(1/0)": "        "
    },
    "300495009": {
        "question": "What is present?",
        "ground_truth": "capillary",
        "generated_answer": "microscope",
        "image_name": "test/test_0495.jpg",
        "answer_type": "OPEN",
        "question_type": "what",
        "Evaluation(1/0)": "        "
    },
    "300495012": {
        "question": "Where is this mage from?",
        "ground_truth": "capillary",
        "generated_answer": "germany",
        "image_name": "test/test_0495.jpg",
        "answer_type": "OPEN",
        "question_type": "where",
        "Evaluation(1/0)": "        "
    },
    "300495013": {
        "question": "What is present ?",
        "ground_truth": "cardiovascular",
        "generated_answer": "microscope",
        "image_name": "test/test_0495.jpg",
        "answer_type": "OPEN",
        "question_type": "what",
        "Evaluation(1/0)": "        "
    },
    "300495014": {
        "question": "What is present ?",
        "ground_truth": "vasculature",
        "generated_answer": "microscope",
        "image_name": "test/test_0495.jpg",
        "answer_type": "OPEN",
        "question_type": "what",
        "Evaluation(1/0)": "        "
    },
    "300495015": {
        "question": "What is present ?",
        "ground_truth": "capillary",
        "generated_answer": "microscope",
        "image_name": "test/test_0495.jpg",
        "answer_type": "OPEN",
        "question_type": "what",
        "Evaluation(1/0)": "        "
    },
    "300490000": {
        "question": "What does this image show?",
        "ground_truth": "sarcoplasmic reticulum",
        "generated_answer": "tree rings",
        "image_name": "test/test_0490.jpg",
        "answer_type": "OPEN",
        "question_type": "what",
        "Evaluation(1/0)": "        "
    },
    "300490003": {
        "question": "What is present?",
        "ground_truth": "cardiovascular",
        "generated_answer": "tree",
        "image_name": "test/test_0490.jpg",
        "answer_type": "OPEN",
        "question_type": "what",
        "Evaluation(1/0)": "        "
    },
    "300490005": {
        "question": "What is present?",
        "ground_truth": "myocardium",
        "generated_answer": "tree",
        "image_name": "test/test_0490.jpg",
        "answer_type": "OPEN",
        "question_type": "what",
        "Evaluation(1/0)": "        "
    },
    "300490008": {
        "question": "Where is this area in the body?",
        "ground_truth": "heart",
        "generated_answer": "skin",
        "image_name": "test/test_0490.jpg",
        "answer_type": "OPEN",
        "question_type": "where",
        "Evaluation(1/0)": "        "
    },
    "300490009": {
        "question": "What is present ?",
        "ground_truth": "cardiovascular",
        "generated_answer": "tree",
        "image_name": "test/test_0490.jpg",
        "answer_type": "OPEN",
        "question_type": "what",
        "Evaluation(1/0)": "        "
    },
    "300490010": {
        "question": "What is present ?",
        "ground_truth": "myocardium",
        "generated_answer": "tree",
        "image_name": "test/test_0490.jpg",
        "answer_type": "OPEN",
        "question_type": "what",
        "Evaluation(1/0)": "        "
    },
    "300489000": {
        "question": "What does this image show?",
        "ground_truth": "fibroblasts in adventitia of monkey basilar artery",
        "generated_answer": "microscopic view of a tumor",
        "image_name": "test/test_0489.jpg",
        "answer_type": "OPEN",
        "question_type": "what",
        "Evaluation(1/0)": "        "
    },
    "300489002": {
        "question": "What is present?",
        "ground_truth": "cardiovascular",
        "generated_answer": "tissue",
        "image_name": "test/test_0489.jpg",
        "answer_type": "OPEN",
        "question_type": "what",
        "Evaluation(1/0)": "        "
    },
    "300489004": {
        "question": "What is present?",
        "ground_truth": "vasculature",
        "generated_answer": "tissue",
        "image_name": "test/test_0489.jpg",
        "answer_type": "OPEN",
        "question_type": "what",
        "Evaluation(1/0)": "        "
    },
    "300489006": {
        "question": "What is present?",
        "ground_truth": "cranial artery",
        "generated_answer": "tissue",
        "image_name": "test/test_0489.jpg",
        "answer_type": "OPEN",
        "question_type": "what",
        "Evaluation(1/0)": "        "
    },
    "300489008": {
        "question": "Where is this?",
        "ground_truth": "vasculature",
        "generated_answer": "lab",
        "image_name": "test/test_0489.jpg",
        "answer_type": "OPEN",
        "question_type": "where",
        "Evaluation(1/0)": "        "
    },
    "300489009": {
        "question": "What is present ?",
        "ground_truth": "cardiovascular",
        "generated_answer": "tissue",
        "image_name": "test/test_0489.jpg",
        "answer_type": "OPEN",
        "question_type": "what",
        "Evaluation(1/0)": "        "
    },
    "300489010": {
        "question": "What is present ?",
        "ground_truth": "vasculature",
        "generated_answer": "tissue",
        "image_name": "test/test_0489.jpg",
        "answer_type": "OPEN",
        "question_type": "what",
        "Evaluation(1/0)": "        "
    },
    "300489011": {
        "question": "What is present ?",
        "ground_truth": "cranial artery",
        "generated_answer": "tissue",
        "image_name": "test/test_0489.jpg",
        "answer_type": "OPEN",
        "question_type": "what",
        "Evaluation(1/0)": "        "
    },
    "300488000": {
        "question": "What does this image show?",
        "ground_truth": "foam cell",
        "generated_answer": "bone",
        "image_name": "test/test_0488.jpg",
        "answer_type": "OPEN",
        "question_type": "what",
        "Evaluation(1/0)": "        "
    },
    "300488003": {
        "question": "What is present?",
        "ground_truth": "cardiovascular",
        "generated_answer": "bone",
        "image_name": "test/test_0488.jpg",
        "answer_type": "OPEN",
        "question_type": "what",
        "Evaluation(1/0)": "        "
    },
    "300488006": {
        "question": "What is present?",
        "ground_truth": "vasculature",
        "generated_answer": "bone",
        "image_name": "test/test_0488.jpg",
        "answer_type": "OPEN",
        "question_type": "what",
        "Evaluation(1/0)": "        "
    },
    "300488009": {
        "question": "What is present?",
        "ground_truth": "coronary artery",
        "generated_answer": "bone",
        "image_name": "test/test_0488.jpg",
        "answer_type": "OPEN",
        "question_type": "what",
        "Evaluation(1/0)": "        "
    },
    "300488012": {
        "question": "Where is this?",
        "ground_truth": "vasculature",
        "generated_answer": "lungs",
        "image_name": "test/test_0488.jpg",
        "answer_type": "OPEN",
        "question_type": "where",
        "Evaluation(1/0)": "        "
    },
    "300488013": {
        "question": "What is present ?",
        "ground_truth": "cardiovascular",
        "generated_answer": "bone",
        "image_name": "test/test_0488.jpg",
        "answer_type": "OPEN",
        "question_type": "what",
        "Evaluation(1/0)": "        "
    },
    "300488014": {
        "question": "What is present ?",
        "ground_truth": "vasculature",
        "generated_answer": "bone",
        "image_name": "test/test_0488.jpg",
        "answer_type": "OPEN",
        "question_type": "what",
        "Evaluation(1/0)": "        "
    },
    "300488015": {
        "question": "What is present ?",
        "ground_truth": "coronary artery",
        "generated_answer": "bone",
        "image_name": "test/test_0488.jpg",
        "answer_type": "OPEN",
        "question_type": "what",
        "Evaluation(1/0)": "        "
    },
    "300486000": {
        "question": "What does this image show?",
        "ground_truth": "intimal smooth muscle cells with lipid in cytoplasm and precipitated lipid in interstitial space",
        "generated_answer": "rock",
        "image_name": "test/test_0486.jpg",
        "answer_type": "OPEN",
        "question_type": "what",
        "Evaluation(1/0)": "        "
    },
    "300486001": {
        "question": "How does this image show intimal smooth muscle cells?",
        "ground_truth": "with lipid in cytoplasm and precipitated lipid in interstitial space",
        "generated_answer": "dark",
        "image_name": "test/test_0486.jpg",
        "answer_type": "OPEN",
        "question_type": "how",
        "Evaluation(1/0)": "        "
    },
    "300486004": {
        "question": "What is present?",
        "ground_truth": "cardiovascular",
        "generated_answer": "rock",
        "image_name": "test/test_0486.jpg",
        "answer_type": "OPEN",
        "question_type": "what",
        "Evaluation(1/0)": "        "
    },
    "300486007": {
        "question": "What is present?",
        "ground_truth": "vasculature",
        "generated_answer": "rock",
        "image_name": "test/test_0486.jpg",
        "answer_type": "OPEN",
        "question_type": "what",
        "Evaluation(1/0)": "        "
    },
    "300486010": {
        "question": "What is present?",
        "ground_truth": "coronary artery",
        "generated_answer": "rock",
        "image_name": "test/test_0486.jpg",
        "answer_type": "OPEN",
        "question_type": "what",
        "Evaluation(1/0)": "        "
    },
    "300486013": {
        "question": "Where is this?",
        "ground_truth": "vasculature",
        "generated_answer": "cave",
        "image_name": "test/test_0486.jpg",
        "answer_type": "OPEN",
        "question_type": "where",
        "Evaluation(1/0)": "        "
    },
    "300486014": {
        "question": "What is present ?",
        "ground_truth": "cardiovascular",
        "generated_answer": "rock",
        "image_name": "test/test_0486.jpg",
        "answer_type": "OPEN",
        "question_type": "what",
        "Evaluation(1/0)": "        "
    },
    "300486015": {
        "question": "What is present ?",
        "ground_truth": "vasculature",
        "generated_answer": "rock",
        "image_name": "test/test_0486.jpg",
        "answer_type": "OPEN",
        "question_type": "what",
        "Evaluation(1/0)": "        "
    },
    "300486016": {
        "question": "What is present ?",
        "ground_truth": "coronary artery",
        "generated_answer": "rock",
        "image_name": "test/test_0486.jpg",
        "answer_type": "OPEN",
        "question_type": "what",
        "Evaluation(1/0)": "        "
    },
    "300487000": {
        "question": "What is present?",
        "ground_truth": "cardiovascular",
        "generated_answer": "rock",
        "image_name": "test/test_0487.jpg",
        "answer_type": "OPEN",
        "question_type": "what",
        "Evaluation(1/0)": "        "
    },
    "300487003": {
        "question": "What is present?",
        "ground_truth": "chronic ischemia",
        "generated_answer": "rock",
        "image_name": "test/test_0487.jpg",
        "answer_type": "OPEN",
        "question_type": "what",
        "Evaluation(1/0)": "        "
    },
    "300487006": {
        "question": "Where is this?",
        "ground_truth": "heart",
        "generated_answer": "cave",
        "image_name": "test/test_0487.jpg",
        "answer_type": "OPEN",
        "question_type": "where",
        "Evaluation(1/0)": "        "
    },
    "300487007": {
        "question": "What does show lesion containing no lipid ?",
        "ground_truth": "myocytolysis not",
        "generated_answer": "no",
        "image_name": "test/test_0487.jpg",
        "answer_type": "OPEN",
        "question_type": "what",
        "Evaluation(1/0)": "        "
    },
    "300487008": {
        "question": "What does myocytolysis not show containing no lipid ?",
        "ground_truth": "show lesion",
        "generated_answer": "myocardium",
        "image_name": "test/test_0487.jpg",
        "answer_type": "OPEN",
        "question_type": "what",
        "Evaluation(1/0)": "        "
    },
    "300487009": {
        "question": "What is present ?",
        "ground_truth": "cardiovascular",
        "generated_answer": "rock",
        "image_name": "test/test_0487.jpg",
        "answer_type": "OPEN",
        "question_type": "what",
        "Evaluation(1/0)": "        "
    },
    "300487010": {
        "question": "What is present ?",
        "ground_truth": "chronic ischemia",
        "generated_answer": "rock",
        "image_name": "test/test_0487.jpg",
        "answer_type": "OPEN",
        "question_type": "what",
        "Evaluation(1/0)": "        "
    },
    "300485000": {
        "question": "What does this image show?",
        "ground_truth": "chagas disease",
        "generated_answer": "cell",
        "image_name": "test/test_0485.jpg",
        "answer_type": "OPEN",
        "question_type": "what",
        "Evaluation(1/0)": "        "
    },
    "300485003": {
        "question": "What is present?",
        "ground_truth": "cardiovascular",
        "generated_answer": "circle",
        "image_name": "test/test_0485.jpg",
        "answer_type": "OPEN",
        "question_type": "what",
        "Evaluation(1/0)": "        "
    },
    "300485006": {
        "question": "Where is this?",
        "ground_truth": "heart",
        "generated_answer": "microscope",
        "image_name": "test/test_0485.jpg",
        "answer_type": "OPEN",
        "question_type": "where",
        "Evaluation(1/0)": "        "
    },
    "300485007": {
        "question": "What is present ?",
        "ground_truth": "cardiovascular",
        "generated_answer": "bacteria",
        "image_name": "test/test_0485.jpg",
        "answer_type": "OPEN",
        "question_type": "what",
        "Evaluation(1/0)": "        "
    },
    "300882000": {
        "question": "What does this image show?",
        "ground_truth": "normal aortic valve",
        "generated_answer": "tumor",
        "image_name": "test/test_0882.jpg",
        "answer_type": "OPEN",
        "question_type": "what",
        "Evaluation(1/0)": "        "
    },
    "300882003": {
        "question": "What is present?",
        "ground_truth": "cardiovascular",
        "generated_answer": "tumor",
        "image_name": "test/test_0882.jpg",
        "answer_type": "OPEN",
        "question_type": "what",
        "Evaluation(1/0)": "        "
    },
    "300882006": {
        "question": "Where is this?",
        "ground_truth": "heart",
        "generated_answer": "inside body",
        "image_name": "test/test_0882.jpg",
        "answer_type": "OPEN",
        "question_type": "where",
        "Evaluation(1/0)": "        "
    },
    "300882007": {
        "question": "What is present ?",
        "ground_truth": "cardiovascular",
        "generated_answer": "tumor",
        "image_name": "test/test_0882.jpg",
        "answer_type": "OPEN",
        "question_type": "what",
        "Evaluation(1/0)": "        "
    },
    "300886000": {
        "question": "What does this image show?",
        "ground_truth": "normal duct in postmenopausal woman",
        "generated_answer": "heart",
        "image_name": "test/test_0886.jpg",
        "answer_type": "OPEN",
        "question_type": "what",
        "Evaluation(1/0)": "        "
    },
    "300886003": {
        "question": "What is present?",
        "ground_truth": "cardiovascular",
        "generated_answer": "heart",
        "image_name": "test/test_0886.jpg",
        "answer_type": "OPEN",
        "question_type": "what",
        "Evaluation(1/0)": "        "
    },
    "300886007": {
        "question": "What is present ?",
        "ground_truth": "cardiovascular",
        "generated_answer": "heart",
        "image_name": "test/test_0886.jpg",
        "answer_type": "OPEN",
        "question_type": "what",
        "Evaluation(1/0)": "        "
    },
    "300885002": {
        "question": "Where is this?",
        "ground_truth": "heart",
        "generated_answer": "human body",
        "image_name": "test/test_0885.jpg",
        "answer_type": "OPEN",
        "question_type": "where",
        "Evaluation(1/0)": "        "
    },
    "300862000": {
        "question": "What does this image show?",
        "ground_truth": "aorta",
        "generated_answer": "meat",
        "image_name": "test/test_0862.jpg",
        "answer_type": "OPEN",
        "question_type": "what",
        "Evaluation(1/0)": "        "
    },
    "300862003": {
        "question": "What is present?",
        "ground_truth": "cardiovascular",
        "generated_answer": "meat",
        "image_name": "test/test_0862.jpg",
        "answer_type": "OPEN",
        "question_type": "what",
        "Evaluation(1/0)": "        "
    },
    "300862006": {
        "question": "What is present?",
        "ground_truth": "vasculature",
        "generated_answer": "meat",
        "image_name": "test/test_0862.jpg",
        "answer_type": "OPEN",
        "question_type": "what",
        "Evaluation(1/0)": "        "
    },
    "300862009": {
        "question": "Where is this?",
        "ground_truth": "vasculature",
        "generated_answer": "inside body",
        "image_name": "test/test_0862.jpg",
        "answer_type": "OPEN",
        "question_type": "where",
        "Evaluation(1/0)": "        "
    },
    "300862010": {
        "question": "What is present ?",
        "ground_truth": "cardiovascular",
        "generated_answer": "meat",
        "image_name": "test/test_0862.jpg",
        "answer_type": "OPEN",
        "question_type": "what",
        "Evaluation(1/0)": "        "
    },
    "300862011": {
        "question": "What is present ?",
        "ground_truth": "vasculature",
        "generated_answer": "meat",
        "image_name": "test/test_0862.jpg",
        "answer_type": "OPEN",
        "question_type": "what",
        "Evaluation(1/0)": "        "
    },
    "300863002": {
        "question": "Where is this?",
        "ground_truth": "heart",
        "generated_answer": "inside body",
        "image_name": "test/test_0863.jpg",
        "answer_type": "OPEN",
        "question_type": "where",
        "Evaluation(1/0)": "        "
    },
    "300884000": {
        "question": "How many vessel does this image show congestive heart failure, coronary artery disease?",
        "ground_truth": "three",
        "generated_answer": "1",
        "image_name": "test/test_0884.jpg",
        "answer_type": "OPEN",
        "question_type": "how",
        "Evaluation(1/0)": "        "
    },
    "300884001": {
        "question": "What does this image show?",
        "ground_truth": "congestive heart failure",
        "generated_answer": "heart",
        "image_name": "test/test_0884.jpg",
        "answer_type": "OPEN",
        "question_type": "what",
        "Evaluation(1/0)": "        "
    },
    "300884002": {
        "question": "Does this image show congestive heart failure, three vessel coronary artery disease?",
        "ground_truth": "yes",
        "generated_answer": "congestive heart failure",
        "image_name": "test/test_0884.jpg",
        "answer_type": "CLOSED",
        "question_type": "does",
        "Evaluation(1/0)": "        "
    },
    "300884004": {
        "question": "What is present?",
        "ground_truth": "cardiovascular",
        "generated_answer": "heart",
        "image_name": "test/test_0884.jpg",
        "answer_type": "OPEN",
        "question_type": "what",
        "Evaluation(1/0)": "        "
    },
    "300884007": {
        "question": "Where is this?",
        "ground_truth": "heart",
        "generated_answer": "on table",
        "image_name": "test/test_0884.jpg",
        "answer_type": "OPEN",
        "question_type": "where",
        "Evaluation(1/0)": "        "
    },
    "300884008": {
        "question": "What is present ?",
        "ground_truth": "cardiovascular",
        "generated_answer": "heart",
        "image_name": "test/test_0884.jpg",
        "answer_type": "OPEN",
        "question_type": "what",
        "Evaluation(1/0)": "        "
    },
    "300883000": {
        "question": "What does this image show?",
        "ground_truth": "heart",
        "generated_answer": "meat",
        "image_name": "test/test_0883.jpg",
        "answer_type": "OPEN",
        "question_type": "what",
        "Evaluation(1/0)": "        "
    },
    "300883003": {
        "question": "What is present?",
        "ground_truth": "cardiovascular",
        "generated_answer": "meat",
        "image_name": "test/test_0883.jpg",
        "answer_type": "OPEN",
        "question_type": "what",
        "Evaluation(1/0)": "        "
    },
    "300883006": {
        "question": "Where is this?",
        "ground_truth": "heart",
        "generated_answer": "lab",
        "image_name": "test/test_0883.jpg",
        "answer_type": "OPEN",
        "question_type": "where",
        "Evaluation(1/0)": "        "
    },
    "300883007": {
        "question": "What is present ?",
        "ground_truth": "cardiovascular",
        "generated_answer": "meat",
        "image_name": "test/test_0883.jpg",
        "answer_type": "OPEN",
        "question_type": "what",
        "Evaluation(1/0)": "        "
    },
    "300880000": {
        "question": "What does this image show?",
        "ground_truth": "heart",
        "generated_answer": "a close up of a human heart",
        "image_name": "test/test_0880.jpg",
        "answer_type": "OPEN",
        "question_type": "what",
        "Evaluation(1/0)": "        "
    },
    "300880001": {
        "question": "What is present?",
        "ground_truth": "cardiovascular",
        "generated_answer": "heart",
        "image_name": "test/test_0880.jpg",
        "answer_type": "OPEN",
        "question_type": "what",
        "Evaluation(1/0)": "        "
    },
    "300880002": {
        "question": "Where is this?",
        "ground_truth": "heart",
        "generated_answer": "abdomen",
        "image_name": "test/test_0880.jpg",
        "answer_type": "OPEN",
        "question_type": "where",
        "Evaluation(1/0)": "        "
    },
    "300880003": {
        "question": "What is present ?",
        "ground_truth": "cardiovascular",
        "generated_answer": "heart",
        "image_name": "test/test_0880.jpg",
        "answer_type": "OPEN",
        "question_type": "what",
        "Evaluation(1/0)": "        "
    },
    "300877001": {
        "question": "What is present?",
        "ground_truth": "cardiovascular",
        "generated_answer": "heart",
        "image_name": "test/test_0877.jpg",
        "answer_type": "OPEN",
        "question_type": "what",
        "Evaluation(1/0)": "        "
    },
    "300877002": {
        "question": "Where is this?",
        "ground_truth": "heart",
        "generated_answer": "human body",
        "image_name": "test/test_0877.jpg",
        "answer_type": "OPEN",
        "question_type": "where",
        "Evaluation(1/0)": "        "
    },
    "300877003": {
        "question": "What is present ?",
        "ground_truth": "cardiovascular",
        "generated_answer": "heart",
        "image_name": "test/test_0877.jpg",
        "answer_type": "OPEN",
        "question_type": "what",
        "Evaluation(1/0)": "        "
    },
    "300881000": {
        "question": "What does this image show?",
        "ground_truth": "pericarditis",
        "generated_answer": "a heart",
        "image_name": "test/test_0881.jpg",
        "answer_type": "OPEN",
        "question_type": "what",
        "Evaluation(1/0)": "        "
    },
    "300881003": {
        "question": "What is present?",
        "ground_truth": "cardiovascular",
        "generated_answer": "meat",
        "image_name": "test/test_0881.jpg",
        "answer_type": "OPEN",
        "question_type": "what",
        "Evaluation(1/0)": "        "
    },
    "300881006": {
        "question": "Where is this?",
        "ground_truth": "heart",
        "generated_answer": "museum",
        "image_name": "test/test_0881.jpg",
        "answer_type": "OPEN",
        "question_type": "where",
        "Evaluation(1/0)": "        "
    },
    "300881007": {
        "question": "What is present ?",
        "ground_truth": "cardiovascular",
        "generated_answer": "tumor",
        "image_name": "test/test_0881.jpg",
        "answer_type": "OPEN",
        "question_type": "what",
        "Evaluation(1/0)": "        "
    },
    "300870000": {
        "question": "What does this image show?",
        "ground_truth": "heart",
        "generated_answer": "tumor",
        "image_name": "test/test_0870.jpg",
        "answer_type": "OPEN",
        "question_type": "what",
        "Evaluation(1/0)": "        "
    },
    "300870003": {
        "question": "What is present?",
        "ground_truth": "cardiovascular",
        "generated_answer": "tumor",
        "image_name": "test/test_0870.jpg",
        "answer_type": "OPEN",
        "question_type": "what",
        "Evaluation(1/0)": "        "
    },
    "300870006": {
        "question": "Where is this?",
        "ground_truth": "heart",
        "generated_answer": "inside body",
        "image_name": "test/test_0870.jpg",
        "answer_type": "OPEN",
        "question_type": "where",
        "Evaluation(1/0)": "        "
    },
    "300870007": {
        "question": "What is present ?",
        "ground_truth": "cardiovascular",
        "generated_answer": "tumor",
        "image_name": "test/test_0870.jpg",
        "answer_type": "OPEN",
        "question_type": "what",
        "Evaluation(1/0)": "        "
    },
    "300868000": {
        "question": "What does this image show?",
        "ground_truth": "heart",
        "generated_answer": "a close up of a piece of meat",
        "image_name": "test/test_0868.jpg",
        "answer_type": "OPEN",
        "question_type": "what",
        "Evaluation(1/0)": "        "
    },
    "300868001": {
        "question": "How does this image show heart, old myocardial infarction?",
        "ground_truth": "with fibrosis",
        "generated_answer": "the image shows a cross-section of a heart, with a large area of the myocard",
        "image_name": "test/test_0868.jpg",
        "answer_type": "OPEN",
        "question_type": "how",
        "Evaluation(1/0)": "        "
    },
    "300868004": {
        "question": "What is present?",
        "ground_truth": "cardiovascular",
        "generated_answer": "tissue",
        "image_name": "test/test_0868.jpg",
        "answer_type": "OPEN",
        "question_type": "what",
        "Evaluation(1/0)": "        "
    },
    "300868007": {
        "question": "Where is this?",
        "ground_truth": "heart",
        "generated_answer": "inside body",
        "image_name": "test/test_0868.jpg",
        "answer_type": "OPEN",
        "question_type": "where",
        "Evaluation(1/0)": "        "
    },
    "300868008": {
        "question": "What is present ?",
        "ground_truth": "cardiovascular",
        "generated_answer": "tissue",
        "image_name": "test/test_0868.jpg",
        "answer_type": "OPEN",
        "question_type": "what",
        "Evaluation(1/0)": "        "
    },
    "300869000": {
        "question": "What does this image show?",
        "ground_truth": "heart",
        "generated_answer": "a slice of meat",
        "image_name": "test/test_0869.jpg",
        "answer_type": "OPEN",
        "question_type": "what",
        "Evaluation(1/0)": "        "
    },
    "300869001": {
        "question": "How does this image show heart, old myocardial infarction?",
        "ground_truth": "with fibrosis",
        "generated_answer": "the image shows a cross-section of a heart, with a large area of the myocard",
        "image_name": "test/test_0869.jpg",
        "answer_type": "OPEN",
        "question_type": "how",
        "Evaluation(1/0)": "        "
    },
    "300869004": {
        "question": "What is present?",
        "ground_truth": "cardiovascular",
        "generated_answer": "meat",
        "image_name": "test/test_0869.jpg",
        "answer_type": "OPEN",
        "question_type": "what",
        "Evaluation(1/0)": "        "
    },
    "300869007": {
        "question": "Where is this?",
        "ground_truth": "heart",
        "generated_answer": "lab",
        "image_name": "test/test_0869.jpg",
        "answer_type": "OPEN",
        "question_type": "where",
        "Evaluation(1/0)": "        "
    },
    "300869008": {
        "question": "What is present ?",
        "ground_truth": "cardiovascular",
        "generated_answer": "meat",
        "image_name": "test/test_0869.jpg",
        "answer_type": "OPEN",
        "question_type": "what",
        "Evaluation(1/0)": "        "
    },
    "300872000": {
        "question": "What does this image show?",
        "ground_truth": "abdominal aorta saccular aneurysm",
        "generated_answer": "surgical procedure",
        "image_name": "test/test_0872.jpg",
        "answer_type": "OPEN",
        "question_type": "what",
        "Evaluation(1/0)": "        "
    },
    "300872001": {
        "question": "Does this image show abdominal aorta saccular aneurysm, atherosclerosis?",
        "ground_truth": "yes",
        "generated_answer": "atherosclerosis",
        "image_name": "test/test_0872.jpg",
        "answer_type": "CLOSED",
        "question_type": "does",
        "Evaluation(1/0)": "        "
    },
    "300872002": {
        "question": "Does lesion show abdominal aorta saccular aneurysm, atherosclerosis?",
        "ground_truth": "no",
        "generated_answer": "atherosclerosis",
        "image_name": "test/test_0872.jpg",
        "answer_type": "CLOSED",
        "question_type": "does",
        "Evaluation(1/0)": "        "
    },
    "300872003": {
        "question": "What is present?",
        "ground_truth": "cardiovascular",
        "generated_answer": "bone",
        "image_name": "test/test_0872.jpg",
        "answer_type": "OPEN",
        "question_type": "what",
        "Evaluation(1/0)": "        "
    },
    "300872005": {
        "question": "Where is this?",
        "ground_truth": "aorta",
        "generated_answer": "surgery",
        "image_name": "test/test_0872.jpg",
        "answer_type": "OPEN",
        "question_type": "where",
        "Evaluation(1/0)": "        "
    },
    "300872006": {
        "question": "What is present ?",
        "ground_truth": "cardiovascular",
        "generated_answer": "bone",
        "image_name": "test/test_0872.jpg",
        "answer_type": "OPEN",
        "question_type": "what",
        "Evaluation(1/0)": "        "
    },
    "300873003": {
        "question": "What is present?",
        "ground_truth": "cardiovascular",
        "generated_answer": "heart",
        "image_name": "test/test_0873.jpg",
        "answer_type": "OPEN",
        "question_type": "what",
        "Evaluation(1/0)": "        "
    },
    "300873006": {
        "question": "Where is this?",
        "ground_truth": "heart",
        "generated_answer": "inside",
        "image_name": "test/test_0873.jpg",
        "answer_type": "OPEN",
        "question_type": "where",
        "Evaluation(1/0)": "        "
    },
    "300873007": {
        "question": "What is present ?",
        "ground_truth": "cardiovascular",
        "generated_answer": "heart",
        "image_name": "test/test_0873.jpg",
        "answer_type": "OPEN",
        "question_type": "what",
        "Evaluation(1/0)": "        "
    },
    "300865000": {
        "question": "What does this image show?",
        "ground_truth": "coronary artery atherosclerosis",
        "generated_answer": "three teeth",
        "image_name": "test/test_0865.jpg",
        "answer_type": "OPEN",
        "question_type": "what",
        "Evaluation(1/0)": "        "
    },
    "300865003": {
        "question": "What is present?",
        "ground_truth": "cardiovascular",
        "generated_answer": "teeth",
        "image_name": "test/test_0865.jpg",
        "answer_type": "OPEN",
        "question_type": "what",
        "Evaluation(1/0)": "        "
    },
    "300865006": {
        "question": "What is present?",
        "ground_truth": "vasculature",
        "generated_answer": "teeth",
        "image_name": "test/test_0865.jpg",
        "answer_type": "OPEN",
        "question_type": "what",
        "Evaluation(1/0)": "        "
    },
    "300865009": {
        "question": "Where is this?",
        "ground_truth": "vasculature",
        "generated_answer": "lab",
        "image_name": "test/test_0865.jpg",
        "answer_type": "OPEN",
        "question_type": "where",
        "Evaluation(1/0)": "        "
    },
    "300865010": {
        "question": "What is present ?",
        "ground_truth": "cardiovascular",
        "generated_answer": "teeth",
        "image_name": "test/test_0865.jpg",
        "answer_type": "OPEN",
        "question_type": "what",
        "Evaluation(1/0)": "        "
    },
    "300865011": {
        "question": "What is present ?",
        "ground_truth": "vasculature",
        "generated_answer": "teeth",
        "image_name": "test/test_0865.jpg",
        "answer_type": "OPEN",
        "question_type": "what",
        "Evaluation(1/0)": "        "
    },
    "300864000": {
        "question": "What does this image show?",
        "ground_truth": "coronary artery atherosclerosis",
        "generated_answer": "four pieces of meat",
        "image_name": "test/test_0864.jpg",
        "answer_type": "OPEN",
        "question_type": "what",
        "Evaluation(1/0)": "        "
    },
    "300864002": {
        "question": "What is present?",
        "ground_truth": "cardiovascular",
        "generated_answer": "food",
        "image_name": "test/test_0864.jpg",
        "answer_type": "OPEN",
        "question_type": "what",
        "Evaluation(1/0)": "        "
    },
    "300864004": {
        "question": "What is present?",
        "ground_truth": "vasculature",
        "generated_answer": "food",
        "image_name": "test/test_0864.jpg",
        "answer_type": "OPEN",
        "question_type": "what",
        "Evaluation(1/0)": "        "
    },
    "300864006": {
        "question": "Where is this?",
        "ground_truth": "vasculature",
        "generated_answer": "lab",
        "image_name": "test/test_0864.jpg",
        "answer_type": "OPEN",
        "question_type": "where",
        "Evaluation(1/0)": "        "
    },
    "300864007": {
        "question": "What is present ?",
        "ground_truth": "cardiovascular",
        "generated_answer": "food",
        "image_name": "test/test_0864.jpg",
        "answer_type": "OPEN",
        "question_type": "what",
        "Evaluation(1/0)": "        "
    },
    "300864008": {
        "question": "What is present ?",
        "ground_truth": "vasculature",
        "generated_answer": "food",
        "image_name": "test/test_0864.jpg",
        "answer_type": "OPEN",
        "question_type": "what",
        "Evaluation(1/0)": "        "
    },
    "300878002": {
        "question": "What is present?",
        "ground_truth": "cardiovascular",
        "generated_answer": "heart",
        "image_name": "test/test_0878.jpg",
        "answer_type": "OPEN",
        "question_type": "what",
        "Evaluation(1/0)": "        "
    },
    "300878005": {
        "question": "What is present ?",
        "ground_truth": "cardiovascular",
        "generated_answer": "heart",
        "image_name": "test/test_0878.jpg",
        "answer_type": "OPEN",
        "question_type": "what",
        "Evaluation(1/0)": "        "
    },
    "300875000": {
        "question": "What does this image show?",
        "ground_truth": "heart",
        "generated_answer": "four slices of bread",
        "image_name": "test/test_0875.jpg",
        "answer_type": "OPEN",
        "question_type": "what",
        "Evaluation(1/0)": "        "
    },
    "300875002": {
        "question": "What is present?",
        "ground_truth": "cardiovascular",
        "generated_answer": "donuts",
        "image_name": "test/test_0875.jpg",
        "answer_type": "OPEN",
        "question_type": "what",
        "Evaluation(1/0)": "        "
    },
    "300875004": {
        "question": "Where is this?",
        "ground_truth": "heart",
        "generated_answer": "kitchen",
        "image_name": "test/test_0875.jpg",
        "answer_type": "OPEN",
        "question_type": "where",
        "Evaluation(1/0)": "        "
    },
    "300875005": {
        "question": "What is present ?",
        "ground_truth": "cardiovascular",
        "generated_answer": "donuts",
        "image_name": "test/test_0875.jpg",
        "answer_type": "OPEN",
        "question_type": "what",
        "Evaluation(1/0)": "        "
    },
    "300879000": {
        "question": "What does this image show?",
        "ground_truth": "heart",
        "generated_answer": "a close up of a human skull",
        "image_name": "test/test_0879.jpg",
        "answer_type": "OPEN",
        "question_type": "what",
        "Evaluation(1/0)": "        "
    },
    "300879003": {
        "question": "What is present?",
        "ground_truth": "cardiovascular",
        "generated_answer": "tumor",
        "image_name": "test/test_0879.jpg",
        "answer_type": "OPEN",
        "question_type": "what",
        "Evaluation(1/0)": "        "
    },
    "300879006": {
        "question": "Where is this?",
        "ground_truth": "heart",
        "generated_answer": "inside body",
        "image_name": "test/test_0879.jpg",
        "answer_type": "OPEN",
        "question_type": "where",
        "Evaluation(1/0)": "        "
    },
    "300879007": {
        "question": "What is present ?",
        "ground_truth": "cardiovascular",
        "generated_answer": "tumor",
        "image_name": "test/test_0879.jpg",
        "answer_type": "OPEN",
        "question_type": "what",
        "Evaluation(1/0)": "        "
    },
    "300876000": {
        "question": "What does this image show?",
        "ground_truth": "heart slice",
        "generated_answer": "heart",
        "image_name": "test/test_0876.jpg",
        "answer_type": "OPEN",
        "question_type": "what",
        "Evaluation(1/0)": "        "
    },
    "300876003": {
        "question": "What is present?",
        "ground_truth": "cardiovascular",
        "generated_answer": "heart",
        "image_name": "test/test_0876.jpg",
        "answer_type": "OPEN",
        "question_type": "what",
        "Evaluation(1/0)": "        "
    },
    "300876006": {
        "question": "Where is this?",
        "ground_truth": "heart",
        "generated_answer": "museum",
        "image_name": "test/test_0876.jpg",
        "answer_type": "OPEN",
        "question_type": "where",
        "Evaluation(1/0)": "        "
    },
    "300876007": {
        "question": "What is present ?",
        "ground_truth": "cardiovascular",
        "generated_answer": "heart",
        "image_name": "test/test_0876.jpg",
        "answer_type": "OPEN",
        "question_type": "what",
        "Evaluation(1/0)": "        "
    },
    "300867000": {
        "question": "What does this image show?",
        "ground_truth": "congestive heart failure",
        "generated_answer": "heart",
        "image_name": "test/test_0867.jpg",
        "answer_type": "OPEN",
        "question_type": "what",
        "Evaluation(1/0)": "        "
    },
    "300867003": {
        "question": "What is present?",
        "ground_truth": "cardiovascular",
        "generated_answer": "heart",
        "image_name": "test/test_0867.jpg",
        "answer_type": "OPEN",
        "question_type": "what",
        "Evaluation(1/0)": "        "
    },
    "300867007": {
        "question": "What left ventricular dilatation ?",
        "ground_truth": "congestive heart failure,",
        "generated_answer": "heart",
        "image_name": "test/test_0867.jpg",
        "answer_type": "OPEN",
        "question_type": "what",
        "Evaluation(1/0)": "        "
    },
    "300867008": {
        "question": "What is congestive heart failure , left?",
        "ground_truth": "ventricular dilatation",
        "generated_answer": "heart",
        "image_name": "test/test_0867.jpg",
        "answer_type": "OPEN",
        "question_type": "what",
        "Evaluation(1/0)": "        "
    },
    "300867009": {
        "question": "What is present ?",
        "ground_truth": "cardiovascular",
        "generated_answer": "heart",
        "image_name": "test/test_0867.jpg",
        "answer_type": "OPEN",
        "question_type": "what",
        "Evaluation(1/0)": "        "
    },
    "300867010": {
        "question": "How is congestive heart failure , left  dilatation ?",
        "ground_truth": "ventricular",
        "generated_answer": "heart failure",
        "image_name": "test/test_0867.jpg",
        "answer_type": "OPEN",
        "question_type": "how",
        "Evaluation(1/0)": "        "
    },
    "300874000": {
        "question": "What is present?",
        "ground_truth": "cardiovascular",
        "generated_answer": "heart",
        "image_name": "test/test_0874.jpg",
        "answer_type": "OPEN",
        "question_type": "what",
        "Evaluation(1/0)": "        "
    },
    "300874003": {
        "question": "Where is this?",
        "ground_truth": "heart",
        "generated_answer": "lab",
        "image_name": "test/test_0874.jpg",
        "answer_type": "OPEN",
        "question_type": "where",
        "Evaluation(1/0)": "        "
    },
    "300874004": {
        "question": "What left ventricular hypertrophy ?",
        "ground_truth": "amyloidosis",
        "generated_answer": "heart",
        "image_name": "test/test_0874.jpg",
        "answer_type": "OPEN",
        "question_type": "what",
        "Evaluation(1/0)": "        "
    },
    "300874005": {
        "question": "What is amyloidosis left?",
        "ground_truth": "ventricular hypertrophy",
        "generated_answer": "heart",
        "image_name": "test/test_0874.jpg",
        "answer_type": "OPEN",
        "question_type": "what",
        "Evaluation(1/0)": "        "
    },
    "300874006": {
        "question": "What is present ?",
        "ground_truth": "cardiovascular",
        "generated_answer": "heart",
        "image_name": "test/test_0874.jpg",
        "answer_type": "OPEN",
        "question_type": "what",
        "Evaluation(1/0)": "        "
    },
    "300874007": {
        "question": "How is amyloidosis left  hypertrophy ?",
        "ground_truth": "ventricular",
        "generated_answer": "heart",
        "image_name": "test/test_0874.jpg",
        "answer_type": "OPEN",
        "question_type": "how",
        "Evaluation(1/0)": "        "
    },
    "300866000": {
        "question": "What does this image show?",
        "ground_truth": "amyloidosis",
        "generated_answer": "heart",
        "image_name": "test/test_0866.jpg",
        "answer_type": "OPEN",
        "question_type": "what",
        "Evaluation(1/0)": "        "
    },
    "300866003": {
        "question": "What is present?",
        "ground_truth": "cardiovascular",
        "generated_answer": "heart",
        "image_name": "test/test_0866.jpg",
        "answer_type": "OPEN",
        "question_type": "what",
        "Evaluation(1/0)": "        "
    },
    "300866007": {
        "question": "What is present ?",
        "ground_truth": "cardiovascular",
        "generated_answer": "heart",
        "image_name": "test/test_0866.jpg",
        "answer_type": "OPEN",
        "question_type": "what",
        "Evaluation(1/0)": "        "
    },
    "300871000": {
        "question": "What does this image show?",
        "ground_truth": "abdominal aorta",
        "generated_answer": "a slice of pizza",
        "image_name": "test/test_0871.jpg",
        "answer_type": "OPEN",
        "question_type": "what",
        "Evaluation(1/0)": "        "
    },
    "300871003": {
        "question": "What is present?",
        "ground_truth": "cardiovascular",
        "generated_answer": "pizza",
        "image_name": "test/test_0871.jpg",
        "answer_type": "OPEN",
        "question_type": "what",
        "Evaluation(1/0)": "        "
    },
    "300871006": {
        "question": "Where is this?",
        "ground_truth": "heart",
        "generated_answer": "kitchen",
        "image_name": "test/test_0871.jpg",
        "answer_type": "OPEN",
        "question_type": "where",
        "Evaluation(1/0)": "        "
    },
    "300871007": {
        "question": "What is present ?",
        "ground_truth": "cardiovascular",
        "generated_answer": "pizza",
        "image_name": "test/test_0871.jpg",
        "answer_type": "OPEN",
        "question_type": "what",
        "Evaluation(1/0)": "        "
    },
    "300971000": {
        "question": "What does this image show?",
        "ground_truth": "heart",
        "generated_answer": "tissue",
        "image_name": "test/test_0971.jpg",
        "answer_type": "OPEN",
        "question_type": "what",
        "Evaluation(1/0)": "        "
    },
    "300971003": {
        "question": "What is present?",
        "ground_truth": "cardiovascular",
        "generated_answer": "tissue",
        "image_name": "test/test_0971.jpg",
        "answer_type": "OPEN",
        "question_type": "what",
        "Evaluation(1/0)": "        "
    },
    "300971006": {
        "question": "Where is this from?",
        "ground_truth": "heart",
        "generated_answer": "human",
        "image_name": "test/test_0971.jpg",
        "answer_type": "OPEN",
        "question_type": "where",
        "Evaluation(1/0)": "        "
    },
    "300971007": {
        "question": "What is present ?",
        "ground_truth": "cardiovascular",
        "generated_answer": "tissue",
        "image_name": "test/test_0971.jpg",
        "answer_type": "OPEN",
        "question_type": "what",
        "Evaluation(1/0)": "        "
    },
    "300972000": {
        "question": "What does this image show?",
        "ground_truth": "heart",
        "generated_answer": "blood vessel",
        "image_name": "test/test_0972.jpg",
        "answer_type": "OPEN",
        "question_type": "what",
        "Evaluation(1/0)": "        "
    },
    "300972003": {
        "question": "What is present?",
        "ground_truth": "cardiovascular",
        "generated_answer": "blood",
        "image_name": "test/test_0972.jpg",
        "answer_type": "OPEN",
        "question_type": "what",
        "Evaluation(1/0)": "        "
    },
    "300972006": {
        "question": "What is present?",
        "ground_truth": "heart",
        "generated_answer": "blood",
        "image_name": "test/test_0972.jpg",
        "answer_type": "OPEN",
        "question_type": "what",
        "Evaluation(1/0)": "        "
    },
    "300972009": {
        "question": "Where is this from?",
        "ground_truth": "heart",
        "generated_answer": "lung",
        "image_name": "test/test_0972.jpg",
        "answer_type": "OPEN",
        "question_type": "where",
        "Evaluation(1/0)": "        "
    },
    "300972010": {
        "question": "What is present ?",
        "ground_truth": "cardiovascular",
        "generated_answer": "blood",
        "image_name": "test/test_0972.jpg",
        "answer_type": "OPEN",
        "question_type": "what",
        "Evaluation(1/0)": "        "
    },
    "300972011": {
        "question": "What is present ?",
        "ground_truth": "heart",
        "generated_answer": "blood",
        "image_name": "test/test_0972.jpg",
        "answer_type": "OPEN",
        "question_type": "what",
        "Evaluation(1/0)": "        "
    },
    "300970000": {
        "question": "What does this image show?",
        "ground_truth": "heart",
        "generated_answer": "a cross section of a human body",
        "image_name": "test/test_0970.jpg",
        "answer_type": "OPEN",
        "question_type": "what",
        "Evaluation(1/0)": "        "
    },
    "300970001": {
        "question": "Does this image show heart, fibrosis, chronic rheumatic heart disease?",
        "ground_truth": "yes",
        "generated_answer": "fibrosis",
        "image_name": "test/test_0970.jpg",
        "answer_type": "CLOSED",
        "question_type": "does",
        "Evaluation(1/0)": "        "
    },
    "300970002": {
        "question": "Does an opened peritoneal cavity cause by fibrous band strangulation show heart, fibrosis, chronic rheumatic heart disease?",
        "ground_truth": "no",
        "generated_answer": "fibrosis",
        "image_name": "test/test_0970.jpg",
        "answer_type": "CLOSED",
        "question_type": "does",
        "Evaluation(1/0)": "        "
    },
    "300970003": {
        "question": "What is present?",
        "ground_truth": "cardiovascular",
        "generated_answer": "tissue",
        "image_name": "test/test_0970.jpg",
        "answer_type": "OPEN",
        "question_type": "what",
        "Evaluation(1/0)": "        "
    },
    "300970006": {
        "question": "Where is this in?",
        "ground_truth": "in heart",
        "generated_answer": "lung",
        "image_name": "test/test_0970.jpg",
        "answer_type": "OPEN",
        "question_type": "where",
        "Evaluation(1/0)": "        "
    },
    "300970007": {
        "question": "What is present ?",
        "ground_truth": "cardiovascular",
        "generated_answer": "tissue",
        "image_name": "test/test_0970.jpg",
        "answer_type": "OPEN",
        "question_type": "what",
        "Evaluation(1/0)": "        "
    },
    "300976000": {
        "question": "What does this image show?",
        "ground_truth": "heart",
        "generated_answer": "lung",
        "image_name": "test/test_0976.jpg",
        "answer_type": "OPEN",
        "question_type": "what",
        "Evaluation(1/0)": "        "
    },
    "300976001": {
        "question": "Does this image show heart, papillary muscle, fibrosis, chronic ischemic heart disease?",
        "ground_truth": "yes",
        "generated_answer": "fibrosis",
        "image_name": "test/test_0976.jpg",
        "answer_type": "CLOSED",
        "question_type": "does",
        "Evaluation(1/0)": "        "
    },
    "300976002": {
        "question": "Does lesion of myocytolysis show heart, papillary muscle, fibrosis, chronic ischemic heart disease?",
        "ground_truth": "no",
        "generated_answer": "fibrosis",
        "image_name": "test/test_0976.jpg",
        "answer_type": "CLOSED",
        "question_type": "does",
        "Evaluation(1/0)": "        "
    },
    "300976003": {
        "question": "What is present?",
        "ground_truth": "cardiovascular",
        "generated_answer": "tumor",
        "image_name": "test/test_0976.jpg",
        "answer_type": "OPEN",
        "question_type": "what",
        "Evaluation(1/0)": "        "
    },
    "300976006": {
        "question": "Where is this in?",
        "ground_truth": "in heart",
        "generated_answer": "body",
        "image_name": "test/test_0976.jpg",
        "answer_type": "OPEN",
        "question_type": "where",
        "Evaluation(1/0)": "        "
    },
    "300976007": {
        "question": "What is present ?",
        "ground_truth": "cardiovascular",
        "generated_answer": "tumor",
        "image_name": "test/test_0976.jpg",
        "answer_type": "OPEN",
        "question_type": "what",
        "Evaluation(1/0)": "        "
    },
    "300979000": {
        "question": "What does this image show?",
        "ground_truth": "atherosclerosis",
        "generated_answer": "cross section of a human body",
        "image_name": "test/test_0979.jpg",
        "answer_type": "OPEN",
        "question_type": "what",
        "Evaluation(1/0)": "        "
    },
    "300979003": {
        "question": "What is present?",
        "ground_truth": "cardiovascular",
        "generated_answer": "blood vessel",
        "image_name": "test/test_0979.jpg",
        "answer_type": "OPEN",
        "question_type": "what",
        "Evaluation(1/0)": "        "
    },
    "300979006": {
        "question": "What is present?",
        "ground_truth": "vasculature",
        "generated_answer": "blood vessel",
        "image_name": "test/test_0979.jpg",
        "answer_type": "OPEN",
        "question_type": "what",
        "Evaluation(1/0)": "        "
    },
    "300979009": {
        "question": "Where is this in?",
        "ground_truth": "in vasculature",
        "generated_answer": "lung",
        "image_name": "test/test_0979.jpg",
        "answer_type": "OPEN",
        "question_type": "where",
        "Evaluation(1/0)": "        "
    },
    "300979010": {
        "question": "What left anterior descending coronary artery ?",
        "ground_truth": "atherosclerosis",
        "generated_answer": "coronary artery",
        "image_name": "test/test_0979.jpg",
        "answer_type": "OPEN",
        "question_type": "what",
        "Evaluation(1/0)": "        "
    },
    "300979011": {
        "question": "What is atherosclerosis left?",
        "ground_truth": "anterior descending coronary artery",
        "generated_answer": "atherosclerosis",
        "image_name": "test/test_0979.jpg",
        "answer_type": "OPEN",
        "question_type": "what",
        "Evaluation(1/0)": "        "
    },
    "300979012": {
        "question": "What is present ?",
        "ground_truth": "cardiovascular",
        "generated_answer": "blood vessel",
        "image_name": "test/test_0979.jpg",
        "answer_type": "OPEN",
        "question_type": "what",
        "Evaluation(1/0)": "        "
    },
    "300979013": {
        "question": "What is present ?",
        "ground_truth": "vasculature",
        "generated_answer": "blood vessel",
        "image_name": "test/test_0979.jpg",
        "answer_type": "OPEN",
        "question_type": "what",
        "Evaluation(1/0)": "        "
    },
    "300979014": {
        "question": "How is atherosclerosis left anterior descending  artery ?",
        "ground_truth": "coronary",
        "generated_answer": "atherosclerosis",
        "image_name": "test/test_0979.jpg",
        "answer_type": "OPEN",
        "question_type": "how",
        "Evaluation(1/0)": "        "
    },
    "300978000": {
        "question": "What does this image show?",
        "ground_truth": "atherosclerosis",
        "generated_answer": "a cross section of a human lung",
        "image_name": "test/test_0978.jpg",
        "answer_type": "OPEN",
        "question_type": "what",
        "Evaluation(1/0)": "        "
    },
    "300978003": {
        "question": "What is present?",
        "ground_truth": "cardiovascular",
        "generated_answer": "blood vessel",
        "image_name": "test/test_0978.jpg",
        "answer_type": "OPEN",
        "question_type": "what",
        "Evaluation(1/0)": "        "
    },
    "300978006": {
        "question": "What is present?",
        "ground_truth": "vasculature",
        "generated_answer": "blood vessel",
        "image_name": "test/test_0978.jpg",
        "answer_type": "OPEN",
        "question_type": "what",
        "Evaluation(1/0)": "        "
    },
    "300978009": {
        "question": "Where is this in?",
        "ground_truth": "in vasculature",
        "generated_answer": "lung",
        "image_name": "test/test_0978.jpg",
        "answer_type": "OPEN",
        "question_type": "where",
        "Evaluation(1/0)": "        "
    },
    "300978010": {
        "question": "What left anterior descending coronary artery ?",
        "ground_truth": "atherosclerosis",
        "generated_answer": "coronary artery",
        "image_name": "test/test_0978.jpg",
        "answer_type": "OPEN",
        "question_type": "what",
        "Evaluation(1/0)": "        "
    },
    "300978011": {
        "question": "What is atherosclerosis left?",
        "ground_truth": "anterior descending coronary artery",
        "generated_answer": "atherosclerosis",
        "image_name": "test/test_0978.jpg",
        "answer_type": "OPEN",
        "question_type": "what",
        "Evaluation(1/0)": "        "
    },
    "300978012": {
        "question": "What is present ?",
        "ground_truth": "cardiovascular",
        "generated_answer": "blood vessel",
        "image_name": "test/test_0978.jpg",
        "answer_type": "OPEN",
        "question_type": "what",
        "Evaluation(1/0)": "        "
    },
    "300978013": {
        "question": "What is present ?",
        "ground_truth": "vasculature",
        "generated_answer": "blood vessel",
        "image_name": "test/test_0978.jpg",
        "answer_type": "OPEN",
        "question_type": "what",
        "Evaluation(1/0)": "        "
    },
    "300978014": {
        "question": "How is atherosclerosis left anterior descending  artery ?",
        "ground_truth": "coronary",
        "generated_answer": "atherosclerosis",
        "image_name": "test/test_0978.jpg",
        "answer_type": "OPEN",
        "question_type": "how",
        "Evaluation(1/0)": "        "
    },
    "300981000": {
        "question": "What does this image show?",
        "ground_truth": "heart",
        "generated_answer": "histopathology",
        "image_name": "test/test_0981.jpg",
        "answer_type": "OPEN",
        "question_type": "what",
        "Evaluation(1/0)": "        "
    },
    "300981003": {
        "question": "What is present?",
        "ground_truth": "cardiovascular",
        "generated_answer": "tissue",
        "image_name": "test/test_0981.jpg",
        "answer_type": "OPEN",
        "question_type": "what",
        "Evaluation(1/0)": "        "
    },
    "300981006": {
        "question": "Where is this in?",
        "ground_truth": "in heart",
        "generated_answer": "lung",
        "image_name": "test/test_0981.jpg",
        "answer_type": "OPEN",
        "question_type": "where",
        "Evaluation(1/0)": "        "
    },
    "300981007": {
        "question": "What is present ?",
        "ground_truth": "cardiovascular",
        "generated_answer": "tissue",
        "image_name": "test/test_0981.jpg",
        "answer_type": "OPEN",
        "question_type": "what",
        "Evaluation(1/0)": "        "
    },
    "300977000": {
        "question": "What does this image show?",
        "ground_truth": "heart",
        "generated_answer": "histopathology",
        "image_name": "test/test_0977.jpg",
        "answer_type": "OPEN",
        "question_type": "what",
        "Evaluation(1/0)": "        "
    },
    "300977003": {
        "question": "What is present?",
        "ground_truth": "cardiovascular",
        "generated_answer": "tissue",
        "image_name": "test/test_0977.jpg",
        "answer_type": "OPEN",
        "question_type": "what",
        "Evaluation(1/0)": "        "
    },
    "300977006": {
        "question": "Where is this in?",
        "ground_truth": "in heart",
        "generated_answer": "lung",
        "image_name": "test/test_0977.jpg",
        "answer_type": "OPEN",
        "question_type": "where",
        "Evaluation(1/0)": "        "
    },
    "300977007": {
        "question": "What is present ?",
        "ground_truth": "cardiovascular",
        "generated_answer": "tissue",
        "image_name": "test/test_0977.jpg",
        "answer_type": "OPEN",
        "question_type": "what",
        "Evaluation(1/0)": "        "
    },
    "300973000": {
        "question": "What does this image show?",
        "ground_truth": "saphenous vein graft sclerosis",
        "generated_answer": "blood vessel",
        "image_name": "test/test_0973.jpg",
        "answer_type": "OPEN",
        "question_type": "what",
        "Evaluation(1/0)": "        "
    },
    "300973003": {
        "question": "What is present?",
        "ground_truth": "cardiovascular",
        "generated_answer": "blood",
        "image_name": "test/test_0973.jpg",
        "answer_type": "OPEN",
        "question_type": "what",
        "Evaluation(1/0)": "        "
    },
    "300973006": {
        "question": "What is present?",
        "ground_truth": "vasculature",
        "generated_answer": "blood",
        "image_name": "test/test_0973.jpg",
        "answer_type": "OPEN",
        "question_type": "what",
        "Evaluation(1/0)": "        "
    },
    "300973009": {
        "question": "Where is this in?",
        "ground_truth": "in vasculature",
        "generated_answer": "body",
        "image_name": "test/test_0973.jpg",
        "answer_type": "OPEN",
        "question_type": "where",
        "Evaluation(1/0)": "        "
    },
    "300973010": {
        "question": "What is present ?",
        "ground_truth": "cardiovascular",
        "generated_answer": "blood",
        "image_name": "test/test_0973.jpg",
        "answer_type": "OPEN",
        "question_type": "what",
        "Evaluation(1/0)": "        "
    },
    "300973011": {
        "question": "What is present ?",
        "ground_truth": "vasculature",
        "generated_answer": "blood",
        "image_name": "test/test_0973.jpg",
        "answer_type": "OPEN",
        "question_type": "what",
        "Evaluation(1/0)": "        "
    },
    "300969000": {
        "question": "What does this image show?",
        "ground_truth": "saphenous vein graft sclerosis",
        "generated_answer": "skin",
        "image_name": "test/test_0969.jpg",
        "answer_type": "OPEN",
        "question_type": "what",
        "Evaluation(1/0)": "        "
    },
    "300969003": {
        "question": "What is present?",
        "ground_truth": "cardiovascular",
        "generated_answer": "tissue",
        "image_name": "test/test_0969.jpg",
        "answer_type": "OPEN",
        "question_type": "what",
        "Evaluation(1/0)": "        "
    },
    "300969006": {
        "question": "What is present?",
        "ground_truth": "vasculature",
        "generated_answer": "tissue",
        "image_name": "test/test_0969.jpg",
        "answer_type": "OPEN",
        "question_type": "what",
        "Evaluation(1/0)": "        "
    },
    "300969009": {
        "question": "Where is this in?",
        "ground_truth": "in vasculature",
        "generated_answer": "body",
        "image_name": "test/test_0969.jpg",
        "answer_type": "OPEN",
        "question_type": "where",
        "Evaluation(1/0)": "        "
    },
    "300969010": {
        "question": "What is present ?",
        "ground_truth": "cardiovascular",
        "generated_answer": "blood",
        "image_name": "test/test_0969.jpg",
        "answer_type": "OPEN",
        "question_type": "what",
        "Evaluation(1/0)": "        "
    },
    "300969011": {
        "question": "What is present ?",
        "ground_truth": "vasculature",
        "generated_answer": "blood",
        "image_name": "test/test_0969.jpg",
        "answer_type": "OPEN",
        "question_type": "what",
        "Evaluation(1/0)": "        "
    },
    "300964000": {
        "question": "What does this image show?",
        "ground_truth": "atherosclerosis",
        "generated_answer": "blood vessel",
        "image_name": "test/test_0964.jpg",
        "answer_type": "OPEN",
        "question_type": "what",
        "Evaluation(1/0)": "        "
    },
    "300964003": {
        "question": "What is present?",
        "ground_truth": "cardiovascular",
        "generated_answer": "blood vessel",
        "image_name": "test/test_0964.jpg",
        "answer_type": "OPEN",
        "question_type": "what",
        "Evaluation(1/0)": "        "
    },
    "300964006": {
        "question": "What is present?",
        "ground_truth": "vasculature",
        "generated_answer": "blood vessel",
        "image_name": "test/test_0964.jpg",
        "answer_type": "OPEN",
        "question_type": "what",
        "Evaluation(1/0)": "        "
    },
    "300964009": {
        "question": "Where is this in?",
        "ground_truth": "in vasculature",
        "generated_answer": "body",
        "image_name": "test/test_0964.jpg",
        "answer_type": "OPEN",
        "question_type": "where",
        "Evaluation(1/0)": "        "
    },
    "300964010": {
        "question": "What is present ?",
        "ground_truth": "cardiovascular",
        "generated_answer": "blood vessel",
        "image_name": "test/test_0964.jpg",
        "answer_type": "OPEN",
        "question_type": "what",
        "Evaluation(1/0)": "        "
    },
    "300964011": {
        "question": "What is present ?",
        "ground_truth": "vasculature",
        "generated_answer": "blood vessel",
        "image_name": "test/test_0964.jpg",
        "answer_type": "OPEN",
        "question_type": "what",
        "Evaluation(1/0)": "        "
    },
    "300965000": {
        "question": "What does this image show?",
        "ground_truth": "coronary artery atherosclerosis",
        "generated_answer": "a pinkish-red area",
        "image_name": "test/test_0965.jpg",
        "answer_type": "OPEN",
        "question_type": "what",
        "Evaluation(1/0)": "        "
    },
    "300965003": {
        "question": "What is present?",
        "ground_truth": "cardiovascular",
        "generated_answer": "blood vessel",
        "image_name": "test/test_0965.jpg",
        "answer_type": "OPEN",
        "question_type": "what",
        "Evaluation(1/0)": "        "
    },
    "300965006": {
        "question": "What is present?",
        "ground_truth": "vasculature",
        "generated_answer": "blood vessel",
        "image_name": "test/test_0965.jpg",
        "answer_type": "OPEN",
        "question_type": "what",
        "Evaluation(1/0)": "        "
    },
    "300965009": {
        "question": "Where is this in?",
        "ground_truth": "in vasculature",
        "generated_answer": "body",
        "image_name": "test/test_0965.jpg",
        "answer_type": "OPEN",
        "question_type": "where",
        "Evaluation(1/0)": "        "
    },
    "300965010": {
        "question": "What is present ?",
        "ground_truth": "cardiovascular",
        "generated_answer": "blood vessel",
        "image_name": "test/test_0965.jpg",
        "answer_type": "OPEN",
        "question_type": "what",
        "Evaluation(1/0)": "        "
    },
    "300965011": {
        "question": "What is present ?",
        "ground_truth": "vasculature",
        "generated_answer": "blood vessel",
        "image_name": "test/test_0965.jpg",
        "answer_type": "OPEN",
        "question_type": "what",
        "Evaluation(1/0)": "        "
    },
    "300963000": {
        "question": "What does this image show?",
        "ground_truth": "heart",
        "generated_answer": "tissue",
        "image_name": "test/test_0963.jpg",
        "answer_type": "OPEN",
        "question_type": "what",
        "Evaluation(1/0)": "        "
    },
    "300963001": {
        "question": "Does this image show heart, microthrombi, thrombotic thrombocytopenic purpura?",
        "ground_truth": "yes",
        "generated_answer": "microthrombi",
        "image_name": "test/test_0963.jpg",
        "answer_type": "CLOSED",
        "question_type": "does",
        "Evaluation(1/0)": "        "
    },
    "300963003": {
        "question": "What is present?",
        "ground_truth": "cardiovascular",
        "generated_answer": "tissue",
        "image_name": "test/test_0963.jpg",
        "answer_type": "OPEN",
        "question_type": "what",
        "Evaluation(1/0)": "        "
    },
    "300963006": {
        "question": "Where is this in?",
        "ground_truth": "in heart",
        "generated_answer": "human body",
        "image_name": "test/test_0963.jpg",
        "answer_type": "OPEN",
        "question_type": "where",
        "Evaluation(1/0)": "        "
    },
    "300963007": {
        "question": "What is present ?",
        "ground_truth": "cardiovascular",
        "generated_answer": "tissue",
        "image_name": "test/test_0963.jpg",
        "answer_type": "OPEN",
        "question_type": "what",
        "Evaluation(1/0)": "        "
    },
    "300980000": {
        "question": "What does this image show?",
        "ground_truth": "thrombus in leg vein with early organization",
        "generated_answer": "skin",
        "image_name": "test/test_0980.jpg",
        "answer_type": "OPEN",
        "question_type": "what",
        "Evaluation(1/0)": "        "
    },
    "300980001": {
        "question": "How does this image show thrombus in leg vein?",
        "ground_truth": "with early organization",
        "generated_answer": "thrombus",
        "image_name": "test/test_0980.jpg",
        "answer_type": "OPEN",
        "question_type": "how",
        "Evaluation(1/0)": "        "
    },
    "300980004": {
        "question": "What is present?",
        "ground_truth": "cardiovascular",
        "generated_answer": "blood",
        "image_name": "test/test_0980.jpg",
        "answer_type": "OPEN",
        "question_type": "what",
        "Evaluation(1/0)": "        "
    },
    "300980007": {
        "question": "What is present?",
        "ground_truth": "vasculature",
        "generated_answer": "blood",
        "image_name": "test/test_0980.jpg",
        "answer_type": "OPEN",
        "question_type": "what",
        "Evaluation(1/0)": "        "
    },
    "300980010": {
        "question": "Where is this from?",
        "ground_truth": "vasculature",
        "generated_answer": "human",
        "image_name": "test/test_0980.jpg",
        "answer_type": "OPEN",
        "question_type": "where",
        "Evaluation(1/0)": "        "
    },
    "300980011": {
        "question": "What is present ?",
        "ground_truth": "cardiovascular",
        "generated_answer": "blood",
        "image_name": "test/test_0980.jpg",
        "answer_type": "OPEN",
        "question_type": "what",
        "Evaluation(1/0)": "        "
    },
    "300980012": {
        "question": "What is present ?",
        "ground_truth": "vasculature",
        "generated_answer": "blood",
        "image_name": "test/test_0980.jpg",
        "answer_type": "OPEN",
        "question_type": "what",
        "Evaluation(1/0)": "        "
    },
    "300974000": {
        "question": "What does this image show?",
        "ground_truth": "leg veins",
        "generated_answer": "a cross section of a human body",
        "image_name": "test/test_0974.jpg",
        "answer_type": "OPEN",
        "question_type": "what",
        "Evaluation(1/0)": "        "
    },
    "300974003": {
        "question": "What is present?",
        "ground_truth": "cardiovascular",
        "generated_answer": "blood vessel",
        "image_name": "test/test_0974.jpg",
        "answer_type": "OPEN",
        "question_type": "what",
        "Evaluation(1/0)": "        "
    },
    "300974006": {
        "question": "What is present?",
        "ground_truth": "vasculature",
        "generated_answer": "blood vessel",
        "image_name": "test/test_0974.jpg",
        "answer_type": "OPEN",
        "question_type": "what",
        "Evaluation(1/0)": "        "
    },
    "300974009": {
        "question": "Where is this from?",
        "ground_truth": "vasculature",
        "generated_answer": "human",
        "image_name": "test/test_0974.jpg",
        "answer_type": "OPEN",
        "question_type": "where",
        "Evaluation(1/0)": "        "
    },
    "300974010": {
        "question": "What is present ?",
        "ground_truth": "cardiovascular",
        "generated_answer": "tumor",
        "image_name": "test/test_0974.jpg",
        "answer_type": "OPEN",
        "question_type": "what",
        "Evaluation(1/0)": "        "
    },
    "300974011": {
        "question": "What is present ?",
        "ground_truth": "vasculature",
        "generated_answer": "tumor",
        "image_name": "test/test_0974.jpg",
        "answer_type": "OPEN",
        "question_type": "what",
        "Evaluation(1/0)": "        "
    },
    "300983000": {
        "question": "What does this image show?",
        "ground_truth": "heart",
        "generated_answer": "tissue",
        "image_name": "test/test_0983.jpg",
        "answer_type": "OPEN",
        "question_type": "what",
        "Evaluation(1/0)": "        "
    },
    "300983003": {
        "question": "What is present?",
        "ground_truth": "cardiovascular",
        "generated_answer": "tissue",
        "image_name": "test/test_0983.jpg",
        "answer_type": "OPEN",
        "question_type": "what",
        "Evaluation(1/0)": "        "
    },
    "300983006": {
        "question": "Where is this from?",
        "ground_truth": "heart",
        "generated_answer": "human",
        "image_name": "test/test_0983.jpg",
        "answer_type": "OPEN",
        "question_type": "where",
        "Evaluation(1/0)": "        "
    },
    "300983007": {
        "question": "What is present ?",
        "ground_truth": "cardiovascular",
        "generated_answer": "tissue",
        "image_name": "test/test_0983.jpg",
        "answer_type": "OPEN",
        "question_type": "what",
        "Evaluation(1/0)": "        "
    },
    "300982000": {
        "question": "What does this image show?",
        "ground_truth": "polyarteritis nodosa",
        "generated_answer": "a cross section of a human brain",
        "image_name": "test/test_0982.jpg",
        "answer_type": "OPEN",
        "question_type": "what",
        "Evaluation(1/0)": "        "
    },
    "300982003": {
        "question": "What is present?",
        "ground_truth": "cardiovascular",
        "generated_answer": "tumor",
        "image_name": "test/test_0982.jpg",
        "answer_type": "OPEN",
        "question_type": "what",
        "Evaluation(1/0)": "        "
    },
    "300982006": {
        "question": "What is present?",
        "ground_truth": "vasculature",
        "generated_answer": "tumor",
        "image_name": "test/test_0982.jpg",
        "answer_type": "OPEN",
        "question_type": "what",
        "Evaluation(1/0)": "        "
    },
    "300982009": {
        "question": "Where is this from?",
        "ground_truth": "vasculature",
        "generated_answer": "human",
        "image_name": "test/test_0982.jpg",
        "answer_type": "OPEN",
        "question_type": "where",
        "Evaluation(1/0)": "        "
    },
    "300982010": {
        "question": "What is present ?",
        "ground_truth": "cardiovascular",
        "generated_answer": "tumor",
        "image_name": "test/test_0982.jpg",
        "answer_type": "OPEN",
        "question_type": "what",
        "Evaluation(1/0)": "        "
    },
    "300982011": {
        "question": "What is present ?",
        "ground_truth": "vasculature",
        "generated_answer": "tumor",
        "image_name": "test/test_0982.jpg",
        "answer_type": "OPEN",
        "question_type": "what",
        "Evaluation(1/0)": "        "
    },
    "300966000": {
        "question": "What does this image show?",
        "ground_truth": "heart",
        "generated_answer": "tissue",
        "image_name": "test/test_0966.jpg",
        "answer_type": "OPEN",
        "question_type": "what",
        "Evaluation(1/0)": "        "
    },
    "300966003": {
        "question": "What is present?",
        "ground_truth": "cardiovascular",
        "generated_answer": "tissue",
        "image_name": "test/test_0966.jpg",
        "answer_type": "OPEN",
        "question_type": "what",
        "Evaluation(1/0)": "        "
    },
    "300966006": {
        "question": "Where is this from?",
        "ground_truth": "heart",
        "generated_answer": "human",
        "image_name": "test/test_0966.jpg",
        "answer_type": "OPEN",
        "question_type": "where",
        "Evaluation(1/0)": "        "
    },
    "300966007": {
        "question": "What is present ?",
        "ground_truth": "cardiovascular",
        "generated_answer": "tissue",
        "image_name": "test/test_0966.jpg",
        "answer_type": "OPEN",
        "question_type": "what",
        "Evaluation(1/0)": "        "
    },
    "300967000": {
        "question": "What does this image show?",
        "ground_truth": "vasculitis",
        "generated_answer": "tissue",
        "image_name": "test/test_0967.jpg",
        "answer_type": "OPEN",
        "question_type": "what",
        "Evaluation(1/0)": "        "
    },
    "300967003": {
        "question": "What is present?",
        "ground_truth": "cardiovascular",
        "generated_answer": "tissue",
        "image_name": "test/test_0967.jpg",
        "answer_type": "OPEN",
        "question_type": "what",
        "Evaluation(1/0)": "        "
    },
    "300967006": {
        "question": "What is present?",
        "ground_truth": "vasculature",
        "generated_answer": "tissue",
        "image_name": "test/test_0967.jpg",
        "answer_type": "OPEN",
        "question_type": "what",
        "Evaluation(1/0)": "        "
    },
    "300967009": {
        "question": "Where is this from?",
        "ground_truth": "vasculature",
        "generated_answer": "lung",
        "image_name": "test/test_0967.jpg",
        "answer_type": "OPEN",
        "question_type": "where",
        "Evaluation(1/0)": "        "
    },
    "300967010": {
        "question": "What is present ?",
        "ground_truth": "cardiovascular",
        "generated_answer": "tumor",
        "image_name": "test/test_0967.jpg",
        "answer_type": "OPEN",
        "question_type": "what",
        "Evaluation(1/0)": "        "
    },
    "300967011": {
        "question": "What is present ?",
        "ground_truth": "vasculature",
        "generated_answer": "tumor",
        "image_name": "test/test_0967.jpg",
        "answer_type": "OPEN",
        "question_type": "what",
        "Evaluation(1/0)": "        "
    },
    "300968000": {
        "question": "What does this image show?",
        "ground_truth": "acute inflammation",
        "generated_answer": "tissue",
        "image_name": "test/test_0968.jpg",
        "answer_type": "OPEN",
        "question_type": "what",
        "Evaluation(1/0)": "        "
    },
    "300968003": {
        "question": "What is present?",
        "ground_truth": "cardiovascular",
        "generated_answer": "blood",
        "image_name": "test/test_0968.jpg",
        "answer_type": "OPEN",
        "question_type": "what",
        "Evaluation(1/0)": "        "
    },
    "300968006": {
        "question": "What is present?",
        "ground_truth": "vasculature",
        "generated_answer": "blood",
        "image_name": "test/test_0968.jpg",
        "answer_type": "OPEN",
        "question_type": "what",
        "Evaluation(1/0)": "        "
    },
    "300968009": {
        "question": "Where is this from?",
        "ground_truth": "vasculature",
        "generated_answer": "human body",
        "image_name": "test/test_0968.jpg",
        "answer_type": "OPEN",
        "question_type": "where",
        "Evaluation(1/0)": "        "
    },
    "300968010": {
        "question": "What is present ?",
        "ground_truth": "cardiovascular",
        "generated_answer": "blood",
        "image_name": "test/test_0968.jpg",
        "answer_type": "OPEN",
        "question_type": "what",
        "Evaluation(1/0)": "        "
    },
    "300968011": {
        "question": "What is present ?",
        "ground_truth": "vasculature",
        "generated_answer": "blood",
        "image_name": "test/test_0968.jpg",
        "answer_type": "OPEN",
        "question_type": "what",
        "Evaluation(1/0)": "        "
    },
    "300975000": {
        "question": "What does this image show?",
        "ground_truth": "acute inflammation",
        "generated_answer": "skin",
        "image_name": "test/test_0975.jpg",
        "answer_type": "OPEN",
        "question_type": "what",
        "Evaluation(1/0)": "        "
    },
    "300975003": {
        "question": "What is present?",
        "ground_truth": "cardiovascular",
        "generated_answer": "skin",
        "image_name": "test/test_0975.jpg",
        "answer_type": "OPEN",
        "question_type": "what",
        "Evaluation(1/0)": "        "
    },
    "300975006": {
        "question": "What is present?",
        "ground_truth": "vasculature",
        "generated_answer": "skin",
        "image_name": "test/test_0975.jpg",
        "answer_type": "OPEN",
        "question_type": "what",
        "Evaluation(1/0)": "        "
    },
    "300975009": {
        "question": "Where is this from?",
        "ground_truth": "vasculature",
        "generated_answer": "human body",
        "image_name": "test/test_0975.jpg",
        "answer_type": "OPEN",
        "question_type": "where",
        "Evaluation(1/0)": "        "
    },
    "300975010": {
        "question": "What is present ?",
        "ground_truth": "cardiovascular",
        "generated_answer": "skin",
        "image_name": "test/test_0975.jpg",
        "answer_type": "OPEN",
        "question_type": "what",
        "Evaluation(1/0)": "        "
    },
    "300975011": {
        "question": "What is present ?",
        "ground_truth": "vasculature",
        "generated_answer": "skin",
        "image_name": "test/test_0975.jpg",
        "answer_type": "OPEN",
        "question_type": "what",
        "Evaluation(1/0)": "        "
    },
    "300987000": {
        "question": "What does this image show?",
        "ground_truth": "vasculitis",
        "generated_answer": "tissue",
        "image_name": "test/test_0987.jpg",
        "answer_type": "OPEN",
        "question_type": "what",
        "Evaluation(1/0)": "        "
    },
    "300987003": {
        "question": "What spotted fever, immunoperoxidase staining vessels for rickettsia rickettsii?",
        "ground_truth": "rocky mountain",
        "generated_answer": "rickettsia rickettsii",
        "image_name": "test/test_0987.jpg",
        "answer_type": "OPEN",
        "question_type": "what",
        "Evaluation(1/0)": "        "
    },
    "300987004": {
        "question": "What is rocky mountain spotted?",
        "ground_truth": "fever",
        "generated_answer": "no",
        "image_name": "test/test_0987.jpg",
        "answer_type": "OPEN",
        "question_type": "what",
        "Evaluation(1/0)": "        "
    },
    "300987007": {
        "question": "What is present?",
        "ground_truth": "cardiovascular",
        "generated_answer": "tissue",
        "image_name": "test/test_0987.jpg",
        "answer_type": "OPEN",
        "question_type": "what",
        "Evaluation(1/0)": "        "
    },
    "300987010": {
        "question": "What is present?",
        "ground_truth": "vasculature",
        "generated_answer": "tissue",
        "image_name": "test/test_0987.jpg",
        "answer_type": "OPEN",
        "question_type": "what",
        "Evaluation(1/0)": "        "
    },
    "300987013": {
        "question": "Where is this from?",
        "ground_truth": "vasculature",
        "generated_answer": "human",
        "image_name": "test/test_0987.jpg",
        "answer_type": "OPEN",
        "question_type": "where",
        "Evaluation(1/0)": "        "
    },
    "300987014": {
        "question": "What spotted fever , immunoperoxidase staining vessels for rickettsia rickettsii ?",
        "ground_truth": "vasculitis rocky mountain",
        "generated_answer": "rickettsia rickettsii",
        "image_name": "test/test_0987.jpg",
        "answer_type": "OPEN",
        "question_type": "what",
        "Evaluation(1/0)": "        "
    },
    "300987015": {
        "question": "What is vasculitis , rocky mountain spotted?",
        "ground_truth": "fever immunoperoxidase staining vessels for rickettsia rickettsii",
        "generated_answer": "vasculitis",
        "image_name": "test/test_0987.jpg",
        "answer_type": "OPEN",
        "question_type": "what",
        "Evaluation(1/0)": "        "
    },
    "300987016": {
        "question": "What is present ?",
        "ground_truth": "cardiovascular",
        "generated_answer": "blood",
        "image_name": "test/test_0987.jpg",
        "answer_type": "OPEN",
        "question_type": "what",
        "Evaluation(1/0)": "        "
    },
    "300987017": {
        "question": "What is present ?",
        "ground_truth": "vasculature",
        "generated_answer": "blood",
        "image_name": "test/test_0987.jpg",
        "answer_type": "OPEN",
        "question_type": "what",
        "Evaluation(1/0)": "        "
    },
    "300988000": {
        "question": "What does this image show?",
        "ground_truth": "vasculitis",
        "generated_answer": "blood vessel",
        "image_name": "test/test_0988.jpg",
        "answer_type": "OPEN",
        "question_type": "what",
        "Evaluation(1/0)": "        "
    },
    "300988003": {
        "question": "What spotted fever, immunoperoxidase staining vessels for rickettsia rickettsii?",
        "ground_truth": "rocky mountain",
        "generated_answer": "rickettsia rickettsii",
        "image_name": "test/test_0988.jpg",
        "answer_type": "OPEN",
        "question_type": "what",
        "Evaluation(1/0)": "        "
    },
    "300988004": {
        "question": "What is rocky mountain spotted?",
        "ground_truth": "fever",
        "generated_answer": "no",
        "image_name": "test/test_0988.jpg",
        "answer_type": "OPEN",
        "question_type": "what",
        "Evaluation(1/0)": "        "
    },
    "300988007": {
        "question": "What is present?",
        "ground_truth": "cardiovascular",
        "generated_answer": "blood vessel",
        "image_name": "test/test_0988.jpg",
        "answer_type": "OPEN",
        "question_type": "what",
        "Evaluation(1/0)": "        "
    },
    "300988010": {
        "question": "What is present?",
        "ground_truth": "vasculature",
        "generated_answer": "blood vessel",
        "image_name": "test/test_0988.jpg",
        "answer_type": "OPEN",
        "question_type": "what",
        "Evaluation(1/0)": "        "
    },
    "300988013": {
        "question": "Where is this from?",
        "ground_truth": "vasculature",
        "generated_answer": "human",
        "image_name": "test/test_0988.jpg",
        "answer_type": "OPEN",
        "question_type": "where",
        "Evaluation(1/0)": "        "
    },
    "300988014": {
        "question": "What spotted fever , immunoperoxidase staining vessels for rickettsia rickettsii ?",
        "ground_truth": "vasculitis rocky mountain",
        "generated_answer": "rickettsia rickettsii",
        "image_name": "test/test_0988.jpg",
        "answer_type": "OPEN",
        "question_type": "what",
        "Evaluation(1/0)": "        "
    },
    "300988015": {
        "question": "What is vasculitis , rocky mountain spotted?",
        "ground_truth": "fever immunoperoxidase staining vessels for rickettsia rickettsii",
        "generated_answer": "vasculitis",
        "image_name": "test/test_0988.jpg",
        "answer_type": "OPEN",
        "question_type": "what",
        "Evaluation(1/0)": "        "
    },
    "300988016": {
        "question": "What is present ?",
        "ground_truth": "cardiovascular",
        "generated_answer": "blood vessel",
        "image_name": "test/test_0988.jpg",
        "answer_type": "OPEN",
        "question_type": "what",
        "Evaluation(1/0)": "        "
    },
    "300988017": {
        "question": "What is present ?",
        "ground_truth": "vasculature",
        "generated_answer": "blood vessel",
        "image_name": "test/test_0988.jpg",
        "answer_type": "OPEN",
        "question_type": "what",
        "Evaluation(1/0)": "        "
    },
    "300989000": {
        "question": "What does this image show?",
        "ground_truth": "vasculitis",
        "generated_answer": "blood cell",
        "image_name": "test/test_0989.jpg",
        "answer_type": "OPEN",
        "question_type": "what",
        "Evaluation(1/0)": "        "
    },
    "300989003": {
        "question": "What spotted fever, immunoperoxidase staining vessels for rickettsia rickettsii?",
        "ground_truth": "rocky mountain",
        "generated_answer": "rickettsia rickettsii",
        "image_name": "test/test_0989.jpg",
        "answer_type": "OPEN",
        "question_type": "what",
        "Evaluation(1/0)": "        "
    },
    "300989004": {
        "question": "What is rocky mountain spotted?",
        "ground_truth": "fever",
        "generated_answer": "mouse",
        "image_name": "test/test_0989.jpg",
        "answer_type": "OPEN",
        "question_type": "what",
        "Evaluation(1/0)": "        "
    },
    "300989007": {
        "question": "What is present?",
        "ground_truth": "cardiovascular",
        "generated_answer": "nucleus",
        "image_name": "test/test_0989.jpg",
        "answer_type": "OPEN",
        "question_type": "what",
        "Evaluation(1/0)": "        "
    },
    "300989010": {
        "question": "What is present?",
        "ground_truth": "vasculature",
        "generated_answer": "nucleus",
        "image_name": "test/test_0989.jpg",
        "answer_type": "OPEN",
        "question_type": "what",
        "Evaluation(1/0)": "        "
    },
    "300989013": {
        "question": "Where is this from?",
        "ground_truth": "vasculature",
        "generated_answer": "human",
        "image_name": "test/test_0989.jpg",
        "answer_type": "OPEN",
        "question_type": "where",
        "Evaluation(1/0)": "        "
    },
    "300989014": {
        "question": "What spotted fever , immunoperoxidase staining vessels for rickettsia rickettsii ?",
        "ground_truth": "vasculitis rocky mountain",
        "generated_answer": "rickettsia rickettsii",
        "image_name": "test/test_0989.jpg",
        "answer_type": "OPEN",
        "question_type": "what",
        "Evaluation(1/0)": "        "
    },
    "300989015": {
        "question": "What is vasculitis , rocky mountain spotted?",
        "ground_truth": "fever immunoperoxidase staining vessels for rickettsia rickettsii",
        "generated_answer": "vasculitis",
        "image_name": "test/test_0989.jpg",
        "answer_type": "OPEN",
        "question_type": "what",
        "Evaluation(1/0)": "        "
    },
    "300989016": {
        "question": "What is present ?",
        "ground_truth": "cardiovascular",
        "generated_answer": "nucleus",
        "image_name": "test/test_0989.jpg",
        "answer_type": "OPEN",
        "question_type": "what",
        "Evaluation(1/0)": "        "
    },
    "300989017": {
        "question": "What is present ?",
        "ground_truth": "vasculature",
        "generated_answer": "nucleus",
        "image_name": "test/test_0989.jpg",
        "answer_type": "OPEN",
        "question_type": "what",
        "Evaluation(1/0)": "        "
    },
    "300861000": {
        "question": "What does this image show?",
        "ground_truth": "x-ray postmortdissected arteries extensive lesions",
        "generated_answer": "blood vessels",
        "image_name": "test/test_0861.jpg",
        "answer_type": "OPEN",
        "question_type": "what",
        "Evaluation(1/0)": "        "
    },
    "300861003": {
        "question": "What is present?",
        "ground_truth": "cardiovascular",
        "generated_answer": "light",
        "image_name": "test/test_0861.jpg",
        "answer_type": "OPEN",
        "question_type": "what",
        "Evaluation(1/0)": "        "
    },
    "300861006": {
        "question": "What is present?",
        "ground_truth": "vasculature",
        "generated_answer": "light",
        "image_name": "test/test_0861.jpg",
        "answer_type": "OPEN",
        "question_type": "what",
        "Evaluation(1/0)": "        "
    },
    "300861009": {
        "question": "What is present?",
        "ground_truth": "coronary artery",
        "generated_answer": "light",
        "image_name": "test/test_0861.jpg",
        "answer_type": "OPEN",
        "question_type": "what",
        "Evaluation(1/0)": "        "
    },
    "300861012": {
        "question": "Where is this from?",
        "ground_truth": "vasculature",
        "generated_answer": "brain",
        "image_name": "test/test_0861.jpg",
        "answer_type": "OPEN",
        "question_type": "where",
        "Evaluation(1/0)": "        "
    },
    "300861013": {
        "question": "What postmortdissected arteries extensive lesions ?",
        "ground_truth": "x-ray",
        "generated_answer": "extensive lesions",
        "image_name": "test/test_0861.jpg",
        "answer_type": "OPEN",
        "question_type": "what",
        "Evaluation(1/0)": "        "
    },
    "300861014": {
        "question": "What is x-ray postmortdissected?",
        "ground_truth": "ray postmortdissected arteries extensive lesions",
        "generated_answer": "human",
        "image_name": "test/test_0861.jpg",
        "answer_type": "OPEN",
        "question_type": "what",
        "Evaluation(1/0)": "        "
    },
    "300861015": {
        "question": "What is present ?",
        "ground_truth": "cardiovascular",
        "generated_answer": "light",
        "image_name": "test/test_0861.jpg",
        "answer_type": "OPEN",
        "question_type": "what",
        "Evaluation(1/0)": "        "
    },
    "300861016": {
        "question": "What is present ?",
        "ground_truth": "vasculature",
        "generated_answer": "light",
        "image_name": "test/test_0861.jpg",
        "answer_type": "OPEN",
        "question_type": "what",
        "Evaluation(1/0)": "        "
    },
    "300861017": {
        "question": "What is present ?",
        "ground_truth": "coronary artery",
        "generated_answer": "light",
        "image_name": "test/test_0861.jpg",
        "answer_type": "OPEN",
        "question_type": "what",
        "Evaluation(1/0)": "        "
    },
    "300861018": {
        "question": "How is x-ray postmortdissected arteries  lesions ?",
        "ground_truth": "extensive",
        "generated_answer": "xray",
        "image_name": "test/test_0861.jpg",
        "answer_type": "OPEN",
        "question_type": "how",
        "Evaluation(1/0)": "        "
    },
    "300860000": {
        "question": "What does this image show?",
        "ground_truth": "x-ray postmortcoronary arteries with multiple lesions",
        "generated_answer": "heart",
        "image_name": "test/test_0860.jpg",
        "answer_type": "OPEN",
        "question_type": "what",
        "Evaluation(1/0)": "        "
    },
    "300860001": {
        "question": "How does this image show x-ray postmortcoronary arteries?",
        "ground_truth": "with multiple lesions",
        "generated_answer": "yes",
        "image_name": "test/test_0860.jpg",
        "answer_type": "OPEN",
        "question_type": "how",
        "Evaluation(1/0)": "        "
    },
    "300860004": {
        "question": "What is present?",
        "ground_truth": "cardiovascular",
        "generated_answer": "heart",
        "image_name": "test/test_0860.jpg",
        "answer_type": "OPEN",
        "question_type": "what",
        "Evaluation(1/0)": "        "
    },
    "300860007": {
        "question": "What is present?",
        "ground_truth": "angiogram",
        "generated_answer": "heart",
        "image_name": "test/test_0860.jpg",
        "answer_type": "OPEN",
        "question_type": "what",
        "Evaluation(1/0)": "        "
    },
    "300860011": {
        "question": "What is present ?",
        "ground_truth": "cardiovascular",
        "generated_answer": "heart",
        "image_name": "test/test_0860.jpg",
        "answer_type": "OPEN",
        "question_type": "what",
        "Evaluation(1/0)": "        "
    },
    "300860012": {
        "question": "What is present ?",
        "ground_truth": "angiogram",
        "generated_answer": "heart",
        "image_name": "test/test_0860.jpg",
        "answer_type": "OPEN",
        "question_type": "what",
        "Evaluation(1/0)": "        "
    },
    "300859000": {
        "question": "What does this image show?",
        "ground_truth": "postmortangiogram of coronary arteries",
        "generated_answer": "heart",
        "image_name": "test/test_0859.jpg",
        "answer_type": "OPEN",
        "question_type": "what",
        "Evaluation(1/0)": "        "
    },
    "300859003": {
        "question": "What is present?",
        "ground_truth": "cardiovascular",
        "generated_answer": "heart",
        "image_name": "test/test_0859.jpg",
        "answer_type": "OPEN",
        "question_type": "what",
        "Evaluation(1/0)": "        "
    },
    "300859006": {
        "question": "What is present?",
        "ground_truth": "myocardial infarct",
        "generated_answer": "heart",
        "image_name": "test/test_0859.jpg",
        "answer_type": "OPEN",
        "question_type": "what",
        "Evaluation(1/0)": "        "
    },
    "300859010": {
        "question": "What is present ?",
        "ground_truth": "cardiovascular",
        "generated_answer": "heart",
        "image_name": "test/test_0859.jpg",
        "answer_type": "OPEN",
        "question_type": "what",
        "Evaluation(1/0)": "        "
    },
    "300859011": {
        "question": "What is present ?",
        "ground_truth": "myocardial infarct",
        "generated_answer": "heart",
        "image_name": "test/test_0859.jpg",
        "answer_type": "OPEN",
        "question_type": "what",
        "Evaluation(1/0)": "        "
    },
    "300513000": {
        "question": "What does this image show?",
        "ground_truth": "pharyngeal pouch remnant",
        "generated_answer": "tissue",
        "image_name": "test/test_0513.jpg",
        "answer_type": "OPEN",
        "question_type": "what",
        "Evaluation(1/0)": "        "
    },
    "300513002": {
        "question": "What is present?",
        "ground_truth": "embryo-fetus",
        "generated_answer": "tissue",
        "image_name": "test/test_0513.jpg",
        "answer_type": "OPEN",
        "question_type": "what",
        "Evaluation(1/0)": "        "
    },
    "300513003": {
        "question": "What is embryo-fetus?",
        "ground_truth": "fetus present",
        "generated_answer": "fetus",
        "image_name": "test/test_0513.jpg",
        "answer_type": "OPEN",
        "question_type": "what",
        "Evaluation(1/0)": "        "
    },
    "300513005": {
        "question": "What is present ?",
        "ground_truth": "embryo-fetus",
        "generated_answer": "tissue",
        "image_name": "test/test_0513.jpg",
        "answer_type": "OPEN",
        "question_type": "what",
        "Evaluation(1/0)": "        "
    },
    "300513006": {
        "question": "What is embryo-fetus ?",
        "ground_truth": "fetus present",
        "generated_answer": "fetus",
        "image_name": "test/test_0513.jpg",
        "answer_type": "OPEN",
        "question_type": "what",
        "Evaluation(1/0)": "        "
    },
    "300557001": {
        "question": "What is present?",
        "ground_truth": "endocrine",
        "generated_answer": "bacteria",
        "image_name": "test/test_0557.jpg",
        "answer_type": "OPEN",
        "question_type": "what",
        "Evaluation(1/0)": "        "
    },
    "300557003": {
        "question": "What is present?",
        "ground_truth": "pituitary",
        "generated_answer": "bacteria",
        "image_name": "test/test_0557.jpg",
        "answer_type": "OPEN",
        "question_type": "what",
        "Evaluation(1/0)": "        "
    },
    "300557005": {
        "question": "What is present?",
        "ground_truth": "adenoma",
        "generated_answer": "bacteria",
        "image_name": "test/test_0557.jpg",
        "answer_type": "OPEN",
        "question_type": "what",
        "Evaluation(1/0)": "        "
    },
    "300557007": {
        "question": "What is present ?",
        "ground_truth": "endocrine",
        "generated_answer": "bacteria",
        "image_name": "test/test_0557.jpg",
        "answer_type": "OPEN",
        "question_type": "what",
        "Evaluation(1/0)": "        "
    },
    "300557008": {
        "question": "What is present ?",
        "ground_truth": "pituitary",
        "generated_answer": "bacteria",
        "image_name": "test/test_0557.jpg",
        "answer_type": "OPEN",
        "question_type": "what",
        "Evaluation(1/0)": "        "
    },
    "300557009": {
        "question": "What is present ?",
        "ground_truth": "adenoma",
        "generated_answer": "bacteria",
        "image_name": "test/test_0557.jpg",
        "answer_type": "OPEN",
        "question_type": "what",
        "Evaluation(1/0)": "        "
    },
    "300439000": {
        "question": "What does this image show?",
        "ground_truth": "pituitary",
        "generated_answer": "two pieces of bread",
        "image_name": "test/test_0439.jpg",
        "answer_type": "OPEN",
        "question_type": "what",
        "Evaluation(1/0)": "        "
    },
    "300439002": {
        "question": "What is present?",
        "ground_truth": "endocrine",
        "generated_answer": "food",
        "image_name": "test/test_0439.jpg",
        "answer_type": "OPEN",
        "question_type": "what",
        "Evaluation(1/0)": "        "
    },
    "300439004": {
        "question": "Where does this belong to?",
        "ground_truth": "endocrine system",
        "generated_answer": "human body",
        "image_name": "test/test_0439.jpg",
        "answer_type": "OPEN",
        "question_type": "where",
        "Evaluation(1/0)": "        "
    },
    "300439005": {
        "question": "What is present ?",
        "ground_truth": "endocrine",
        "generated_answer": "food",
        "image_name": "test/test_0439.jpg",
        "answer_type": "OPEN",
        "question_type": "what",
        "Evaluation(1/0)": "        "
    },
    "300446000": {
        "question": "What does this image show?",
        "ground_truth": "adrenal gland",
        "generated_answer": "two pieces of food",
        "image_name": "test/test_0446.jpg",
        "answer_type": "OPEN",
        "question_type": "what",
        "Evaluation(1/0)": "        "
    },
    "300446002": {
        "question": "What is present?",
        "ground_truth": "endocrine",
        "generated_answer": "food",
        "image_name": "test/test_0446.jpg",
        "answer_type": "OPEN",
        "question_type": "what",
        "Evaluation(1/0)": "        "
    },
    "300446004": {
        "question": "Where does this belong to?",
        "ground_truth": "endocrine system",
        "generated_answer": "human body",
        "image_name": "test/test_0446.jpg",
        "answer_type": "OPEN",
        "question_type": "where",
        "Evaluation(1/0)": "        "
    },
    "300446005": {
        "question": "What is present ?",
        "ground_truth": "endocrine",
        "generated_answer": "food",
        "image_name": "test/test_0446.jpg",
        "answer_type": "OPEN",
        "question_type": "what",
        "Evaluation(1/0)": "        "
    },
    "300444000": {
        "question": "What does this image show?",
        "ground_truth": "thyroid",
        "generated_answer": "liver",
        "image_name": "test/test_0444.jpg",
        "answer_type": "OPEN",
        "question_type": "what",
        "Evaluation(1/0)": "        "
    },
    "300444003": {
        "question": "What is present?",
        "ground_truth": "endocrine",
        "generated_answer": "tumor",
        "image_name": "test/test_0444.jpg",
        "answer_type": "OPEN",
        "question_type": "what",
        "Evaluation(1/0)": "        "
    },
    "300444006": {
        "question": "Where does this belong to?",
        "ground_truth": "endocrine system",
        "generated_answer": "human",
        "image_name": "test/test_0444.jpg",
        "answer_type": "OPEN",
        "question_type": "where",
        "Evaluation(1/0)": "        "
    },
    "300444007": {
        "question": "What is present ?",
        "ground_truth": "endocrine",
        "generated_answer": "tumor",
        "image_name": "test/test_0444.jpg",
        "answer_type": "OPEN",
        "question_type": "what",
        "Evaluation(1/0)": "        "
    },
    "300457000": {
        "question": "What does this image show?",
        "ground_truth": "adrenal phaeochromocytoma",
        "generated_answer": "a heart",
        "image_name": "test/test_0457.jpg",
        "answer_type": "OPEN",
        "question_type": "what",
        "Evaluation(1/0)": "        "
    },
    "300457003": {
        "question": "What is present?",
        "ground_truth": "endocrine",
        "generated_answer": "heart",
        "image_name": "test/test_0457.jpg",
        "answer_type": "OPEN",
        "question_type": "what",
        "Evaluation(1/0)": "        "
    },
    "300457006": {
        "question": "Where does this belong to?",
        "ground_truth": "endocrine system",
        "generated_answer": "human",
        "image_name": "test/test_0457.jpg",
        "answer_type": "OPEN",
        "question_type": "where",
        "Evaluation(1/0)": "        "
    },
    "300457007": {
        "question": "What is present ?",
        "ground_truth": "endocrine",
        "generated_answer": "heart",
        "image_name": "test/test_0457.jpg",
        "answer_type": "OPEN",
        "question_type": "what",
        "Evaluation(1/0)": "        "
    },
    "300451000": {
        "question": "What does this image show?",
        "ground_truth": "adrenal",
        "generated_answer": "microscopic images",
        "image_name": "test/test_0451.jpg",
        "answer_type": "OPEN",
        "question_type": "what",
        "Evaluation(1/0)": "        "
    },
    "300451003": {
        "question": "What is present?",
        "ground_truth": "endocrine",
        "generated_answer": "tissue",
        "image_name": "test/test_0451.jpg",
        "answer_type": "OPEN",
        "question_type": "what",
        "Evaluation(1/0)": "        "
    },
    "300451006": {
        "question": "Where does this belong to?",
        "ground_truth": "endocrine system",
        "generated_answer": "human body",
        "image_name": "test/test_0451.jpg",
        "answer_type": "OPEN",
        "question_type": "where",
        "Evaluation(1/0)": "        "
    },
    "300451007": {
        "question": "What is present ?",
        "ground_truth": "endocrine",
        "generated_answer": "tissue",
        "image_name": "test/test_0451.jpg",
        "answer_type": "OPEN",
        "question_type": "what",
        "Evaluation(1/0)": "        "
    },
    "300449000": {
        "question": "What does this image show?",
        "ground_truth": "adrenal phaeochromocytoma",
        "generated_answer": "tumor",
        "image_name": "test/test_0449.jpg",
        "answer_type": "OPEN",
        "question_type": "what",
        "Evaluation(1/0)": "        "
    },
    "300449003": {
        "question": "What is present?",
        "ground_truth": "endocrine",
        "generated_answer": "tumor",
        "image_name": "test/test_0449.jpg",
        "answer_type": "OPEN",
        "question_type": "what",
        "Evaluation(1/0)": "        "
    },
    "300449006": {
        "question": "Where does this belong to?",
        "ground_truth": "endocrine system",
        "generated_answer": "medical",
        "image_name": "test/test_0449.jpg",
        "answer_type": "OPEN",
        "question_type": "where",
        "Evaluation(1/0)": "        "
    },
    "300449007": {
        "question": "What is present ?",
        "ground_truth": "endocrine",
        "generated_answer": "tumor",
        "image_name": "test/test_0449.jpg",
        "answer_type": "OPEN",
        "question_type": "what",
        "Evaluation(1/0)": "        "
    },
    "300453000": {
        "question": "What does this image show?",
        "ground_truth": "parathyroid",
        "generated_answer": "a piece of meat",
        "image_name": "test/test_0453.jpg",
        "answer_type": "OPEN",
        "question_type": "what",
        "Evaluation(1/0)": "        "
    },
    "300453003": {
        "question": "What is present?",
        "ground_truth": "endocrine",
        "generated_answer": "ruler",
        "image_name": "test/test_0453.jpg",
        "answer_type": "OPEN",
        "question_type": "what",
        "Evaluation(1/0)": "        "
    },
    "300453006": {
        "question": "Where does this belong to?",
        "ground_truth": "endocrine system",
        "generated_answer": "human body",
        "image_name": "test/test_0453.jpg",
        "answer_type": "OPEN",
        "question_type": "where",
        "Evaluation(1/0)": "        "
    },
    "300453007": {
        "question": "What is present ?",
        "ground_truth": "endocrine",
        "generated_answer": "ruler",
        "image_name": "test/test_0453.jpg",
        "answer_type": "OPEN",
        "question_type": "what",
        "Evaluation(1/0)": "        "
    },
    "300456000": {
        "question": "What does this image show?",
        "ground_truth": "adrenal",
        "generated_answer": "brain",
        "image_name": "test/test_0456.jpg",
        "answer_type": "OPEN",
        "question_type": "what",
        "Evaluation(1/0)": "        "
    },
    "300456001": {
        "question": "Does this image show adrenal, metastatic gastric carcinoma, diffuse?",
        "ground_truth": "yes",
        "generated_answer": "metastatic gastric carcinoma",
        "image_name": "test/test_0456.jpg",
        "answer_type": "CLOSED",
        "question_type": "does",
        "Evaluation(1/0)": "        "
    },
    "300456003": {
        "question": "What is present?",
        "ground_truth": "endocrine",
        "generated_answer": "brain",
        "image_name": "test/test_0456.jpg",
        "answer_type": "OPEN",
        "question_type": "what",
        "Evaluation(1/0)": "        "
    },
    "300456006": {
        "question": "Where does this belong to?",
        "ground_truth": "endocrine system",
        "generated_answer": "museum",
        "image_name": "test/test_0456.jpg",
        "answer_type": "OPEN",
        "question_type": "where",
        "Evaluation(1/0)": "        "
    },
    "300456007": {
        "question": "What is present ?",
        "ground_truth": "endocrine",
        "generated_answer": "brain",
        "image_name": "test/test_0456.jpg",
        "answer_type": "OPEN",
        "question_type": "what",
        "Evaluation(1/0)": "        "
    },
    "300442000": {
        "question": "What does this image show?",
        "ground_truth": "thyroid",
        "generated_answer": "heart",
        "image_name": "test/test_0442.jpg",
        "answer_type": "OPEN",
        "question_type": "what",
        "Evaluation(1/0)": "        "
    },
    "300442003": {
        "question": "What is present?",
        "ground_truth": "endocrine",
        "generated_answer": "fruit",
        "image_name": "test/test_0442.jpg",
        "answer_type": "OPEN",
        "question_type": "what",
        "Evaluation(1/0)": "        "
    },
    "300442006": {
        "question": "Where does this belong to?",
        "ground_truth": "endocrine system",
        "generated_answer": "human body",
        "image_name": "test/test_0442.jpg",
        "answer_type": "OPEN",
        "question_type": "where",
        "Evaluation(1/0)": "        "
    },
    "300442007": {
        "question": "What is present ?",
        "ground_truth": "endocrine",
        "generated_answer": "heart",
        "image_name": "test/test_0442.jpg",
        "answer_type": "OPEN",
        "question_type": "what",
        "Evaluation(1/0)": "        "
    },
    "300448000": {
        "question": "What does this image show?",
        "ground_truth": "adrenal",
        "generated_answer": "two pieces of meat",
        "image_name": "test/test_0448.jpg",
        "answer_type": "OPEN",
        "question_type": "what",
        "Evaluation(1/0)": "        "
    },
    "300448003": {
        "question": "What is present?",
        "ground_truth": "endocrine",
        "generated_answer": "tumor",
        "image_name": "test/test_0448.jpg",
        "answer_type": "OPEN",
        "question_type": "what",
        "Evaluation(1/0)": "        "
    },
    "300448006": {
        "question": "Where does this belong to?",
        "ground_truth": "endocrine system",
        "generated_answer": "human body",
        "image_name": "test/test_0448.jpg",
        "answer_type": "OPEN",
        "question_type": "where",
        "Evaluation(1/0)": "        "
    },
    "300448007": {
        "question": "What is present ?",
        "ground_truth": "endocrine",
        "generated_answer": "tumor",
        "image_name": "test/test_0448.jpg",
        "answer_type": "OPEN",
        "question_type": "what",
        "Evaluation(1/0)": "        "
    },
    "300440000": {
        "question": "What does this image show?",
        "ground_truth": "thyroid",
        "generated_answer": "tumor",
        "image_name": "test/test_0440.jpg",
        "answer_type": "OPEN",
        "question_type": "what",
        "Evaluation(1/0)": "        "
    },
    "300440003": {
        "question": "What is present?",
        "ground_truth": "endocrine",
        "generated_answer": "tumor",
        "image_name": "test/test_0440.jpg",
        "answer_type": "OPEN",
        "question_type": "what",
        "Evaluation(1/0)": "        "
    },
    "300440006": {
        "question": "Where does this belong to?",
        "ground_truth": "endocrine system",
        "generated_answer": "human",
        "image_name": "test/test_0440.jpg",
        "answer_type": "OPEN",
        "question_type": "where",
        "Evaluation(1/0)": "        "
    },
    "300440007": {
        "question": "What is present ?",
        "ground_truth": "endocrine",
        "generated_answer": "tumor",
        "image_name": "test/test_0440.jpg",
        "answer_type": "OPEN",
        "question_type": "what",
        "Evaluation(1/0)": "        "
    },
    "300443000": {
        "question": "What does this image show?",
        "ground_truth": "adrenal phaeochromocytoma",
        "generated_answer": "bone",
        "image_name": "test/test_0443.jpg",
        "answer_type": "OPEN",
        "question_type": "what",
        "Evaluation(1/0)": "        "
    },
    "300443003": {
        "question": "What is present?",
        "ground_truth": "endocrine",
        "generated_answer": "bone",
        "image_name": "test/test_0443.jpg",
        "answer_type": "OPEN",
        "question_type": "what",
        "Evaluation(1/0)": "        "
    },
    "300443006": {
        "question": "Where does this belong to?",
        "ground_truth": "endocrine system",
        "generated_answer": "human body",
        "image_name": "test/test_0443.jpg",
        "answer_type": "OPEN",
        "question_type": "where",
        "Evaluation(1/0)": "        "
    },
    "300443007": {
        "question": "What is present ?",
        "ground_truth": "endocrine",
        "generated_answer": "bone",
        "image_name": "test/test_0443.jpg",
        "answer_type": "OPEN",
        "question_type": "what",
        "Evaluation(1/0)": "        "
    },
    "300455000": {
        "question": "What does this image show?",
        "ground_truth": "adrenal phaeochromocytoma",
        "generated_answer": "a close-up of a human brain",
        "image_name": "test/test_0455.jpg",
        "answer_type": "OPEN",
        "question_type": "what",
        "Evaluation(1/0)": "        "
    },
    "300455003": {
        "question": "What is present?",
        "ground_truth": "endocrine",
        "generated_answer": "tumor",
        "image_name": "test/test_0455.jpg",
        "answer_type": "OPEN",
        "question_type": "what",
        "Evaluation(1/0)": "        "
    },
    "300455006": {
        "question": "Where does this belong to?",
        "ground_truth": "endocrine system",
        "generated_answer": "human body",
        "image_name": "test/test_0455.jpg",
        "answer_type": "OPEN",
        "question_type": "where",
        "Evaluation(1/0)": "        "
    },
    "300455007": {
        "question": "What is present ?",
        "ground_truth": "endocrine",
        "generated_answer": "tumor",
        "image_name": "test/test_0455.jpg",
        "answer_type": "OPEN",
        "question_type": "what",
        "Evaluation(1/0)": "        "
    },
    "300445000": {
        "question": "What does this image show?",
        "ground_truth": "parathyroid",
        "generated_answer": "three pieces of meat",
        "image_name": "test/test_0445.jpg",
        "answer_type": "OPEN",
        "question_type": "what",
        "Evaluation(1/0)": "        "
    },
    "300445003": {
        "question": "What is present?",
        "ground_truth": "endocrine",
        "generated_answer": "meat",
        "image_name": "test/test_0445.jpg",
        "answer_type": "OPEN",
        "question_type": "what",
        "Evaluation(1/0)": "        "
    },
    "300445006": {
        "question": "Where does this belong to?",
        "ground_truth": "endocrine system",
        "generated_answer": "human body",
        "image_name": "test/test_0445.jpg",
        "answer_type": "OPEN",
        "question_type": "where",
        "Evaluation(1/0)": "        "
    },
    "300445007": {
        "question": "What is present ?",
        "ground_truth": "endocrine",
        "generated_answer": "meat",
        "image_name": "test/test_0445.jpg",
        "answer_type": "OPEN",
        "question_type": "what",
        "Evaluation(1/0)": "        "
    },
    "300450002": {
        "question": "What is present?",
        "ground_truth": "endocrine",
        "generated_answer": "tumor",
        "image_name": "test/test_0450.jpg",
        "answer_type": "OPEN",
        "question_type": "what",
        "Evaluation(1/0)": "        "
    },
    "300450005": {
        "question": "Where does this belong to?",
        "ground_truth": "endocrine system",
        "generated_answer": "museum",
        "image_name": "test/test_0450.jpg",
        "answer_type": "OPEN",
        "question_type": "where",
        "Evaluation(1/0)": "        "
    },
    "300450006": {
        "question": "What is present ?",
        "ground_truth": "endocrine",
        "generated_answer": "tumor",
        "image_name": "test/test_0450.jpg",
        "answer_type": "OPEN",
        "question_type": "what",
        "Evaluation(1/0)": "        "
    },
    "300447000": {
        "question": "Why does this image show cortical and medullary hemorrhage not extensive but clearly evident case of pneumococcal meningitis lesion probably?",
        "ground_truth": "due to septic shock",
        "generated_answer": "the lesions are not extensive because the patient received prompt medical attention, which helped to reduce the sever",
        "image_name": "test/test_0447.jpg",
        "answer_type": "OPEN",
        "question_type": "why",
        "Evaluation(1/0)": "        "
    },
    "300447001": {
        "question": "What does this image show?",
        "ground_truth": "cortical and medullary hemorrhage not extensive but clearly evident case of pneumococcal meningitis lesion probably due to septic shock",
        "generated_answer": "four pieces of meat",
        "image_name": "test/test_0447.jpg",
        "answer_type": "OPEN",
        "question_type": "what",
        "Evaluation(1/0)": "        "
    },
    "300447002": {
        "question": "What is present?",
        "ground_truth": "endocrine",
        "generated_answer": "teeth",
        "image_name": "test/test_0447.jpg",
        "answer_type": "OPEN",
        "question_type": "what",
        "Evaluation(1/0)": "        "
    },
    "300447005": {
        "question": "What is present?",
        "ground_truth": "adrenal",
        "generated_answer": "teeth",
        "image_name": "test/test_0447.jpg",
        "answer_type": "OPEN",
        "question_type": "what",
        "Evaluation(1/0)": "        "
    },
    "300447008": {
        "question": "Where does this belong to?",
        "ground_truth": "endocrine system",
        "generated_answer": "human",
        "image_name": "test/test_0447.jpg",
        "answer_type": "OPEN",
        "question_type": "where",
        "Evaluation(1/0)": "        "
    },
    "300447009": {
        "question": "What is present ?",
        "ground_truth": "endocrine",
        "generated_answer": "teeth",
        "image_name": "test/test_0447.jpg",
        "answer_type": "OPEN",
        "question_type": "what",
        "Evaluation(1/0)": "        "
    },
    "300447010": {
        "question": "What is present ?",
        "ground_truth": "adrenal",
        "generated_answer": "teeth",
        "image_name": "test/test_0447.jpg",
        "answer_type": "OPEN",
        "question_type": "what",
        "Evaluation(1/0)": "        "
    },
    "300454002": {
        "question": "What is present?",
        "ground_truth": "endocrine",
        "generated_answer": "tissue",
        "image_name": "test/test_0454.jpg",
        "answer_type": "OPEN",
        "question_type": "what",
        "Evaluation(1/0)": "        "
    },
    "300454005": {
        "question": "What is present?",
        "ground_truth": "adrenal",
        "generated_answer": "tissue",
        "image_name": "test/test_0454.jpg",
        "answer_type": "OPEN",
        "question_type": "what",
        "Evaluation(1/0)": "        "
    },
    "300454008": {
        "question": "What is present?",
        "ground_truth": "nodule",
        "generated_answer": "tissue",
        "image_name": "test/test_0454.jpg",
        "answer_type": "OPEN",
        "question_type": "what",
        "Evaluation(1/0)": "        "
    },
    "300454011": {
        "question": "Where does this belong to?",
        "ground_truth": "endocrine system",
        "generated_answer": "human",
        "image_name": "test/test_0454.jpg",
        "answer_type": "OPEN",
        "question_type": "where",
        "Evaluation(1/0)": "        "
    },
    "300454012": {
        "question": "What is present ?",
        "ground_truth": "endocrine",
        "generated_answer": "tissue",
        "image_name": "test/test_0454.jpg",
        "answer_type": "OPEN",
        "question_type": "what",
        "Evaluation(1/0)": "        "
    },
    "300454013": {
        "question": "What is present ?",
        "ground_truth": "adrenal",
        "generated_answer": "tissue",
        "image_name": "test/test_0454.jpg",
        "answer_type": "OPEN",
        "question_type": "what",
        "Evaluation(1/0)": "        "
    },
    "300454014": {
        "question": "What is present ?",
        "ground_truth": "nodule",
        "generated_answer": "tissue",
        "image_name": "test/test_0454.jpg",
        "answer_type": "OPEN",
        "question_type": "what",
        "Evaluation(1/0)": "        "
    },
    "300452000": {
        "question": "What does this image show?",
        "ground_truth": "fixed tissue close-up excellent except for color",
        "generated_answer": "a piece of meat",
        "image_name": "test/test_0452.jpg",
        "answer_type": "OPEN",
        "question_type": "what",
        "Evaluation(1/0)": "        "
    },
    "300452003": {
        "question": "What is present?",
        "ground_truth": "endocrine",
        "generated_answer": "brain",
        "image_name": "test/test_0452.jpg",
        "answer_type": "OPEN",
        "question_type": "what",
        "Evaluation(1/0)": "        "
    },
    "300452006": {
        "question": "What is present?",
        "ground_truth": "adrenal",
        "generated_answer": "brain",
        "image_name": "test/test_0452.jpg",
        "answer_type": "OPEN",
        "question_type": "what",
        "Evaluation(1/0)": "        "
    },
    "300452009": {
        "question": "What is present?",
        "ground_truth": "carcinoma metastatic lung",
        "generated_answer": "brain",
        "image_name": "test/test_0452.jpg",
        "answer_type": "OPEN",
        "question_type": "what",
        "Evaluation(1/0)": "        "
    },
    "300452012": {
        "question": "Where does this belong to?",
        "ground_truth": "endocrine system",
        "generated_answer": "museum",
        "image_name": "test/test_0452.jpg",
        "answer_type": "OPEN",
        "question_type": "where",
        "Evaluation(1/0)": "        "
    },
    "300452013": {
        "question": "What is present ?",
        "ground_truth": "endocrine",
        "generated_answer": "tissue",
        "image_name": "test/test_0452.jpg",
        "answer_type": "OPEN",
        "question_type": "what",
        "Evaluation(1/0)": "        "
    },
    "300452014": {
        "question": "What is present ?",
        "ground_truth": "adrenal",
        "generated_answer": "tissue",
        "image_name": "test/test_0452.jpg",
        "answer_type": "OPEN",
        "question_type": "what",
        "Evaluation(1/0)": "        "
    },
    "300452015": {
        "question": "What is present ?",
        "ground_truth": "carcinoma metastatic lung",
        "generated_answer": "tissue",
        "image_name": "test/test_0452.jpg",
        "answer_type": "OPEN",
        "question_type": "what",
        "Evaluation(1/0)": "        "
    },
    "300441000": {
        "question": "What does this image show?",
        "ground_truth": "sectioned gland bilateral lesions excellent example",
        "generated_answer": "two pieces of meat",
        "image_name": "test/test_0441.jpg",
        "answer_type": "OPEN",
        "question_type": "what",
        "Evaluation(1/0)": "        "
    },
    "300441003": {
        "question": "What is present?",
        "ground_truth": "endocrine",
        "generated_answer": "teeth",
        "image_name": "test/test_0441.jpg",
        "answer_type": "OPEN",
        "question_type": "what",
        "Evaluation(1/0)": "        "
    },
    "300441006": {
        "question": "What is present?",
        "ground_truth": "adrenal",
        "generated_answer": "teeth",
        "image_name": "test/test_0441.jpg",
        "answer_type": "OPEN",
        "question_type": "what",
        "Evaluation(1/0)": "        "
    },
    "300441009": {
        "question": "What is present?",
        "ground_truth": "metastatic carcinoma",
        "generated_answer": "teeth",
        "image_name": "test/test_0441.jpg",
        "answer_type": "OPEN",
        "question_type": "what",
        "Evaluation(1/0)": "        "
    },
    "300441012": {
        "question": "Where does this belong to?",
        "ground_truth": "endocrine system",
        "generated_answer": "human",
        "image_name": "test/test_0441.jpg",
        "answer_type": "OPEN",
        "question_type": "where",
        "Evaluation(1/0)": "        "
    },
    "300441013": {
        "question": "What is present ?",
        "ground_truth": "endocrine",
        "generated_answer": "teeth",
        "image_name": "test/test_0441.jpg",
        "answer_type": "OPEN",
        "question_type": "what",
        "Evaluation(1/0)": "        "
    },
    "300441014": {
        "question": "What is present ?",
        "ground_truth": "adrenal",
        "generated_answer": "teeth",
        "image_name": "test/test_0441.jpg",
        "answer_type": "OPEN",
        "question_type": "what",
        "Evaluation(1/0)": "        "
    },
    "300441015": {
        "question": "What is present ?",
        "ground_truth": "metastatic carcinoma",
        "generated_answer": "teeth",
        "image_name": "test/test_0441.jpg",
        "answer_type": "OPEN",
        "question_type": "what",
        "Evaluation(1/0)": "        "
    },
    "300461000": {
        "question": "What does this image show?",
        "ground_truth": "section through thyroid and trachea apparently",
        "generated_answer": "tumor",
        "image_name": "test/test_0461.jpg",
        "answer_type": "OPEN",
        "question_type": "what",
        "Evaluation(1/0)": "        "
    },
    "300461001": {
        "question": "How does this image show section through?",
        "ground_truth": "thyroid and trachea apparently",
        "generated_answer": "surgery",
        "image_name": "test/test_0461.jpg",
        "answer_type": "OPEN",
        "question_type": "how",
        "Evaluation(1/0)": "        "
    },
    "300461004": {
        "question": "What said to be undifferentiated carcinoma had metastases to lungs, pleura, liver and regional nodes 70yof also had colon carcinoma?",
        "ground_truth": "fibrotic lesion",
        "generated_answer": "patient",
        "image_name": "test/test_0461.jpg",
        "answer_type": "OPEN",
        "question_type": "what",
        "Evaluation(1/0)": "        "
    },
    "300461005": {
        "question": "What is fibrotic lesion said?",
        "ground_truth": "to be undifferentiated carcinoma had metastases to lungs",
        "generated_answer": "scar tissue",
        "image_name": "test/test_0461.jpg",
        "answer_type": "OPEN",
        "question_type": "what",
        "Evaluation(1/0)": "        "
    },
    "300461006": {
        "question": "What had colon carcinoma?",
        "ground_truth": "70yof",
        "generated_answer": "patient",
        "image_name": "test/test_0461.jpg",
        "answer_type": "OPEN",
        "question_type": "what",
        "Evaluation(1/0)": "        "
    },
    "300461007": {
        "question": "What is 70yof had?",
        "ground_truth": "colon carcinoma",
        "generated_answer": "tumor",
        "image_name": "test/test_0461.jpg",
        "answer_type": "OPEN",
        "question_type": "what",
        "Evaluation(1/0)": "        "
    },
    "300461009": {
        "question": "What had metastases to lungs, pleura, liver and regional nodes?",
        "ground_truth": "carcinoma",
        "generated_answer": "melanoma",
        "image_name": "test/test_0461.jpg",
        "answer_type": "OPEN",
        "question_type": "what",
        "Evaluation(1/0)": "        "
    },
    "300461010": {
        "question": "What is carcinoma had?",
        "ground_truth": "metastases to lungs",
        "generated_answer": "cancer",
        "image_name": "test/test_0461.jpg",
        "answer_type": "OPEN",
        "question_type": "what",
        "Evaluation(1/0)": "        "
    },
    "300461012": {
        "question": "What is present?",
        "ground_truth": "endocrine",
        "generated_answer": "tumor",
        "image_name": "test/test_0461.jpg",
        "answer_type": "OPEN",
        "question_type": "what",
        "Evaluation(1/0)": "        "
    },
    "300461014": {
        "question": "What is present?",
        "ground_truth": "thyroid",
        "generated_answer": "tumor",
        "image_name": "test/test_0461.jpg",
        "answer_type": "OPEN",
        "question_type": "what",
        "Evaluation(1/0)": "        "
    },
    "300461016": {
        "question": "What is present?",
        "ground_truth": "carcinoma",
        "generated_answer": "tumor",
        "image_name": "test/test_0461.jpg",
        "answer_type": "OPEN",
        "question_type": "what",
        "Evaluation(1/0)": "        "
    },
    "300461018": {
        "question": "Where does this belong to?",
        "ground_truth": "endocrine system",
        "generated_answer": "human",
        "image_name": "test/test_0461.jpg",
        "answer_type": "OPEN",
        "question_type": "where",
        "Evaluation(1/0)": "        "
    },
    "300461019": {
        "question": "What had colon carcinoma ?",
        "ground_truth": "70yof",
        "generated_answer": "patient",
        "image_name": "test/test_0461.jpg",
        "answer_type": "OPEN",
        "question_type": "what",
        "Evaluation(1/0)": "        "
    },
    "300461020": {
        "question": "What is 70yof had?",
        "ground_truth": "colon carcinoma",
        "generated_answer": "tumor",
        "image_name": "test/test_0461.jpg",
        "answer_type": "OPEN",
        "question_type": "what",
        "Evaluation(1/0)": "        "
    },
    "300461021": {
        "question": "What had colon carcinoma ?",
        "ground_truth": "section through thyroid and trachea",
        "generated_answer": "patient",
        "image_name": "test/test_0461.jpg",
        "answer_type": "OPEN",
        "question_type": "what",
        "Evaluation(1/0)": "        "
    },
    "300461022": {
        "question": "What is section through thyroid and trachea had?",
        "ground_truth": "colon carcinoma",
        "generated_answer": "thyroid",
        "image_name": "test/test_0461.jpg",
        "answer_type": "OPEN",
        "question_type": "what",
        "Evaluation(1/0)": "        "
    },
    "300461023": {
        "question": "What had metastases to lungs , pleura , liver and regional nodes ?",
        "ground_truth": "carcinoma",
        "generated_answer": "melanoma",
        "image_name": "test/test_0461.jpg",
        "answer_type": "OPEN",
        "question_type": "what",
        "Evaluation(1/0)": "        "
    },
    "300461024": {
        "question": "What is carcinoma had?",
        "ground_truth": "metastases to lungs, pleura, liver and regional nodes",
        "generated_answer": "cancer",
        "image_name": "test/test_0461.jpg",
        "answer_type": "OPEN",
        "question_type": "what",
        "Evaluation(1/0)": "        "
    },
    "300461025": {
        "question": "What is present ?",
        "ground_truth": "endocrine",
        "generated_answer": "tumor",
        "image_name": "test/test_0461.jpg",
        "answer_type": "OPEN",
        "question_type": "what",
        "Evaluation(1/0)": "        "
    },
    "300461026": {
        "question": "What is present ?",
        "ground_truth": "thyroid",
        "generated_answer": "tumor",
        "image_name": "test/test_0461.jpg",
        "answer_type": "OPEN",
        "question_type": "what",
        "Evaluation(1/0)": "        "
    },
    "300461027": {
        "question": "What is present ?",
        "ground_truth": "carcinoma",
        "generated_answer": "tumor",
        "image_name": "test/test_0461.jpg",
        "answer_type": "OPEN",
        "question_type": "what",
        "Evaluation(1/0)": "        "
    },
    "300461028": {
        "question": "How is carcinoma had metastases to lungs , pleura , liver and  nodes ?",
        "ground_truth": "regional",
        "generated_answer": "the patient has a tumor that has spread to the lungs, pleura, liver,",
        "image_name": "test/test_0461.jpg",
        "answer_type": "OPEN",
        "question_type": "how",
        "Evaluation(1/0)": "        "
    },
    "300459000": {
        "question": "What does this image show?",
        "ground_truth": "fixed tissue nice close-up of moderate size cortical nodule or adenoma",
        "generated_answer": "a piece of meat",
        "image_name": "test/test_0459.jpg",
        "answer_type": "OPEN",
        "question_type": "what",
        "Evaluation(1/0)": "        "
    },
    "300459001": {
        "question": "Does this image show fixed tissue nice close-up of moderate size cortical nodule or adenoma?",
        "ground_truth": "yes",
        "generated_answer": "cortical nodule",
        "image_name": "test/test_0459.jpg",
        "answer_type": "CLOSED",
        "question_type": "does",
        "Evaluation(1/0)": "        "
    },
    "300459002": {
        "question": "What is present?",
        "ground_truth": "endocrine",
        "generated_answer": "bone",
        "image_name": "test/test_0459.jpg",
        "answer_type": "OPEN",
        "question_type": "what",
        "Evaluation(1/0)": "        "
    },
    "300459004": {
        "question": "What is present?",
        "ground_truth": "adrenal",
        "generated_answer": "bone",
        "image_name": "test/test_0459.jpg",
        "answer_type": "OPEN",
        "question_type": "what",
        "Evaluation(1/0)": "        "
    },
    "300459006": {
        "question": "Where does this belong to?",
        "ground_truth": "endocrine system",
        "generated_answer": "museum",
        "image_name": "test/test_0459.jpg",
        "answer_type": "OPEN",
        "question_type": "where",
        "Evaluation(1/0)": "        "
    },
    "300459007": {
        "question": "What is present ?",
        "ground_truth": "endocrine",
        "generated_answer": "bone",
        "image_name": "test/test_0459.jpg",
        "answer_type": "OPEN",
        "question_type": "what",
        "Evaluation(1/0)": "        "
    },
    "300459008": {
        "question": "What is present ?",
        "ground_truth": "adrenal",
        "generated_answer": "bone",
        "image_name": "test/test_0459.jpg",
        "answer_type": "OPEN",
        "question_type": "what",
        "Evaluation(1/0)": "        "
    },
    "300437000": {
        "question": "How much week gestation gram infant lesion had ruptured causing 20 ml hemoperitoneum?",
        "ground_truth": "30",
        "generated_answer": "20 ml",
        "image_name": "test/test_0437.jpg",
        "answer_type": "OPEN",
        "question_type": "how",
        "Evaluation(1/0)": "        "
    },
    "300437001": {
        "question": "What had ruptured causing 20 ml hemoperitoneum?",
        "ground_truth": "adrenal of premature 30 week gestation gram infant lesion",
        "generated_answer": "tumor",
        "image_name": "test/test_0437.jpg",
        "answer_type": "OPEN",
        "question_type": "what",
        "Evaluation(1/0)": "        "
    },
    "300437002": {
        "question": "How many ml had adrenal of premature 30 week gestation gram infant lesion ruptured causing hemoperitoneum?",
        "ground_truth": "adrenal",
        "generated_answer": "10",
        "image_name": "test/test_0437.jpg",
        "answer_type": "OPEN",
        "question_type": "how",
        "Evaluation(1/0)": "        "
    },
    "300437003": {
        "question": "What had adrenal of premature 30 week gestation gram infant lesion ruptured causing hemoperitoneum?",
        "ground_truth": "20",
        "generated_answer": "tumor",
        "image_name": "test/test_0437.jpg",
        "answer_type": "OPEN",
        "question_type": "what",
        "Evaluation(1/0)": "        "
    },
    "300437005": {
        "question": "What does this image show?",
        "ground_truth": "fixed tissue hemorrhage hematoma in left adrenal of premature 30 week gestation gram infant lesion had ruptured causing 20 ml hemoperitoneum unusual lesion",
        "generated_answer": "two pieces of meat",
        "image_name": "test/test_0437.jpg",
        "answer_type": "OPEN",
        "question_type": "what",
        "Evaluation(1/0)": "        "
    },
    "300437007": {
        "question": "What is present?",
        "ground_truth": "endocrine",
        "generated_answer": "tumor",
        "image_name": "test/test_0437.jpg",
        "answer_type": "OPEN",
        "question_type": "what",
        "Evaluation(1/0)": "        "
    },
    "300437010": {
        "question": "What is present?",
        "ground_truth": "hemorrhage in newborn",
        "generated_answer": "tumor",
        "image_name": "test/test_0437.jpg",
        "answer_type": "OPEN",
        "question_type": "what",
        "Evaluation(1/0)": "        "
    },
    "300437013": {
        "question": "Where does this belong to?",
        "ground_truth": "endocrine system",
        "generated_answer": "museum",
        "image_name": "test/test_0437.jpg",
        "answer_type": "OPEN",
        "question_type": "where",
        "Evaluation(1/0)": "        "
    },
    "300437014": {
        "question": "What had ruptured causing 20 ml hemoperitoneum unusual lesion ?",
        "ground_truth": "fixed tissue hemorrhage hematoma in left adrenal of premature 30 week gestation gram infant",
        "generated_answer": "tumor",
        "image_name": "test/test_0437.jpg",
        "answer_type": "OPEN",
        "question_type": "what",
        "Evaluation(1/0)": "        "
    },
    "300437015": {
        "question": "What had fixed tissue hemorrhage hematoma in left adrenal of premature 30 week gestation gram infant lesion ruptured causing ?",
        "ground_truth": "ruptured 20 ml hemoperitoneum unusual",
        "generated_answer": "bleeding",
        "image_name": "test/test_0437.jpg",
        "answer_type": "OPEN",
        "question_type": "what",
        "Evaluation(1/0)": "        "
    },
    "300437016": {
        "question": "What is present ?",
        "ground_truth": "endocrine",
        "generated_answer": "tumor",
        "image_name": "test/test_0437.jpg",
        "answer_type": "OPEN",
        "question_type": "what",
        "Evaluation(1/0)": "        "
    },
    "300437017": {
        "question": "What is present ?",
        "ground_truth": "hemorrhage in newborn",
        "generated_answer": "tumor",
        "image_name": "test/test_0437.jpg",
        "answer_type": "OPEN",
        "question_type": "what",
        "Evaluation(1/0)": "        "
    },
    "300438000": {
        "question": "What does this image show?",
        "ground_truth": "fixed tissue nice close-up view of cortical nodules",
        "generated_answer": "two pieces of meat",
        "image_name": "test/test_0438.jpg",
        "answer_type": "OPEN",
        "question_type": "what",
        "Evaluation(1/0)": "        "
    },
    "300438003": {
        "question": "What is present?",
        "ground_truth": "endocrine",
        "generated_answer": "food",
        "image_name": "test/test_0438.jpg",
        "answer_type": "OPEN",
        "question_type": "what",
        "Evaluation(1/0)": "        "
    },
    "300438006": {
        "question": "What is present?",
        "ground_truth": "adrenal",
        "generated_answer": "food",
        "image_name": "test/test_0438.jpg",
        "answer_type": "OPEN",
        "question_type": "what",
        "Evaluation(1/0)": "        "
    },
    "300438009": {
        "question": "Where does this belong to?",
        "ground_truth": "endocrine system",
        "generated_answer": "human body",
        "image_name": "test/test_0438.jpg",
        "answer_type": "OPEN",
        "question_type": "where",
        "Evaluation(1/0)": "        "
    },
    "300438010": {
[truncated: 639,723 more chars]
