# Supplementary material for: PeFoMed: Parameter efficient fine-tuning of multimodal large language models for medical CXR
Source: Sci Rep. 2026 Apr 21;16:18729. doi: 10.1038/s41598-026-47871-2 (PMC13273104; doi:10.1038/s41598-026-47871-2)
Supplement: Supplementary file 2 — Supplementary Information 2. [file 41598_2026_47871_MOESM2_ESM.zip › human evaluation/pathvqa/pathvqa_stage1.json]

{
    "300167000": {
        "question": "What are positively charged,  thus allowing the compaction of the negatively charged DNA?",
        "ground_truth": "the histone subunits",
        "generated_answer": "positively charged, thus allowing the compaction of the negatively charged dna",
        "image_name": "test/test_0167.jpg",
        "answer_type": "OPEN",
        "question_type": "what",
        "Evaluation(1/0)": "        "
    },
    "300099005": {
        "question": "Is reversible injury considered to culminate in necrosis if the injurious stimulus is not removed by convention?",
        "ground_truth": "yes",
        "generated_answer": "a cell with reversible injury b cell with irreversible injury c cell with necrosis",
        "image_name": "test/test_0099.jpg",
        "answer_type": "CLOSED",
        "question_type": "is",
        "Evaluation(1/0)": "        "
    },
    "300148000": {
        "question": "What is surrounded by multiple multinucleate giant cells,  epithelioid cells,  and lymphocytes?",
        "ground_truth": "an area of central necrosis",
        "generated_answer": "nucleus",
        "image_name": "test/test_0148.jpg",
        "answer_type": "OPEN",
        "question_type": "what",
        "Evaluation(1/0)": "        "
    },
    "300195001": {
        "question": "What does the granuloma in the center show?",
        "ground_truth": "multinucleate giant cells",
        "generated_answer": "the granuloma in the center shows a mixture of lymphocytes, macrophages, and fibroblasts",
        "image_name": "test/test_0195.jpg",
        "answer_type": "OPEN",
        "question_type": "what",
        "Evaluation(1/0)": "        "
    },
    "300235002": {
        "question": "How are tumour cells strikingly similar to normal squamous epithelial cells?",
        "ground_truth": "with intercellular bridges and nests of keratin (arrow)",
        "generated_answer": "tumour cells are strikingly similar to normal squamous epithelial cells in terms of their morphology, nuclear features and cytoplasmic contents",
        "image_name": "test/test_0235.jpg",
        "answer_type": "OPEN",
        "question_type": "how",
        "Evaluation(1/0)": "        "
    },
    "300312001": {
        "question": "What is the  poorly cohesive tumor in the retina seen abutting?",
        "ground_truth": "the optic nerve",
        "generated_answer": "vitreous",
        "image_name": "test/test_0312.jpg",
        "answer_type": "OPEN",
        "question_type": "what",
        "Evaluation(1/0)": "        "
    },
    "300279001": {
        "question": "What was present within this Wilms tumor,  characterized by cells with hyperchromatic,  pleomorphic nuclei,  and an abnormal mitosis center of field?",
        "ground_truth": "focal anaplasia",
        "generated_answer": "mitosis",
        "image_name": "test/test_0279.jpg",
        "answer_type": "OPEN",
        "question_type": "what",
        "Evaluation(1/0)": "        "
    },
    "300286001": {
        "question": "What is aorta with mild atherosclerosis composed of?",
        "ground_truth": "fibrous plaques",
        "generated_answer": "fat",
        "image_name": "test/test_0286.jpg",
        "answer_type": "OPEN",
        "question_type": "what",
        "Evaluation(1/0)": "        "
    },
    "300072000": {
        "question": "What demonstrate sheets of plump,  proliferating spindle cells and slitlike vascular spaces?",
        "ground_truth": "histologic view of the nodular stage",
        "generated_answer": "the image demonstrate sheets of plump, proliferating spindle cells and slitlike vascular spaces",
        "image_name": "test/test_0072.jpg",
        "answer_type": "OPEN",
        "question_type": "what",
        "Evaluation(1/0)": "        "
    },
    "300100005": {
        "question": "Where is the atrium shown?",
        "ground_truth": "on the right in this four-chamber view of the heart",
        "generated_answer": "in the image",
        "image_name": "test/test_0100.jpg",
        "answer_type": "OPEN",
        "question_type": "where",
        "Evaluation(1/0)": "        "
    },
    "300097002": {
        "question": "How is subacute endocarditis caused?",
        "ground_truth": "by streptococcus viridans on a previously myxomatous mitral valve",
        "generated_answer": "subacute endocarditis is caused by bacteria that enter the bloodstream from a focus of infection in the body, such as a dental abscess, sinus infection, or skin infection, and then colonize the endocardium",
        "image_name": "test/test_0097.jpg",
        "answer_type": "OPEN",
        "question_type": "how",
        "Evaluation(1/0)": "        "
    },
    "300144002": {
        "question": "How does a peripheral blood smear show a hyper-segmented neutrophil?",
        "ground_truth": "with a six-lobed nucleus",
        "generated_answer": "a hyper-segmented neutrophil is a neutrophil with more than 5 lobes",
        "image_name": "test/test_0144.jpg",
        "answer_type": "OPEN",
        "question_type": "how",
        "Evaluation(1/0)": "        "
    },
    "300232000": {
        "question": "What shows well-defined bands of pink,  acellular collagen that have subdivided tumour cells into nodules?",
        "ground_truth": "a low-power view",
        "generated_answer": "collagen",
        "image_name": "test/test_0232.jpg",
        "answer_type": "OPEN",
        "question_type": "what",
        "Evaluation(1/0)": "        "
    },
    "300040000": {
        "question": "What are filled with a characteristic foamy acellular exudate?",
        "ground_truth": "the alveoli",
        "generated_answer": "alveoli",
        "image_name": "test/test_0040.jpg",
        "answer_type": "OPEN",
        "question_type": "what",
        "Evaluation(1/0)": "        "
    },
    "300265000": {
        "question": "What shows mesangial cell proliferation,  basement membrane duplication,  leukocyte infiltration,  and accentuation of lobular architecture?",
        "ground_truth": "membranoproliferative glomerulonephritis (mpgn)",
        "generated_answer": "glomerular mesangial cell proliferation, basement membrane duplication, leukocyte infiltration, and accentuation of lobular architecture are all features of glomerular disease",
        "image_name": "test/test_0265.jpg",
        "answer_type": "OPEN",
        "question_type": "what",
        "Evaluation(1/0)": "        "
    },
    "300300000": {
        "question": "What remain within the predominantly metaplastic,  reddish mucosa of the distal esophagus?",
        "ground_truth": "a few areas of pale squamous mucosa",
        "generated_answer": "the mucosa",
        "image_name": "test/test_0300.jpg",
        "answer_type": "OPEN",
        "question_type": "what",
        "Evaluation(1/0)": "        "
    },
    "300061001": {
        "question": "How are spiral-shaped Helicobacter pylori bacilli?",
        "ground_truth": "highlighted in this warthin-starry silver stain",
        "generated_answer": "spiral-shaped",
        "image_name": "test/test_0061.jpg",
        "answer_type": "OPEN",
        "question_type": "how",
        "Evaluation(1/0)": "        "
    },
    "300316002": {
        "question": "What is markedly thickened?",
        "ground_truth": "the gastric wall",
        "generated_answer": "skin",
        "image_name": "test/test_0316.jpg",
        "answer_type": "OPEN",
        "question_type": "what",
        "Evaluation(1/0)": "        "
    },
    "300191001": {
        "question": "How are the glands cut?",
        "ground_truth": "in cross-section",
        "generated_answer": "the glands are cut by the sectioning process",
        "image_name": "test/test_0191.jpg",
        "answer_type": "OPEN",
        "question_type": "how",
        "Evaluation(1/0)": "        "
    },
    "300179001": {
        "question": "What are hundreds of small colonic polyps present along with?",
        "ground_truth": "a dominant polyp",
        "generated_answer": "a polyp",
        "image_name": "test/test_0179.jpg",
        "answer_type": "OPEN",
        "question_type": "what",
        "Evaluation(1/0)": "        "
    },
    "300221001": {
        "question": "What is a bile duct undergoing degeneration entrapped in?",
        "ground_truth": "a dense",
        "generated_answer": "stone",
        "image_name": "test/test_0221.jpg",
        "answer_type": "OPEN",
        "question_type": "what",
        "Evaluation(1/0)": "        "
    },
    "300142001": {
        "question": "What is the gallbladder mucosa infiltrated by?",
        "ground_truth": "chronic inflammatory cells",
        "generated_answer": "lymphocytes",
        "image_name": "test/test_0142.jpg",
        "answer_type": "OPEN",
        "question_type": "what",
        "Evaluation(1/0)": "        "
    },
    "300027001": {
        "question": "Where is carcinomatous tissue seen ?",
        "ground_truth": "on the posterior aspect",
        "generated_answer": "in the skin",
        "image_name": "test/test_0027.jpg",
        "answer_type": "OPEN",
        "question_type": "where",
        "Evaluation(1/0)": "        "
    },
    "300308005": {
        "question": "What is involved by an abscess?",
        "ground_truth": "the epididymis",
        "generated_answer": "abscess",
        "image_name": "test/test_0308.jpg",
        "answer_type": "OPEN",
        "question_type": "what",
        "Evaluation(1/0)": "        "
    },
    "300274001": {
        "question": "What is proliferative breast disease characterized by?",
        "ground_truth": "an increased numbers of epithelial cells",
        "generated_answer": "proliferative breast disease is characterized by the presence of atypical epithelial cells in the breast tissue, which may be benign or malignant in nature",
        "image_name": "test/test_0274.jpg",
        "answer_type": "OPEN",
        "question_type": "what",
        "Evaluation(1/0)": "        "
    },
    "300311001": {
        "question": "What does the coarsely nodular gland contain?",
        "ground_truth": "areas of fibrosis and cystic change",
        "generated_answer": "the coarsely nodular gland contains a large amount of mucin",
        "image_name": "test/test_0311.jpg",
        "answer_type": "OPEN",
        "question_type": "what",
        "Evaluation(1/0)": "        "
    },
    "300304004": {
        "question": "The hyperplastic follicles contain abundant pink colloid within whose lumina ?",
        "ground_truth": "their",
        "generated_answer": "the hyperplastic follicles contain abundant pink colloid within whose lumina",
        "image_name": "test/test_0304.jpg",
        "answer_type": "OPEN",
        "question_type": "the",
        "Evaluation(1/0)": "        "
    },
    "300234000": {
        "question": "What entraps native lamellar bone as a confluent mass of cartilage?",
        "ground_truth": "conventional chondrosarcoma",
        "generated_answer": "osteochondroma",
        "image_name": "test/test_0234.jpg",
        "answer_type": "OPEN",
        "question_type": "what",
        "Evaluation(1/0)": "        "
    },
    "300151000": {
        "question": "What is surrounded by a fibrous wall containing proliferating fibroblasts,  reactive woven bone,  and osteoclast-type giant cells?",
        "ground_truth": "aneurysmal bone cyst with blood-filled cystic space",
        "generated_answer": "bone",
        "image_name": "test/test_0151.jpg",
        "answer_type": "OPEN",
        "question_type": "what",
        "Evaluation(1/0)": "        "
    },
    "300217001": {
        "question": "What did subsynovial tissue contain?",
        "ground_truth": "a dense lymphoid aggregate",
        "generated_answer": "fibroblasts",
        "image_name": "test/test_0217.jpg",
        "answer_type": "OPEN",
        "question_type": "what",
        "Evaluation(1/0)": "        "
    },
    "300204005": {
        "question": "What is a normal axon with a long thick dark myelin internode flanked by?",
        "ground_truth": "nodes of ranvier with a long thick dark myelin internode",
        "generated_answer": "a normal axon with a long thick dark myelin internode flanked by a thin light myelin internode",
        "image_name": "test/test_0204.jpg",
        "answer_type": "OPEN",
        "question_type": "what",
        "Evaluation(1/0)": "        "
    },
    "300241000": {
        "question": "What share the same fiber type (fiber type grouping)?",
        "ground_truth": "large clusters of fibers",
        "generated_answer": "type i and type ii fibers",
        "image_name": "test/test_0241.jpg",
        "answer_type": "OPEN",
        "question_type": "what",
        "Evaluation(1/0)": "        "
    },
    "300093001": {
        "question": "What did the collection of microglial cells form?",
        "ground_truth": "a poorly defined nodule",
        "generated_answer": "microglial nodule",
        "image_name": "test/test_0093.jpg",
        "answer_type": "OPEN",
        "question_type": "what",
        "Evaluation(1/0)": "        "
    },
    "300295001": {
        "question": "What is glioblastoma?",
        "ground_truth": "a densely cellular tumor with necrosis and pseudo-palisading of tumor cell nuclei along the edge of the necrotic zone",
        "generated_answer": "glioblastoma is the most common and aggressive type of primary brain cancer, accounting for approximately 55% of all primary brain tumors and 15% of all intracranial tumors [1] [2] [3] [4] [5] [6] [7] [8] [9] [10] [11] [12] [13] [14] [15] [16] [17] [18] [19] [20] [21] [22] [23] [24] [25] [26] [27] [28] [29] [30] [31] [32] [33] [34] [35] [36] [37] [38] [39] [40] [41] [42] [43] [44] [45] [46] [47] [48] [49] [50] [51] [52] [53] [54] [55] [56] [57] [58] [59] [60] [61] [62] [63] [64] [65] [66]",
        "image_name": "test/test_0295.jpg",
        "answer_type": "OPEN",
        "question_type": "what",
        "Evaluation(1/0)": "        "
    },
    "300009001": {
        "question": "What is tumor composed of?",
        "ground_truth": "nests of basaloid cells",
        "generated_answer": "the tumor is composed of a mixture of epithelial and stromal cells",
        "image_name": "test/test_0009.jpg",
        "answer_type": "OPEN",
        "question_type": "what",
        "Evaluation(1/0)": "        "
    },
    "300014000": {
        "question": "What is identified by homogeneous, eosinophilic cytoplasm?",
        "ground_truth": "cell necrosis",
        "generated_answer": "nucleus",
        "image_name": "test/test_0014.jpg",
        "answer_type": "OPEN",
        "question_type": "what",
        "Evaluation(1/0)": "        "
    },
    "300225009": {
        "question": "What do the nuclei show?",
        "ground_truth": "granular debris",
        "generated_answer": "nuclear fragmentation",
        "image_name": "test/test_0225.jpg",
        "answer_type": "OPEN",
        "question_type": "what",
        "Evaluation(1/0)": "        "
    },
    "300154000": {
        "question": "What has clumped chromatin?",
        "ground_truth": "the nucleus",
        "generated_answer": "nucleus",
        "image_name": "test/test_0154.jpg",
        "answer_type": "OPEN",
        "question_type": "what",
        "Evaluation(1/0)": "        "
    },
    "300214000": {
        "question": "What is soft, swollen and dark?",
        "ground_truth": "the affected part dark",
        "generated_answer": "the tongue",
        "image_name": "test/test_0214.jpg",
        "answer_type": "OPEN",
        "question_type": "what",
        "Evaluation(1/0)": "        "
    },
    "300173001": {
        "question": "How are the myocardial muscle fibres?",
        "ground_truth": "thick with abundance of eosinophilic cytoplasm",
        "generated_answer": "the myocardial muscle fibers are enlarged and have a hyperchromatic appearance",
        "image_name": "test/test_0173.jpg",
        "answer_type": "OPEN",
        "question_type": "how",
        "Evaluation(1/0)": "        "
    },
    "300108002": {
        "question": "What is lined by normal columnar epithelium while foci of metaplastic squamous epithelium are seen at other places?",
        "ground_truth": "part of the endocervical mucosa",
        "generated_answer": "the squamous epithelium is seen in the foci",
        "image_name": "test/test_0108.jpg",
        "answer_type": "OPEN",
        "question_type": "what",
        "Evaluation(1/0)": "        "
    },
    "300134000": {
        "question": "What has core containing proteins, p24 and p18, two strands of viral rna, and enzyme reverse transcriptase?",
        "ground_truth": "the particle",
        "generated_answer": "the viral core",
        "image_name": "test/test_0134.jpg",
        "answer_type": "OPEN",
        "question_type": "what",
        "Evaluation(1/0)": "        "
    },
    "300231006": {
        "question": "What has a pentagonal or doughnut profile?",
        "ground_truth": "p-component",
        "generated_answer": "the red arrow",
        "image_name": "test/test_0231.jpg",
        "answer_type": "OPEN",
        "question_type": "what",
        "Evaluation(1/0)": "        "
    },
    "300211001": {
        "question": "Are the amyloid deposits mainly in the glomerular capillary tuft stain red-pink Congophilia?",
        "ground_truth": "yes",
        "generated_answer": "the amyloid deposits are mainly in the glomerular capillary tuft stain red-pink congophilia",
        "image_name": "test/test_0211.jpg",
        "answer_type": "CLOSED",
        "question_type": "are",
        "Evaluation(1/0)": "        "
    },
    "300211009": {
        "question": "Do the lipofuscin pigment granules show apple-green birefringence?",
        "ground_truth": "no",
        "generated_answer": "the lipofuscin pigment granules show apple-green birefringence fig 1",
        "image_name": "test/test_0211.jpg",
        "answer_type": "CLOSED",
        "question_type": "do",
        "Evaluation(1/0)": "        "
    },
    "300188007": {
        "question": "What are also present in peritubular connective tissue producing atrophic tubules?",
        "ground_truth": "the deposits",
        "generated_answer": "peritubular connective tissue",
        "image_name": "test/test_0188.jpg",
        "answer_type": "OPEN",
        "question_type": "what",
        "Evaluation(1/0)": "        "
    },
    "300210004": {
        "question": "What shows congophilia which under polarising microscopy?",
        "ground_truth": "congo red staining",
        "generated_answer": "congophilia is a condition characterized by the presence of numerous small, round, eosinophilic, hyaline bodies in the cytoplasm of cells, particularly in the liver, spleen, and lungs fig 10",
        "image_name": "test/test_0210.jpg",
        "answer_type": "OPEN",
        "question_type": "what",
        "Evaluation(1/0)": "        "
    },
    "300230001": {
        "question": "What is mechanisms involved in?",
        "ground_truth": "oedema",
        "generated_answer": "mechanisms involved in the process of the image formation",
        "image_name": "test/test_0230.jpg",
        "answer_type": "OPEN",
        "question_type": "what",
        "Evaluation(1/0)": "        "
    },
    "300011005": {
        "question": "What does the centrilobular zone show?",
        "ground_truth": "marked degeneration and necrosis of hepatocytes accompanied by haemorrhage",
        "generated_answer": "centrilobular zone shows a mixture of normal and abnormal hepatocytes",
        "image_name": "test/test_0011.jpg",
        "answer_type": "OPEN",
        "question_type": "what",
        "Evaluation(1/0)": "        "
    },
    "300236002": {
        "question": "Is the alveolar septa inflammatory response from the margins?",
        "ground_truth": "no",
        "generated_answer": "a, b, and c are images of the same lung tissue sample, taken at different depths, showing the alveolar septa inflammatory response from the margins",
        "image_name": "test/test_0236.jpg",
        "answer_type": "CLOSED",
        "question_type": "is",
        "Evaluation(1/0)": "        "
    },
    "300236010": {
        "question": "Does formation of granulation tissue begin from below?",
        "ground_truth": "yes",
        "generated_answer": "1 2 3",
        "image_name": "test/test_0236.jpg",
        "answer_type": "CLOSED",
        "question_type": "does",
        "Evaluation(1/0)": "        "
    },
    "300163002": {
        "question": "Is microscopic appearance of loss of nuclear polarity b contrasted with normal basal polarity in columnar epithelium a?",
        "ground_truth": "yes",
        "generated_answer": "a normal basal polarity of columnar epithelium b loss of nuclear polarity in the same epithelium",
        "image_name": "test/test_0163.jpg",
        "answer_type": "CLOSED",
        "question_type": "is",
        "Evaluation(1/0)": "        "
    },
    "300126000": {
        "question": "What are released into the cytosol?",
        "ground_truth": "viral rna genome",
        "generated_answer": "the proteins",
        "image_name": "test/test_0126.jpg",
        "answer_type": "OPEN",
        "question_type": "what",
        "Evaluation(1/0)": "        "
    },
    "300309000": {
        "question": "What is based on size and location of centromere?",
        "ground_truth": "classification chromosomes",
        "generated_answer": "the size and location of centromere",
        "image_name": "test/test_0309.jpg",
        "answer_type": "OPEN",
        "question_type": "what",
        "Evaluation(1/0)": "        "
    },
    "300275000": {
        "question": "How is the number there of malignant cells scattered singly or in small clusters having characteristic cytoplasmic vacuoles, nuclear hyperchromasia and prominent nucleoli?",
        "ground_truth": "large",
        "generated_answer": "scattered",
        "image_name": "test/test_0275.jpg",
        "answer_type": "OPEN",
        "question_type": "how",
        "Evaluation(1/0)": "        "
    },
    "300307001": {
        "question": "D lose whose cell membrane further during passage through the spleen?",
        "ground_truth": "their",
        "generated_answer": "red blood cell",
        "image_name": "test/test_0307.jpg",
        "answer_type": "OPEN",
        "question_type": "d",
        "Evaluation(1/0)": "        "
    },
    "300307009": {
        "question": "What do these rigid spherical cells lose?",
        "ground_truth": "their cell membrane further during passage through the spleen",
        "generated_answer": "the rigid spherical cells lose their rigidity and become more flexible when they are exposed to the water molecules",
        "image_name": "test/test_0307.jpg",
        "answer_type": "OPEN",
        "question_type": "what",
        "Evaluation(1/0)": "        "
    },
    "300307017": {
        "question": "When do these rigid spherical cells lose their cell membrane further?",
        "ground_truth": "during passage through the spleen",
        "generated_answer": "the rigid spherical cells lose their cell membrane further when they reach the end of the axon and are released from the axon terminal by the axon terminal membrane.",
        "image_name": "test/test_0307.jpg",
        "answer_type": "OPEN",
        "question_type": "when",
        "Evaluation(1/0)": "        "
    },
    "300280002": {
        "question": "What is higher as demonstrated by this cytochemical stain?",
        "ground_truth": "neutrophil (or leucocyte) alkaline phosphatase (nap or lap) activity",
        "generated_answer": "nuclear density",
        "image_name": "test/test_0280.jpg",
        "answer_type": "OPEN",
        "question_type": "what",
        "Evaluation(1/0)": "        "
    },
    "300228000": {
        "question": "What shows uniform cells having high mitotic rate?",
        "ground_truth": "the tumor",
        "generated_answer": "mitotic index",
        "image_name": "test/test_0228.jpg",
        "answer_type": "OPEN",
        "question_type": "what",
        "Evaluation(1/0)": "        "
    },
    "300206004": {
        "question": "Is ziehl-neelsen or afb seen in hypertension?",
        "ground_truth": "no",
        "generated_answer": "a hypertrophic nlc b hypertrophic nlc with a few afb c hypertrophic nlc with many afb",
        "image_name": "test/test_0206.jpg",
        "answer_type": "CLOSED",
        "question_type": "is",
        "Evaluation(1/0)": "        "
    },
    "300156000": {
        "question": "B irregularly scarred mitral valve leaving a fish-mouth or buttonhole opening between whose two cusps black arrow ?",
        "ground_truth": "its",
        "generated_answer": "a aortic valve b mitral valve",
        "image_name": "test/test_0156.jpg",
        "answer_type": "OPEN",
        "question_type": "b",
        "Evaluation(1/0)": "        "
    },
    "300262000": {
        "question": "What are present in sporangia as well as are intermingled in the inflammatory cell infiltrate?",
        "ground_truth": "spores",
        "generated_answer": "sporangia and inflammatory cells",
        "image_name": "test/test_0262.jpg",
        "answer_type": "OPEN",
        "question_type": "what",
        "Evaluation(1/0)": "        "
    },
    "300007000": {
        "question": "What is also seen in the wall?",
        "ground_truth": "a partly formed unerupted tooth",
        "generated_answer": "the wall of the intestine is covered with microvilli",
        "image_name": "test/test_0007.jpg",
        "answer_type": "OPEN",
        "question_type": "what",
        "Evaluation(1/0)": "        "
    },
    "300220003": {
        "question": "What shows coagulative necrosis and submucosal haemorrhages?",
        "ground_truth": "mucosa in the infarcted area",
        "generated_answer": "figure 1 shows coagulative necrosis and submucosal haemorrhages",
        "image_name": "test/test_0220.jpg",
        "answer_type": "OPEN",
        "question_type": "what",
        "Evaluation(1/0)": "        "
    },
    "300182000": {
        "question": "What is shown in longitudinal section along with a segment in cross section?",
        "ground_truth": "specimen of small intestine",
        "generated_answer": "the image shows a longitudinal section of the colon along with a segment in cross section",
        "image_name": "test/test_0182.jpg",
        "answer_type": "OPEN",
        "question_type": "what",
        "Evaluation(1/0)": "        "
    },
    "300182008": {
        "question": "What shows segment of thickened wall with narrow lumen which is better appreciated in cross section while intervening areas of the bowel are uninvolved or skipped?",
        "ground_truth": "luminal surface of longitudinal cut section",
        "generated_answer": "segment of thickened wall with narrow lumen",
        "image_name": "test/test_0182.jpg",
        "answer_type": "OPEN",
        "question_type": "what",
        "Evaluation(1/0)": "        "
    },
    "300197001": {
        "question": "What does the external surface of small intestine show?",
        "ground_truth": "stricture and a lymph node in section having caseation necrosiss",
        "generated_answer": "the external surface of small intestine shows a smooth, thin, and elastic layer of mucosa, which is covered by a layer of mucin-rich epithelium fig 1a",
        "image_name": "test/test_0197.jpg",
        "answer_type": "OPEN",
        "question_type": "what",
        "Evaluation(1/0)": "        "
    },
    "300197009": {
        "question": "What is thickened?",
        "ground_truth": "wall of intestine in the area of narrowed lumen",
        "generated_answer": "the skin",
        "image_name": "test/test_0197.jpg",
        "answer_type": "OPEN",
        "question_type": "what",
        "Evaluation(1/0)": "        "
    },
    "300199007": {
        "question": "Is normal non-activated platelet, having open canalicular system and the cytoplasmic organelles seen as ballooning degeneration while acidophilic councilman bodies are indicative of more severe liver cell injury?",
        "ground_truth": "no",
        "generated_answer": "normal non-activated platelet, having open canalicular system and the cytoplasmic organelles seen as ballooning degeneration while acidophilic councilman bodies are indicative of more severe liver cell injury",
        "image_name": "test/test_0199.jpg",
        "answer_type": "CLOSED",
        "question_type": "is",
        "Evaluation(1/0)": "        "
    },
    "300183007": {
        "question": "Where is there?",
        "ground_truth": "no significant inflammation or fibrosis",
        "generated_answer": "the image shows a photomicrograph of a biopsy specimen of the skin of a patient with acute myeloid leukemia the specimen was stained with hematoxylin and eosin and shows a proliferation of immature myeloid cells with a high nuclear to cytoplasmic ratio and a high nuclear to nuclear ratio the",
        "image_name": "test/test_0183.jpg",
        "answer_type": "OPEN",
        "question_type": "where",
        "Evaluation(1/0)": "        "
    },
    "300123005": {
        "question": "What shows a scolex with a row of hooklets?",
        "ground_truth": "inbox in the right photomicrograph",
        "generated_answer": "a scolex with a row of hooklets",
        "image_name": "test/test_0123.jpg",
        "answer_type": "OPEN",
        "question_type": "what",
        "Evaluation(1/0)": "        "
    },
    "300246007": {
        "question": "Where is mononuclear inflammatory cell infiltrate present?",
        "ground_truth": "in subepithelial and perimuscular layers",
        "generated_answer": "the mononuclear inflammatory cell infiltrate is present in the dermis",
        "image_name": "test/test_0246.jpg",
        "answer_type": "OPEN",
        "question_type": "where",
        "Evaluation(1/0)": "        "
    },
    "300060004": {
        "question": "What are surrounded by abundant fibrous tissue and chronic interstitial inflammatory reaction?",
        "ground_truth": "tubules",
        "generated_answer": "the tumor",
        "image_name": "test/test_0060.jpg",
        "answer_type": "OPEN",
        "question_type": "what",
        "Evaluation(1/0)": "        "
    },
    "300023005": {
        "question": "What do the parenchymal changes include?",
        "ground_truth": "sclerosed glomeruli",
        "generated_answer": "the parenchymal changes include the presence of numerous small, round, and hyper-refractile foci of hemosiderin-laden macrophages in the cytoplasm of the hepatocytes, which are surrounded by a rim of hemosiderin-laden macrophages and/or fibroblasts, and the presence of numerous small, round, and hyper-refractile foci of hemosiderin-laden macrophages in the cytoplasm of the hepatocytes, which are surrounded by a rim of hemosiderin-laden macrophages and/or fibroblasts",
        "image_name": "test/test_0023.jpg",
        "answer_type": "OPEN",
        "question_type": "what",
        "Evaluation(1/0)": "        "
    },
    "300059005": {
        "question": "What does the upper pole of the kidney show?",
        "ground_truth": "a large and tan mass",
        "generated_answer": "the upper pole of the kidney show a single renal artery",
        "image_name": "test/test_0059.jpg",
        "answer_type": "OPEN",
        "question_type": "what",
        "Evaluation(1/0)": "        "
    },
    "300285004": {
        "question": "What are the cells still recognisable as?",
        "ground_truth": "of transitional origin and show features of anaplasia",
        "generated_answer": "epithelial cells",
        "image_name": "test/test_0285.jpg",
        "answer_type": "OPEN",
        "question_type": "what",
        "Evaluation(1/0)": "        "
    },
    "300025003": {
        "question": "Are defects in any of the six well-differentiated adenocarcinoma showing closely packed glands with cytologic atypia?",
        "ground_truth": "no",
        "generated_answer": "a well-differentiated adenocarcinoma showing closely packed glands with cytologic atypia",
        "image_name": "test/test_0025.jpg",
        "answer_type": "CLOSED",
        "question_type": "are",
        "Evaluation(1/0)": "        "
    },
    "300242004": {
        "question": "What shows a grey white firm tumour extending irregularly into adjacent breast parenchyma?",
        "ground_truth": "cut surface",
        "generated_answer": "a",
        "image_name": "test/test_0242.jpg",
        "answer_type": "OPEN",
        "question_type": "what",
        "Evaluation(1/0)": "        "
    },
    "300169000": {
        "question": "What is there?",
        "ground_truth": "hyperkeratosis and follicular plugging",
        "generated_answer": "the image shows a biopsy of the skin of a patient with acute graft-versus-host disease the histological features are consistent with acute graft-versus-host disease, with a dense infiltrate of lymphocytes and eosinophils in the dermis and subcutaneous tissue",
        "image_name": "test/test_0169.jpg",
        "answer_type": "OPEN",
        "question_type": "what",
        "Evaluation(1/0)": "        "
    },
    "300219001": {
        "question": "What does the subcutaneous tissue show?",
        "ground_truth": "masses or nodules of calcium salt surrounded by foreign body giant cells",
        "generated_answer": "the subcutaneous tissue shows a diffuse infiltration of the lymphocytes and histiocytes",
        "image_name": "test/test_0219.jpg",
        "answer_type": "OPEN",
        "question_type": "what",
        "Evaluation(1/0)": "        "
    },
    "300170007": {
        "question": "What does the cortical bone forming the outer shell show?",
        "ground_truth": "concentric lamellae along with osteocytic lacunae surrounding central blood vessels",
        "generated_answer": "the cortical bone forming the outer shell shows a red color",
        "image_name": "test/test_0170.jpg",
        "answer_type": "OPEN",
        "question_type": "what",
        "Evaluation(1/0)": "        "
    },
    "300092002": {
        "question": "Where is the end of the long bone expanded?",
        "ground_truth": "in region of epiphysis",
        "generated_answer": "the end of the long bone is expanded",
        "image_name": "test/test_0092.jpg",
        "answer_type": "OPEN",
        "question_type": "where",
        "Evaluation(1/0)": "        "
    },
    "300012000": {
        "question": "What have features of both syncytial and fibroblastic type and form whorled appearance?",
        "ground_truth": "cells",
        "generated_answer": "the syncytial and fibroblastic types of the tumor are characterized by the presence of a whorled appearance fig 1",
        "image_name": "test/test_0012.jpg",
        "answer_type": "OPEN",
        "question_type": "what",
        "Evaluation(1/0)": "        "
    },
    "300066000": {
        "question": "What shows a separate encapsulated gelatinous mass?",
        "ground_truth": "lower part of the image",
        "generated_answer": "the tumor",
        "image_name": "test/test_0066.jpg",
        "answer_type": "OPEN",
        "question_type": "what",
        "Evaluation(1/0)": "        "
    },
    "300066008": {
        "question": "What shows circumscribed?",
        "ground_truth": "cut surface of both the masses",
        "generated_answer": "tumor",
        "image_name": "test/test_0066.jpg",
        "answer_type": "OPEN",
        "question_type": "what",
        "Evaluation(1/0)": "        "
    },
    "300477009": {
        "question": "What is present ?",
        "ground_truth": "abdomen",
        "generated_answer": "a large mass of the right lower quadrant of the abdomen",
        "image_name": "test/test_0477.jpg",
        "answer_type": "OPEN",
        "question_type": "what",
        "Evaluation(1/0)": "        "
    },
    "300478014": {
        "question": "What illustrates pus from the peritoneal cavity ?",
        "ground_truth": "case of peritonitis slide",
        "generated_answer": "the yellowish liquid",
        "image_name": "test/test_0478.jpg",
        "answer_type": "OPEN",
        "question_type": "what",
        "Evaluation(1/0)": "        "
    },
    "300480012": {
        "question": "What is present?",
        "ground_truth": "retroperitoneal leiomyosarcoma",
        "generated_answer": "the image shows a close-up of the right and left thighs of a patient with a large, aggressive, and invasive soft tissue sarcoma",
        "image_name": "test/test_0480.jpg",
        "answer_type": "OPEN",
        "question_type": "what",
        "Evaluation(1/0)": "        "
    },
    "300480020": {
        "question": "How does opened muscle psoa natural color  ovoid typical sarcoma ?",
        "ground_truth": "large",
        "generated_answer": "opened muscle psoa natural color ovoid typical sarcoma",
        "image_name": "test/test_0480.jpg",
        "answer_type": "OPEN",
        "question_type": "how",
        "Evaluation(1/0)": "        "
    },
    "300481014": {
        "question": "What is present ?",
        "ground_truth": "abdomen",
        "generated_answer": "a large mass",
        "image_name": "test/test_0481.jpg",
        "answer_type": "OPEN",
        "question_type": "what",
        "Evaluation(1/0)": "        "
    },
    "300479005": {
        "question": "What is present?",
        "ground_truth": "abdomen",
        "generated_answer": "a large mass of the right lower abdomen",
        "image_name": "test/test_0479.jpg",
        "answer_type": "OPEN",
        "question_type": "what",
        "Evaluation(1/0)": "        "
    },
    "300479013": {
        "question": "What is nodular tumor cut?",
        "ground_truth": "surface natural color yellow and white typical gross sarcoma",
        "generated_answer": "cut",
        "image_name": "test/test_0479.jpg",
        "answer_type": "OPEN",
        "question_type": "what",
        "Evaluation(1/0)": "        "
    },
    "300479021": {
        "question": "How is nodular tumor cut surface natural color yellow and white typical  sarcoma ?",
        "ground_truth": "gross",
        "generated_answer": "the cut surface of the tumor is yellow and white, which is typical of sarcoma",
        "image_name": "test/test_0479.jpg",
        "answer_type": "OPEN",
        "question_type": "how",
        "Evaluation(1/0)": "        "
    },
    "300483000": {
        "question": "What does this image show?",
        "ground_truth": "in situ of abdomen excellent fibrinopurulent peritonitis",
        "generated_answer": "the image shows a large tumor of the right thigh",
        "image_name": "test/test_0483.jpg",
        "answer_type": "OPEN",
        "question_type": "what",
        "Evaluation(1/0)": "        "
    },
    "300558000": {
        "question": "What does this image show?",
        "ground_truth": "malignant cells mixed mesodermal tumor of uterus",
        "generated_answer": "a blood smear from a patient with acute myeloid leukemia showing a single nucleated red blood cell with a nucleus that is irregularly shaped and has a prominent nucleolus",
        "image_name": "test/test_0558.jpg",
        "answer_type": "OPEN",
        "question_type": "what",
        "Evaluation(1/0)": "        "
    },
    "300558008": {
        "question": "What is present?",
        "ground_truth": "carcinoma",
        "generated_answer": "a blood smear of a patient with acute myeloid leukemia",
        "image_name": "test/test_0558.jpg",
        "answer_type": "OPEN",
        "question_type": "what",
        "Evaluation(1/0)": "        "
    },
    "300844007": {
        "question": "What removed shows size of organs quite well and renal facies ?",
        "ground_truth": "opened dysmorphic body with all except kidneys",
        "generated_answer": "the image shows the size of organs quite well and the renal facies",
        "image_name": "test/test_0844.jpg",
        "answer_type": "OPEN",
        "question_type": "what",
        "Evaluation(1/0)": "        "
    },
    "300847013": {
        "question": "What is present of Kidneys?",
        "ground_truth": "polycystic disease",
        "generated_answer": "absent",
        "image_name": "test/test_0847.jpg",
        "answer_type": "OPEN",
        "question_type": "what",
        "Evaluation(1/0)": "        "
    },
    "300845000": {
        "question": "What does this image show?",
        "ground_truth": "posterior view of body lesions mostly in head neck and thorax",
        "generated_answer": "a large, well-defined, and well-circumscribed mass of the right upper extremity",
        "image_name": "test/test_0845.jpg",
        "answer_type": "OPEN",
        "question_type": "what",
        "Evaluation(1/0)": "        "
    },
    "300852004": {
        "question": "What is present ?",
        "ground_truth": "siamese twins",
        "generated_answer": "a surgical procedure",
        "image_name": "test/test_0852.jpg",
        "answer_type": "OPEN",
        "question_type": "what",
        "Evaluation(1/0)": "        "
    },
    "300850000": {
        "question": "What does this image show?",
        "ground_truth": "view from back typical example",
        "generated_answer": "a patient with extensive burns",
        "image_name": "test/test_0850.jpg",
        "answer_type": "OPEN",
        "question_type": "what",
        "Evaluation(1/0)": "        "
    },
    "300985000": {
        "question": "What is present?",
        "ground_truth": "notochord",
        "generated_answer": "nuclear staining",
        "image_name": "test/test_0985.jpg",
        "answer_type": "OPEN",
        "question_type": "what",
        "Evaluation(1/0)": "        "
    },
    "300496001": {
        "question": "What does this image show?",
        "ground_truth": "two nipples",
        "generated_answer": "a 30-year-old man with a history of alcohol abuse and a history of a previous traumatic brain injury, who presented with a 2-day history of a painful, swollen, and tender left breast, with a 2-cm, well-defined, round, ulcerated, and necrotic mass in the left axilla, which was biopsied and found to be a metastatic melanoma",
        "image_name": "test/test_0496.jpg",
        "answer_type": "OPEN",
        "question_type": "what",
        "Evaluation(1/0)": "        "
    },
    "300606000": {
        "question": "What does this image show?",
        "ground_truth": "breast",
        "generated_answer": "the image shows a histopathological section of the skin of a patient with acute graft-versus-host disease after bone marrow transplantation the section shows a dense infiltrate of lymphocytes and histiocytes in the dermis and subcutaneous tissue",
        "image_name": "test/test_0606.jpg",
        "answer_type": "OPEN",
        "question_type": "what",
        "Evaluation(1/0)": "        "
    },
    "300609000": {
        "question": "What does this image show?",
        "ground_truth": "excellent invasive tumor with marked desmoplastic reaction",
        "generated_answer": "the image shows a low power view of a biopsy of a breast mass that is composed of a mixture of epithelial and myoepithelial cells with a predominance of epithelial cells, which are arranged in a ductal pattern",
        "image_name": "test/test_0609.jpg",
        "answer_type": "OPEN",
        "question_type": "what",
        "Evaluation(1/0)": "        "
    },
    "300609016": {
        "question": "What is present ?",
        "ground_truth": "papillary intraductal adenocarcinoma",
        "generated_answer": "the image shows a low power view of a biopsy of the skin of a patient with a history of exposure to asbestos the tissue is composed of a mixture of epithelioid and spindle cells with a predominance of spindle cells the cells are arranged in a disorganized pattern with a few mitoses present there is a moderate amount of eosinophilic cytoplasm and a moderate amount of nuclear atypia",
        "image_name": "test/test_0609.jpg",
        "answer_type": "OPEN",
        "question_type": "what",
        "Evaluation(1/0)": "        "
    },
    "300608007": {
        "question": "What is present?",
        "ground_truth": "metastatic carcinoma",
        "generated_answer": "the image shows a histological section of a breast tumor with a high-grade ductal carcinoma in situ",
        "image_name": "test/test_0608.jpg",
        "answer_type": "OPEN",
        "question_type": "what",
        "Evaluation(1/0)": "        "
    },
    "300492002": {
        "question": "Is acid present?",
        "ground_truth": "no",
        "generated_answer": "the electron micrographs of the axons of the optic nerve in the rat brain are shown in fig 10",
        "image_name": "test/test_0492.jpg",
        "answer_type": "CLOSED",
        "question_type": "is",
        "Evaluation(1/0)": "        "
    },
    "300492010": {
        "question": "What is present ?",
        "ground_truth": "cardiovascular",
        "generated_answer": "the image shows a section of the medial prefrontal cortex of a rat brain stained with silver nitrate to reveal the outline of the pyramidal neurons and their terminals the pyramidal neurons are shown in the left image, and the terminals are shown in the right image the pyramidal neurons are located in the upper part of the image, and the terminals are located in the lower part of the image the pyramidal neurons are shown in the left image, and the terminals are shown in the right image the pyramidal neurons are located in the upper part of the image, and the terminals are shown in the lower part of the image",
        "image_name": "test/test_0492.jpg",
        "answer_type": "OPEN",
        "question_type": "what",
        "Evaluation(1/0)": "        "
    },
    "300493005": {
        "question": "What is present?",
        "ground_truth": "vasculature",
        "generated_answer": "basal lamina",
        "image_name": "test/test_0493.jpg",
        "answer_type": "OPEN",
        "question_type": "what",
        "Evaluation(1/0)": "        "
    },
    "300484002": {
        "question": "Does marfans syndrome show muscle ruthenium red to illustrate glycocalyx?",
        "ground_truth": "no",
        "generated_answer": "the muscle fibers are surrounded by a glycocalyx, which is composed of a layer of glycoproteins and glycolipids fig 10",
        "image_name": "test/test_0484.jpg",
        "answer_type": "CLOSED",
        "question_type": "does",
        "Evaluation(1/0)": "        "
    },
    "300484010": {
        "question": "Is capillary present?",
        "ground_truth": "yes",
        "generated_answer": "the capillary is present in the epl and eplc, but not in the eplc-epl",
        "image_name": "test/test_0484.jpg",
        "answer_type": "CLOSED",
        "question_type": "is",
        "Evaluation(1/0)": "        "
    },
    "300490010": {
        "question": "What is present ?",
        "ground_truth": "myocardium",
        "generated_answer": "arterioles",
        "image_name": "test/test_0490.jpg",
        "answer_type": "OPEN",
        "question_type": "what",
        "Evaluation(1/0)": "        "
    },
    "300488003": {
        "question": "What is present?",
        "ground_truth": "cardiovascular",
        "generated_answer": "nucleus",
        "image_name": "test/test_0488.jpg",
        "answer_type": "OPEN",
        "question_type": "what",
        "Evaluation(1/0)": "        "
    },
    "300487010": {
        "question": "What is present ?",
        "ground_truth": "chronic ischemia",
        "generated_answer": "the image shows a histopathological section of a lung biopsy from a patient with pulmonary tuberculosis the section was stained with hematoxylin and eosin and shows numerous epithelioid macrophages with numerous intracellular acid-fast bacilli",
        "image_name": "test/test_0487.jpg",
        "answer_type": "OPEN",
        "question_type": "what",
        "Evaluation(1/0)": "        "
    },
    "300485007": {
        "question": "What is present ?",
        "ground_truth": "cardiovascular",
        "generated_answer": "the image shows a scanning electron micrograph of a bacterial cell",
        "image_name": "test/test_0485.jpg",
        "answer_type": "OPEN",
        "question_type": "what",
        "Evaluation(1/0)": "        "
    },
    "300882007": {
        "question": "What is present ?",
        "ground_truth": "cardiovascular",
        "generated_answer": "a mass",
        "image_name": "test/test_0882.jpg",
        "answer_type": "OPEN",
        "question_type": "what",
        "Evaluation(1/0)": "        "
    },
    "300886007": {
        "question": "What is present ?",
        "ground_truth": "cardiovascular",
        "generated_answer": "a large mass of tissue",
        "image_name": "test/test_0886.jpg",
        "answer_type": "OPEN",
        "question_type": "what",
        "Evaluation(1/0)": "        "
    },
    "300877000": {
        "question": "What does this image show?",
        "ground_truth": "heart",
        "generated_answer": "a large mass of the right breast",
        "image_name": "test/test_0877.jpg",
        "answer_type": "OPEN",
        "question_type": "what",
        "Evaluation(1/0)": "        "
    },
    "300868004": {
        "question": "What is present?",
        "ground_truth": "cardiovascular",
        "generated_answer": "the image shows a close-up of the abdominal wall of a cadaver, with the abdominal muscles and fat layers visible",
        "image_name": "test/test_0868.jpg",
        "answer_type": "OPEN",
        "question_type": "what",
        "Evaluation(1/0)": "        "
    },
    "300872002": {
        "question": "Does lesion show abdominal aorta saccular aneurysm, atherosclerosis?",
        "ground_truth": "no",
        "generated_answer": "atherosclerosis",
        "image_name": "test/test_0872.jpg",
        "answer_type": "CLOSED",
        "question_type": "does",
        "Evaluation(1/0)": "        "
    },
    "300873003": {
        "question": "What is present?",
        "ground_truth": "cardiovascular",
        "generated_answer": "the image shows a cross-section of a human esophagus, which is a tube-like structure that carries food from the mouth to the stomach",
        "image_name": "test/test_0873.jpg",
        "answer_type": "OPEN",
        "question_type": "what",
        "Evaluation(1/0)": "        "
    },
    "300865003": {
        "question": "What is present?",
        "ground_truth": "cardiovascular",
        "generated_answer": "a series of photographs of a single specimen of the species",
        "image_name": "test/test_0865.jpg",
        "answer_type": "OPEN",
        "question_type": "what",
        "Evaluation(1/0)": "        "
    },
    "300865011": {
        "question": "What is present ?",
        "ground_truth": "vasculature",
        "generated_answer": "a group of three rootlets",
        "image_name": "test/test_0865.jpg",
        "answer_type": "OPEN",
        "question_type": "what",
        "Evaluation(1/0)": "        "
    },
    "300864007": {
        "question": "What is present ?",
        "ground_truth": "cardiovascular",
        "generated_answer": "a fragment of a human femur",
        "image_name": "test/test_0864.jpg",
        "answer_type": "OPEN",
        "question_type": "what",
        "Evaluation(1/0)": "        "
    },
    "300875000": {
        "question": "What does this image show?",
        "ground_truth": "heart",
        "generated_answer": "the image shows the gross appearance of a human hand with the fingers and thumb amputated, and the hand is covered with a thick layer of dried blood",
        "image_name": "test/test_0875.jpg",
        "answer_type": "OPEN",
        "question_type": "what",
        "Evaluation(1/0)": "        "
    },
    "300867010": {
        "question": "How is congestive heart failure , left  dilatation ?",
        "ground_truth": "ventricular",
        "generated_answer": "congestive heart failure, left dilatation",
        "image_name": "test/test_0867.jpg",
        "answer_type": "OPEN",
        "question_type": "how",
        "Evaluation(1/0)": "        "
    },
    "300874007": {
        "question": "How is amyloidosis left  hypertrophy ?",
        "ground_truth": "ventricular",
        "generated_answer": "by deposition of amyloid fibrils",
        "image_name": "test/test_0874.jpg",
        "answer_type": "OPEN",
        "question_type": "how",
        "Evaluation(1/0)": "        "
    },
    "300866007": {
        "question": "What is present ?",
        "ground_truth": "cardiovascular",
        "generated_answer": "the image shows the surgical specimen of the right inguinal hernia",
        "image_name": "test/test_0866.jpg",
        "answer_type": "OPEN",
        "question_type": "what",
        "Evaluation(1/0)": "        "
    },
    "300871007": {
        "question": "What is present ?",
        "ground_truth": "cardiovascular",
        "generated_answer": "cheese",
        "image_name": "test/test_0871.jpg",
        "answer_type": "OPEN",
        "question_type": "what",
        "Evaluation(1/0)": "        "
    },
    "300971007": {
        "question": "What is present ?",
        "ground_truth": "cardiovascular",
        "generated_answer": "the image shows a section of a human breast tissue stained with hematoxylin and eosin, demonstrating a moderate to severe degree of fibrosis and a moderate amount of inflammation",
        "image_name": "test/test_0971.jpg",
        "answer_type": "OPEN",
        "question_type": "what",
        "Evaluation(1/0)": "        "
    },
    "300970003": {
        "question": "What is present?",
        "ground_truth": "cardiovascular",
        "generated_answer": "the image shows a histological section of a breast tumor with a high-grade ductal carcinoma in situ",
        "image_name": "test/test_0970.jpg",
        "answer_type": "OPEN",
        "question_type": "what",
        "Evaluation(1/0)": "        "
    },
    "300976003": {
        "question": "What is present?",
        "ground_truth": "cardiovascular",
        "generated_answer": "the image shows a histopathological section of the skin of a patient with a diagnosis of epidermodysplasia verruciformis, a rare genodermatosis characterized by the presence of numerous keratoses, which are usually small, rough, and have a characteristic \"verrucous\" appearance",
        "image_name": "test/test_0976.jpg",
        "answer_type": "OPEN",
        "question_type": "what",
        "Evaluation(1/0)": "        "
    },
    "300979003": {
        "question": "What is present?",
        "ground_truth": "cardiovascular",
        "generated_answer": "the image shows a histological section of the skin of a 10-day-old rat, stained with hematoxylin and eosin, showing the epidermis and the dermis",
        "image_name": "test/test_0979.jpg",
        "answer_type": "OPEN",
        "question_type": "what",
        "Evaluation(1/0)": "        "
    },
    "300979011": {
        "question": "What is atherosclerosis left?",
        "ground_truth": "anterior descending coronary artery",
        "generated_answer": "atherosclerosis is a condition in which the arterial walls become thickened and hardened due to the buildup of fatty deposits, leading to reduced blood flow and increased risk of heart attack or stroke",
        "image_name": "test/test_0979.jpg",
        "answer_type": "OPEN",
        "question_type": "what",
        "Evaluation(1/0)": "        "
    },
    "300978012": {
        "question": "What is present ?",
        "ground_truth": "cardiovascular",
        "generated_answer": "the image shows a histological section of a human skin biopsy from the lower epidermis, stained with hematoxylin and eosin, showing a well-defined, circumscribed, and nodular lesion with a thin epidermal layer and a thickened dermal layer",
        "image_name": "test/test_0978.jpg",
        "answer_type": "OPEN",
        "question_type": "what",
        "Evaluation(1/0)": "        "
    },
    "300969009": {
        "question": "Where is this in?",
        "ground_truth": "in vasculature",
        "generated_answer": "skin",
        "image_name": "test/test_0969.jpg",
        "answer_type": "OPEN",
        "question_type": "where",
        "Evaluation(1/0)": "        "
    },
    "300965009": {
        "question": "Where is this in?",
        "ground_truth": "in vasculature",
        "generated_answer": "the image is a histopathological slide of a biopsy of the skin of a patient with a diagnosis of epidermolysis bullosa simplex, a genetic disorder characterized by fragility of the skin and mucous membranes, and blistering upon trauma or friction",
        "image_name": "test/test_0965.jpg",
        "answer_type": "OPEN",
        "question_type": "where",
        "Evaluation(1/0)": "        "
    },
    "300974000": {
        "question": "What does this image show?",
        "ground_truth": "leg veins",
        "generated_answer": "the image shows a histological section of the skin of a patient with a severe burn the skin is severely necrotic and the epidermis is completely separated from the dermis the dermis is edematous and there is a large amount of hemorrhagic fluid in the dermis",
        "image_name": "test/test_0974.jpg",
        "answer_type": "OPEN",
        "question_type": "what",
        "Evaluation(1/0)": "        "
    },
    "300966000": {
        "question": "What does this image show?",
        "ground_truth": "heart",
        "generated_answer": "the image shows a section of the skin of a patient with a diagnosis of scleroderma, showing a characteristic pattern of collagen deposition in the dermis, with a thickened, wavy, and irregular collagen banding pattern",
        "image_name": "test/test_0966.jpg",
        "answer_type": "OPEN",
        "question_type": "what",
        "Evaluation(1/0)": "        "
    },
    "300967000": {
        "question": "What does this image show?",
        "ground_truth": "vasculitis",
        "generated_answer": "the image shows a biopsy of a 55-year-old man with a history of a 1-year history of a painless, slowly growing, ulcerated lesion on the left lower lip the biopsy shows a moderately differentiated squamous cell carcinoma with a high-grade nuclear atypia and a high mitotic index",
        "image_name": "test/test_0967.jpg",
        "answer_type": "OPEN",
        "question_type": "what",
        "Evaluation(1/0)": "        "
    },
    "300975000": {
        "question": "What does this image show?",
        "ground_truth": "acute inflammation",
        "generated_answer": "the image shows a histological section of the skin of a patient with acute graft-versus-host disease after bone marrow transplantation the skin is characterized by a dense infiltrate of lymphocytes and eosinophils, with a predominance of lymphocytes",
        "image_name": "test/test_0975.jpg",
        "answer_type": "OPEN",
        "question_type": "what",
        "Evaluation(1/0)": "        "
    },
    "300987004": {
        "question": "What is rocky mountain spotted?",
        "ground_truth": "fever",
        "generated_answer": "rocky mountain spotted fever",
        "image_name": "test/test_0987.jpg",
        "answer_type": "OPEN",
        "question_type": "what",
        "Evaluation(1/0)": "        "
    },
    "300988010": {
        "question": "What is present?",
        "ground_truth": "vasculature",
        "generated_answer": "nuclear staining",
        "image_name": "test/test_0988.jpg",
        "answer_type": "OPEN",
        "question_type": "what",
        "Evaluation(1/0)": "        "
    },
    "300989000": {
        "question": "What does this image show?",
        "ground_truth": "vasculitis",
        "generated_answer": "the image shows a section of a human testis stained with hematoxylin and eosin h&e showing a seminoma tumor in the testis",
        "image_name": "test/test_0989.jpg",
        "answer_type": "OPEN",
        "question_type": "what",
        "Evaluation(1/0)": "        "
    },
    "300989016": {
        "question": "What is present ?",
        "ground_truth": "cardiovascular",
        "generated_answer": "nuclear staining",
        "image_name": "test/test_0989.jpg",
        "answer_type": "OPEN",
        "question_type": "what",
        "Evaluation(1/0)": "        "
    },
    "300861006": {
        "question": "What is present?",
        "ground_truth": "vasculature",
        "generated_answer": "arteriography of the right lower limb showing the anastomosis between the right femoral artery and the right popliteal artery",
        "image_name": "test/test_0861.jpg",
        "answer_type": "OPEN",
        "question_type": "what",
        "Evaluation(1/0)": "        "
    },
    "300861014": {
        "question": "What is x-ray postmortdissected?",
        "ground_truth": "ray postmortdissected arteries extensive lesions",
        "generated_answer": "aorta",
        "image_name": "test/test_0861.jpg",
        "answer_type": "OPEN",
        "question_type": "what",
        "Evaluation(1/0)": "        "
    },
    "300860011": {
        "question": "What is present ?",
        "ground_truth": "cardiovascular",
        "generated_answer": "heart",
        "image_name": "test/test_0860.jpg",
        "answer_type": "OPEN",
        "question_type": "what",
        "Evaluation(1/0)": "        "
    },
    "300859006": {
        "question": "What is present?",
        "ground_truth": "myocardial infarct",
        "generated_answer": "coronary angiogram of the left anterior oblique projection showing the left coronary artery with a large aneurysm",
        "image_name": "test/test_0859.jpg",
        "answer_type": "OPEN",
        "question_type": "what",
        "Evaluation(1/0)": "        "
    },
    "300513002": {
        "question": "What is present?",
        "ground_truth": "embryo-fetus",
        "generated_answer": "the image shows a section of a biopsy of the skin of a patient with a history of exposure to asbestos the histological features of the skin are consistent with asbestos-related disease, including the presence of asbestos bodies and fibers, as well as a chronic inflammatory response",
        "image_name": "test/test_0513.jpg",
        "answer_type": "OPEN",
        "question_type": "what",
        "Evaluation(1/0)": "        "
    },
    "300557003": {
        "question": "What is present?",
        "ground_truth": "pituitary",
        "generated_answer": "nuclear membrane",
        "image_name": "test/test_0557.jpg",
        "answer_type": "OPEN",
        "question_type": "what",
        "Evaluation(1/0)": "        "
    },
    "300450005": {
        "question": "Where does this belong to?",
        "ground_truth": "endocrine system",
        "generated_answer": "figure 1",
        "image_name": "test/test_0450.jpg",
        "answer_type": "OPEN",
        "question_type": "where",
        "Evaluation(1/0)": "        "
    },
    "300454011": {
        "question": "Where does this belong to?",
        "ground_truth": "endocrine system",
        "generated_answer": "human brain",
        "image_name": "test/test_0454.jpg",
        "answer_type": "OPEN",
        "question_type": "where",
        "Evaluation(1/0)": "        "
    },
    "300452012": {
        "question": "Where does this belong to?",
        "ground_truth": "endocrine system",
        "generated_answer": "human",
        "image_name": "test/test_0452.jpg",
        "answer_type": "OPEN",
        "question_type": "where",
        "Evaluation(1/0)": "        "
    },
    "300441012": {
        "question": "Where does this belong to?",
        "ground_truth": "endocrine system",
        "generated_answer": "human",
        "image_name": "test/test_0441.jpg",
        "answer_type": "OPEN",
        "question_type": "where",
        "Evaluation(1/0)": "        "
    },
    "300461004": {
        "question": "What said to be undifferentiated carcinoma had metastases to lungs, pleura, liver and regional nodes 70yof also had colon carcinoma?",
        "ground_truth": "fibrotic lesion",
        "generated_answer": "no",
        "image_name": "test/test_0461.jpg",
        "answer_type": "OPEN",
        "question_type": "what",
        "Evaluation(1/0)": "        "
    },
    "300461012": {
        "question": "What is present?",
        "ground_truth": "endocrine",
        "generated_answer": "the image shows a close-up of the right knee joint of a 16-year-old male patient with osteosarcoma of the distal femur",
        "image_name": "test/test_0461.jpg",
        "answer_type": "OPEN",
        "question_type": "what",
        "Evaluation(1/0)": "        "
    },
    "300461020": {
        "question": "What is 70yof had?",
        "ground_truth": "colon carcinoma",
        "generated_answer": "70-year-old female had a 10-year history of a painless, slowly growing, soft tissue mass in the right breast",
        "image_name": "test/test_0461.jpg",
        "answer_type": "OPEN",
        "question_type": "what",
        "Evaluation(1/0)": "        "
    },
    "300461028": {
        "question": "How is carcinoma had metastases to lungs , pleura , liver and  nodes ?",
        "ground_truth": "regional",
        "generated_answer": "the patient had a history of a squamous cell carcinoma of the vulva that had metastasized to the lungs, pleura, liver, and nodes",
        "image_name": "test/test_0461.jpg",
        "answer_type": "OPEN",
        "question_type": "how",
        "Evaluation(1/0)": "        "
    },
    "300459007": {
        "question": "What is present ?",
        "ground_truth": "endocrine",
        "generated_answer": "tumor",
        "image_name": "test/test_0459.jpg",
        "answer_type": "OPEN",
        "question_type": "what",
        "Evaluation(1/0)": "        "
    },
    "300437014": {
        "question": "What had ruptured causing 20 ml hemoperitoneum unusual lesion ?",
        "ground_truth": "fixed tissue hemorrhage hematoma in left adrenal of premature 30 week gestation gram infant",
        "generated_answer": "ruptured ovarian cyst",
        "image_name": "test/test_0437.jpg",
        "answer_type": "OPEN",
        "question_type": "what",
        "Evaluation(1/0)": "        "
    },
    "300460000": {
        "question": "What does this image show?",
        "ground_truth": "fixed tissue but good color gland not recognizable as such",
        "generated_answer": "a 10 cm x 7 cm x 3 cm mass of heterogeneously enhancing tissue with areas of necrosis and hemorrhage",
        "image_name": "test/test_0460.jpg",
        "answer_type": "OPEN",
        "question_type": "what",
        "Evaluation(1/0)": "        "
    },
    "300458000": {
        "question": "What is shown well?",
        "ground_truth": "close-up tumor",
        "generated_answer": "the tumor",
        "image_name": "test/test_0458.jpg",
        "answer_type": "OPEN",
        "question_type": "what",
        "Evaluation(1/0)": "        "
    },
    "300458016": {
        "question": "What is present?",
        "ground_truth": "metastatic carcinoma oat cell",
        "generated_answer": "a large mass of the right breast",
        "image_name": "test/test_0458.jpg",
        "answer_type": "OPEN",
        "question_type": "what",
        "Evaluation(1/0)": "        "
    },
    "300458024": {
        "question": "What is present ?",
        "ground_truth": "adrenal",
        "generated_answer": "a mass",
        "image_name": "test/test_0458.jpg",
        "answer_type": "OPEN",
        "question_type": "what",
        "Evaluation(1/0)": "        "
    },
    "300575004": {
        "question": "What does this image show?",
        "ground_truth": "healing lesion in medium size artery just outside adrenal capsule section has folds",
        "generated_answer": "the image shows a histological section of a human prostate gland, stained with hematoxylin and eosin, showing a prostatic adenocarcinoma with a high-grade nuclear grade and a high-grade nuclear grade",
        "image_name": "test/test_0575.jpg",
        "answer_type": "OPEN",
        "question_type": "what",
        "Evaluation(1/0)": "        "
    },
    "300577010": {
        "question": "What is present?",
        "ground_truth": "hemochromatosis",
        "generated_answer": "the image shows a histological section of a breast tumor with a high-grade ductal carcinoma in situ",
        "image_name": "test/test_0577.jpg",
        "answer_type": "OPEN",
        "question_type": "what",
        "Evaluation(1/0)": "        "
    },
    "300574009": {
        "question": "What is present?",
        "ground_truth": "pituitary",
        "generated_answer": "the image shows a histological section of a human breast tumor with a high-grade ductal carcinoma in situ",
        "image_name": "test/test_0574.jpg",
        "answer_type": "OPEN",
        "question_type": "what",
        "Evaluation(1/0)": "        "
    },
    "300574017": {
        "question": "What is present ?",
        "ground_truth": "endocrine",
        "generated_answer": "the image shows a histological section of a prostate gland from a patient with prostate cancer the gland is composed of small, uniform, round cells with a distinct cell membrane and a small nucleus the cells are arranged in a glandular pattern with a few small blood vessels in the background",
        "image_name": "test/test_0574.jpg",
        "answer_type": "OPEN",
        "question_type": "what",
        "Evaluation(1/0)": "        "
    },
    "300571013": {
        "question": "What is present ?",
        "ground_truth": "endocrine",
        "generated_answer": "the image shows a section of a human prostate gland stained with hematoxylin and eosin, demonstrating a prostatic adenocarcinoma with a high-grade nuclear grade and a high mitotic index",
        "image_name": "test/test_0571.jpg",
        "answer_type": "OPEN",
        "question_type": "what",
        "Evaluation(1/0)": "        "
    },
    "300578013": {
        "question": "Where is this part in the figure?",
        "ground_truth": "endocrine system",
        "generated_answer": "1",
        "image_name": "test/test_0578.jpg",
        "answer_type": "OPEN",
        "question_type": "where",
        "Evaluation(1/0)": "        "
    },
    "300579012": {
        "question": "What is present ?",
        "ground_truth": "normal immature infant",
        "generated_answer": "the image shows a histological section of a human breast tumor, which is composed of a mixture of epithelial and stromal cells",
        "image_name": "test/test_0579.jpg",
        "answer_type": "OPEN",
        "question_type": "what",
        "Evaluation(1/0)": "        "
    },
    "300570002": {
        "question": "Was sella empty case of type i diabetes with pituitectomy for retinal lesions 9 years?",
        "ground_truth": "yes",
        "generated_answer": "a 9-year-old girl with type i diabetes mellitus presented with a 2-month history of decreased vision in the left eye and was found to have a retinal detachment and retinal hemorrhages in the left eye the patient had undergone pituitary surgery 9 years earlier for diabetes insipidus and had been treated with hormone replacement therapy since then the patient had been asymptomatic until the onset of the visual disturbances the histopathology of the retinal tissue showed a characteristic picture of diabetic retinopathy with numerous microaneurysms, hemorrhages, and exudates",
        "image_name": "test/test_0570.jpg",
        "answer_type": "CLOSED",
        "question_type": "was",
        "Evaluation(1/0)": "        "
    },
    "300570010": {
        "question": "Where is this part in the figure?",
        "ground_truth": "endocrine system",
        "generated_answer": "1",
        "image_name": "test/test_0570.jpg",
        "answer_type": "OPEN",
        "question_type": "where",
        "Evaluation(1/0)": "        "
    },
    "300568003": {
        "question": "What is present?",
        "ground_truth": "endocrine",
        "generated_answer": "the image shows a histological section of the skin of a patient with acute graft-versus-host disease the skin is infiltrated by a large number of lymphocytes, which are arranged in a diffuse pattern",
        "image_name": "test/test_0568.jpg",
        "answer_type": "OPEN",
        "question_type": "what",
        "Evaluation(1/0)": "        "
    },
    "300614010": {
        "question": "What is present ?",
        "ground_truth": "feet",
        "generated_answer": "a foot with a large ulcer",
        "image_name": "test/test_0614.jpg",
        "answer_type": "OPEN",
        "question_type": "what",
        "Evaluation(1/0)": "        "
    },
    "300611015": {
        "question": "How many digits is present?",
        "ground_truth": "six",
        "generated_answer": "5",
        "image_name": "test/test_0611.jpg",
        "answer_type": "OPEN",
        "question_type": "how",
        "Evaluation(1/0)": "        "
    },
    "300611023": {
        "question": "What is present ?",
        "ground_truth": "six digits",
        "generated_answer": "foot",
        "image_name": "test/test_0611.jpg",
        "answer_type": "OPEN",
        "question_type": "what",
        "Evaluation(1/0)": "        "
    },
    "300623002": {
        "question": "What are present?",
        "ground_truth": "extremities",
        "generated_answer": "multiple ulcerated lesion on the hand",
        "image_name": "test/test_0623.jpg",
        "answer_type": "OPEN",
        "question_type": "what",
        "Evaluation(1/0)": "        "
    },
    "300627000": {
        "question": "What does this image show?",
        "ground_truth": "good example source of gout",
        "generated_answer": "a 50-year-old man with a history of chronic alcoholism and a history of smoking for 20 years, who presented with a 2-month history of a painless, slowly enlarging, ulcerated lesion on the right thumb, which was diagnosed as a squamous cell carcinoma of the skin, and was treated with surgical excision",
        "image_name": "test/test_0627.jpg",
        "answer_type": "OPEN",
        "question_type": "what",
        "Evaluation(1/0)": "        "
    },
    "300630005": {
        "question": "What are present?",
        "ground_truth": "extremities",
        "generated_answer": "burns",
        "image_name": "test/test_0630.jpg",
        "answer_type": "OPEN",
        "question_type": "what",
        "Evaluation(1/0)": "        "
    },
    "300624009": {
        "question": "What is present ?",
        "ground_truth": "feet",
        "generated_answer": "foot",
        "image_name": "test/test_0624.jpg",
        "answer_type": "OPEN",
        "question_type": "what",
        "Evaluation(1/0)": "        "
    },
    "300618003": {
        "question": "What are present?",
        "ground_truth": "extremities",
        "generated_answer": "a woman with a large tumor on the right leg",
        "image_name": "test/test_0618.jpg",
        "answer_type": "OPEN",
        "question_type": "what",
        "Evaluation(1/0)": "        "
    },
    "300621009": {
        "question": "What is present?",
        "ground_truth": "pulmonary osteoarthropathy",
        "generated_answer": "a man's hand",
        "image_name": "test/test_0621.jpg",
        "answer_type": "OPEN",
        "question_type": "what",
        "Evaluation(1/0)": "        "
    },
    "300612010": {
        "question": "What are present ?",
        "ground_truth": "extremities",
        "generated_answer": "the image shows the hands of a person with a condition called ectodermal dysplasia, characterized by the absence of nails, thickened skin, and a scaly texture",
        "image_name": "test/test_0612.jpg",
        "answer_type": "OPEN",
        "question_type": "what",
        "Evaluation(1/0)": "        "
    },
    "300625003": {
        "question": "What are present?",
        "ground_truth": "extremities",
        "generated_answer": "hand",
        "image_name": "test/test_0625.jpg",
        "answer_type": "OPEN",
        "question_type": "what",
        "Evaluation(1/0)": "        "
    },
    "300628013": {
        "question": "What is very good example of focal necrotizing lesions in distal portion of digit associated?",
        "ground_truth": "with bacterial endocarditis",
        "generated_answer": "gangrene",
        "image_name": "test/test_0628.jpg",
        "answer_type": "OPEN",
        "question_type": "what",
        "Evaluation(1/0)": "        "
    },
    "300990003": {
        "question": "What is present?",
        "ground_truth": "eye",
        "generated_answer": "the image shows a histological section of a breast tumor with a high-grade ductal carcinoma in situ",
        "image_name": "test/test_0990.jpg",
        "answer_type": "OPEN",
        "question_type": "what",
        "Evaluation(1/0)": "        "
    },
    "300602000": {
        "question": "What does this image show?",
        "ground_truth": "gravid uterus",
        "generated_answer": "a large tumor of the right ventricle",
        "image_name": "test/test_0602.jpg",
        "answer_type": "OPEN",
        "question_type": "what",
        "Evaluation(1/0)": "        "
    },
    "300583000": {
        "question": "What does this image show?",
        "ground_truth": "uterus",
        "generated_answer": "a 50-year-old man with a history of a left-sided breast mass and a history of radiation therapy for a left breast cancer 10 years earlier the mass was found to be a recurrence of the original breast cancer",
        "image_name": "test/test_0583.jpg",
        "answer_type": "OPEN",
        "question_type": "what",
        "Evaluation(1/0)": "        "
    },
    "300592000": {
        "question": "What does this image show?",
        "ground_truth": "ovarian cysts",
        "generated_answer": "a large tumor of the right upper extremity",
        "image_name": "test/test_0592.jpg",
        "answer_type": "OPEN",
        "question_type": "what",
        "Evaluation(1/0)": "        "
    },
    "300590000": {
        "question": "What does this image show?",
        "ground_truth": "opened uterus polypoid tumor demonstrated",
        "generated_answer": "a 60-year-old man with a history of smoking and alcohol abuse who presented with a 2-month history of a painless, non-tender, ulcerated lesion on the left side of his tongue a biopsy of the lesion revealed a squamous cell carcinoma of the tongue",
        "image_name": "test/test_0590.jpg",
        "answer_type": "OPEN",
        "question_type": "what",
        "Evaluation(1/0)": "        "
    },
    "300605003": {
        "question": "What is present?",
        "ground_truth": "female reproductive",
        "generated_answer": "a large tumor",
        "image_name": "test/test_0605.jpg",
        "answer_type": "OPEN",
        "question_type": "what",
        "Evaluation(1/0)": "        "
    },
    "300605011": {
        "question": "What is present ?",
        "ground_truth": "fallopian tube",
        "generated_answer": "muscle",
        "image_name": "test/test_0605.jpg",
        "answer_type": "OPEN",
        "question_type": "what",
        "Evaluation(1/0)": "        "
    },
    "300600007": {
        "question": "What is present?",
        "ground_truth": "ovary",
        "generated_answer": "tumor",
        "image_name": "test/test_0600.jpg",
        "answer_type": "OPEN",
        "question_type": "what",
        "Evaluation(1/0)": "        "
    },
    "300600015": {
        "question": "What is present ?",
        "ground_truth": "ovary",
        "generated_answer": "tumor",
        "image_name": "test/test_0600.jpg",
        "answer_type": "OPEN",
        "question_type": "what",
        "Evaluation(1/0)": "        "
    },
    "300595006": {
        "question": "What is present?",
        "ground_truth": "ovary",
        "generated_answer": "the mass is composed of a mixture of solid and cystic components",
        "image_name": "test/test_0595.jpg",
        "answer_type": "OPEN",
        "question_type": "what",
        "Evaluation(1/0)": "        "
    },
    "300595014": {
        "question": "What is present ?",
        "ground_truth": "ovary",
        "generated_answer": "a mass of the right breast",
        "image_name": "test/test_0595.jpg",
        "answer_type": "OPEN",
        "question_type": "what",
        "Evaluation(1/0)": "        "
    },
    "300596006": {
        "question": "What is present?",
        "ground_truth": "ovary",
        "generated_answer": "tumor",
        "image_name": "test/test_0596.jpg",
        "answer_type": "OPEN",
        "question_type": "what",
        "Evaluation(1/0)": "        "
    },
    "300596014": {
        "question": "What is present ?",
        "ground_truth": "ovary",
        "generated_answer": "a mass of the right breast",
        "image_name": "test/test_0596.jpg",
        "answer_type": "OPEN",
        "question_type": "what",
        "Evaluation(1/0)": "        "
    },
    "300591006": {
        "question": "What is present?",
        "ground_truth": "leiomyomas",
        "generated_answer": "a large tumor of the right thigh",
        "image_name": "test/test_0591.jpg",
        "answer_type": "OPEN",
        "question_type": "what",
        "Evaluation(1/0)": "        "
    },
    "300601010": {
        "question": "Where does this part belong to?",
        "ground_truth": "female reproductive system",
        "generated_answer": "leg",
        "image_name": "test/test_0601.jpg",
        "answer_type": "OPEN",
        "question_type": "where",
        "Evaluation(1/0)": "        "
    },
    "300587013": {
        "question": "What is present ?",
        "ground_truth": "female reproductive",
        "generated_answer": "a large tumor",
        "image_name": "test/test_0587.jpg",
        "answer_type": "OPEN",
        "question_type": "what",
        "Evaluation(1/0)": "        "
    },
    "300603005": {
        "question": "What is present?",
        "ground_truth": "uterus",
        "generated_answer": "the image shows a large tumor of the right breast",
        "image_name": "test/test_0603.jpg",
        "answer_type": "OPEN",
        "question_type": "what",
        "Evaluation(1/0)": "        "
    },
    "300598000": {
        "question": "What does this image show?",
        "ground_truth": "close-up of cut surface of cervical myoma which is shown in relation to cervix and vagina",
        "generated_answer": "a large mass of the right inguinal region",
        "image_name": "test/test_0598.jpg",
        "answer_type": "OPEN",
        "question_type": "what",
        "Evaluation(1/0)": "        "
    },
    "300598008": {
        "question": "Where does this belong to?",
        "ground_truth": "female reproductive system",
        "generated_answer": "penis",
        "image_name": "test/test_0598.jpg",
        "answer_type": "OPEN",
        "question_type": "where",
        "Evaluation(1/0)": "        "
    },
    "300597012": {
        "question": "What is present?",
        "ground_truth": "krukenberg tumor",
        "generated_answer": "the image shows a large, irregularly shaped, multilobulated, and ulcerated mass with a central necrotic area in the right breast",
        "image_name": "test/test_0597.jpg",
        "answer_type": "OPEN",
        "question_type": "what",
        "Evaluation(1/0)": "        "
    },
    "300597020": {
        "question": "What is present ?",
        "ground_truth": "ovary",
        "generated_answer": "tumor",
        "image_name": "test/test_0597.jpg",
        "answer_type": "OPEN",
        "question_type": "what",
        "Evaluation(1/0)": "        "
    },
    "300599009": {
        "question": "What is present?",
        "ground_truth": "mucinous cystadenocarcinoma",
        "generated_answer": "a large tumor",
        "image_name": "test/test_0599.jpg",
        "answer_type": "OPEN",
        "question_type": "what",
        "Evaluation(1/0)": "        "
    },
    "300589009": {
        "question": "What is present?",
        "ground_truth": "granulosa cell tumor",
        "generated_answer": "a mass of the right breast",
        "image_name": "test/test_0589.jpg",
        "answer_type": "OPEN",
        "question_type": "what",
        "Evaluation(1/0)": "        "
    },
    "300589017": {
        "question": "How is this partially fixed gross not ?",
        "ground_truth": "diagnostic",
        "generated_answer": "the gross specimen is not fixed in the same position as the photographed specimen",
        "image_name": "test/test_0589.jpg",
        "answer_type": "OPEN",
        "question_type": "how",
        "Evaluation(1/0)": "        "
    },
    "300585015": {
        "question": "What is present ?",
        "ground_truth": "mucinous cystadenocarcinoma",
        "generated_answer": "tumor",
        "image_name": "test/test_0585.jpg",
        "answer_type": "OPEN",
        "question_type": "what",
        "Evaluation(1/0)": "        "
    },
    "300593007": {
        "question": "What is present?",
        "ground_truth": "mucinous cystadenocarcinoma",
        "generated_answer": "a large mass of the right lower extremity",
        "image_name": "test/test_0593.jpg",
        "answer_type": "OPEN",
        "question_type": "what",
        "Evaluation(1/0)": "        "
    },
    "300593015": {
        "question": "How is the excellent uterus in picture and thus illustrates the very  size of the ovarian tumor?",
        "ground_truth": "large",
        "generated_answer": "the excellent uterus in the picture illustrates the very size of the ovarian tumor",
        "image_name": "test/test_0593.jpg",
        "answer_type": "OPEN",
        "question_type": "how",
        "Evaluation(1/0)": "        "
    },
    "300594006": {
        "question": "What is present?",
        "ground_truth": "leiomyoma",
        "generated_answer": "a large tumor of the right upper extremity",
        "image_name": "test/test_0594.jpg",
        "answer_type": "OPEN",
        "question_type": "what",
        "Evaluation(1/0)": "        "
    },
    "300465002": {
        "question": "What is present?",
        "ground_truth": "female reproductive",
        "generated_answer": "the image shows a section of the skin of a patient with a history of chronic exposure to asbestos the histological features of the skin are consistent with asbestos-related disease, including the presence of asbestos bodies and fibers, as well as a prominent perivascular lymphocytic infiltrate",
        "image_name": "test/test_0465.jpg",
        "answer_type": "OPEN",
        "question_type": "what",
        "Evaluation(1/0)": "        "
    },
    "300466003": {
        "question": "What is present?",
        "ground_truth": "female reproductive",
        "generated_answer": "the image shows a section of the skin of a patient with a diagnosis of acute myeloid leukemia the histological features of the skin are consistent with acute myeloid leukemia, with a high number of atypical cells in the dermis and epidermis",
        "image_name": "test/test_0466.jpg",
        "answer_type": "OPEN",
        "question_type": "what",
        "Evaluation(1/0)": "        "
    },
    "300464011": {
        "question": "Where is this from?",
        "ground_truth": "female reproductive system",
        "generated_answer": "human breast cancer",
        "image_name": "test/test_0464.jpg",
        "answer_type": "OPEN",
        "question_type": "where",
        "Evaluation(1/0)": "        "
    },
    "300471012": {
        "question": "Where is this from?",
        "ground_truth": "female reproductive system",
        "generated_answer": "breast",
        "image_name": "test/test_0471.jpg",
        "answer_type": "OPEN",
        "question_type": "where",
        "Evaluation(1/0)": "        "
    },
    "300469012": {
        "question": "Where is this from?",
        "ground_truth": "female reproductive system",
        "generated_answer": "breast",
        "image_name": "test/test_0469.jpg",
        "answer_type": "OPEN",
        "question_type": "where",
        "Evaluation(1/0)": "        "
    },
    "300470004": {
        "question": "What is present?",
        "ground_truth": "female reproductive",
        "generated_answer": "nuclear pleomorphism",
        "image_name": "test/test_0470.jpg",
        "answer_type": "OPEN",
        "question_type": "what",
        "Evaluation(1/0)": "        "
    },
    "300463003": {
        "question": "What is present?",
        "ground_truth": "female reproductive",
        "generated_answer": "the image shows a histological section of a prostate gland from a patient with prostate cancer the gland is composed of small, irregularly shaped glands with a high nuclear grade and a high mitotic index",
        "image_name": "test/test_0463.jpg",
        "answer_type": "OPEN",
        "question_type": "what",
        "Evaluation(1/0)": "        "
    },
    "300556003": {
        "question": "What is present?",
        "ground_truth": "gastrointestinal",
        "generated_answer": "the image shows a high-magnification view of a liver biopsy specimen from a patient with hepatitis c virus hcv infection the hepatocytes are characterized by numerous small, irregularly shaped, and irregularly distributed cytoplasmic inclusions, which are composed of hcv viral particles and are surrounded by a rim of eosinophilic material",
        "image_name": "test/test_0556.jpg",
        "answer_type": "OPEN",
        "question_type": "what",
        "Evaluation(1/0)": "        "
    },
    "300505003": {
        "question": "What is present?",
        "ground_truth": "gastrointestinal",
        "generated_answer": "the image shows a large tumor of the stomach",
        "image_name": "test/test_0505.jpg",
        "answer_type": "OPEN",
        "question_type": "what",
        "Evaluation(1/0)": "        "
    },
    "300503003": {
        "question": "What is present?",
        "ground_truth": "gastrointestinal",
        "generated_answer": "tumor",
        "image_name": "test/test_0503.jpg",
        "answer_type": "OPEN",
        "question_type": "what",
        "Evaluation(1/0)": "        "
    },
    "300504003": {
        "question": "What is present?",
        "ground_truth": "gastrointestinal",
        "generated_answer": "a large mass of heterogeneous tissue with areas of necrosis and hemorrhage",
        "image_name": "test/test_0504.jpg",
        "answer_type": "OPEN",
        "question_type": "what",
        "Evaluation(1/0)": "        "
    },
    "300511001": {
        "question": "What does this image show?",
        "ground_truth": "esophageal varices due to alcoholic cirrhosis",
        "generated_answer": "a large, irregularly shaped, and ulcerated mass with a central necrotic area",
        "image_name": "test/test_0511.jpg",
        "answer_type": "OPEN",
        "question_type": "what",
        "Evaluation(1/0)": "        "
    },
    "300508000": {
        "question": "What does this image show?",
        "ground_truth": "stomach and esophagus",
        "generated_answer": "a large mass of the right thigh",
        "image_name": "test/test_0508.jpg",
        "answer_type": "OPEN",
        "question_type": "what",
        "Evaluation(1/0)": "        "
    },
    "300500000": {
        "question": "What does this image show?",
        "ground_truth": "duodenal ulcer",
        "generated_answer": "a close-up of the skin of the abdomen, showing the skin surface with a few small blood vessels visible",
        "image_name": "test/test_0500.jpg",
        "answer_type": "OPEN",
        "question_type": "what",
        "Evaluation(1/0)": "        "
    },
    "300499000": {
        "question": "What does this image show?",
        "ground_truth": "small intestine",
        "generated_answer": "a, b the same patient, 10 years later, showing the same lesion with a more prominent scar",
        "image_name": "test/test_0499.jpg",
        "answer_type": "OPEN",
        "question_type": "what",
        "Evaluation(1/0)": "        "
    },
    "300502000": {
        "question": "What does this image show?",
        "ground_truth": "colon",
        "generated_answer": "a close-up of the right femoral artery and vein of a 10-day-old calf",
        "image_name": "test/test_0502.jpg",
        "answer_type": "OPEN",
        "question_type": "what",
        "Evaluation(1/0)": "        "
    },
    "300497000": {
        "question": "What does this image show?",
        "ground_truth": "esophagus",
        "generated_answer": "a 10-cm-long, 2-cm-wide, 1-cm-deep, and 100-g mass of the right breast",
        "image_name": "test/test_0497.jpg",
        "answer_type": "OPEN",
        "question_type": "what",
        "Evaluation(1/0)": "        "
    },
    "300506000": {
        "question": "What does this image show?",
        "ground_truth": "esophagus",
        "generated_answer": "a 40-year-old man with a history of smoking and alcohol abuse who presented with a 2-month history of a painless, slowly enlarging, soft tissue mass in the right lower neck and upper chest a biopsy of the mass revealed a poorly differentiated sarcoma with a high mitotic index and a high nuclear grade the patient was diagnosed with a high-grade sarcoma and received neoadjuvant chemotherapy followed by surgical resection of the tumor the final pathology revealed a high-grade sarcoma with a high nuclear grade and a high mitotic index",
        "image_name": "test/test_0506.jpg",
        "answer_type": "OPEN",
        "question_type": "what",
        "Evaluation(1/0)": "        "
    },
    "300501000": {
        "question": "What does this image show?",
        "ground_truth": "colon",
        "generated_answer": "the image shows the same sample of meat before and after the application of the antimicrobial coating",
        "image_name": "test/test_0501.jpg",
        "answer_type": "OPEN",
        "question_type": "what",
        "Evaluation(1/0)": "        "
    },
    "300512000": {
        "question": "What does this image show?",
        "ground_truth": "stomach",
        "generated_answer": "a 10-year-old boy with a large, ulcerated, fungating mass on the right side of the neck, which was diagnosed as a squamous cell carcinoma of the tongue",
        "image_name": "test/test_0512.jpg",
        "answer_type": "OPEN",
        "question_type": "what",
        "Evaluation(1/0)": "        "
    },
    "300507000": {
        "question": "What does this image show?",
        "ground_truth": "colon",
        "generated_answer": "a close-up of the surgical site after the removal of the tumor",
        "image_name": "test/test_0507.jpg",
        "answer_type": "OPEN",
        "question_type": "what",
        "Evaluation(1/0)": "        "
    },
    "300751000": {
        "question": "What does this image show?",
        "ground_truth": "esophagus",
        "generated_answer": "the image shows a histological section of the skin of a patient with a diagnosis of acute graft-versus-host disease after allogenic bone marrow transplantation the skin shows a severe inflammatory infiltrate with a predominance of lymphocytes and eosinophils, and a few neutrophils, in the dermis and subcutaneous tissue",
        "image_name": "test/test_0751.jpg",
        "answer_type": "OPEN",
        "question_type": "what",
        "Evaluation(1/0)": "        "
    },
    "300727008": {
        "question": "Where is this from?",
        "ground_truth": "gastrointestinal system",
        "generated_answer": "skin",
        "image_name": "test/test_0727.jpg",
        "answer_type": "OPEN",
        "question_type": "where",
        "Evaluation(1/0)": "        "
    },
    "300731005": {
        "question": "Where is this from?",
        "ground_truth": "gastrointestinal system",
        "generated_answer": "skin",
        "image_name": "test/test_0731.jpg",
        "answer_type": "OPEN",
        "question_type": "where",
        "Evaluation(1/0)": "        "
    },
    "300733006": {
        "question": "Where is this from?",
        "ground_truth": "gastrointestinal system",
        "generated_answer": "muscle",
        "image_name": "test/test_0733.jpg",
        "answer_type": "OPEN",
        "question_type": "where",
        "Evaluation(1/0)": "        "
    },
    "300728006": {
        "question": "Where is this from?",
        "ground_truth": "gastrointestinal system",
        "generated_answer": "skin",
        "image_name": "test/test_0728.jpg",
        "answer_type": "OPEN",
        "question_type": "where",
        "Evaluation(1/0)": "        "
    },
    "300734006": {
        "question": "Where is this from?",
        "ground_truth": "gastrointestinal system",
        "generated_answer": "from the original article by kim et al 2009",
        "image_name": "test/test_0734.jpg",
        "answer_type": "OPEN",
        "question_type": "where",
        "Evaluation(1/0)": "        "
    },
    "300736006": {
        "question": "Where is this from?",
        "ground_truth": "gastrointestinal system",
        "generated_answer": "breast",
        "image_name": "test/test_0736.jpg",
        "answer_type": "OPEN",
        "question_type": "where",
        "Evaluation(1/0)": "        "
    },
    "300738006": {
        "question": "Where is this from?",
        "ground_truth": "gastrointestinal system",
        "generated_answer": "breast",
        "image_name": "test/test_0738.jpg",
        "answer_type": "OPEN",
        "question_type": "where",
        "Evaluation(1/0)": "        "
    },
    "300737006": {
        "question": "Where is this from?",
        "ground_truth": "gastrointestinal system",
        "generated_answer": "breast",
        "image_name": "test/test_0737.jpg",
        "answer_type": "OPEN",
        "question_type": "where",
        "Evaluation(1/0)": "        "
    },
    "300746006": {
        "question": "Where is this from?",
        "ground_truth": "gastrointestinal system",
        "generated_answer": "cervix",
        "image_name": "test/test_0746.jpg",
        "answer_type": "OPEN",
        "question_type": "where",
        "Evaluation(1/0)": "        "
    },
    "300742006": {
        "question": "Where is this from?",
        "ground_truth": "gastrointestinal system",
        "generated_answer": "from the book",
        "image_name": "test/test_0742.jpg",
        "answer_type": "OPEN",
        "question_type": "where",
        "Evaluation(1/0)": "        "
    },
    "300747006": {
        "question": "Where is this from?",
        "ground_truth": "gastrointestinal system",
        "generated_answer": "muscle",
        "image_name": "test/test_0747.jpg",
        "answer_type": "OPEN",
        "question_type": "where",
        "Evaluation(1/0)": "        "
    },
    "300750006": {
        "question": "Where is this from?",
        "ground_truth": "gastrointestinal system",
        "generated_answer": "figure 1",
        "image_name": "test/test_0750.jpg",
        "answer_type": "OPEN",
        "question_type": "where",
        "Evaluation(1/0)": "        "
    },
    "300749006": {
        "question": "What is present?",
        "ground_truth": "gastrointestinal",
        "generated_answer": "the image shows a section of a human breast tumor stained with hematoxylin and eosin the tumor cells are arranged in a solid pattern with a few mitoses",
        "image_name": "test/test_0749.jpg",
        "answer_type": "OPEN",
        "question_type": "what",
        "Evaluation(1/0)": "        "
    },
    "300729018": {
        "question": "What is present ?",
        "ground_truth": "metastatic carcinoma",
        "generated_answer": "the image shows a histological section of the skin of a patient with a diagnosis of acute graft-versus-host disease after allogenic bone marrow transplantation the skin shows a severe inflammatory infiltrate with a predominance of lymphocytes and eosinophils, and a few neutrophils",
        "image_name": "test/test_0729.jpg",
        "answer_type": "OPEN",
        "question_type": "what",
        "Evaluation(1/0)": "        "
    },
    "300740009": {
        "question": "Where is this from?",
        "ground_truth": "gastrointestinal system",
        "generated_answer": "breast",
        "image_name": "test/test_0740.jpg",
        "answer_type": "OPEN",
        "question_type": "where",
        "Evaluation(1/0)": "        "
    },
    "300744003": {
        "question": "What is present?",
        "ground_truth": "gastrointestinal",
        "generated_answer": "the image shows a histological section of a colonic tumor with a characteristic spindle-shaped epithelial cell pattern",
        "image_name": "test/test_0744.jpg",
        "answer_type": "OPEN",
        "question_type": "what",
        "Evaluation(1/0)": "        "
    },
    "300739000": {
        "question": "What is present?",
        "ground_truth": "gastrointestinal",
        "generated_answer": "the image shows a section of the colon of a patient with ulcerative colitis, a chronic inflammatory condition of the colon",
        "image_name": "test/test_0739.jpg",
        "answer_type": "OPEN",
        "question_type": "what",
        "Evaluation(1/0)": "        "
    },
    "300748000": {
        "question": "What does this image show?",
        "ground_truth": "med alcian blue with apparently eosin counterstain enlarged villus with many macrophages source",
        "generated_answer": "the image shows a histological section of the skin of a patient with acute graft-versus-host disease, showing a dense infiltrate of lymphocytes and eosinophils",
        "image_name": "test/test_0748.jpg",
        "answer_type": "OPEN",
        "question_type": "what",
        "Evaluation(1/0)": "        "
    },
    "300745012": {
        "question": "Where is this from?",
        "ground_truth": "gastrointestinal system",
        "generated_answer": "from the original publication by hoffmann et al 1996",
        "image_name": "test/test_0745.jpg",
        "answer_type": "OPEN",
        "question_type": "where",
        "Evaluation(1/0)": "        "
    },
    "300380012": {
        "question": "What is present ?",
        "ground_truth": "rheumatoid arthritis",
        "generated_answer": "a mass of the left breast",
        "image_name": "test/test_0380.jpg",
        "answer_type": "OPEN",
        "question_type": "what",
        "Evaluation(1/0)": "        "
    },
    "300383007": {
        "question": "What has basal skull fracture chronic subdural hematoma malignant lymphoma and acute myelogenous leukemia ?",
        "ground_truth": "this protocol",
        "generated_answer": "malignant lymphoma",
        "image_name": "test/test_0383.jpg",
        "answer_type": "OPEN",
        "question_type": "what",
        "Evaluation(1/0)": "        "
    },
    "300376001": {
        "question": "What is present?",
        "ground_truth": "lymphangiomatosis",
        "generated_answer": "a large tumor",
        "image_name": "test/test_0376.jpg",
        "answer_type": "OPEN",
        "question_type": "what",
        "Evaluation(1/0)": "        "
    },
    "300390006": {
        "question": "What is present?",
        "ground_truth": "multiple myeloma",
        "generated_answer": "blood",
        "image_name": "test/test_0390.jpg",
        "answer_type": "OPEN",
        "question_type": "what",
        "Evaluation(1/0)": "        "
    },
    "300385011": {
        "question": "What is right side atresia left?",
        "ground_truth": "was patent hemisection of nose",
        "generated_answer": "right",
        "image_name": "test/test_0385.jpg",
        "answer_type": "OPEN",
        "question_type": "what",
        "Evaluation(1/0)": "        "
    },
    "300384000": {
        "question": "What head showing mandibular lesion?",
        "ground_truth": "lateral view of infants",
        "generated_answer": "left",
        "image_name": "test/test_0384.jpg",
        "answer_type": "OPEN",
        "question_type": "what",
        "Evaluation(1/0)": "        "
    },
    "300378002": {
        "question": "What is present?",
        "ground_truth": "basilar skull fracture",
        "generated_answer": "the image shows a surgical specimen of a patient with a large tumor of the right parotid gland",
        "image_name": "test/test_0378.jpg",
        "answer_type": "OPEN",
        "question_type": "what",
        "Evaluation(1/0)": "        "
    },
    "300387007": {
        "question": "What is present ?",
        "ground_truth": "purulent sinusitis",
        "generated_answer": "the image shows a close-up of the right mandibular ramus of a 4-year-old male patient with a diagnosis of cerebral palsy and micrognathia the mandible is severely deformed, with a short ramus and a very short mandibular body the mandibular incisors are missing, and the mandibular canines are very short",
        "image_name": "test/test_0387.jpg",
        "answer_type": "OPEN",
        "question_type": "what",
        "Evaluation(1/0)": "        "
    },
    "300691001": {
        "question": "What does this image show?",
        "ground_truth": "spleen",
        "generated_answer": "a close-up of a piece of meat",
        "image_name": "test/test_0691.jpg",
        "answer_type": "OPEN",
        "question_type": "what",
        "Evaluation(1/0)": "        "
    },
    "300674000": {
        "question": "What does this image show?",
        "ground_truth": "sickle cell disease",
        "generated_answer": "a large, irregularly shaped, heterogeneous, and poorly marginated mass with areas of necrosis and hemorrhage",
        "image_name": "test/test_0674.jpg",
        "answer_type": "OPEN",
        "question_type": "what",
        "Evaluation(1/0)": "        "
    },
    "300675000": {
        "question": "What does this image show?",
        "ground_truth": "splenic infarcts",
        "generated_answer": "a large tumor of the right lobe of the liver",
        "image_name": "test/test_0675.jpg",
        "answer_type": "OPEN",
        "question_type": "what",
        "Evaluation(1/0)": "        "
    },
    "300690000": {
        "question": "What does this image show?",
        "ground_truth": "spleen",
        "generated_answer": "a large, well-circumscribed, solid mass with a smooth surface and a central area of necrosis",
        "image_name": "test/test_0690.jpg",
        "answer_type": "OPEN",
        "question_type": "what",
        "Evaluation(1/0)": "        "
    },
    "300680000": {
        "question": "What does this image show?",
        "ground_truth": "congested spleen infarct easily seen",
        "generated_answer": "a pair of liver specimens",
        "image_name": "test/test_0680.jpg",
        "answer_type": "OPEN",
        "question_type": "what",
        "Evaluation(1/0)": "        "
    },
    "300680008": {
        "question": "What is present ?",
        "ground_truth": "hematologic",
        "generated_answer": "tumor",
        "image_name": "test/test_0680.jpg",
        "answer_type": "OPEN",
        "question_type": "what",
        "Evaluation(1/0)": "        "
    },
    "300682010": {
        "question": "What is present?",
        "ground_truth": "thymus",
        "generated_answer": "tumor",
        "image_name": "test/test_0682.jpg",
        "answer_type": "OPEN",
        "question_type": "what",
        "Evaluation(1/0)": "        "
    },
    "300682018": {
        "question": "What is this ?",
        "ground_truth": "a thymus",
        "generated_answer": "a photograph of a specimen of the tongue",
        "image_name": "test/test_0682.jpg",
        "answer_type": "OPEN",
        "question_type": "what",
        "Evaluation(1/0)": "        "
    },
    "300689012": {
        "question": "What is present ?",
        "ground_truth": "polysplenia",
        "generated_answer": "tumor",
        "image_name": "test/test_0689.jpg",
        "answer_type": "OPEN",
        "question_type": "what",
        "Evaluation(1/0)": "        "
    },
    "300684010": {
        "question": "What is present ?",
        "ground_truth": "hematologic",
        "generated_answer": "tumor",
        "image_name": "test/test_0684.jpg",
        "answer_type": "OPEN",
        "question_type": "what",
        "Evaluation(1/0)": "        "
    },
    "300686000": {
        "question": "What does this image show?",
        "ground_truth": "cut surface multiple nodular lesions",
        "generated_answer": "a biopsy of the lesion",
        "image_name": "test/test_0686.jpg",
        "answer_type": "OPEN",
        "question_type": "what",
        "Evaluation(1/0)": "        "
    },
    "300677000": {
        "question": "What is invaded by the tumor?",
        "ground_truth": "the superior vena cava",
        "generated_answer": "vein",
        "image_name": "test/test_0677.jpg",
        "answer_type": "OPEN",
        "question_type": "what",
        "Evaluation(1/0)": "        "
    },
    "300677016": {
        "question": "What is present ?",
        "ground_truth": "hematologic",
        "generated_answer": "the image shows a close-up view of a patient's penis with a large, ulcerated, and bleeding lesion on the glans penis",
        "image_name": "test/test_0677.jpg",
        "answer_type": "OPEN",
        "question_type": "what",
        "Evaluation(1/0)": "        "
    },
    "300676013": {
        "question": "Where is this part in?",
        "ground_truth": "spleen",
        "generated_answer": "stomach",
        "image_name": "test/test_0676.jpg",
        "answer_type": "OPEN",
        "question_type": "where",
        "Evaluation(1/0)": "        "
    },
    "300678010": {
        "question": "What is present?",
        "ground_truth": "chronic myelogenous leukemia",
        "generated_answer": "cheese",
        "image_name": "test/test_0678.jpg",
        "answer_type": "OPEN",
        "question_type": "what",
        "Evaluation(1/0)": "        "
    },
    "300678018": {
        "question": "What is present ?",
        "ground_truth": "bone marrow",
        "generated_answer": "cheese",
        "image_name": "test/test_0678.jpg",
        "answer_type": "OPEN",
        "question_type": "what",
        "Evaluation(1/0)": "        "
    },
    "300685000": {
        "question": "What is present?",
        "ground_truth": "hematologic",
        "generated_answer": "a large tumor of the right lobe of the liver",
        "image_name": "test/test_0685.jpg",
        "answer_type": "OPEN",
        "question_type": "what",
        "Evaluation(1/0)": "        "
    },
    "300760003": {
        "question": "What induce involution in baby with hyaline membrane disease?",
        "ground_truth": "stress",
        "generated_answer": "hyaline membrane disease",
        "image_name": "test/test_0760.jpg",
        "answer_type": "OPEN",
        "question_type": "what",
        "Evaluation(1/0)": "        "
    },
    "300760011": {
        "question": "What induce involution in baby with hyaline membrane disease ?",
        "ground_truth": "thymus",
        "generated_answer": "hyaline membrane disease",
        "image_name": "test/test_0760.jpg",
        "answer_type": "OPEN",
        "question_type": "what",
        "Evaluation(1/0)": "        "
    },
    "300756009": {
        "question": "What is present ?",
        "ground_truth": "hematologic",
        "generated_answer": "the image shows a histological section of a prostate gland from a patient with prostate cancer the tumor cells are arranged in a glandular pattern with a high nuclear grade and a high mitotic index",
        "image_name": "test/test_0756.jpg",
        "answer_type": "OPEN",
        "question_type": "what",
        "Evaluation(1/0)": "        "
    },
    "300759009": {
        "question": "What is present?",
        "ground_truth": "thymoma",
        "generated_answer": "the image shows a section of a breast tumor that is composed of a mixture of epithelial and stromal cells the epithelial cells are arranged in a ductal pattern and are composed of a mixture of small and large cells the stromal cells are arranged in a spindle-shaped pattern and are composed of a mixture of small and large cells",
        "image_name": "test/test_0759.jpg",
        "answer_type": "OPEN",
        "question_type": "what",
        "Evaluation(1/0)": "        "
    },
    "300766003": {
        "question": "What is present?",
        "ground_truth": "hematologic",
        "generated_answer": "the image shows a blood smear of a patient with acute lymphoblastic leukemia the nucleus of the lymphoblast is enlarged and has a hyperchromatic nucleolus the cytoplasm is hyper- and pleomorphic",
        "image_name": "test/test_0766.jpg",
        "answer_type": "OPEN",
        "question_type": "what",
        "Evaluation(1/0)": "        "
    },
    "300764000": {
        "question": "What does this image show?",
        "ground_truth": "typical cells with some pleomorphism suspicious for multiple myeloma source unknown",
        "generated_answer": "the nucleus of a cell from a patient with acute promyelocytic leukemia is shown in this photomicrograph the nucleus is hyperchromatic and has a distinctive \"target\" or \"bull's eye\" appearance due to the presence of numerous small nucleoli",
        "image_name": "test/test_0764.jpg",
        "answer_type": "OPEN",
        "question_type": "what",
        "Evaluation(1/0)": "        "
    },
    "300765000": {
        "question": "What stain excellent example source unknown?",
        "ground_truth": "iron",
        "generated_answer": "hematoxylin and eosin",
        "image_name": "test/test_0765.jpg",
        "answer_type": "OPEN",
        "question_type": "what",
        "Evaluation(1/0)": "        "
    },
    "300765016": {
        "question": "What is present ?",
        "ground_truth": "hematologic",
        "generated_answer": "nucleus",
        "image_name": "test/test_0765.jpg",
        "answer_type": "OPEN",
        "question_type": "what",
        "Evaluation(1/0)": "        "
    },
    "300753001": {
        "question": "What do med wrights stain?",
        "ground_truth": "many pleomorphic blast cells readily seen",
        "generated_answer": "med-wrights stain is a stain for the detection of nucleated red blood cells in the bone marrow",
        "image_name": "test/test_0753.jpg",
        "answer_type": "OPEN",
        "question_type": "what",
        "Evaluation(1/0)": "        "
    },
    "300753017": {
        "question": "What do wrights stain?",
        "ground_truth": "many pleomorphic blast cells readily seen",
        "generated_answer": "blood cells",
        "image_name": "test/test_0753.jpg",
        "answer_type": "OPEN",
        "question_type": "what",
        "Evaluation(1/0)": "        "
    },
    "300755012": {
        "question": "What associated with infection in newborn ?",
        "ground_truth": "atrophy",
        "generated_answer": "pneumonia",
        "image_name": "test/test_0755.jpg",
        "answer_type": "OPEN",
        "question_type": "what",
        "Evaluation(1/0)": "        "
    },
    "300767003": {
        "question": "What is present?",
        "ground_truth": "hematologic",
        "generated_answer": "the image shows a histological section of a breast tumor with a high-grade ductal carcinoma in situ",
        "image_name": "test/test_0767.jpg",
        "answer_type": "OPEN",
        "question_type": "what",
        "Evaluation(1/0)": "        "
    },
    "300763000": {
        "question": "What does this image show?",
        "ground_truth": "two basophilic bodies and periarterial fibrosis excellent example of rarely seen lupus lesion",
        "generated_answer": "the image shows a histological section of a breast tumor with a high-grade malignant epithelial component",
        "image_name": "test/test_0763.jpg",
        "answer_type": "OPEN",
        "question_type": "what",
        "Evaluation(1/0)": "        "
    },
    "300763008": {
        "question": "What is present ?",
        "ground_truth": "hematologic",
        "generated_answer": "the image shows a histological section of a biopsy of the skin of a patient with acute myeloid leukemia, showing a proliferation of immature myeloid cells with a high nuclear to cytoplasmic ratio, and a high mitotic index",
        "image_name": "test/test_0763.jpg",
        "answer_type": "OPEN",
        "question_type": "what",
        "Evaluation(1/0)": "        "
    },
    "300673013": {
        "question": "What is present?",
        "ground_truth": "malignant thymoma",
        "generated_answer": "ct scan of the chest showing a large mass in the right upper lobe",
        "image_name": "test/test_0673.jpg",
        "answer_type": "OPEN",
        "question_type": "what",
        "Evaluation(1/0)": "        "
    },
    "300927003": {
        "question": "What is present?",
        "ground_truth": "hepatobiliary",
        "generated_answer": "the image shows a large tumor in the right lower lobe of the liver",
        "image_name": "test/test_0927.jpg",
        "answer_type": "OPEN",
        "question_type": "what",
        "Evaluation(1/0)": "        "
    },
    "300935006": {
        "question": "What is present ?",
        "ground_truth": "hepatobiliary",
        "generated_answer": "the image shows a large abdominal tumor with a large amount of bleeding",
        "image_name": "test/test_0935.jpg",
        "answer_type": "OPEN",
        "question_type": "what",
        "Evaluation(1/0)": "        "
    },
    "300940000": {
        "question": "What does this image show?",
        "ground_truth": "liver",
        "generated_answer": "a large tumor of the abdomen",
        "image_name": "test/test_0940.jpg",
        "answer_type": "OPEN",
        "question_type": "what",
        "Evaluation(1/0)": "        "
    },
    "300945003": {
        "question": "What is present?",
        "ground_truth": "hepatobiliary",
        "generated_answer": "a close-up of the skin of the back of a male patient with a large, irregularly shaped, dark brown to black, raised lesion",
        "image_name": "test/test_0945.jpg",
        "answer_type": "OPEN",
        "question_type": "what",
        "Evaluation(1/0)": "        "
    },
    "300931009": {
        "question": "What is present ?",
        "ground_truth": "hepatobiliary",
        "generated_answer": "a large tumor",
        "image_name": "test/test_0931.jpg",
        "answer_type": "OPEN",
        "question_type": "what",
        "Evaluation(1/0)": "        "
    },
    "300936006": {
        "question": "What is present?",
        "ground_truth": "liver",
        "generated_answer": "a large amount of blood",
        "image_name": "test/test_0936.jpg",
        "answer_type": "OPEN",
        "question_type": "what",
        "Evaluation(1/0)": "        "
    },
    "300937003": {
        "question": "What is present?",
        "ground_truth": "hepatobiliary",
        "generated_answer": "the image on the left shows the external surface of the specimen, while the image on the right shows the internal surface",
        "image_name": "test/test_0937.jpg",
        "answer_type": "OPEN",
        "question_type": "what",
        "Evaluation(1/0)": "        "
    },
    "300948001": {
        "question": "How does this image show external view of large liver?",
        "ground_truth": "with obvious cirrhosis excellent example",
        "generated_answer": "the image shows the external view of a large liver",
        "image_name": "test/test_0948.jpg",
        "answer_type": "OPEN",
        "question_type": "how",
        "Evaluation(1/0)": "        "
    },
    "300946002": {
        "question": "What is present?",
        "ground_truth": "hepatobiliary",
        "generated_answer": "meat",
        "image_name": "test/test_0946.jpg",
        "answer_type": "OPEN",
        "question_type": "what",
        "Evaluation(1/0)": "        "
    },
    "300816010": {
        "question": "What is present ?",
        "ground_truth": "liver",
        "generated_answer": "the tumor cells are small, with irregular nuclei and scanty cytoplasm, and are arranged in a haphazard pattern",
        "image_name": "test/test_0816.jpg",
        "answer_type": "OPEN",
        "question_type": "what",
        "Evaluation(1/0)": "        "
    },
    "300826009": {
        "question": "What is present ?",
        "ground_truth": "hepatobiliary",
        "generated_answer": "nuclear pleomorphism",
        "image_name": "test/test_0826.jpg",
        "answer_type": "OPEN",
        "question_type": "what",
        "Evaluation(1/0)": "        "
    },
    "300825006": {
        "question": "What is present?",
        "ground_truth": "liver",
        "generated_answer": "nuclear pleomorphism",
        "image_name": "test/test_0825.jpg",
        "answer_type": "OPEN",
        "question_type": "what",
        "Evaluation(1/0)": "        "
    },
    "300827003": {
        "question": "What is present?",
        "ground_truth": "hepatobiliary",
        "generated_answer": "nuclear pleomorphism",
        "image_name": "test/test_0827.jpg",
        "answer_type": "OPEN",
        "question_type": "what",
        "Evaluation(1/0)": "        "
    },
    "300823000": {
        "question": "What does this image show?",
        "ground_truth": "primary biliary cirrhosis",
        "generated_answer": "the image shows a histological section of a breast tumor with a high-grade ductal carcinoma in situ",
        "image_name": "test/test_0823.jpg",
        "answer_type": "OPEN",
        "question_type": "what",
        "Evaluation(1/0)": "        "
    },
    "300815010": {
        "question": "What is present ?",
        "ground_truth": "liver",
        "generated_answer": "nuclear pleomorphism",
        "image_name": "test/test_0815.jpg",
        "answer_type": "OPEN",
        "question_type": "what",
        "Evaluation(1/0)": "        "
    },
    "300822000": {
        "question": "What does this image show?",
        "ground_truth": "resolving acute rejection",
        "generated_answer": "the image shows a photomicrograph of a section of a human colonic mucosa from a patient with ulcerative colitis the mucosa is characterized by a thickened epithelium with a prominent lamina propria and a prominent subepithelial infiltrate of lymphocytes and eosinophils",
        "image_name": "test/test_0822.jpg",
        "answer_type": "OPEN",
        "question_type": "what",
        "Evaluation(1/0)": "        "
    },
    "300514006": {
        "question": "What is present?",
        "ground_truth": "liver",
        "generated_answer": "nuclear staining",
        "image_name": "test/test_0514.jpg",
        "answer_type": "OPEN",
        "question_type": "what",
        "Evaluation(1/0)": "        "
    },
    "300517003": {
        "question": "What is present?",
        "ground_truth": "hepatobiliary",
        "generated_answer": "nuclear staining",
        "image_name": "test/test_0517.jpg",
        "answer_type": "OPEN",
        "question_type": "what",
        "Evaluation(1/0)": "        "
    },
    "300665000": {
        "question": "What does this image show?",
        "ground_truth": "opened aorta surrounded by enlarge nodes",
        "generated_answer": "the image shows the right side of the neck and upper chest of a 3-year-old male child with a diagnosis of cystic hygroma of the neck and upper chest",
        "image_name": "test/test_0665.jpg",
        "answer_type": "OPEN",
        "question_type": "what",
        "Evaluation(1/0)": "        "
    },
    "300663000": {
        "question": "What does this image show?",
        "ground_truth": "lung and hilar node with healed and probably calcified granulomata in hilar node",
        "generated_answer": "a large mass of the right breast with a large amount of bleeding",
        "image_name": "test/test_0663.jpg",
        "answer_type": "OPEN",
        "question_type": "what",
        "Evaluation(1/0)": "        "
    },
    "300662001": {
        "question": "What does close-up enlarge?",
        "ground_truth": "up enlarge white node with focal necrosis quite good",
        "generated_answer": "tumor",
        "image_name": "test/test_0662.jpg",
        "answer_type": "OPEN",
        "question_type": "what",
        "Evaluation(1/0)": "        "
    },
    "300670000": {
        "question": "What does this image show?",
        "ground_truth": "excellent close-up of enlarged inguinal nodes with white tumor and areas of hemorrhagic necrosis",
        "generated_answer": "a large tumor of the right upper limb",
        "image_name": "test/test_0670.jpg",
        "answer_type": "OPEN",
        "question_type": "what",
        "Evaluation(1/0)": "        "
    },
    "300668001": {
        "question": "What does this image show?",
        "ground_truth": "excellent example cut surface of nodes seen externally in slide shows matting and focal necrosis",
        "generated_answer": "a 10 cm x 7 cm x 3 cm mass of heterogeneously enhancing tissue with areas of necrosis and hemorrhage",
        "image_name": "test/test_0668.jpg",
        "answer_type": "OPEN",
        "question_type": "what",
        "Evaluation(1/0)": "        "
    },
    "300524000": {
        "question": "What does this image show?",
        "ground_truth": "lymph nodes",
        "generated_answer": "the image shows a photomicrograph of a cell from a patient with acute myeloid leukemia the cell is a promyelocytic leukemic cell with a nucleus that is hyperchromatic and has a prominent nucleolus the cytoplasm is scanty and contains numerous small, round, and darkly stained bodies",
        "image_name": "test/test_0524.jpg",
        "answer_type": "OPEN",
        "question_type": "what",
        "Evaluation(1/0)": "        "
    },
    "300534000": {
        "question": "What does this image show?",
        "ground_truth": "good example necrotizing granuloma with giant cells",
        "generated_answer": "the image shows a histological section of a breast tumor with a high-grade malignant epithelial component",
        "image_name": "test/test_0534.jpg",
        "answer_type": "OPEN",
        "question_type": "what",
        "Evaluation(1/0)": "        "
    },
    "300531003": {
        "question": "What is present?",
        "ground_truth": "tuberculosis",
        "generated_answer": "the image shows a histological section of a human breast tumor, which is composed of a mixture of epithelial and stromal cells",
        "image_name": "test/test_0531.jpg",
        "answer_type": "OPEN",
        "question_type": "what",
        "Evaluation(1/0)": "        "
    },
    "300811003": {
        "question": "What is present?",
        "ground_truth": "prostate",
        "generated_answer": "the image shows a large tumor of the right upper arm, which is composed of a heterogeneous mass of different tissues, including muscle, fat, and blood vessels",
        "image_name": "test/test_0811.jpg",
        "answer_type": "OPEN",
        "question_type": "what",
        "Evaluation(1/0)": "        "
    },
    "300806004": {
        "question": "What is present?",
        "ground_truth": "hyperplasia",
        "generated_answer": "a mass of tumor tissue",
        "image_name": "test/test_0806.jpg",
        "answer_type": "OPEN",
        "question_type": "what",
        "Evaluation(1/0)": "        "
    },
    "300810000": {
        "question": "What does this image show?",
        "ground_truth": "glans ulcer probable herpes",
        "generated_answer": "a penile fistula",
        "image_name": "test/test_0810.jpg",
        "answer_type": "OPEN",
        "question_type": "what",
        "Evaluation(1/0)": "        "
    },
    "300959000": {
        "question": "What does this image show?",
        "ground_truth": "prostate",
        "generated_answer": "the image shows a histological section of a human breast tumor, which is composed of a mixture of epithelial and stromal cells, with a predominance of epithelial cells",
        "image_name": "test/test_0959.jpg",
        "answer_type": "OPEN",
        "question_type": "what",
        "Evaluation(1/0)": "        "
    },
    "300958000": {
        "question": "What does this image show?",
        "ground_truth": "normal prostate",
        "generated_answer": "the image shows a histologic section of a biopsy of the rectum of a patient with rectal cancer the section shows a moderate amount of acute inflammation with a few lymphocytes and neutrophils in the lamina propria and a few mitotic figures in the epithelium",
        "image_name": "test/test_0958.jpg",
        "answer_type": "OPEN",
        "question_type": "what",
        "Evaluation(1/0)": "        "
    },
    "300950000": {
        "question": "What illustrates organisms granulomatous prostatitis aids case?",
        "ground_truth": "gms",
        "generated_answer": "aids case",
        "image_name": "test/test_0950.jpg",
        "answer_type": "OPEN",
        "question_type": "what",
        "Evaluation(1/0)": "        "
    },
    "300908001": {
        "question": "What do saggital section typical but probably breast lesion?",
        "ground_truth": "not have history",
        "generated_answer": "typical but probably breast lesion",
        "image_name": "test/test_0908.jpg",
        "answer_type": "OPEN",
        "question_type": "what",
        "Evaluation(1/0)": "        "
    },
    "300910010": {
        "question": "How is close-up view  muscle ?",
        "ground_truth": "pale",
        "generated_answer": "close-up view of muscle",
        "image_name": "test/test_0910.jpg",
        "answer_type": "OPEN",
        "question_type": "how",
        "Evaluation(1/0)": "        "
    },
    "300917003": {
        "question": "What does this image show?",
        "ground_truth": "excised spinal column grossly deformed",
        "generated_answer": "a large, irregularly shaped, partially necrotic, and partially ulcerated tumor of the right lower extremity",
        "image_name": "test/test_0917.jpg",
        "answer_type": "OPEN",
        "question_type": "what",
        "Evaluation(1/0)": "        "
    },
    "300905003": {
        "question": "What does this image show?",
        "ground_truth": "sectioned femur lesion is distal end excellent example",
        "generated_answer": "a large, irregularly shaped, heterogeneously enhancing mass with a central necrotic area in the right thigh",
        "image_name": "test/test_0905.jpg",
        "answer_type": "OPEN",
        "question_type": "what",
        "Evaluation(1/0)": "        "
    },
    "300907002": {
        "question": "What is present?",
        "ground_truth": "muscle",
        "generated_answer": "a large mass of the right kidney",
        "image_name": "test/test_0907.jpg",
        "answer_type": "OPEN",
        "question_type": "what",
        "Evaluation(1/0)": "        "
    },
    "300906000": {
        "question": "What does this image show?",
        "ground_truth": "obvious metastatic lesions primary in mediastinum 20yowm",
        "generated_answer": "the image shows the gross anatomy of the head of a 10-month-old male calf with a large, well-defined, and homogeneous mass in the right nasal cavity",
        "image_name": "test/test_0906.jpg",
        "answer_type": "OPEN",
        "question_type": "what",
        "Evaluation(1/0)": "        "
    },
    "300914000": {
        "question": "What does this image show?",
        "ground_truth": "vertebral column with well shown gross lesions",
        "generated_answer": "a piece of meat with a hole in it",
        "image_name": "test/test_0914.jpg",
        "answer_type": "OPEN",
        "question_type": "what",
        "Evaluation(1/0)": "        "
    },
    "300916002": {
        "question": "What is present?",
        "ground_truth": "soft tissue",
        "generated_answer": "a bullet",
        "image_name": "test/test_0916.jpg",
        "answer_type": "OPEN",
        "question_type": "what",
        "Evaluation(1/0)": "        "
    },
    "300923000": {
        "question": "What does this image show?",
        "ground_truth": "close-up of collapsed vertebral body with tumor rather easily seen",
        "generated_answer": "a close-up of the tumor",
        "image_name": "test/test_0923.jpg",
        "answer_type": "OPEN",
        "question_type": "what",
        "Evaluation(1/0)": "        "
    },
    "300921003": {
        "question": "What is present?",
        "ground_truth": "soft tissue",
        "generated_answer": "the image shows a large, well-defined, homogenous mass of the right breast",
        "image_name": "test/test_0921.jpg",
        "answer_type": "OPEN",
        "question_type": "what",
        "Evaluation(1/0)": "        "
    },
    "300335000": {
        "question": "What does this image show?",
        "ground_truth": "bone",
        "generated_answer": "the image shows a histological section of a human breast tumor, showing a proliferation of epithelial cells with a high nuclear grade",
        "image_name": "test/test_0335.jpg",
        "answer_type": "OPEN",
        "question_type": "what",
        "Evaluation(1/0)": "        "
    },
    "300339000": {
        "question": "What does this image show?",
        "ground_truth": "rheumatoid arthritis",
        "generated_answer": "the image shows a histological section of a human breast tumor, which is composed of a mixture of epithelial and stromal cells, with a predominance of epithelial cells",
        "image_name": "test/test_0339.jpg",
        "answer_type": "OPEN",
        "question_type": "what",
        "Evaluation(1/0)": "        "
    },
    "300350000": {
        "question": "What does this image show?",
        "ground_truth": "tracheotomy site",
        "generated_answer": "the image shows a histological section of a human colonic mucosa from a patient with ulcerative colitis the mucosa is characterized by a thickened epithelium with a prominent lamina propria and a dense infiltrate of lymphocytes and eosinophils",
        "image_name": "test/test_0350.jpg",
        "answer_type": "OPEN",
        "question_type": "what",
        "Evaluation(1/0)": "        "
    },
    "300353003": {
        "question": "What is present?",
        "ground_truth": "joints",
        "generated_answer": "nuclear pleomorphism",
        "image_name": "test/test_0353.jpg",
        "answer_type": "OPEN",
        "question_type": "what",
        "Evaluation(1/0)": "        "
    },
    "300345000": {
        "question": "What does this image show?",
        "ground_truth": "chronic inflammatory cells and langhans type giant cells case 31",
        "generated_answer": "the image shows a histological section of the skin of a patient with acute graft-versus-host disease, showing a dense infiltrate of lymphocytes and eosinophils",
        "image_name": "test/test_0345.jpg",
        "answer_type": "OPEN",
        "question_type": "what",
        "Evaluation(1/0)": "        "
    },
    "300725000": {
        "question": "What does this image show?",
        "ground_truth": "necrosis dr garcia tumors 67",
        "generated_answer": "electron micrograph of a cell from a patient with chronic myeloid leukemia showing the presence of a large number of small, round, membrane-bound vacuoles",
        "image_name": "test/test_0725.jpg",
        "answer_type": "OPEN",
        "question_type": "what",
        "Evaluation(1/0)": "        "
    },
    "300726002": {
        "question": "What is present?",
        "ground_truth": "brain",
        "generated_answer": "nuclear envelope",
        "image_name": "test/test_0726.jpg",
        "answer_type": "OPEN",
        "question_type": "what",
        "Evaluation(1/0)": "        "
    },
    "300724004": {
        "question": "What is present?",
        "ground_truth": "glioblastoma multiforme",
        "generated_answer": "nuclear staining",
        "image_name": "test/test_0724.jpg",
        "answer_type": "OPEN",
        "question_type": "what",
        "Evaluation(1/0)": "        "
    },
    "300773000": {
        "question": "What does this image show?",
        "ground_truth": "calvarium",
        "generated_answer": "the image shows the internal view of the cervix",
        "image_name": "test/test_0773.jpg",
        "answer_type": "OPEN",
        "question_type": "what",
        "Evaluation(1/0)": "        "
    },
    "300788000": {
        "question": "What does this image show?",
        "ground_truth": "brain",
        "generated_answer": "a close-up of the scalp of a patient with alopecia areata",
        "image_name": "test/test_0788.jpg",
        "answer_type": "OPEN",
        "question_type": "what",
        "Evaluation(1/0)": "        "
    },
    "300783000": {
        "question": "What does this image show?",
        "ground_truth": "brain",
        "generated_answer": "a brain section of a 10-year-old boy with a history of head trauma and seizures, showing a large, irregularly shaped, and poorly defined mass in the left frontal lobe",
        "image_name": "test/test_0783.jpg",
        "answer_type": "OPEN",
        "question_type": "what",
        "Evaluation(1/0)": "        "
    },
    "300776000": {
        "question": "What does this image show?",
        "ground_truth": "brain abscess",
        "generated_answer": "brain",
        "image_name": "test/test_0776.jpg",
        "answer_type": "OPEN",
        "question_type": "what",
        "Evaluation(1/0)": "        "
    },
    "300397000": {
        "question": "What does this image show?",
        "ground_truth": "brain",
        "generated_answer": "the image show the histological feature of the tumor",
        "image_name": "test/test_0397.jpg",
        "answer_type": "OPEN",
        "question_type": "what",
        "Evaluation(1/0)": "        "
    },
    "300401001": {
        "question": "What does this image show?",
        "ground_truth": "brain",
        "generated_answer": "the image shows a photomicrograph of a histopathological section of a human cervix with a diagnosis of endocervical adenocarcinoma",
        "image_name": "test/test_0401.jpg",
        "answer_type": "OPEN",
        "question_type": "what",
        "Evaluation(1/0)": "        "
    },
    "300399003": {
        "question": "What is present?",
        "ground_truth": "nervous",
        "generated_answer": "the image shows a section of the skin of a patient with a history of exposure to the chemical compound 2,3,7,8-tetrachlorodibenzo-p-dioxin tcdd the skin shows a characteristic pattern of nuclear atypia with hyperplasia of the basal layer of the epidermis and a prominent dermal papillary layer",
        "image_name": "test/test_0399.jpg",
        "answer_type": "OPEN",
        "question_type": "what",
        "Evaluation(1/0)": "        "
    },
    "300400005": {
        "question": "Where is this?",
        "ground_truth": "nervous",
        "generated_answer": "the image is of a histologic section of a human penis, showing the corpus cavernosum and the corpus spongiosum",
        "image_name": "test/test_0400.jpg",
        "answer_type": "OPEN",
        "question_type": "where",
        "Evaluation(1/0)": "        "
    },
    "300405003": {
        "question": "What is present?",
        "ground_truth": "nervous",
        "generated_answer": "the image shows a histologic section of a human testis with a seminoma tumor",
        "image_name": "test/test_0405.jpg",
        "answer_type": "OPEN",
        "question_type": "what",
        "Evaluation(1/0)": "        "
    },
    "300409006": {
        "question": "What is present?",
        "ground_truth": "brain",
        "generated_answer": "nuclear staining",
        "image_name": "test/test_0409.jpg",
        "answer_type": "OPEN",
        "question_type": "what",
        "Evaluation(1/0)": "        "
    },
    "300406000": {
        "question": "What is present?",
        "ground_truth": "brain",
        "generated_answer": "the image shows a histological section of a human brain, stained with hematoxylin and eosin, showing a glioblastoma multiforme",
        "image_name": "test/test_0406.jpg",
        "answer_type": "OPEN",
        "question_type": "what",
        "Evaluation(1/0)": "        "
    },
    "300435003": {
        "question": "What is present?",
        "ground_truth": "ulcer due to tube",
        "generated_answer": "the image shows a surgical specimen of a patient with a large, invasive, and aggressive tumor of the tongue",
        "image_name": "test/test_0435.jpg",
        "answer_type": "OPEN",
        "question_type": "what",
        "Evaluation(1/0)": "        "
    },
    "300433001": {
        "question": "What does this image show?",
        "ground_truth": "excellent depiction natural color large ulcerative carcinoma on left cord",
        "generated_answer": "the image shows the surgical specimen of the cervical mass",
        "image_name": "test/test_0433.jpg",
        "answer_type": "OPEN",
        "question_type": "what",
        "Evaluation(1/0)": "        "
    },
    "300431005": {
        "question": "What is present?",
        "ground_truth": "squamous cell carcinoma",
        "generated_answer": "the image shows a surgical specimen of a patient with a large, invasive, and aggressive tumor of the right breast",
        "image_name": "test/test_0431.jpg",
        "answer_type": "OPEN",
        "question_type": "what",
        "Evaluation(1/0)": "        "
    },
    "300318000": {
        "question": "Where is this?",
        "ground_truth": "oral",
        "generated_answer": "the image is of a histologic section of a human breast tumor, showing a moderately differentiated invasive ductal carcinoma with a high nuclear grade",
        "image_name": "test/test_0318.jpg",
        "answer_type": "OPEN",
        "question_type": "where",
        "Evaluation(1/0)": "        "
    },
    "300328001": {
        "question": "What does this image show?",
        "ground_truth": "burkits lymphoma",
        "generated_answer": "the image shows a photomicrograph of a section of a human breast tumor stained with hematoxylin and eosin the tumor cells are arranged in a pattern of interlacing fascicles with a prominent nucleus and prominent nucleoli",
        "image_name": "test/test_0328.jpg",
        "answer_type": "OPEN",
        "question_type": "what",
        "Evaluation(1/0)": "        "
    },
    "300327004": {
        "question": "What is present?",
        "ground_truth": "oral",
        "generated_answer": "the histological features of the tumor are those of a well-differentiated adenocarcinoma with a predominantly tubular pattern, with a few small papillary structures and a moderate amount of nuclear pleomorphism",
        "image_name": "test/test_0327.jpg",
        "answer_type": "OPEN",
        "question_type": "what",
        "Evaluation(1/0)": "        "
    },
    "300326000": {
        "question": "Where is this?",
        "ground_truth": "oral",
        "generated_answer": "the image is of a histological section of a human penis, showing the corpus cavernosum and the corpus spongiosum, which are the two cylindrical structures that make up the penis",
        "image_name": "test/test_0326.jpg",
        "answer_type": "OPEN",
        "question_type": "where",
        "Evaluation(1/0)": "        "
    },
    "300322001": {
        "question": "What does this image show?",
        "ground_truth": "incisive canal cyst nasopalatien duct cyst",
        "generated_answer": "the image shows a histological section of a biopsy of the skin of a patient with acute graft-versus-host disease after bone marrow transplantation",
        "image_name": "test/test_0322.jpg",
        "answer_type": "OPEN",
        "question_type": "what",
        "Evaluation(1/0)": "        "
    },
    "300330004": {
        "question": "What is present?",
        "ground_truth": "oral",
        "generated_answer": "the image shows a histopathological slide of a human cervix with a large, well-defined, and homogeneous mass of the cervical stroma, with a few small blood vessels and a few small areas of necrosis",
        "image_name": "test/test_0330.jpg",
        "answer_type": "OPEN",
        "question_type": "what",
        "Evaluation(1/0)": "        "
    },
    "300721000": {
        "question": "Where is this?",
        "ground_truth": "oral",
        "generated_answer": "the image shows a close-up view of the mandibular left first molar region",
        "image_name": "test/test_0721.jpg",
        "answer_type": "OPEN",
        "question_type": "where",
        "Evaluation(1/0)": "        "
    },
    "300723001": {
        "question": "What does this image show?",
        "ground_truth": "recurrent intraoral herpes simplex",
        "generated_answer": "a photograph of the cervix taken during a routine pelvic examination",
        "image_name": "test/test_0723.jpg",
        "answer_type": "OPEN",
        "question_type": "what",
        "Evaluation(1/0)": "        "
    },
    "300710004": {
        "question": "What is present?",
        "ground_truth": "oral",
        "generated_answer": "the image shows a close-up of the tongue of a patient with oral lichen planus",
        "image_name": "test/test_0710.jpg",
        "answer_type": "OPEN",
        "question_type": "what",
        "Evaluation(1/0)": "        "
    },
    "300719000": {
        "question": "Where is this?",
        "ground_truth": "oral",
        "generated_answer": "throat",
        "image_name": "test/test_0719.jpg",
        "answer_type": "OPEN",
        "question_type": "where",
        "Evaluation(1/0)": "        "
    },
    "300718001": {
        "question": "What does this image show?",
        "ground_truth": "leukoplakia",
        "generated_answer": "a 45-year-old man with a history of smoking and alcohol consumption for 20 years, who presented with a painless, ulcerated lesion on the right side of the tongue",
        "image_name": "test/test_0718.jpg",
        "answer_type": "OPEN",
        "question_type": "what",
        "Evaluation(1/0)": "        "
    },
    "300717004": {
        "question": "What is present?",
        "ground_truth": "oral",
        "generated_answer": "a metal stent",
        "image_name": "test/test_0717.jpg",
        "answer_type": "OPEN",
        "question_type": "what",
        "Evaluation(1/0)": "        "
    },
    "300715005": {
        "question": "What does this image show?",
        "ground_truth": "tetracycline induced discoloration",
        "generated_answer": "a panoramic radiograph of the patient's mandible showing a large, multilocular radiolucency in the left mandibular body",
        "image_name": "test/test_0715.jpg",
        "answer_type": "OPEN",
        "question_type": "what",
        "Evaluation(1/0)": "        "
    },
    "300793004": {
        "question": "What is present?",
        "ground_truth": "oral",
        "generated_answer": "xray of the right hand show a fracture of the proximal phalanx of the index finger",
        "image_name": "test/test_0793.jpg",
        "answer_type": "OPEN",
        "question_type": "what",
        "Evaluation(1/0)": "        "
    },
    "300795000": {
        "question": "Where is this?",
        "ground_truth": "oral",
        "generated_answer": "pelvis",
        "image_name": "test/test_0795.jpg",
        "answer_type": "OPEN",
        "question_type": "where",
        "Evaluation(1/0)": "        "
    },
    "300789001": {
        "question": "What does this image show?",
        "ground_truth": "anhidrotic ectodermal dysplasia",
        "generated_answer": "a lateral radiograph of the pelvis showing a large, irregular, calcified mass in the left pelvis",
        "image_name": "test/test_0789.jpg",
        "answer_type": "OPEN",
        "question_type": "what",
        "Evaluation(1/0)": "        "
    },
    "300802003": {
        "question": "What is present?",
        "ground_truth": "pancreas",
        "generated_answer": "egg",
        "image_name": "test/test_0802.jpg",
        "answer_type": "OPEN",
        "question_type": "what",
        "Evaluation(1/0)": "        "
    },
    "300694000": {
        "question": "What does this image show?",
        "ground_truth": "normal pancreas",
        "generated_answer": "the image shows a low power view of a biopsy of a 55-year-old man with a history of a squamous cell carcinoma of the left ear, treated with radiation therapy, who presented with a mass in the left earlobe the biopsy shows a proliferation of squamous epithelium with a few mitotic figures and a few small areas of necrosis",
        "image_name": "test/test_0694.jpg",
        "answer_type": "OPEN",
        "question_type": "what",
        "Evaluation(1/0)": "        "
    },
    "300704004": {
        "question": "Where is this?",
        "ground_truth": "pancreas",
        "generated_answer": "breast",
        "image_name": "test/test_0704.jpg",
        "answer_type": "OPEN",
        "question_type": "where",
        "Evaluation(1/0)": "        "
    },
    "300705000": {
        "question": "What does this image show?",
        "ground_truth": "cystic fibrosis",
        "generated_answer": "the image shows a low power view of a biopsy of a papillary thyroid carcinoma with a follicular pattern of growth the tumor cells are arranged in a follicular pattern with a clear nuclear-cytoplasmic ratio and a moderate amount of cytoplasm the cells are arranged in a papillary pattern with a clear nuclear outline and a moderate amount of nuclear atypia",
        "image_name": "test/test_0705.jpg",
        "answer_type": "OPEN",
        "question_type": "what",
        "Evaluation(1/0)": "        "
    },
    "300701003": {
        "question": "Where is this?",
        "ground_truth": "pancreas",
        "generated_answer": "kidney",
        "image_name": "test/test_0701.jpg",
        "answer_type": "OPEN",
        "question_type": "where",
        "Evaluation(1/0)": "        "
    },
    "300692003": {
        "question": "Where is this?",
        "ground_truth": "pancreas",
        "generated_answer": "the image is of a histologic section of a human colonic mucosa from a patient with ulcerative colitis the image shows a dense infiltrate of lymphocytes and neutrophils in the lamina propria and submucosa, with a few eosinophils scattered throughout the mucosa and submucosa",
        "image_name": "test/test_0692.jpg",
        "answer_type": "OPEN",
        "question_type": "where",
        "Evaluation(1/0)": "        "
    },
    "300693003": {
        "question": "Where is this?",
        "ground_truth": "pancreas",
        "generated_answer": "kidney",
        "image_name": "test/test_0693.jpg",
        "answer_type": "OPEN",
        "question_type": "where",
        "Evaluation(1/0)": "        "
    },
    "300700000": {
        "question": "What does this image show?",
        "ground_truth": "cystadenoma",
        "generated_answer": "the image shows a histological section of a biopsy of the rectal wall of a patient with rectal cancer the section shows a proliferation of malignant epithelial cells with a high nuclear grade and a high mitotic index, which are typical features of rectal cancer",
        "image_name": "test/test_0700.jpg",
        "answer_type": "OPEN",
        "question_type": "what",
        "Evaluation(1/0)": "        "
    },
    "300414001": {
        "question": "How does this image show hilar lymph nodes, nodular sclerosing hodgkins disease and diffuse alveolar damage?",
        "ground_truth": "with hemorrhagic pneumonia",
        "generated_answer": "the image shows hilar lymph nodes, nodular sclerosing hodgkins disease, and diffuse alveolar damage in the lung tissue.",
        "image_name": "test/test_0414.jpg",
        "answer_type": "OPEN",
        "question_type": "how",
        "Evaluation(1/0)": "        "
    },
    "300418003": {
        "question": "What is present?",
        "ground_truth": "respiratory",
        "generated_answer": "a large mass of the right lung",
        "image_name": "test/test_0418.jpg",
        "answer_type": "OPEN",
        "question_type": "what",
        "Evaluation(1/0)": "        "
    },
    "300421006": {
        "question": "Where is this?",
        "ground_truth": "lung",
        "generated_answer": "the image is a photograph of a patient's chest wall showing a large, irregularly shaped, heterogeneous mass with a large amount of bleeding",
        "image_name": "test/test_0421.jpg",
        "answer_type": "OPEN",
        "question_type": "where",
        "Evaluation(1/0)": "        "
    },
    "300423000": {
        "question": "What does this image show?",
        "ground_truth": "lung",
        "generated_answer": "a large tumor of the right thigh",
        "image_name": "test/test_0423.jpg",
        "answer_type": "OPEN",
        "question_type": "what",
        "Evaluation(1/0)": "        "
    },
    "300426002": {
        "question": "Does lesion show lung, bronchopneumonia, cystic fibrosis?",
        "ground_truth": "no",
        "generated_answer": "bronchopneumonia",
        "image_name": "test/test_0426.jpg",
        "answer_type": "CLOSED",
        "question_type": "does",
        "Evaluation(1/0)": "        "
    },
    "300428003": {
        "question": "What is present?",
        "ground_truth": "respiratory",
        "generated_answer": "a large tumor of the right upper extremity",
        "image_name": "test/test_0428.jpg",
        "answer_type": "OPEN",
        "question_type": "what",
        "Evaluation(1/0)": "        "
    },
    "300416004": {
        "question": "Where is this?",
        "ground_truth": "lung",
        "generated_answer": "the image is of a histological section of the human skin",
        "image_name": "test/test_0416.jpg",
        "answer_type": "OPEN",
        "question_type": "where",
        "Evaluation(1/0)": "        "
    },
    "300364002": {
        "question": "What is present?",
        "ground_truth": "respiratory",
        "generated_answer": "the image shows a section of a human epidermis from a patient with psoriasis the epidermis is characterized by a thickened stratum corneum with a large number of keratinocytes in the stratum spinosum and stratum granulosum the cells are arranged in a disorganized pattern with a high nuclear-to-cytoplasmic ratio the cytoplasm is filled with numerous small, round, dark-staining bodies that are consistent with the presence of keratin filaments",
        "image_name": "test/test_0364.jpg",
        "answer_type": "OPEN",
        "question_type": "what",
        "Evaluation(1/0)": "        "
    },
    "300365006": {
        "question": "Where is this?",
        "ground_truth": "lung",
        "generated_answer": "breast",
        "image_name": "test/test_0365.jpg",
        "answer_type": "OPEN",
        "question_type": "where",
        "Evaluation(1/0)": "        "
    },
    "300371000": {
        "question": "What does this image show?",
        "ground_truth": "lung",
        "generated_answer": "the image shows a photomicrograph of a pap smear of a cervical cancer cell",
        "image_name": "test/test_0371.jpg",
        "answer_type": "OPEN",
        "question_type": "what",
        "Evaluation(1/0)": "        "
    },
    "300372000": {
        "question": "What does this image show?",
        "ground_truth": "pleura",
        "generated_answer": "the image shows a histological section of the skin of a patient with a diagnosis of acute graft-versus-host disease after bone marrow transplantation",
        "image_name": "test/test_0372.jpg",
        "answer_type": "OPEN",
        "question_type": "what",
        "Evaluation(1/0)": "        "
    },
    "300372008": {
        "question": "What stain?",
        "ground_truth": "trichrome",
        "generated_answer": "hematoxylin and eosin",
        "image_name": "test/test_0372.jpg",
        "answer_type": "OPEN",
        "question_type": "what",
        "Evaluation(1/0)": "        "
    },
    "300356003": {
        "question": "What is present?",
        "ground_truth": "respiratory",
        "generated_answer": "nuclear staining",
        "image_name": "test/test_0356.jpg",
        "answer_type": "OPEN",
        "question_type": "what",
        "Evaluation(1/0)": "        "
    },
    "300360003": {
        "question": "What stain?",
        "ground_truth": "silver",
        "generated_answer": "h&e",
        "image_name": "test/test_0360.jpg",
        "answer_type": "OPEN",
        "question_type": "what",
        "Evaluation(1/0)": "        "
    },
    "300359003": {
        "question": "What is present?",
        "ground_truth": "respiratory",
        "generated_answer": "the image shows a histological section of a human breast tumor, which is composed of a mixture of epithelial and stromal cells",
        "image_name": "test/test_0359.jpg",
        "answer_type": "OPEN",
        "question_type": "what",
        "Evaluation(1/0)": "        "
    },
    "300839000": {
        "question": "What does this image show?",
        "ground_truth": "verruca vulgaris",
        "generated_answer": "a 30-year-old man with a history of smoking and alcohol abuse presented with a 1-cm \u00d7 1-cm \u00d7 1-cm nodule on the left upper eyelid, which was diagnosed as a basal cell carcinoma",
        "image_name": "test/test_0839.jpg",
        "answer_type": "OPEN",
        "question_type": "what",
        "Evaluation(1/0)": "        "
    },
    "300836000": {
        "question": "What does this image show?",
        "ground_truth": "skin",
        "generated_answer": "a man with extensive burns and severe infection",
        "image_name": "test/test_0836.jpg",
        "answer_type": "OPEN",
        "question_type": "what",
        "Evaluation(1/0)": "        "
    },
    "300841000": {
        "question": "What burn?",
        "ground_truth": "thermal",
        "generated_answer": "skin",
        "image_name": "test/test_0841.jpg",
        "answer_type": "OPEN",
        "question_type": "what",
        "Evaluation(1/0)": "        "
    },
    "300837014": {
        "question": "Where is this?",
        "ground_truth": "skin",
        "generated_answer": "leg",
        "image_name": "test/test_0837.jpg",
        "answer_type": "OPEN",
        "question_type": "where",
        "Evaluation(1/0)": "        "
    },
    "300833006": {
        "question": "Where is this?",
        "ground_truth": "skin",
        "generated_answer": "on the skin",
        "image_name": "test/test_0833.jpg",
        "answer_type": "OPEN",
        "question_type": "where",
        "Evaluation(1/0)": "        "
    },
    "300835007": {
        "question": "Where is this?",
        "ground_truth": "skin",
        "generated_answer": "this is a photograph of the patient's legs taken in the emergency room",
        "image_name": "test/test_0835.jpg",
        "answer_type": "OPEN",
        "question_type": "where",
        "Evaluation(1/0)": "        "
    },
    "300829000": {
        "question": "What does this image show?",
        "ground_truth": "white skin close-up view quite good",
        "generated_answer": "a close-up of the right thigh of a 14-year-old boy with a history of recurrent fever and petechiae, who was diagnosed with acute myeloid leukemia",
        "image_name": "test/test_0829.jpg",
        "answer_type": "OPEN",
        "question_type": "what",
        "Evaluation(1/0)": "        "
    },
    "300895003": {
        "question": "What is present?",
        "ground_truth": "sporotrichosis",
        "generated_answer": "the image shows a photomicrograph of a histopathological section of a human breast tumor stained with hematoxylin and eosin the tumor cells are arranged in a haphazard pattern with irregular nuclear outlines and prominent nucleoli",
        "image_name": "test/test_0895.jpg",
        "answer_type": "OPEN",
        "question_type": "what",
        "Evaluation(1/0)": "        "
    },
    "300658004": {
        "question": "Where is this?",
        "ground_truth": "thorax",
        "generated_answer": "this is a mri scan of the right thigh showing the tumor",
        "image_name": "test/test_0658.jpg",
        "answer_type": "OPEN",
        "question_type": "where",
        "Evaluation(1/0)": "        "
    },
    "300656007": {
        "question": "What is present?",
        "ground_truth": "emphysema",
        "generated_answer": "the image shows a large tumor of the right thigh",
        "image_name": "test/test_0656.jpg",
        "answer_type": "OPEN",
        "question_type": "what",
        "Evaluation(1/0)": "        "
    },
    "300660002": {
        "question": "Where is this?",
        "ground_truth": "thorax",
        "generated_answer": "this is a photograph of a patient with a large tumor of the right upper extremity",
        "image_name": "test/test_0660.jpg",
        "answer_type": "OPEN",
        "question_type": "where",
        "Evaluation(1/0)": "        "
    },
    "300544011": {
        "question": "How is kidneys in situ with other organs removed  demonstration of size of kidneys ?",
        "ground_truth": "dramatic",
        "generated_answer": "the kidneys are in situ and demonstrate their size",
        "image_name": "test/test_0544.jpg",
        "answer_type": "OPEN",
        "question_type": "how",
        "Evaluation(1/0)": "        "
    },
    "300551006": {
        "question": "What is present?",
        "ground_truth": "sarcoidosis",
        "generated_answer": "the image shows a close-up of the right upper arm of a male patient with a large, irregularly shaped, and ulcerated mass on the upper arm",
        "image_name": "test/test_0551.jpg",
        "answer_type": "OPEN",
        "question_type": "what",
        "Evaluation(1/0)": "        "
    },
    "300634000": {
        "question": "What does this image show?",
        "ground_truth": "kidney",
        "generated_answer": "the image shows a histopathological section of a human colonic mucosa from a patient with ulcerative colitis the mucosa is characterized by a thickened epithelium with a prominent lamina propria and a dense infiltrate of lymphocytes and eosinophils",
        "image_name": "test/test_0634.jpg",
        "answer_type": "OPEN",
        "question_type": "what",
        "Evaluation(1/0)": "        "
    },
    "300633002": {
        "question": "Where is this?",
        "ground_truth": "urinary",
        "generated_answer": "the image is of a histologic section of a human breast tumor, showing a proliferation of epithelial cells with nuclear atypia and mitotic figures",
        "image_name": "test/test_0633.jpg",
        "answer_type": "OPEN",
        "question_type": "where",
        "Evaluation(1/0)": "        "
    },
    "300632003": {
        "question": "Where is this?",
        "ground_truth": "urinary",
        "generated_answer": "breast",
        "image_name": "test/test_0632.jpg",
        "answer_type": "OPEN",
        "question_type": "where",
        "Evaluation(1/0)": "        "
    },
    "300644003": {
        "question": "Where is this?",
        "ground_truth": "urinary",
        "generated_answer": "the image is of a histological section of a human colonic tumor",
        "image_name": "test/test_0644.jpg",
        "answer_type": "OPEN",
        "question_type": "where",
        "Evaluation(1/0)": "        "
    },
    "300642003": {
        "question": "Where is this?",
        "ground_truth": "urinary",
        "generated_answer": "breast",
        "image_name": "test/test_0642.jpg",
        "answer_type": "OPEN",
        "question_type": "where",
        "Evaluation(1/0)": "        "
    },
    "300647007": {
        "question": "Where is this?",
        "ground_truth": "urinary",
        "generated_answer": "skin",
        "image_name": "test/test_0647.jpg",
        "answer_type": "OPEN",
        "question_type": "where",
        "Evaluation(1/0)": "        "
    },
    "300637000": {
        "question": "What does this image show?",
        "ground_truth": "kidney",
        "generated_answer": "the image shows a photomicrograph of a section of a human colonic mucosa from a patient with ulcerative colitis the mucosa is characterized by a thickened epithelium with a prominent lamina propria and a prominent subepithelial infiltrate of lymphocytes and eosinophils",
        "image_name": "test/test_0637.jpg",
        "answer_type": "OPEN",
        "question_type": "what",
        "Evaluation(1/0)": "        "
    },
    "300643002": {
        "question": "Where is this?",
        "ground_truth": "urinary",
        "generated_answer": "breast",
        "image_name": "test/test_0643.jpg",
        "answer_type": "OPEN",
        "question_type": "where",
        "Evaluation(1/0)": "        "
    },
    "300651002": {
        "question": "What is present?",
        "ground_truth": "cytomegalovirus",
        "generated_answer": "nuclear staining",
        "image_name": "test/test_0651.jpg",
        "answer_type": "OPEN",
        "question_type": "what",
        "Evaluation(1/0)": "        "
    },
    "300648006": {
        "question": "Where is this?",
        "ground_truth": "urinary",
        "generated_answer": "breast",
        "image_name": "test/test_0648.jpg",
        "answer_type": "OPEN",
        "question_type": "where",
        "Evaluation(1/0)": "        "
    },
    "300167001": {
        "question": "How are the histone subunits charged?",
        "ground_truth": "positively charged",
        "generated_answer": "the histone subunits are positively charged",
        "image_name": "test/test_0167.jpg",
        "answer_type": "OPEN",
        "question_type": "how",
        "Evaluation(1/0)": "        "
    },
    "300253000": {
        "question": "What are shown?",
        "ground_truth": "apoptotic cells in colonic epithelium",
        "generated_answer": "the image shows a photomicrograph of a section of a human breast tumor stained with hematoxylin and eosin the tumor cells are arranged in a solid pattern with a moderate amount of cytoplasm and a prominent nucleus with a prominent nucleolus",
        "image_name": "test/test_0253.jpg",
        "answer_type": "OPEN",
        "question_type": "what",
        "Evaluation(1/0)": "        "
    },
    "300148001": {
        "question": "What does typical tuberculous granuloma show?",
        "ground_truth": "an area of central necrosis",
        "generated_answer": "typical tuberculous granuloma shows a central area of necrosis surrounded by a ring of epithelioid cells with a halo of lymphocytes",
        "image_name": "test/test_0148.jpg",
        "answer_type": "OPEN",
        "question_type": "what",
        "Evaluation(1/0)": "        "
    },
    "300202004": {
        "question": "What are super-imposed on advanced atherosclerotic lesions of the more proximal aorta (left side of photograph)?",
        "ground_truth": "friable mural thrombi",
        "generated_answer": "atherosclerotic lesions",
        "image_name": "test/test_0202.jpg",
        "answer_type": "OPEN",
        "question_type": "what",
        "Evaluation(1/0)": "        "
    },
    "300118000": {
        "question": "What are heaped up within the sinuses of Valsalva?",
        "ground_truth": "nodular masses of calcium",
        "generated_answer": "blood",
        "image_name": "test/test_0118.jpg",
        "answer_type": "OPEN",
        "question_type": "what",
        "Evaluation(1/0)": "        "
    },
    "300118008": {
        "question": "One cusp has a partial fusion at whose center ?",
        "ground_truth": "its",
        "generated_answer": "the center",
        "image_name": "test/test_0118.jpg",
        "answer_type": "OPEN",
        "question_type": "one",
        "Evaluation(1/0)": "        "
    },
    "300212002": {
        "question": "What are positive for the stem cell marker CD34 and the myeloid lineage specific markers CD33 and CD15 subset?",
        "ground_truth": "tumour cells",
        "generated_answer": "the cells are positive for the stem cell marker cd34 and the myeloid lineage specific markers cd33 and cd15",
        "image_name": "test/test_0212.jpg",
        "answer_type": "OPEN",
        "question_type": "what",
        "Evaluation(1/0)": "        "
    },
    "300190004": {
        "question": "What are seen at this stage,  associated with regeneration and repair?",
        "ground_truth": "numerous reactive type ii pneumocytes",
        "generated_answer": "at this stage, the epithelial cells are actively proliferating and differentiating, and the basement membrane is being re-established.",
        "image_name": "test/test_0190.jpg",
        "answer_type": "OPEN",
        "question_type": "what",
        "Evaluation(1/0)": "        "
    },
    "300041000": {
        "question": "What is infiltrated by macrophages and fibroblasts?",
        "ground_truth": "fibromyxoid masses",
        "generated_answer": "dermis",
        "image_name": "test/test_0041.jpg",
        "answer_type": "OPEN",
        "question_type": "what",
        "Evaluation(1/0)": "        "
    },
    "300040001": {
        "question": "What are the alveoli filled with?",
        "ground_truth": "a characteristic foamy acellular exudate",
        "generated_answer": "blood",
        "image_name": "test/test_0040.jpg",
        "answer_type": "OPEN",
        "question_type": "what",
        "Evaluation(1/0)": "        "
    },
    "300300001": {
        "question": "What do only a few areas of pale squamous mucosa remain within?",
        "ground_truth": "the predominantly metaplastic",
        "generated_answer": "the tongue",
        "image_name": "test/test_0300.jpg",
        "answer_type": "OPEN",
        "question_type": "what",
        "Evaluation(1/0)": "        "
    },
    "300284003": {
        "question": "What contain amyloid derived from calcitonin molecules secreted by the neoplastic cells?",
        "ground_truth": "medullary carcinoma tumors",
        "generated_answer": "amyloidoma",
        "image_name": "test/test_0284.jpg",
        "answer_type": "OPEN",
        "question_type": "what",
        "Evaluation(1/0)": "        "
    },
    "300037000": {
        "question": "What shows minimal variation in nuclear size and occasional follicle formation?",
        "ground_truth": "high-power detail",
        "generated_answer": "follicular dysplasia",
        "image_name": "test/test_0037.jpg",
        "answer_type": "OPEN",
        "question_type": "what",
        "Evaluation(1/0)": "        "
    },
    "300160012": {
        "question": "What was from a patient with ACTH-dependent Cushing syndrome,  in whom both adrenal glands were diffusely hyperplastic?",
        "ground_truth": "the adnormal gland",
        "generated_answer": "a patient with acth-dependent cushing syndrome, in whom both adrenal glands were diffusely hyperplastic",
        "image_name": "test/test_0160.jpg",
        "answer_type": "OPEN",
        "question_type": "what",
        "Evaluation(1/0)": "        "
    },
    "300151001": {
        "question": "What is the aneurysmal bone cyst with blood-filled cystic space surrounded by?",
        "ground_truth": "a fibrous wall containing proliferating fibroblasts",
        "generated_answer": "periosteal reaction",
        "image_name": "test/test_0151.jpg",
        "answer_type": "OPEN",
        "question_type": "what",
        "Evaluation(1/0)": "        "
    },
    "300204006": {
        "question": "How is a normal axon with a long thick dark myelin internode flanked?",
        "ground_truth": "by nodes of ranvier",
        "generated_answer": "by two short thin dark myelin internodes",
        "image_name": "test/test_0204.jpg",
        "answer_type": "OPEN",
        "question_type": "how",
        "Evaluation(1/0)": "        "
    },
    "300241001": {
        "question": "Under what conditions do clusters of fibers appear that all share the same fiber type?",
        "ground_truth": "with ongoing denervation and reinnervation",
        "generated_answer": "when the same type of fibers are derived from the same type of stem cells",
        "image_name": "test/test_0241.jpg",
        "answer_type": "OPEN",
        "question_type": "under",
        "Evaluation(1/0)": "        "
    },
    "300282002": {
        "question": "What are distended with cytoplasmic vacuoles while the interstitial vasculature is compressed?",
        "ground_truth": "tubular epithelial cells is compressed",
        "generated_answer": "the cytoplasm of the cells is distended with cytoplasmic vacuoles while the interstitial vasculature is compressed",
        "image_name": "test/test_0282.jpg",
        "answer_type": "OPEN",
        "question_type": "what",
        "Evaluation(1/0)": "        "
    },
    "300014001": {
        "question": "What is cell necrosis identified by?",
        "ground_truth": "homogeneous",
        "generated_answer": "cell necrosis is identified by the presence of a large number of dead cells in the tissue or organ, which may be accompanied by inflammation and the presence of inflammatory cells, such as neutrophils and macrophages",
        "image_name": "test/test_0014.jpg",
        "answer_type": "OPEN",
        "question_type": "what",
        "Evaluation(1/0)": "        "
    },
    "300225002": {
        "question": "Where is the affected area?",
        "ground_truth": "on right",
        "generated_answer": "the affected area is the skin",
        "image_name": "test/test_0225.jpg",
        "answer_type": "OPEN",
        "question_type": "where",
        "Evaluation(1/0)": "        "
    },
    "300154001": {
        "question": "What has the nucleus clumped?",
        "ground_truth": "chromatin",
        "generated_answer": "nucleus",
        "image_name": "test/test_0154.jpg",
        "answer_type": "OPEN",
        "question_type": "what",
        "Evaluation(1/0)": "        "
    },
    "300108003": {
        "question": "What is part of the endocervical mucosa lined by?",
        "ground_truth": "normal columnar epithelium",
        "generated_answer": "epithelium",
        "image_name": "test/test_0108.jpg",
        "answer_type": "OPEN",
        "question_type": "what",
        "Evaluation(1/0)": "        "
    },
    "300134001": {
        "question": "How many strands does the particle have?",
        "ground_truth": "two",
        "generated_answer": "1",
        "image_name": "test/test_0134.jpg",
        "answer_type": "OPEN",
        "question_type": "how",
        "Evaluation(1/0)": "        "
    },
    "300231007": {
        "question": "What does p-component have?",
        "ground_truth": "pentagonal or doughnut profile",
        "generated_answer": "p-component has a hydrophobic tail",
        "image_name": "test/test_0231.jpg",
        "answer_type": "OPEN",
        "question_type": "what",
        "Evaluation(1/0)": "        "
    },
    "300188000": {
        "question": "What are seen mainly in the glomerular capillary tuft?",
        "ground_truth": "the amyloid deposits",
        "generated_answer": "the glomerular capillary tuft is composed of a single layer of podocytes, which are specialized epithelial cells that form a tight barrier between the glomerular capillary and the bowman's space fig 1",
        "image_name": "test/test_0188.jpg",
        "answer_type": "OPEN",
        "question_type": "what",
        "Evaluation(1/0)": "        "
    },
    "300188008": {
        "question": "Where are the deposits producing atrophic tubules present?",
        "ground_truth": "peritubular connective tissue",
        "generated_answer": "in the cytoplasm",
        "image_name": "test/test_0188.jpg",
        "answer_type": "OPEN",
        "question_type": "where",
        "Evaluation(1/0)": "        "
    },
    "300210005": {
        "question": "What does  congo red staining show?",
        "ground_truth": "congophilia which under polarising microscopy",
        "generated_answer": "congo red staining shows the presence of collagen fibers in the tumor tissue",
        "image_name": "test/test_0210.jpg",
        "answer_type": "OPEN",
        "question_type": "what",
        "Evaluation(1/0)": "        "
    },
    "300230002": {
        "question": "Is mechanisms involved in the pathogenesis of cardiac oedema?",
        "ground_truth": "yes",
        "generated_answer": "the pathogenesis of cardiac oedema is multifactorial and involves the following mechanisms: 1) increased intravascular volume 2) increased intra-thoracic pressure 3) increased pericardial pressure 4) increased pericardial effusion 5) increased cardiac output 6) increased cardiac filling pressure 7) increased cardiac contractility 8) increased cardiac output 9) increased cardiac filling pressure 10) increased cardiac contractility",
        "image_name": "test/test_0230.jpg",
        "answer_type": "CLOSED",
        "question_type": "is",
        "Evaluation(1/0)": "        "
    },
    "300252000": {
        "question": "What shows ghostal veoli filled with blood?",
        "ground_truth": "infarcted area",
        "generated_answer": "the image shows ghostal veoli filled with blood",
        "image_name": "test/test_0252.jpg",
        "answer_type": "OPEN",
        "question_type": "what",
        "Evaluation(1/0)": "        "
    },
    "300297004": {
        "question": "Where is acute inflammatory infiltrate at?",
        "ground_truth": "the periphery of the infarct",
        "generated_answer": "perineum",
        "image_name": "test/test_0297.jpg",
        "answer_type": "OPEN",
        "question_type": "where",
        "Evaluation(1/0)": "        "
    },
    "300153000": {
        "question": "Are there non-caseating epithelioid cell granulomas which have paucity of lymphocytes?",
        "ground_truth": "yes",
        "generated_answer": "a 40-year-old man with a history of hiv infection and a history of smoking for 20 years presented with a 2-month history of a painless, slowly enlarging mass in the right inguinal region a biopsy of the mass revealed a non-caseating epithelioid cell granuloma with a paucity of lymphocytes, which was consistent with a diagnosis of lymphocytic colitis",
        "image_name": "test/test_0153.jpg",
        "answer_type": "CLOSED",
        "question_type": "are",
        "Evaluation(1/0)": "        "
    },
    "300236003": {
        "question": "What are filled with blood clot?",
        "ground_truth": "the open wound",
        "generated_answer": "a and b the arteries and veins are filled with blood clot",
        "image_name": "test/test_0236.jpg",
        "answer_type": "OPEN",
        "question_type": "what",
        "Evaluation(1/0)": "        "
    },
    "300126001": {
        "question": "What are viral rna genome as well as reverse transcriptase released into?",
        "ground_truth": "the cytosol",
        "generated_answer": "cytoplasm",
        "image_name": "test/test_0126.jpg",
        "answer_type": "OPEN",
        "question_type": "what",
        "Evaluation(1/0)": "        "
    },
    "300309001": {
        "question": "What is classification of chromosomes based on?",
        "ground_truth": "size and location centromere",
        "generated_answer": "chromosomes are classified based on their number and structure",
        "image_name": "test/test_0309.jpg",
        "answer_type": "OPEN",
        "question_type": "what",
        "Evaluation(1/0)": "        "
    },
    "300254000": {
        "question": "What is there?",
        "ground_truth": "moderate microcytosis and hypochromia",
        "generated_answer": "the nucleus of the cell is irregularly shaped and contains multiple nucleoli",
        "image_name": "test/test_0254.jpg",
        "answer_type": "OPEN",
        "question_type": "what",
        "Evaluation(1/0)": "        "
    },
    "300307002": {
        "question": "What result in defect in anchoring of lipid bilayer of the membrane to the underlying cytoskeleton?",
        "ground_truth": "mutations in membrane proteins-alpha-spectrin",
        "generated_answer": "defect in anchoring of lipid bilayer of the membrane to the underlying cytoskeleton",
        "image_name": "test/test_0307.jpg",
        "answer_type": "OPEN",
        "question_type": "what",
        "Evaluation(1/0)": "        "
    },
    "300307010": {
        "question": "Do these rigid spherical cells lose their cell membrane further during passage through the spleen?",
        "ground_truth": "yes",
        "generated_answer": "the spleen is a specialized organ that filters the blood and removes pathogens, damaged red blood cells, and other foreign substances from the circulation fig 10 10 fig 10 2",
        "image_name": "test/test_0307.jpg",
        "answer_type": "CLOSED",
        "question_type": "do",
        "Evaluation(1/0)": "        "
    },
    "300307018": {
        "question": "When do d lose their cell membrane further?",
        "ground_truth": "during passage through the spleen",
        "generated_answer": "d lose their cell membrane further when they are released from the cell membrane by the enzyme lysosome-associated membrane protein lamp-1, which is a protein that is involved in the endocytosis of d and their subsequent degradation in the lysosome fig 1",
        "image_name": "test/test_0307.jpg",
        "answer_type": "OPEN",
        "question_type": "when",
        "Evaluation(1/0)": "        "
    },
    "300228001": {
        "question": "What does the tumour show?",
        "ground_truth": "uniform cells having high mitotic rate",
        "generated_answer": "the tumour shows a high-grade malignant neoplasm with a high mitotic index and a high nuclear grade",
        "image_name": "test/test_0228.jpg",
        "answer_type": "OPEN",
        "question_type": "what",
        "Evaluation(1/0)": "        "
    },
    "300110000": {
        "question": "There is narrowing of the lumen of coronary due to fully developed atheromatous plaque which has dystrophic calcification in whose core ?",
        "ground_truth": "its",
        "generated_answer": "atheromatous plaque",
        "image_name": "test/test_0110.jpg",
        "answer_type": "OPEN",
        "question_type": "there",
        "Evaluation(1/0)": "        "
    },
    "300213000": {
        "question": "What is increased?",
        "ground_truth": "weight of the heart",
        "generated_answer": "size",
        "image_name": "test/test_0213.jpg",
        "answer_type": "OPEN",
        "question_type": "what",
        "Evaluation(1/0)": "        "
    },
    "300156001": {
        "question": "What are shown as seen from the left ventricular surface?",
        "ground_truth": "vegetations on aortic valve",
        "generated_answer": "the left ventricular surface is shown in red, and the right ventricular surface is shown in blue the left ventricular surface is shown in red, and the right ventricular surface is shown in blue",
        "image_name": "test/test_0156.jpg",
        "answer_type": "OPEN",
        "question_type": "what",
        "Evaluation(1/0)": "        "
    },
    "300062000": {
        "question": "What are lined by cuboidal to tall columnar and mucin-secreting tumour cells with papillary growth pattern?",
        "ground_truth": "alveolar walls",
        "generated_answer": "mucinous adenocarcinoma",
        "image_name": "test/test_0062.jpg",
        "answer_type": "OPEN",
        "question_type": "what",
        "Evaluation(1/0)": "        "
    },
    "300262001": {
        "question": "What are the spores present in?",
        "ground_truth": "sporangia as well as intermingled in the inflammatory cell infiltrate",
        "generated_answer": "the image shows the spores of the fungus asclepias speciosa in a section of the stem of the host plant, asclepias curassavica, which is commonly known as milkweed the spores are visible as small, round, dark bodies within the cytoplasm of the plant cells",
        "image_name": "test/test_0262.jpg",
        "answer_type": "OPEN",
        "question_type": "what",
        "Evaluation(1/0)": "        "
    },
    "300007001": {
        "question": "Where is a partly formed unerupted tooth seen in?",
        "ground_truth": "wall",
        "generated_answer": "dental pulp",
        "image_name": "test/test_0007.jpg",
        "answer_type": "OPEN",
        "question_type": "where",
        "Evaluation(1/0)": "        "
    },
    "300028002": {
        "question": "What contains necrotic debris?",
        "ground_truth": "lumen",
        "generated_answer": "wound",
        "image_name": "test/test_0028.jpg",
        "answer_type": "OPEN",
        "question_type": "what",
        "Evaluation(1/0)": "        "
    },
    "300220004": {
        "question": "What does the mucosa in the infarcted area show?",
        "ground_truth": "coagulative necrosis and submucosal haemorrhages",
        "generated_answer": "edema",
        "image_name": "test/test_0220.jpg",
        "answer_type": "OPEN",
        "question_type": "what",
        "Evaluation(1/0)": "        "
    },
    "300182001": {
        "question": "Where is the specimen of small intestine shown?",
        "ground_truth": "in longitudinal section",
        "generated_answer": "the specimen of small intestine is shown in the image",
        "image_name": "test/test_0182.jpg",
        "answer_type": "OPEN",
        "question_type": "where",
        "Evaluation(1/0)": "        "
    },
    "300182009": {
        "question": "What does luminal surface of longitudinal cut section show?",
        "ground_truth": "segment of thickened wall with narrow lumen",
        "generated_answer": "the luminal surface of a longitudinal cut section of the esophagus shows the smooth muscle layer, the submucosa, and the mucosa",
        "image_name": "test/test_0182.jpg",
        "answer_type": "OPEN",
        "question_type": "what",
        "Evaluation(1/0)": "        "
    },
    "300197002": {
        "question": "Does the external surface of small intestine show stricture and a lymph node in section having caseation necrosiss?",
        "ground_truth": "yes",
        "generated_answer": "a, b, c histopathological findings of the small intestine and lymph node in a case of caseation necrosis a, b, c histopathological findings of the small intestine and lymph node in a case of caseation necrosis a, b, c histopathological findings of the small intestine and lymph node in a case of caseation necrosis a, b, c histopathological findings of the small intestine show a thickened wall with a focal stricture and a lymph node in the mesenteric fatty tissue shows a caseation necrosis",
        "image_name": "test/test_0197.jpg",
        "answer_type": "CLOSED",
        "question_type": "does",
        "Evaluation(1/0)": "        "
    },
    "300197010": {
        "question": "Is the wall of intestine in the area of narrowed lumen thickened?",
        "ground_truth": "yes",
        "generated_answer": "a, b, c histological sections of the intestine of a 12-week-old male rat, showing the intestinal wall thickened in the area of narrowed lumen, and the intestinal wall thinned in the area of normal lumen",
        "image_name": "test/test_0197.jpg",
        "answer_type": "CLOSED",
        "question_type": "is",
        "Evaluation(1/0)": "        "
    },
    "300199000": {
        "question": "What are the predominant histologic changes?",
        "ground_truth": "variable degree of necrosis of hepatocytes",
        "generated_answer": "the predominant histologic changes are those of a chronic inflammatory process with a predominant infiltrate of lymphocytes, monocytes, and neutrophils, with a few eosinophils and macrophages, and a few multinucleated giant cells fig 1",
        "image_name": "test/test_0199.jpg",
        "answer_type": "OPEN",
        "question_type": "what",
        "Evaluation(1/0)": "        "
    },
    "300183000": {
        "question": "Reticulin framework left out in whose place , high lighted by reticulin stain ?",
        "ground_truth": "their",
        "generated_answer": "fig 1",
        "image_name": "test/test_0183.jpg",
        "answer_type": "OPEN",
        "question_type": "reticulin",
        "Evaluation(1/0)": "        "
    },
    "300123006": {
        "question": "What does inbox in the right photomicrograph show?",
        "ground_truth": "a scolex with a row of hooklets",
        "generated_answer": "the nucleus of the nucleated cell",
        "image_name": "test/test_0123.jpg",
        "answer_type": "OPEN",
        "question_type": "what",
        "Evaluation(1/0)": "        "
    },
    "300246000": {
        "question": "What is there of epithelium-lined spaces into the gallbladder wall in an area?",
        "ground_truth": "penetration",
        "generated_answer": "the epithelium-lined spaces into the gallbladder wall in an area are called bile ducts",
        "image_name": "test/test_0246.jpg",
        "answer_type": "OPEN",
        "question_type": "what",
        "Evaluation(1/0)": "        "
    },
    "300060005": {
        "question": "What are the tubules surrounded by?",
        "ground_truth": "abundant fibrous tissue and chronic interstitial inflammatory reaction",
        "generated_answer": "blood vessels",
        "image_name": "test/test_0060.jpg",
        "answer_type": "OPEN",
        "question_type": "what",
        "Evaluation(1/0)": "        "
    },
    "300249002": {
        "question": "Is infarcted area predominance of small round to spindled sarcomatoid tumour cells?",
        "ground_truth": "no",
        "generated_answer": "a",
        "image_name": "test/test_0249.jpg",
        "answer_type": "CLOSED",
        "question_type": "is",
        "Evaluation(1/0)": "        "
    },
    "300287000": {
        "question": "What shows a very large multilocular cyst without papillae?",
        "ground_truth": "cut surface",
        "generated_answer": "the cyst",
        "image_name": "test/test_0287.jpg",
        "answer_type": "OPEN",
        "question_type": "what",
        "Evaluation(1/0)": "        "
    },
    "300076000": {
        "question": "Microscopy shows characteristic lining of the cyst wall by epidermis and whose appendages ?",
        "ground_truth": "its",
        "generated_answer": "a histopathology of a cystic lesion of the skin showing epidermis and its appendages b microscopy of the cyst wall showing epidermis and its appendages",
        "image_name": "test/test_0076.jpg",
        "answer_type": "OPEN",
        "question_type": "microscopy",
        "Evaluation(1/0)": "        "
    },
    "300005000": {
        "question": "What is there in terminal ducts?",
        "ground_truth": "mild epithelial hyperplasia",
        "generated_answer": "terminal ducts are the dilated ends of the collecting ducts that drain into the renal pelvis fig 1",
        "image_name": "test/test_0005.jpg",
        "answer_type": "OPEN",
        "question_type": "what",
        "Evaluation(1/0)": "        "
    },
    "300242005": {
        "question": "What does Cut surface show?",
        "ground_truth": "a grey white firm tumour extending irregularly into adjacent breast parenchyma",
        "generated_answer": "cut surface of the tumor show a well demarcate mass with a yellowish white color",
        "image_name": "test/test_0242.jpg",
        "answer_type": "OPEN",
        "question_type": "what",
        "Evaluation(1/0)": "        "
    },
    "300170000": {
        "question": "What shows trabeculae with osteoclastic activity at the margins?",
        "ground_truth": "trabecular bone forming the marrow space",
        "generated_answer": "the red arrow",
        "image_name": "test/test_0170.jpg",
        "answer_type": "OPEN",
        "question_type": "what",
        "Evaluation(1/0)": "        "
    },
    "300036004": {
        "question": "What shows PAS positive tumour cells in perivascular location?",
        "ground_truth": "inbox in the right photomicrograph",
        "generated_answer": "a",
        "image_name": "test/test_0036.jpg",
        "answer_type": "OPEN",
        "question_type": "what",
        "Evaluation(1/0)": "        "
    },
    "300067004": {
        "question": "What are also seen?",
        "ground_truth": "a few mitotic figures",
        "generated_answer": "the epithelial cells are cuboidal and have a distinctive apical cytoplasmic projection that is often referred to as a \u201cbrush border\u201d figure 1",
        "image_name": "test/test_0067.jpg",
        "answer_type": "OPEN",
        "question_type": "what",
        "Evaluation(1/0)": "        "
    },
    "300012001": {
        "question": "What do the cells have?",
        "ground_truth": "features of both syncytial and fibroblastic type and form whorled appearance",
        "generated_answer": "the cells have a distinctive appearance with a large nucleus and a prominent nucleolus, and they are arranged in a haphazard pattern",
        "image_name": "test/test_0012.jpg",
        "answer_type": "OPEN",
        "question_type": "what",
        "Evaluation(1/0)": "        "
    },
    "300066001": {
        "question": "What does lower part of the image show?",
        "ground_truth": "a separate encapsulated gelatinous mass",
        "generated_answer": "the lower part of the image shows the tumor",
        "image_name": "test/test_0066.jpg",
        "answer_type": "OPEN",
        "question_type": "what",
        "Evaluation(1/0)": "        "
    },
    "300476005": {
        "question": "What is present?",
        "ground_truth": "carcinomatosis",
        "generated_answer": "the image shows a large mass of the right lower abdomen",
        "image_name": "test/test_0476.jpg",
        "answer_type": "OPEN",
        "question_type": "what",
        "Evaluation(1/0)": "        "
    },
    "300477002": {
        "question": "What is present?",
        "ground_truth": "abdomen",
        "generated_answer": "a large mass of the right lower quadrant of the abdomen",
        "image_name": "test/test_0477.jpg",
        "answer_type": "OPEN",
        "question_type": "what",
        "Evaluation(1/0)": "        "
    },
    "300477010": {
        "question": "What is present ?",
        "ground_truth": "situs inversus",
        "generated_answer": "a large mass of the right lower quadrant of the abdomen",
        "image_name": "test/test_0477.jpg",
        "answer_type": "OPEN",
        "question_type": "what",
        "Evaluation(1/0)": "        "
    },
    "300478007": {
        "question": "What is present?",
        "ground_truth": "abdomen",
        "generated_answer": "glass tube",
        "image_name": "test/test_0478.jpg",
        "answer_type": "OPEN",
        "question_type": "what",
        "Evaluation(1/0)": "        "
    },
    "300478015": {
        "question": "What does case of peritonitis slide illustrate?",
        "ground_truth": "pus from the peritoneal cavity",
        "generated_answer": "peritonitis",
        "image_name": "test/test_0478.jpg",
        "answer_type": "OPEN",
        "question_type": "what",
        "Evaluation(1/0)": "        "
    },
    "300480021": {
        "question": "How does opened muscle psoa natural color large ovoid  sarcoma ?",
        "ground_truth": "typical",
        "generated_answer": "opened muscle psoa natural color large ovoid sarcoma",
        "image_name": "test/test_0480.jpg",
        "answer_type": "OPEN",
        "question_type": "how",
        "Evaluation(1/0)": "        "
    },
    "300481015": {
        "question": "What is present ?",
        "ground_truth": "retroperitoneum",
        "generated_answer": "a large mass of the right breast",
        "image_name": "test/test_0481.jpg",
        "answer_type": "OPEN",
        "question_type": "what",
        "Evaluation(1/0)": "        "
    },
    "300479014": {
        "question": "What is present ?",
        "ground_truth": "abdomen",
        "generated_answer": "a large mass of fatty tissue",
        "image_name": "test/test_0479.jpg",
        "answer_type": "OPEN",
        "question_type": "what",
        "Evaluation(1/0)": "        "
    },
    "300482008": {
        "question": "What is present?",
        "ground_truth": "metastatic carcinoma",
        "generated_answer": "liver",
        "image_name": "test/test_0482.jpg",
        "answer_type": "OPEN",
        "question_type": "what",
        "Evaluation(1/0)": "        "
    },
    "300844000": {
        "question": "What removed shows size of organs quite well and renal facies?",
        "ground_truth": "opened dysmorphic body with all except kidneys",
        "generated_answer": "the image shows the size of organs quite well and the renal facies",
        "image_name": "test/test_0844.jpg",
        "answer_type": "OPEN",
        "question_type": "what",
        "Evaluation(1/0)": "        "
    },
    "300844008": {
        "question": "What is opened dysmorphic body with all organs except kidneys removed?",
        "ground_truth": "shows size of quite well and renal facies",
        "generated_answer": "abdomen",
        "image_name": "test/test_0844.jpg",
        "answer_type": "OPEN",
        "question_type": "what",
        "Evaluation(1/0)": "        "
    },
    "300849000": {
        "question": "What does this image show?",
        "ground_truth": "posterior view open cord",
        "generated_answer": "a 3-day-old baby with a large, well-defined, red, and smooth mass on the right side of the neck",
        "image_name": "test/test_0849.jpg",
        "answer_type": "OPEN",
        "question_type": "what",
        "Evaluation(1/0)": "        "
    },
    "300857006": {
        "question": "What is present ?",
        "ground_truth": "anencephaly",
        "generated_answer": "a baby with a large head and a large body",
        "image_name": "test/test_0857.jpg",
        "answer_type": "OPEN",
        "question_type": "what",
        "Evaluation(1/0)": "        "
    },
    "300856004": {
        "question": "What is present ?",
        "ground_truth": "conjoined twins cephalothoracopagus janiceps",
        "generated_answer": "a newborn baby",
        "image_name": "test/test_0856.jpg",
        "answer_type": "OPEN",
        "question_type": "what",
        "Evaluation(1/0)": "        "
    },
    "300848007": {
        "question": "What is the best photo to illustrate this case externally ?",
        "ground_truth": "this",
        "generated_answer": "this is the best photo to illustrate this case externally",
        "image_name": "test/test_0848.jpg",
        "answer_type": "OPEN",
        "question_type": "what",
        "Evaluation(1/0)": "        "
    },
    "300851000": {
        "question": "What does this image show?",
        "ground_truth": "lateral view of head typical example",
        "generated_answer": "a close-up of the patient's face showing the severely ulcerated tongue and lips",
        "image_name": "test/test_0851.jpg",
        "answer_type": "OPEN",
        "question_type": "what",
        "Evaluation(1/0)": "        "
    },
    "300984002": {
        "question": "What does this image show?",
        "ground_truth": "micro low mag h&e would have to get protocol to determine where section was taken",
        "generated_answer": "the image shows a photomicrograph of a section of a human breast tumor stained with hematoxylin and eosin the tumor cells are arranged in a haphazard pattern with irregular nuclear outlines and prominent nucleoli",
        "image_name": "test/test_0984.jpg",
        "answer_type": "OPEN",
        "question_type": "what",
        "Evaluation(1/0)": "        "
    },
    "300554000": {
        "question": "What does this image show?",
        "ground_truth": "skin",
        "generated_answer": "a man with extensive burns on his face and neck",
        "image_name": "test/test_0554.jpg",
        "answer_type": "OPEN",
        "question_type": "what",
        "Evaluation(1/0)": "        "
    },
    "300496010": {
        "question": "Where is this area in the body?",
        "ground_truth": "breast",
        "generated_answer": "abdomen",
        "image_name": "test/test_0496.jpg",
        "answer_type": "OPEN",
        "question_type": "where",
        "Evaluation(1/0)": "        "
    },
    "300607005": {
        "question": "What is present?",
        "ground_truth": "intraductal papillomatosis with apocrine metaplasia",
        "generated_answer": "the tumor cells are arranged in a solid pattern with a few mitoses",
        "image_name": "test/test_0607.jpg",
        "answer_type": "OPEN",
        "question_type": "what",
        "Evaluation(1/0)": "        "
    },
    "300609001": {
        "question": "How does this image show excellent invasive tumor?",
        "ground_truth": "with marked desmoplastic reaction",
        "generated_answer": "the image shows a well-differentiated adenocarcinoma with a high nuclear grade, which is a hallmark of invasive tumor",
        "image_name": "test/test_0609.jpg",
        "answer_type": "OPEN",
        "question_type": "how",
        "Evaluation(1/0)": "        "
    },
    "300608000": {
        "question": "What does this image show?",
        "ground_truth": "metastatic choriocarcinoma with extensive vascularization",
        "generated_answer": "the image shows a histological section of a human breast tumor, which is composed of a mixture of epithelial and stromal cells.",
        "image_name": "test/test_0608.jpg",
        "answer_type": "OPEN",
        "question_type": "what",
        "Evaluation(1/0)": "        "
    },
    "300559003": {
        "question": "What is present?",
        "ground_truth": "cardiovascular",
        "generated_answer": "the arteries of the arm",
        "image_name": "test/test_0559.jpg",
        "answer_type": "OPEN",
        "question_type": "what",
        "Evaluation(1/0)": "        "
    },
    "300560003": {
        "question": "What is present?",
        "ground_truth": "cardiovascular",
        "generated_answer": "the heart",
        "image_name": "test/test_0560.jpg",
        "answer_type": "OPEN",
        "question_type": "what",
        "Evaluation(1/0)": "        "
    },
    "300491003": {
        "question": "What is present?",
        "ground_truth": "cardiovascular",
        "generated_answer": "mitochondria",
        "image_name": "test/test_0491.jpg",
        "answer_type": "OPEN",
        "question_type": "what",
        "Evaluation(1/0)": "        "
    },
    "300494003": {
        "question": "What is present?",
        "ground_truth": "cardiovascular",
        "generated_answer": "microtubules",
        "image_name": "test/test_0494.jpg",
        "answer_type": "OPEN",
        "question_type": "what",
        "Evaluation(1/0)": "        "
    },
    "300492003": {
        "question": "What is present?",
        "ground_truth": "vasculature",
        "generated_answer": "the image shows the distribution of the myelinated axons in the optic nerve of a rat the axons are arranged in a longitudinal manner and are surrounded by a myelin sheath the myelin sheath is composed of a single layer of myelinated axons and is continuous with the myelin sheath of the optic nerve",
        "image_name": "test/test_0492.jpg",
        "answer_type": "OPEN",
        "question_type": "what",
        "Evaluation(1/0)": "        "
    },
    "300492011": {
        "question": "What is present ?",
        "ground_truth": "vasculature",
        "generated_answer": "the image shows the ultrastructure of the axon of a neuron in the cerebral cortex of a rat brain the axon is surrounded by a myelin sheath, which is composed of a layer of compacted myelinated axons and a layer of compacted myelinated axons and a layer of compacted myelinated axons and a layer of compacted myelinated axons and a layer of compacted myelinated axons and a layer of compacted myelinated axons and a layer of compacted myelinated axons and a layer of compacted myelinated axons and a layer of compacted myelinated axons and a layer of compacted myelinated axons and a layer of compacted myelinated axons and a layer of compacted myelinated axons and a layer of compacted myelinated axons and a layer of compacted myelinated axons and a layer of compacted myelinated axons and a layer of compacted myelinated axons and a layer of compacted myelinated axons and a layer of compacted myelinated axons and a layer of compacted myelinated axons and a layer of compacted myelinated axons and a layer of compacted myelinated axons and a layer of compacted myelinated axons and a layer of compacted myelinated axons and a layer of",
        "image_name": "test/test_0492.jpg",
        "answer_type": "OPEN",
        "question_type": "what",
        "Evaluation(1/0)": "        "
    },
    "300484003": {
        "question": "What is present?",
        "ground_truth": "cardiovascular",
        "generated_answer": "the cytoplasm of the cells is filled with numerous small, electron-dense bodies, which are probably the mitochondria fig 10",
        "image_name": "test/test_0484.jpg",
        "answer_type": "OPEN",
        "question_type": "what",
        "Evaluation(1/0)": "        "
    },
    "300484011": {
        "question": "Is intraductal papillomatosis present?",
        "ground_truth": "no",
        "generated_answer": "the papillary structures are not clearly visible in the image, but the presence of intraductal papillomatosis is suggested by the presence of a few small, irregularly shaped, darkly stained structures in the lumen of the ducts, which are not present in the control figure 1b",
        "image_name": "test/test_0484.jpg",
        "answer_type": "CLOSED",
        "question_type": "is",
        "Evaluation(1/0)": "        "
    },
    "300495003": {
        "question": "What is present?",
        "ground_truth": "cardiovascular",
        "generated_answer": "the nucleus",
        "image_name": "test/test_0495.jpg",
        "answer_type": "OPEN",
        "question_type": "what",
        "Evaluation(1/0)": "        "
    },
    "300490003": {
        "question": "What is present?",
        "ground_truth": "cardiovascular",
        "generated_answer": "the image shows the myocardium of the left ventricle of a rat heart in the early stages of hypertrophy the myocardium is thicker than in the normal rat heart and the fibers are more numerous and larger in diameter the fibers are arranged in a more compact and parallel pattern",
        "image_name": "test/test_0490.jpg",
        "answer_type": "OPEN",
        "question_type": "what",
        "Evaluation(1/0)": "        "
    },
    "300489000": {
        "question": "What does this image show?",
        "ground_truth": "fibroblasts in adventitia of monkey basilar artery",
        "generated_answer": "the image shows a section of a mouse kidney, stained with hematoxylin and eosin, showing the renal cortex and medulla the renal cortex is composed of a single layer of cuboidal cells, with a distinct basement membrane between the cells the renal medulla is composed of a single layer of cuboidal cells, with a distinct basement membrane between the cells the cells are arranged in a sinusoidal pattern, with a central hilum the image shows a few small, round, dark-staining structures, which are likely to be blood vessels",
        "image_name": "test/test_0489.jpg",
        "answer_type": "OPEN",
        "question_type": "what",
        "Evaluation(1/0)": "        "
    },
    "300489008": {
        "question": "Where is this?",
        "ground_truth": "vasculature",
        "generated_answer": "in the cytoplasm of a neuron",
        "image_name": "test/test_0489.jpg",
        "answer_type": "OPEN",
        "question_type": "where",
        "Evaluation(1/0)": "        "
    },
    "300488012": {
        "question": "Where is this?",
        "ground_truth": "vasculature",
        "generated_answer": "in a human breast tumor",
        "image_name": "test/test_0488.jpg",
        "answer_type": "OPEN",
        "question_type": "where",
        "Evaluation(1/0)": "        "
    },
    "300486004": {
        "question": "What is present?",
        "ground_truth": "cardiovascular",
        "generated_answer": "nuclear envelope",
        "image_name": "test/test_0486.jpg",
        "answer_type": "OPEN",
        "question_type": "what",
        "Evaluation(1/0)": "        "
    },
    "300487003": {
        "question": "What is present?",
        "ground_truth": "chronic ischemia",
        "generated_answer": "the image shows a photomicrograph of a section of a rat liver, stained with hematoxylin and eosin, showing numerous small, round, hyaline, eosinophilic bodies scattered throughout the liver parenchyma",
        "image_name": "test/test_0487.jpg",
        "answer_type": "OPEN",
        "question_type": "what",
        "Evaluation(1/0)": "        "
    },
    "300485000": {
        "question": "What does this image show?",
        "ground_truth": "chagas disease",
        "generated_answer": "electron micrograph of a 3d-printed titanium alloy implant with a rough surface",
        "image_name": "test/test_0485.jpg",
        "answer_type": "OPEN",
        "question_type": "what",
        "Evaluation(1/0)": "        "
    },
    "300882000": {
        "question": "What does this image show?",
        "ground_truth": "normal aortic valve",
        "generated_answer": "a large mass of the right breast",
        "image_name": "test/test_0882.jpg",
        "answer_type": "OPEN",
        "question_type": "what",
        "Evaluation(1/0)": "        "
    },
    "300886000": {
        "question": "What does this image show?",
        "ground_truth": "normal duct in postmenopausal woman",
        "generated_answer": "a large mass of the right ventricle of the heart",
        "image_name": "test/test_0886.jpg",
        "answer_type": "OPEN",
        "question_type": "what",
        "Evaluation(1/0)": "        "
    },
    "300877001": {
        "question": "What is present?",
        "ground_truth": "cardiovascular",
        "generated_answer": "a mass of the right thigh",
        "image_name": "test/test_0877.jpg",
        "answer_type": "OPEN",
        "question_type": "what",
        "Evaluation(1/0)": "        "
    },
    "300869004": {
        "question": "What is present?",
        "ground_truth": "cardiovascular",
        "generated_answer": "the image shows a close-up of the left side of the neck of a 3-year-old male child who was involved in a motor vehicle accident the image shows the extent of the soft tissue injury to the left side of the neck, including the skin, subcutaneous tissue, and muscles",
        "image_name": "test/test_0869.jpg",
        "answer_type": "OPEN",
        "question_type": "what",
        "Evaluation(1/0)": "        "
    },
    "300872003": {
        "question": "What is present?",
        "ground_truth": "cardiovascular",
        "generated_answer": "the image shows the surgical excision of the tumor",
        "image_name": "test/test_0872.jpg",
        "answer_type": "OPEN",
        "question_type": "what",
        "Evaluation(1/0)": "        "
    },
    "300864000": {
        "question": "What does this image show?",
        "ground_truth": "coronary artery atherosclerosis",
        "generated_answer": "the image shows a series of 10 sections of the femur of a 10-year-old male domestic pig, showing the bone's internal structure",
        "image_name": "test/test_0864.jpg",
        "answer_type": "OPEN",
        "question_type": "what",
        "Evaluation(1/0)": "        "
    },
    "300864008": {
        "question": "What is present ?",
        "ground_truth": "vasculature",
        "generated_answer": "the image shows three pieces of a human femur",
        "image_name": "test/test_0864.jpg",
        "answer_type": "OPEN",
        "question_type": "what",
        "Evaluation(1/0)": "        "
    },
    "300879003": {
        "question": "What is present?",
        "ground_truth": "cardiovascular",
        "generated_answer": "a mass of tissue",
        "image_name": "test/test_0879.jpg",
        "answer_type": "OPEN",
        "question_type": "what",
        "Evaluation(1/0)": "        "
    },
    "300876003": {
        "question": "What is present?",
        "ground_truth": "cardiovascular",
        "generated_answer": "a large mass of tissue",
        "image_name": "test/test_0876.jpg",
        "answer_type": "OPEN",
        "question_type": "what",
        "Evaluation(1/0)": "        "
    },
    "300867003": {
        "question": "What is present?",
        "ground_truth": "cardiovascular",
        "generated_answer": "the image shows a close-up of the right breast of a 35-year-old woman with a history of radiation therapy for breast cancer the skin is thickened and has a scaly appearance, with a number of small, irregular, dark red nodules scattered throughout the breast",
        "image_name": "test/test_0867.jpg",
        "answer_type": "OPEN",
        "question_type": "what",
        "Evaluation(1/0)": "        "
    },
    "300874000": {
        "question": "What is present?",
        "ground_truth": "cardiovascular",
        "generated_answer": "a large mass of tissue",
        "image_name": "test/test_0874.jpg",
        "answer_type": "OPEN",
        "question_type": "what",
        "Evaluation(1/0)": "        "
    },
    "300866000": {
        "question": "What does this image show?",
        "ground_truth": "amyloidosis",
        "generated_answer": "the image shows the surgical specimen of the right inguinal hernia",
        "image_name": "test/test_0866.jpg",
        "answer_type": "OPEN",
        "question_type": "what",
        "Evaluation(1/0)": "        "
    },
    "300871000": {
        "question": "What does this image show?",
        "ground_truth": "abdominal aorta",
        "generated_answer": "a large, well-circumscribed, homogeneous, and lobulated mass with a smooth surface and a well-defined margin",
        "image_name": "test/test_0871.jpg",
        "answer_type": "OPEN",
        "question_type": "what",
        "Evaluation(1/0)": "        "
    },
    "300971000": {
        "question": "What does this image show?",
        "ground_truth": "heart",
        "generated_answer": "the image shows a section of the skin of a patient with a diagnosis of scleroderma, showing a characteristic pattern of collagen deposition in the dermis, with a thickened, wavy, and irregular collagen banding pattern",
        "image_name": "test/test_0971.jpg",
        "answer_type": "OPEN",
        "question_type": "what",
        "Evaluation(1/0)": "        "
    },
    "300972000": {
        "question": "What does this image show?",
        "ground_truth": "heart",
        "generated_answer": "the image shows a histological section of a biopsy of the skin of a patient with acute graft-versus-host disease after bone marrow transplantation the section shows a dense infiltrate of lymphocytes with a predominance of small lymphocytes and a few larger cells with a high nuclear-to-cytoplasmic ratio, consistent with acute graft-versus-host disease",
        "image_name": "test/test_0972.jpg",
        "answer_type": "OPEN",
        "question_type": "what",
        "Evaluation(1/0)": "        "
    },
    "300979012": {
        "question": "What is present ?",
        "ground_truth": "cardiovascular",
        "generated_answer": "the image shows a histological section of the skin of a 10-day-old rat",
        "image_name": "test/test_0979.jpg",
        "answer_type": "OPEN",
        "question_type": "what",
        "Evaluation(1/0)": "        "
    },
    "300978013": {
        "question": "What is present ?",
        "ground_truth": "vasculature",
        "generated_answer": "the image shows a histological section of a human cervix with a large amount of blood in the lumen of the cervix",
        "image_name": "test/test_0978.jpg",
        "answer_type": "OPEN",
        "question_type": "what",
        "Evaluation(1/0)": "        "
    },
    "300981006": {
        "question": "Where is this in?",
        "ground_truth": "in heart",
        "generated_answer": "breast",
        "image_name": "test/test_0981.jpg",
        "answer_type": "OPEN",
        "question_type": "where",
        "Evaluation(1/0)": "        "
    },
    "300977006": {
        "question": "Where is this in?",
        "ground_truth": "in heart",
        "generated_answer": "rectum",
        "image_name": "test/test_0977.jpg",
        "answer_type": "OPEN",
        "question_type": "where",
        "Evaluation(1/0)": "        "
    },
    "300973006": {
        "question": "What is present?",
        "ground_truth": "vasculature",
        "generated_answer": "the image shows a section of a breast biopsy specimen from a patient with invasive ductal carcinoma the tumor cells are arranged in a ductal pattern with a prominent apical hyalinized area and a clear cytoplasm the tumor cells are positive for estrogen receptor and progesterone receptor",
        "image_name": "test/test_0973.jpg",
        "answer_type": "OPEN",
        "question_type": "what",
        "Evaluation(1/0)": "        "
    },
    "300969010": {
        "question": "What is present ?",
        "ground_truth": "cardiovascular",
        "generated_answer": "the image shows a section of the skin of a patient with a history of chronic exposure to the sun, showing a characteristic appearance of solar elastosis, characterized by a yellowish-pink discoloration of the dermis, with a fine reticular pattern of collagen fibers, and a loss of elasticity",
        "image_name": "test/test_0969.jpg",
        "answer_type": "OPEN",
        "question_type": "what",
        "Evaluation(1/0)": "        "
    },
    "300964006": {
        "question": "What is present?",
        "ground_truth": "vasculature",
        "generated_answer": "the image shows a section of a human breast tumor stained with hematoxylin and eosin the tumor is composed of a mixture of epithelial and myoepithelial cells, with the epithelial cells showing a clear cytoplasm and the myoepithelial cells showing a more eosinophilic cytoplasm the tumor cells are arranged in a haphazard pattern, with some cells showing a clear nuclear outline and others showing a more diffuse nuclear outline",
        "image_name": "test/test_0964.jpg",
        "answer_type": "OPEN",
        "question_type": "what",
        "Evaluation(1/0)": "        "
    },
    "300965010": {
        "question": "What is present ?",
        "ground_truth": "cardiovascular",
        "generated_answer": "the image shows a histological section of a human vulva with a large, well-circumscribed, and invasive tumor in the labia majora",
        "image_name": "test/test_0965.jpg",
        "answer_type": "OPEN",
        "question_type": "what",
        "Evaluation(1/0)": "        "
    },
    "300963006": {
        "question": "Where is this in?",
        "ground_truth": "in heart",
        "generated_answer": "breast",
        "image_name": "test/test_0963.jpg",
        "answer_type": "OPEN",
        "question_type": "where",
        "Evaluation(1/0)": "        "
    },
    "300974009": {
        "question": "Where is this from?",
        "ground_truth": "vasculature",
        "generated_answer": "figure 10",
        "image_name": "test/test_0974.jpg",
        "answer_type": "OPEN",
        "question_type": "where",
        "Evaluation(1/0)": "        "
    },
    "300967009": {
        "question": "Where is this from?",
        "ground_truth": "vasculature",
        "generated_answer": "breast",
        "image_name": "test/test_0967.jpg",
        "answer_type": "OPEN",
        "question_type": "where",
        "Evaluation(1/0)": "        "
    },
    "300975009": {
        "question": "Where is this from?",
        "ground_truth": "vasculature",
        "generated_answer": "skin",
        "image_name": "test/test_0975.jpg",
        "answer_type": "OPEN",
        "question_type": "where",
        "Evaluation(1/0)": "        "
    },
    "300987013": {
        "question": "Where is this from?",
        "ground_truth": "vasculature",
        "generated_answer": "breast",
        "image_name": "test/test_0987.jpg",
        "answer_type": "OPEN",
        "question_type": "where",
        "Evaluation(1/0)": "        "
    },
    "300988003": {
        "question": "What spotted fever, immunoperoxidase staining vessels for rickettsia rickettsii?",
        "ground_truth": "rocky mountain",
        "generated_answer": "rickettsia rickettsii",
        "image_name": "test/test_0988.jpg",
        "answer_type": "OPEN",
        "question_type": "what",
        "Evaluation(1/0)": "        "
    },
    "300989017": {
        "question": "What is present ?",
        "ground_truth": "vasculature",
        "generated_answer": "nuclear staining",
        "image_name": "test/test_0989.jpg",
        "answer_type": "OPEN",
        "question_type": "what",
        "Evaluation(1/0)": "        "
    },
    "300861015": {
        "question": "What is present ?",
        "ground_truth": "cardiovascular",
        "generated_answer": "the image shows the arteriovenous malformation of the left upper limb",
        "image_name": "test/test_0861.jpg",
        "answer_type": "OPEN",
        "question_type": "what",
        "Evaluation(1/0)": "        "
    },
    "300860004": {
        "question": "What is present?",
        "ground_truth": "cardiovascular",
        "generated_answer": "aortic arch",
        "image_name": "test/test_0860.jpg",
        "answer_type": "OPEN",
        "question_type": "what",
        "Evaluation(1/0)": "        "
    },
    "300860012": {
        "question": "What is present ?",
        "ground_truth": "angiogram",
        "generated_answer": "aortic arch",
        "image_name": "test/test_0860.jpg",
        "answer_type": "OPEN",
        "question_type": "what",
        "Evaluation(1/0)": "        "
    },
    "300513003": {
        "question": "What is embryo-fetus?",
        "ground_truth": "fetus present",
        "generated_answer": "embryo-fetus",
        "image_name": "test/test_0513.jpg",
        "answer_type": "OPEN",
        "question_type": "what",
        "Evaluation(1/0)": "        "
    },
    "300439002": {
        "question": "What is present?",
        "ground_truth": "endocrine",
        "generated_answer": "the image shows two large, round, and well-defined tumors in the right and left sides of the image, respectively",
        "image_name": "test/test_0439.jpg",
        "answer_type": "OPEN",
        "question_type": "what",
        "Evaluation(1/0)": "        "
    },
    "300446004": {
        "question": "Where does this belong to?",
        "ground_truth": "endocrine system",
        "generated_answer": "bone",
        "image_name": "test/test_0446.jpg",
        "answer_type": "OPEN",
        "question_type": "where",
        "Evaluation(1/0)": "        "
    },
    "300444006": {
        "question": "Where does this belong to?",
        "ground_truth": "endocrine system",
        "generated_answer": "liver",
        "image_name": "test/test_0444.jpg",
        "answer_type": "OPEN",
        "question_type": "where",
        "Evaluation(1/0)": "        "
    },
    "300457006": {
        "question": "Where does this belong to?",
        "ground_truth": "endocrine system",
        "generated_answer": "human",
        "image_name": "test/test_0457.jpg",
        "answer_type": "OPEN",
        "question_type": "where",
        "Evaluation(1/0)": "        "
    },
    "300451006": {
        "question": "Where does this belong to?",
        "ground_truth": "endocrine system",
        "generated_answer": "figure 1",
        "image_name": "test/test_0451.jpg",
        "answer_type": "OPEN",
        "question_type": "where",
        "Evaluation(1/0)": "        "
    },
    "300449006": {
        "question": "Where does this belong to?",
        "ground_truth": "endocrine system",
        "generated_answer": "figure 1",
        "image_name": "test/test_0449.jpg",
        "answer_type": "OPEN",
        "question_type": "where",
        "Evaluation(1/0)": "        "
    },
    "300453006": {
        "question": "Where does this belong to?",
        "ground_truth": "endocrine system",
        "generated_answer": "liver",
        "image_name": "test/test_0453.jpg",
        "answer_type": "OPEN",
        "question_type": "where",
        "Evaluation(1/0)": "        "
    },
    "300456006": {
        "question": "Where does this belong to?",
        "ground_truth": "endocrine system",
        "generated_answer": "human",
        "image_name": "test/test_0456.jpg",
        "answer_type": "OPEN",
        "question_type": "where",
        "Evaluation(1/0)": "        "
    },
    "300442006": {
        "question": "Where does this belong to?",
        "ground_truth": "endocrine system",
        "generated_answer": "human",
        "image_name": "test/test_0442.jpg",
        "answer_type": "OPEN",
        "question_type": "where",
        "Evaluation(1/0)": "        "
    },
    "300448006": {
        "question": "Where does this belong to?",
        "ground_truth": "endocrine system",
        "generated_answer": "human",
        "image_name": "test/test_0448.jpg",
        "answer_type": "OPEN",
        "question_type": "where",
        "Evaluation(1/0)": "        "
    },
    "300440006": {
        "question": "Where does this belong to?",
        "ground_truth": "endocrine system",
        "generated_answer": "human",
        "image_name": "test/test_0440.jpg",
        "answer_type": "OPEN",
        "question_type": "where",
        "Evaluation(1/0)": "        "
    },
    "300443006": {
        "question": "Where does this belong to?",
        "ground_truth": "endocrine system",
        "generated_answer": "foot",
        "image_name": "test/test_0443.jpg",
        "answer_type": "OPEN",
        "question_type": "where",
        "Evaluation(1/0)": "        "
    },
    "300455006": {
        "question": "Where does this belong to?",
        "ground_truth": "endocrine system",
        "generated_answer": "figure 1",
        "image_name": "test/test_0455.jpg",
        "answer_type": "OPEN",
        "question_type": "where",
        "Evaluation(1/0)": "        "
    },
    "300445006": {
        "question": "Where does this belong to?",
        "ground_truth": "endocrine system",
        "generated_answer": "penis",
        "image_name": "test/test_0445.jpg",
        "answer_type": "OPEN",
        "question_type": "where",
        "Evaluation(1/0)": "        "
    },
    "300450006": {
        "question": "What is present ?",
        "ground_truth": "endocrine",
        "generated_answer": "tumor",
        "image_name": "test/test_0450.jpg",
        "answer_type": "OPEN",
        "question_type": "what",
        "Evaluation(1/0)": "        "
    },
    "300454012": {
        "question": "What is present ?",
        "ground_truth": "endocrine",
        "generated_answer": "a pair of human feet",
        "image_name": "test/test_0454.jpg",
        "answer_type": "OPEN",
        "question_type": "what",
        "Evaluation(1/0)": "        "
    },
    "300452013": {
        "question": "What is present ?",
        "ground_truth": "endocrine",
        "generated_answer": "a specimen of the hand of a human",
        "image_name": "test/test_0452.jpg",
        "answer_type": "OPEN",
        "question_type": "what",
        "Evaluation(1/0)": "        "
    },
    "300441013": {
        "question": "What is present ?",
        "ground_truth": "endocrine",
        "generated_answer": "a mass of tissue",
        "image_name": "test/test_0441.jpg",
        "answer_type": "OPEN",
        "question_type": "what",
        "Evaluation(1/0)": "        "
    },
    "300461005": {
        "question": "What is fibrotic lesion said?",
        "ground_truth": "to be undifferentiated carcinoma had metastases to lungs",
        "generated_answer": "fibrotic lesion",
        "image_name": "test/test_0461.jpg",
        "answer_type": "OPEN",
        "question_type": "what",
        "Evaluation(1/0)": "        "
    },
    "300461021": {
        "question": "What had colon carcinoma ?",
        "ground_truth": "section through thyroid and trachea",
        "generated_answer": "colon",
        "image_name": "test/test_0461.jpg",
        "answer_type": "OPEN",
        "question_type": "what",
        "Evaluation(1/0)": "        "
    },
    "300459000": {
        "question": "What does this image show?",
        "ground_truth": "fixed tissue nice close-up of moderate size cortical nodule or adenoma",
        "generated_answer": "a histopathological slide of a tumor",
        "image_name": "test/test_0459.jpg",
        "answer_type": "OPEN",
        "question_type": "what",
        "Evaluation(1/0)": "        "
    },
    "300459008": {
        "question": "What is present ?",
        "ground_truth": "adrenal",
        "generated_answer": "tumor",
        "image_name": "test/test_0459.jpg",
        "answer_type": "OPEN",
        "question_type": "what",
        "Evaluation(1/0)": "        "
    },
    "300437007": {
        "question": "What is present?",
        "ground_truth": "endocrine",
        "generated_answer": "a mass of tissue with a rough surface",
        "image_name": "test/test_0437.jpg",
        "answer_type": "OPEN",
        "question_type": "what",
        "Evaluation(1/0)": "        "
    },
    "300437015": {
        "question": "What had fixed tissue hemorrhage hematoma in left adrenal of premature 30 week gestation gram infant lesion ruptured causing ?",
        "ground_truth": "ruptured 20 ml hemoperitoneum unusual",
        "generated_answer": "hemorrhage",
        "image_name": "test/test_0437.jpg",
        "answer_type": "OPEN",
        "question_type": "what",
        "Evaluation(1/0)": "        "
    },
    "300460009": {
        "question": "What is present?",
        "ground_truth": "hemorrhage associated with placental abruption",
        "generated_answer": "a 10 cm x 8 cm x 3 cm mass",
        "image_name": "test/test_0460.jpg",
        "answer_type": "OPEN",
        "question_type": "what",
        "Evaluation(1/0)": "        "
    },
    "300458001": {
        "question": "What is close-up tumor well?",
        "ground_truth": "tumor shown",
        "generated_answer": "tumor",
        "image_name": "test/test_0458.jpg",
        "answer_type": "OPEN",
        "question_type": "what",
        "Evaluation(1/0)": "        "
    },
    "300458025": {
        "question": "What is present ?",
        "ground_truth": "metastatic carcinoma oat cell",
        "generated_answer": "a mass",
        "image_name": "test/test_0458.jpg",
        "answer_type": "OPEN",
        "question_type": "what",
        "Evaluation(1/0)": "        "
    },
    "300564006": {
        "question": "Where is this part in the figure?",
        "ground_truth": "endocrine system",
        "generated_answer": "1",
        "image_name": "test/test_0564.jpg",
        "answer_type": "OPEN",
        "question_type": "where",
        "Evaluation(1/0)": "        "
    },
    "300562006": {
        "question": "Where is this part in the figure?",
        "ground_truth": "endocrine system",
        "generated_answer": "1",
        "image_name": "test/test_0562.jpg",
        "answer_type": "OPEN",
        "question_type": "where",
        "Evaluation(1/0)": "        "
    },
    "300575013": {
        "question": "Where is this part in the figure?",
        "ground_truth": "endocrine system",
        "generated_answer": "1",
        "image_name": "test/test_0575.jpg",
        "answer_type": "OPEN",
        "question_type": "where",
        "Evaluation(1/0)": "        "
    },
    "300574018": {
        "question": "What is present ?",
        "ground_truth": "pituitary",
        "generated_answer": "the image shows a histological section of a human breast tumor with a high-grade ductal carcinoma in situ",
        "image_name": "test/test_0574.jpg",
        "answer_type": "OPEN",
        "question_type": "what",
        "Evaluation(1/0)": "        "
    },
    "300571006": {
        "question": "What is present?",
        "ground_truth": "adrenal",
        "generated_answer": "the image shows a section of a breast tumor stained with hematoxylin and eosin the tumor cells are arranged in a solid pattern with a few mitoses the tumor cells are small and have a round nucleus with a prominent nucleolus the cytoplasm is scanty and the cell membrane is irregular",
        "image_name": "test/test_0571.jpg",
        "answer_type": "OPEN",
        "question_type": "what",
        "Evaluation(1/0)": "        "
    },
    "300571014": {
        "question": "What is present ?",
        "ground_truth": "adrenal",
        "generated_answer": "the image shows a section of a breast tumor that is composed of a mixture of epithelial and stromal cells the epithelial cells are arranged in a ductal pattern and are positive for estrogen receptor the stromal cells are positive for vimentin and negative for estrogen receptor",
        "image_name": "test/test_0571.jpg",
        "answer_type": "OPEN",
        "question_type": "what",
        "Evaluation(1/0)": "        "
    },
    "300578014": {
        "question": "What is present ?",
        "ground_truth": "endocrine",
        "generated_answer": "the image shows a histological section of a biopsy of the skin of a patient with acute graft-versus-host disease after bone marrow transplantation the section shows a dense infiltrate of lymphocytes and histiocytes in the dermis and subcutaneous tissue",
        "image_name": "test/test_0578.jpg",
        "answer_type": "OPEN",
        "question_type": "what",
        "Evaluation(1/0)": "        "
    },
    "300582000": {
        "question": "What is present?",
        "ground_truth": "endocrine",
        "generated_answer": "nuclear pleomorphism",
        "image_name": "test/test_0582.jpg",
        "answer_type": "OPEN",
        "question_type": "what",
        "Evaluation(1/0)": "        "
    },
    "300570003": {
        "question": "Was pus in test tube empty case of type i diabetes with pituitectomy for retinal lesions 9 years?",
        "ground_truth": "no",
        "generated_answer": "the histological picture of the pituitary gland shows a hyperplastic pituitary gland with a large number of small, round, polygonal cells with a high nuclear-cytoplasmic ratio and a moderate amount of eosinophilic cytoplasm",
        "image_name": "test/test_0570.jpg",
        "answer_type": "CLOSED",
        "question_type": "was",
        "Evaluation(1/0)": "        "
    },
    "300570011": {
        "question": "What was empty case of type i diabetes with pituitectomy for retinal lesions 9 years ?",
        "ground_truth": "section through pituitary stalk showing what remains sella",
        "generated_answer": "pituitary adenoma",
        "image_name": "test/test_0570.jpg",
        "answer_type": "OPEN",
        "question_type": "what",
        "Evaluation(1/0)": "        "
    },
    "300568012": {
        "question": "Where is this part in the figure?",
        "ground_truth": "endocrine system",
        "generated_answer": "1",
        "image_name": "test/test_0568.jpg",
        "answer_type": "OPEN",
        "question_type": "where",
        "Evaluation(1/0)": "        "
    },
    "300569004": {
        "question": "Where is this part in the figure?",
        "ground_truth": "endocrine system",
        "generated_answer": "1",
        "image_name": "test/test_0569.jpg",
        "answer_type": "OPEN",
        "question_type": "where",
        "Evaluation(1/0)": "        "
    },
    "300620006": {
        "question": "What streptococcus a scepticemia in a patient with scleroderma who was on high dose steroids ?",
        "ground_truth": "necrosis of distal finger panniculitis and fascitis",
        "generated_answer": "streptococcus a scepticemia in a patient with scleroderma who was on high dose steroids",
        "image_name": "test/test_0620.jpg",
        "answer_type": "OPEN",
        "question_type": "what",
        "Evaluation(1/0)": "        "
    },
    "300617006": {
        "question": "What is present?",
        "ground_truth": "feet",
        "generated_answer": "a foot with a large ulcerated lesion",
        "image_name": "test/test_0617.jpg",
        "answer_type": "OPEN",
        "question_type": "what",
        "Evaluation(1/0)": "        "
    },
    "300614003": {
        "question": "What are present?",
        "ground_truth": "extremities",
        "generated_answer": "a burned foot",
        "image_name": "test/test_0614.jpg",
        "answer_type": "OPEN",
        "question_type": "what",
        "Evaluation(1/0)": "        "
    },
    "300611000": {
        "question": "What are too short?",
        "ground_truth": "renal polycystic disease legs",
        "generated_answer": "legs",
        "image_name": "test/test_0611.jpg",
        "answer_type": "OPEN",
        "question_type": "what",
        "Evaluation(1/0)": "        "
    },
    "300611016": {
        "question": "What is present?",
        "ground_truth": "six digits",
        "generated_answer": "a baby with conjoined twins",
        "image_name": "test/test_0611.jpg",
        "answer_type": "OPEN",
        "question_type": "what",
        "Evaluation(1/0)": "        "
    },
    "300613007": {
        "question": "What is present?",
        "ground_truth": "dysplastic",
        "generated_answer": "a needle",
        "image_name": "test/test_0613.jpg",
        "answer_type": "OPEN",
        "question_type": "what",
        "Evaluation(1/0)": "        "
    },
    "300627009": {
        "question": "What are present ?",
        "ground_truth": "extremities",
        "generated_answer": "the image shows the hands of a man with multiple tumors on the fingers and thumbs",
        "image_name": "test/test_0627.jpg",
        "answer_type": "OPEN",
        "question_type": "what",
        "Evaluation(1/0)": "        "
    },
    "300624002": {
        "question": "What are present?",
        "ground_truth": "extremities",
        "generated_answer": "a foot",
        "image_name": "test/test_0624.jpg",
        "answer_type": "OPEN",
        "question_type": "what",
        "Evaluation(1/0)": "        "
    },
    "300615000": {
        "question": "What shows clubbing?",
        "ground_truth": "this great toe",
        "generated_answer": "clubbing",
        "image_name": "test/test_0615.jpg",
        "answer_type": "OPEN",
        "question_type": "what",
        "Evaluation(1/0)": "        "
    },
    "300612011": {
        "question": "What is present ?",
        "ground_truth": "pulmonary osteoarthropathy",
        "generated_answer": "hand",
        "image_name": "test/test_0612.jpg",
        "answer_type": "OPEN",
        "question_type": "what",
        "Evaluation(1/0)": "        "
    },
    "300629006": {
        "question": "What are present ?",
        "ground_truth": "extremities",
        "generated_answer": "the image shows a newborn baby with a large tumor on the right side of the neck",
        "image_name": "test/test_0629.jpg",
        "answer_type": "OPEN",
        "question_type": "what",
        "Evaluation(1/0)": "        "
    },
    "300628006": {
        "question": "What is present?",
        "ground_truth": "hand",
        "generated_answer": "black tape",
        "image_name": "test/test_0628.jpg",
        "answer_type": "OPEN",
        "question_type": "what",
        "Evaluation(1/0)": "        "
    },
    "300628014": {
        "question": "What are present ?",
        "ground_truth": "extremities",
        "generated_answer": "a black square and a finger",
        "image_name": "test/test_0628.jpg",
        "answer_type": "OPEN",
        "question_type": "what",
        "Evaluation(1/0)": "        "
    },
    "300590009": {
        "question": "Where does this part belong to?",
        "ground_truth": "female reproductive system",
        "generated_answer": "penis",
        "image_name": "test/test_0590.jpg",
        "answer_type": "OPEN",
        "question_type": "where",
        "Evaluation(1/0)": "        "
    },
    "300600000": {
        "question": "How many cm does this image show cut surface lesion 76yobf?",
        "ground_truth": "4",
        "generated_answer": "10",
        "image_name": "test/test_0600.jpg",
        "answer_type": "OPEN",
        "question_type": "how",
        "Evaluation(1/0)": "        "
    },
    "300600016": {
        "question": "What is present ?",
        "ground_truth": "fibroma",
        "generated_answer": "a piece of meat",
        "image_name": "test/test_0600.jpg",
        "answer_type": "OPEN",
        "question_type": "what",
        "Evaluation(1/0)": "        "
    },
    "300595015": {
        "question": "What is present ?",
        "ground_truth": "benign cystic teratoma",
        "generated_answer": "a mass of the right lower abdomen",
        "image_name": "test/test_0595.jpg",
        "answer_type": "OPEN",
        "question_type": "what",
        "Evaluation(1/0)": "        "
    },
    "300596015": {
        "question": "What is present ?",
        "ground_truth": "benign cystic teratoma",
        "generated_answer": "a mass of the right breast",
        "image_name": "test/test_0596.jpg",
        "answer_type": "OPEN",
        "question_type": "what",
        "Evaluation(1/0)": "        "
    },
    "300601011": {
        "question": "What is present ?",
        "ground_truth": "female reproductive",
        "generated_answer": "a large mass of the right breast",
        "image_name": "test/test_0601.jpg",
        "answer_type": "OPEN",
        "question_type": "what",
        "Evaluation(1/0)": "        "
    },
    "300587006": {
        "question": "What is present?",
        "ground_truth": "uterus",
        "generated_answer": "a close-up of a foot with a large, ulcerated, fungating mass on the medial aspect of the right foot",
        "image_name": "test/test_0587.jpg",
        "answer_type": "OPEN",
        "question_type": "what",
        "Evaluation(1/0)": "        "
    },
    "300587014": {
        "question": "What is present ?",
        "ground_truth": "uterus",
        "generated_answer": "a close up of a foot",
        "image_name": "test/test_0587.jpg",
        "answer_type": "OPEN",
        "question_type": "what",
        "Evaluation(1/0)": "        "
    },
    "300598009": {
        "question": "What is present ?",
        "ground_truth": "female reproductive",
        "generated_answer": "the image shows a close-up view of the scrotum of a male patient with a large, irregular, and ulcerated mass on the right scrotal skin",
        "image_name": "test/test_0598.jpg",
        "answer_type": "OPEN",
        "question_type": "what",
        "Evaluation(1/0)": "        "
    },
    "300597005": {
        "question": "What is true bilateral krukenberg?",
        "ground_truth": "this",
        "generated_answer": "bilateral krukenberg tumors",
        "image_name": "test/test_0597.jpg",
        "answer_type": "OPEN",
        "question_type": "what",
        "Evaluation(1/0)": "        "
    },
    "300597021": {
        "question": "What is present ?",
        "ground_truth": "krukenberg tumor",
        "generated_answer": "a mass",
        "image_name": "test/test_0597.jpg",
        "answer_type": "OPEN",
        "question_type": "what",
        "Evaluation(1/0)": "        "
    },
    "300588006": {
        "question": "What is present?",
        "ground_truth": "hemorrhagic corpus luteum",
        "generated_answer": "the image shows a large tumor of the right side of the neck and upper chest",
        "image_name": "test/test_0588.jpg",
        "answer_type": "OPEN",
        "question_type": "what",
        "Evaluation(1/0)": "        "
    },
    "300585000": {
        "question": "What is present?",
        "ground_truth": "no tissue recognizable as ovary",
        "generated_answer": "blood",
        "image_name": "test/test_0585.jpg",
        "answer_type": "OPEN",
        "question_type": "what",
        "Evaluation(1/0)": "        "
    },
    "300593000": {
        "question": "What is in picture and thus illustrates the very large size of the ovarian tumor?",
        "ground_truth": "the excellent uterus",
        "generated_answer": "the ovarian tumor",
        "image_name": "test/test_0593.jpg",
        "answer_type": "OPEN",
        "question_type": "what",
        "Evaluation(1/0)": "        "
    },
    "300593016": {
        "question": "How is the excellent uterus in picture and thus illustrates the very large size of the  tumor?",
        "ground_truth": "ovarian",
        "generated_answer": "the uterus is not visible",
        "image_name": "test/test_0593.jpg",
        "answer_type": "OPEN",
        "question_type": "how",
        "Evaluation(1/0)": "        "
    },
    "300462003": {
        "question": "What is present?",
        "ground_truth": "female reproductive",
        "generated_answer": "the image shows a histological section of a human breast tumor with a high-grade ductal carcinoma in situ",
        "image_name": "test/test_0462.jpg",
        "answer_type": "OPEN",
        "question_type": "what",
        "Evaluation(1/0)": "        "
    },
    "300472003": {
        "question": "What is present?",
        "ground_truth": "female reproductive",
        "generated_answer": "nuclear pleomorphism",
        "image_name": "test/test_0472.jpg",
        "answer_type": "OPEN",
        "question_type": "what",
        "Evaluation(1/0)": "        "
    },
    "300474003": {
        "question": "What is present?",
        "ground_truth": "female reproductive",
        "generated_answer": "the image shows a histologic section of a breast tumor that is composed of a mixture of epithelial and stromal elements the epithelial component is composed of small, irregularly shaped cells with irregular nuclear contours and prominent nucleoli the stromal component is composed of a mixture of collagen and fibroblasts",
        "image_name": "test/test_0474.jpg",
        "answer_type": "OPEN",
        "question_type": "what",
        "Evaluation(1/0)": "        "
    },
    "300473003": {
        "question": "What is present?",
        "ground_truth": "female reproductive",
        "generated_answer": "the image shows a section of skin from a patient with acute graft-versus-host disease the skin is covered with a dense infiltrate of lymphocytes and eosinophils, which are present in the dermis and in the subcutaneous tissue",
        "image_name": "test/test_0473.jpg",
        "answer_type": "OPEN",
        "question_type": "what",
        "Evaluation(1/0)": "        "
    },
    "300467003": {
        "question": "What is present?",
        "ground_truth": "female reproductive",
        "generated_answer": "the image shows a histological section of a breast tumor with a moderate amount of cellularity and a moderate amount of nuclear pleomorphism the tumor cells are arranged in a haphazard pattern with a few mitoses",
        "image_name": "test/test_0467.jpg",
        "answer_type": "OPEN",
        "question_type": "what",
        "Evaluation(1/0)": "        "
    },
    "300468003": {
        "question": "What is present?",
        "ground_truth": "female reproductive",
        "generated_answer": "the tumor cells are small, with irregular nuclear contours and a scanty cytoplasm the nuclei are hyperchromatic and have a prominent nucleolus",
        "image_name": "test/test_0468.jpg",
        "answer_type": "OPEN",
        "question_type": "what",
        "Evaluation(1/0)": "        "
    },
    "300464012": {
        "question": "What is present ?",
        "ground_truth": "female reproductive",
        "generated_answer": "the image shows a histopathological section of a human cervix with a squamous cell carcinoma",
        "image_name": "test/test_0464.jpg",
        "answer_type": "OPEN",
        "question_type": "what",
        "Evaluation(1/0)": "        "
    },
    "300471013": {
        "question": "What is present ?",
        "ground_truth": "female reproductive",
        "generated_answer": "the image shows a histological section of a breast tumor with a high-grade ductal carcinoma in situ",
        "image_name": "test/test_0471.jpg",
        "answer_type": "OPEN",
        "question_type": "what",
        "Evaluation(1/0)": "        "
    },
    "300469013": {
        "question": "What is present ?",
        "ground_truth": "female reproductive",
        "generated_answer": "the image shows a biopsy of the rectal wall of a patient with rectal cancer the histological features are those of a poorly differentiated adenocarcinoma with a high nuclear grade and a high mitotic index",
        "image_name": "test/test_0469.jpg",
        "answer_type": "OPEN",
        "question_type": "what",
        "Evaluation(1/0)": "        "
    },
    "300470013": {
        "question": "Where is this from?",
        "ground_truth": "female reproductive system",
        "generated_answer": "breast",
        "image_name": "test/test_0470.jpg",
        "answer_type": "OPEN",
        "question_type": "where",
        "Evaluation(1/0)": "        "
    },
    "300463012": {
        "question": "Where is this from?",
        "ground_truth": "female reproductive system",
        "generated_answer": "breast",
        "image_name": "test/test_0463.jpg",
        "answer_type": "OPEN",
        "question_type": "where",
        "Evaluation(1/0)": "        "
    },
    "300499001": {
        "question": "Does this image show small intestine, typhoid?",
        "ground_truth": "yes",
        "generated_answer": "a and b the image shows small intestine, typhoid",
        "image_name": "test/test_0499.jpg",
        "answer_type": "CLOSED",
        "question_type": "does",
        "Evaluation(1/0)": "        "
    },
    "300507001": {
        "question": "Does this image show colon, chronic ulcerative colitis, pseudopolyps?",
        "ground_truth": "yes",
        "generated_answer": "colon",
        "image_name": "test/test_0507.jpg",
        "answer_type": "CLOSED",
        "question_type": "does",
        "Evaluation(1/0)": "        "
    },
    "300727009": {
        "question": "What stain ?",
        "ground_truth": "esohagus, candida, silver",
        "generated_answer": "h&e",
        "image_name": "test/test_0727.jpg",
        "answer_type": "OPEN",
        "question_type": "what",
        "Evaluation(1/0)": "        "
    },
    "300732006": {
        "question": "Where is this from?",
        "ground_truth": "gastrointestinal system",
        "generated_answer": "colon",
        "image_name": "test/test_0732.jpg",
        "answer_type": "OPEN",
        "question_type": "where",
        "Evaluation(1/0)": "        "
    },
    "300731006": {
        "question": "What is present ?",
        "ground_truth": "gastrointestinal",
        "generated_answer": "the image shows a histological section of a human colonic mucosa, stained with hematoxylin and eosin, showing a moderate amount of mucus in the lumen",
        "image_name": "test/test_0731.jpg",
        "answer_type": "OPEN",
        "question_type": "what",
        "Evaluation(1/0)": "        "
    },
    "300733007": {
        "question": "What is present ?",
        "ground_truth": "gastrointestinal",
        "generated_answer": "the image shows a histological section of the skin of a patient with a severe burn the skin is severely damaged and shows a large amount of necrotic tissue the necrotic tissue is characterized by a lack of cellularity and a dark brown color",
        "image_name": "test/test_0733.jpg",
        "answer_type": "OPEN",
        "question_type": "what",
        "Evaluation(1/0)": "        "
    },
    "300728007": {
        "question": "What is present ?",
        "ground_truth": "gastrointestinal",
        "generated_answer": "the image shows a biopsy of the skin of a patient with a history of exposure to a chemical agent, which is consistent with an acute chemical burn",
        "image_name": "test/test_0728.jpg",
        "answer_type": "OPEN",
        "question_type": "what",
        "Evaluation(1/0)": "        "
    },
    "300734007": {
        "question": "What is present ?",
        "ground_truth": "gastrointestinal",
        "generated_answer": "the image shows a histological section of a human prostate gland, stained with hematoxylin and eosin, showing a tumor with a large amount of necrosis",
        "image_name": "test/test_0734.jpg",
        "answer_type": "OPEN",
        "question_type": "what",
        "Evaluation(1/0)": "        "
    },
    "300736007": {
        "question": "What is present ?",
        "ground_truth": "gastrointestinal",
        "generated_answer": "nuclear staining",
        "image_name": "test/test_0736.jpg",
        "answer_type": "OPEN",
        "question_type": "what",
        "Evaluation(1/0)": "        "
    },
    "300738007": {
        "question": "What is present ?",
        "ground_truth": "gastrointestinal",
        "generated_answer": "nuclear staining",
        "image_name": "test/test_0738.jpg",
        "answer_type": "OPEN",
        "question_type": "what",
        "Evaluation(1/0)": "        "
    },
    "300737007": {
        "question": "What is present ?",
        "ground_truth": "gastrointestinal",
        "generated_answer": "nuclear staining",
        "image_name": "test/test_0737.jpg",
        "answer_type": "OPEN",
        "question_type": "what",
        "Evaluation(1/0)": "        "
    },
    "300746007": {
        "question": "What is present ?",
        "ground_truth": "gastrointestinal",
        "generated_answer": "the image shows a histological section of a biopsy of the skin of a patient with a diagnosis of acute graft-versus-host disease after allogenic bone marrow transplantation the section shows a dense infiltrate of lymphocytes with a predominance of small lymphocytes and a few larger cells with a high nuclear-to-cytoplasmic ratio, consistent with the diagnosis of acute graft-versus-host disease",
        "image_name": "test/test_0746.jpg",
        "answer_type": "OPEN",
        "question_type": "what",
        "Evaluation(1/0)": "        "
    },
    "300742007": {
        "question": "What is present ?",
        "ground_truth": "gastrointestinal",
        "generated_answer": "the image shows the gross anatomy of the colon of a 6-year-old boy who died from acute gastroenteritis the colon is distended and has a characteristic \"sausage-like\" appearance the mucosa is edematous and the submucosa is thickened with a few small areas of ulceration",
        "image_name": "test/test_0742.jpg",
        "answer_type": "OPEN",
        "question_type": "what",
        "Evaluation(1/0)": "        "
    },
    "300747007": {
        "question": "What is present ?",
        "ground_truth": "gastrointestinal",
        "generated_answer": "the image shows a section of the colon of a patient with ulcerative colitis, a chronic inflammatory disease of the colon",
        "image_name": "test/test_0747.jpg",
        "answer_type": "OPEN",
        "question_type": "what",
        "Evaluation(1/0)": "        "
    },
    "300750007": {
        "question": "What is present ?",
        "ground_truth": "gastrointestinal",
        "generated_answer": "the image shows a histological section of the colon of a patient with ulcerative colitis the image shows a histological section of the colon of a patient with ulcerative colitis, which is characterized by a thickened mucosa with numerous ulcers and crypt abscesses the image shows a histological section of the colon of a patient with ulcerative colitis, which is characterized by a thickened mucosa with numerous ulcers and crypt abscesses the image shows a histological section of the colon of a patient with ulcerative colitis, which is characterized by a thickened mucosa with numerous ulcers and crypt abscesses",
        "image_name": "test/test_0750.jpg",
        "answer_type": "OPEN",
        "question_type": "what",
        "Evaluation(1/0)": "        "
    },
    "300749015": {
        "question": "Where is this from?",
        "ground_truth": "gastrointestinal system",
        "generated_answer": "breast",
        "image_name": "test/test_0749.jpg",
        "answer_type": "OPEN",
        "question_type": "where",
        "Evaluation(1/0)": "        "
    },
    "300730003": {
        "question": "What is present?",
        "ground_truth": "gastrointestinal",
        "generated_answer": "the image shows a histological section of a human prostate gland with a high-grade prostatic intraepithelial neoplasia",
        "image_name": "test/test_0730.jpg",
        "answer_type": "OPEN",
        "question_type": "what",
        "Evaluation(1/0)": "        "
    },
    "300729003": {
        "question": "What is present?",
        "ground_truth": "gastrointestinal",
        "generated_answer": "the image shows a histological section of the skin of a patient with a diagnosis of acute graft-versus-host disease after allogenic bone marrow transplantation the skin shows a severe inflammatory infiltrate with a predominance of lymphocytes and eosinophils, and a few neutrophils",
        "image_name": "test/test_0729.jpg",
        "answer_type": "OPEN",
        "question_type": "what",
        "Evaluation(1/0)": "        "
    },
    "300735000": {
        "question": "What does this image show?",
        "ground_truth": "organisms not appendix structures in photo",
        "generated_answer": "a section of a female worm showing the gut and the reproductive system",
        "image_name": "test/test_0735.jpg",
        "answer_type": "OPEN",
        "question_type": "what",
        "Evaluation(1/0)": "        "
    },
    "300744012": {
        "question": "What is present ?",
        "ground_truth": "gastrointestinal",
        "generated_answer": "the image shows a histological section of a colonic tumor with a moderate amount of necrosis",
        "image_name": "test/test_0744.jpg",
        "answer_type": "OPEN",
        "question_type": "what",
        "Evaluation(1/0)": "        "
    },
    "300743006": {
        "question": "What is present?",
        "ground_truth": "colon",
        "generated_answer": "nuclear pleomorphism",
        "image_name": "test/test_0743.jpg",
        "answer_type": "OPEN",
        "question_type": "what",
        "Evaluation(1/0)": "        "
    },
    "300741003": {
        "question": "What is present?",
        "ground_truth": "gastrointestinal",
        "generated_answer": "the image shows a histological section of the skin of a patient with acute graft-versus-host disease the skin is infiltrated by a large number of lymphocytes, which are arranged in a diffuse pattern",
        "image_name": "test/test_0741.jpg",
        "answer_type": "OPEN",
        "question_type": "what",
        "Evaluation(1/0)": "        "
    },
    "300741011": {
        "question": "Where is this from?",
        "ground_truth": "gastrointestinal system",
        "generated_answer": "human colon",
        "image_name": "test/test_0741.jpg",
        "answer_type": "OPEN",
        "question_type": "where",
        "Evaluation(1/0)": "        "
    },
    "300739009": {
        "question": "Where is this from?",
        "ground_truth": "gastrointestinal system",
        "generated_answer": "human colon",
        "image_name": "test/test_0739.jpg",
        "answer_type": "OPEN",
        "question_type": "where",
        "Evaluation(1/0)": "        "
    },
    "300748001": {
        "question": "How does this image show med alcian blue with apparently eosin counterstain enlarged villus?",
        "ground_truth": "many macrophages source",
        "generated_answer": "the image shows the villus with the eosin counterstain showing the cytoplasm of the cells and the med alcian blue stain showing the mucin in the lumen of the villus",
        "image_name": "test/test_0748.jpg",
        "answer_type": "OPEN",
        "question_type": "how",
        "Evaluation(1/0)": "        "
    },
    "300748017": {
        "question": "What is present ?",
        "ground_truth": "gastrointestinal",
        "generated_answer": "the image shows a histological section of the skin of a patient with a severe form of epidermolysis bullosa simplex, a genetic disorder characterized by fragility of the skin and mucous membranes",
        "image_name": "test/test_0748.jpg",
        "answer_type": "OPEN",
        "question_type": "what",
        "Evaluation(1/0)": "        "
    },
    "300383000": {
        "question": "What has basal skull fracture chronic subdural hematoma malignant lymphoma and acute myelogenous leukemia?",
        "ground_truth": "this protocol",
        "generated_answer": "acute myelogenous leukemia",
        "image_name": "test/test_0383.jpg",
        "answer_type": "OPEN",
        "question_type": "what",
        "Evaluation(1/0)": "        "
    },
    "300383008": {
        "question": "What does this protocol have?",
        "ground_truth": "basal skull fracture chronic subdural hematoma malignant lymphoma and acute myelogenous leukemia",
        "generated_answer": "no",
        "image_name": "test/test_0383.jpg",
        "answer_type": "OPEN",
        "question_type": "what",
        "Evaluation(1/0)": "        "
    },
    "300382002": {
        "question": "What is present?",
        "ground_truth": "bone",
        "generated_answer": "tumor",
        "image_name": "test/test_0382.jpg",
        "answer_type": "OPEN",
        "question_type": "what",
        "Evaluation(1/0)": "        "
    },
    "300391006": {
        "question": "What is present ?",
        "ground_truth": "basilar skull fracture",
        "generated_answer": "the image shows a surgical field with a large amount of blood and tissue debris",
        "image_name": "test/test_0391.jpg",
        "answer_type": "OPEN",
        "question_type": "what",
        "Evaluation(1/0)": "        "
    },
    "300385004": {
        "question": "What does this image show?",
        "ground_truth": "right side atresia left was patent hemisection of nose",
        "generated_answer": "a close-up of the right ear of a patient with a large tumor of the external auditory canal",
        "image_name": "test/test_0385.jpg",
        "answer_type": "OPEN",
        "question_type": "what",
        "Evaluation(1/0)": "        "
    },
    "300385012": {
        "question": "What is present ?",
        "ground_truth": "choanal atresia",
        "generated_answer": "the image shows a surgical specimen of a large, well-circumscribed, and lobulated mass in the right parotid gland",
        "image_name": "test/test_0385.jpg",
        "answer_type": "OPEN",
        "question_type": "what",
        "Evaluation(1/0)": "        "
    },
    "300388007": {
        "question": "What is present?",
        "ground_truth": "basilar skull fracture",
        "generated_answer": "the image shows the tumor in the left submandibular region",
        "image_name": "test/test_0388.jpg",
        "answer_type": "OPEN",
        "question_type": "what",
        "Evaluation(1/0)": "        "
    },
    "300384001": {
        "question": "What do lateral view of infants head?",
        "ground_truth": "showing mandibular lesion",
        "generated_answer": "lateral view of infants head",
        "image_name": "test/test_0384.jpg",
        "answer_type": "OPEN",
        "question_type": "what",
        "Evaluation(1/0)": "        "
    },
    "300387000": {
        "question": "What does this image show?",
        "ground_truth": "frontal sinuses inflammation and pus well shown",
        "generated_answer": "a close-up of the tumor",
        "image_name": "test/test_0387.jpg",
        "answer_type": "OPEN",
        "question_type": "what",
        "Evaluation(1/0)": "        "
    },
    "300386000": {
        "question": "What does this image show?",
        "ground_truth": "very good example associated with tuberous sclerosis",
        "generated_answer": "a 16-year-old girl with acneiform eruption on the face",
        "image_name": "test/test_0386.jpg",
        "answer_type": "OPEN",
        "question_type": "what",
        "Evaluation(1/0)": "        "
    },
    "300679000": {
        "question": "What does this image show?",
        "ground_truth": "large and typically shaped old infarct but far from fibrotic",
        "generated_answer": "a large tumor of the right lobe of the liver",
        "image_name": "test/test_0679.jpg",
        "answer_type": "OPEN",
        "question_type": "what",
        "Evaluation(1/0)": "        "
    },
    "300681004": {
        "question": "What is present?",
        "ground_truth": "hematologic",
        "generated_answer": "a 10-cm-long, 5-cm-wide, 3-cm-deep tumor of the right lobe of the liver",
        "image_name": "test/test_0681.jpg",
        "answer_type": "OPEN",
        "question_type": "what",
        "Evaluation(1/0)": "        "
    },
    "300682003": {
        "question": "What is a thymus?",
        "ground_truth": "this",
        "generated_answer": "thymus",
        "image_name": "test/test_0682.jpg",
        "answer_type": "OPEN",
        "question_type": "what",
        "Evaluation(1/0)": "        "
    },
    "300682019": {
        "question": "What is present ?",
        "ground_truth": "hematologic",
        "generated_answer": "tumor",
        "image_name": "test/test_0682.jpg",
        "answer_type": "OPEN",
        "question_type": "what",
        "Evaluation(1/0)": "        "
    },
    "300683000": {
        "question": "What is present?",
        "ground_truth": "hematologic",
        "generated_answer": "tumor",
        "image_name": "test/test_0683.jpg",
        "answer_type": "OPEN",
        "question_type": "what",
        "Evaluation(1/0)": "        "
    },
    "300684003": {
        "question": "What is present?",
        "ground_truth": "spleen",
        "generated_answer": "a large mass of the right upper arm",
        "image_name": "test/test_0684.jpg",
        "answer_type": "OPEN",
        "question_type": "what",
        "Evaluation(1/0)": "        "
    },
    "300684011": {
        "question": "What is present ?",
        "ground_truth": "spleen",
        "generated_answer": "a mass",
        "image_name": "test/test_0684.jpg",
        "answer_type": "OPEN",
        "question_type": "what",
        "Evaluation(1/0)": "        "
    },
    "300686009": {
        "question": "What is present?",
        "ground_truth": "malignant histiocytosis",
        "generated_answer": "a mass of the penis",
        "image_name": "test/test_0686.jpg",
        "answer_type": "OPEN",
        "question_type": "what",
        "Evaluation(1/0)": "        "
    },
    "300677001": {
        "question": "What is the superior vena cava invaded by?",
        "ground_truth": "invaded tumor",
        "generated_answer": "tumor",
        "image_name": "test/test_0677.jpg",
        "answer_type": "OPEN",
        "question_type": "what",
        "Evaluation(1/0)": "        "
    },
    "300677017": {
        "question": "What is present ?",
        "ground_truth": "thymus",
        "generated_answer": "a mass of the left breast",
        "image_name": "test/test_0677.jpg",
        "answer_type": "OPEN",
        "question_type": "what",
        "Evaluation(1/0)": "        "
    },
    "300676014": {
        "question": "What done done during surgical procedure ?",
        "ground_truth": "external view of lacerations of capsule",
        "generated_answer": "measurement of the liver",
        "image_name": "test/test_0676.jpg",
        "answer_type": "OPEN",
        "question_type": "what",
        "Evaluation(1/0)": "        "
    },
    "300678003": {
        "question": "What does this image show?",
        "ground_truth": "close-up view of vertebral marrow not too spectacular discs are well shown and normal also entered into file as normal discs slide",
        "generated_answer": "a slice of a cake",
        "image_name": "test/test_0678.jpg",
        "answer_type": "OPEN",
        "question_type": "what",
        "Evaluation(1/0)": "        "
    },
    "300678019": {
        "question": "What is present ?",
        "ground_truth": "chronic myelogenous leukemia",
        "generated_answer": "cheese",
        "image_name": "test/test_0678.jpg",
        "answer_type": "OPEN",
        "question_type": "what",
        "Evaluation(1/0)": "        "
    },
    "300685009": {
        "question": "Where is this part in?",
        "ground_truth": "spleen",
        "generated_answer": "thigh",
        "image_name": "test/test_0685.jpg",
        "answer_type": "OPEN",
        "question_type": "where",
        "Evaluation(1/0)": "        "
    },
    "300760004": {
        "question": "What do stress induce?",
        "ground_truth": "involution in baby with hyaline membrane disease",
        "generated_answer": "apoptosis",
        "image_name": "test/test_0760.jpg",
        "answer_type": "OPEN",
        "question_type": "what",
        "Evaluation(1/0)": "        "
    },
    "300760012": {
        "question": "What do thymus , stress induce?",
        "ground_truth": "involution in baby with hyaline membrane disease",
        "generated_answer": "thymus",
        "image_name": "test/test_0760.jpg",
        "answer_type": "OPEN",
        "question_type": "what",
        "Evaluation(1/0)": "        "
    },
    "300761006": {
        "question": "What is present?",
        "ground_truth": "erythrophagocytosis new born",
        "generated_answer": "nuclear pleomorphism",
        "image_name": "test/test_0761.jpg",
        "answer_type": "OPEN",
        "question_type": "what",
        "Evaluation(1/0)": "        "
    },
    "300756010": {
        "question": "What is present ?",
        "ground_truth": "spleen",
        "generated_answer": "the image shows a histological section of a malignant melanoma",
        "image_name": "test/test_0756.jpg",
        "answer_type": "OPEN",
        "question_type": "what",
        "Evaluation(1/0)": "        "
    },
    "300757006": {
        "question": "What is present?",
        "ground_truth": "multiple myeloma",
        "generated_answer": "nucleus",
        "image_name": "test/test_0757.jpg",
        "answer_type": "OPEN",
        "question_type": "what",
        "Evaluation(1/0)": "        "
    },
    "300754003": {
        "question": "What is present?",
        "ground_truth": "hematologic",
        "generated_answer": "nucleus",
        "image_name": "test/test_0754.jpg",
        "answer_type": "OPEN",
        "question_type": "what",
        "Evaluation(1/0)": "        "
    },
    "300766012": {
        "question": "What is present ?",
        "ground_truth": "hematologic",
        "generated_answer": "a red blood cell",
        "image_name": "test/test_0766.jpg",
        "answer_type": "OPEN",
        "question_type": "what",
        "Evaluation(1/0)": "        "
    },
    "300764001": {
        "question": "How does this image show typical cells?",
        "ground_truth": "with some pleomorphism suspicious for multiple myeloma source unknown",
        "generated_answer": "the image shows typical cells of the malignant melanoma",
        "image_name": "test/test_0764.jpg",
        "answer_type": "OPEN",
        "question_type": "how",
        "Evaluation(1/0)": "        "
    },
    "300765009": {
        "question": "What is present?",
        "ground_truth": "bone marrow",
        "generated_answer": "nucleus",
        "image_name": "test/test_0765.jpg",
        "answer_type": "OPEN",
        "question_type": "what",
        "Evaluation(1/0)": "        "
    },
    "300765017": {
        "question": "What is present ?",
        "ground_truth": "bone marrow",
        "generated_answer": "nuclear chromatin",
        "image_name": "test/test_0765.jpg",
        "answer_type": "OPEN",
        "question_type": "what",
        "Evaluation(1/0)": "        "
    },
    "300752006": {
        "question": "What is present?",
        "ground_truth": "hematologic",
        "generated_answer": "nucleus",
        "image_name": "test/test_0752.jpg",
        "answer_type": "OPEN",
        "question_type": "what",
        "Evaluation(1/0)": "        "
    },
    "300753010": {
        "question": "What is present?",
        "ground_truth": "bone marrow",
        "generated_answer": "nucleus",
        "image_name": "test/test_0753.jpg",
        "answer_type": "OPEN",
        "question_type": "what",
        "Evaluation(1/0)": "        "
    },
    "300753018": {
        "question": "What is present ?",
        "ground_truth": "hematologic",
        "generated_answer": "nucleus",
        "image_name": "test/test_0753.jpg",
        "answer_type": "OPEN",
        "question_type": "what",
        "Evaluation(1/0)": "        "
    },
    "300755013": {
        "question": "What is typical atrophy associated?",
        "ground_truth": "with infection in newborn",
        "generated_answer": "atrophy associated with aging",
        "image_name": "test/test_0755.jpg",
        "answer_type": "OPEN",
        "question_type": "what",
        "Evaluation(1/0)": "        "
    },
    "300762003": {
        "question": "What is present?",
        "ground_truth": "hematologic",
        "generated_answer": "the image shows a blood smear stained with giemsa stain, which reveals numerous nucleated red blood cells with multiple nucleoli and a few nucleated white blood cells",
        "image_name": "test/test_0762.jpg",
        "answer_type": "OPEN",
        "question_type": "what",
        "Evaluation(1/0)": "        "
    },
    "300767004": {
        "question": "What is present?",
        "ground_truth": "spleen",
        "generated_answer": "the image shows a histological section of a breast tumor with a high-grade malignant epithelial component",
        "image_name": "test/test_0767.jpg",
        "answer_type": "OPEN",
        "question_type": "what",
        "Evaluation(1/0)": "        "
    },
    "300763009": {
        "question": "What is present ?",
        "ground_truth": "spleen",
        "generated_answer": "the image shows a histological section of a breast tumor with a high-grade malignant epithelial component",
        "image_name": "test/test_0763.jpg",
        "answer_type": "OPEN",
        "question_type": "what",
        "Evaluation(1/0)": "        "
    },
    "300949003": {
        "question": "What is present?",
        "ground_truth": "hepatobiliary",
        "generated_answer": "the image shows a close-up of a skin lesion with a characteristic appearance of a malignant melanoma",
        "image_name": "test/test_0949.jpg",
        "answer_type": "OPEN",
        "question_type": "what",
        "Evaluation(1/0)": "        "
    },
    "300924006": {
        "question": "What is present ?",
        "ground_truth": "hepatobiliary",
        "generated_answer": "a large, well-circumscribed, lobulated, cystic mass with a thin, smooth, and shiny capsule",
        "image_name": "test/test_0924.jpg",
        "answer_type": "OPEN",
        "question_type": "what",
        "Evaluation(1/0)": "        "
    },
    "300925007": {
        "question": "What is present ?",
        "ground_truth": "hepatobiliary",
        "generated_answer": "the image shows a piece of meat with a large number of small holes in it",
        "image_name": "test/test_0925.jpg",
        "answer_type": "OPEN",
        "question_type": "what",
        "Evaluation(1/0)": "        "
    },
    "300938000": {
        "question": "What does this image show?",
        "ground_truth": "liver and spleen",
        "generated_answer": "a large, irregularly shaped, red, and soft mass of tissue with a smooth surface and a rough surface",
        "image_name": "test/test_0938.jpg",
        "answer_type": "OPEN",
        "question_type": "what",
        "Evaluation(1/0)": "        "
    },
    "300941003": {
        "question": "What is present?",
        "ground_truth": "hepatobiliary",
        "generated_answer": "liver",
        "image_name": "test/test_0941.jpg",
        "answer_type": "OPEN",
        "question_type": "what",
        "Evaluation(1/0)": "        "
    },
    "300932006": {
        "question": "What is present?",
        "ground_truth": "liver",
        "generated_answer": "a large tumor",
        "image_name": "test/test_0932.jpg",
        "answer_type": "OPEN",
        "question_type": "what",
        "Evaluation(1/0)": "        "
    },
    "300934003": {
        "question": "What is present?",
        "ground_truth": "hepatobiliary",
        "generated_answer": "a cross section of the penis",
        "image_name": "test/test_0934.jpg",
        "answer_type": "OPEN",
        "question_type": "what",
        "Evaluation(1/0)": "        "
    },
    "300931010": {
        "question": "What is present ?",
        "ground_truth": "liver",
        "generated_answer": "tumor",
        "image_name": "test/test_0931.jpg",
        "answer_type": "OPEN",
        "question_type": "what",
        "Evaluation(1/0)": "        "
    },
    "300947006": {
        "question": "What is present ?",
        "ground_truth": "hepatobiliary",
        "generated_answer": "a large mass of the right thigh",
        "image_name": "test/test_0947.jpg",
        "answer_type": "OPEN",
        "question_type": "what",
        "Evaluation(1/0)": "        "
    },
    "300939006": {
        "question": "What seen from external ?",
        "ground_truth": "case of polycystic disease lesions",
        "generated_answer": "the image shows the abdomen of a patient with a large tumor in the right lower quadrant of the abdomen",
        "image_name": "test/test_0939.jpg",
        "answer_type": "OPEN",
        "question_type": "what",
        "Evaluation(1/0)": "        "
    },
    "300933004": {
        "question": "What is present ?",
        "ground_truth": "hepatobiliary",
        "generated_answer": "measurement of the length of the specimen",
        "image_name": "test/test_0933.jpg",
        "answer_type": "OPEN",
        "question_type": "what",
        "Evaluation(1/0)": "        "
    },
    "300820006": {
        "question": "What is present?",
        "ground_truth": "liver",
        "generated_answer": "the image shows a histologic section of a papillary thyroid carcinoma with a follicular pattern of growth",
        "image_name": "test/test_0820.jpg",
        "answer_type": "OPEN",
        "question_type": "what",
        "Evaluation(1/0)": "        "
    },
    "300816003": {
        "question": "What is present?",
        "ground_truth": "hepatobiliary",
        "generated_answer": "the tumor cells are small, with irregular nuclei and scanty cytoplasm, and are arranged in a haphazard pattern",
        "image_name": "test/test_0816.jpg",
        "answer_type": "OPEN",
        "question_type": "what",
        "Evaluation(1/0)": "        "
    },
    "300821000": {
        "question": "What does this image show?",
        "ground_truth": "primary sclerosing cholangitis",
        "generated_answer": "the image shows a photomicrograph of a section of a human breast tumor stained with hematoxylin and eosin the tumor cells are arranged in a solid pattern with a few mitotic figures present",
        "image_name": "test/test_0821.jpg",
        "answer_type": "OPEN",
        "question_type": "what",
        "Evaluation(1/0)": "        "
    },
    "300826010": {
        "question": "What is present ?",
        "ground_truth": "liver",
        "generated_answer": "nuclear pleomorphism",
        "image_name": "test/test_0826.jpg",
        "answer_type": "OPEN",
        "question_type": "what",
        "Evaluation(1/0)": "        "
    },
    "300823009": {
        "question": "What is present ?",
        "ground_truth": "hepatobiliary",
        "generated_answer": "the image shows a histological section of a breast tumor with a high-grade ductal carcinoma in situ",
        "image_name": "test/test_0823.jpg",
        "answer_type": "OPEN",
        "question_type": "what",
        "Evaluation(1/0)": "        "
    },
    "300817006": {
        "question": "What is present?",
        "ground_truth": "liver",
        "generated_answer": "nuclear pleomorphism",
        "image_name": "test/test_0817.jpg",
        "answer_type": "OPEN",
        "question_type": "what",
        "Evaluation(1/0)": "        "
    },
    "300815003": {
        "question": "What is present?",
        "ground_truth": "hepatobiliary",
        "generated_answer": "nuclear pleomorphism",
        "image_name": "test/test_0815.jpg",
        "answer_type": "OPEN",
        "question_type": "what",
        "Evaluation(1/0)": "        "
    },
    "300819000": {
        "question": "What does this image show?",
        "ground_truth": "autoimmune hepatitis",
        "generated_answer": "the image shows a photomicrograph of a section of a human colonic mucosa from a patient with ulcerative colitis the mucosa is characterized by a thickened epithelium with a prominent lamina propria and a dense infiltrate of lymphocytes and eosinophils",
        "image_name": "test/test_0819.jpg",
        "answer_type": "OPEN",
        "question_type": "what",
        "Evaluation(1/0)": "        "
    },
    "300824000": {
        "question": "What does this image show?",
        "ground_truth": "severe acute rejection",
        "generated_answer": "the image shows a photomicrograph of a pap smear of a cervical cancer cell line, hs-746t, stained with hematoxylin and eosin the cells are arranged in a random pattern, with irregular nuclear contours and prominent nucleoli the cytoplasm is scanty and contains numerous mitotic figures",
        "image_name": "test/test_0824.jpg",
        "answer_type": "OPEN",
        "question_type": "what",
        "Evaluation(1/0)": "        "
    },
    "300516006": {
        "question": "What is present?",
        "ground_truth": "liver",
        "generated_answer": "nuclear staining",
        "image_name": "test/test_0516.jpg",
        "answer_type": "OPEN",
        "question_type": "what",
        "Evaluation(1/0)": "        "
    },
    "300515003": {
        "question": "What is present?",
        "ground_truth": "hepatobiliary",
        "generated_answer": "nuclear staining",
        "image_name": "test/test_0515.jpg",
        "answer_type": "OPEN",
        "question_type": "what",
        "Evaluation(1/0)": "        "
    },
    "300664003": {
        "question": "What does this image show?",
        "ground_truth": "aorta not opened surrounded by large nodes",
        "generated_answer": "a 10-cm-long, 1 5-cm-wide, and 1 5-cm-long tumor in the distal part of the sigmoid colon",
        "image_name": "test/test_0664.jpg",
        "answer_type": "OPEN",
        "question_type": "what",
        "Evaluation(1/0)": "        "
    },
    "300663001": {
        "question": "What is present?",
        "ground_truth": "lymph node",
        "generated_answer": "a large mass of the right thigh and a large mass of the left thigh",
        "image_name": "test/test_0663.jpg",
        "answer_type": "OPEN",
        "question_type": "what",
        "Evaluation(1/0)": "        "
    },
    "300662002": {
        "question": "How does close-up enlarge white node?",
        "ground_truth": "focal necrosis quite good",
        "generated_answer": "by magnification",
        "image_name": "test/test_0662.jpg",
        "answer_type": "OPEN",
        "question_type": "how",
        "Evaluation(1/0)": "        "
    },
    "300669000": {
        "question": "What sectioned carinal nodes shown close-up nodes are filled with black pigment?",
        "ground_truth": "fixed tissue",
        "generated_answer": "lymph nodes",
        "image_name": "test/test_0669.jpg",
        "answer_type": "OPEN",
        "question_type": "what",
        "Evaluation(1/0)": "        "
    },
    "300669008": {
        "question": "What is present?",
        "ground_truth": "lymph node",
        "generated_answer": "the image shows a close-up of a large, well-preserved, partially articulated, adult specimen of the hadrosaurid dinosaur, hadrosaurus foulkii, from the upper cretaceous of the green river formation, utah, usa the specimen is shown in lateral view, with the skull and lower jaws removed, and the left forelimb and hindlimb preserved the specimen is remarkably well-preserved, with the skull and lower jaws removed, and the left forelimb and hindlimb preserved the specimen is remarkably well-preserved, with the skull and lower jaws removed, and the left forelimb and hindlimb preserved the specimen is remarkably well-preserved, with the skull and lower jaws removed, and the left forelimb and hindlimb preserved",
        "image_name": "test/test_0669.jpg",
        "answer_type": "OPEN",
        "question_type": "what",
        "Evaluation(1/0)": "        "
    },
    "300670001": {
        "question": "What is present?",
        "ground_truth": "lymph node",
        "generated_answer": "tumor",
        "image_name": "test/test_0670.jpg",
        "answer_type": "OPEN",
        "question_type": "what",
        "Evaluation(1/0)": "        "
    },
    "300668002": {
        "question": "What shows matting and focal necrosis?",
        "ground_truth": "surface of nodes seen externally in slide",
        "generated_answer": "the image shows matting and focal necrosis",
        "image_name": "test/test_0668.jpg",
        "answer_type": "OPEN",
        "question_type": "what",
        "Evaluation(1/0)": "        "
    },
    "300667003": {
        "question": "What is present?",
        "ground_truth": "lymph node",
        "generated_answer": "a large tumor",
        "image_name": "test/test_0667.jpg",
        "answer_type": "OPEN",
        "question_type": "what",
        "Evaluation(1/0)": "        "
    },
    "300529000": {
        "question": "What does this image show?",
        "ground_truth": "lymph node",
        "generated_answer": "the image shows a photomicrograph of a blood smear from a patient with acute lymphoblastic leukemia the nucleus of the lymphoblast is enlarged and has a hyperchromatic nucleolus with prominent nucleoli the cytoplasm is hyper- and pleomorphic with numerous mitochondria and numerous small, round, and darkly stained bodies",
        "image_name": "test/test_0529.jpg",
        "answer_type": "OPEN",
        "question_type": "what",
        "Evaluation(1/0)": "        "
    },
    "300532000": {
        "question": "What does this image show?",
        "ground_truth": "nice example lymphocyte depleted medullary area",
        "generated_answer": "the image shows a photomicrograph of a histopathological section of a human breast tumor stained with hematoxylin and eosin the tumor cells are arranged in a haphazard pattern with irregular nuclear contours and prominent nucleoli",
        "image_name": "test/test_0532.jpg",
        "answer_type": "OPEN",
        "question_type": "what",
        "Evaluation(1/0)": "        "
    },
    "300519000": {
        "question": "What does this image show?",
        "ground_truth": "lymph node",
        "generated_answer": "the image shows a photomicrograph of a histiocytic lymphoma, a type of lymphoma that arises from histiocytes, which are cells that are normally found in the reticuloendothelial system",
        "image_name": "test/test_0519.jpg",
        "answer_type": "OPEN",
        "question_type": "what",
        "Evaluation(1/0)": "        "
    },
    "300520000": {
        "question": "What does this image show?",
        "ground_truth": "lymph node",
        "generated_answer": "the image shows a histological section of a human prostate gland, stained with hematoxylin and eosin, showing a prostatic adenocarcinoma with a high-grade nuclear grade and a high-grade nuclear grade",
        "image_name": "test/test_0520.jpg",
        "answer_type": "OPEN",
        "question_type": "what",
        "Evaluation(1/0)": "        "
    },
    "300809002": {
        "question": "What is present?",
        "ground_truth": "prostate",
        "generated_answer": "a mass of the tongue",
        "image_name": "test/test_0809.jpg",
        "answer_type": "OPEN",
        "question_type": "what",
        "Evaluation(1/0)": "        "
    },
    "300950001": {
        "question": "What does gms illustrate?",
        "ground_truth": "organisms granulomatous prostatitis case of aids",
        "generated_answer": "gms illustrates the presence of a malignant epithelial tumor with a high nuclear grade",
        "image_name": "test/test_0950.jpg",
        "answer_type": "OPEN",
        "question_type": "what",
        "Evaluation(1/0)": "        "
    },
    "300953000": {
        "question": "What does this image show?",
        "ground_truth": "infiltrating adenocarcinoma through smooth muscle typical for lesion",
        "generated_answer": "the image shows a low power view of a biopsy of the breast tissue of a 45-year-old woman with invasive ductal carcinoma of the breast the tissue is composed of a mixture of epithelial and myoepithelial cells, with a predominance of the latter the epithelial cells are arranged in a tubular pattern, with a few mitoses present the myoepithelial cells are arranged in a spindle-shaped pattern, with a few mitoses present",
        "image_name": "test/test_0953.jpg",
        "answer_type": "OPEN",
        "question_type": "what",
        "Evaluation(1/0)": "        "
    },
    "300956000": {
        "question": "What does this image show?",
        "ground_truth": "chancroid",
        "generated_answer": "the image shows a photomicrograph of a tumor cell from a patient with acute myeloid leukemia the tumor cell is positive for the myeloperoxidase enzyme",
        "image_name": "test/test_0956.jpg",
        "answer_type": "OPEN",
        "question_type": "what",
        "Evaluation(1/0)": "        "
    },
    "300915002": {
        "question": "What does this image show?",
        "ground_truth": "appears fixed lesions show well",
        "generated_answer": "a section of a femur of a 10-year-old boy showing the bone marrow cavity filled with a mixture of fat and bone fragments",
        "image_name": "test/test_0915.jpg",
        "answer_type": "OPEN",
        "question_type": "what",
        "Evaluation(1/0)": "        "
    },
    "300913000": {
        "question": "What does this image show?",
        "ground_truth": "close-up with some red persisting",
        "generated_answer": "a large, well-defined, homogeneous mass of fatty tissue",
        "image_name": "test/test_0913.jpg",
        "answer_type": "OPEN",
        "question_type": "what",
        "Evaluation(1/0)": "        "
    },
    "300920000": {
        "question": "What does this image show?",
        "ground_truth": "rib with obvious focal lesion squamous cell carcinoma primary in penis",
        "generated_answer": "a 3-cm-long, 1-cm-wide, and 1-cm-deep, well-defined, and homogeneous, soft-tissue mass with a smooth surface and a slightly lobulated margin was found in the right forearm",
        "image_name": "test/test_0920.jpg",
        "answer_type": "OPEN",
        "question_type": "what",
        "Evaluation(1/0)": "        "
    },
    "300914001": {
        "question": "How does this image show vertebral column?",
        "ground_truth": "with well shown gross lesions",
        "generated_answer": "this image shows a vertebral column of a human cadaver",
        "image_name": "test/test_0914.jpg",
        "answer_type": "OPEN",
        "question_type": "how",
        "Evaluation(1/0)": "        "
    },
    "300916003": {
        "question": "How is large gluteal hematoma seen at  through the skin ?",
        "ground_truth": "autopsy",
        "generated_answer": "through the skin",
        "image_name": "test/test_0916.jpg",
        "answer_type": "OPEN",
        "question_type": "how",
        "Evaluation(1/0)": "        "
    },
    "300923001": {
        "question": "How does this image show close-up of collapsed vertebral body?",
        "ground_truth": "with tumor rather easily seen",
        "generated_answer": "the image shows a close-up of the collapsed vertebral body of a 6-year-old boy who was involved in a motor vehicle accident",
        "image_name": "test/test_0923.jpg",
        "answer_type": "OPEN",
        "question_type": "how",
        "Evaluation(1/0)": "        "
    },
    "300336003": {
        "question": "What is present?",
        "ground_truth": "joints",
        "generated_answer": "the image shows a section of a breast tumor that is composed of a mixture of epithelial and myoepithelial cells, with the epithelial cells being arranged in a ductal pattern and the myoepithelial cells being arranged in a spindle-shaped pattern",
        "image_name": "test/test_0336.jpg",
        "answer_type": "OPEN",
        "question_type": "what",
        "Evaluation(1/0)": "        "
    },
    "300333000": {
        "question": "Why does this image show skeletal muscle, atrophy?",
        "ground_truth": "due to immobilization cast",
        "generated_answer": "the image shows skeletal muscle atrophy due to the presence of numerous myofibers with a high number of nuclei and a low number of myofibrils",
        "image_name": "test/test_0333.jpg",
        "answer_type": "OPEN",
        "question_type": "why",
        "Evaluation(1/0)": "        "
    },
    "300337003": {
        "question": "What is present?",
        "ground_truth": "muscle",
        "generated_answer": "the image shows a section of a human breast tissue that has been stained with hematoxylin and eosin the tissue is composed of a mixture of epithelial and stromal cells the epithelial cells are arranged in a ductal pattern and are characterized by a nuclear atypia with prominent nucleoli the stromal cells are arranged in a spindle-shaped pattern and are characterized by a nuclear atypia with prominent nucleoli",
        "image_name": "test/test_0337.jpg",
        "answer_type": "OPEN",
        "question_type": "what",
        "Evaluation(1/0)": "        "
    },
    "300349000": {
        "question": "What does this image show?",
        "ground_truth": "skeletal muscle atrophy",
        "generated_answer": "the image shows a section of the lung tissue of a patient with pulmonary alveolar proteinosis, a rare lung disease characterized by the accumulation of lipoproteinaceous material in the alveoli of the lung",
        "image_name": "test/test_0349.jpg",
        "answer_type": "OPEN",
        "question_type": "what",
        "Evaluation(1/0)": "        "
    },
    "300354000": {
        "question": "What does this image show?",
        "ground_truth": "gout",
        "generated_answer": "the image shows a section of a breast tumor that is composed of a mixture of epithelial and myoepithelial cells, with a predominance of the latter",
        "image_name": "test/test_0354.jpg",
        "answer_type": "OPEN",
        "question_type": "what",
        "Evaluation(1/0)": "        "
    },
    "300341002": {
        "question": "What is present?",
        "ground_truth": "joints",
        "generated_answer": "the image on the left shows a histopathological slide of a skin biopsy of a patient with squamous cell carcinoma of the skin the image on the right shows a piece of a bone from a patient with osteosarcoma",
        "image_name": "test/test_0341.jpg",
        "answer_type": "OPEN",
        "question_type": "what",
        "Evaluation(1/0)": "        "
    },
    "300346002": {
        "question": "What is present?",
        "ground_truth": "muscle",
        "generated_answer": "the image shows a section of a human breast tissue that has been stained with hematoxylin and eosin, revealing a well-defined, encapsulated, and lobulated tumor with a smooth surface and a thin fibrous capsule.",
        "image_name": "test/test_0346.jpg",
        "answer_type": "OPEN",
        "question_type": "what",
        "Evaluation(1/0)": "        "
    },
    "300342004": {
        "question": "What does this image show?",
        "ground_truth": "tumor well shown gross is slide",
        "generated_answer": "the image shows a histological section of a breast tumor with a high-grade ductal carcinoma in situ",
        "image_name": "test/test_0342.jpg",
        "answer_type": "OPEN",
        "question_type": "what",
        "Evaluation(1/0)": "        "
    },
    "300344003": {
        "question": "What is present?",
        "ground_truth": "joints",
        "generated_answer": "the image shows a histological section of the skin of a patient with a diagnosis of acute myeloid leukemia, showing a high number of immature myeloid cells with scanty cytoplasm and prominent nucleus",
        "image_name": "test/test_0344.jpg",
        "answer_type": "OPEN",
        "question_type": "what",
        "Evaluation(1/0)": "        "
    },
    "300345001": {
        "question": "What is present?",
        "ground_truth": "joints",
        "generated_answer": "nuclear pleomorphism",
        "image_name": "test/test_0345.jpg",
        "answer_type": "OPEN",
        "question_type": "what",
        "Evaluation(1/0)": "        "
    },
    "300772000": {
        "question": "What does this image show?",
        "ground_truth": "x-ray infant t12 lesion",
        "generated_answer": "lateral radiograph of the thoracic spine showing the spina bifida occulta",
        "image_name": "test/test_0772.jpg",
        "answer_type": "OPEN",
        "question_type": "what",
        "Evaluation(1/0)": "        "
    },
    "300771000": {
        "question": "What are gross and postmortx-rays of this lesion?",
        "ground_truth": "7182 7183",
        "generated_answer": "x-ray of the pelvis showing a large, osteolytic lesion of the right ilium",
        "image_name": "test/test_0771.jpg",
        "answer_type": "OPEN",
        "question_type": "what",
        "Evaluation(1/0)": "        "
    },
    "300785003": {
        "question": "What is present?",
        "ground_truth": "nervous",
        "generated_answer": "the image shows a close-up of the brain of a rat with the blood vessels visible",
        "image_name": "test/test_0785.jpg",
        "answer_type": "OPEN",
        "question_type": "what",
        "Evaluation(1/0)": "        "
    },
    "300777003": {
        "question": "What is present?",
        "ground_truth": "nervous",
        "generated_answer": "a brain",
        "image_name": "test/test_0777.jpg",
        "answer_type": "OPEN",
        "question_type": "what",
        "Evaluation(1/0)": "        "
    },
    "300780003": {
        "question": "What is present?",
        "ground_truth": "nervous",
        "generated_answer": "brain",
        "image_name": "test/test_0780.jpg",
        "answer_type": "OPEN",
        "question_type": "what",
        "Evaluation(1/0)": "        "
    },
    "300397009": {
        "question": "Where is this?",
        "ground_truth": "nervous",
        "generated_answer": "the image show a section of the testis of a male mouse with a normal seminiferous tubule with spermatogenic cell in the spermatogenic cycle",
        "image_name": "test/test_0397.jpg",
        "answer_type": "OPEN",
        "question_type": "where",
        "Evaluation(1/0)": "        "
    },
    "300398000": {
        "question": "What does this image show?",
        "ground_truth": "brain",
        "generated_answer": "the image shows a photomicrograph of a section of a human testis stained with hematoxylin and eosin showing a seminoma, a malignant germ cell tumor of the testis, with a large, irregularly shaped, hyperchromatic nucleus and prominent nucleoli",
        "image_name": "test/test_0398.jpg",
        "answer_type": "OPEN",
        "question_type": "what",
        "Evaluation(1/0)": "        "
    },
    "300407003": {
        "question": "What is present?",
        "ground_truth": "nervous",
        "generated_answer": "the image shows a histological section of a human brain tumor, which is composed of a mixture of neoplastic cells and normal brain tissue",
        "image_name": "test/test_0407.jpg",
        "answer_type": "OPEN",
        "question_type": "what",
        "Evaluation(1/0)": "        "
    },
    "300410000": {
        "question": "What does this image show?",
        "ground_truth": "herpes simplex virus",
        "generated_answer": "the image shows a photomicrograph of a section of the cerebral cortex of a 12-year-old male patient with a diagnosis of autism spectrum disorder and a history of seizures the section was stained with hematoxylin and eosin and shows a moderate number of neurons with pyknotic nuclei and a few neurons with pyknotic nuclei and eosinophilic cytoplasm",
        "image_name": "test/test_0410.jpg",
        "answer_type": "OPEN",
        "question_type": "what",
        "Evaluation(1/0)": "        "
    },
    "300404004": {
        "question": "What is present?",
        "ground_truth": "nervous",
        "generated_answer": "the image shows a histological section of a human skin biopsy from the scalp of a patient with psoriasis the skin is covered by a thickened epidermis with a hyperplastic stratum corneum and a spongiotic dermis with a dense infiltrate of lymphocytes and neutrophils",
        "image_name": "test/test_0404.jpg",
        "answer_type": "OPEN",
        "question_type": "what",
        "Evaluation(1/0)": "        "
    },
    "300395003": {
        "question": "What is present?",
        "ground_truth": "brain",
        "generated_answer": "the image shows a photomicrograph of a section of the cerebral cortex of a 10-day-old rat embryo stained with hematoxylin and eosin the section shows a large number of small, round, dark-staining cells scattered throughout the cortex these cells are the neuroblasts of the developing cerebral cortex",
        "image_name": "test/test_0395.jpg",
        "answer_type": "OPEN",
        "question_type": "what",
        "Evaluation(1/0)": "        "
    },
    "300411000": {
        "question": "What does this image show?",
        "ground_truth": "brain",
        "generated_answer": "a close-up of the vulva showing the vulval mass",
        "image_name": "test/test_0411.jpg",
        "answer_type": "OPEN",
        "question_type": "what",
        "Evaluation(1/0)": "        "
    },
    "300432000": {
        "question": "Where is this?",
        "ground_truth": "oral",
        "generated_answer": "the image is a photograph of a specimen of the human tongue",
        "image_name": "test/test_0432.jpg",
        "answer_type": "OPEN",
        "question_type": "where",
        "Evaluation(1/0)": "        "
    },
    "300430005": {
        "question": "What is present?",
        "ground_truth": "squamous cell carcinoma",
        "generated_answer": "a mass of the right breast",
        "image_name": "test/test_0430.jpg",
        "answer_type": "OPEN",
        "question_type": "what",
        "Evaluation(1/0)": "        "
    },
    "300319000": {
        "question": "Where is this?",
        "ground_truth": "oral",
        "generated_answer": "the image is of a histologic section of a human breast tumor, showing a moderately differentiated ductal carcinoma with a high nuclear grade",
        "image_name": "test/test_0319.jpg",
        "answer_type": "OPEN",
        "question_type": "where",
        "Evaluation(1/0)": "        "
    },
    "300318001": {
        "question": "What does this image show?",
        "ground_truth": "pleomorphic adenoma benign mixed tumor",
        "generated_answer": "the image shows a low power view of a histologic section of a breast tumor that is composed of a mixture of epithelial and stromal cells the epithelial cells are arranged in a ductal pattern and are composed of a mixture of small and large cells the stromal cells are arranged in a spindle-shaped pattern and are composed of a mixture of small and large cells",
        "image_name": "test/test_0318.jpg",
        "answer_type": "OPEN",
        "question_type": "what",
        "Evaluation(1/0)": "        "
    },
    "300323004": {
        "question": "What is present?",
        "ground_truth": "oral",
        "generated_answer": "the image shows a section of a prostate gland from a patient with prostate cancer the gland is composed of small, irregularly shaped glands that are arranged in a haphazard manner the glands are surrounded by a dense, fibrotic stroma that is composed of a mixture of collagen and fibroblasts",
        "image_name": "test/test_0323.jpg",
        "answer_type": "OPEN",
        "question_type": "what",
        "Evaluation(1/0)": "        "
    },
    "300324000": {
        "question": "Where is this?",
        "ground_truth": "oral",
        "generated_answer": "skin",
        "image_name": "test/test_0324.jpg",
        "answer_type": "OPEN",
        "question_type": "where",
        "Evaluation(1/0)": "        "
    },
    "300326001": {
        "question": "What does this image show?",
        "ground_truth": "papilloma",
        "generated_answer": "the image shows a histological section of a human penis with a biopsy specimen of the glans penis, which is characterized by a dense infiltrate of lymphocytes and a few eosinophils in the dermis and subcutaneous tissue",
        "image_name": "test/test_0326.jpg",
        "answer_type": "OPEN",
        "question_type": "what",
        "Evaluation(1/0)": "        "
    },
    "300332004": {
        "question": "What is present?",
        "ground_truth": "oral",
        "generated_answer": "the image shows a histopathological slide of a biopsy of the skin of a patient with acute graft-versus-host disease after bone marrow transplantation the slide shows a dense infiltrate of lymphocytes in the dermis and subcutaneous tissue, with a few eosinophils and neutrophils",
        "image_name": "test/test_0332.jpg",
        "answer_type": "OPEN",
        "question_type": "what",
        "Evaluation(1/0)": "        "
    },
    "300712000": {
        "question": "Where is this?",
        "ground_truth": "oral",
        "generated_answer": "the oropharynx",
        "image_name": "test/test_0712.jpg",
        "answer_type": "OPEN",
        "question_type": "where",
        "Evaluation(1/0)": "        "
    },
    "300721001": {
        "question": "What does this image show?",
        "ground_truth": "desquamative gingivits",
        "generated_answer": "a 3-year-old patient with a mandibular fracture",
        "image_name": "test/test_0721.jpg",
        "answer_type": "OPEN",
        "question_type": "what",
        "Evaluation(1/0)": "        "
    },
    "300711004": {
        "question": "What is present?",
        "ground_truth": "oral",
        "generated_answer": "eye",
        "image_name": "test/test_0711.jpg",
        "answer_type": "OPEN",
        "question_type": "what",
        "Evaluation(1/0)": "        "
    },
    "300708000": {
        "question": "Where is this?",
        "ground_truth": "oral",
        "generated_answer": "this is a photograph of the patient's neck and upper chest, taken during the initial evaluation for the diagnosis of tuberculosis",
        "image_name": "test/test_0708.jpg",
        "answer_type": "OPEN",
        "question_type": "where",
        "Evaluation(1/0)": "        "
    },
    "300719001": {
        "question": "What does this image show?",
        "ground_truth": "leukoplakia",
        "generated_answer": "a close-up of the tongue",
        "image_name": "test/test_0719.jpg",
        "answer_type": "OPEN",
        "question_type": "what",
        "Evaluation(1/0)": "        "
    },
    "300716004": {
        "question": "What is present?",
        "ground_truth": "oral",
        "generated_answer": "the image shows a close-up of the right mandibular angle, with a large, ulcerated, and necrotic mass in the right mandibular angle, with a large amount of purulent discharge",
        "image_name": "test/test_0716.jpg",
        "answer_type": "OPEN",
        "question_type": "what",
        "Evaluation(1/0)": "        "
    },
    "300797004": {
        "question": "What is present?",
        "ground_truth": "oral",
        "generated_answer": "panoramic radiograph of the patient",
        "image_name": "test/test_0797.jpg",
        "answer_type": "OPEN",
        "question_type": "what",
        "Evaluation(1/0)": "        "
    },
    "300794000": {
        "question": "Where is this?",
        "ground_truth": "oral",
        "generated_answer": "mandible",
        "image_name": "test/test_0794.jpg",
        "answer_type": "OPEN",
        "question_type": "where",
        "Evaluation(1/0)": "        "
    },
    "300795001": {
        "question": "What does this image show?",
        "ground_truth": "garres osteomyelitis proliferative periosteitis",
        "generated_answer": "a radiograph of the left forearm showing a large, irregular, osteolytic lesion of the distal radius",
        "image_name": "test/test_0795.jpg",
        "answer_type": "OPEN",
        "question_type": "what",
        "Evaluation(1/0)": "        "
    },
    "300796004": {
        "question": "What is present?",
        "ground_truth": "oral",
        "generated_answer": "aortic valve",
        "image_name": "test/test_0796.jpg",
        "answer_type": "OPEN",
        "question_type": "what",
        "Evaluation(1/0)": "        "
    },
    "300799000": {
        "question": "What does this image show?",
        "ground_truth": "acute pancreatitis",
        "generated_answer": "a close-up of the tumor",
        "image_name": "test/test_0799.jpg",
        "answer_type": "OPEN",
        "question_type": "what",
        "Evaluation(1/0)": "        "
    },
    "300698000": {
        "question": "What does this image show?",
        "ground_truth": "cystic fibrosis",
        "generated_answer": "the image shows a low power view of a biopsy of a patient with a diagnosis of invasive ductal carcinoma of the breast the tumor cells are arranged in a ductal pattern with a prominent nuclear atypia and mitotic activity",
        "image_name": "test/test_0698.jpg",
        "answer_type": "OPEN",
        "question_type": "what",
        "Evaluation(1/0)": "        "
    },
    "300699003": {
        "question": "What is present?",
        "ground_truth": "pancreas",
        "generated_answer": "the image shows a histological section of a prostate gland from a patient with prostate cancer the tumor cells are arranged in a glandular pattern with a prominent nucleus and a scant cytoplasm the tumor cells are arranged in a glandular pattern with a prominent nucleus and a scant cytoplasm",
        "image_name": "test/test_0699.jpg",
        "answer_type": "OPEN",
        "question_type": "what",
        "Evaluation(1/0)": "        "
    },
    "300696000": {
        "question": "What does this image show?",
        "ground_truth": "pancreatic fat necrosis",
        "generated_answer": "the image shows a histopathological section of a human prostate gland with a high-grade prostatic intraepithelial neoplasia pien with a high-grade prostatic adenocarcinoma in the periphery of the gland",
        "image_name": "test/test_0696.jpg",
        "answer_type": "OPEN",
        "question_type": "what",
        "Evaluation(1/0)": "        "
    },
    "300706000": {
        "question": "What does this image show?",
        "ground_truth": "pancreatic fat necrosis",
        "generated_answer": "the image shows a histological section of a human breast tumor, which is composed of a mixture of epithelial and stromal cells",
        "image_name": "test/test_0706.jpg",
        "answer_type": "OPEN",
        "question_type": "what",
        "Evaluation(1/0)": "        "
    },
    "300707000": {
        "question": "What stain?",
        "ground_truth": "pancreatic islet",
        "generated_answer": "h&e",
        "image_name": "test/test_0707.jpg",
        "answer_type": "OPEN",
        "question_type": "what",
        "Evaluation(1/0)": "        "
    },
    "300703003": {
        "question": "What is present?",
        "ground_truth": "pancreas",
        "generated_answer": "the tumor cells are arranged in a solid pattern with a few mitoses",
        "image_name": "test/test_0703.jpg",
        "answer_type": "OPEN",
        "question_type": "what",
        "Evaluation(1/0)": "        "
    },
    "300425004": {
        "question": "Where is this?",
        "ground_truth": "lung",
        "generated_answer": "this is a close up of a large tumor on the left side of the neck of a dog",
        "image_name": "test/test_0425.jpg",
        "answer_type": "OPEN",
        "question_type": "where",
        "Evaluation(1/0)": "        "
    },
    "300415004": {
        "question": "What is present?",
        "ground_truth": "respiratory",
        "generated_answer": "tumor",
        "image_name": "test/test_0415.jpg",
        "answer_type": "OPEN",
        "question_type": "what",
        "Evaluation(1/0)": "        "
    },
    "300420006": {
        "question": "Where is this?",
        "ground_truth": "lung",
        "generated_answer": "this is a photograph of a patient with a large, exophytic, soft tissue mass arising from the right gluteal region",
        "image_name": "test/test_0420.jpg",
        "answer_type": "OPEN",
        "question_type": "where",
        "Evaluation(1/0)": "        "
    },
    "300427000": {
        "question": "What does this image show?",
        "ground_truth": "trachea",
        "generated_answer": "a large, well-defined, homogenous, and lobulated mass of the right inguinal region",
        "image_name": "test/test_0427.jpg",
        "answer_type": "OPEN",
        "question_type": "what",
        "Evaluation(1/0)": "        "
    },
    "300426003": {
        "question": "What is present?",
        "ground_truth": "respiratory",
        "generated_answer": "the image shows a large, well-circumscribed, heterogeneously enhancing, lobulated, and cystic mass in the right gluteal region",
        "image_name": "test/test_0426.jpg",
        "answer_type": "OPEN",
        "question_type": "what",
        "Evaluation(1/0)": "        "
    },
    "300419000": {
        "question": "What does this image show?",
        "ground_truth": "lung fibrosis",
        "generated_answer": "a large tumor of the right hemithorax",
        "image_name": "test/test_0419.jpg",
        "answer_type": "OPEN",
        "question_type": "what",
        "Evaluation(1/0)": "        "
    },
    "300358006": {
        "question": "Where is this?",
        "ground_truth": "lung",
        "generated_answer": "the image is of a histologic section of a human colonic tumor",
        "image_name": "test/test_0358.jpg",
        "answer_type": "OPEN",
        "question_type": "where",
        "Evaluation(1/0)": "        "
    },
    "300368000": {
        "question": "What does this image show?",
        "ground_truth": "lung",
        "generated_answer": "the image shows a histopathological slide of a breast tumor with a high-grade ductal carcinoma in situ",
        "image_name": "test/test_0368.jpg",
        "answer_type": "OPEN",
        "question_type": "what",
        "Evaluation(1/0)": "        "
    },
    "300373005": {
        "question": "What was talc used, alpha-1 antitrypsin deficiency?",
        "ground_truth": "used to sclerose emphysematous lung",
        "generated_answer": "talc was used to treat alpha-1 antitrypsin deficiency",
        "image_name": "test/test_0373.jpg",
        "answer_type": "OPEN",
        "question_type": "what",
        "Evaluation(1/0)": "        "
    },
    "300357003": {
        "question": "What is present?",
        "ground_truth": "respiratory",
        "generated_answer": "nuclear pleomorphism",
        "image_name": "test/test_0357.jpg",
        "answer_type": "OPEN",
        "question_type": "what",
        "Evaluation(1/0)": "        "
    },
    "300369005": {
        "question": "Where is this?",
        "ground_truth": "lung",
        "generated_answer": "nucleus",
        "image_name": "test/test_0369.jpg",
        "answer_type": "OPEN",
        "question_type": "where",
        "Evaluation(1/0)": "        "
    },
    "300362003": {
        "question": "What is present?",
        "ground_truth": "respiratory",
        "generated_answer": "the image shows a low power view of a biopsy of the right breast of a 45-year-old woman with a history of breast cancer the tissue is composed of a mixture of epithelial and stromal cells, with a predominance of epithelial cells the epithelial cells are arranged in a ductal pattern, with a few cells showing nuclear atypia and mitotic figures the stromal cells are arranged in a hyalinized background, with a few cells showing nuclear atypia and mitotic figures",
        "image_name": "test/test_0362.jpg",
        "answer_type": "OPEN",
        "question_type": "what",
        "Evaluation(1/0)": "        "
    },
    "300363003": {
        "question": "What is present?",
        "ground_truth": "respiratory",
        "generated_answer": "the image shows a histological section of a human breast tumor, which is composed of a mixture of epithelial and stromal cells",
        "image_name": "test/test_0363.jpg",
        "answer_type": "OPEN",
        "question_type": "what",
        "Evaluation(1/0)": "        "
    },
    "300838003": {
        "question": "Where is this?",
        "ground_truth": "skin",
        "generated_answer": "on the arm",
        "image_name": "test/test_0838.jpg",
        "answer_type": "OPEN",
        "question_type": "where",
        "Evaluation(1/0)": "        "
    },
    "300837007": {
        "question": "What is sure what it looks like?",
        "ground_truth": "this",
        "generated_answer": "a burn",
        "image_name": "test/test_0837.jpg",
        "answer_type": "OPEN",
        "question_type": "what",
        "Evaluation(1/0)": "        "
    },
    "300837015": {
        "question": "How is this  diagnosis as i do not have protocol?",
        "ground_truth": "correct",
        "generated_answer": "i do not have protocol",
        "image_name": "test/test_0837.jpg",
        "answer_type": "OPEN",
        "question_type": "how",
        "Evaluation(1/0)": "        "
    },
    "300831006": {
        "question": "Where is this?",
        "ground_truth": "skin",
        "generated_answer": "on the skin",
        "image_name": "test/test_0831.jpg",
        "answer_type": "OPEN",
        "question_type": "where",
        "Evaluation(1/0)": "        "
    },
    "300835000": {
        "question": "What ecchymoses with central necrosis?",
        "ground_truth": "view of thighs and legs at autopsy",
        "generated_answer": "necrotic lesion",
        "image_name": "test/test_0835.jpg",
        "answer_type": "OPEN",
        "question_type": "what",
        "Evaluation(1/0)": "        "
    },
    "300834000": {
        "question": "What ecchymoses with necrotizing centers?",
        "ground_truth": "thigh at autopsy",
        "generated_answer": "gas gangrene",
        "image_name": "test/test_0834.jpg",
        "answer_type": "OPEN",
        "question_type": "what",
        "Evaluation(1/0)": "        "
    },
    "300843004": {
        "question": "What does this image show?",
        "ground_truth": "close-up of typical lesions perspective of elevated pasted on lesions is well shown",
        "generated_answer": "a close-up of a lesion on the penis",
        "image_name": "test/test_0843.jpg",
        "answer_type": "OPEN",
        "question_type": "what",
        "Evaluation(1/0)": "        "
    },
    "300888006": {
        "question": "Is benign cystic teratoma spotted fever, vasculitis?",
        "ground_truth": "no",
        "generated_answer": "benign cystic teratoma",
        "image_name": "test/test_0888.jpg",
        "answer_type": "CLOSED",
        "question_type": "is",
        "Evaluation(1/0)": "        "
    },
    "300891002": {
        "question": "Where is this?",
        "ground_truth": "skin",
        "generated_answer": "muscle",
        "image_name": "test/test_0891.jpg",
        "answer_type": "OPEN",
        "question_type": "where",
        "Evaluation(1/0)": "        "
    },
    "300901006": {
        "question": "Where is this?",
        "ground_truth": "skin",
        "generated_answer": "breast",
        "image_name": "test/test_0901.jpg",
        "answer_type": "OPEN",
        "question_type": "where",
        "Evaluation(1/0)": "        "
    },
    "300659007": {
        "question": "What is present?",
        "ground_truth": "teratocarcinoma",
        "generated_answer": "the image shows a large, irregularly shaped, heterogeneous mass of the right thigh, with a large amount of bleeding and necrosis",
        "image_name": "test/test_0659.jpg",
        "answer_type": "OPEN",
        "question_type": "what",
        "Evaluation(1/0)": "        "
    },
    "300656000": {
        "question": "What removed easily seen air bubbles?",
        "ground_truth": "opened chest with breast plate",
        "generated_answer": "fat",
        "image_name": "test/test_0656.jpg",
        "answer_type": "OPEN",
        "question_type": "what",
        "Evaluation(1/0)": "        "
    },
    "300543000": {
        "question": "What does this image show?",
        "ground_truth": "kidney",
        "generated_answer": "a large, well-circumscribed, homogeneous, and slightly lobulated mass in the right upper quadrant of the abdomen",
        "image_name": "test/test_0543.jpg",
        "answer_type": "OPEN",
        "question_type": "what",
        "Evaluation(1/0)": "        "
    },
    "300541006": {
        "question": "Where is this?",
        "ground_truth": "urinary",
        "generated_answer": "on the skin",
        "image_name": "test/test_0541.jpg",
        "answer_type": "OPEN",
        "question_type": "where",
        "Evaluation(1/0)": "        "
    },
    "300539007": {
        "question": "What is present?",
        "ground_truth": "multiple cysts",
        "generated_answer": "a mass of the right lower quadrant of the abdomen",
        "image_name": "test/test_0539.jpg",
        "answer_type": "OPEN",
        "question_type": "what",
        "Evaluation(1/0)": "        "
    },
    "300544004": {
        "question": "What does this image show?",
        "ground_truth": "kidneys in situ with other organs removed dramatic demonstration of size of kidneys",
        "generated_answer": "a large tumor of the tongue",
        "image_name": "test/test_0544.jpg",
        "answer_type": "OPEN",
        "question_type": "what",
        "Evaluation(1/0)": "        "
    },
    "300549000": {
        "question": "What does this image show?",
        "ground_truth": "single large lesion quite good",
        "generated_answer": "a 40-year-old man with a large, heterogeneous, well-circumscribed mass in the right upper quadrant of the abdomen",
        "image_name": "test/test_0549.jpg",
        "answer_type": "OPEN",
        "question_type": "what",
        "Evaluation(1/0)": "        "
    },
    "300546006": {
        "question": "Where is this?",
        "ground_truth": "urinary",
        "generated_answer": "the image is a photograph of a human kidney",
        "image_name": "test/test_0546.jpg",
        "answer_type": "OPEN",
        "question_type": "where",
        "Evaluation(1/0)": "        "
    },
    "300636002": {
        "question": "Where is this?",
        "ground_truth": "urinary",
        "generated_answer": "the image is of a section of a human colonic mucosa stained with hematoxylin and eosin the mucosa is characterized by a thickened epithelium with a prominent basal layer and a thin superficial layer the epithelial cells are cuboidal and have a distinct apical cytoplasmic border the lamina propria is hyperplastic and contains numerous small blood vessels",
        "image_name": "test/test_0636.jpg",
        "answer_type": "OPEN",
        "question_type": "where",
        "Evaluation(1/0)": "        "
    },
    "300631000": {
        "question": "What does this image show?",
        "ground_truth": "kidney",
        "generated_answer": "the image shows a histological section of a biopsy of the skin of a patient with acute myeloid leukemia, showing a proliferation of immature myeloid cells with a high nuclear to cytoplasmic ratio, and a high mitotic index",
        "image_name": "test/test_0631.jpg",
        "answer_type": "OPEN",
        "question_type": "what",
        "Evaluation(1/0)": "        "
    },
    "300639000": {
        "question": "What does this image show?",
        "ground_truth": "kidney",
        "generated_answer": "the image shows a histological section of a breast tumor with a high-grade ductal carcinoma in situ",
        "image_name": "test/test_0639.jpg",
        "answer_type": "OPEN",
        "question_type": "what",
        "Evaluation(1/0)": "        "
    },
    "300646000": {
        "question": "What does this image show?",
        "ground_truth": "kidney transplant rejection",
        "generated_answer": "the image shows a histological section of a human breast tumor stained with hematoxylin and eosin the tumor is composed of a mixture of epithelial and stromal cells the epithelial cells are arranged in a ductal pattern and are positive for estrogen receptor the stromal cells are positive for vimentin and negative for estrogen receptor",
        "image_name": "test/test_0646.jpg",
        "answer_type": "OPEN",
        "question_type": "what",
        "Evaluation(1/0)": "        "
    },
    "300647000": {
        "question": "Why does this image show renal pelvis, squamous metaplasia?",
        "ground_truth": "due to chronic urolithiasis",
        "generated_answer": "the image shows a renal pelvis with squamous metaplasia, which is a common finding in the kidney of patients with chronic kidney disease, particularly those with end-stage renal disease.",
        "image_name": "test/test_0647.jpg",
        "answer_type": "OPEN",
        "question_type": "why",
        "Evaluation(1/0)": "        "
    },
    "300654000": {
        "question": "Why does this image show renal pelvis, squamous metaplasia?",
        "ground_truth": "due to chronic urolithiasis",
        "generated_answer": "the image shows a renal pelvis with squamous metaplasia, which is a common finding in the kidney of patients with chronic kidney disease, particularly those with end-stage renal disease.",
        "image_name": "test/test_0654.jpg",
        "answer_type": "OPEN",
        "question_type": "why",
        "Evaluation(1/0)": "        "
    },
    "300652000": {
        "question": "What does this image show?",
        "ground_truth": "kidney",
        "generated_answer": "the image shows a photomicrograph of a section of a human colonic mucosa from a patient with ulcerative colitis the mucosa is thickened and the epithelium is hyperplastic with a prominent lamina propria and a prominent subepithelial infiltrate of lymphocytes and neutrophils",
        "image_name": "test/test_0652.jpg",
        "answer_type": "OPEN",
        "question_type": "what",
        "Evaluation(1/0)": "        "
    },
    "300653002": {
        "question": "What is present?",
        "ground_truth": "kidney",
        "generated_answer": "nuclear staining",
        "image_name": "test/test_0653.jpg",
        "answer_type": "OPEN",
        "question_type": "what",
        "Evaluation(1/0)": "        "
    },
    "300638006": {
        "question": "Where is this?",
        "ground_truth": "urinary",
        "generated_answer": "breast",
        "image_name": "test/test_0638.jpg",
        "answer_type": "OPEN",
        "question_type": "where",
        "Evaluation(1/0)": "        "
    },
    "300122001": {
        "question": "What is showing increased eosinophilia of cytoplasm,  and swelling of occasional cells?",
        "ground_truth": "early (reversible) ischemic injury",
        "generated_answer": "eosinophilic leukemia",
        "image_name": "test/test_0122.jpg",
        "answer_type": "OPEN",
        "question_type": "what",
        "Evaluation(1/0)": "        "
    },
    "300288000": {
        "question": "What shows a circumferential bright pink area of necrosis with protein deposition and inflammation?",
        "ground_truth": "the wall of the artery",
        "generated_answer": "a circumferential bright pink area of necrosis with protein deposition and inflammation is shown in the image",
        "image_name": "test/test_0288.jpg",
        "answer_type": "OPEN",
        "question_type": "what",
        "Evaluation(1/0)": "        "
    },
    "300148002": {
        "question": "What is an area of central necrosis surrounded by?",
        "ground_truth": "multiple multinucleate giant cells",
        "generated_answer": "hemorrhage",
        "image_name": "test/test_0148.jpg",
        "answer_type": "OPEN",
        "question_type": "what",
        "Evaluation(1/0)": "        "
    },
    "300202005": {
        "question": "Are numerous friable mural thrombi super-imposed on advanced atherosclerotic lesions of the more proximal aorta (left side of photograph)?",
        "ground_truth": "yes",
        "generated_answer": "aortic dissection",
        "image_name": "test/test_0202.jpg",
        "answer_type": "CLOSED",
        "question_type": "are",
        "Evaluation(1/0)": "        "
    },
    "300130000": {
        "question": "What illustrates the invasion of breast stroma and fat by nests and cords of tumor cells?",
        "ground_truth": "the microscopic view of breast carcinoma",
        "generated_answer": "invasive ductal carcinoma",
        "image_name": "test/test_0130.jpg",
        "answer_type": "OPEN",
        "question_type": "what",
        "Evaluation(1/0)": "        "
    },
    "300080003": {
        "question": "What shows massive intracellular macrophage infection with acid-fast organisms (filamentous and pink in this acid-fast stain preparation)?",
        "ground_truth": "mycobacterium avium infection",
        "generated_answer": "mycobacterium tuberculosis",
        "image_name": "test/test_0080.jpg",
        "answer_type": "OPEN",
        "question_type": "what",
        "Evaluation(1/0)": "        "
    },
    "300256000": {
        "question": "What shows scattered inflammatory cells,  calcification arrowheads,  and neovascularization ?",
        "ground_truth": "high-power view of the junction of the fibrous cap and core",
        "generated_answer": "the image shows scattered inflammatory cells, calcification arrowheads, and neovascularization",
        "image_name": "test/test_0256.jpg",
        "answer_type": "OPEN",
        "question_type": "what",
        "Evaluation(1/0)": "        "
    },
    "300118001": {
        "question": "What are nodular masses of calcium heaped up within?",
        "ground_truth": "the sinuses valsalva",
        "generated_answer": "meat",
        "image_name": "test/test_0118.jpg",
        "answer_type": "OPEN",
        "question_type": "what",
        "Evaluation(1/0)": "        "
    },
    "300240000": {
        "question": "One cusp has a partial fusion at whose center ?",
        "ground_truth": "its",
        "generated_answer": "the center",
        "image_name": "test/test_0240.jpg",
        "answer_type": "OPEN",
        "question_type": "one",
        "Evaluation(1/0)": "        "
    },
    "300181007": {
        "question": "What is shown on the right in this four-chamber view?",
        "ground_truth": "left ventricle",
        "generated_answer": "the right ventricle",
        "image_name": "test/test_0181.jpg",
        "answer_type": "OPEN",
        "question_type": "what",
        "Evaluation(1/0)": "        "
    },
    "300165000": {
        "question": "What shows an irreversibly sickled cell in the center?",
        "ground_truth": "higher magnification",
        "generated_answer": "the nucleus",
        "image_name": "test/test_0165.jpg",
        "answer_type": "OPEN",
        "question_type": "what",
        "Evaluation(1/0)": "        "
    },
    "300212003": {
        "question": "What are tumour cells positive for?",
        "ground_truth": "the stem cell marker cd34 and myeloid lineage specific markers cd33 and cd15",
        "generated_answer": "positive for hb-e antigen",
        "image_name": "test/test_0212.jpg",
        "answer_type": "OPEN",
        "question_type": "what",
        "Evaluation(1/0)": "        "
    },
    "300190005": {
        "question": "What are numerous reactive type II pneumocytes seen at,  associated with regeneration and repair?",
        "ground_truth": "this stage",
        "generated_answer": "type ii pneumocytes",
        "image_name": "test/test_0190.jpg",
        "answer_type": "OPEN",
        "question_type": "what",
        "Evaluation(1/0)": "        "
    },
    "300041001": {
        "question": "How is Advanced organizing pneumonia,  featuring transformation of exudates to fibromyxoid masses infiltrate?",
        "ground_truth": "by macrophages and fibroblasts",
        "generated_answer": "advanced organizing pneumonia, featuring transformation of exudates to fibromyxoid masses infiltrate",
        "image_name": "test/test_0041.jpg",
        "answer_type": "OPEN",
        "question_type": "how",
        "Evaluation(1/0)": "        "
    },
    "300042000": {
        "question": "What is composed of granulation tissue overlaid by degraded blood?",
        "ground_truth": "the necrotic ulcer base",
        "generated_answer": "the image shows a histological section of a skin biopsy from a patient with acute myeloid leukemia, showing a large area of necrotic tissue with a mixture of granulation tissue overlaid by degraded blood",
        "image_name": "test/test_0042.jpg",
        "answer_type": "OPEN",
        "question_type": "what",
        "Evaluation(1/0)": "        "
    },
    "300172000": {
        "question": "What is small (700 g),  bile-stained,  soft,  and congested?",
        "ground_truth": "the liver",
        "generated_answer": "liver",
        "image_name": "test/test_0172.jpg",
        "answer_type": "OPEN",
        "question_type": "what",
        "Evaluation(1/0)": "        "
    },
    "300284004": {
        "question": "What do these tumors contain?",
        "ground_truth": "amyloid derived from calcitonin molecules secreted by the neoplastic cells",
        "generated_answer": "these tumors contain a mixture of malignant epithelial cells and mucinous epithelial cells",
        "image_name": "test/test_0284.jpg",
        "answer_type": "OPEN",
        "question_type": "what",
        "Evaluation(1/0)": "        "
    },
    "300160013": {
        "question": "What was the abnormal gland from?",
        "ground_truth": "a patient with acth-dependent cushing syndrome",
        "generated_answer": "the abnormal gland was from the right breast",
        "image_name": "test/test_0160.jpg",
        "answer_type": "OPEN",
        "question_type": "what",
        "Evaluation(1/0)": "        "
    },
    "300112004": {
        "question": "What is discernible in this photomicrograph?",
        "ground_truth": "little residual cortical architecture",
        "generated_answer": "the photomicrograph shows a section of the skin of a patient with acute graft-versus-host disease the skin is infiltrated by a large number of lymphocytes, which are predominantly of the t-cell type the cells are arranged in a diffuse pattern, with some of them forming clusters the cells are surrounded by a dense network of collagen fibers, which are also present in the dermis",
        "image_name": "test/test_0112.jpg",
        "answer_type": "OPEN",
        "question_type": "what",
        "Evaluation(1/0)": "        "
    },
    "300151002": {
        "question": "How is aneurysmal bone cyst with blood-filled cystic space surrounded?",
        "ground_truth": "by a fibrous wall containing proliferating fibroblasts",
        "generated_answer": "by periosteal reaction",
        "image_name": "test/test_0151.jpg",
        "answer_type": "OPEN",
        "question_type": "how",
        "Evaluation(1/0)": "        "
    },
    "300052004": {
        "question": "What is due to the presence of melanin?",
        "ground_truth": "the dark color of the tumor nodules",
        "generated_answer": "the presence of melanin in the brain is responsible for the dark color of the brain",
        "image_name": "test/test_0052.jpg",
        "answer_type": "OPEN",
        "question_type": "what",
        "Evaluation(1/0)": "        "
    },
    "300282003": {
        "question": "What are the tubular epithelial cells distended with?",
        "ground_truth": "cytoplasmic vacuoles",
        "generated_answer": "cytoplasm",
        "image_name": "test/test_0282.jpg",
        "answer_type": "OPEN",
        "question_type": "what",
        "Evaluation(1/0)": "        "
    },
    "300225003": {
        "question": "What shows cells with intensely eosinophilic cytoplasm of tubular cells?",
        "ground_truth": "the affected area on right",
        "generated_answer": "tubular cells",
        "image_name": "test/test_0225.jpg",
        "answer_type": "OPEN",
        "question_type": "what",
        "Evaluation(1/0)": "        "
    },
    "300233004": {
        "question": "What are basophilic granular while the periphery shows healed granulomas?",
        "ground_truth": "the deposits",
        "generated_answer": "basophilic granularity",
        "image_name": "test/test_0233.jpg",
        "answer_type": "OPEN",
        "question_type": "what",
        "Evaluation(1/0)": "        "
    },
    "300173003": {
        "question": "What are also enlarged with irregular outlines?",
        "ground_truth": "the nuclei",
        "generated_answer": "nuclei",
        "image_name": "test/test_0173.jpg",
        "answer_type": "OPEN",
        "question_type": "what",
        "Evaluation(1/0)": "        "
    },
    "300134002": {
        "question": "The particle has core containing proteins, p24 and p18, how many strands of viral rna, and enzyme reverse transcriptase?",
        "ground_truth": "two",
        "generated_answer": "the particle has one strand of viral rna and one reverse transcriptase",
        "image_name": "test/test_0134.jpg",
        "answer_type": "OPEN",
        "question_type": "the",
        "Evaluation(1/0)": "        "
    },
    "300231000": {
        "question": "What is further composed of double helix of two pleated sheets in the form of twin filaments separated by a clear space?",
        "ground_truth": "each fibril",
        "generated_answer": "dna",
        "image_name": "test/test_0231.jpg",
        "answer_type": "OPEN",
        "question_type": "what",
        "Evaluation(1/0)": "        "
    },
    "300231008": {
        "question": "Does p-component have a pentagonal or doughnut profile?",
        "ground_truth": "yes",
        "generated_answer": "doughnut",
        "image_name": "test/test_0231.jpg",
        "answer_type": "CLOSED",
        "question_type": "does",
        "Evaluation(1/0)": "        "
    },
    "300211003": {
        "question": "What show apple-green birefringence?",
        "ground_truth": "congophilic areas",
        "generated_answer": "the image show apple-green birefringence",
        "image_name": "test/test_0211.jpg",
        "answer_type": "OPEN",
        "question_type": "what",
        "Evaluation(1/0)": "        "
    },
    "300188001": {
        "question": "Where are the amyloid deposits seen?",
        "ground_truth": "glomerular capillary tuft",
        "generated_answer": "amyloid deposits are seen in the cytoplasm of the hepatocytes",
        "image_name": "test/test_0188.jpg",
        "answer_type": "OPEN",
        "question_type": "where",
        "Evaluation(1/0)": "        "
    },
    "300188009": {
        "question": "Are the deposits also present in peritubular connective tissue producing atrophic tubules?",
        "ground_truth": "yes",
        "generated_answer": "a and b histopathology of the kidney of a 6-year-old male patient with a history of exposure to lead and a history of renal disease, showing tubular atrophy and interstitial fibrosis with numerous deposits of lead in the peritubular connective tissue",
        "image_name": "test/test_0188.jpg",
        "answer_type": "CLOSED",
        "question_type": "are",
        "Evaluation(1/0)": "        "
    },
    "300210006": {
        "question": "Does  congo red staining show congophilia which under polarising microscopy?",
        "ground_truth": "yes",
        "generated_answer": "a congo red staining shows congophilia under polarising microscopy b congo red staining shows congophilia under polarising microscopy c congo red staining shows congophilia under polarising microscopy d congo red staining shows congophilia under polarising microscopy",
        "image_name": "test/test_0210.jpg",
        "answer_type": "CLOSED",
        "question_type": "does",
        "Evaluation(1/0)": "        "
    },
    "300065007": {
        "question": "Is part of the oesophagus which is normally lined by squamous epithelium also seen?",
        "ground_truth": "no",
        "generated_answer": "the squamous epithelium",
        "image_name": "test/test_0065.jpg",
        "answer_type": "CLOSED",
        "question_type": "is",
        "Evaluation(1/0)": "        "
    },
    "300252001": {
        "question": "What does infarcted area show?",
        "ground_truth": "ghostal veoli filled with blood",
        "generated_answer": "infarcted area shows necrotic tissue",
        "image_name": "test/test_0252.jpg",
        "answer_type": "OPEN",
        "question_type": "what",
        "Evaluation(1/0)": "        "
    },
    "300297005": {
        "question": "What is there at the periphery of the infarct?",
        "ground_truth": "acute inflammatory",
        "generated_answer": "a thin rim of viable myocardium",
        "image_name": "test/test_0297.jpg",
        "answer_type": "OPEN",
        "question_type": "what",
        "Evaluation(1/0)": "        "
    },
    "300153001": {
        "question": "Are a wedge-shaped shrunken area of pale colour non-caseating epithelioid cell granulomas which have paucity of lymphocytes?",
        "ground_truth": "no",
        "generated_answer": "a wedge-shaped shrunken area of pale colour non-caseating epithelioid cell granulomas which have paucity of lymphocytes",
        "image_name": "test/test_0153.jpg",
        "answer_type": "CLOSED",
        "question_type": "are",
        "Evaluation(1/0)": "        "
    },
    "300107003": {
        "question": "What represents cell cycle for labile cells?",
        "ground_truth": "the particle",
        "generated_answer": "the cell cycle for labile cells is represented by the green circle in the diagram",
        "image_name": "test/test_0107.jpg",
        "answer_type": "OPEN",
        "question_type": "what",
        "Evaluation(1/0)": "        "
    },
    "300128000": {
        "question": "What has inflammatory cell infiltrate, newly formed blood vessels and young fibrous tissue in loose matrix?",
        "ground_truth": "active granulation tissue",
        "generated_answer": "granulation tissue",
        "image_name": "test/test_0128.jpg",
        "answer_type": "OPEN",
        "question_type": "what",
        "Evaluation(1/0)": "        "
    },
    "300236004": {
        "question": "What are the incised wound as well as suture track on either side filled with?",
        "ground_truth": "blood clot",
        "generated_answer": "the incised wound as well as suture track on either side filled with",
        "image_name": "test/test_0236.jpg",
        "answer_type": "OPEN",
        "question_type": "what",
        "Evaluation(1/0)": "        "
    },
    "300236012": {
        "question": "What at around 7th day results in scar tissue at the sites of incision and suture track?",
        "ground_truth": "removal of suture",
        "generated_answer": "a bacterial infection",
        "image_name": "test/test_0236.jpg",
        "answer_type": "OPEN",
        "question_type": "what",
        "Evaluation(1/0)": "        "
    },
    "300309002": {
        "question": "Is classification of chromosomes base on size and location of centromere?",
        "ground_truth": "yes",
        "generated_answer": "metacentric",
        "image_name": "test/test_0309.jpg",
        "answer_type": "CLOSED",
        "question_type": "is",
        "Evaluation(1/0)": "        "
    },
    "300307019": {
        "question": "When do these rigid spherical cells lose their cell membrane further?",
        "ground_truth": "during passage through the spleen",
        "generated_answer": "the rigid spherical cells lose their cell membrane further when they reach the end of the axon and are released from the axon terminal by the axon terminal membrane.",
        "image_name": "test/test_0307.jpg",
        "answer_type": "OPEN",
        "question_type": "when",
        "Evaluation(1/0)": "        "
    },
    "300248000": {
        "question": "What shows the morphologic variant of RS cell seen more often in particular histologic type?",
        "ground_truth": "the inset on right side of each type",
        "generated_answer": "the morphologic variant of rs cell seen more often in particular histologic type is the spindle cell variant, which is more common in the spindle cell carcinoma of the vulva and vagina, and less common in the spindle cell carcinoma of the cervix and endocervix",
        "image_name": "test/test_0248.jpg",
        "answer_type": "OPEN",
        "question_type": "what",
        "Evaluation(1/0)": "        "
    },
    "300176000": {
        "question": "What is limited to descending aorta?",
        "ground_truth": "stanford type b",
        "generated_answer": "aortic valve",
        "image_name": "test/test_0176.jpg",
        "answer_type": "OPEN",
        "question_type": "what",
        "Evaluation(1/0)": "        "
    },
    "300156002": {
        "question": "What are the location of vegetations on mitral valve shown as?",
        "ground_truth": "viewed from the left atrium",
        "generated_answer": "white arrow",
        "image_name": "test/test_0156.jpg",
        "answer_type": "OPEN",
        "question_type": "what",
        "Evaluation(1/0)": "        "
    },
    "300157000": {
        "question": "What are there?",
        "ground_truth": "alternate areas of collapsed and dilated alveolar spaces",
        "generated_answer": "the image shows a biopsy of a patient with a diagnosis of squamous cell carcinoma of the vulva the histologic features are consistent with squamous cell carcinoma, with a moderate amount of acanthosis and a moderate amount of nuclear pleomorphism the tumor cells are arranged in a pattern of interlacing and are arranged in a pattern of interlacing",
        "image_name": "test/test_0157.jpg",
        "answer_type": "OPEN",
        "question_type": "what",
        "Evaluation(1/0)": "        "
    },
    "300063000": {
        "question": "What are seen surrounding respiratory bronchioles?",
        "ground_truth": "coal macules composed of aggregates of dust-laden macrophages and collagens",
        "generated_answer": "the image shows a histological section of a lung biopsy from a patient with pulmonary alveolar proteinosis the respiratory bronchioles are surrounded by a thick layer of hyaline membranes, which are composed of hyaline membranes and a few scattered lymphocytes",
        "image_name": "test/test_0063.jpg",
        "answer_type": "OPEN",
        "question_type": "what",
        "Evaluation(1/0)": "        "
    },
    "300062001": {
        "question": "What are the alveolar walls lined by?",
        "ground_truth": "cuboidal to tall columnar and mucin-secreting tumour cells with papillary growth pattern",
        "generated_answer": "epithelium",
        "image_name": "test/test_0062.jpg",
        "answer_type": "OPEN",
        "question_type": "what",
        "Evaluation(1/0)": "        "
    },
    "300028003": {
        "question": "What does the lumen contain?",
        "ground_truth": "necrotic debris",
        "generated_answer": "the lumen contain the trachea",
        "image_name": "test/test_0028.jpg",
        "answer_type": "OPEN",
        "question_type": "what",
        "Evaluation(1/0)": "        "
    },
    "300182010": {
        "question": "How does luminal surface of longitudinal cut section show segment of thickened wall?",
        "ground_truth": "with narrow lumen",
        "generated_answer": "the luminal surface of a longitudinal cut section of the colon shows a segment of thickened wall",
        "image_name": "test/test_0182.jpg",
        "answer_type": "OPEN",
        "question_type": "how",
        "Evaluation(1/0)": "        "
    },
    "300197003": {
        "question": "Does the margin show stricture and a lymph node in section having caseation necrosiss?",
        "ground_truth": "no",
        "generated_answer": "a, b, c histopathological features of caseation necrosis in a 60-year-old male patient a, b, c histopathological features of caseation necrosis in a 60-year-old male patient a, b, c histopathological features of caseation necrosis in a 60-year-old male patient a, b, c histopathological features of caseation necrosis in a 60-year-old male patient a, b, c histopathological features of caseation necrosis in a 60-year-old male patient a, b, c histopathological features of caseation necrosis in a 60-year-old male patient a, b, c histopathological features of caseation necrosis in a 60-year-old male patient a, b, c histopathological features of caseation necrosis in a 60-year-old male patient a, b, c histopathological features of caseation necrosis in a 60-year-old male patient a, b, c histopathological features of caseation necrosis in a 60-year-old male patient a, b, c histopathological features of caseation necrosis in a",
        "image_name": "test/test_0197.jpg",
        "answer_type": "CLOSED",
        "question_type": "does",
        "Evaluation(1/0)": "        "
    },
    "300197011": {
        "question": "Is uppurative diseases thickened?",
        "ground_truth": "no",
        "generated_answer": "a, b, and c histopathological images of the same specimen of the right femur of a 70-year-old woman with osteosarcoma a, b, and c, respectively, show a high-grade osteosarcoma with a high-grade osteoid component, a high-grade chondrosarcoma with a high-grade osteoid component, and a high-grade chondrosarcoma with a high-grade osteoid component, respectively",
        "image_name": "test/test_0197.jpg",
        "answer_type": "CLOSED",
        "question_type": "is",
        "Evaluation(1/0)": "        "
    },
    "300199001": {
        "question": "What are indicative of more severe liver cell injury?",
        "ground_truth": "acidophilic councilman bodies",
        "generated_answer": "the liver cells in the right panel are more severely injured than those in the left panel",
        "image_name": "test/test_0199.jpg",
        "answer_type": "OPEN",
        "question_type": "what",
        "Evaluation(1/0)": "        "
    },
    "300183001": {
        "question": "There is wiping out of liver lobules with only collapsed reticulin framework left out in whose place , high lighted by reticulin stain right photomicrograph ?",
        "ground_truth": "their",
        "generated_answer": "a fibrosis is a chronic inflammatory response to injury or infection that can lead to scarring and loss of organ function fibrosis can occur in any organ, but it is most commonly seen in the liver, lung, and kidney fibrosis is characterized by the accumulation of scar tissue, which can lead to loss of organ function and can be a major complication of many diseases, including cirrhosis, chronic kidney disease, and chronic obstructive pulmonary disease",
        "image_name": "test/test_0183.jpg",
        "answer_type": "OPEN",
        "question_type": "there",
        "Evaluation(1/0)": "        "
    },
    "300123007": {
        "question": "How does inbox in the right photomicrograph show a scolex?",
        "ground_truth": "with a row of hooklets",
        "generated_answer": "in the right photomicrograph, the inset shows a scolex, which is a type of parasite that is commonly found in the intestinal tract of the pig",
        "image_name": "test/test_0123.jpg",
        "answer_type": "OPEN",
        "question_type": "how",
        "Evaluation(1/0)": "        "
    },
    "300246009": {
        "question": "Is iron on absorption from upper small intestine present in subepithelial and perimuscular layers?",
        "ground_truth": "no",
        "generated_answer": "a histological image of the small intestine of a healthy individual showing the presence of iron in the subepithelial and perimuscular layers b histological image of the small intestine of a patient with iron deficiency anemia showing the presence of iron in the subepithelial layer only",
        "image_name": "test/test_0246.jpg",
        "answer_type": "CLOSED",
        "question_type": "is",
        "Evaluation(1/0)": "        "
    },
    "300060006": {
        "question": "Are the tubules surrounded by abundant fibrous tissue and chronic interstitial inflammatory reaction?",
        "ground_truth": "yes",
        "generated_answer": "a and b the tubules are surrounded by abundant fibrous tissue and chronic interstitial inflammatory reaction",
        "image_name": "test/test_0060.jpg",
        "answer_type": "CLOSED",
        "question_type": "are",
        "Evaluation(1/0)": "        "
    },
    "300287001": {
        "question": "What does cut surface show without papillae?",
        "ground_truth": "a very large multilocular cyst",
        "generated_answer": "the cut surface of the prostate gland without papillae",
        "image_name": "test/test_0287.jpg",
        "answer_type": "OPEN",
        "question_type": "what",
        "Evaluation(1/0)": "        "
    },
    "300076001": {
        "question": "What shows characteristic lining of the cyst wall by epidermis and its appendages?",
        "ground_truth": "microscopy",
        "generated_answer": "the epidermis and its appendages are the characteristic lining of the cyst wall",
        "image_name": "test/test_0076.jpg",
        "answer_type": "OPEN",
        "question_type": "what",
        "Evaluation(1/0)": "        "
    },
    "300218000": {
        "question": "What shows branching papillae having flbrovascular stalk covered by a single layer of cuboidal cells having ground-glass nuclei?",
        "ground_truth": "microscopy",
        "generated_answer": "a bronchiole",
        "image_name": "test/test_0218.jpg",
        "answer_type": "OPEN",
        "question_type": "what",
        "Evaluation(1/0)": "        "
    },
    "300170001": {
        "question": "What does the trabecular bone forming the marrow space show at the margins?",
        "ground_truth": "trabeculae with osteoclastic activity",
        "generated_answer": "the trabecular bone forming the marrow space shows a red color at the margins",
        "image_name": "test/test_0170.jpg",
        "answer_type": "OPEN",
        "question_type": "what",
        "Evaluation(1/0)": "        "
    },
    "300105007": {
        "question": "What expands further causing necrosis of the cortex called sequestrum?",
        "ground_truth": "abscess",
        "generated_answer": "sequestrum",
        "image_name": "test/test_0105.jpg",
        "answer_type": "OPEN",
        "question_type": "what",
        "Evaluation(1/0)": "        "
    },
    "300105015": {
        "question": "What produces a draining sinus?",
        "ground_truth": "extension of infection into the joint space",
        "generated_answer": "a sinus",
        "image_name": "test/test_0105.jpg",
        "answer_type": "OPEN",
        "question_type": "what",
        "Evaluation(1/0)": "        "
    },
    "300106004": {
        "question": "What shows lobulated mass with bluish cartilaginous hue infiltrating the soft tissues?",
        "ground_truth": "sectioned surface",
        "generated_answer": "tumor",
        "image_name": "test/test_0106.jpg",
        "answer_type": "OPEN",
        "question_type": "what",
        "Evaluation(1/0)": "        "
    },
    "300127004": {
        "question": "What shows circumscribed, dark tan, haemorrhagic and necrotic tumour?",
        "ground_truth": "sectioned surface",
        "generated_answer": "the image shows a circumscribed, dark tan, haemorrhagic and necrotic tumour",
        "image_name": "test/test_0127.jpg",
        "answer_type": "OPEN",
        "question_type": "what",
        "Evaluation(1/0)": "        "
    },
    "300036005": {
        "question": "What does Inbox in the right photomicrograph show?",
        "ground_truth": "pas positive tumour cells in perivascular location",
        "generated_answer": "the inbox in the right photomicrograph show the area of the slide that be cut out for the image in the left photomicrograph",
        "image_name": "test/test_0036.jpg",
        "answer_type": "OPEN",
        "question_type": "what",
        "Evaluation(1/0)": "        "
    },
    "300475007": {
        "question": "What is present ?",
        "ground_truth": "peritoneum",
        "generated_answer": "a large mass of the right lower quadrant of the abdomen",
        "image_name": "test/test_0475.jpg",
        "answer_type": "OPEN",
        "question_type": "what",
        "Evaluation(1/0)": "        "
    },
    "300478000": {
        "question": "What illustrates pus from the peritoneal cavity?",
        "ground_truth": "case of peritonitis slide",
        "generated_answer": "the black square",
        "image_name": "test/test_0478.jpg",
        "answer_type": "OPEN",
        "question_type": "what",
        "Evaluation(1/0)": "        "
    },
    "300478016": {
        "question": "What is present ?",
        "ground_truth": "abdomen",
        "generated_answer": "a glass tube",
        "image_name": "test/test_0478.jpg",
        "answer_type": "OPEN",
        "question_type": "what",
        "Evaluation(1/0)": "        "
    },
    "300480006": {
        "question": "What is present?",
        "ground_truth": "abdomen",
        "generated_answer": "a large mass of the right breast",
        "image_name": "test/test_0480.jpg",
        "answer_type": "OPEN",
        "question_type": "what",
        "Evaluation(1/0)": "        "
    },
    "300480014": {
        "question": "Where is this area in the body?",
        "ground_truth": "abdomen",
        "generated_answer": "thigh",
        "image_name": "test/test_0480.jpg",
        "answer_type": "OPEN",
        "question_type": "where",
        "Evaluation(1/0)": "        "
    },
    "300481000": {
        "question": "What shows cut surface with fish flesh appearance and extensive necrosis very good for illustrating appearance of a sarcoma?",
        "ground_truth": "this section showing liver tumor mass in hilar area tumor",
        "generated_answer": "yes",
        "image_name": "test/test_0481.jpg",
        "answer_type": "OPEN",
        "question_type": "what",
        "Evaluation(1/0)": "        "
    },
    "300481008": {
        "question": "What is present?",
        "ground_truth": "leiomyosarcoma",
        "generated_answer": "tumor",
        "image_name": "test/test_0481.jpg",
        "answer_type": "OPEN",
        "question_type": "what",
        "Evaluation(1/0)": "        "
    },
    "300481016": {
        "question": "What is present ?",
        "ground_truth": "leiomyosarcoma",
        "generated_answer": "a large mass of heterogeneous color",
        "image_name": "test/test_0481.jpg",
        "answer_type": "OPEN",
        "question_type": "what",
        "Evaluation(1/0)": "        "
    },
    "300479007": {
        "question": "What is present?",
        "ground_truth": "peritoneum",
        "generated_answer": "a large mass of the right gluteal region",
        "image_name": "test/test_0479.jpg",
        "answer_type": "OPEN",
        "question_type": "what",
        "Evaluation(1/0)": "        "
    },
    "300479015": {
        "question": "What is present ?",
        "ground_truth": "peritoneum",
        "generated_answer": "a large tumor",
        "image_name": "test/test_0479.jpg",
        "answer_type": "OPEN",
        "question_type": "what",
        "Evaluation(1/0)": "        "
    },
    "300855000": {
        "question": "Why does this image show gram negative septicemia?",
        "ground_truth": "due to scalp electrode in a neonate",
        "generated_answer": "the image show gram negative septicemia because the bacteria in the blood be gram negative",
        "image_name": "test/test_0855.jpg",
        "answer_type": "OPEN",
        "question_type": "why",
        "Evaluation(1/0)": "        "
    },
    "300844001": {
        "question": "What is opened dysmorphic body with all organs except kidneys removed?",
        "ground_truth": "shows size of quite well and renal facies",
        "generated_answer": "abdomen",
        "image_name": "test/test_0844.jpg",
        "answer_type": "OPEN",
        "question_type": "what",
        "Evaluation(1/0)": "        "
    },
    "300844009": {
        "question": "What is present of Kidneys?",
        "ground_truth": "polycystic disease",
        "generated_answer": "no kidneys",
        "image_name": "test/test_0844.jpg",
        "answer_type": "OPEN",
        "question_type": "what",
        "Evaluation(1/0)": "        "
    },
    "300847007": {
        "question": "What is present of Kidneys?",
        "ground_truth": "polycystic disease",
        "generated_answer": "absent",
        "image_name": "test/test_0847.jpg",
        "answer_type": "OPEN",
        "question_type": "what",
        "Evaluation(1/0)": "        "
    },
    "300854003": {
        "question": "What is present ?",
        "ground_truth": "newborn cord around neck",
        "generated_answer": "a baby with a large head and a large body",
        "image_name": "test/test_0854.jpg",
        "answer_type": "OPEN",
        "question_type": "what",
        "Evaluation(1/0)": "        "
    },
    "300858000": {
        "question": "What does this image show?",
        "ground_truth": "body burns 24 hours prior now anasarca",
        "generated_answer": "a man with extensive burns",
        "image_name": "test/test_0858.jpg",
        "answer_type": "OPEN",
        "question_type": "what",
        "Evaluation(1/0)": "        "
    },
    "300848000": {
        "question": "What does this image show?",
        "ground_truth": "conjoined twins at head and chest",
        "generated_answer": "a baby with a rare genetic disorder called chondrodysplasia punctata",
        "image_name": "test/test_0848.jpg",
        "answer_type": "OPEN",
        "question_type": "what",
        "Evaluation(1/0)": "        "
    },
    "300848008": {
        "question": "What is this to illustrate this case externally ?",
        "ground_truth": "the best photo",
        "generated_answer": "this case illustrate a patient with a severe form of chondrodysplasia punctata",
        "image_name": "test/test_0848.jpg",
        "answer_type": "OPEN",
        "question_type": "what",
        "Evaluation(1/0)": "        "
    },
    "300986006": {
        "question": "What is present ?",
        "ground_truth": "sacrococcygeal teratoma",
        "generated_answer": "the image shows a histological section of a human colonic mucosa from a patient with ulcerative colitis the mucosa is characterized by a thickened epithelium with a prominent lamina propria and a dense infiltrate of lymphocytes and eosinophils",
        "image_name": "test/test_0986.jpg",
        "answer_type": "OPEN",
        "question_type": "what",
        "Evaluation(1/0)": "        "
    },
    "300496011": {
        "question": "What is present ?",
        "ground_truth": "breast",
        "generated_answer": "a black object",
        "image_name": "test/test_0496.jpg",
        "answer_type": "OPEN",
        "question_type": "what",
        "Evaluation(1/0)": "        "
    },
    "300609010": {
        "question": "What is present?",
        "ground_truth": "papillary intraductal adenocarcinoma",
        "generated_answer": "the image shows a low-power view of a biopsy of a breast mass that is composed of a mixture of epithelial and myoepithelial cells, with a predominance of epithelial cells",
        "image_name": "test/test_0609.jpg",
        "answer_type": "OPEN",
        "question_type": "what",
        "Evaluation(1/0)": "        "
    },
    "300608001": {
        "question": "How does this image show metastatic choriocarcinoma?",
        "ground_truth": "with extensive vascularization",
        "generated_answer": "the image shows a metastatic choriocarcinoma in a 40-year-old woman with a history of a corpus luteum cyst the tumor is composed of a mixture of spindle and epithelioid cells with a high nuclear grade and a high mitotic index the tumor cells are arranged in a solid pattern with a few scattered blood vessels, which are not a feature of choriocarcinoma",
        "image_name": "test/test_0608.jpg",
        "answer_type": "OPEN",
        "question_type": "how",
        "Evaluation(1/0)": "        "
    },
    "300494012": {
        "question": "Where is this mage from?",
        "ground_truth": "capillary",
        "generated_answer": "from the book \u201canatomy of the human body\u201d by gilbert and sive",
        "image_name": "test/test_0494.jpg",
        "answer_type": "OPEN",
        "question_type": "where",
        "Evaluation(1/0)": "        "
    },
    "300492004": {
        "question": "Is vasculature present?",
        "ground_truth": "yes",
        "generated_answer": "a, b, and c are the same section as in fig 10, but with higher magnification",
        "image_name": "test/test_0492.jpg",
        "answer_type": "CLOSED",
        "question_type": "is",
        "Evaluation(1/0)": "        "
    },
    "300492012": {
        "question": "What is present ?",
        "ground_truth": "capillary",
        "generated_answer": "the image shows a section of the left ventricle of the heart in a rat, stained with hematoxylin and eosin, and viewed under light microscopy the heart is divided into four quadrants, labeled l, l, r, and r, based on the orientation of the section the left ventricle is shown in the left quadrant, and the right ventricle is shown in the right quadrant the heart is divided into four distinct layers, l, l, r, and r, based on the orientation of the section the l layer is the outermost layer, and the r layer is the innermost layer the l layer is composed of cardiac muscle cells, which are arranged in a spiral pattern the r layer is composed of cardiac muscle cells, which are arranged in a spiral pattern the l layer is divided into two distinct sub-layers, l1 and l2, based on the orientation of the section the l1 layer is the outermost layer, and the l2 layer is the innermost layer the r layer is divided into two distinct sub-layers, r1 and r2, based on the orientation of the section the l1 layer is the outermost layer, and the r1 layer is the innermost layer",
        "image_name": "test/test_0492.jpg",
        "answer_type": "OPEN",
        "question_type": "what",
        "Evaluation(1/0)": "        "
    },
    "300484004": {
        "question": "Is cardiovascular present?",
        "ground_truth": "yes",
        "generated_answer": "the image shows a well-developed vascular system, with a large number of blood vessels and a well-defined endothelium fig 1a",
        "image_name": "test/test_0484.jpg",
        "answer_type": "CLOSED",
        "question_type": "is",
        "Evaluation(1/0)": "        "
    },
    "300484012": {
        "question": "Where is this mage from?",
        "ground_truth": "capillary",
        "generated_answer": "this image is from a study by e l l lindahl and colleagues, published in 1987 in the journal cell, and is reproduced with permission from cell press 1987, 50, 737-746",
        "image_name": "test/test_0484.jpg",
        "answer_type": "OPEN",
        "question_type": "where",
        "Evaluation(1/0)": "        "
    },
    "300495012": {
        "question": "Where is this mage from?",
        "ground_truth": "capillary",
        "generated_answer": "kirkland",
        "image_name": "test/test_0495.jpg",
        "answer_type": "OPEN",
        "question_type": "where",
        "Evaluation(1/0)": "        "
    },
    "300489009": {
        "question": "What is present ?",
        "ground_truth": "cardiovascular",
        "generated_answer": "the image shows a section of a mouse kidney with a high magnification of a glomerulus in the renal cortex the glomerulus is surrounded by a basement membrane and is composed of a tuft of capillary loops and a central hilum the capillary loops are lined by a single layer of podocytes, which are visible as small, dark, round cells the central hilum is the site where the capillary loops enter the glomerulus",
        "image_name": "test/test_0489.jpg",
        "answer_type": "OPEN",
        "question_type": "what",
        "Evaluation(1/0)": "        "
    },
    "300488013": {
        "question": "What is present ?",
        "ground_truth": "cardiovascular",
        "generated_answer": "nucleus",
        "image_name": "test/test_0488.jpg",
        "answer_type": "OPEN",
        "question_type": "what",
        "Evaluation(1/0)": "        "
    },
    "300486013": {
        "question": "Where is this?",
        "ground_truth": "vasculature",
        "generated_answer": "cytoplasm",
        "image_name": "test/test_0486.jpg",
        "answer_type": "OPEN",
        "question_type": "where",
        "Evaluation(1/0)": "        "
    },
    "300862006": {
        "question": "What is present?",
        "ground_truth": "vasculature",
        "generated_answer": "a piece of meat",
        "image_name": "test/test_0862.jpg",
        "answer_type": "OPEN",
        "question_type": "what",
        "Evaluation(1/0)": "        "
    },
    "300863002": {
        "question": "Where is this?",
        "ground_truth": "heart",
        "generated_answer": "abdomen",
        "image_name": "test/test_0863.jpg",
        "answer_type": "OPEN",
        "question_type": "where",
        "Evaluation(1/0)": "        "
    },
    "300884007": {
        "question": "Where is this?",
        "ground_truth": "heart",
        "generated_answer": "the image is of a surgical specimen of a patient with a large, invasive, and aggressive tumor of the right breast",
        "image_name": "test/test_0884.jpg",
        "answer_type": "OPEN",
        "question_type": "where",
        "Evaluation(1/0)": "        "
    },
    "300883006": {
        "question": "Where is this?",
        "ground_truth": "heart",
        "generated_answer": "on a table",
        "image_name": "test/test_0883.jpg",
        "answer_type": "OPEN",
        "question_type": "where",
        "Evaluation(1/0)": "        "
    },
    "300877002": {
        "question": "Where is this?",
        "ground_truth": "heart",
        "generated_answer": "the image is of a large, well-circumscribed, and well-defined mass in the right thigh",
        "image_name": "test/test_0877.jpg",
        "answer_type": "OPEN",
        "question_type": "where",
        "Evaluation(1/0)": "        "
    },
    "300881006": {
        "question": "Where is this?",
        "ground_truth": "heart",
        "generated_answer": "this is a photograph of a patient with a large, ulcerated, fungating, left breast mass",
        "image_name": "test/test_0881.jpg",
        "answer_type": "OPEN",
        "question_type": "where",
        "Evaluation(1/0)": "        "
    },
    "300870006": {
        "question": "Where is this?",
        "ground_truth": "heart",
        "generated_answer": "this is a photograph of a specimen of the human colon",
        "image_name": "test/test_0870.jpg",
        "answer_type": "OPEN",
        "question_type": "where",
        "Evaluation(1/0)": "        "
    },
    "300878000": {
        "question": "What does this image show?",
        "ground_truth": "heart",
        "generated_answer": "a large, irregularly shaped, heterogeneous mass of the right thigh",
        "image_name": "test/test_0878.jpg",
        "answer_type": "OPEN",
        "question_type": "what",
        "Evaluation(1/0)": "        "
    },
    "300875002": {
        "question": "What is present?",
        "ground_truth": "cardiovascular",
        "generated_answer": "the image shows a series of photographs of a human hand with the fingers amputated",
        "image_name": "test/test_0875.jpg",
        "answer_type": "OPEN",
        "question_type": "what",
        "Evaluation(1/0)": "        "
    },
    "300972009": {
        "question": "Where is this from?",
        "ground_truth": "heart",
        "generated_answer": "breast",
        "image_name": "test/test_0972.jpg",
        "answer_type": "OPEN",
        "question_type": "where",
        "Evaluation(1/0)": "        "
    },
    "300979013": {
        "question": "What is present ?",
        "ground_truth": "vasculature",
        "generated_answer": "the image shows a histological section of the skin of a 10-day-old rat",
        "image_name": "test/test_0979.jpg",
        "answer_type": "OPEN",
        "question_type": "what",
        "Evaluation(1/0)": "        "
    },
    "300978006": {
        "question": "What is present?",
        "ground_truth": "vasculature",
        "generated_answer": "the image shows a histological section of the skin of a patient with a severe burn the skin is severely damaged and shows a large amount of necrotic tissue the tissue is covered by a thick layer of pus and there are many bacteria present in the tissue",
        "image_name": "test/test_0978.jpg",
        "answer_type": "OPEN",
        "question_type": "what",
        "Evaluation(1/0)": "        "
    },
    "300978014": {
        "question": "How is atherosclerosis left anterior descending  artery ?",
        "ground_truth": "coronary",
        "generated_answer": "atherosclerosis in the left anterior descending artery",
        "image_name": "test/test_0978.jpg",
        "answer_type": "OPEN",
        "question_type": "how",
        "Evaluation(1/0)": "        "
    },
    "300981007": {
        "question": "What is present ?",
        "ground_truth": "cardiovascular",
        "generated_answer": "the image shows a histological section of a human breast tissue stained with hematoxylin and eosin, demonstrating a ductal carcinoma in situ",
        "image_name": "test/test_0981.jpg",
        "answer_type": "OPEN",
        "question_type": "what",
        "Evaluation(1/0)": "        "
    },
    "300977007": {
        "question": "What is present ?",
        "ground_truth": "cardiovascular",
        "generated_answer": "the image shows a histopathological section of a human colonic mucosa from a patient with ulcerative colitis the mucosa is characterized by a thickened epithelium with a prominent lamina propria and a dense infiltrate of lymphocytes and eosinophils",
        "image_name": "test/test_0977.jpg",
        "answer_type": "OPEN",
        "question_type": "what",
        "Evaluation(1/0)": "        "
    },
    "300969003": {
        "question": "What is present?",
        "ground_truth": "cardiovascular",
        "generated_answer": "the image shows a section of the skin of a patient with a history of exposure to asbestos the histological features of the skin are consistent with asbestos-related disease, including the presence of asbestos bodies and fibers in the dermis",
        "image_name": "test/test_0969.jpg",
        "answer_type": "OPEN",
        "question_type": "what",
        "Evaluation(1/0)": "        "
    },
    "300969011": {
        "question": "What is present ?",
        "ground_truth": "vasculature",
        "generated_answer": "the image shows a close-up view of the skin of a patient with acute graft-versus-host disease, which is characterized by a mixed inflammatory infiltrate of lymphocytes, neutrophils, and eosinophils",
        "image_name": "test/test_0969.jpg",
        "answer_type": "OPEN",
        "question_type": "what",
        "Evaluation(1/0)": "        "
    },
    "300965003": {
        "question": "What is present?",
        "ground_truth": "cardiovascular",
        "generated_answer": "the image shows a histological section of a human cervix with a biopsy of the cervical stroma, which is composed of a mixture of epithelial and stromal cells, with the epithelial cells being the predominant component",
        "image_name": "test/test_0965.jpg",
        "answer_type": "OPEN",
        "question_type": "what",
        "Evaluation(1/0)": "        "
    },
    "300965011": {
        "question": "What is present ?",
        "ground_truth": "vasculature",
        "generated_answer": "the image shows a histological section of a human cervix with a biopsy taken from the cervical canal, showing a proliferation of epithelial cells with a characteristic \"snow-storm\" appearance",
        "image_name": "test/test_0965.jpg",
        "answer_type": "OPEN",
        "question_type": "what",
        "Evaluation(1/0)": "        "
    },
    "300963007": {
        "question": "What is present ?",
        "ground_truth": "cardiovascular",
        "generated_answer": "the image shows a histological section of a breast tumor with a high-grade malignant epithelial component",
        "image_name": "test/test_0963.jpg",
        "answer_type": "OPEN",
        "question_type": "what",
        "Evaluation(1/0)": "        "
    },
    "300980007": {
        "question": "What is present?",
        "ground_truth": "vasculature",
        "generated_answer": "the image shows a histological section of a human colonic mucosa from a patient with ulcerative colitis the mucosa is characterized by a thickened epithelium with a prominent lamina propria and a dense infiltrate of lymphocytes and eosinophils",
        "image_name": "test/test_0980.jpg",
        "answer_type": "OPEN",
        "question_type": "what",
        "Evaluation(1/0)": "        "
    },
    "300974010": {
        "question": "What is present ?",
        "ground_truth": "cardiovascular",
        "generated_answer": "the image shows a histological section of the skin of a patient with a severe burn the skin is severely damaged and shows a large amount of necrotic tissue the tissue is disorganized and there is a large amount of hemorrhage present the image is taken from a patient who died from burns",
        "image_name": "test/test_0974.jpg",
        "answer_type": "OPEN",
        "question_type": "what",
        "Evaluation(1/0)": "        "
    },
    "300983006": {
        "question": "Where is this from?",
        "ground_truth": "heart",
        "generated_answer": "breast",
        "image_name": "test/test_0983.jpg",
        "answer_type": "OPEN",
        "question_type": "where",
        "Evaluation(1/0)": "        "
    },
    "300982006": {
        "question": "What is present?",
        "ground_truth": "vasculature",
        "generated_answer": "the image shows a histological section of a human vulva, stained with hematoxylin and eosin, showing a large, irregularly shaped, well-circumscribed, and lobulated mass of the vulvar skin and subcutaneous tissue, with a central area of hemorrhagic necrosis and a peripheral area of hemorrhagic exudate",
        "image_name": "test/test_0982.jpg",
        "answer_type": "OPEN",
        "question_type": "what",
        "Evaluation(1/0)": "        "
    },
    "300967010": {
        "question": "What is present ?",
        "ground_truth": "cardiovascular",
        "generated_answer": "the image shows a biopsy of a papillary carcinoma of the breast",
        "image_name": "test/test_0967.jpg",
        "answer_type": "OPEN",
        "question_type": "what",
        "Evaluation(1/0)": "        "
    },
    "300968006": {
        "question": "What is present?",
        "ground_truth": "vasculature",
        "generated_answer": "nuclear pleomorphism",
        "image_name": "test/test_0968.jpg",
        "answer_type": "OPEN",
        "question_type": "what",
        "Evaluation(1/0)": "        "
    },
    "300975010": {
        "question": "What is present ?",
        "ground_truth": "cardiovascular",
        "generated_answer": "the image shows a histological section of the skin of a patient with acute graft-versus-host disease after bone marrow transplantation the skin is characterized by a dense infiltrate of lymphocytes and eosinophils, which are present in the dermis and subcutaneous tissue",
        "image_name": "test/test_0975.jpg",
        "answer_type": "OPEN",
        "question_type": "what",
        "Evaluation(1/0)": "        "
    },
    "300987014": {
        "question": "What spotted fever , immunoperoxidase staining vessels for rickettsia rickettsii ?",
        "ground_truth": "vasculitis rocky mountain",
        "generated_answer": "rickettsia rickettsii",
        "image_name": "test/test_0987.jpg",
        "answer_type": "OPEN",
        "question_type": "what",
        "Evaluation(1/0)": "        "
    },
    "300988004": {
        "question": "What is rocky mountain spotted?",
        "ground_truth": "fever",
        "generated_answer": "rocky mountain spotted fever",
        "image_name": "test/test_0988.jpg",
        "answer_type": "OPEN",
        "question_type": "what",
        "Evaluation(1/0)": "        "
    },
    "300989010": {
        "question": "What is present?",
        "ground_truth": "vasculature",
        "generated_answer": "nuclear staining",
        "image_name": "test/test_0989.jpg",
        "answer_type": "OPEN",
        "question_type": "what",
        "Evaluation(1/0)": "        "
    },
    "300861000": {
        "question": "What does this image show?",
        "ground_truth": "x-ray postmortdissected arteries extensive lesions",
        "generated_answer": "angiogram of the right lower extremity showing the anastomosis between the right superficial femoral artery and the popliteal artery",
        "image_name": "test/test_0861.jpg",
        "answer_type": "OPEN",
        "question_type": "what",
        "Evaluation(1/0)": "        "
    },
    "300861016": {
        "question": "What is present ?",
        "ground_truth": "vasculature",
        "generated_answer": "the image shows the right internal iliac artery and vein",
        "image_name": "test/test_0861.jpg",
        "answer_type": "OPEN",
        "question_type": "what",
        "Evaluation(1/0)": "        "
    },
    "300859000": {
        "question": "What does this image show?",
        "ground_truth": "postmortangiogram of coronary arteries",
        "generated_answer": "coronary angiogram showing a large aneurysm of the left anterior descending artery",
        "image_name": "test/test_0859.jpg",
        "answer_type": "OPEN",
        "question_type": "what",
        "Evaluation(1/0)": "        "
    },
    "300557005": {
        "question": "What is present?",
        "ground_truth": "adenoma",
        "generated_answer": "nuclear envelope",
        "image_name": "test/test_0557.jpg",
        "answer_type": "OPEN",
        "question_type": "what",
        "Evaluation(1/0)": "        "
    },
    "300446005": {
        "question": "What is present ?",
        "ground_truth": "endocrine",
        "generated_answer": "a pair of human feet",
        "image_name": "test/test_0446.jpg",
        "answer_type": "OPEN",
        "question_type": "what",
        "Evaluation(1/0)": "        "
    },
    "300444007": {
        "question": "What is present ?",
        "ground_truth": "endocrine",
        "generated_answer": "a large mass of the right lower abdomen",
        "image_name": "test/test_0444.jpg",
        "answer_type": "OPEN",
        "question_type": "what",
        "Evaluation(1/0)": "        "
    },
    "300457007": {
        "question": "What is present ?",
        "ground_truth": "endocrine",
        "generated_answer": "the tumor was completely excised, and the patient was discharged from the hospital 10 days later fig 1",
        "image_name": "test/test_0457.jpg",
        "answer_type": "OPEN",
        "question_type": "what",
        "Evaluation(1/0)": "        "
    },
    "300451007": {
        "question": "What is present ?",
        "ground_truth": "endocrine",
        "generated_answer": "the image shows a section of a human colonic mucosa, stained with hematoxylin and eosin, showing the epithelial lining of the colon, the lamina propria, and the muscularis mucosae",
        "image_name": "test/test_0451.jpg",
        "answer_type": "OPEN",
        "question_type": "what",
        "Evaluation(1/0)": "        "
    },
    "300449007": {
        "question": "What is present ?",
        "ground_truth": "endocrine",
        "generated_answer": "the image on the left shows a photograph of a human breast tumor, while the image on the right shows a photograph of a human breast tumor with the same size and shape as the one on the left, but with a different color",
        "image_name": "test/test_0449.jpg",
        "answer_type": "OPEN",
        "question_type": "what",
        "Evaluation(1/0)": "        "
    },
    "300453007": {
        "question": "What is present ?",
        "ground_truth": "endocrine",
        "generated_answer": "tumor",
        "image_name": "test/test_0453.jpg",
        "answer_type": "OPEN",
        "question_type": "what",
        "Evaluation(1/0)": "        "
    },
    "300456007": {
        "question": "What is present ?",
        "ground_truth": "endocrine",
        "generated_answer": "a piece of skin",
        "image_name": "test/test_0456.jpg",
        "answer_type": "OPEN",
        "question_type": "what",
        "Evaluation(1/0)": "        "
    },
    "300442007": {
        "question": "What is present ?",
        "ground_truth": "endocrine",
        "generated_answer": "tumor",
        "image_name": "test/test_0442.jpg",
        "answer_type": "OPEN",
        "question_type": "what",
        "Evaluation(1/0)": "        "
    },
    "300448007": {
        "question": "What is present ?",
        "ground_truth": "endocrine",
        "generated_answer": "a large mass of tissue",
        "image_name": "test/test_0448.jpg",
        "answer_type": "OPEN",
        "question_type": "what",
        "Evaluation(1/0)": "        "
    },
    "300440007": {
        "question": "What is present ?",
        "ground_truth": "endocrine",
        "generated_answer": "a mass",
        "image_name": "test/test_0440.jpg",
        "answer_type": "OPEN",
        "question_type": "what",
        "Evaluation(1/0)": "        "
    },
    "300443007": {
        "question": "What is present ?",
        "ground_truth": "endocrine",
        "generated_answer": "tumor",
        "image_name": "test/test_0443.jpg",
        "answer_type": "OPEN",
        "question_type": "what",
        "Evaluation(1/0)": "        "
    },
    "300455007": {
        "question": "What is present ?",
        "ground_truth": "endocrine",
        "generated_answer": "the patient had a history of a previous abdominal surgery and was found to have a large, well-circumscribed, solid mass in the right lower quadrant of the abdomen, which was found to be a malignant tumor of the small intestine",
        "image_name": "test/test_0455.jpg",
        "answer_type": "OPEN",
        "question_type": "what",
        "Evaluation(1/0)": "        "
    },
    "300445007": {
        "question": "What is present ?",
        "ground_truth": "endocrine",
        "generated_answer": "tumor",
        "image_name": "test/test_0445.jpg",
        "answer_type": "OPEN",
        "question_type": "what",
        "Evaluation(1/0)": "        "
    },
    "300447000": {
        "question": "Why does this image show cortical and medullary hemorrhage not extensive but clearly evident case of pneumococcal meningitis lesion probably?",
        "ground_truth": "due to septic shock",
        "generated_answer": "cortical and medullary hemorrhage are signs of pneumococcal meningitis",
        "image_name": "test/test_0447.jpg",
        "answer_type": "OPEN",
        "question_type": "why",
        "Evaluation(1/0)": "        "
    },
    "300447008": {
        "question": "Where does this belong to?",
        "ground_truth": "endocrine system",
        "generated_answer": "hand",
        "image_name": "test/test_0447.jpg",
        "answer_type": "OPEN",
        "question_type": "where",
        "Evaluation(1/0)": "        "
    },
    "300454005": {
        "question": "What is present?",
        "ground_truth": "adrenal",
        "generated_answer": "the image shows a pair of testicles",
        "image_name": "test/test_0454.jpg",
        "answer_type": "OPEN",
        "question_type": "what",
        "Evaluation(1/0)": "        "
    },
    "300454013": {
        "question": "What is present ?",
        "ground_truth": "adrenal",
        "generated_answer": "a pair of testes",
        "image_name": "test/test_0454.jpg",
        "answer_type": "OPEN",
        "question_type": "what",
        "Evaluation(1/0)": "        "
    },
    "300452006": {
        "question": "What is present?",
        "ground_truth": "adrenal",
        "generated_answer": "a human hand",
        "image_name": "test/test_0452.jpg",
        "answer_type": "OPEN",
        "question_type": "what",
        "Evaluation(1/0)": "        "
    },
    "300452014": {
        "question": "What is present ?",
        "ground_truth": "adrenal",
        "generated_answer": "a large tumor",
        "image_name": "test/test_0452.jpg",
        "answer_type": "OPEN",
        "question_type": "what",
        "Evaluation(1/0)": "        "
    },
    "300441006": {
        "question": "What is present?",
        "ground_truth": "adrenal",
        "generated_answer": "tumor",
        "image_name": "test/test_0441.jpg",
        "answer_type": "OPEN",
        "question_type": "what",
        "Evaluation(1/0)": "        "
    },
    "300441014": {
        "question": "What is present ?",
        "ground_truth": "adrenal",
        "generated_answer": "a piece of meat",
        "image_name": "test/test_0441.jpg",
        "answer_type": "OPEN",
        "question_type": "what",
        "Evaluation(1/0)": "        "
    },
    "300461006": {
        "question": "What had colon carcinoma?",
        "ground_truth": "70yof",
        "generated_answer": "patient",
        "image_name": "test/test_0461.jpg",
        "answer_type": "OPEN",
        "question_type": "what",
        "Evaluation(1/0)": "        "
    },
    "300461014": {
        "question": "What is present?",
        "ground_truth": "thyroid",
        "generated_answer": "tumor",
        "image_name": "test/test_0461.jpg",
        "answer_type": "OPEN",
        "question_type": "what",
        "Evaluation(1/0)": "        "
    },
    "300461022": {
        "question": "What is section through thyroid and trachea had?",
        "ground_truth": "colon carcinoma",
        "generated_answer": "tracheal tumor",
        "image_name": "test/test_0461.jpg",
        "answer_type": "OPEN",
        "question_type": "what",
        "Evaluation(1/0)": "        "
    },
    "300459001": {
        "question": "Does this image show fixed tissue nice close-up of moderate size cortical nodule or adenoma?",
        "ground_truth": "yes",
        "generated_answer": "cortical nodule",
        "image_name": "test/test_0459.jpg",
        "answer_type": "CLOSED",
        "question_type": "does",
        "Evaluation(1/0)": "        "
    },
    "300437000": {
        "question": "How much week gestation gram infant lesion had ruptured causing 20 ml hemoperitoneum?",
        "ground_truth": "30",
        "generated_answer": "20 weeks",
        "image_name": "test/test_0437.jpg",
        "answer_type": "OPEN",
        "question_type": "how",
        "Evaluation(1/0)": "        "
    },
    "300437016": {
        "question": "What is present ?",
        "ground_truth": "endocrine",
        "generated_answer": "a mass of tissue",
        "image_name": "test/test_0437.jpg",
        "answer_type": "OPEN",
        "question_type": "what",
        "Evaluation(1/0)": "        "
    },
    "300438006": {
        "question": "What is present?",
        "ground_truth": "adrenal",
        "generated_answer": "the image shows a pair of human testicles",
        "image_name": "test/test_0438.jpg",
        "answer_type": "OPEN",
        "question_type": "what",
        "Evaluation(1/0)": "        "
    },
    "300458010": {
        "question": "What is present?",
        "ground_truth": "endocrine",
        "generated_answer": "a mass of the right breast",
        "image_name": "test/test_0458.jpg",
        "answer_type": "OPEN",
        "question_type": "what",
        "Evaluation(1/0)": "        "
    },
    "300458026": {
        "question": "How is photo ?",
        "ground_truth": "bloody",
        "generated_answer": "the image is a photograph of a surgical specimen of a 50-year-old male patient who underwent a right inguinal hernia repair with mesh the specimen is a 10 cm x 7 cm x 3 cm piece of the hernia sac and the mesh material",
        "image_name": "test/test_0458.jpg",
        "answer_type": "OPEN",
        "question_type": "how",
        "Evaluation(1/0)": "        "
    },
    "300564007": {
        "question": "What is present ?",
        "ground_truth": "endocrine",
        "generated_answer": "the image shows a histologic section of a breast tumor that is composed of a mixture of epithelial and myoepithelial cells with a prominent myoepithelial component the tumor cells are arranged in a pattern of interlacing fascicles and are arranged in a honeycomb pattern the tumor cells are positive for estrogen receptor and negative for progesterone receptor",
        "image_name": "test/test_0564.jpg",
        "answer_type": "OPEN",
        "question_type": "what",
        "Evaluation(1/0)": "        "
    },
    "300562007": {
        "question": "What is present ?",
        "ground_truth": "endocrine",
        "generated_answer": "the image shows a histopathological slide of a biopsy of a patient with a diagnosis of acute myeloid leukemia the slide shows a high number of immature blast cells with irregular nuclear contours and prominent nucleoli",
        "image_name": "test/test_0562.jpg",
        "answer_type": "OPEN",
        "question_type": "what",
        "Evaluation(1/0)": "        "
    },
    "300563007": {
        "question": "Where is this part in the figure?",
        "ground_truth": "endocrine system",
        "generated_answer": "1",
        "image_name": "test/test_0563.jpg",
        "answer_type": "OPEN",
        "question_type": "where",
        "Evaluation(1/0)": "        "
    },
    "300576006": {
        "question": "Where is this part in the figure?",
        "ground_truth": "endocrine system",
        "generated_answer": "1",
        "image_name": "test/test_0576.jpg",
        "answer_type": "OPEN",
        "question_type": "where",
        "Evaluation(1/0)": "        "
    },
    "300580006": {
        "question": "Where is this part in the figure?",
        "ground_truth": "endocrine system",
        "generated_answer": "1",
        "image_name": "test/test_0580.jpg",
        "answer_type": "OPEN",
        "question_type": "where",
        "Evaluation(1/0)": "        "
    },
    "300572006": {
        "question": "Where is this part in the figure?",
        "ground_truth": "endocrine system",
        "generated_answer": "1",
        "image_name": "test/test_0572.jpg",
        "answer_type": "OPEN",
        "question_type": "where",
        "Evaluation(1/0)": "        "
    },
    "300573006": {
        "question": "Where is this part in the figure?",
        "ground_truth": "endocrine system",
        "generated_answer": "1",
        "image_name": "test/test_0573.jpg",
        "answer_type": "OPEN",
        "question_type": "where",
        "Evaluation(1/0)": "        "
    },
    "300566006": {
        "question": "Where is this part in the figure?",
        "ground_truth": "endocrine system",
        "generated_answer": "1",
        "image_name": "test/test_0566.jpg",
        "answer_type": "OPEN",
        "question_type": "where",
        "Evaluation(1/0)": "        "
    },
    "300581006": {
        "question": "Where is this part in the figure?",
        "ground_truth": "endocrine system",
        "generated_answer": "1",
        "image_name": "test/test_0581.jpg",
        "answer_type": "OPEN",
        "question_type": "where",
        "Evaluation(1/0)": "        "
    },
    "300561006": {
        "question": "Where is this part in the figure?",
        "ground_truth": "endocrine system",
        "generated_answer": "1",
        "image_name": "test/test_0561.jpg",
        "answer_type": "OPEN",
        "question_type": "where",
        "Evaluation(1/0)": "        "
    },
    "300567006": {
        "question": "Where is this part in the figure?",
        "ground_truth": "endocrine system",
        "generated_answer": "1",
        "image_name": "test/test_0567.jpg",
        "answer_type": "OPEN",
        "question_type": "where",
        "Evaluation(1/0)": "        "
    },
    "300565006": {
        "question": "Where is this part in the figure?",
        "ground_truth": "endocrine system",
        "generated_answer": "1",
        "image_name": "test/test_0565.jpg",
        "answer_type": "OPEN",
        "question_type": "where",
        "Evaluation(1/0)": "        "
    },
    "300575014": {
        "question": "What has folds ?",
        "ground_truth": "healing lesion in medium size artery just outside adrenal capsule section",
        "generated_answer": "the endometrium",
        "image_name": "test/test_0575.jpg",
        "answer_type": "OPEN",
        "question_type": "what",
        "Evaluation(1/0)": "        "
    },
    "300577004": {
        "question": "What is present?",
        "ground_truth": "endocrine",
        "generated_answer": "the image shows a histological section of a breast tumor with a moderate amount of cellular atypia and a moderate amount of nuclear pleomorphism",
        "image_name": "test/test_0577.jpg",
        "answer_type": "OPEN",
        "question_type": "what",
        "Evaluation(1/0)": "        "
    },
    "300574003": {
        "question": "What does this image show?",
        "ground_truth": "iron stain",
        "generated_answer": "the image shows a histological section of a human breast tumor, stained with hematoxylin and eosin, showing a moderately differentiated ductal carcinoma",
        "image_name": "test/test_0574.jpg",
        "answer_type": "OPEN",
        "question_type": "what",
        "Evaluation(1/0)": "        "
    },
    "300574019": {
        "question": "What is present ?",
[truncated: 973,079 more chars]
