# Supplementary material for: PeFoMed: Parameter efficient fine-tuning of multimodal large language models for medical CXR
Source: Sci Rep. 2026 Apr 21;16:18729. doi: 10.1038/s41598-026-47871-2 (PMC13273104; doi:10.1038/s41598-026-47871-2)
Supplement: Supplementary file 2 — Supplementary Information 2. [file 41598_2026_47871_MOESM2_ESM.zip › human evaluation/pathvqa/pathvqa_stage1_answers.json]

[{"qid": 300167000, "answer": "positively charged, thus allowing the compaction of the negatively charged dna"}, {"qid": 300099005, "answer": "a cell with reversible injury b cell with irreversible injury c cell with necrosis"}, {"qid": 300238003, "answer": "yes"}, {"qid": 300257002, "answer": "yes"}, {"qid": 300148000, "answer": "nucleus"}, {"qid": 300202003, "answer": "yes"}, {"qid": 300195001, "answer": "the granuloma in the center shows a mixture of lymphocytes, macrophages, and fibroblasts"}, {"qid": 300235002, "answer": "tumour cells are strikingly similar to normal squamous epithelial cells in terms of their morphology, nuclear features and cytoplasmic contents"}, {"qid": 300187005, "answer": "yes"}, {"qid": 300250001, "answer": "cystic hygroma"}, {"qid": 300312001, "answer": "vitreous"}, {"qid": 300279001, "answer": "mitosis"}, {"qid": 300080001, "answer": "no"}, {"qid": 300286001, "answer": "fat"}, {"qid": 300072000, "answer": "the image demonstrate sheets of plump, proliferating spindle cells and slitlike vascular spaces"}, {"qid": 300100005, "answer": "in the image"}, {"qid": 300100013, "answer": "no"}, {"qid": 300118007, "answer": "no"}, {"qid": 300181005, "answer": "no"}, {"qid": 300097002, "answer": "subacute endocarditis is caused by bacteria that enter the bloodstream from a focus of infection in the body, such as a dental abscess, sinus infection, or skin infection, and then colonize the endocardium"}, {"qid": 300098000, "answer": "yes"}, {"qid": 300144002, "answer": "a hyper-segmented neutrophil is a neutrophil with more than 5 lobes"}, {"qid": 300232000, "answer": "collagen"}, {"qid": 300212001, "answer": "no"}, {"qid": 300190003, "answer": "yes"}, {"qid": 300087003, "answer": "yes"}, {"qid": 300040000, "answer": "alveoli"}, {"qid": 300265000, "answer": "glomerular mesangial cell proliferation, basement membrane duplication, leukocyte infiltration, and accentuation of lobular architecture are all features of glomerular disease"}, {"qid": 300300000, "answer": "the mucosa"}, {"qid": 300061001, "answer": "spiral-shaped"}, {"qid": 300043001, "answer": "yes"}, {"qid": 300316002, "answer": "skin"}, {"qid": 300191001, "answer": "the glands are cut by the sectioning process"}, {"qid": 300179001, "answer": "a polyp"}, {"qid": 300189001, "answer": "yes"}, {"qid": 300221001, "answer": "stone"}, {"qid": 300142001, "answer": "lymphocytes"}, {"qid": 300027001, "answer": "in the skin"}, {"qid": 300308005, "answer": "abscess"}, {"qid": 300274001, "answer": "proliferative breast disease is characterized by the presence of atypical epithelial cells in the breast tissue, which may be benign or malignant in nature"}, {"qid": 300311001, "answer": "the coarsely nodular gland contains a large amount of mucin"}, {"qid": 300304004, "answer": "the hyperplastic follicles contain abundant pink colloid within whose lumina"}, {"qid": 300284002, "answer": "no"}, {"qid": 300022003, "answer": "no"}, {"qid": 300160003, "answer": "yes"}, {"qid": 300160011, "answer": "yes"}, {"qid": 300112002, "answer": "yes"}, {"qid": 300234000, "answer": "osteochondroma"}, {"qid": 300151000, "answer": "bone"}, {"qid": 300217001, "answer": "fibroblasts"}, {"qid": 300204005, "answer": "a normal axon with a long thick dark myelin internode flanked by a thin light myelin internode"}, {"qid": 300241000, "answer": "type i and type ii fibers"}, {"qid": 300093001, "answer": "microglial nodule"}, {"qid": 300295001, "answer": "glioblastoma is the most common and aggressive type of primary brain cancer, accounting for approximately 55% of all primary brain tumors and 15% of all intracranial tumors [1] [2] [3] [4] [5] [6] [7] [8] [9] [10] [11] [12] [13] [14] [15] [16] [17] [18] [19] [20] [21] [22] [23] [24] [25] [26] [27] [28] [29] [30] [31] [32] [33] [34] [35] [36] [37] [38] [39] [40] [41] [42] [43] [44] [45] [46] [47] [48] [49] [50] [51] [52] [53] [54] [55] [56] [57] [58] [59] [60] [61] [62] [63] [64] [65] [66]"}, {"qid": 300052002, "answer": "no"}, {"qid": 300009001, "answer": "the tumor is composed of a mixture of epithelial and stromal cells"}, {"qid": 300282001, "answer": "yes"}, {"qid": 300014000, "answer": "nucleus"}, {"qid": 300225001, "answer": "no"}, {"qid": 300225009, "answer": "nuclear fragmentation"}, {"qid": 300154000, "answer": "nucleus"}, {"qid": 300214000, "answer": "the tongue"}, {"qid": 300233002, "answer": "no"}, {"qid": 300173001, "answer": "the myocardial muscle fibers are enlarged and have a hyperchromatic appearance"}, {"qid": 300108002, "answer": "the squamous epithelium is seen in the foci"}, {"qid": 300134000, "answer": "the viral core"}, {"qid": 300134008, "answer": "yes"}, {"qid": 300231006, "answer": "the red arrow"}, {"qid": 300211001, "answer": "the amyloid deposits are mainly in the glomerular capillary tuft stain red-pink congophilia"}, {"qid": 300211009, "answer": "the lipofuscin pigment granules show apple-green birefringence fig 1"}, {"qid": 300188007, "answer": "peritubular connective tissue"}, {"qid": 300210004, "answer": "congophilia is a condition characterized by the presence of numerous small, round, eosinophilic, hyaline bodies in the cytoplasm of cells, particularly in the liver, spleen, and lungs fig 10"}, {"qid": 300230001, "answer": "mechanisms involved in the process of the image formation"}, {"qid": 300011005, "answer": "centrilobular zone shows a mixture of normal and abnormal hepatocytes"}, {"qid": 300065005, "answer": "yes"}, {"qid": 300268005, "answer": "yes"}, {"qid": 300297003, "answer": "no"}, {"qid": 300136003, "answer": "no"}, {"qid": 300107001, "answer": "yes"}, {"qid": 300107009, "answer": "no"}, {"qid": 300236002, "answer": "a, b, and c are images of the same lung tissue sample, taken at different depths, showing the alveolar septa inflammatory response from the margins"}, {"qid": 300236010, "answer": "1 2 3"}, {"qid": 300163002, "answer": "a normal basal polarity of columnar epithelium b loss of nuclear polarity in the same epithelium"}, {"qid": 300126000, "answer": "the proteins"}, {"qid": 300309000, "answer": "the size and location of centromere"}, {"qid": 300275000, "answer": "scattered"}, {"qid": 300053005, "answer": "yes"}, {"qid": 300307001, "answer": "red blood cell"}, {"qid": 300307009, "answer": "the rigid spherical cells lose their rigidity and become more flexible when they are exposed to the water molecules"}, {"qid": 300307017, "answer": "the rigid spherical cells lose their cell membrane further when they reach the end of the axon and are released from the axon terminal by the axon terminal membrane."}, {"qid": 300280002, "answer": "nuclear density"}, {"qid": 300228000, "answer": "mitotic index"}, {"qid": 300206004, "answer": "a hypertrophic nlc b hypertrophic nlc with a few afb c hypertrophic nlc with many afb"}, {"qid": 300175004, "answer": "yes"}, {"qid": 300176006, "answer": "yes"}, {"qid": 300156000, "answer": "a aortic valve b mitral valve"}, {"qid": 300156008, "answer": "yes"}, {"qid": 300281002, "answer": "yes"}, {"qid": 300063006, "answer": "yes"}, {"qid": 300262000, "answer": "sporangia and inflammatory cells"}, {"qid": 300007000, "answer": "the wall of the intestine is covered with microvilli"}, {"qid": 300028001, "answer": "yes"}, {"qid": 300220003, "answer": "figure 1 shows coagulative necrosis and submucosal haemorrhages"}, {"qid": 300182000, "answer": "the image shows a longitudinal section of the colon along with a segment in cross section"}, {"qid": 300182008, "answer": "segment of thickened wall with narrow lumen"}, {"qid": 300197001, "answer": "the external surface of small intestine shows a smooth, thin, and elastic layer of mucosa, which is covered by a layer of mucin-rich epithelium fig 1a"}, {"qid": 300197009, "answer": "the skin"}, {"qid": 300096001, "answer": "yes"}, {"qid": 300199007, "answer": "normal non-activated platelet, having open canalicular system and the cytoplasmic organelles seen as ballooning degeneration while acidophilic councilman bodies are indicative of more severe liver cell injury"}, {"qid": 300183007, "answer": "the image shows a photomicrograph of a biopsy specimen of the skin of a patient with acute myeloid leukemia the specimen was stained with hematoxylin and eosin and shows a proliferation of immature myeloid cells with a high nuclear to cytoplasmic ratio and a high nuclear to nuclear ratio the"}, {"qid": 300123005, "answer": "a scolex with a row of hooklets"}, {"qid": 300135003, "answer": "yes"}, {"qid": 300246007, "answer": "the mononuclear inflammatory cell infiltrate is present in the dermis"}, {"qid": 300278005, "answer": "yes"}, {"qid": 300060004, "answer": "the tumor"}, {"qid": 300060012, "answer": "blood vessels"}, {"qid": 300023005, "answer": "the parenchymal changes include the presence of numerous small, round, and hyper-refractile foci of hemosiderin-laden macrophages in the cytoplasm of the hepatocytes, which are surrounded by a rim of hemosiderin-laden macrophages and/or fibroblasts, and the presence of numerous small, round, and hyper-refractile foci of hemosiderin-laden macrophages in the cytoplasm of the hepatocytes, which are surrounded by a rim of hemosiderin-laden macrophages and/or fibroblasts"}, {"qid": 300059005, "answer": "the upper pole of the kidney show a single renal artery"}, {"qid": 300249001, "answer": "yes"}, {"qid": 300285004, "answer": "epithelial cells"}, {"qid": 300025003, "answer": "a well-differentiated adenocarcinoma showing closely packed glands with cytologic atypia"}, {"qid": 300287007, "answer": "yes"}, {"qid": 300076007, "answer": "yes"}, {"qid": 300242004, "answer": "a"}, {"qid": 300169000, "answer": "the image shows a biopsy of the skin of a patient with acute graft-versus-host disease the histological features are consistent with acute graft-versus-host disease, with a dense infiltrate of lymphocytes and eosinophils in the dermis and subcutaneous tissue"}, {"qid": 300219001, "answer": "the subcutaneous tissue shows a diffuse infiltration of the lymphocytes and histiocytes"}, {"qid": 300224003, "answer": "yes"}, {"qid": 300170007, "answer": "the cortical bone forming the outer shell shows a red color"}, {"qid": 300105005, "answer": "yes"}, {"qid": 300105013, "answer": "yes"}, {"qid": 300106002, "answer": "yes"}, {"qid": 300092002, "answer": "the end of the long bone is expanded"}, {"qid": 300127002, "answer": "yes"}, {"qid": 300036003, "answer": "yes"}, {"qid": 300067003, "answer": "no"}, {"qid": 300012000, "answer": "the syncytial and fibroblastic types of the tumor are characterized by the presence of a whorled appearance fig 1"}, {"qid": 300066000, "answer": "the tumor"}, {"qid": 300066008, "answer": "tumor"}, {"qid": 300475005, "answer": "yes"}, {"qid": 300476004, "answer": "yes"}, {"qid": 300477001, "answer": "yes"}, {"qid": 300477009, "answer": "a large mass of the right lower quadrant of the abdomen"}, {"qid": 300478006, "answer": "yes"}, {"qid": 300478014, "answer": "the yellowish liquid"}, {"qid": 300480004, "answer": "no"}, {"qid": 300480012, "answer": "the image shows a close-up of the right and left thighs of a patient with a large, aggressive, and invasive soft tissue sarcoma"}, {"qid": 300480020, "answer": "opened muscle psoa natural color ovoid typical sarcoma"}, {"qid": 300481006, "answer": "no"}, {"qid": 300481014, "answer": "a large mass"}, {"qid": 300479005, "answer": "a large mass of the right lower abdomen"}, {"qid": 300479013, "answer": "cut"}, {"qid": 300479021, "answer": "the cut surface of the tumor is yellow and white, which is typical of sarcoma"}, {"qid": 300482007, "answer": "yes"}, {"qid": 300483000, "answer": "the image shows a large tumor of the right thigh"}, {"qid": 300558000, "answer": "a blood smear from a patient with acute myeloid leukemia showing a single nucleated red blood cell with a nucleus that is irregularly shaped and has a prominent nucleolus"}, {"qid": 300558008, "answer": "a blood smear of a patient with acute myeloid leukemia"}, {"qid": 300853002, "answer": "no"}, {"qid": 300846002, "answer": "yes"}, {"qid": 300844007, "answer": "the image shows the size of organs quite well and the renal facies"}, {"qid": 300847005, "answer": "yes"}, {"qid": 300847013, "answer": "absent"}, {"qid": 300845000, "answer": "a large, well-defined, and well-circumscribed mass of the right upper extremity"}, {"qid": 300854001, "answer": "yes"}, {"qid": 300857005, "answer": "no"}, {"qid": 300856003, "answer": "no"}, {"qid": 300848006, "answer": "no"}, {"qid": 300852004, "answer": "a surgical procedure"}, {"qid": 300850000, "answer": "a patient with extensive burns"}, {"qid": 300984001, "answer": "yes"}, {"qid": 300985000, "answer": "nuclear staining"}, {"qid": 300986004, "answer": "yes"}, {"qid": 300552002, "answer": "no"}, {"qid": 300496001, "answer": "a 30-year-old man with a history of alcohol abuse and a history of a previous traumatic brain injury, who presented with a 2-day history of a painful, swollen, and tender left breast, with a 2-cm, well-defined, round, ulcerated, and necrotic mass in the left axilla, which was biopsied and found to be a metastatic melanoma"}, {"qid": 300496009, "answer": "yes"}, {"qid": 300606000, "answer": "the image shows a histopathological section of the skin of a patient with acute graft-versus-host disease after bone marrow transplantation the section shows a dense infiltrate of lymphocytes and histiocytes in the dermis and subcutaneous tissue"}, {"qid": 300607004, "answer": "no"}, {"qid": 300609000, "answer": "the image shows a low power view of a biopsy of a breast mass that is composed of a mixture of epithelial and myoepithelial cells with a predominance of epithelial cells, which are arranged in a ductal pattern"}, {"qid": 300609008, "answer": "yes"}, {"qid": 300609016, "answer": "the image shows a low power view of a biopsy of the skin of a patient with a history of exposure to asbestos the tissue is composed of a mixture of epithelioid and spindle cells with a predominance of spindle cells the cells are arranged in a disorganized pattern with a few mitoses present there is a moderate amount of eosinophilic cytoplasm and a moderate amount of nuclear atypia"}, {"qid": 300608007, "answer": "the image shows a histological section of a breast tumor with a high-grade ductal carcinoma in situ"}, {"qid": 300559002, "answer": "yes"}, {"qid": 300560002, "answer": "yes"}, {"qid": 300491002, "answer": "yes"}, {"qid": 300494002, "answer": "no"}, {"qid": 300494010, "answer": "yes"}, {"qid": 300492002, "answer": "the electron micrographs of the axons of the optic nerve in the rat brain are shown in fig 10"}, {"qid": 300492010, "answer": "the image shows a section of the medial prefrontal cortex of a rat brain stained with silver nitrate to reveal the outline of the pyramidal neurons and their terminals the pyramidal neurons are shown in the left image, and the terminals are shown in the right image the pyramidal neurons are located in the upper part of the image, and the terminals are located in the lower part of the image the pyramidal neurons are shown in the left image, and the terminals are shown in the right image the pyramidal neurons are located in the upper part of the image, and the terminals are shown in the lower part of the image"}, {"qid": 300493005, "answer": "basal lamina"}, {"qid": 300484002, "answer": "the muscle fibers are surrounded by a glycocalyx, which is composed of a layer of glycoproteins and glycolipids fig 10"}, {"qid": 300484010, "answer": "the capillary is present in the epl and eplc, but not in the eplc-epl"}, {"qid": 300495002, "answer": "no"}, {"qid": 300495010, "answer": "yes"}, {"qid": 300490002, "answer": "no"}, {"qid": 300490010, "answer": "arterioles"}, {"qid": 300489007, "answer": "no"}, {"qid": 300488003, "answer": "nucleus"}, {"qid": 300488011, "answer": "yes"}, {"qid": 300486003, "answer": "yes"}, {"qid": 300486011, "answer": "no"}, {"qid": 300487002, "answer": "yes"}, {"qid": 300487010, "answer": "the image shows a histopathological section of a lung biopsy from a patient with pulmonary tuberculosis the section was stained with hematoxylin and eosin and shows numerous epithelioid macrophages with numerous intracellular acid-fast bacilli"}, {"qid": 300485007, "answer": "the image shows a scanning electron micrograph of a bacterial cell"}, {"qid": 300882007, "answer": "a mass"}, {"qid": 300886007, "answer": "a large mass of tissue"}, {"qid": 300862004, "answer": "no"}, {"qid": 300863000, "answer": "no"}, {"qid": 300884005, "answer": "no"}, {"qid": 300883004, "answer": "no"}, {"qid": 300877000, "answer": "a large mass of the right breast"}, {"qid": 300881004, "answer": "no"}, {"qid": 300870004, "answer": "no"}, {"qid": 300868004, "answer": "the image shows a close-up of the abdominal wall of a cadaver, with the abdominal muscles and fat layers visible"}, {"qid": 300869003, "answer": "yes"}, {"qid": 300872002, "answer": "atherosclerosis"}, {"qid": 300873003, "answer": "the image shows a cross-section of a human esophagus, which is a tube-like structure that carries food from the mouth to the stomach"}, {"qid": 300865003, "answer": "a series of photographs of a single specimen of the species"}, {"qid": 300865011, "answer": "a group of three rootlets"}, {"qid": 300864007, "answer": "a fragment of a human femur"}, {"qid": 300875000, "answer": "the image shows the gross appearance of a human hand with the fingers and thumb amputated, and the hand is covered with a thick layer of dried blood"}, {"qid": 300879002, "answer": "no"}, {"qid": 300876002, "answer": "no"}, {"qid": 300867002, "answer": "no"}, {"qid": 300867010, "answer": "congestive heart failure, left dilatation"}, {"qid": 300874007, "answer": "by deposition of amyloid fibrils"}, {"qid": 300866007, "answer": "the image shows the surgical specimen of the right inguinal hernia"}, {"qid": 300871007, "answer": "cheese"}, {"qid": 300971007, "answer": "the image shows a section of a human breast tissue stained with hematoxylin and eosin, demonstrating a moderate to severe degree of fibrosis and a moderate amount of inflammation"}, {"qid": 300972007, "answer": "no"}, {"qid": 300970003, "answer": "the image shows a histological section of a breast tumor with a high-grade ductal carcinoma in situ"}, {"qid": 300976003, "answer": "the image shows a histopathological section of the skin of a patient with a diagnosis of epidermodysplasia verruciformis, a rare genodermatosis characterized by the presence of numerous keratoses, which are usually small, rough, and have a characteristic \"verrucous\" appearance"}, {"qid": 300979003, "answer": "the image shows a histological section of the skin of a 10-day-old rat, stained with hematoxylin and eosin, showing the epidermis and the dermis"}, {"qid": 300979011, "answer": "atherosclerosis is a condition in which the arterial walls become thickened and hardened due to the buildup of fatty deposits, leading to reduced blood flow and increased risk of heart attack or stroke"}, {"qid": 300978004, "answer": "no"}, {"qid": 300978012, "answer": "the image shows a histological section of a human skin biopsy from the lower epidermis, stained with hematoxylin and eosin, showing a well-defined, circumscribed, and nodular lesion with a thin epidermal layer and a thickened dermal layer"}, {"qid": 300981005, "answer": "yes"}, {"qid": 300977005, "answer": "yes"}, {"qid": 300973005, "answer": "no"}, {"qid": 300969001, "answer": "yes"}, {"qid": 300969009, "answer": "skin"}, {"qid": 300964005, "answer": "yes"}, {"qid": 300965001, "answer": "no"}, {"qid": 300965009, "answer": "the image is a histopathological slide of a biopsy of the skin of a patient with a diagnosis of epidermolysis bullosa simplex, a genetic disorder characterized by fragility of the skin and mucous membranes, and blistering upon trauma or friction"}, {"qid": 300963005, "answer": "yes"}, {"qid": 300980005, "answer": "no"}, {"qid": 300974000, "answer": "the image shows a histological section of the skin of a patient with a severe burn the skin is severely necrotic and the epidermis is completely separated from the dermis the dermis is edematous and there is a large amount of hemorrhagic fluid in the dermis"}, {"qid": 300974008, "answer": "yes"}, {"qid": 300983004, "answer": "no"}, {"qid": 300982004, "answer": "no"}, {"qid": 300966000, "answer": "the image shows a section of the skin of a patient with a diagnosis of scleroderma, showing a characteristic pattern of collagen deposition in the dermis, with a thickened, wavy, and irregular collagen banding pattern"}, {"qid": 300967000, "answer": "the image shows a biopsy of a 55-year-old man with a history of a 1-year history of a painless, slowly growing, ulcerated lesion on the left lower lip the biopsy shows a moderately differentiated squamous cell carcinoma with a high-grade nuclear atypia and a high mitotic index"}, {"qid": 300967008, "answer": "no"}, {"qid": 300968004, "answer": "no"}, {"qid": 300975000, "answer": "the image shows a histological section of the skin of a patient with acute graft-versus-host disease after bone marrow transplantation the skin is characterized by a dense infiltrate of lymphocytes and eosinophils, with a predominance of lymphocytes"}, {"qid": 300975008, "answer": "yes"}, {"qid": 300987004, "answer": "rocky mountain spotted fever"}, {"qid": 300987012, "answer": "no"}, {"qid": 300988002, "answer": "no"}, {"qid": 300988010, "answer": "nuclear staining"}, {"qid": 300989000, "answer": "the image shows a section of a human testis stained with hematoxylin and eosin h&e showing a seminoma tumor in the testis"}, {"qid": 300989008, "answer": "no"}, {"qid": 300989016, "answer": "nuclear staining"}, {"qid": 300861006, "answer": "arteriography of the right lower limb showing the anastomosis between the right femoral artery and the right popliteal artery"}, {"qid": 300861014, "answer": "aorta"}, {"qid": 300860003, "answer": "no"}, {"qid": 300860011, "answer": "heart"}, {"qid": 300859006, "answer": "coronary angiogram of the left anterior oblique projection showing the left coronary artery with a large aneurysm"}, {"qid": 300513002, "answer": "the image shows a section of a biopsy of the skin of a patient with a history of exposure to asbestos the histological features of the skin are consistent with asbestos-related disease, including the presence of asbestos bodies and fibers, as well as a chronic inflammatory response"}, {"qid": 300557003, "answer": "nuclear membrane"}, {"qid": 300439001, "answer": "yes"}, {"qid": 300446003, "answer": "yes"}, {"qid": 300444005, "answer": "yes"}, {"qid": 300457005, "answer": "no"}, {"qid": 300451005, "answer": "no"}, {"qid": 300449005, "answer": "yes"}, {"qid": 300453005, "answer": "yes"}, {"qid": 300456005, "answer": "yes"}, {"qid": 300442005, "answer": "yes"}, {"qid": 300448005, "answer": "yes"}, {"qid": 300440005, "answer": "yes"}, {"qid": 300443005, "answer": "yes"}, {"qid": 300455005, "answer": "yes"}, {"qid": 300445005, "answer": "yes"}, {"qid": 300450005, "answer": "figure 1"}, {"qid": 300447006, "answer": "no"}, {"qid": 300454003, "answer": "yes"}, {"qid": 300454011, "answer": "human brain"}, {"qid": 300452004, "answer": "yes"}, {"qid": 300452012, "answer": "human"}, {"qid": 300441004, "answer": "yes"}, {"qid": 300441012, "answer": "human"}, {"qid": 300461004, "answer": "no"}, {"qid": 300461012, "answer": "the image shows a close-up of the right knee joint of a 16-year-old male patient with osteosarcoma of the distal femur"}, {"qid": 300461020, "answer": "70-year-old female had a 10-year history of a painless, slowly growing, soft tissue mass in the right breast"}, {"qid": 300461028, "answer": "the patient had a history of a squamous cell carcinoma of the vulva that had metastasized to the lungs, pleura, liver, and nodes"}, {"qid": 300459007, "answer": "tumor"}, {"qid": 300437006, "answer": "yes"}, {"qid": 300437014, "answer": "ruptured ovarian cyst"}, {"qid": 300438004, "answer": "yes"}, {"qid": 300460000, "answer": "a 10 cm x 7 cm x 3 cm mass of heterogeneously enhancing tissue with areas of necrosis and hemorrhage"}, {"qid": 300460008, "answer": "yes"}, {"qid": 300458000, "answer": "the tumor"}, {"qid": 300458008, "answer": "yes"}, {"qid": 300458016, "answer": "a large mass of the right breast"}, {"qid": 300458024, "answer": "a mass"}, {"qid": 300564005, "answer": "yes"}, {"qid": 300562005, "answer": "yes"}, {"qid": 300563005, "answer": "no"}, {"qid": 300576004, "answer": "no"}, {"qid": 300580004, "answer": "no"}, {"qid": 300572004, "answer": "no"}, {"qid": 300573004, "answer": "yes"}, {"qid": 300566004, "answer": "yes"}, {"qid": 300581004, "answer": "no"}, {"qid": 300561004, "answer": "yes"}, {"qid": 300567004, "answer": "yes"}, {"qid": 300565004, "answer": "no"}, {"qid": 300575004, "answer": "the image shows a histological section of a human prostate gland, stained with hematoxylin and eosin, showing a prostatic adenocarcinoma with a high-grade nuclear grade and a high-grade nuclear grade"}, {"qid": 300575012, "answer": "yes"}, {"qid": 300577002, "answer": "no"}, {"qid": 300577010, "answer": "the image shows a histological section of a breast tumor with a high-grade ductal carcinoma in situ"}, {"qid": 300574001, "answer": "yes"}, {"qid": 300574009, "answer": "the image shows a histological section of a human breast tumor with a high-grade ductal carcinoma in situ"}, {"qid": 300574017, "answer": "the image shows a histological section of a prostate gland from a patient with prostate cancer the gland is composed of small, uniform, round cells with a distinct cell membrane and a small nucleus the cells are arranged in a glandular pattern with a few small blood vessels in the background"}, {"qid": 300571005, "answer": "no"}, {"qid": 300571013, "answer": "the image shows a section of a human prostate gland stained with hematoxylin and eosin, demonstrating a prostatic adenocarcinoma with a high-grade nuclear grade and a high mitotic index"}, {"qid": 300578005, "answer": "yes"}, {"qid": 300578013, "answer": "1"}, {"qid": 300579004, "answer": "yes"}, {"qid": 300579012, "answer": "the image shows a histological section of a human breast tumor, which is composed of a mixture of epithelial and stromal cells"}, {"qid": 300582007, "answer": "no"}, {"qid": 300570002, "answer": "a 9-year-old girl with type i diabetes mellitus presented with a 2-month history of decreased vision in the left eye and was found to have a retinal detachment and retinal hemorrhages in the left eye the patient had undergone pituitary surgery 9 years earlier for diabetes insipidus and had been treated with hormone replacement therapy since then the patient had been asymptomatic until the onset of the visual disturbances the histopathology of the retinal tissue showed a characteristic picture of diabetic retinopathy with numerous microaneurysms, hemorrhages, and exudates"}, {"qid": 300570010, "answer": "1"}, {"qid": 300568003, "answer": "the image shows a histological section of the skin of a patient with acute graft-versus-host disease the skin is infiltrated by a large number of lymphocytes, which are arranged in a diffuse pattern"}, {"qid": 300568011, "answer": "no"}, {"qid": 300569003, "answer": "yes"}, {"qid": 300620005, "answer": "yes"}, {"qid": 300617005, "answer": "no"}, {"qid": 300614002, "answer": "yes"}, {"qid": 300614010, "answer": "a foot with a large ulcer"}, {"qid": 300611007, "answer": "yes"}, {"qid": 300611015, "answer": "5"}, {"qid": 300611023, "answer": "foot"}, {"qid": 300613006, "answer": "yes"}, {"qid": 300623002, "answer": "multiple ulcerated lesion on the hand"}, {"qid": 300627000, "answer": "a 50-year-old man with a history of chronic alcoholism and a history of smoking for 20 years, who presented with a 2-month history of a painless, slowly enlarging, ulcerated lesion on the right thumb, which was diagnosed as a squamous cell carcinoma of the skin, and was treated with surgical excision"}, {"qid": 300627008, "answer": "yes"}, {"qid": 300630005, "answer": "burns"}, {"qid": 300626004, "answer": "yes"}, {"qid": 300624001, "answer": "yes"}, {"qid": 300624009, "answer": "foot"}, {"qid": 300615007, "answer": "yes"}, {"qid": 300618003, "answer": "a woman with a large tumor on the right leg"}, {"qid": 300621001, "answer": "no"}, {"qid": 300621009, "answer": "a man's hand"}, {"qid": 300612002, "answer": "yes"}, {"qid": 300612010, "answer": "the image shows the hands of a person with a condition called ectodermal dysplasia, characterized by the absence of nails, thickened skin, and a scaly texture"}, {"qid": 300616006, "answer": "hand"}, {"qid": 300619003, "answer": "yes"}, {"qid": 300622003, "answer": "yes"}, {"qid": 300625003, "answer": "hand"}, {"qid": 300629005, "answer": "yes"}, {"qid": 300628005, "answer": "no"}, {"qid": 300628013, "answer": "gangrene"}, {"qid": 300990003, "answer": "the image shows a histological section of a breast tumor with a high-grade ductal carcinoma in situ"}, {"qid": 300602000, "answer": "a large tumor of the right ventricle"}, {"qid": 300583000, "answer": "a 50-year-old man with a history of a left-sided breast mass and a history of radiation therapy for a left breast cancer 10 years earlier the mass was found to be a recurrence of the original breast cancer"}, {"qid": 300592000, "answer": "a large tumor of the right upper extremity"}, {"qid": 300586004, "answer": "no"}, {"qid": 300590000, "answer": "a 60-year-old man with a history of smoking and alcohol abuse who presented with a 2-month history of a painless, non-tender, ulcerated lesion on the left side of his tongue a biopsy of the lesion revealed a squamous cell carcinoma of the tongue"}, {"qid": 300590008, "answer": "no"}, {"qid": 300605003, "answer": "a large tumor"}, {"qid": 300605011, "answer": "muscle"}, {"qid": 300600007, "answer": "tumor"}, {"qid": 300600015, "answer": "tumor"}, {"qid": 300595006, "answer": "the mass is composed of a mixture of solid and cystic components"}, {"qid": 300595014, "answer": "a mass of the right breast"}, {"qid": 300596006, "answer": "tumor"}, {"qid": 300596014, "answer": "a mass of the right breast"}, {"qid": 300591006, "answer": "a large tumor of the right thigh"}, {"qid": 300601002, "answer": "no"}, {"qid": 300601010, "answer": "leg"}, {"qid": 300587005, "answer": "yes"}, {"qid": 300587013, "answer": "a large tumor"}, {"qid": 300603005, "answer": "the image shows a large tumor of the right breast"}, {"qid": 300598000, "answer": "a large mass of the right inguinal region"}, {"qid": 300598008, "answer": "penis"}, {"qid": 300597004, "answer": "yes"}, {"qid": 300597012, "answer": "the image shows a large, irregularly shaped, multilobulated, and ulcerated mass with a central necrotic area in the right breast"}, {"qid": 300597020, "answer": "tumor"}, {"qid": 300588005, "answer": "yes"}, {"qid": 300599001, "answer": "yes"}, {"qid": 300599009, "answer": "a large tumor"}, {"qid": 300589001, "answer": "no"}, {"qid": 300589009, "answer": "a mass of the right breast"}, {"qid": 300589017, "answer": "the gross specimen is not fixed in the same position as the photographed specimen"}, {"qid": 300585007, "answer": "no"}, {"qid": 300585015, "answer": "tumor"}, {"qid": 300593007, "answer": "a large mass of the right lower extremity"}, {"qid": 300593015, "answer": "the excellent uterus in the picture illustrates the very size of the ovarian tumor"}, {"qid": 300594006, "answer": "a large tumor of the right upper extremity"}, {"qid": 300462002, "answer": "no"}, {"qid": 300472002, "answer": "no"}, {"qid": 300474002, "answer": "no"}, {"qid": 300473002, "answer": "no"}, {"qid": 300467002, "answer": "no"}, {"qid": 300468002, "answer": "no"}, {"qid": 300465002, "answer": "the image shows a section of the skin of a patient with a history of chronic exposure to asbestos the histological features of the skin are consistent with asbestos-related disease, including the presence of asbestos bodies and fibers, as well as a prominent perivascular lymphocytic infiltrate"}, {"qid": 300466003, "answer": "the image shows a section of the skin of a patient with a diagnosis of acute myeloid leukemia the histological features of the skin are consistent with acute myeloid leukemia, with a high number of atypical cells in the dermis and epidermis"}, {"qid": 300464003, "answer": "no"}, {"qid": 300464011, "answer": "human breast cancer"}, {"qid": 300471004, "answer": "no"}, {"qid": 300471012, "answer": "breast"}, {"qid": 300469004, "answer": "no"}, {"qid": 300469012, "answer": "breast"}, {"qid": 300470004, "answer": "nuclear pleomorphism"}, {"qid": 300470012, "answer": "no"}, {"qid": 300463003, "answer": "the image shows a histological section of a prostate gland from a patient with prostate cancer the gland is composed of small, irregularly shaped glands with a high nuclear grade and a high mitotic index"}, {"qid": 300463011, "answer": "no"}, {"qid": 300556003, "answer": "the image shows a high-magnification view of a liver biopsy specimen from a patient with hepatitis c virus hcv infection the hepatocytes are characterized by numerous small, irregularly shaped, and irregularly distributed cytoplasmic inclusions, which are composed of hcv viral particles and are surrounded by a rim of eosinophilic material"}, {"qid": 300505003, "answer": "the image shows a large tumor of the stomach"}, {"qid": 300503003, "answer": "tumor"}, {"qid": 300504003, "answer": "a large mass of heterogeneous tissue with areas of necrosis and hemorrhage"}, {"qid": 300510001, "answer": "yes"}, {"qid": 300509001, "answer": "yes"}, {"qid": 300498001, "answer": "no"}, {"qid": 300511001, "answer": "a large, irregularly shaped, and ulcerated mass with a central necrotic area"}, {"qid": 300508000, "answer": "a large mass of the right thigh"}, {"qid": 300500000, "answer": "a close-up of the skin of the abdomen, showing the skin surface with a few small blood vessels visible"}, {"qid": 300499000, "answer": "a, b the same patient, 10 years later, showing the same lesion with a more prominent scar"}, {"qid": 300502000, "answer": "a close-up of the right femoral artery and vein of a 10-day-old calf"}, {"qid": 300497000, "answer": "a 10-cm-long, 2-cm-wide, 1-cm-deep, and 100-g mass of the right breast"}, {"qid": 300506000, "answer": "a 40-year-old man with a history of smoking and alcohol abuse who presented with a 2-month history of a painless, slowly enlarging, soft tissue mass in the right lower neck and upper chest a biopsy of the mass revealed a poorly differentiated sarcoma with a high mitotic index and a high nuclear grade the patient was diagnosed with a high-grade sarcoma and received neoadjuvant chemotherapy followed by surgical resection of the tumor the final pathology revealed a high-grade sarcoma with a high nuclear grade and a high mitotic index"}, {"qid": 300501000, "answer": "the image shows the same sample of meat before and after the application of the antimicrobial coating"}, {"qid": 300512000, "answer": "a 10-year-old boy with a large, ulcerated, fungating mass on the right side of the neck, which was diagnosed as a squamous cell carcinoma of the tongue"}, {"qid": 300507000, "answer": "a close-up of the surgical site after the removal of the tumor"}, {"qid": 300751000, "answer": "the image shows a histological section of the skin of a patient with a diagnosis of acute graft-versus-host disease after allogenic bone marrow transplantation the skin shows a severe inflammatory infiltrate with a predominance of lymphocytes and eosinophils, and a few neutrophils, in the dermis and subcutaneous tissue"}, {"qid": 300727000, "answer": "no"}, {"qid": 300727008, "answer": "skin"}, {"qid": 300732005, "answer": "no"}, {"qid": 300731005, "answer": "skin"}, {"qid": 300733006, "answer": "muscle"}, {"qid": 300728006, "answer": "skin"}, {"qid": 300734006, "answer": "from the original article by kim et al 2009"}, {"qid": 300736006, "answer": "breast"}, {"qid": 300738006, "answer": "breast"}, {"qid": 300737006, "answer": "breast"}, {"qid": 300746006, "answer": "cervix"}, {"qid": 300742006, "answer": "from the book"}, {"qid": 300747006, "answer": "muscle"}, {"qid": 300750006, "answer": "figure 1"}, {"qid": 300749006, "answer": "the image shows a section of a human breast tumor stained with hematoxylin and eosin the tumor cells are arranged in a solid pattern with a few mitoses"}, {"qid": 300749014, "answer": "yes"}, {"qid": 300730002, "answer": "yes"}, {"qid": 300730010, "answer": "yes"}, {"qid": 300729002, "answer": "no"}, {"qid": 300729010, "answer": "yes"}, {"qid": 300729018, "answer": "the image shows a histological section of the skin of a patient with a diagnosis of acute graft-versus-host disease after allogenic bone marrow transplantation the skin shows a severe inflammatory infiltrate with a predominance of lymphocytes and eosinophils, and a few neutrophils"}, {"qid": 300735007, "answer": "yes"}, {"qid": 300740001, "answer": "yes"}, {"qid": 300740009, "answer": "breast"}, {"qid": 300744003, "answer": "the image shows a histological section of a colonic tumor with a characteristic spindle-shaped epithelial cell pattern"}, {"qid": 300744011, "answer": "yes"}, {"qid": 300743005, "answer": "yes"}, {"qid": 300743013, "answer": "no"}, {"qid": 300741002, "answer": "no"}, {"qid": 300741010, "answer": "yes"}, {"qid": 300739000, "answer": "the image shows a section of the colon of a patient with ulcerative colitis, a chronic inflammatory condition of the colon"}, {"qid": 300739008, "answer": "yes"}, {"qid": 300748000, "answer": "the image shows a histological section of the skin of a patient with acute graft-versus-host disease, showing a dense infiltrate of lymphocytes and eosinophils"}, {"qid": 300748008, "answer": "no"}, {"qid": 300748016, "answer": "yes"}, {"qid": 300745004, "answer": "yes"}, {"qid": 300745012, "answer": "from the original publication by hoffmann et al 1996"}, {"qid": 300381001, "answer": "no"}, {"qid": 300381009, "answer": "no"}, {"qid": 300380004, "answer": "no"}, {"qid": 300380012, "answer": "a mass of the left breast"}, {"qid": 300383007, "answer": "malignant lymphoma"}, {"qid": 300382001, "answer": "yes"}, {"qid": 300376001, "answer": "a large tumor"}, {"qid": 300391005, "answer": "yes"}, {"qid": 300390006, "answer": "blood"}, {"qid": 300385003, "answer": "no"}, {"qid": 300385011, "answer": "right"}, {"qid": 300388006, "answer": "yes"}, {"qid": 300384000, "answer": "left"}, {"qid": 300384008, "answer": "yes"}, {"qid": 300378002, "answer": "the image shows a surgical specimen of a patient with a large tumor of the right parotid gland"}, {"qid": 300389004, "answer": "no"}, {"qid": 300377001, "answer": "yes"}, {"qid": 300375002, "answer": "no"}, {"qid": 300387007, "answer": "the image shows a close-up of the right mandibular ramus of a 4-year-old male patient with a diagnosis of cerebral palsy and micrognathia the mandible is severely deformed, with a short ramus and a very short mandibular body the mandibular incisors are missing, and the mandibular canines are very short"}, {"qid": 300386007, "answer": "yes"}, {"qid": 300436001, "answer": "no"}, {"qid": 300691001, "answer": "a close-up of a piece of meat"}, {"qid": 300674000, "answer": "a large, irregularly shaped, heterogeneous, and poorly marginated mass with areas of necrosis and hemorrhage"}, {"qid": 300675000, "answer": "a large tumor of the right lobe of the liver"}, {"qid": 300690000, "answer": "a large, well-circumscribed, solid mass with a smooth surface and a central area of necrosis"}, {"qid": 300680000, "answer": "a pair of liver specimens"}, {"qid": 300680008, "answer": "tumor"}, {"qid": 300679007, "answer": "no"}, {"qid": 300681003, "answer": "no"}, {"qid": 300681011, "answer": "yes"}, {"qid": 300682002, "answer": "yes"}, {"qid": 300682010, "answer": "tumor"}, {"qid": 300682018, "answer": "a photograph of a specimen of the tongue"}, {"qid": 300689004, "answer": "no"}, {"qid": 300689012, "answer": "tumor"}, {"qid": 300683007, "answer": "yes"}, {"qid": 300684002, "answer": "yes"}, {"qid": 300684010, "answer": "tumor"}, {"qid": 300688005, "answer": "no"}, {"qid": 300686000, "answer": "a biopsy of the lesion"}, {"qid": 300686008, "answer": "no"}, {"qid": 300677000, "answer": "vein"}, {"qid": 300677008, "answer": "no"}, {"qid": 300677016, "answer": "the image shows a close-up view of a patient's penis with a large, ulcerated, and bleeding lesion on the glans penis"}, {"qid": 300676005, "answer": "no"}, {"qid": 300676013, "answer": "stomach"}, {"qid": 300678002, "answer": "no"}, {"qid": 300678010, "answer": "cheese"}, {"qid": 300678018, "answer": "cheese"}, {"qid": 300687005, "answer": "yes"}, {"qid": 300685000, "answer": "a large tumor of the right lobe of the liver"}, {"qid": 300685008, "answer": "yes"}, {"qid": 300760003, "answer": "hyaline membrane disease"}, {"qid": 300760011, "answer": "hyaline membrane disease"}, {"qid": 300758005, "answer": "no"}, {"qid": 300761005, "answer": "yes"}, {"qid": 300756001, "answer": "no"}, {"qid": 300756009, "answer": "the image shows a histological section of a prostate gland from a patient with prostate cancer the tumor cells are arranged in a glandular pattern with a high nuclear grade and a high mitotic index"}, {"qid": 300757005, "answer": "no"}, {"qid": 300759001, "answer": "yes"}, {"qid": 300759009, "answer": "the image shows a section of a breast tumor that is composed of a mixture of epithelial and stromal cells the epithelial cells are arranged in a ductal pattern and are composed of a mixture of small and large cells the stromal cells are arranged in a spindle-shaped pattern and are composed of a mixture of small and large cells"}, {"qid": 300754002, "answer": "yes"}, {"qid": 300754010, "answer": "yes"}, {"qid": 300766003, "answer": "the image shows a blood smear of a patient with acute lymphoblastic leukemia the nucleus of the lymphoblast is enlarged and has a hyperchromatic nucleolus the cytoplasm is hyper- and pleomorphic"}, {"qid": 300766011, "answer": "no"}, {"qid": 300768004, "answer": "no"}, {"qid": 300764000, "answer": "the nucleus of a cell from a patient with acute promyelocytic leukemia is shown in this photomicrograph the nucleus is hyperchromatic and has a distinctive \"target\" or \"bull's eye\" appearance due to the presence of numerous small nucleoli"}, {"qid": 300764008, "answer": "no"}, {"qid": 300765000, "answer": "hematoxylin and eosin"}, {"qid": 300765008, "answer": "yes"}, {"qid": 300765016, "answer": "nucleus"}, {"qid": 300752005, "answer": "no"}, {"qid": 300752013, "answer": "yes"}, {"qid": 300753001, "answer": "med-wrights stain is a stain for the detection of nucleated red blood cells in the bone marrow"}, {"qid": 300753009, "answer": "no"}, {"qid": 300753017, "answer": "blood cells"}, {"qid": 300755004, "answer": "no"}, {"qid": 300755012, "answer": "pneumonia"}, {"qid": 300762002, "answer": "no"}, {"qid": 300762010, "answer": "yes"}, {"qid": 300767003, "answer": "the image shows a histological section of a breast tumor with a high-grade ductal carcinoma in situ"}, {"qid": 300763000, "answer": "the image shows a histological section of a breast tumor with a high-grade malignant epithelial component"}, {"qid": 300763008, "answer": "the image shows a histological section of a biopsy of the skin of a patient with acute myeloid leukemia, showing a proliferation of immature myeloid cells with a high nuclear to cytoplasmic ratio, and a high mitotic index"}, {"qid": 300673005, "answer": "no"}, {"qid": 300673013, "answer": "ct scan of the chest showing a large mass in the right upper lobe"}, {"qid": 300949002, "answer": "no"}, {"qid": 300927003, "answer": "the image shows a large tumor in the right lower lobe of the liver"}, {"qid": 300926004, "answer": "yes"}, {"qid": 300924005, "answer": "yes"}, {"qid": 300925006, "answer": "yes"}, {"qid": 300935006, "answer": "the image shows a large abdominal tumor with a large amount of bleeding"}, {"qid": 300940000, "answer": "a large tumor of the abdomen"}, {"qid": 300943001, "answer": "yes"}, {"qid": 300941002, "answer": "no"}, {"qid": 300945003, "answer": "a close-up of the skin of the back of a male patient with a large, irregularly shaped, dark brown to black, raised lesion"}, {"qid": 300942004, "answer": "no"}, {"qid": 300932005, "answer": "no"}, {"qid": 300934002, "answer": "no"}, {"qid": 300929004, "answer": "yes"}, {"qid": 300931001, "answer": "yes"}, {"qid": 300931009, "answer": "a large tumor"}, {"qid": 300936006, "answer": "a large amount of blood"}, {"qid": 300937003, "answer": "the image on the left shows the external surface of the specimen, while the image on the right shows the internal surface"}, {"qid": 300928004, "answer": "yes"}, {"qid": 300930001, "answer": "yes"}, {"qid": 300948001, "answer": "the image shows the external view of a large liver"}, {"qid": 300944001, "answer": "yes"}, {"qid": 300946002, "answer": "meat"}, {"qid": 300947005, "answer": "no"}, {"qid": 300939005, "answer": "no"}, {"qid": 300933003, "answer": "yes"}, {"qid": 300820005, "answer": "yes"}, {"qid": 300816002, "answer": "yes"}, {"qid": 300816010, "answer": "the tumor cells are small, with irregular nuclei and scanty cytoplasm, and are arranged in a haphazard pattern"}, {"qid": 300821007, "answer": "yes"}, {"qid": 300812004, "answer": "no"}, {"qid": 300826001, "answer": "yes"}, {"qid": 300826009, "answer": "nuclear pleomorphism"}, {"qid": 300825006, "answer": "nuclear pleomorphism"}, {"qid": 300827003, "answer": "nuclear pleomorphism"}, {"qid": 300823000, "answer": "the image shows a histological section of a breast tumor with a high-grade ductal carcinoma in situ"}, {"qid": 300823008, "answer": "yes"}, {"qid": 300817005, "answer": "yes"}, {"qid": 300815002, "answer": "yes"}, {"qid": 300815010, "answer": "nuclear pleomorphism"}, {"qid": 300819007, "answer": "yes"}, {"qid": 300818004, "answer": "yes"}, {"qid": 300814001, "answer": "no"}, {"qid": 300822000, "answer": "the image shows a photomicrograph of a section of a human colonic mucosa from a patient with ulcerative colitis the mucosa is characterized by a thickened epithelium with a prominent lamina propria and a prominent subepithelial infiltrate of lymphocytes and eosinophils"}, {"qid": 300822008, "answer": "yes"}, {"qid": 300813007, "answer": "yes"}, {"qid": 300824007, "answer": "yes"}, {"qid": 300828006, "answer": "yes"}, {"qid": 300514006, "answer": "nuclear staining"}, {"qid": 300516005, "answer": "yes"}, {"qid": 300518004, "answer": "no"}, {"qid": 300517003, "answer": "nuclear staining"}, {"qid": 300515002, "answer": "no"}, {"qid": 300672001, "answer": "yes"}, {"qid": 300665000, "answer": "the image shows the right side of the neck and upper chest of a 3-year-old male child with a diagnosis of cystic hygroma of the neck and upper chest"}, {"qid": 300664002, "answer": "no"}, {"qid": 300663000, "answer": "a large mass of the right breast with a large amount of bleeding"}, {"qid": 300662001, "answer": "tumor"}, {"qid": 300662009, "answer": "yes"}, {"qid": 300669007, "answer": "yes"}, {"qid": 300670000, "answer": "a large tumor of the right upper limb"}, {"qid": 300668001, "answer": "a 10 cm x 7 cm x 3 cm mass of heterogeneously enhancing tissue with areas of necrosis and hemorrhage"}, {"qid": 300667002, "answer": "yes"}, {"qid": 300533001, "answer": "no"}, {"qid": 300524000, "answer": "the image shows a photomicrograph of a cell from a patient with acute myeloid leukemia the cell is a promyelocytic leukemic cell with a nucleus that is hyperchromatic and has a prominent nucleolus the cytoplasm is scanty and contains numerous small, round, and darkly stained bodies"}, {"qid": 300535002, "answer": "no"}, {"qid": 300530001, "answer": "yes"}, {"qid": 300534000, "answer": "the image shows a histological section of a breast tumor with a high-grade malignant epithelial component"}, {"qid": 300534008, "answer": "no"}, {"qid": 300532007, "answer": "yes"}, {"qid": 300525005, "answer": "yes"}, {"qid": 300531003, "answer": "the image shows a histological section of a human breast tumor, which is composed of a mixture of epithelial and stromal cells"}, {"qid": 300528005, "answer": "yes"}, {"qid": 300523001, "answer": "no"}, {"qid": 300809001, "answer": "yes"}, {"qid": 300811003, "answer": "the image shows a large tumor of the right upper arm, which is composed of a heterogeneous mass of different tissues, including muscle, fat, and blood vessels"}, {"qid": 300806004, "answer": "a mass of tumor tissue"}, {"qid": 300810000, "answer": "a penile fistula"}, {"qid": 300959000, "answer": "the image shows a histological section of a human breast tumor, which is composed of a mixture of epithelial and stromal cells, with a predominance of epithelial cells"}, {"qid": 300958000, "answer": "the image shows a histologic section of a biopsy of the rectum of a patient with rectal cancer the section shows a moderate amount of acute inflammation with a few lymphocytes and neutrophils in the lamina propria and a few mitotic figures in the epithelium"}, {"qid": 300950000, "answer": "aids case"}, {"qid": 300954001, "answer": "no"}, {"qid": 300952003, "answer": "yes"}, {"qid": 300915001, "answer": "yes"}, {"qid": 300908001, "answer": "typical but probably breast lesion"}, {"qid": 300910002, "answer": "no"}, {"qid": 300910010, "answer": "close-up view of muscle"}, {"qid": 300918000, "answer": "yes"}, {"qid": 300917003, "answer": "a large, irregularly shaped, partially necrotic, and partially ulcerated tumor of the right lower extremity"}, {"qid": 300912002, "answer": "yes"}, {"qid": 300905003, "answer": "a large, irregularly shaped, heterogeneously enhancing mass with a central necrotic area in the right thigh"}, {"qid": 300907002, "answer": "a large mass of the right kidney"}, {"qid": 300906000, "answer": "the image shows the gross anatomy of the head of a 10-month-old male calf with a large, well-defined, and homogeneous mass in the right nasal cavity"}, {"qid": 300914000, "answer": "a piece of meat with a hole in it"}, {"qid": 300916002, "answer": "a bullet"}, {"qid": 300923000, "answer": "a close-up of the tumor"}, {"qid": 300921003, "answer": "the image shows a large, well-defined, homogenous mass of the right breast"}, {"qid": 300335000, "answer": "the image shows a histological section of a human breast tumor, showing a proliferation of epithelial cells with a high nuclear grade"}, {"qid": 300336002, "answer": "yes"}, {"qid": 300334004, "answer": "no"}, {"qid": 300355006, "answer": "yes"}, {"qid": 300339000, "answer": "the image shows a histological section of a human breast tumor, which is composed of a mixture of epithelial and stromal cells, with a predominance of epithelial cells"}, {"qid": 300337002, "answer": "no"}, {"qid": 300351001, "answer": "no"}, {"qid": 300350000, "answer": "the image shows a histological section of a human colonic mucosa from a patient with ulcerative colitis the mucosa is characterized by a thickened epithelium with a prominent lamina propria and a dense infiltrate of lymphocytes and eosinophils"}, {"qid": 300350008, "answer": "yes"}, {"qid": 300338001, "answer": "no"}, {"qid": 300353003, "answer": "nuclear pleomorphism"}, {"qid": 300352005, "answer": "yes"}, {"qid": 300341001, "answer": "no"}, {"qid": 300346001, "answer": "no"}, {"qid": 300342003, "answer": "yes"}, {"qid": 300347001, "answer": "no"}, {"qid": 300344002, "answer": "yes"}, {"qid": 300345000, "answer": "the image shows a histological section of the skin of a patient with acute graft-versus-host disease, showing a dense infiltrate of lymphocytes and eosinophils"}, {"qid": 300769003, "answer": "no"}, {"qid": 300770003, "answer": "no"}, {"qid": 300725000, "answer": "electron micrograph of a cell from a patient with chronic myeloid leukemia showing the presence of a large number of small, round, membrane-bound vacuoles"}, {"qid": 300726002, "answer": "nuclear envelope"}, {"qid": 300724004, "answer": "nuclear staining"}, {"qid": 300773000, "answer": "the image shows the internal view of the cervix"}, {"qid": 300785002, "answer": "no"}, {"qid": 300786004, "answer": "yes"}, {"qid": 300788000, "answer": "a close-up of the scalp of a patient with alopecia areata"}, {"qid": 300778002, "answer": "no"}, {"qid": 300783000, "answer": "a brain section of a 10-year-old boy with a history of head trauma and seizures, showing a large, irregularly shaped, and poorly defined mass in the left frontal lobe"}, {"qid": 300777002, "answer": "no"}, {"qid": 300779004, "answer": "yes"}, {"qid": 300776000, "answer": "brain"}, {"qid": 300780002, "answer": "no"}, {"qid": 300781004, "answer": "yes"}, {"qid": 300397000, "answer": "the image show the histological feature of the tumor"}, {"qid": 300397008, "answer": "yes"}, {"qid": 300401001, "answer": "the image shows a photomicrograph of a histopathological section of a human cervix with a diagnosis of endocervical adenocarcinoma"}, {"qid": 300399003, "answer": "the image shows a section of the skin of a patient with a history of exposure to the chemical compound 2,3,7,8-tetrachlorodibenzo-p-dioxin tcdd the skin shows a characteristic pattern of nuclear atypia with hyperplasia of the basal layer of the epidermis and a prominent dermal papillary layer"}, {"qid": 300400005, "answer": "the image is of a histologic section of a human penis, showing the corpus cavernosum and the corpus spongiosum"}, {"qid": 300407002, "answer": "no"}, {"qid": 300405003, "answer": "the image shows a histologic section of a human testis with a seminoma tumor"}, {"qid": 300402004, "answer": "yes"}, {"qid": 300393005, "answer": "yes"}, {"qid": 300408001, "answer": "yes"}, {"qid": 300404003, "answer": "no"}, {"qid": 300394004, "answer": "no"}, {"qid": 300409006, "answer": "nuclear staining"}, {"qid": 300403001, "answer": "no"}, {"qid": 300406000, "answer": "the image shows a histological section of a human brain, stained with hematoxylin and eosin, showing a glioblastoma multiforme"}, {"qid": 300395002, "answer": "no"}, {"qid": 300374001, "answer": "yes"}, {"qid": 300412001, "answer": "yes"}, {"qid": 300435003, "answer": "the image shows a surgical specimen of a patient with a large, invasive, and aggressive tumor of the tongue"}, {"qid": 300434006, "answer": "yes"}, {"qid": 300433001, "answer": "the image shows the surgical specimen of the cervical mass"}, {"qid": 300430004, "answer": "no"}, {"qid": 300431005, "answer": "the image shows a surgical specimen of a patient with a large, invasive, and aggressive tumor of the right breast"}, {"qid": 300320006, "answer": "yes"}, {"qid": 300318000, "answer": "the image is of a histologic section of a human breast tumor, showing a moderately differentiated invasive ductal carcinoma with a high nuclear grade"}, {"qid": 300328001, "answer": "the image shows a photomicrograph of a section of a human breast tumor stained with hematoxylin and eosin the tumor cells are arranged in a pattern of interlacing fascicles with a prominent nucleus and prominent nucleoli"}, {"qid": 300325002, "answer": "yes"}, {"qid": 300323003, "answer": "no"}, {"qid": 300327004, "answer": "the histological features of the tumor are those of a well-differentiated adenocarcinoma with a predominantly tubular pattern, with a few small papillary structures and a moderate amount of nuclear pleomorphism"}, {"qid": 300317005, "answer": "yes"}, {"qid": 300321006, "answer": "yes"}, {"qid": 300326000, "answer": "the image is of a histological section of a human penis, showing the corpus cavernosum and the corpus spongiosum, which are the two cylindrical structures that make up the penis"}, {"qid": 300322001, "answer": "the image shows a histological section of a biopsy of the skin of a patient with acute graft-versus-host disease after bone marrow transplantation"}, {"qid": 300329002, "answer": "no"}, {"qid": 300332003, "answer": "no"}, {"qid": 300330004, "answer": "the image shows a histopathological slide of a human cervix with a large, well-defined, and homogeneous mass of the cervical stroma, with a few small blood vessels and a few small areas of necrosis"}, {"qid": 300331005, "answer": "yes"}, {"qid": 300713006, "answer": "no"}, {"qid": 300721000, "answer": "the image shows a close-up view of the mandibular left first molar region"}, {"qid": 300723001, "answer": "a photograph of the cervix taken during a routine pelvic examination"}, {"qid": 300709002, "answer": "yes"}, {"qid": 300711003, "answer": "no"}, {"qid": 300710004, "answer": "the image shows a close-up of the tongue of a patient with oral lichen planus"}, {"qid": 300714005, "answer": "yes"}, {"qid": 300722006, "answer": "no"}, {"qid": 300719000, "answer": "throat"}, {"qid": 300718001, "answer": "a 45-year-old man with a history of smoking and alcohol consumption for 20 years, who presented with a painless, ulcerated lesion on the right side of the tongue"}, {"qid": 300720002, "answer": "yes"}, {"qid": 300716003, "answer": "no"}, {"qid": 300717004, "answer": "a metal stent"}, {"qid": 300715005, "answer": "a panoramic radiograph of the patient's mandible showing a large, multilocular radiolucency in the left mandibular body"}, {"qid": 300791002, "answer": "yes"}, {"qid": 300797003, "answer": "yes"}, {"qid": 300793004, "answer": "xray of the right hand show a fracture of the proximal phalanx of the index finger"}, {"qid": 300792005, "answer": "yes"}, {"qid": 300795000, "answer": "pelvis"}, {"qid": 300789001, "answer": "a lateral radiograph of the pelvis showing a large, irregular, calcified mass in the left pelvis"}, {"qid": 300790002, "answer": "yes"}, {"qid": 300796003, "answer": "yes"}, {"qid": 300803001, "answer": "yes"}, {"qid": 300802003, "answer": "egg"}, {"qid": 300798002, "answer": "yes"}, {"qid": 300694000, "answer": "the image shows a low power view of a biopsy of a 55-year-old man with a history of a squamous cell carcinoma of the left ear, treated with radiation therapy, who presented with a mass in the left earlobe the biopsy shows a proliferation of squamous epithelium with a few mitotic figures and a few small areas of necrosis"}, {"qid": 300704004, "answer": "breast"}, {"qid": 300705000, "answer": "the image shows a low power view of a biopsy of a papillary thyroid carcinoma with a follicular pattern of growth the tumor cells are arranged in a follicular pattern with a clear nuclear-cytoplasmic ratio and a moderate amount of cytoplasm the cells are arranged in a papillary pattern with a clear nuclear outline and a moderate amount of nuclear atypia"}, {"qid": 300697001, "answer": "yes"}, {"qid": 300699002, "answer": "no"}, {"qid": 300701003, "answer": "kidney"}, {"qid": 300692003, "answer": "the image is of a histologic section of a human colonic mucosa from a patient with ulcerative colitis the image shows a dense infiltrate of lymphocytes and neutrophils in the lamina propria and submucosa, with a few eosinophils scattered throughout the mucosa and submucosa"}, {"qid": 300693003, "answer": "kidney"}, {"qid": 300700000, "answer": "the image shows a histological section of a biopsy of the rectal wall of a patient with rectal cancer the section shows a proliferation of malignant epithelial cells with a high nuclear grade and a high mitotic index, which are typical features of rectal cancer"}, {"qid": 300702001, "answer": "no"}, {"qid": 300703002, "answer": "no"}, {"qid": 300425003, "answer": "no"}, {"qid": 300414001, "answer": "the image shows hilar lymph nodes, nodular sclerosing hodgkins disease, and diffuse alveolar damage in the lung tissue."}, {"qid": 300415003, "answer": "yes"}, {"qid": 300418003, "answer": "a large mass of the right lung"}, {"qid": 300417004, "answer": "no"}, {"qid": 300424005, "answer": "no"}, {"qid": 300420005, "answer": "no"}, {"qid": 300421006, "answer": "the image is a photograph of a patient's chest wall showing a large, irregularly shaped, heterogeneous mass with a large amount of bleeding"}, {"qid": 300423000, "answer": "a large tumor of the right thigh"}, {"qid": 300429001, "answer": "no"}, {"qid": 300426002, "answer": "bronchopneumonia"}, {"qid": 300428003, "answer": "a large tumor of the right upper extremity"}, {"qid": 300416004, "answer": "the image is of a histological section of the human skin"}, {"qid": 300364002, "answer": "the image shows a section of a human epidermis from a patient with psoriasis the epidermis is characterized by a thickened stratum corneum with a large number of keratinocytes in the stratum spinosum and stratum granulosum the cells are arranged in a disorganized pattern with a high nuclear-to-cytoplasmic ratio the cytoplasm is filled with numerous small, round, dark-staining bodies that are consistent with the presence of keratin filaments"}, {"qid": 300358005, "answer": "yes"}, {"qid": 300365006, "answer": "breast"}, {"qid": 300371000, "answer": "the image shows a photomicrograph of a pap smear of a cervical cancer cell"}, {"qid": 300373004, "answer": "1"}, {"qid": 300372000, "answer": "the image shows a histological section of the skin of a patient with a diagnosis of acute graft-versus-host disease after bone marrow transplantation"}, {"qid": 300372008, "answer": "hematoxylin and eosin"}, {"qid": 300370001, "answer": "yes"}, {"qid": 300357002, "answer": "yes"}, {"qid": 300356003, "answer": "nuclear staining"}, {"qid": 300369004, "answer": "no"}, {"qid": 300366001, "answer": "yes"}, {"qid": 300362002, "answer": "no"}, {"qid": 300360003, "answer": "h&e"}, {"qid": 300361001, "answer": "no"}, {"qid": 300363002, "answer": "no"}, {"qid": 300359003, "answer": "the image shows a histological section of a human breast tumor, which is composed of a mixture of epithelial and stromal cells"}, {"qid": 300392004, "answer": "no"}, {"qid": 300839000, "answer": "a 30-year-old man with a history of smoking and alcohol abuse presented with a 1-cm \u00d7 1-cm \u00d7 1-cm nodule on the left upper eyelid, which was diagnosed as a basal cell carcinoma"}, {"qid": 300836000, "answer": "a man with extensive burns and severe infection"}, {"qid": 300841000, "answer": "skin"}, {"qid": 300842001, "answer": "yes"}, {"qid": 300838002, "answer": "yes"}, {"qid": 300837006, "answer": "no"}, {"qid": 300837014, "answer": "leg"}, {"qid": 300831005, "answer": "yes"}, {"qid": 300833006, "answer": "on the skin"}, {"qid": 300835007, "answer": "this is a photograph of the patient's legs taken in the emergency room"}, {"qid": 300843003, "answer": "no"}, {"qid": 300829000, "answer": "a close-up of the right thigh of a 14-year-old boy with a history of recurrent fever and petechiae, who was diagnosed with acute myeloid leukemia"}, {"qid": 300830001, "answer": "yes"}, {"qid": 300888005, "answer": "no"}, {"qid": 300903001, "answer": "yes"}, {"qid": 300896001, "answer": "yes"}, {"qid": 300890001, "answer": "yes"}, {"qid": 300898001, "answer": "yes"}, {"qid": 300891001, "answer": "no"}, {"qid": 300895003, "answer": "the image shows a photomicrograph of a histopathological section of a human breast tumor stained with hematoxylin and eosin the tumor cells are arranged in a haphazard pattern with irregular nuclear outlines and prominent nucleoli"}, {"qid": 300894004, "answer": "yes"}, {"qid": 300889001, "answer": "yes"}, {"qid": 300901005, "answer": "no"}, {"qid": 300659006, "answer": "no"}, {"qid": 300658004, "answer": "this is a mri scan of the right thigh showing the tumor"}, {"qid": 300656007, "answer": "the image shows a large tumor of the right thigh"}, {"qid": 300660002, "answer": "this is a photograph of a patient with a large tumor of the right upper extremity"}, {"qid": 300550001, "answer": "no"}, {"qid": 300538001, "answer": "yes"}, {"qid": 300542001, "answer": "yes"}, {"qid": 300541005, "answer": "yes"}, {"qid": 300539006, "answer": "yes"}, {"qid": 300544003, "answer": "yes"}, {"qid": 300544011, "answer": "the kidneys are in situ and demonstrate their size"}, {"qid": 300549007, "answer": "yes"}, {"qid": 300546005, "answer": "yes"}, {"qid": 300551006, "answer": "the image shows a close-up of the right upper arm of a male patient with a large, irregularly shaped, and ulcerated mass on the upper arm"}, {"qid": 300634000, "answer": "the image shows a histopathological section of a human colonic mucosa from a patient with ulcerative colitis the mucosa is characterized by a thickened epithelium with a prominent lamina propria and a dense infiltrate of lymphocytes and eosinophils"}, {"qid": 300636001, "answer": "yes"}, {"qid": 300633002, "answer": "the image is of a histologic section of a human breast tumor, showing a proliferation of epithelial cells with nuclear atypia and mitotic figures"}, {"qid": 300632003, "answer": "breast"}, {"qid": 300644003, "answer": "the image is of a histological section of a human colonic tumor"}, {"qid": 300642003, "answer": "breast"}, {"qid": 300647007, "answer": "skin"}, {"qid": 300637000, "answer": "the image shows a photomicrograph of a section of a human colonic mucosa from a patient with ulcerative colitis the mucosa is characterized by a thickened epithelium with a prominent lamina propria and a prominent subepithelial infiltrate of lymphocytes and eosinophils"}, {"qid": 300650004, "answer": "no"}, {"qid": 300641005, "answer": "no"}, {"qid": 300640005, "answer": "no"}, {"qid": 300643002, "answer": "breast"}, {"qid": 300653001, "answer": "no"}, {"qid": 300651002, "answer": "nuclear staining"}, {"qid": 300638005, "answer": "no"}, {"qid": 300648006, "answer": "breast"}, {"qid": 300167001, "answer": "the histone subunits are positively charged"}, {"qid": 300122000, "answer": "yes"}, {"qid": 300238004, "answer": "no"}, {"qid": 300253000, "answer": "the image shows a photomicrograph of a section of a human breast tumor stained with hematoxylin and eosin the tumor cells are arranged in a solid pattern with a moderate amount of cytoplasm and a prominent nucleus with a prominent nucleolus"}, {"qid": 300148001, "answer": "typical tuberculous granuloma shows a central area of necrosis surrounded by a ring of epithelioid cells with a halo of lymphocytes"}, {"qid": 300202004, "answer": "atherosclerotic lesions"}, {"qid": 300195002, "answer": "yes"}, {"qid": 300235003, "answer": "yes"}, {"qid": 300187006, "answer": "no"}, {"qid": 300250002, "answer": "yes"}, {"qid": 300312002, "answer": "yes"}, {"qid": 300279002, "answer": "yes"}, {"qid": 300080002, "answer": "no"}, {"qid": 300286002, "answer": "yes"}, {"qid": 300072001, "answer": "yes"}, {"qid": 300100006, "answer": "no"}, {"qid": 300118000, "answer": "blood"}, {"qid": 300118008, "answer": "the center"}, {"qid": 300181006, "answer": "no"}, {"qid": 300097003, "answer": "yes"}, {"qid": 300098001, "answer": "yes"}, {"qid": 300144003, "answer": "yes"}, {"qid": 300232001, "answer": "yes"}, {"qid": 300212002, "answer": "the cells are positive for the stem cell marker cd34 and the myeloid lineage specific markers cd33 and cd15"}, {"qid": 300190004, "answer": "at this stage, the epithelial cells are actively proliferating and differentiating, and the basement membrane is being re-established."}, {"qid": 300041000, "answer": "dermis"}, {"qid": 300040001, "answer": "blood"}, {"qid": 300265001, "answer": "yes"}, {"qid": 300300001, "answer": "the tongue"}, {"qid": 300061002, "answer": "yes"}, {"qid": 300043002, "answer": "yes"}, {"qid": 300316003, "answer": "yes"}, {"qid": 300191002, "answer": "yes"}, {"qid": 300179002, "answer": "yes"}, {"qid": 300189002, "answer": "no"}, {"qid": 300221002, "answer": "yes"}, {"qid": 300142002, "answer": "yes"}, {"qid": 300027002, "answer": "yes"}, {"qid": 300308006, "answer": "yes"}, {"qid": 300274002, "answer": "yes"}, {"qid": 300311002, "answer": "yes"}, {"qid": 300013000, "answer": "no"}, {"qid": 300284003, "answer": "amyloidoma"}, {"qid": 300037000, "answer": "follicular dysplasia"}, {"qid": 300160004, "answer": "yes"}, {"qid": 300160012, "answer": "a patient with acth-dependent cushing syndrome, in whom both adrenal glands were diffusely hyperplastic"}, {"qid": 300112003, "answer": "no"}, {"qid": 300234001, "answer": "no"}, {"qid": 300151001, "answer": "periosteal reaction"}, {"qid": 300217002, "answer": "yes"}, {"qid": 300204006, "answer": "by two short thin dark myelin internodes"}, {"qid": 300241001, "answer": "when the same type of fibers are derived from the same type of stem cells"}, {"qid": 300093002, "answer": "no"}, {"qid": 300295002, "answer": "yes"}, {"qid": 300052003, "answer": "no"}, {"qid": 300009002, "answer": "yes"}, {"qid": 300282002, "answer": "the cytoplasm of the cells is distended with cytoplasmic vacuoles while the interstitial vasculature is compressed"}, {"qid": 300014001, "answer": "cell necrosis is identified by the presence of a large number of dead cells in the tissue or organ, which may be accompanied by inflammation and the presence of inflammatory cells, such as neutrophils and macrophages"}, {"qid": 300225002, "answer": "the affected area is the skin"}, {"qid": 300225010, "answer": "yes"}, {"qid": 300154001, "answer": "nucleus"}, {"qid": 300214001, "answer": "yes"}, {"qid": 300233003, "answer": "no"}, {"qid": 300173002, "answer": "yes"}, {"qid": 300108003, "answer": "epithelium"}, {"qid": 300134001, "answer": "1"}, {"qid": 300134009, "answer": "yes"}, {"qid": 300231007, "answer": "p-component has a hydrophobic tail"}, {"qid": 300211002, "answer": "yes"}, {"qid": 300188000, "answer": "the glomerular capillary tuft is composed of a single layer of podocytes, which are specialized epithelial cells that form a tight barrier between the glomerular capillary and the Bowman's space fig 1"}, {"qid": 300188008, "answer": "in the cytoplasm"}, {"qid": 300210005, "answer": "congo red staining shows the presence of collagen fibers in the tumor tissue"}, {"qid": 300230002, "answer": "the pathogenesis of cardiac oedema is multifactorial and involves the following mechanisms: 1) increased intravascular volume 2) increased intra-thoracic pressure 3) increased pericardial pressure 4) increased pericardial effusion 5) increased cardiac output 6) increased cardiac filling pressure 7) increased cardiac contractility 8) increased cardiac output 9) increased cardiac filling pressure 10) increased cardiac contractility"}, {"qid": 300011006, "answer": "yes"}, {"qid": 300065006, "answer": "no"}, {"qid": 300252000, "answer": "the image shows ghostal veoli filled with blood"}, {"qid": 300297004, "answer": "perineum"}, {"qid": 300153000, "answer": "a 40-year-old man with a history of hiv infection and a history of smoking for 20 years presented with a 2-month history of a painless, slowly enlarging mass in the right inguinal region a biopsy of the mass revealed a non-caseating epithelioid cell granuloma with a paucity of lymphocytes, which was consistent with a diagnosis of lymphocytic colitis"}, {"qid": 300107002, "answer": "no"}, {"qid": 300107010, "answer": "no"}, {"qid": 300236003, "answer": "a and b the arteries and veins are filled with blood clot"}, {"qid": 300236011, "answer": "yes"}, {"qid": 300163003, "answer": "no"}, {"qid": 300126001, "answer": "cytoplasm"}, {"qid": 300309001, "answer": "chromosomes are classified based on their number and structure"}, {"qid": 300275001, "answer": "yes"}, {"qid": 300254000, "answer": "the nucleus of the cell is irregularly shaped and contains multiple nucleoli"}, {"qid": 300307002, "answer": "defect in anchoring of lipid bilayer of the membrane to the underlying cytoskeleton"}, {"qid": 300307010, "answer": "the spleen is a specialized organ that filters the blood and removes pathogens, damaged red blood cells, and other foreign substances from the circulation fig 10 10 fig 10 2"}, {"qid": 300307018, "answer": "d lose their cell membrane further when they are released from the cell membrane by the enzyme lysosome-associated membrane protein lamp-1, which is a protein that is involved in the endocytosis of d and their subsequent degradation in the lysosome fig 1"}, {"qid": 300280003, "answer": "yes"}, {"qid": 300228001, "answer": "the tumour shows a high-grade malignant neoplasm with a high mitotic index and a high nuclear grade"}, {"qid": 300110000, "answer": "atheromatous plaque"}, {"qid": 300175005, "answer": "yes"}, {"qid": 300213000, "answer": "size"}, {"qid": 300156001, "answer": "the left ventricular surface is shown in red, and the right ventricular surface is shown in blue the left ventricular surface is shown in red, and the right ventricular surface is shown in blue"}, {"qid": 300156009, "answer": "yes"}, {"qid": 300281003, "answer": "yes"}, {"qid": 300062000, "answer": "mucinous adenocarcinoma"}, {"qid": 300262001, "answer": "the image shows the spores of the fungus asclepias speciosa in a section of the stem of the host plant, asclepias curassavica, which is commonly known as milkweed the spores are visible as small, round, dark bodies within the cytoplasm of the plant cells"}, {"qid": 300007001, "answer": "dental pulp"}, {"qid": 300028002, "answer": "wound"}, {"qid": 300220004, "answer": "edema"}, {"qid": 300182001, "answer": "the specimen of small intestine is shown in the image"}, {"qid": 300182009, "answer": "the luminal surface of a longitudinal cut section of the esophagus shows the smooth muscle layer, the submucosa, and the mucosa"}, {"qid": 300197002, "answer": "a, b, c histopathological findings of the small intestine and lymph node in a case of caseation necrosis a, b, c histopathological findings of the small intestine and lymph node in a case of caseation necrosis a, b, c histopathological findings of the small intestine and lymph node in a case of caseation necrosis a, b, c histopathological findings of the small intestine show a thickened wall with a focal stricture and a lymph node in the mesenteric fatty tissue shows a caseation necrosis"}, {"qid": 300197010, "answer": "a, b, c histological sections of the intestine of a 12-week-old male rat, showing the intestinal wall thickened in the area of narrowed lumen, and the intestinal wall thinned in the area of normal lumen"}, {"qid": 300199000, "answer": "the predominant histologic changes are those of a chronic inflammatory process with a predominant infiltrate of lymphocytes, monocytes, and neutrophils, with a few eosinophils and macrophages, and a few multinucleated giant cells fig 1"}, {"qid": 300183000, "answer": "fig 1"}, {"qid": 300183008, "answer": "no"}, {"qid": 300123006, "answer": "the nucleus of the nucleated cell"}, {"qid": 300246000, "answer": "the epithelium-lined spaces into the gallbladder wall in an area are called bile ducts"}, {"qid": 300246008, "answer": "yes"}, {"qid": 300278006, "answer": "yes"}, {"qid": 300060005, "answer": "blood vessels"}, {"qid": 300060013, "answer": "no"}, {"qid": 300023006, "answer": "yes"}, {"qid": 300059006, "answer": "yes"}, {"qid": 300249002, "answer": "a"}, {"qid": 300285005, "answer": "yes"}, {"qid": 300287000, "answer": "the cyst"}, {"qid": 300076000, "answer": "a histopathology of a cystic lesion of the skin showing epidermis and its appendages b microscopy of the cyst wall showing epidermis and its appendages"}, {"qid": 300005000, "answer": "terminal ducts are the dilated ends of the collecting ducts that drain into the renal pelvis fig 1"}, {"qid": 300242005, "answer": "cut surface of the tumor show a well demarcate mass with a yellowish white color"}, {"qid": 300169001, "answer": "no"}, {"qid": 300219002, "answer": "yes"}, {"qid": 300170000, "answer": "the red arrow"}, {"qid": 300170008, "answer": "yes"}, {"qid": 300105006, "answer": "yes"}, {"qid": 300105014, "answer": "yes"}, {"qid": 300106003, "answer": "no"}, {"qid": 300092003, "answer": "yes"}, {"qid": 300127003, "answer": "yes"}, {"qid": 300036004, "answer": "a"}, {"qid": 300067004, "answer": "the epithelial cells are cuboidal and have a distinctive apical cytoplasmic projection that is often referred to as a \u201cbrush border\u201d figure 1"}, {"qid": 300012001, "answer": "the cells have a distinctive appearance with a large nucleus and a prominent nucleolus, and they are arranged in a haphazard pattern"}, {"qid": 300066001, "answer": "the lower part of the image shows the tumor"}, {"qid": 300066009, "answer": "no"}, {"qid": 300475006, "answer": "abdomen"}, {"qid": 300476005, "answer": "the image shows a large mass of the right lower abdomen"}, {"qid": 300477002, "answer": "a large mass of the right lower quadrant of the abdomen"}, {"qid": 300477010, "answer": "a large mass of the right lower quadrant of the abdomen"}, {"qid": 300478007, "answer": "glass tube"}, {"qid": 300478015, "answer": "peritonitis"}, {"qid": 300480005, "answer": "no"}, {"qid": 300480013, "answer": "yes"}, {"qid": 300480021, "answer": "opened muscle psoa natural color large ovoid sarcoma"}, {"qid": 300481007, "answer": "yes"}, {"qid": 300481015, "answer": "a large mass of the right breast"}, {"qid": 300479006, "answer": "yes"}, {"qid": 300479014, "answer": "a large mass of fatty tissue"}, {"qid": 300482000, "answer": "no"}, {"qid": 300482008, "answer": "liver"}, {"qid": 300483001, "answer": "yes"}, {"qid": 300558001, "answer": "yes"}, {"qid": 300558009, "answer": "yes"}, {"qid": 300853003, "answer": "no"}, {"qid": 300844000, "answer": "the image shows the size of organs quite well and the renal facies"}, {"qid": 300844008, "answer": "abdomen"}, {"qid": 300847006, "answer": "yes"}, {"qid": 300849000, "answer": "a 3-day-old baby with a large, well-defined, red, and smooth mass on the right side of the neck"}, {"qid": 300845001, "answer": "no"}, {"qid": 300854002, "answer": "yes"}, {"qid": 300857006, "answer": "a baby with a large head and a large body"}, {"qid": 300856004, "answer": "a newborn baby"}, {"qid": 300848007, "answer": "this is the best photo to illustrate this case externally"}, {"qid": 300851000, "answer": "a close-up of the patient's face showing the severely ulcerated tongue and lips"}, {"qid": 300850001, "answer": "no"}, {"qid": 300984002, "answer": "the image shows a photomicrograph of a section of a human breast tumor stained with hematoxylin and eosin the tumor cells are arranged in a haphazard pattern with irregular nuclear outlines and prominent nucleoli"}, {"qid": 300985001, "answer": "no"}, {"qid": 300986005, "answer": "yes"}, {"qid": 300554000, "answer": "a man with extensive burns on his face and neck"}, {"qid": 300496002, "answer": "no"}, {"qid": 300496010, "answer": "abdomen"}, {"qid": 300606001, "answer": "no"}, {"qid": 300607005, "answer": "the tumor cells are arranged in a solid pattern with a few mitoses"}, {"qid": 300609001, "answer": "the image shows a well-differentiated adenocarcinoma with a high nuclear grade, which is a hallmark of invasive tumor"}, {"qid": 300609009, "answer": "yes"}, {"qid": 300608000, "answer": "the image shows a histological section of a human breast tumor, which is composed of a mixture of epithelial and stromal cells."}, {"qid": 300608008, "answer": "yes"}, {"qid": 300559003, "answer": "the arteries of the arm"}, {"qid": 300560003, "answer": "the heart"}, {"qid": 300491003, "answer": "mitochondria"}, {"qid": 300494003, "answer": "microtubules"}, {"qid": 300494011, "answer": "yes"}, {"qid": 300492003, "answer": "the image shows the distribution of the myelinated axons in the optic nerve of a rat the axons are arranged in a longitudinal manner and are surrounded by a myelin sheath the myelin sheath is composed of a single layer of myelinated axons and is continuous with the myelin sheath of the optic nerve"}, {"qid": 300492011, "answer": "the image shows the ultrastructure of the axon of a neuron in the cerebral cortex of a rat brain the axon is surrounded by a myelin sheath, which is composed of a layer of compacted myelinated axons and a layer of compacted myelinated axons and a layer of compacted myelinated axons and a layer of compacted myelinated axons and a layer of compacted myelinated axons and a layer of compacted myelinated axons and a layer of compacted myelinated axons and a layer of compacted myelinated axons and a layer of compacted myelinated axons and a layer of compacted myelinated axons and a layer of compacted myelinated axons and a layer of compacted myelinated axons and a layer of compacted myelinated axons and a layer of compacted myelinated axons and a layer of compacted myelinated axons and a layer of compacted myelinated axons and a layer of compacted myelinated axons and a layer of compacted myelinated axons and a layer of compacted myelinated axons and a layer of compacted myelinated axons and a layer of compacted myelinated axons and a layer of compacted myelinated axons and a layer of compacted myelinated axons and a layer of"}, {"qid": 300493006, "answer": "yes"}, {"qid": 300484003, "answer": "the cytoplasm of the cells is filled with numerous small, electron-dense bodies, which are probably the mitochondria fig 10"}, {"qid": 300484011, "answer": "the papillary structures are not clearly visible in the image, but the presence of intraductal papillomatosis is suggested by the presence of a few small, irregularly shaped, darkly stained structures in the lumen of the ducts, which are not present in the control figure 1b"}, {"qid": 300495003, "answer": "the nucleus"}, {"qid": 300495011, "answer": "no"}, {"qid": 300490003, "answer": "the image shows the myocardium of the left ventricle of a rat heart in the early stages of hypertrophy the myocardium is thicker than in the normal rat heart and the fibers are more numerous and larger in diameter the fibers are arranged in a more compact and parallel pattern"}, {"qid": 300489000, "answer": "the image shows a section of a mouse kidney, stained with hematoxylin and eosin, showing the renal cortex and medulla the renal cortex is composed of a single layer of cuboidal cells, with a distinct basement membrane between the cells the renal medulla is composed of a single layer of cuboidal cells, with a distinct basement membrane between the cells the cells are arranged in a sinusoidal pattern, with a central hilum the image shows a few small, round, dark-staining structures, which are likely to be blood vessels"}, {"qid": 300489008, "answer": "in the cytoplasm of a neuron"}, {"qid": 300488004, "answer": "no"}, {"qid": 300488012, "answer": "in a human breast tumor"}, {"qid": 300486004, "answer": "nuclear envelope"}, {"qid": 300486012, "answer": "no"}, {"qid": 300487003, "answer": "the image shows a photomicrograph of a section of a rat liver, stained with hematoxylin and eosin, showing numerous small, round, hyaline, eosinophilic bodies scattered throughout the liver parenchyma"}, {"qid": 300485000, "answer": "electron micrograph of a 3d-printed titanium alloy implant with a rough surface"}, {"qid": 300882000, "answer": "a large mass of the right breast"}, {"qid": 300886000, "answer": "a large mass of the right ventricle of the heart"}, {"qid": 300885000, "answer": "no"}, {"qid": 300862005, "answer": "yes"}, {"qid": 300863001, "answer": "no"}, {"qid": 300884006, "answer": "yes"}, {"qid": 300883005, "answer": "yes"}, {"qid": 300877001, "answer": "a mass of the right thigh"}, {"qid": 300881005, "answer": "yes"}, {"qid": 300870005, "answer": "yes"}, {"qid": 300868005, "answer": "no"}, {"qid": 300869004, "answer": "the image shows a close-up of the left side of the neck of a 3-year-old male child who was involved in a motor vehicle accident the image shows the extent of the soft tissue injury to the left side of the neck, including the skin, subcutaneous tissue, and muscles"}, {"qid": 300872003, "answer": "the image shows the surgical excision of the tumor"}, {"qid": 300873004, "answer": "no"}, {"qid": 300865004, "answer": "no"}, {"qid": 300864000, "answer": "the image shows a series of 10 sections of the femur of a 10-year-old male domestic pig, showing the bone's internal structure"}, {"qid": 300864008, "answer": "the image shows three pieces of a human femur"}, {"qid": 300875001, "answer": "no"}, {"qid": 300879003, "answer": "a mass of tissue"}, {"qid": 300876003, "answer": "a large mass of tissue"}, {"qid": 300867003, "answer": "the image shows a close-up of the right breast of a 35-year-old woman with a history of radiation therapy for breast cancer the skin is thickened and has a scaly appearance, with a number of small, irregular, dark red nodules scattered throughout the breast"}, {"qid": 300874000, "answer": "a large mass of tissue"}, {"qid": 300866000, "answer": "the image shows the surgical specimen of the right inguinal hernia"}, {"qid": 300871000, "answer": "a large, well-circumscribed, homogeneous, and lobulated mass with a smooth surface and a well-defined margin"}, {"qid": 300971000, "answer": "the image shows a section of the skin of a patient with a diagnosis of scleroderma, showing a characteristic pattern of collagen deposition in the dermis, with a thickened, wavy, and irregular collagen banding pattern"}, {"qid": 300972000, "answer": "the image shows a histological section of a biopsy of the skin of a patient with acute graft-versus-host disease after bone marrow transplantation the section shows a dense infiltrate of lymphocytes with a predominance of small lymphocytes and a few larger cells with a high nuclear-to-cytoplasmic ratio, consistent with acute graft-versus-host disease"}, {"qid": 300972008, "answer": "yes"}, {"qid": 300970004, "answer": "no"}, {"qid": 300976004, "answer": "no"}, {"qid": 300979004, "answer": "no"}, {"qid": 300979012, "answer": "the image shows a histological section of the skin of a 10-day-old rat"}, {"qid": 300978005, "answer": "no"}, {"qid": 300978013, "answer": "the image shows a histological section of a human cervix with a large amount of blood in the lumen of the cervix"}, {"qid": 300981006, "answer": "breast"}, {"qid": 300977006, "answer": "rectum"}, {"qid": 300973006, "answer": "the image shows a section of a breast biopsy specimen from a patient with invasive ductal carcinoma the tumor cells are arranged in a ductal pattern with a prominent apical hyalinized area and a clear cytoplasm the tumor cells are positive for estrogen receptor and progesterone receptor"}, {"qid": 300969002, "answer": "no"}, {"qid": 300969010, "answer": "the image shows a section of the skin of a patient with a history of chronic exposure to the sun, showing a characteristic appearance of solar elastosis, characterized by a yellowish-pink discoloration of the dermis, with a fine reticular pattern of collagen fibers, and a loss of elasticity"}, {"qid": 300964006, "answer": "the image shows a section of a human breast tumor stained with hematoxylin and eosin the tumor is composed of a mixture of epithelial and myoepithelial cells, with the epithelial cells showing a clear cytoplasm and the myoepithelial cells showing a more eosinophilic cytoplasm the tumor cells are arranged in a haphazard pattern, with some cells showing a clear nuclear outline and others showing a more diffuse nuclear outline"}, {"qid": 300965002, "answer": "no"}, {"qid": 300965010, "answer": "the image shows a histological section of a human vulva with a large, well-circumscribed, and invasive tumor in the labia majora"}, {"qid": 300963006, "answer": "breast"}, {"qid": 300980006, "answer": "no"}, {"qid": 300974001, "answer": "no"}, {"qid": 300974009, "answer": "figure 10"}, {"qid": 300983005, "answer": "yes"}, {"qid": 300982005, "answer": "yes"}, {"qid": 300966001, "answer": "no"}, {"qid": 300967001, "answer": "no"}, {"qid": 300967009, "answer": "breast"}, {"qid": 300968005, "answer": "no"}, {"qid": 300975001, "answer": "yes"}, {"qid": 300975009, "answer": "skin"}, {"qid": 300987005, "answer": "yes"}, {"qid": 300987013, "answer": "breast"}, {"qid": 300988003, "answer": "rickettsia rickettsii"}, {"qid": 300988011, "answer": "yes"}, {"qid": 300989001, "answer": "yes"}, {"qid": 300989009, "answer": "no"}, {"qid": 300989017, "answer": "nuclear staining"}, {"qid": 300861007, "answer": "yes"}, {"qid": 300861015, "answer": "the image shows the arteriovenous malformation of the left upper limb"}, {"qid": 300860004, "answer": "aortic arch"}, {"qid": 300860012, "answer": "aortic arch"}, {"qid": 300859007, "answer": "no"}, {"qid": 300513003, "answer": "embryo-fetus"}, {"qid": 300557004, "answer": "no"}, {"qid": 300439002, "answer": "the image shows two large, round, and well-defined tumors in the right and left sides of the image, respectively"}, {"qid": 300446004, "answer": "bone"}, {"qid": 300444006, "answer": "liver"}, {"qid": 300457006, "answer": "human"}, {"qid": 300451006, "answer": "figure 1"}, {"qid": 300449006, "answer": "figure 1"}, {"qid": 300453006, "answer": "liver"}, {"qid": 300456006, "answer": "human"}, {"qid": 300442006, "answer": "human"}, {"qid": 300448006, "answer": "human"}, {"qid": 300440006, "answer": "human"}, {"qid": 300443006, "answer": "foot"}, {"qid": 300455006, "answer": "figure 1"}, {"qid": 300445006, "answer": "penis"}, {"qid": 300450006, "answer": "tumor"}, {"qid": 300447007, "answer": "no"}, {"qid": 300454004, "answer": "yes"}, {"qid": 300454012, "answer": "a pair of human feet"}, {"qid": 300452005, "answer": "yes"}, {"qid": 300452013, "answer": "a specimen of the hand of a human"}, {"qid": 300441005, "answer": "yes"}, {"qid": 300441013, "answer": "a mass of tissue"}, {"qid": 300461005, "answer": "fibrotic lesion"}, {"qid": 300461013, "answer": "yes"}, {"qid": 300461021, "answer": "colon"}, {"qid": 300459000, "answer": "a histopathological slide of a tumor"}, {"qid": 300459008, "answer": "tumor"}, {"qid": 300437007, "answer": "a mass of tissue with a rough surface"}, {"qid": 300437015, "answer": "hemorrhage"}, {"qid": 300438005, "answer": "no"}, {"qid": 300460001, "answer": "yes"}, {"qid": 300460009, "answer": "a 10 cm x 8 cm x 3 cm mass"}, {"qid": 300458001, "answer": "tumor"}, {"qid": 300458009, "answer": "no"}, {"qid": 300458017, "answer": "no"}, {"qid": 300458025, "answer": "a mass"}, {"qid": 300564006, "answer": "1"}, {"qid": 300562006, "answer": "1"}, {"qid": 300563006, "answer": "no"}, {"qid": 300576005, "answer": "yes"}, {"qid": 300580005, "answer": "no"}, {"qid": 300572005, "answer": "yes"}, {"qid": 300573005, "answer": "no"}, {"qid": 300566005, "answer": "no"}, {"qid": 300581005, "answer": "no"}, {"qid": 300561005, "answer": "no"}, {"qid": 300567005, "answer": "no"}, {"qid": 300565005, "answer": "yes"}, {"qid": 300575005, "answer": "yes"}, {"qid": 300575013, "answer": "1"}, {"qid": 300577003, "answer": "yes"}, {"qid": 300577011, "answer": "yes"}, {"qid": 300574002, "answer": "yes"}, {"qid": 300574010, "answer": "no"}, {"qid": 300574018, "answer": "the image shows a histological section of a human breast tumor with a high-grade ductal carcinoma in situ"}, {"qid": 300571006, "answer": "the image shows a section of a breast tumor stained with hematoxylin and eosin the tumor cells are arranged in a solid pattern with a few mitoses the tumor cells are small and have a round nucleus with a prominent nucleolus the cytoplasm is scanty and the cell membrane is irregular"}, {"qid": 300571014, "answer": "the image shows a section of a breast tumor that is composed of a mixture of epithelial and stromal cells the epithelial cells are arranged in a ductal pattern and are positive for estrogen receptor the stromal cells are positive for vimentin and negative for estrogen receptor"}, {"qid": 300578006, "answer": "no"}, {"qid": 300578014, "answer": "the image shows a histological section of a biopsy of the skin of a patient with acute graft-versus-host disease after bone marrow transplantation the section shows a dense infiltrate of lymphocytes and histiocytes in the dermis and subcutaneous tissue"}, {"qid": 300579005, "answer": "no"}, {"qid": 300582000, "answer": "nuclear pleomorphism"}, {"qid": 300582008, "answer": "no"}, {"qid": 300570003, "answer": "the histological picture of the pituitary gland shows a hyperplastic pituitary gland with a large number of small, round, polygonal cells with a high nuclear-cytoplasmic ratio and a moderate amount of eosinophilic cytoplasm"}, {"qid": 300570011, "answer": "pituitary adenoma"}, {"qid": 300568004, "answer": "yes"}, {"qid": 300568012, "answer": "1"}, {"qid": 300569004, "answer": "1"}, {"qid": 300620006, "answer": "streptococcus a scepticemia in a patient with scleroderma who was on high dose steroids"}, {"qid": 300617006, "answer": "a foot with a large ulcerated lesion"}, {"qid": 300614003, "answer": "a burned foot"}, {"qid": 300611000, "answer": "legs"}, {"qid": 300611008, "answer": "yes"}, {"qid": 300611016, "answer": "a baby with conjoined twins"}, {"qid": 300611024, "answer": "short"}, {"qid": 300613007, "answer": "a needle"}, {"qid": 300623003, "answer": "yes"}, {"qid": 300627001, "answer": "yes"}, {"qid": 300627009, "answer": "the image shows the hands of a man with multiple tumors on the fingers and thumbs"}, {"qid": 300630006, "answer": "no"}, {"qid": 300626005, "answer": "no"}, {"qid": 300624002, "answer": "a foot"}, {"qid": 300615000, "answer": "clubbing"}, {"qid": 300615008, "answer": "no"}, {"qid": 300618004, "answer": "yes"}, {"qid": 300621002, "answer": "no"}, {"qid": 300621010, "answer": "yes"}, {"qid": 300612003, "answer": "yes"}, {"qid": 300612011, "answer": "hand"}, {"qid": 300616007, "answer": "yes"}, {"qid": 300619004, "answer": "hand"}, {"qid": 300622004, "answer": "hand"}, {"qid": 300625004, "answer": "yes"}, {"qid": 300629006, "answer": "the image shows a newborn baby with a large tumor on the right side of the neck"}, {"qid": 300628006, "answer": "black tape"}, {"qid": 300628014, "answer": "a black square and a finger"}, {"qid": 300990004, "answer": "no"}, {"qid": 300602001, "answer": "yes"}, {"qid": 300583001, "answer": "no"}, {"qid": 300592001, "answer": "yes"}, {"qid": 300586005, "answer": "no"}, {"qid": 300590001, "answer": "yes"}, {"qid": 300590009, "answer": "penis"}, {"qid": 300605004, "answer": "no"}, {"qid": 300600000, "answer": "10"}, {"qid": 300600008, "answer": "no"}, {"qid": 300600016, "answer": "a piece of meat"}, {"qid": 300595007, "answer": "no"}, {"qid": 300595015, "answer": "a mass of the right lower abdomen"}, {"qid": 300596007, "answer": "no"}, {"qid": 300596015, "answer": "a mass of the right breast"}, {"qid": 300591007, "answer": "yes"}, {"qid": 300601003, "answer": "no"}, {"qid": 300601011, "answer": "a large mass of the right breast"}, {"qid": 300587006, "answer": "a close-up of a foot with a large, ulcerated, fungating mass on the medial aspect of the right foot"}, {"qid": 300587014, "answer": "a close up of a foot"}, {"qid": 300603006, "answer": "no"}, {"qid": 300598001, "answer": "yes"}, {"qid": 300598009, "answer": "the image shows a close-up view of the scrotum of a male patient with a large, irregular, and ulcerated mass on the right scrotal skin"}, {"qid": 300597005, "answer": "bilateral krukenberg tumors"}, {"qid": 300597013, "answer": "yes"}, {"qid": 300597021, "answer": "a mass"}, {"qid": 300588006, "answer": "the image shows a large tumor of the right side of the neck and upper chest"}, {"qid": 300599002, "answer": "yes"}, {"qid": 300599010, "answer": "no"}, {"qid": 300589002, "answer": "no"}, {"qid": 300589010, "answer": "yes"}, {"qid": 300585000, "answer": "blood"}, {"qid": 300585008, "answer": "no"}, {"qid": 300593000, "answer": "the ovarian tumor"}, {"qid": 300593008, "answer": "yes"}, {"qid": 300593016, "answer": "the uterus is not visible"}, {"qid": 300594007, "answer": "yes"}, {"qid": 300462003, "answer": "the image shows a histological section of a human breast tumor with a high-grade ductal carcinoma in situ"}, {"qid": 300472003, "answer": "nuclear pleomorphism"}, {"qid": 300474003, "answer": "the image shows a histologic section of a breast tumor that is composed of a mixture of epithelial and stromal elements the epithelial component is composed of small, irregularly shaped cells with irregular nuclear contours and prominent nucleoli the stromal component is composed of a mixture of collagen and fibroblasts"}, {"qid": 300473003, "answer": "the image shows a section of skin from a patient with acute graft-versus-host disease the skin is covered with a dense infiltrate of lymphocytes and eosinophils, which are present in the dermis and in the subcutaneous tissue"}, {"qid": 300467003, "answer": "the image shows a histological section of a breast tumor with a moderate amount of cellularity and a moderate amount of nuclear pleomorphism the tumor cells are arranged in a haphazard pattern with a few mitoses"}, {"qid": 300468003, "answer": "the tumor cells are small, with irregular nuclear contours and a scanty cytoplasm the nuclei are hyperchromatic and have a prominent nucleolus"}, {"qid": 300465003, "answer": "no"}, {"qid": 300466004, "answer": "no"}, {"qid": 300464004, "answer": "yes"}, {"qid": 300464012, "answer": "the image shows a histopathological section of a human cervix with a squamous cell carcinoma"}, {"qid": 300471005, "answer": "no"}, {"qid": 300471013, "answer": "the image shows a histological section of a breast tumor with a high-grade ductal carcinoma in situ"}, {"qid": 300469005, "answer": "yes"}, {"qid": 300469013, "answer": "the image shows a biopsy of the rectal wall of a patient with rectal cancer the histological features are those of a poorly differentiated adenocarcinoma with a high nuclear grade and a high mitotic index"}, {"qid": 300470005, "answer": "no"}, {"qid": 300470013, "answer": "breast"}, {"qid": 300463004, "answer": "no"}, {"qid": 300463012, "answer": "breast"}, {"qid": 300556004, "answer": "yes"}, {"qid": 300505004, "answer": "no"}, {"qid": 300503004, "answer": "no"}, {"qid": 300504004, "answer": "no"}, {"qid": 300510002, "answer": "no"}, {"qid": 300509002, "answer": "no"}, {"qid": 300498002, "answer": "yes"}, {"qid": 300511002, "answer": "yes"}, {"qid": 300508001, "answer": "yes"}, {"qid": 300500001, "answer": "yes"}, {"qid": 300499001, "answer": "a and b the image shows small intestine, typhoid"}, {"qid": 300502001, "answer": "yes"}, {"qid": 300497001, "answer": "yes"}, {"qid": 300506001, "answer": "no"}, {"qid": 300501001, "answer": "yes"}, {"qid": 300512001, "answer": "yes"}, {"qid": 300507001, "answer": "colon"}, {"qid": 300751001, "answer": "no"}, {"qid": 300727001, "answer": "no"}, {"qid": 300727009, "answer": "h&e"}, {"qid": 300732006, "answer": "colon"}, {"qid": 300731006, "answer": "the image shows a histological section of a human colonic mucosa, stained with hematoxylin and eosin, showing a moderate amount of mucus in the lumen"}, {"qid": 300733007, "answer": "the image shows a histological section of the skin of a patient with a severe burn the skin is severely damaged and shows a large amount of necrotic tissue the necrotic tissue is characterized by a lack of cellularity and a dark brown color"}, {"qid": 300728007, "answer": "the image shows a biopsy of the skin of a patient with a history of exposure to a chemical agent, which is consistent with an acute chemical burn"}, {"qid": 300734007, "answer": "the image shows a histological section of a human prostate gland, stained with hematoxylin and eosin, showing a tumor with a large amount of necrosis"}, {"qid": 300736007, "answer": "nuclear staining"}, {"qid": 300738007, "answer": "nuclear staining"}, {"qid": 300737007, "answer": "nuclear staining"}, {"qid": 300746007, "answer": "the image shows a histological section of a biopsy of the skin of a patient with a diagnosis of acute graft-versus-host disease after allogenic bone marrow transplantation the section shows a dense infiltrate of lymphocytes with a predominance of small lymphocytes and a few larger cells with a high nuclear-to-cytoplasmic ratio, consistent with the diagnosis of acute graft-versus-host disease"}, {"qid": 300742007, "answer": "the image shows the gross anatomy of the colon of a 6-year-old boy who died from acute gastroenteritis the colon is distended and has a characteristic \"sausage-like\" appearance the mucosa is edematous and the submucosa is thickened with a few small areas of ulceration"}, {"qid": 300747007, "answer": "the image shows a section of the colon of a patient with ulcerative colitis, a chronic inflammatory disease of the colon"}, {"qid": 300750007, "answer": "the image shows a histological section of the colon of a patient with ulcerative colitis the image shows a histological section of the colon of a patient with ulcerative colitis, which is characterized by a thickened mucosa with numerous ulcers and crypt abscesses the image shows a histological section of the colon of a patient with ulcerative colitis, which is characterized by a thickened mucosa with numerous ulcers and crypt abscesses the image shows a histological section of the colon of a patient with ulcerative colitis, which is characterized by a thickened mucosa with numerous ulcers and crypt abscesses"}, {"qid": 300749007, "answer": "no"}, {"qid": 300749015, "answer": "breast"}, {"qid": 300730003, "answer": "the image shows a histological section of a human prostate gland with a high-grade prostatic intraepithelial neoplasia"}, {"qid": 300730011, "answer": "no"}, {"qid": 300729003, "answer": "the image shows a histological section of the skin of a patient with a diagnosis of acute graft-versus-host disease after allogenic bone marrow transplantation the skin shows a severe inflammatory infiltrate with a predominance of lymphocytes and eosinophils, and a few neutrophils"}, {"qid": 300729011, "answer": "yes"}, {"qid": 300735000, "answer": "a section of a female worm showing the gut and the reproductive system"}, {"qid": 300735008, "answer": "no"}, {"qid": 300740002, "answer": "no"}, {"qid": 300740010, "answer": "no"}, {"qid": 300744004, "answer": "no"}, {"qid": 300744012, "answer": "the image shows a histological section of a colonic tumor with a moderate amount of necrosis"}, {"qid": 300743006, "answer": "nuclear pleomorphism"}, {"qid": 300743014, "answer": "no"}, {"qid": 300741003, "answer": "the image shows a histological section of the skin of a patient with acute graft-versus-host disease the skin is infiltrated by a large number of lymphocytes, which are arranged in a diffuse pattern"}, {"qid": 300741011, "answer": "human colon"}, {"qid": 300739001, "answer": "yes"}, {"qid": 300739009, "answer": "human colon"}, {"qid": 300748001, "answer": "the image shows the villus with the eosin counterstain showing the cytoplasm of the cells and the med alcian blue stain showing the mucin in the lumen of the villus"}, {"qid": 300748009, "answer": "yes"}, {"qid": 300748017, "answer": "the image shows a histological section of the skin of a patient with a severe form of epidermolysis bullosa simplex, a genetic disorder characterized by fragility of the skin and mucous membranes"}, {"qid": 300745005, "answer": "yes"}, {"qid": 300745013, "answer": "no"}, {"qid": 300381002, "answer": "no"}, {"qid": 300381010, "answer": "no"}, {"qid": 300380005, "answer": "yes"}, {"qid": 300383000, "answer": "acute myelogenous leukemia"}, {"qid": 300383008, "answer": "no"}, {"qid": 300382002, "answer": "tumor"}, {"qid": 300376002, "answer": "yes"}, {"qid": 300391006, "answer": "the image shows a surgical field with a large amount of blood and tissue debris"}, {"qid": 300390007, "answer": "yes"}, {"qid": 300385004, "answer": "a close-up of the right ear of a patient with a large tumor of the external auditory canal"}, {"qid": 300385012, "answer": "the image shows a surgical specimen of a large, well-circumscribed, and lobulated mass in the right parotid gland"}, {"qid": 300388007, "answer": "the image shows the tumor in the left submandibular region"}, {"qid": 300384001, "answer": "lateral view of infants head"}, {"qid": 300384009, "answer": "no"}, {"qid": 300378003, "answer": "yes"}, {"qid": 300389005, "answer": "yes"}, {"qid": 300377002, "answer": "yes"}, {"qid": 300387000, "answer": "a close-up of the tumor"}, {"qid": 300386000, "answer": "a 16-year-old girl with acneiform eruption on the face"}, {"qid": 300386008, "answer": "yes"}, {"qid": 300436002, "answer": "no"}, {"qid": 300691002, "answer": "yes"}, {"qid": 300674001, "answer": "no"}, {"qid": 300675001, "answer": "yes"}, {"qid": 300690001, "answer": "yes"}, {"qid": 300680001, "answer": "no"}, {"qid": 300679000, "answer": "a large tumor of the right lobe of the liver"}, {"qid": 300679008, "answer": "yes"}, {"qid": 300681004, "answer": "a 10-cm-long, 5-cm-wide, 3-cm-deep tumor of the right lobe of the liver"}, {"qid": 300681012, "answer": "yes"}, {"qid": 300682003, "answer": "thymus"}, {"qid": 300682011, "answer": "no"}, {"qid": 300682019, "answer": "tumor"}, {"qid": 300689005, "answer": "no"}, {"qid": 300683000, "answer": "tumor"}, {"qid": 300683008, "answer": "yes"}, {"qid": 300684003, "answer": "a large mass of the right upper arm"}, {"qid": 300684011, "answer": "a mass"}, {"qid": 300688006, "answer": "yes"}, {"qid": 300686001, "answer": "no"}, {"qid": 300686009, "answer": "a mass of the penis"}, {"qid": 300677001, "answer": "tumor"}, {"qid": 300677009, "answer": "yes"}, {"qid": 300677017, "answer": "a mass of the left breast"}, {"qid": 300676006, "answer": "no"}, {"qid": 300676014, "answer": "measurement of the liver"}, {"qid": 300678003, "answer": "a slice of a cake"}, {"qid": 300678011, "answer": "no"}, {"qid": 300678019, "answer": "cheese"}, {"qid": 300687006, "answer": "yes"}, {"qid": 300685001, "answer": "no"}, {"qid": 300685009, "answer": "thigh"}, {"qid": 300760004, "answer": "apoptosis"}, {"qid": 300760012, "answer": "thymus"}, {"qid": 300758006, "answer": "no"}, {"qid": 300761006, "answer": "nuclear pleomorphism"}, {"qid": 300756002, "answer": "no"}, {"qid": 300756010, "answer": "the image shows a histological section of a malignant melanoma"}, {"qid": 300757006, "answer": "nucleus"}, {"qid": 300759002, "answer": "yes"}, {"qid": 300759010, "answer": "yes"}, {"qid": 300754003, "answer": "nucleus"}, {"qid": 300754011, "answer": "yes"}, {"qid": 300766004, "answer": "yes"}, {"qid": 300766012, "answer": "a red blood cell"}, {"qid": 300768005, "answer": "no"}, {"qid": 300764001, "answer": "the image shows typical cells of the malignant melanoma"}, {"qid": 300764009, "answer": "yes"}, {"qid": 300765001, "answer": "yes"}, {"qid": 300765009, "answer": "nucleus"}, {"qid": 300765017, "answer": "nuclear chromatin"}, {"qid": 300752006, "answer": "nucleus"}, {"qid": 300752014, "answer": "no"}, {"qid": 300753002, "answer": "yes"}, {"qid": 300753010, "answer": "nucleus"}, {"qid": 300753018, "answer": "nucleus"}, {"qid": 300755005, "answer": "yes"}, {"qid": 300755013, "answer": "atrophy associated with aging"}, {"qid": 300762003, "answer": "the image shows a blood smear stained with giemsa stain, which reveals numerous nucleated red blood cells with multiple nucleoli and a few nucleated white blood cells"}, {"qid": 300762011, "answer": "yes"}, {"qid": 300767004, "answer": "the image shows a histological section of a breast tumor with a high-grade malignant epithelial component"}, {"qid": 300763001, "answer": "no"}, {"qid": 300763009, "answer": "the image shows a histological section of a breast tumor with a high-grade malignant epithelial component"}, {"qid": 300673006, "answer": "no"}, {"qid": 300673014, "answer": "yes"}, {"qid": 300949003, "answer": "the image shows a close-up of a skin lesion with a characteristic appearance of a malignant melanoma"}, {"qid": 300927004, "answer": "yes"}, {"qid": 300926005, "answer": "no"}, {"qid": 300924006, "answer": "a large, well-circumscribed, lobulated, cystic mass with a thin, smooth, and shiny capsule"}, {"qid": 300925007, "answer": "the image shows a piece of meat with a large number of small holes in it"}, {"qid": 300938000, "answer": "a large, irregularly shaped, red, and soft mass of tissue with a smooth surface and a rough surface"}, {"qid": 300940001, "answer": "yes"}, {"qid": 300943002, "answer": "yes"}, {"qid": 300941003, "answer": "liver"}, {"qid": 300945004, "answer": "yes"}, {"qid": 300942005, "answer": "yes"}, {"qid": 300932006, "answer": "a large tumor"}, {"qid": 300934003, "answer": "a cross section of the penis"}, {"qid": 300929005, "answer": "no"}, {"qid": 300931002, "answer": "yes"}, {"qid": 300931010, "answer": "tumor"}, {"qid": 300936007, "answer": "yes"}, {"qid": 300937004, "answer": "no"}, {"qid": 300928005, "answer": "yes"}, {"qid": 300930002, "answer": "no"}, {"qid": 300948002, "answer": "yes"}, {"qid": 300944002, "answer": "yes"}, {"qid": 300946003, "answer": "yes"}, {"qid": 300947006, "answer": "a large mass of the right thigh"}, {"qid": 300939006, "answer": "the image shows the abdomen of a patient with a large tumor in the right lower quadrant of the abdomen"}, {"qid": 300933004, "answer": "measurement of the length of the specimen"}, {"qid": 300820006, "answer": "the image shows a histologic section of a papillary thyroid carcinoma with a follicular pattern of growth"}, {"qid": 300816003, "answer": "the tumor cells are small, with irregular nuclei and scanty cytoplasm, and are arranged in a haphazard pattern"}, {"qid": 300821000, "answer": "the image shows a photomicrograph of a section of a human breast tumor stained with hematoxylin and eosin the tumor cells are arranged in a solid pattern with a few mitotic figures present"}, {"qid": 300821008, "answer": "yes"}, {"qid": 300812005, "answer": "no"}, {"qid": 300826002, "answer": "no"}, {"qid": 300826010, "answer": "nuclear pleomorphism"}, {"qid": 300825007, "answer": "yes"}, {"qid": 300827004, "answer": "yes"}, {"qid": 300823001, "answer": "yes"}, {"qid": 300823009, "answer": "the image shows a histological section of a breast tumor with a high-grade ductal carcinoma in situ"}, {"qid": 300817006, "answer": "nuclear pleomorphism"}, {"qid": 300815003, "answer": "nuclear pleomorphism"}, {"qid": 300819000, "answer": "the image shows a photomicrograph of a section of a human colonic mucosa from a patient with ulcerative colitis the mucosa is characterized by a thickened epithelium with a prominent lamina propria and a dense infiltrate of lymphocytes and eosinophils"}, {"qid": 300819008, "answer": "no"}, {"qid": 300818005, "answer": "yes"}, {"qid": 300814002, "answer": "no"}, {"qid": 300822001, "answer": "no"}, {"qid": 300813000, "answer": "yes"}, {"qid": 300824000, "answer": "the image shows a photomicrograph of a pap smear of a cervical cancer cell line, hs-746t, stained with hematoxylin and eosin the cells are arranged in a random pattern, with irregular nuclear contours and prominent nucleoli the cytoplasm is scanty and contains numerous mitotic figures"}, {"qid": 300824008, "answer": "yes"}, {"qid": 300828007, "answer": "no"}, {"qid": 300514007, "answer": "yes"}, {"qid": 300516006, "answer": "nuclear staining"}, {"qid": 300518005, "answer": "yes"}, {"qid": 300517004, "answer": "no"}, {"qid": 300515003, "answer": "nuclear staining"}, {"qid": 300672002, "answer": "no"}, {"qid": 300665001, "answer": "no"}, {"qid": 300664003, "answer": "a 10-cm-long, 1 5-cm-wide, and 1 5-cm-long tumor in the distal part of the sigmoid colon"}, {"qid": 300663001, "answer": "a large mass of the right thigh and a large mass of the left thigh"}, {"qid": 300662002, "answer": "by magnification"}, {"qid": 300669000, "answer": "lymph nodes"}, {"qid": 300669008, "answer": "the image shows a close-up of a large, well-preserved, partially articulated, adult specimen of the hadrosaurid dinosaur, hadrosaurus foulkii, from the upper cretaceous of the green river formation, utah, usa the specimen is shown in lateral view, with the skull and lower jaws removed, and the left forelimb and hindlimb preserved the specimen is remarkably well-preserved, with the skull and lower jaws removed, and the left forelimb and hindlimb preserved the specimen is remarkably well-preserved, with the skull and lower jaws removed, and the left forelimb and hindlimb preserved the specimen is remarkably well-preserved, with the skull and lower jaws removed, and the left forelimb and hindlimb preserved"}, {"qid": 300670001, "answer": "tumor"}, {"qid": 300668002, "answer": "the image shows matting and focal necrosis"}, {"qid": 300667003, "answer": "a large tumor"}, {"qid": 300533002, "answer": "no"}, {"qid": 300524001, "answer": "no"}, {"qid": 300529000, "answer": "the image shows a photomicrograph of a blood smear from a patient with acute lymphoblastic leukemia the nucleus of the lymphoblast is enlarged and has a hyperchromatic nucleolus with prominent nucleoli the cytoplasm is hyper- and pleomorphic with numerous mitochondria and numerous small, round, and darkly stained bodies"}, {"qid": 300530002, "answer": "no"}, {"qid": 300534001, "answer": "yes"}, {"qid": 300532000, "answer": "the image shows a photomicrograph of a histopathological section of a human breast tumor stained with hematoxylin and eosin the tumor cells are arranged in a haphazard pattern with irregular nuclear contours and prominent nucleoli"}, {"qid": 300532008, "answer": "yes"}, {"qid": 300525006, "answer": "no"}, {"qid": 300531004, "answer": "yes"}, {"qid": 300519000, "answer": "the image shows a photomicrograph of a histiocytic lymphoma, a type of lymphoma that arises from histiocytes, which are cells that are normally found in the reticuloendothelial system"}, {"qid": 300520000, "answer": "the image shows a histological section of a human prostate gland, stained with hematoxylin and eosin, showing a prostatic adenocarcinoma with a high-grade nuclear grade and a high-grade nuclear grade"}, {"qid": 300809002, "answer": "a mass of the tongue"}, {"qid": 300811004, "answer": "no"}, {"qid": 300806005, "answer": "yes"}, {"qid": 300810001, "answer": "yes"}, {"qid": 300959001, "answer": "no"}, {"qid": 300958001, "answer": "no"}, {"qid": 300950001, "answer": "gms illustrates the presence of a malignant epithelial tumor with a high nuclear grade"}, {"qid": 300953000, "answer": "the image shows a low power view of a biopsy of the breast tissue of a 45-year-old woman with invasive ductal carcinoma of the breast the tissue is composed of a mixture of epithelial and myoepithelial cells, with a predominance of the latter the epithelial cells are arranged in a tubular pattern, with a few mitoses present the myoepithelial cells are arranged in a spindle-shaped pattern, with a few mitoses present"}, {"qid": 300956000, "answer": "the image shows a photomicrograph of a tumor cell from a patient with acute myeloid leukemia the tumor cell is positive for the myeloperoxidase enzyme"}, {"qid": 300915002, "answer": "a section of a femur of a 10-year-old boy showing the bone marrow cavity filled with a mixture of fat and bone fragments"}, {"qid": 300908002, "answer": "no"}, {"qid": 300910003, "answer": "no"}, {"qid": 300913000, "answer": "a large, well-defined, homogeneous mass of fatty tissue"}, {"qid": 300918001, "answer": "yes"}, {"qid": 300917004, "answer": "yes"}, {"qid": 300920000, "answer": "a 3-cm-long, 1-cm-wide, and 1-cm-deep, well-defined, and homogeneous, soft-tissue mass with a smooth surface and a slightly lobulated margin was found in the right forearm"}, {"qid": 300905004, "answer": "no"}, {"qid": 300907003, "answer": "yes"}, {"qid": 300906001, "answer": "yes"}, {"qid": 300914001, "answer": "this image shows a vertebral column of a human cadaver"}, {"qid": 300916003, "answer": "through the skin"}, {"qid": 300923001, "answer": "the image shows a close-up of the collapsed vertebral body of a 6-year-old boy who was involved in a motor vehicle accident"}, {"qid": 300921004, "answer": "yes"}, {"qid": 300335001, "answer": "no"}, {"qid": 300336003, "answer": "the image shows a section of a breast tumor that is composed of a mixture of epithelial and myoepithelial cells, with the epithelial cells being arranged in a ductal pattern and the myoepithelial cells being arranged in a spindle-shaped pattern"}, {"qid": 300334005, "answer": "yes"}, {"qid": 300333000, "answer": "the image shows skeletal muscle atrophy due to the presence of numerous myofibers with a high number of nuclei and a low number of myofibrils"}, {"qid": 300339001, "answer": "yes"}, {"qid": 300337003, "answer": "the image shows a section of a human breast tissue that has been stained with hematoxylin and eosin the tissue is composed of a mixture of epithelial and stromal cells the epithelial cells are arranged in a ductal pattern and are characterized by a nuclear atypia with prominent nucleoli the stromal cells are arranged in a spindle-shaped pattern and are characterized by a nuclear atypia with prominent nucleoli"}, {"qid": 300351002, "answer": "yes"}, {"qid": 300350001, "answer": "no"}, {"qid": 300349000, "answer": "the image shows a section of the lung tissue of a patient with pulmonary alveolar proteinosis, a rare lung disease characterized by the accumulation of lipoproteinaceous material in the alveoli of the lung"}, {"qid": 300338002, "answer": "no"}, {"qid": 300353004, "answer": "no"}, {"qid": 300354000, "answer": "the image shows a section of a breast tumor that is composed of a mixture of epithelial and myoepithelial cells, with a predominance of the latter"}, {"qid": 300341002, "answer": "the image on the left shows a histopathological slide of a skin biopsy of a patient with squamous cell carcinoma of the skin the image on the right shows a piece of a bone from a patient with osteosarcoma"}, {"qid": 300346002, "answer": "the image shows a section of a human breast tissue that has been stained with hematoxylin and eosin, revealing a well-defined, encapsulated, and lobulated tumor with a smooth surface and a thin fibrous capsule."}, {"qid": 300342004, "answer": "the image shows a histological section of a breast tumor with a high-grade ductal carcinoma in situ"}, {"qid": 300347002, "answer": "no"}, {"qid": 300344003, "answer": "the image shows a histological section of the skin of a patient with a diagnosis of acute myeloid leukemia, showing a high number of immature myeloid cells with scanty cytoplasm and prominent nucleus"}, {"qid": 300345001, "answer": "nuclear pleomorphism"}, {"qid": 300772000, "answer": "lateral radiograph of the thoracic spine showing the spina bifida occulta"}, {"qid": 300771000, "answer": "x-ray of the pelvis showing a large, osteolytic lesion of the right ilium"}, {"qid": 300725001, "answer": "yes"}, {"qid": 300726003, "answer": "yes"}, {"qid": 300724005, "answer": "yes"}, {"qid": 300773001, "answer": "no"}, {"qid": 300785003, "answer": "the image shows a close-up of the brain of a rat with the blood vessels visible"}, {"qid": 300786005, "answer": "yes"}, {"qid": 300788001, "answer": "yes"}, {"qid": 300778003, "answer": "no"}, {"qid": 300783001, "answer": "yes"}, {"qid": 300777003, "answer": "a brain"}, {"qid": 300779005, "answer": "yes"}, {"qid": 300776001, "answer": "no"}, {"qid": 300780003, "answer": "brain"}, {"qid": 300781005, "answer": "yes"}, {"qid": 300397001, "answer": "yes"}, {"qid": 300397009, "answer": "the image show a section of the testis of a male mouse with a normal seminiferous tubule with spermatogenic cell in the spermatogenic cycle"}, {"qid": 300401002, "answer": "yes"}, {"qid": 300399004, "answer": "yes"}, {"qid": 300398000, "answer": "the image shows a photomicrograph of a section of a human testis stained with hematoxylin and eosin showing a seminoma, a malignant germ cell tumor of the testis, with a large, irregularly shaped, hyperchromatic nucleus and prominent nucleoli"}, {"qid": 300407003, "answer": "the image shows a histological section of a human brain tumor, which is composed of a mixture of neoplastic cells and normal brain tissue"}, {"qid": 300405004, "answer": "yes"}, {"qid": 300402005, "answer": "yes"}, {"qid": 300410000, "answer": "the image shows a photomicrograph of a section of the cerebral cortex of a 12-year-old male patient with a diagnosis of autism spectrum disorder and a history of seizures the section was stained with hematoxylin and eosin and shows a moderate number of neurons with pyknotic nuclei and a few neurons with pyknotic nuclei and eosinophilic cytoplasm"}, {"qid": 300408002, "answer": "no"}, {"qid": 300404004, "answer": "the image shows a histological section of a human skin biopsy from the scalp of a patient with psoriasis the skin is covered by a thickened epidermis with a hyperplastic stratum corneum and a spongiotic dermis with a dense infiltrate of lymphocytes and neutrophils"}, {"qid": 300394005, "answer": "yes"}, {"qid": 300409007, "answer": "yes"}, {"qid": 300403002, "answer": "no"}, {"qid": 300406001, "answer": "yes"}, {"qid": 300395003, "answer": "the image shows a photomicrograph of a section of the cerebral cortex of a 10-day-old rat embryo stained with hematoxylin and eosin the section shows a large number of small, round, dark-staining cells scattered throughout the cortex these cells are the neuroblasts of the developing cerebral cortex"}, {"qid": 300374002, "answer": "no"}, {"qid": 300411000, "answer": "a close-up of the vulva showing the vulval mass"}, {"qid": 300435004, "answer": "yes"}, {"qid": 300432000, "answer": "the image is a photograph of a specimen of the human tongue"}, {"qid": 300433002, "answer": "yes"}, {"qid": 300430005, "answer": "a mass of the right breast"}, {"qid": 300431006, "answer": "yes"}, {"qid": 300319000, "answer": "the image is of a histologic section of a human breast tumor, showing a moderately differentiated ductal carcinoma with a high nuclear grade"}, {"qid": 300318001, "answer": "the image shows a low power view of a histologic section of a breast tumor that is composed of a mixture of epithelial and stromal cells the epithelial cells are arranged in a ductal pattern and are composed of a mixture of small and large cells the stromal cells are arranged in a spindle-shaped pattern and are composed of a mixture of small and large cells"}, {"qid": 300328002, "answer": "no"}, {"qid": 300325003, "answer": "yes"}, {"qid": 300323004, "answer": "the image shows a section of a prostate gland from a patient with prostate cancer the gland is composed of small, irregularly shaped glands that are arranged in a haphazard manner the glands are surrounded by a dense, fibrotic stroma that is composed of a mixture of collagen and fibroblasts"}, {"qid": 300327005, "answer": "yes"}, {"qid": 300317006, "answer": "no"}, {"qid": 300324000, "answer": "skin"}, {"qid": 300326001, "answer": "the image shows a histological section of a human penis with a biopsy specimen of the glans penis, which is characterized by a dense infiltrate of lymphocytes and a few eosinophils in the dermis and subcutaneous tissue"}, {"qid": 300322002, "answer": "no"}, {"qid": 300329003, "answer": "no"}, {"qid": 300332004, "answer": "the image shows a histopathological slide of a biopsy of the skin of a patient with acute graft-versus-host disease after bone marrow transplantation the slide shows a dense infiltrate of lymphocytes in the dermis and subcutaneous tissue, with a few eosinophils and neutrophils"}, {"qid": 300330005, "answer": "no"}, {"qid": 300331006, "answer": "no"}, {"qid": 300712000, "answer": "the oropharynx"}, {"qid": 300721001, "answer": "a 3-year-old patient with a mandibular fracture"}, {"qid": 300723002, "answer": "yes"}, {"qid": 300709003, "answer": "no"}, {"qid": 300711004, "answer": "eye"}, {"qid": 300710005, "answer": "no"}, {"qid": 300714006, "answer": "yes"}, {"qid": 300708000, "answer": "this is a photograph of the patient's neck and upper chest, taken during the initial evaluation for the diagnosis of tuberculosis"}, {"qid": 300719001, "answer": "a close-up of the tongue"}, {"qid": 300718002, "answer": "yes"}, {"qid": 300720003, "answer": "no"}, {"qid": 300716004, "answer": "the image shows a close-up of the right mandibular angle, with a large, ulcerated, and necrotic mass in the right mandibular angle, with a large amount of purulent discharge"}, {"qid": 300717005, "answer": "yes"}, {"qid": 300715006, "answer": "yes"}, {"qid": 300791003, "answer": "no"}, {"qid": 300797004, "answer": "panoramic radiograph of the patient"}, {"qid": 300793005, "answer": "no"}, {"qid": 300794000, "answer": "mandible"}, {"qid": 300795001, "answer": "a radiograph of the left forearm showing a large, irregular, osteolytic lesion of the distal radius"}, {"qid": 300789002, "answer": "yes"}, {"qid": 300790003, "answer": "no"}, {"qid": 300796004, "answer": "aortic valve"}, {"qid": 300803002, "answer": "no"}, {"qid": 300802004, "answer": "no"}, {"qid": 300799000, "answer": "a close-up of the tumor"}, {"qid": 300694001, "answer": "no"}, {"qid": 300698000, "answer": "the image shows a low power view of a biopsy of a patient with a diagnosis of invasive ductal carcinoma of the breast the tumor cells are arranged in a ductal pattern with a prominent nuclear atypia and mitotic activity"}, {"qid": 300705001, "answer": "yes"}, {"qid": 300697002, "answer": "yes"}, {"qid": 300699003, "answer": "the image shows a histological section of a prostate gland from a patient with prostate cancer the tumor cells are arranged in a glandular pattern with a prominent nucleus and a scant cytoplasm the tumor cells are arranged in a glandular pattern with a prominent nucleus and a scant cytoplasm"}, {"qid": 300696000, "answer": "the image shows a histopathological section of a human prostate gland with a high-grade prostatic intraepithelial neoplasia pien with a high-grade prostatic adenocarcinoma in the periphery of the gland"}, {"qid": 300706000, "answer": "the image shows a histological section of a human breast tumor, which is composed of a mixture of epithelial and stromal cells"}, {"qid": 300707000, "answer": "h&e"}, {"qid": 300700001, "answer": "yes"}, {"qid": 300702002, "answer": "no"}, {"qid": 300703003, "answer": "the tumor cells are arranged in a solid pattern with a few mitoses"}, {"qid": 300425004, "answer": "this is a close up of a large tumor on the left side of the neck of a dog"}, {"qid": 300414002, "answer": "no"}, {"qid": 300415004, "answer": "tumor"}, {"qid": 300418004, "answer": "no"}, {"qid": 300417005, "answer": "yes"}, {"qid": 300424006, "answer": "yes"}, {"qid": 300420006, "answer": "this is a photograph of a patient with a large, exophytic, soft tissue mass arising from the right gluteal region"}, {"qid": 300427000, "answer": "a large, well-defined, homogenous, and lobulated mass of the right inguinal region"}, {"qid": 300423001, "answer": "no"}, {"qid": 300429002, "answer": "yes"}, {"qid": 300426003, "answer": "the image shows a large, well-circumscribed, heterogeneously enhancing, lobulated, and cystic mass in the right gluteal region"}, {"qid": 300428004, "answer": "no"}, {"qid": 300419000, "answer": "a large tumor of the right hemithorax"}, {"qid": 300364003, "answer": "no"}, {"qid": 300358006, "answer": "the image is of a histologic section of a human colonic tumor"}, {"qid": 300368000, "answer": "the image shows a histopathological slide of a breast tumor with a high-grade ductal carcinoma in situ"}, {"qid": 300371001, "answer": "yes"}, {"qid": 300373005, "answer": "talc was used to treat alpha-1 antitrypsin deficiency"}, {"qid": 300372001, "answer": "no"}, {"qid": 300372009, "answer": "yes"}, {"qid": 300370002, "answer": "no"}, {"qid": 300357003, "answer": "nuclear pleomorphism"}, {"qid": 300356004, "answer": "no"}, {"qid": 300369005, "answer": "nucleus"}, {"qid": 300366002, "answer": "no"}, {"qid": 300362003, "answer": "the image shows a low power view of a biopsy of the right breast of a 45-year-old woman with a history of breast cancer the tissue is composed of a mixture of epithelial and stromal cells, with a predominance of epithelial cells the epithelial cells are arranged in a ductal pattern, with a few cells showing nuclear atypia and mitotic figures the stromal cells are arranged in a hyalinized background, with a few cells showing nuclear atypia and mitotic figures"}, {"qid": 300360004, "answer": "no"}, {"qid": 300361002, "answer": "no"}, {"qid": 300363003, "answer": "the image shows a histological section of a human breast tumor, which is composed of a mixture of epithelial and stromal cells"}, {"qid": 300359004, "answer": "no"}, {"qid": 300392005, "answer": "no"}, {"qid": 300839001, "answer": "yes"}, {"qid": 300836001, "answer": "yes"}, {"qid": 300841001, "answer": "yes"}, {"qid": 300842002, "answer": "yes"}, {"qid": 300838003, "answer": "on the arm"}, {"qid": 300837007, "answer": "a burn"}, {"qid": 300837015, "answer": "i do not have protocol"}, {"qid": 300831006, "answer": "on the skin"}, {"qid": 300835000, "answer": "necrotic lesion"}, {"qid": 300834000, "answer": "gas gangrene"}, {"qid": 300843004, "answer": "a close-up of a lesion on the penis"}, {"qid": 300829001, "answer": "no"}, {"qid": 300830002, "answer": "yes"}, {"qid": 300888006, "answer": "benign cystic teratoma"}, {"qid": 300903002, "answer": "no"}, {"qid": 300896002, "answer": "yes"}, {"qid": 300890002, "answer": "no"}, {"qid": 300898002, "answer": "no"}, {"qid": 300891002, "answer": "muscle"}, {"qid": 300895004, "answer": "yes"}, {"qid": 300894005, "answer": "yes"}, {"qid": 300889002, "answer": "no"}, {"qid": 300901006, "answer": "breast"}, {"qid": 300659007, "answer": "the image shows a large, irregularly shaped, heterogeneous mass of the right thigh, with a large amount of bleeding and necrosis"}, {"qid": 300656000, "answer": "fat"}, {"qid": 300656008, "answer": "no"}, {"qid": 300543000, "answer": "a large, well-circumscribed, homogeneous, and slightly lobulated mass in the right upper quadrant of the abdomen"}, {"qid": 300550002, "answer": "no"}, {"qid": 300538002, "answer": "yes"}, {"qid": 300542002, "answer": "yes"}, {"qid": 300541006, "answer": "on the skin"}, {"qid": 300539007, "answer": "a mass of the right lower quadrant of the abdomen"}, {"qid": 300544004, "answer": "a large tumor of the tongue"}, {"qid": 300549000, "answer": "a 40-year-old man with a large, heterogeneous, well-circumscribed mass in the right upper quadrant of the abdomen"}, {"qid": 300549008, "answer": "no"}, {"qid": 300546006, "answer": "the image is a photograph of a human kidney"}, {"qid": 300551007, "answer": "yes"}, {"qid": 300634001, "answer": "yes"}, {"qid": 300636002, "answer": "the image is of a section of a human colonic mucosa stained with hematoxylin and eosin the mucosa is characterized by a thickened epithelium with a prominent basal layer and a thin superficial layer the epithelial cells are cuboidal and have a distinct apical cytoplasmic border the lamina propria is hyperplastic and contains numerous small blood vessels"}, {"qid": 300631000, "answer": "the image shows a histological section of a biopsy of the skin of a patient with acute myeloid leukemia, showing a proliferation of immature myeloid cells with a high nuclear to cytoplasmic ratio, and a high mitotic index"}, {"qid": 300639000, "answer": "the image shows a histological section of a breast tumor with a high-grade ductal carcinoma in situ"}, {"qid": 300646000, "answer": "the image shows a histological section of a human breast tumor stained with hematoxylin and eosin the tumor is composed of a mixture of epithelial and stromal cells the epithelial cells are arranged in a ductal pattern and are positive for estrogen receptor the stromal cells are positive for vimentin and negative for estrogen receptor"}, {"qid": 300647000, "answer": "the image shows a renal pelvis with squamous metaplasia, which is a common finding in the kidney of patients with chronic kidney disease, particularly those with end-stage renal disease."}, {"qid": 300654000, "answer": "the image shows a renal pelvis with squamous metaplasia, which is a common finding in the kidney of patients with chronic kidney disease, particularly those with end-stage renal disease."}, {"qid": 300637001, "answer": "no"}, {"qid": 300650005, "answer": "yes"}, {"qid": 300641006, "answer": "no"}, {"qid": 300640006, "answer": "yes"}, {"qid": 300652000, "answer": "the image shows a photomicrograph of a section of a human colonic mucosa from a patient with ulcerative colitis the mucosa is thickened and the epithelium is hyperplastic with a prominent lamina propria and a prominent subepithelial infiltrate of lymphocytes and neutrophils"}, {"qid": 300653002, "answer": "nuclear staining"}, {"qid": 300651003, "answer": "yes"}, {"qid": 300638006, "answer": "breast"}, {"qid": 300167002, "answer": "yes"}, {"qid": 300122001, "answer": "eosinophilic leukemia"}, {"qid": 300288000, "answer": "a circumferential bright pink area of necrosis with protein deposition and inflammation is shown in the image"}, {"qid": 300253001, "answer": "yes"}, {"qid": 300148002, "answer": "hemorrhage"}, {"qid": 300202005, "answer": "aortic dissection"}, {"qid": 300195003, "answer": "yes"}, {"qid": 300235004, "answer": "yes"}, {"qid": 300130000, "answer": "invasive ductal carcinoma"}, {"qid": 300250003, "answer": "yes"}, {"qid": 300312003, "answer": "yes"}, {"qid": 300279003, "answer": "yes"}, {"qid": 300080003, "answer": "mycobacterium tuberculosis"}, {"qid": 300256000, "answer": "the image shows scattered inflammatory cells, calcification arrowheads, and neovascularization"}, {"qid": 300072002, "answer": "yes"}, {"qid": 300100007, "answer": "yes"}, {"qid": 300118001, "answer": "meat"}, {"qid": 300240000, "answer": "the center"}, {"qid": 300181007, "answer": "the right ventricle"}, {"qid": 300097004, "answer": "yes"}, {"qid": 300165000, "answer": "the nucleus"}, {"qid": 300144004, "answer": "yes"}, {"qid": 300232002, "answer": "yes"}, {"qid": 300212003, "answer": "positive for hb-e antigen"}, {"qid": 300190005, "answer": "type ii pneumocytes"}, {"qid": 300041001, "answer": "advanced organizing pneumonia, featuring transformation of exudates to fibromyxoid masses infiltrate"}, {"qid": 300040002, "answer": "no"}, {"qid": 300265002, "answer": "no"}, {"qid": 300300002, "answer": "yes"}, {"qid": 300061003, "answer": "yes"}, {"qid": 300042000, "answer": "the image shows a histological section of a skin biopsy from a patient with acute myeloid leukemia, showing a large area of necrotic tissue with a mixture of granulation tissue overlaid by degraded blood"}, {"qid": 300316004, "answer": "yes"}, {"qid": 300191003, "answer": "yes"}, {"qid": 300179003, "answer": "yes"}, {"qid": 300172000, "answer": "liver"}, {"qid": 300221003, "answer": "no"}, {"qid": 300142003, "answer": "yes"}, {"qid": 300027003, "answer": "yes"}, {"qid": 300308007, "answer": "yes"}, {"qid": 300274003, "answer": "yes"}, {"qid": 300311003, "answer": "yes"}, {"qid": 300013001, "answer": "yes"}, {"qid": 300284004, "answer": "these tumors contain a mixture of malignant epithelial cells and mucinous epithelial cells"}, {"qid": 300037001, "answer": "yes"}, {"qid": 300160005, "answer": "yes"}, {"qid": 300160013, "answer": "the abnormal gland was from the right breast"}, {"qid": 300112004, "answer": "the photomicrograph shows a section of the skin of a patient with acute graft-versus-host disease the skin is infiltrated by a large number of lymphocytes, which are predominantly of the t-cell type the cells are arranged in a diffuse pattern, with some of them forming clusters the cells are surrounded by a dense network of collagen fibers, which are also present in the dermis"}, {"qid": 300234002, "answer": "no"}, {"qid": 300151002, "answer": "by periosteal reaction"}, {"qid": 300217003, "answer": "no"}, {"qid": 300204007, "answer": "no"}, {"qid": 300241002, "answer": "yes"}, {"qid": 300093003, "answer": "yes"}, {"qid": 300295003, "answer": "yes"}, {"qid": 300052004, "answer": "the presence of melanin in the brain is responsible for the dark color of the brain"}, {"qid": 300009003, "answer": "yes"}, {"qid": 300282003, "answer": "cytoplasm"}, {"qid": 300014002, "answer": "yes"}, {"qid": 300225003, "answer": "tubular cells"}, {"qid": 300225011, "answer": "yes"}, {"qid": 300154002, "answer": "no"}, {"qid": 300214002, "answer": "yes"}, {"qid": 300233004, "answer": "basophilic granularity"}, {"qid": 300173003, "answer": "nuclei"}, {"qid": 300108004, "answer": "no"}, {"qid": 300134002, "answer": "the particle has one strand of viral rna and one reverse transcriptase"}, {"qid": 300231000, "answer": "dna"}, {"qid": 300231008, "answer": "doughnut"}, {"qid": 300211003, "answer": "the image show apple-green birefringence"}, {"qid": 300188001, "answer": "amyloid deposits are seen in the cytoplasm of the hepatocytes"}, {"qid": 300188009, "answer": "a and b histopathology of the kidney of a 6-year-old male patient with a history of exposure to lead and a history of renal disease, showing tubular atrophy and interstitial fibrosis with numerous deposits of lead in the peritubular connective tissue"}, {"qid": 300210006, "answer": "a congo red staining shows congophilia under polarising microscopy b congo red staining shows congophilia under polarising microscopy c congo red staining shows congophilia under polarising microscopy d congo red staining shows congophilia under polarising microscopy"}, {"qid": 300230003, "answer": "no"}, {"qid": 300011007, "answer": "yes"}, {"qid": 300065007, "answer": "the squamous epithelium"}, {"qid": 300252001, "answer": "infarcted area shows necrotic tissue"}, {"qid": 300297005, "answer": "a thin rim of viable myocardium"}, {"qid": 300153001, "answer": "a wedge-shaped shrunken area of pale colour non-caseating epithelioid cell granulomas which have paucity of lymphocytes"}, {"qid": 300107003, "answer": "the cell cycle for labile cells is represented by the green circle in the diagram"}, {"qid": 300128000, "answer": "granulation tissue"}, {"qid": 300236004, "answer": "the incised wound as well as suture track on either side filled with"}, {"qid": 300236012, "answer": "a bacterial infection"}, {"qid": 300163004, "answer": "yes"}, {"qid": 300126002, "answer": "yes"}, {"qid": 300309002, "answer": "metacentric"}, {"qid": 300275002, "answer": "yes"}, {"qid": 300254001, "answer": "yes"}, {"qid": 300307003, "answer": "yes"}, {"qid": 300307011, "answer": "no"}, {"qid": 300307019, "answer": "the rigid spherical cells lose their cell membrane further when they reach the end of the axon and are released from the axon terminal by the axon terminal membrane."}, {"qid": 300248000, "answer": "the morphologic variant of rs cell seen more often in particular histologic type is the spindle cell variant, which is more common in the spindle cell carcinoma of the vulva and vagina, and less common in the spindle cell carcinoma of the cervix and endocervix"}, {"qid": 300228002, "answer": "no"}, {"qid": 300110001, "answer": "no"}, {"qid": 300176000, "answer": "aortic valve"}, {"qid": 300213001, "answer": "no"}, {"qid": 300156002, "answer": "white arrow"}, {"qid": 300157000, "answer": "the image shows a biopsy of a patient with a diagnosis of squamous cell carcinoma of the vulva the histologic features are consistent with squamous cell carcinoma, with a moderate amount of acanthosis and a moderate amount of nuclear pleomorphism the tumor cells are arranged in a pattern of interlacing and are arranged in a pattern of interlacing"}, {"qid": 300063000, "answer": "the image shows a histological section of a lung biopsy from a patient with pulmonary alveolar proteinosis the respiratory bronchioles are surrounded by a thick layer of hyaline membranes, which are composed of hyaline membranes and a few scattered lymphocytes"}, {"qid": 300062001, "answer": "epithelium"}, {"qid": 300262002, "answer": "yes"}, {"qid": 300007002, "answer": "yes"}, {"qid": 300028003, "answer": "the lumen contain the trachea"}, {"qid": 300220005, "answer": "yes"}, {"qid": 300182002, "answer": "no"}, {"qid": 300182010, "answer": "the luminal surface of a longitudinal cut section of the colon shows a segment of thickened wall"}, {"qid": 300197003, "answer": "a, b, c histopathological features of caseation necrosis in a 60-year-old male patient a, b, c histopathological features of caseation necrosis in a 60-year-old male patient a, b, c histopathological features of caseation necrosis in a 60-year-old male patient a, b, c histopathological features of caseation necrosis in a 60-year-old male patient a, b, c histopathological features of caseation necrosis in a 60-year-old male patient a, b, c histopathological features of caseation necrosis in a 60-year-old male patient a, b, c histopathological features of caseation necrosis in a 60-year-old male patient a, b, c histopathological features of caseation necrosis in a 60-year-old male patient a, b, c histopathological features of caseation necrosis in a 60-year-old male patient a, b, c histopathological features of caseation necrosis in a 60-year-old male patient a, b, c histopathological features of caseation necrosis in a"}, {"qid": 300197011, "answer": "a, b, and c histopathological images of the same specimen of the right femur of a 70-year-old woman with osteosarcoma a, b, and c, respectively, show a high-grade osteosarcoma with a high-grade osteoid component, a high-grade chondrosarcoma with a high-grade osteoid component, and a high-grade chondrosarcoma with a high-grade osteoid component, respectively"}, {"qid": 300199001, "answer": "the liver cells in the right panel are more severely injured than those in the left panel"}, {"qid": 300183001, "answer": "a fibrosis is a chronic inflammatory response to injury or infection that can lead to scarring and loss of organ function fibrosis can occur in any organ, but it is most commonly seen in the liver, lung, and kidney fibrosis is characterized by the accumulation of scar tissue, which can lead to loss of organ function and can be a major complication of many diseases, including cirrhosis, chronic kidney disease, and chronic obstructive pulmonary disease"}, {"qid": 300183009, "answer": "no"}, {"qid": 300123007, "answer": "in the right photomicrograph, the inset shows a scolex, which is a type of parasite that is commonly found in the intestinal tract of the pig"}, {"qid": 300246001, "answer": "yes"}, {"qid": 300246009, "answer": "a histological image of the small intestine of a healthy individual showing the presence of iron in the subepithelial and perimuscular layers b histological image of the small intestine of a patient with iron deficiency anemia showing the presence of iron in the subepithelial layer only"}, {"qid": 300269000, "answer": "yes"}, {"qid": 300060006, "answer": "a and b the tubules are surrounded by abundant fibrous tissue and chronic interstitial inflammatory reaction"}, {"qid": 300060014, "answer": "yes"}, {"qid": 300023007, "answer": "yes"}, {"qid": 300059007, "answer": "yes"}, {"qid": 300249003, "answer": "yes"}, {"qid": 300285006, "answer": "yes"}, {"qid": 300287001, "answer": "the cut surface of the prostate gland without papillae"}, {"qid": 300076001, "answer": "the epidermis and its appendages are the characteristic lining of the cyst wall"}, {"qid": 300005001, "answer": "yes"}, {"qid": 300242006, "answer": "yes"}, {"qid": 300169002, "answer": "yes"}, {"qid": 300218000, "answer": "a bronchiole"}, {"qid": 300170001, "answer": "the trabecular bone forming the marrow space shows a red color at the margins"}, {"qid": 300170009, "answer": "yes"}, {"qid": 300105007, "answer": "sequestrum"}, {"qid": 300105015, "answer": "a sinus"}, {"qid": 300106004, "answer": "tumor"}, {"qid": 300092004, "answer": "yes"}, {"qid": 300127004, "answer": "the image shows a circumscribed, dark tan, haemorrhagic and necrotic tumour"}, {"qid": 300036005, "answer": "the inbox in the right photomicrograph show the area of the slide that be cut out for the image in the left photomicrograph"}, {"qid": 300067005, "answer": "yes"}, {"qid": 300012002, "answer": "yes"}, {"qid": 300066002, "answer": "yes"}, {"qid": 300066010, "answer": "no"}, {"qid": 300475007, "answer": "a large mass of the right lower quadrant of the abdomen"}, {"qid": 300476006, "answer": "yes"}, {"qid": 300477003, "answer": "yes"}, {"qid": 300478000, "answer": "the black square"}, {"qid": 300478008, "answer": "no"}, {"qid": 300478016, "answer": "a glass tube"}, {"qid": 300480006, "answer": "a large mass of the right breast"}, {"qid": 300480014, "answer": "thigh"}, {"qid": 300481000, "answer": "yes"}, {"qid": 300481008, "answer": "tumor"}, {"qid": 300481016, "answer": "a large mass of heterogeneous color"}, {"qid": 300479007, "answer": "a large mass of the right gluteal region"}, {"qid": 300479015, "answer": "a large tumor"}, {"qid": 300482001, "answer": "no"}, {"qid": 300482009, "answer": "yes"}, {"qid": 300483002, "answer": "no"}, {"qid": 300558002, "answer": "no"}, {"qid": 300558010, "answer": "yes"}, {"qid": 300855000, "answer": "the image show gram negative septicemia because the bacteria in the blood be gram negative"}, {"qid": 300844001, "answer": "abdomen"}, {"qid": 300844009, "answer": "no kidneys"}, {"qid": 300847007, "answer": "absent"}, {"qid": 300849001, "answer": "no"}, {"qid": 300845002, "answer": "no"}, {"qid": 300854003, "answer": "a baby with a large head and a large body"}, {"qid": 300858000, "answer": "a man with extensive burns"}, {"qid": 300848000, "answer": "a baby with a rare genetic disorder called chondrodysplasia punctata"}, {"qid": 300848008, "answer": "this case illustrate a patient with a severe form of chondrodysplasia punctata"}, {"qid": 300851001, "answer": "no"}, {"qid": 300850002, "answer": "no"}, {"qid": 300984003, "answer": "no"}, {"qid": 300985002, "answer": "no"}, {"qid": 300986006, "answer": "the image shows a histological section of a human colonic mucosa from a patient with ulcerative colitis the mucosa is characterized by a thickened epithelium with a prominent lamina propria and a dense infiltrate of lymphocytes and eosinophils"}, {"qid": 300554001, "answer": "yes"}, {"qid": 300496003, "answer": "no"}, {"qid": 300496011, "answer": "a black object"}, {"qid": 300606002, "answer": "no"}, {"qid": 300607006, "answer": "no"}, {"qid": 300609002, "answer": "no"}, {"qid": 300609010, "answer": "the image shows a low-power view of a biopsy of a breast mass that is composed of a mixture of epithelial and myoepithelial cells, with a predominance of epithelial cells"}, {"qid": 300608001, "answer": "the image shows a metastatic choriocarcinoma in a 40-year-old woman with a history of a corpus luteum cyst the tumor is composed of a mixture of spindle and epithelioid cells with a high nuclear grade and a high mitotic index the tumor cells are arranged in a solid pattern with a few scattered blood vessels, which are not a feature of choriocarcinoma"}, {"qid": 300608009, "answer": "no"}, {"qid": 300559004, "answer": "yes"}, {"qid": 300560004, "answer": "yes"}, {"qid": 300491004, "answer": "no"}, {"qid": 300494004, "answer": "no"}, {"qid": 300494012, "answer": "from the book \u201canatomy of the human body\u201d by gilbert and sive"}, {"qid": 300492004, "answer": "a, b, and c are the same section as in fig 10, but with higher magnification"}, {"qid": 300492012, "answer": "the image shows a section of the left ventricle of the heart in a rat, stained with hematoxylin and eosin, and viewed under light microscopy the heart is divided into four quadrants, labeled l, l, r, and r, based on the orientation of the section the left ventricle is shown in the left quadrant, and the right ventricle is shown in the right quadrant the heart is divided into four distinct layers, l, l, r, and r, based on the orientation of the section the l layer is the outermost layer, and the r layer is the innermost layer the l layer is composed of cardiac muscle cells, which are arranged in a spiral pattern the r layer is composed of cardiac muscle cells, which are arranged in a spiral pattern the l layer is divided into two distinct sub-layers, l1 and l2, based on the orientation of the section the l1 layer is the outermost layer, and the l2 layer is the innermost layer the r layer is divided into two distinct sub-layers, r1 and r2, based on the orientation of the section the l1 layer is the outermost layer, and the r1 layer is the innermost layer"}, {"qid": 300493007, "answer": "yes"}, {"qid": 300484004, "answer": "the image shows a well-developed vascular system, with a large number of blood vessels and a well-defined endothelium fig 1a"}, {"qid": 300484012, "answer": "this image is from a study by e l l lindahl and colleagues, published in 1987 in the journal cell, and is reproduced with permission from cell press 1987, 50, 737-746"}, {"qid": 300495004, "answer": "yes"}, {"qid": 300495012, "answer": "kirkland"}, {"qid": 300490004, "answer": "no"}, {"qid": 300489001, "answer": "yes"}, {"qid": 300489009, "answer": "the image shows a section of a mouse kidney with a high magnification of a glomerulus in the renal cortex the glomerulus is surrounded by a basement membrane and is composed of a tuft of capillary loops and a central hilum the capillary loops are lined by a single layer of podocytes, which are visible as small, dark, round cells the central hilum is the site where the capillary loops enter the glomerulus"}, {"qid": 300488005, "answer": "yes"}, {"qid": 300488013, "answer": "nucleus"}, {"qid": 300486005, "answer": "no"}, {"qid": 300486013, "answer": "cytoplasm"}, {"qid": 300487004, "answer": "yes"}, {"qid": 300485001, "answer": "yes"}, {"qid": 300882001, "answer": "no"}, {"qid": 300886001, "answer": "no"}, {"qid": 300885001, "answer": "no"}, {"qid": 300862006, "answer": "a piece of meat"}, {"qid": 300863002, "answer": "abdomen"}, {"qid": 300884007, "answer": "the image is of a surgical specimen of a patient with a large, invasive, and aggressive tumor of the right breast"}, {"qid": 300883006, "answer": "on a table"}, {"qid": 300877002, "answer": "the image is of a large, well-circumscribed, and well-defined mass in the right thigh"}, {"qid": 300881006, "answer": "this is a photograph of a patient with a large, ulcerated, fungating, left breast mass"}, {"qid": 300870006, "answer": "this is a photograph of a specimen of the human colon"}, {"qid": 300868006, "answer": "yes"}, {"qid": 300869005, "answer": "no"}, {"qid": 300872004, "answer": "no"}, {"qid": 300873005, "answer": "yes"}, {"qid": 300865005, "answer": "yes"}, {"qid": 300864001, "answer": "yes"}, {"qid": 300878000, "answer": "a large, irregularly shaped, heterogeneous mass of the right thigh"}, {"qid": 300875002, "answer": "the image shows a series of photographs of a human hand with the fingers amputated"}, {"qid": 300879004, "answer": "no"}, {"qid": 300876004, "answer": "no"}, {"qid": 300867004, "answer": "no"}, {"qid": 300874001, "answer": "no"}, {"qid": 300866001, "answer": "yes"}, {"qid": 300871001, "answer": "yes"}, {"qid": 300971001, "answer": "no"}, {"qid": 300972001, "answer": "no"}, {"qid": 300972009, "answer": "breast"}, {"qid": 300970005, "answer": "no"}, {"qid": 300976005, "answer": "yes"}, {"qid": 300979005, "answer": "no"}, {"qid": 300979013, "answer": "the image shows a histological section of the skin of a 10-day-old rat"}, {"qid": 300978006, "answer": "the image shows a histological section of the skin of a patient with a severe burn the skin is severely damaged and shows a large amount of necrotic tissue the tissue is covered by a thick layer of pus and there are many bacteria present in the tissue"}, {"qid": 300978014, "answer": "atherosclerosis in the left anterior descending artery"}, {"qid": 300981007, "answer": "the image shows a histological section of a human breast tissue stained with hematoxylin and eosin, demonstrating a ductal carcinoma in situ"}, {"qid": 300977007, "answer": "the image shows a histopathological section of a human colonic mucosa from a patient with ulcerative colitis the mucosa is characterized by a thickened epithelium with a prominent lamina propria and a dense infiltrate of lymphocytes and eosinophils"}, {"qid": 300973007, "answer": "yes"}, {"qid": 300969003, "answer": "the image shows a section of the skin of a patient with a history of exposure to asbestos the histological features of the skin are consistent with asbestos-related disease, including the presence of asbestos bodies and fibers in the dermis"}, {"qid": 300969011, "answer": "the image shows a close-up view of the skin of a patient with acute graft-versus-host disease, which is characterized by a mixed inflammatory infiltrate of lymphocytes, neutrophils, and eosinophils"}, {"qid": 300964007, "answer": "yes"}, {"qid": 300965003, "answer": "the image shows a histological section of a human cervix with a biopsy of the cervical stroma, which is composed of a mixture of epithelial and stromal cells, with the epithelial cells being the predominant component"}, {"qid": 300965011, "answer": "the image shows a histological section of a human cervix with a biopsy taken from the cervical canal, showing a proliferation of epithelial cells with a characteristic \"snow-storm\" appearance"}, {"qid": 300963007, "answer": "the image shows a histological section of a breast tumor with a high-grade malignant epithelial component"}, {"qid": 300980007, "answer": "the image shows a histological section of a human colonic mucosa from a patient with ulcerative colitis the mucosa is characterized by a thickened epithelium with a prominent lamina propria and a dense infiltrate of lymphocytes and eosinophils"}, {"qid": 300974002, "answer": "no"}, {"qid": 300974010, "answer": "the image shows a histological section of the skin of a patient with a severe burn the skin is severely damaged and shows a large amount of necrotic tissue the tissue is disorganized and there is a large amount of hemorrhage present the image is taken from a patient who died from burns"}, {"qid": 300983006, "answer": "breast"}, {"qid": 300982006, "answer": "the image shows a histological section of a human vulva, stained with hematoxylin and eosin, showing a large, irregularly shaped, well-circumscribed, and lobulated mass of the vulvar skin and subcutaneous tissue, with a central area of hemorrhagic necrosis and a peripheral area of hemorrhagic exudate"}, {"qid": 300966002, "answer": "no"}, {"qid": 300967002, "answer": "yes"}, {"qid": 300967010, "answer": "the image shows a biopsy of a papillary carcinoma of the breast"}, {"qid": 300968006, "answer": "nuclear pleomorphism"}, {"qid": 300975002, "answer": "no"}, {"qid": 300975010, "answer": "the image shows a histological section of the skin of a patient with acute graft-versus-host disease after bone marrow transplantation the skin is characterized by a dense infiltrate of lymphocytes and eosinophils, which are present in the dermis and subcutaneous tissue"}, {"qid": 300987006, "answer": "no"}, {"qid": 300987014, "answer": "rickettsia rickettsii"}, {"qid": 300988004, "answer": "rocky mountain spotted fever"}, {"qid": 300988012, "answer": "yes"}, {"qid": 300989002, "answer": "no"}, {"qid": 300989010, "answer": "nuclear staining"}, {"qid": 300861000, "answer": "angiogram of the right lower extremity showing the anastomosis between the right superficial femoral artery and the popliteal artery"}, {"qid": 300861008, "answer": "no"}, {"qid": 300861016, "answer": "the image shows the right internal iliac artery and vein"}, {"qid": 300860005, "answer": "no"}, {"qid": 300859000, "answer": "coronary angiogram showing a large aneurysm of the left anterior descending artery"}, {"qid": 300859008, "answer": "yes"}, {"qid": 300513004, "answer": "no"}, {"qid": 300557005, "answer": "nuclear envelope"}, {"qid": 300439003, "answer": "yes"}, {"qid": 300446005, "answer": "a pair of human feet"}, {"qid": 300444007, "answer": "a large mass of the right lower abdomen"}, {"qid": 300457007, "answer": "the tumor was completely excised, and the patient was discharged from the hospital 10 days later fig 1"}, {"qid": 300451007, "answer": "the image shows a section of a human colonic mucosa, stained with hematoxylin and eosin, showing the epithelial lining of the colon, the lamina propria, and the muscularis mucosae"}, {"qid": 300449007, "answer": "the image on the left shows a photograph of a human breast tumor, while the image on the right shows a photograph of a human breast tumor with the same size and shape as the one on the left, but with a different color"}, {"qid": 300453007, "answer": "tumor"}, {"qid": 300456007, "answer": "a piece of skin"}, {"qid": 300442007, "answer": "tumor"}, {"qid": 300448007, "answer": "a large mass of tissue"}, {"qid": 300440007, "answer": "a mass"}, {"qid": 300443007, "answer": "tumor"}, {"qid": 300455007, "answer": "the patient had a history of a previous abdominal surgery and was found to have a large, well-circumscribed, solid mass in the right lower quadrant of the abdomen, which was found to be a malignant tumor of the small intestine"}, {"qid": 300445007, "answer": "tumor"}, {"qid": 300447000, "answer": "cortical and medullary hemorrhage are signs of pneumococcal meningitis"}, {"qid": 300447008, "answer": "hand"}, {"qid": 300454005, "answer": "the image shows a pair of testicles"}, {"qid": 300454013, "answer": "a pair of testes"}, {"qid": 300452006, "answer": "a human hand"}, {"qid": 300452014, "answer": "a large tumor"}, {"qid": 300441006, "answer": "tumor"}, {"qid": 300441014, "answer": "a piece of meat"}, {"qid": 300461006, "answer": "patient"}, {"qid": 300461014, "answer": "tumor"}, {"qid": 300461022, "answer": "tracheal tumor"}, {"qid": 300459001, "answer": "cortical nodule"}, {"qid": 300437000, "answer": "20 weeks"}, {"qid": 300437008, "answer": "yes"}, {"qid": 300437016, "answer": "a mass of tissue"}, {"qid": 300438006, "answer": "the image shows a pair of human testicles"}, {"qid": 300460002, "answer": "yes"}, {"qid": 300460010, "answer": "yes"}, {"qid": 300458002, "answer": "yes"}, {"qid": 300458010, "answer": "a mass of the right breast"}, {"qid": 300458018, "answer": "yes"}, {"qid": 300458026, "answer": "the image is a photograph of a surgical specimen of a 50-year-old male patient who underwent a right inguinal hernia repair with mesh the specimen is a 10 cm x 7 cm x 3 cm piece of the hernia sac and the mesh material"}, {"qid": 300564007, "answer": "the image shows a histologic section of a breast tumor that is composed of a mixture of epithelial and myoepithelial cells with a prominent myoepithelial component the tumor cells are arranged in a pattern of interlacing fascicles and are arranged in a honeycomb pattern the tumor cells are positive for estrogen receptor and negative for progesterone receptor"}, {"qid": 300562007, "answer": "the image shows a histopathological slide of a biopsy of a patient with a diagnosis of acute myeloid leukemia the slide shows a high number of immature blast cells with irregular nuclear contours and prominent nucleoli"}, {"qid": 300563007, "answer": "1"}, {"qid": 300576006, "answer": "1"}, {"qid": 300580006, "answer": "1"}, {"qid": 300572006, "answer": "1"}, {"qid": 300573006, "answer": "1"}, {"qid": 300566006, "answer": "1"}, {"qid": 300581006, "answer": "1"}, {"qid": 300561006, "answer": "1"}, {"qid": 300567006, "answer": "1"}, {"qid": 300565006, "answer": "1"}, {"qid": 300575006, "answer": "yes"}, {"qid": 300575014, "answer": "the endometrium"}, {"qid": 300577004, "answer": "the image shows a histological section of a breast tumor with a moderate amount of cellular atypia and a moderate amount of nuclear pleomorphism"}, {"qid": 300577012, "answer": "yes"}, {"qid": 300574003, "answer": "the image shows a histological section of a human breast tumor, stained with hematoxylin and eosin, showing a moderately differentiated ductal carcinoma"}, {"qid": 300574011, "answer": "no"}, {"qid": 300574019, "answer": "the image shows a histological section of a prostate gland from a patient with prostate cancer the gland is composed of small, irregularly shaped glands with a high nuclear grade and a high mitotic index"}, {"qid": 300571007, "answer": "no"}, {"qid": 300571015, "answer": "the image shows a section of a skin biopsy from a patient with a diagnosis of squamous cell carcinoma of the skin the histological features of the tumor are typical of squamous cell carcinoma, with a well-defined, ulcerated, keratotic, and hyperkeratotic surface the tumor cells are arranged in a nests and trabeculae pattern, with a moderate amount of eosinophilic cytoplasm and a scanty amount of pink cytoplasm the tumor cells are arranged in a nests and trabeculae pattern, with a moderate amount of eosinophilic cytoplasm and a scanty amount of pink cytoplasm"}, {"qid": 300578007, "answer": "the image shows a histological section of a biopsy of the right breast of a 45-year-old woman with invasive ductal carcinoma of the breast the section shows a moderately differentiated invasive ductal carcinoma with a moderate amount of tumor necrosis and a moderate amount of lymphocytic infiltration"}, {"qid": 300578015, "answer": "the image shows a biopsy of a patient with a diagnosis of invasive ductal carcinoma of the breast"}, {"qid": 300579006, "answer": "the image shows a histological section of a human prostate gland with a high-grade prostatic intraepithelial neoplasia"}, {"qid": 300582001, "answer": "yes"}, {"qid": 300582009, "answer": "1"}, {"qid": 300570004, "answer": "the image shows a histological section of a prostate gland from a patient with prostate cancer the tumor cells are arranged in a glandular pattern with a prominent nucleus and a scanty cytoplasm the tumor cells are surrounded by a dense fibrous stroma"}, {"qid": 300570012, "answer": "the image shows a section through the pituitary stalk of a 9-year-old girl with type i diabetes who underwent pituitary stalk section for retinal lesions the pituitary gland is severely atrophic, with a large amount of pituitary tissue present in the sella turcica the pituitary stalk is absent, and the posterior pituitary is not visible"}, {"qid": 300568005, "answer": "yes"}, {"qid": 300568013, "answer": "papillary carcinoma"}, {"qid": 300569005, "answer": "the image shows a histopathological slide of a malignant melanoma"}, {"qid": 300620007, "answer": "the image shows a close-up of a finger with a wound on the tip of the finger"}, {"qid": 300617007, "answer": "yes"}, {"qid": 300614004, "answer": "yes"}, {"qid": 300611001, "answer": "yes"}, {"qid": 300611009, "answer": "feet"}, {"qid": 300611017, "answer": "no"}, {"qid": 300613000, "answer": "the right leg"}, {"qid": 300613008, "answer": "yes"}, {"qid": 300623004, "answer": "yes"}, {"qid": 300627002, "answer": "no"}, {"qid": 300627010, "answer": "the image shows the hands of a patient with severe burns"}, {"qid": 300630007, "answer": "yes"}, {"qid": 300626006, "answer": "foot"}, {"qid": 300624003, "answer": "yes"}, {"qid": 300615001, "answer": "yes"}, {"qid": 300615009, "answer": "the nail"}, {"qid": 300618005, "answer": "no"}, {"qid": 300621003, "answer": "a hand with a finger length of 1 5 cm"}, {"qid": 300621011, "answer": "no"}, {"qid": 300612004, "answer": "the image shows the hands of a young girl with a condition called epidermodysplasia verruciformis, a rare genetic disorder characterized by the presence of numerous, small, rough, waxy, hyperpigmented macules on the palms and soles of the hands and feet"}, {"qid": 300616000, "answer": "a close-up of a newborn's hand"}, {"qid": 300616008, "answer": "no"}, {"qid": 300619005, "answer": "yes"}, {"qid": 300622005, "answer": "yes"}, {"qid": 300625005, "answer": "the image shows a newborn baby with a rare congenital condition called ectrodactyly, which is characterized by the presence of extra fingers and/or toes, and/or extra digits on the hands and/or feet"}, {"qid": 300629007, "answer": "a baby"}, {"qid": 300628007, "answer": "yes"}, {"qid": 300628015, "answer": "black square"}, {"qid": 300990005, "answer": "yes"}, {"qid": 300602002, "answer": "no"}, {"qid": 300583002, "answer": "no"}, {"qid": 300592002, "answer": "yes"}, {"qid": 300586006, "answer": "a large mass of the right breast"}, {"qid": 300590002, "answer": "no"}, {"qid": 300590010, "answer": "the image shows a gross specimen of a patient with a large tumor of the right breast"}, {"qid": 300605005, "answer": "yes"}, {"qid": 300600001, "answer": "a 10 cm x 7 cm x 5 cm mass of heterogeneous tissue with areas of necrosis and hemorrhage"}, {"qid": 300600009, "answer": "yes"}, {"qid": 300595000, "answer": "a 60-year-old man with a history of smoking and alcohol abuse who presented with a 2-month history of a painless, slowly enlarging, soft tissue mass in the right submandibular region a biopsy of the mass revealed a poorly differentiated squamous cell carcinoma the patient underwent a right submandibular resection and reconstruction with a free flap"}, {"qid": 300595008, "answer": "yes"}, {"qid": 300596000, "answer": "a 50-year-old man with a large, ulcerated, and recurrent tumor of the right breast"}, {"qid": 300596008, "answer": "no"}, {"qid": 300591000, "answer": "a close-up of the right breast showing a large, irregular, multilobulated, and ulcerated mass with a central necrotic area"}, {"qid": 300591008, "answer": "yes"}, {"qid": 300601004, "answer": "a large tumor of the right thigh"}, {"qid": 300601012, "answer": "a large tumor"}, {"qid": 300587007, "answer": "no"}, {"qid": 300587015, "answer": "the image shows a close-up of the feet of a person with a severe case of fungal infection of the nails, which is characterized by thickening, discoloration, and separation of the nails"}, {"qid": 300603007, "answer": "a large mass of the right gluteal region"}, {"qid": 300598002, "answer": "the image shows a close-up view of the vulva and vagina of a 35-year-old woman with vulvodynia"}, {"qid": 300598010, "answer": "the image shows a close-up view of the perineum of a male patient with a large, ulcerated, and bleeding anal fistula"}, {"qid": 300597006, "answer": "a 50-year-old man with a history of multiple recurrent tumors of the right breast and right axilla, who underwent right radical mastectomy and right axillary lymph node dissection for a recurrent tumor of the right breast and axilla, and was found to have a tumor of the right breast and axilla"}, {"qid": 300597014, "answer": "male"}, {"qid": 300597022, "answer": "this is a true krukenberg tumor"}, {"qid": 300588007, "answer": "yes"}, {"qid": 300599003, "answer": "a patient with a large tumor of the head and neck"}, {"qid": 300599011, "answer": "yes"}, {"qid": 300589003, "answer": "a mass of the right breast"}, {"qid": 300589011, "answer": "yes"}, {"qid": 300585001, "answer": "no"}, {"qid": 300585009, "answer": "blood"}, {"qid": 300593001, "answer": "the excellent uterus in and thus illustrates the very large size of the ovarian tumor"}, {"qid": 300593009, "answer": "case 1"}, {"qid": 300594000, "answer": "a photograph of a human hand"}, {"qid": 300594008, "answer": "human"}, {"qid": 300462004, "answer": "no"}, {"qid": 300472004, "answer": "no"}, {"qid": 300474004, "answer": "no"}, {"qid": 300473004, "answer": "no"}, {"qid": 300467004, "answer": "no"}, {"qid": 300468004, "answer": "no"}, {"qid": 300465004, "answer": "yes"}, {"qid": 300466005, "answer": "no"}, {"qid": 300464005, "answer": "the image shows a histological section of a human breast tumor stained with hematoxylin and eosin the tumor cells are arranged in a haphazard pattern and are characterized by a high nuclear-to-cytoplasmic ratio, irregular nuclear contours, and prominent nucleoli"}, {"qid": 300464013, "answer": "the image shows a histological section of a human cervix with a squamous cell carcinoma"}, {"qid": 300471006, "answer": "the image shows a low power view of a biopsy of a breast mass in a 45-year-old woman with a history of breast cancer the tissue is composed of a mixture of epithelial and stromal cells, with a predominance of epithelial cells the epithelial cells are arranged in a ductal pattern, with a few cells showing nuclear atypia and mitotic figures the stromal cells are arranged in a hyalinized background, with a few cells showing nuclear atypia and mitotic figures"}, {"qid": 300471014, "answer": "nuclear pleomorphism"}, {"qid": 300469006, "answer": "the image shows a histological section of a prostate gland from a patient with prostate cancer the gland is composed of small, irregularly shaped glands that are arranged in a haphazard manner, with a high degree of nuclear atypia and mitotic activity"}, {"qid": 300469014, "answer": "the image shows a histological section of a biopsy of the skin of a patient with acute graft-versus-host disease after bone marrow transplantation the section shows a dense infiltrate of lymphocytes and histiocytes in the dermis and subcutaneous tissue"}, {"qid": 300470006, "answer": "yes"}, {"qid": 300470014, "answer": "nuclear pleomorphism"}, {"qid": 300463005, "answer": "yes"}, {"qid": 300463013, "answer": "the image shows a histological section of a human breast tumor, showing a proliferation of epithelial cells with a high nuclear grade"}, {"qid": 300556005, "answer": "no"}, {"qid": 300505005, "answer": "yes"}, {"qid": 300503005, "answer": "no"}, {"qid": 300504005, "answer": "yes"}, {"qid": 300510003, "answer": "a 10-cm-long, 1 5-cm-wide, and 1 5-cm-deep tumor was found in the right breast"}, {"qid": 300509003, "answer": "a mass of the right nasal cavity"}, {"qid": 300498003, "answer": "tumor"}, {"qid": 300511003, "answer": "no"}, {"qid": 300508002, "answer": "yes"}, {"qid": 300500002, "answer": "no"}, {"qid": 300499002, "answer": "no"}, {"qid": 300502002, "answer": "no"}, {"qid": 300497002, "answer": "no"}, {"qid": 300506002, "answer": "no"}, {"qid": 300501002, "answer": "no"}, {"qid": 300512002, "answer": "no"}, {"qid": 300507002, "answer": "yes"}, {"qid": 300751002, "answer": "no"}, {"qid": 300727002, "answer": "h&e"}, {"qid": 300727010, "answer": "yeast"}, {"qid": 300732007, "answer": "the image shows a histological section of the skin of a patient with a diagnosis of acute eczema the skin is characterized by a dense infiltrate of lymphocytes and neutrophils in the dermis, with a few eosinophils present in the upper dermis there is a mild perivascular infiltrate of lymphocytes and neutrophils, with a few eosinophils present in the upper dermis there is a mild perivascular infiltrate of lymphocytes and neutrophils, with a few eosinophils present in the upper dermis"}, {"qid": 300733000, "answer": "the image shows a histological section of the skin of a patient with a severe burn the skin is severely damaged and shows a thickened epidermis with a hyperplastic stratum corneum, and a markedly thickened dermis with a dense collagen network and numerous blood vessels"}, {"qid": 300728000, "answer": "the image shows a section of the skin of a patient with a history of chronic exposure to the chemical, benzene, which is a known carcinogen the skin shows a characteristic pattern of atrophy and hyperpigmentation, with a loss of collagen and elastic fibers, and a thickening of the epidermis"}, {"qid": 300734000, "answer": "the image shows a histological section of a human prostate gland, stained with hematoxylin and eosin, showing a prostatic adenocarcinoma with a large, central, well-defined, solid, and homogeneous tumor mass, surrounded by a thin rim of normal prostatic tissue"}, {"qid": 300736000, "answer": "nuclear staining of the p53 protein in a breast cancer cell"}, {"qid": 300738000, "answer": "nuclear staining"}, {"qid": 300737000, "answer": "the image shows a photomicrograph of a section of a human breast tumor stained with hematoxylin and eosin the tumor cells are arranged in a solid pattern with a high nuclear-to-cytoplasmic ratio the cytoplasm is lightly stained and the nuclear chromatin is coarse and heterogeneous"}, {"qid": 300746000, "answer": "the image shows a histologic section of a papillary thyroid carcinoma with a follicular pattern of growth"}, {"qid": 300742000, "answer": "the image shows the histological features of a rectal cancer"}, {"qid": 300747000, "answer": "the image shows a histological section of the colon of a patient with ulcerative colitis, showing a thickened mucosa with numerous ulcers and a prominent lymphocytic infiltrate"}, {"qid": 300750000, "answer": "the image shows a histological section of the colon of a patient with ulcerative colitis, a chronic inflammatory bowel disease characterized by ulceration and inflammation of the colonic mucosa the image shows a histological section of the colon of a patient with ulcerative colitis, a chronic inflammatory bowel disease characterized by ulceration and inflammation of the colonic mucosa the image shows a histological section of the colon of a patient with ulcerative colitis, a chronic inflammatory bowel disease characterized by ulceration and inflammation of the colonic mucosa the image shows a histological section of the colon of a patient with ulcerative colitis, a chronic inflammatory bowel disease characterized by ulceration and inflammation of the colonic mucosa the image shows a histological section of the colon of a patient with ulcerative colitis, a chronic inflammatory bowel disease characterized by ulceration and inflammation of the colonic mucosa"}, {"qid": 300749000, "answer": "the image shows a histological section of a breast tumor with a high-grade ductal carcinoma in situ"}, {"qid": 300749008, "answer": "no"}, {"qid": 300749016, "answer": "the image shows a histological section of a prostate tumor with a high-grade proliferation of malignant cells"}, {"qid": 300730004, "answer": "no"}, {"qid": 300730012, "answer": "breast"}, {"qid": 300729004, "answer": "no"}, {"qid": 300729012, "answer": "breast"}, {"qid": 300735001, "answer": "yes"}, {"qid": 300735009, "answer": "from the work of john henderson"}, {"qid": 300740003, "answer": "the image shows a histological section of a breast tumor with a moderate amount of cellular atypia and a moderate amount of nuclear pleomorphism"}, {"qid": 300740011, "answer": "yes"}, {"qid": 300744005, "answer": "yes"}, {"qid": 300744013, "answer": "the image shows a histological section of a human colonic mucosa, stained with hematoxylin and eosin, showing a moderate amount of mucus in the lumen"}, {"qid": 300743007, "answer": "yes"}, {"qid": 300743015, "answer": "yes"}, {"qid": 300741004, "answer": "yes"}, {"qid": 300741012, "answer": "yes"}, {"qid": 300739002, "answer": "yes"}, {"qid": 300739010, "answer": "yes"}, {"qid": 300748002, "answer": "yes"}, {"qid": 300748010, "answer": "the image shows a histological section of the skin of a patient with a severe form of epidermolysis bullosa simplex, a genetic disorder characterized by fragility of the skin and mucous membranes"}, {"qid": 300748018, "answer": "the image shows a histological section of the skin of a patient with a severe form of epidermolysis bullosa simplex, a genetic disorder characterized by fragility of the skin and mucous membranes"}, {"qid": 300745006, "answer": "nuclear chromatin"}, {"qid": 300745014, "answer": "no"}, {"qid": 300381003, "answer": "a 50-year-old man with a history of squamous cell carcinoma of the left ear and a history of radiation therapy to the left ear and neck, who presented with a 1-cm, ulcerated, nodular lesion on the left cheek"}, {"qid": 300381011, "answer": "the burned area"}, {"qid": 300380006, "answer": "the image shows the posterior aspect of the right scapula"}, {"qid": 300383001, "answer": "the patient was treated with a combination of surgery and radiation therapy"}, {"qid": 300383009, "answer": "the patient's right thigh"}, {"qid": 300382003, "answer": "no"}, {"qid": 300376003, "answer": "a mass"}, {"qid": 300390000, "answer": "a close-up of the skin of the right thigh, showing a large, irregular, ulcerated, and necrotic mass with a central area of hemorrhagic necrosis"}, {"qid": 300390008, "answer": "yes"}, {"qid": 300385005, "answer": "no"}, {"qid": 300388000, "answer": "the right side of the neck"}, {"qid": 300388008, "answer": "yes"}, {"qid": 300384002, "answer": "yes"}, {"qid": 300384010, "answer": "left"}, {"qid": 300378004, "answer": "the image shows the right side of the face of a patient with a severe facial burn injury"}, {"qid": 300389006, "answer": "a large tumor of the right upper abdomen"}, {"qid": 300377003, "answer": "the image shows the posterior aspect of the left ventricle of the heart"}, {"qid": 300387001, "answer": "no"}, {"qid": 300386001, "answer": "yes"}, {"qid": 300386009, "answer": "facial redness"}, {"qid": 300436003, "answer": "the image shows a histological section of a human prostate gland with a high-grade prostatic intraepithelial neoplasia"}, {"qid": 300691003, "answer": "based on the image, pus in test tube shows chronic congestion due to portal hypertension from cirrhosis, hcv"}, {"qid": 300674002, "answer": "no"}, {"qid": 300675002, "answer": "no"}, {"qid": 300690002, "answer": "yes"}, {"qid": 300680002, "answer": "yes"}, {"qid": 300679001, "answer": "yes"}, {"qid": 300679009, "answer": "abdomen"}, {"qid": 300681005, "answer": "no"}, {"qid": 300681013, "answer": "the image is a photograph of a liver specimen from a patient with cirrhosis the liver is shown in the foreground, and a ruler is used to measure the length of the liver the ruler is placed along the long axis of the liver, and the length is measured from the anterior to posterior edge of the liver"}, {"qid": 300682004, "answer": "a mass of the right breast"}, {"qid": 300682012, "answer": "no"}, {"qid": 300682020, "answer": "tumor"}, {"qid": 300689006, "answer": "a mass"}, {"qid": 300683001, "answer": "yes"}, {"qid": 300683009, "answer": "penis"}, {"qid": 300684004, "answer": "no"}, {"qid": 300684012, "answer": "a mass"}, {"qid": 300688007, "answer": "a piece of meat"}, {"qid": 300686002, "answer": "no"}, {"qid": 300686010, "answer": "yes"}, {"qid": 300677002, "answer": "yes"}, {"qid": 300677010, "answer": "aortic root"}, {"qid": 300677018, "answer": "a large mass of the right breast"}, {"qid": 300676007, "answer": "the image shows the measurement of the length of the tumor"}, {"qid": 300676015, "answer": "laparoscopic cholecystectomy"}, {"qid": 300678004, "answer": "no"}, {"qid": 300678012, "answer": "no"}, {"qid": 300678020, "answer": "not too spectacular"}, {"qid": 300687007, "answer": "a mass of the right inguinal region"}, {"qid": 300685002, "answer": "yes"}, {"qid": 300685010, "answer": "a large tumor of the right lobe of the liver"}, {"qid": 300760005, "answer": "stress induce involution in baby by cause the release of hormone such as cortisol and adrenaline which stimulate the release of gonadotropin from the pituitary gland and the ovary or testis"}, {"qid": 300760013, "answer": "the image shows a photomicrograph of a histopathological section of a human breast tumor, which is composed of a mixture of epithelial and stromal cells"}, {"qid": 300758007, "answer": "the image shows a histological section of a tumor from a patient with a diagnosis of adenoid cystic carcinoma of the lung"}, {"qid": 300761007, "answer": "no"}, {"qid": 300756003, "answer": "the image shows a histological section of a breast tumor with a high-grade malignant neoplasm"}, {"qid": 300756011, "answer": "the image shows a histological section of a malignant melanoma of the skin, which is characterized by the presence of numerous melanocytes with irregular nuclei and prominent nucleoli, and by the presence of a prominent dermal infiltrate of atypical lymphocytes"}, {"qid": 300757007, "answer": "yes"}, {"qid": 300759003, "answer": "the tumor cells are arranged in a solid pattern with a few mitoses"}, {"qid": 300759011, "answer": "yes"}, {"qid": 300754004, "answer": "yes"}, {"qid": 300754012, "answer": "nucleus"}, {"qid": 300766005, "answer": "no"}, {"qid": 300766013, "answer": "a blood smear of a patient with acute myeloid leukemia"}, {"qid": 300768006, "answer": "the image shows a histopathological section of a breast tumor with a high-grade malignant epithelial component"}, {"qid": 300764002, "answer": "yes"}, {"qid": 300764010, "answer": "nucleus"}, {"qid": 300765002, "answer": "yes"}, {"qid": 300765010, "answer": "no"}, {"qid": 300765018, "answer": "nucleus"}, {"qid": 300752007, "answer": "yes"}, {"qid": 300752015, "answer": "the presence of numerous small nucleoli and the presence of numerous mitochondria"}, {"qid": 300753003, "answer": "yes"}, {"qid": 300753011, "answer": "no"}, {"qid": 300753019, "answer": "nucleus"}, {"qid": 300755006, "answer": "the image shows a histological section of a human prostate gland, stained with hematoxylin and eosin, showing a proliferation of glandular epithelium with a characteristic \"honeycomb\" pattern"}, {"qid": 300755014, "answer": "the image shows a histological section of a prostate gland from a patient with prostate cancer the gland is composed of small, irregularly shaped glands that are arranged in a haphazard manner, with a few larger glands present in the periphery of the gland the glands are lined by a single layer of cuboidal epithelium, with a few mitotic figures present in the epithelium the gland is surrounded by a dense, fibrovascular stroma that is composed of a mixture of collagen and blood vessels"}, {"qid": 300762004, "answer": "yes"}, {"qid": 300762012, "answer": "the image shows a blood smear stained with giemsa stain, which reveals numerous nucleated red blood cells with multiple nucleoli and a few nucleated white blood cells"}, {"qid": 300767005, "answer": "the image shows a histological section of a breast tumor with a high-grade malignant epithelial component"}, {"qid": 300763002, "answer": "the image shows a biopsy of a breast tumor with a high-grade ductal carcinoma in situ"}, {"qid": 300763010, "answer": "the image shows a histological section of a breast tumor with a high-grade malignant epithelial component"}, {"qid": 300673007, "answer": "ct scan of the chest showing a large mass in the right upper lobe of the lung"}, {"qid": 300673015, "answer": "no"}, {"qid": 300949004, "answer": "yes"}, {"qid": 300927005, "answer": "yes"}, {"qid": 300926006, "answer": "a large tumor"}, {"qid": 300925000, "answer": "this image shows liver cirrhosis with alpha-deficiency, which is a common cause of liver disease in humans and is characterized by the presence of numerous small, irregularly shaped, and irregularly distributed bile ducts in the liver parenchyma"}, {"qid": 300935000, "answer": "a large mass of the right lower abdomen"}, {"qid": 300938001, "answer": "no"}, {"qid": 300940002, "answer": "yes"}, {"qid": 300943003, "answer": "liver"}, {"qid": 300941004, "answer": "yes"}, {"qid": 300945005, "answer": "no"}, {"qid": 300942006, "answer": "a large mass of the right thigh"}, {"qid": 300932007, "answer": "yes"}, {"qid": 300934004, "answer": "yes"}, {"qid": 300929006, "answer": "a large mass of heterogeneous color"}, {"qid": 300931003, "answer": "tumor"}, {"qid": 300936000, "answer": "a large tumor of the right thigh"}, {"qid": 300936008, "answer": "yes"}, {"qid": 300937005, "answer": "yes"}, {"qid": 300928006, "answer": "the image shows a close-up of a polyp in the rectum"}, {"qid": 300930003, "answer": "a large tumor"}, {"qid": 300948003, "answer": "yes"}, {"qid": 300944003, "answer": "a slice of a human femur"}, {"qid": 300946004, "answer": "a large mass of tissue"}, {"qid": 300947007, "answer": "a large mass of heterogeneous color"}, {"qid": 300939007, "answer": "the image shows a large amount of blood and tissue in the abdomen"}, {"qid": 300933005, "answer": "measurement of the length of the specimen"}, {"qid": 300820007, "answer": "yes"}, {"qid": 300816004, "answer": "no"}, {"qid": 300821001, "answer": "yes"}, {"qid": 300821009, "answer": "nuclear pleomorphism"}, {"qid": 300812006, "answer": "nuclear pleomorphism"}, {"qid": 300826003, "answer": "nuclear pleomorphism"}, {"qid": 300825000, "answer": "the image shows a photomicrograph of a papillary carcinoma of the breast with a high nuclear grade and a high mitotic index"}, {"qid": 300825008, "answer": "no"}, {"qid": 300827005, "answer": "yes"}, {"qid": 300823002, "answer": "yes"}, {"qid": 300823010, "answer": "the image shows a section of a cervical biopsy of a 40-year-old woman with cervical cancer the histological features are those of a well-differentiated endocervical adenocarcinoma with a moderate amount of nuclear atypia and a moderate amount of mitotic activity"}, {"qid": 300817007, "answer": "yes"}, {"qid": 300815004, "answer": "yes"}, {"qid": 300819001, "answer": "yes"}, {"qid": 300819009, "answer": "nuclear pleomorphism"}, {"qid": 300818006, "answer": "nuclear pleomorphism"}, {"qid": 300814003, "answer": "the image shows a low power view of a biopsy of the right breast of a 45-year-old woman with a history of breast cancer the tissue is composed of a mixture of small, round, and oval cells with irregular nuclei and prominent nucleoli there are also numerous mitoses present"}, {"qid": 300822002, "answer": "no"}, {"qid": 300813001, "answer": "no"}, {"qid": 300824001, "answer": "yes"}, {"qid": 300828000, "answer": "yes"}, {"qid": 300514000, "answer": "the image shows a photomicrograph of a section of the cerebral cortex of a 10-year-old boy with a diagnosis of x-linked adrenoleukodystrophy, a genetic disorder characterized by the accumulation of very long-chain fatty acids in the peroxisomes of the brain and adrenal glands, leading to progressive loss of myelin and neurodegeneration"}, {"qid": 300514008, "answer": "no"}, {"qid": 300516007, "answer": "yes"}, {"qid": 300518006, "answer": "nuclear staining"}, {"qid": 300517005, "answer": "no"}, {"qid": 300515004, "answer": "no"}, {"qid": 300672003, "answer": "angiogram of the right hepatic artery showing a large pseudoaneurysm"}, {"qid": 300665002, "answer": "the image shows a large tumor in the right inguinal region"}, {"qid": 300664004, "answer": "no"}, {"qid": 300661000, "answer": "a mass of the right breast"}, {"qid": 300662003, "answer": "yes"}, {"qid": 300669001, "answer": "muscle"}, {"qid": 300669009, "answer": "yes"}, {"qid": 300670002, "answer": "tumor"}, {"qid": 300668003, "answer": "tumor"}, {"qid": 300667004, "answer": "yes"}, {"qid": 300536000, "answer": "the image shows a photomicrograph of a pap smear of a cervical cancer cell"}, {"qid": 300524002, "answer": "no"}, {"qid": 300529001, "answer": "yes"}, {"qid": 300537000, "answer": "the image shows a histological section of a human prostate gland with a high-grade prostatic intraepithelial neoplasia"}, {"qid": 300534002, "answer": "yes"}, {"qid": 300532001, "answer": "yes"}, {"qid": 300532009, "answer": "nice example of lymphocyte depleted area"}, {"qid": 300525007, "answer": "nuclear pleomorphism"}, {"qid": 300531005, "answer": "yes"}, {"qid": 300519001, "answer": "yes"}, {"qid": 300520001, "answer": "no"}, {"qid": 300809003, "answer": "no"}, {"qid": 300811005, "answer": "a large mass of tissue"}, {"qid": 300808000, "answer": "a photograph of the right femur of a 10-year-old male with osteosarcoma of the femur"}, {"qid": 300810002, "answer": "no"}, {"qid": 300962000, "answer": "the image shows a low power view of a biopsy of the right breast of a 45-year-old woman with a history of breast cancer the tissue is composed of a mixture of small, irregularly shaped, and poorly differentiated cells with a high nuclear-to-cytoplasmic ratio and a moderate amount of eosinophilic cytoplasm there are also scattered small, irregularly shaped, and poorly differentiated cells with a high nuclear-to-cytoplasmic ratio and a moderate amount of eosinophilic cytoplasm"}, {"qid": 300957000, "answer": "the image shows a low power view of a histologic section of a human breast tumor that is composed of a mixture of epithelial and stromal cells the epithelial cells are arranged in a ductal pattern and are composed of cells with a distinct cell membrane and cytoplasm the stromal cells are arranged in a spindle-shaped pattern and are composed of cells with a distinct cell membrane and cytoplasm"}, {"qid": 300950002, "answer": "yes"}, {"qid": 300953001, "answer": "no"}, {"qid": 300956001, "answer": "yes"}, {"qid": 300915003, "answer": "yes"}, {"qid": 300908003, "answer": "a section of the femur of a 12-year-old male dog with osteosarcoma"}, {"qid": 300910004, "answer": "a close-up of a human thigh muscle"}, {"qid": 300913001, "answer": "muscle fibers are visible"}, {"qid": 300918002, "answer": "muscle"}, {"qid": 300917005, "answer": "yes"}, {"qid": 300920001, "answer": "yes"}, {"qid": 300905005, "answer": "tumor"}, {"qid": 300907004, "answer": "the image shows a large mass of the right ovary"}, {"qid": 300906002, "answer": "the image shows the head of a male red deer with the skull removed, revealing the brain and the cranial cavity the brain is covered with a thick layer of fat and the cranial cavity is filled with a mixture of brain tissue and blood"}, {"qid": 300914002, "answer": "yes"}, {"qid": 300919000, "answer": "a 10-cm-long, 2-cm-wide, and 1-cm-deep tumor on the right side of the neck"}, {"qid": 300923002, "answer": "yes"}, {"qid": 300904000, "answer": "a close-up of the right forearm of a 16-year-old male with a history of trauma to the arm and a diagnosis of osteosarcoma of the distal humerus"}, {"qid": 300335002, "answer": "no"}, {"qid": 300336004, "answer": "no"}, {"qid": 300355000, "answer": "the image shows skeletal muscle atrophy due to the absence of myofibers"}, {"qid": 300333001, "answer": "the image shows a photomicrograph of a section of the liver of a patient with hepatitis c virus hcv infection the liver tissue is characterized by a high number of hepatocytes with a high nuclear-to-cytoplasmic ratio, and the cytoplasm is filled with numerous small, round, and dark-staining viral particles"}, {"qid": 300339002, "answer": "no"}, {"qid": 300337004, "answer": "yes"}, {"qid": 300351003, "answer": "the image shows a section of the skin of a 70-year-old man with a history of chronic lymphocytic leukemia and a history of radiation therapy for prostate cancer the histologic features of the skin are consistent with chronic radiation dermatitis, including a dense infiltrate of lymphocytes and a perivascular infiltrate of lymphocytes and eosinophils"}, {"qid": 300350002, "answer": "no"}, {"qid": 300349001, "answer": "no"}, {"qid": 300338003, "answer": "the image shows a biopsy of a breast mass in a 45-year-old woman with a history of breast cancer the biopsy shows a proliferation of epithelial cells with a high nuclear grade and a high mitotic index, consistent with a malignant lesion"}, {"qid": 300353005, "answer": "yes"}, {"qid": 300354001, "answer": "no"}, {"qid": 300341003, "answer": "no"}, {"qid": 300346003, "answer": "yes"}, {"qid": 300342005, "answer": "yes"}, {"qid": 300347003, "answer": "the image shows a histological section of a human breast tumor, which is composed of a mixture of epithelial and stromal cells"}, {"qid": 300344004, "answer": "no"}, {"qid": 300343000, "answer": "the image shows a histological section of a breast tumor showing a proliferation of epithelial cells with a high nuclear grade"}, {"qid": 300772001, "answer": "yes"}, {"qid": 300771001, "answer": "fracture"}, {"qid": 300725002, "answer": "nuclear membrane"}, {"qid": 300726004, "answer": "nuclear envelope"}, {"qid": 300774000, "answer": "a 40-year-old man with a history of head injury and a 10-year history of progressive cognitive decline and seizures, who was diagnosed with a glioblastoma multiforme, a grade 4 astrocytoma, and a grade 3 oligodendroglioma, and who died 1 year after surgery, chemotherapy, and radiation therapy, with a diagnosis of"}, {"qid": 300773002, "answer": "no"}, {"qid": 300785004, "answer": "yes"}, {"qid": 300787000, "answer": "brain"}, {"qid": 300788002, "answer": "based on the image, papillary astrocytoma shows brain, old infarcts, and embolic"}, {"qid": 300778004, "answer": "the image shows a close-up view of the head of a female cadaver, with the skin and scalp removed to expose the underlying tissues and muscles of the face and neck"}, {"qid": 300783002, "answer": "yes"}, {"qid": 300777004, "answer": "yes"}, {"qid": 300775000, "answer": "a photomicrograph of a brain slice from a patient with a diagnosis of alzheimer's disease"}, {"qid": 300776002, "answer": "no"}, {"qid": 300780004, "answer": "no"}, {"qid": 300782000, "answer": "a close-up of a human penis"}, {"qid": 300397002, "answer": "no"}, {"qid": 300396000, "answer": "the image shows a photomicrograph of a section of the human skin from a patient with acute graft-versus-host disease the skin is characterized by a dense infiltrate of lymphocytes and eosinophils, with a few neutrophils and macrophages scattered throughout the dermis"}, {"qid": 300401003, "answer": "the image shows a histopathological slide of a biopsy of the skin of a patient with acute myeloid leukemia the slide shows a high number of atypical lymphoid cells with a high nuclear to cytoplasmic ratio, and a high nuclear to nuclear ratio, which are consistent with acute myeloid leukemia"}, {"qid": 300399005, "answer": "the image is of a section of the mouse brain stained with hematoxylin and eosin, showing the presence of a tumor in the cerebral cortex"}, {"qid": 300398001, "answer": "no"}, {"qid": 300407004, "answer": "yes"}, {"qid": 300405005, "answer": "no"}, {"qid": 300402006, "answer": "nucleus"}, {"qid": 300410001, "answer": "yes"}, {"qid": 300408003, "answer": "nuclear staining"}, {"qid": 300404005, "answer": "no"}, {"qid": 300409000, "answer": "gram negative bacteria"}, {"qid": 300409008, "answer": "no"}, {"qid": 300403003, "answer": "the image shows a histological section of a human brain tumor, which is composed of a mixture of necrotic and hemorrhagic areas, with a few scattered cells showing mitotic activity"}, {"qid": 300406002, "answer": "no"}, {"qid": 300395004, "answer": "no"}, {"qid": 300374003, "answer": "the image shows a section of the brain of a 10-year-old boy with a diagnosis of cerebral palsy and epilepsy, who died of status epilepticus the section shows a moderate number of neurons with nuclear pyknotic changes, which are indicative of apoptosis"}, {"qid": 300411001, "answer": "no"}, {"qid": 300434000, "answer": "the image is a photograph of a specimen of the human tongue"}, {"qid": 300432001, "answer": "a 50-year-old man with a history of smoking and alcohol abuse for 20 years, who presented with a 2-month history of a painless, slowly enlarging, soft tissue mass in the right submandibular region, which was diagnosed as a squamous cell carcinoma of the tongue, and was treated with surgery and radiation therapy"}, {"qid": 300433003, "answer": "the image shows the surgical specimen of the right breast mass"}, {"qid": 300430006, "answer": "yes"}, {"qid": 300320000, "answer": "the image is of a histologic section of a human breast tumor, showing a proliferation of epithelial cells with a high nuclear grade"}, {"qid": 300319001, "answer": "the image shows a low power view of a histologic section of a human breast tumor that is composed of a mixture of epithelial and stromal cells the epithelial cells are arranged in a ductal pattern and are composed of cells with a distinct cell membrane and cytoplasm the stromal cells are arranged in a spindle-shaped pattern and are composed of cells with a distinct cell membrane and cytoplasm"}, {"qid": 300318002, "answer": "yes"}, {"qid": 300328003, "answer": "no"}, {"qid": 300325004, "answer": "the image shows a photomicrograph of a histopathological section of a human breast tumor stained with hematoxylin and eosin the tumor cells are arranged in a haphazard pattern with irregular nuclear contours and prominent nucleoli the cytoplasm is scanty and contains numerous mitotic figures"}, {"qid": 300323005, "answer": "yes"}, {"qid": 300327006, "answer": "no"}, {"qid": 300321000, "answer": "the image shows a histological section of a human breast tumor, showing a proliferation of epithelial cells with a high nuclear grade"}, {"qid": 300324001, "answer": "the image shows a histological section of a breast tumor with a high-grade ductal carcinoma in situ"}, {"qid": 300326002, "answer": "no"}, {"qid": 300322003, "answer": "no"}, {"qid": 300329004, "answer": "the image shows a photomicrograph of a histologic section of a human breast tumor that is composed of a mixture of epithelial and stromal cells the epithelial cells are arranged in a ductal pattern and are composed of cells with a distinct cell membrane and cytoplasm the stromal cells are arranged in a spindle-shaped pattern and are composed of cells with a distinct cell membrane and cytoplasm"}, {"qid": 300332005, "answer": "yes"}, {"qid": 300330006, "answer": "yes"}, {"qid": 300713000, "answer": "face"}, {"qid": 300712001, "answer": "a 50-year-old man with a history of smoking and alcohol abuse who presented with a 2-month history of a painless, non-ulcerated, erythematous lesion on the left side of his tongue a biopsy of the lesion revealed a squamous cell carcinoma"}, {"qid": 300721002, "answer": "no"}, {"qid": 300723003, "answer": "no"}, {"qid": 300709004, "answer": "a mass"}, {"qid": 300711005, "answer": "no"}, {"qid": 300710006, "answer": "yes"}, {"qid": 300722000, "answer": "the image is a photograph of a patient's neck taken with a camera, showing a large, irregularly shaped mass in the left side of the neck"}, {"qid": 300708001, "answer": "a close-up of the tongue"}, {"qid": 300719002, "answer": "yes"}, {"qid": 300718003, "answer": "yes"}, {"qid": 300720004, "answer": "a tongue"}, {"qid": 300716005, "answer": "yes"}, {"qid": 300717006, "answer": "no"}, {"qid": 300715007, "answer": "no"}, {"qid": 300791004, "answer": "aortic valve"}, {"qid": 300797005, "answer": "yes"}, {"qid": 300793006, "answer": "no"}, {"qid": 300794001, "answer": "the image shows a radiograph of the mandibular left first molar"}, {"qid": 300795002, "answer": "yes"}, {"qid": 300789003, "answer": "no"}, {"qid": 300790004, "answer": "tooth"}, {"qid": 300796005, "answer": "yes"}, {"qid": 300801000, "answer": "a close up of a leg with a large tumor"}, {"qid": 300804000, "answer": "a 50-year-old man with a history of alcohol abuse and a 10-year history of smoking presented with a 2-month history of abdominal pain and weight loss a colonoscopy revealed a 10-cm mass in the ascending colon with a 10-cm extension into the hepatic flexure and a 5-cm extension into the transverse colon"}, {"qid": 300799001, "answer": "yes"}, {"qid": 300694002, "answer": "no"}, {"qid": 300698001, "answer": "yes"}, {"qid": 300705002, "answer": "no"}, {"qid": 300697003, "answer": "the image shows a low power view of a biopsy of the prostate gland from a patient with prostate cancer the tissue is composed of small, uniform, round cells with a distinct cell membrane and a small nucleus the cells are arranged in a pattern of small, tightly packed clusters"}, {"qid": 300699004, "answer": "yes"}, {"qid": 300696001, "answer": "yes"}, {"qid": 300706001, "answer": "yes"}, {"qid": 300707001, "answer": "no"}, {"qid": 300700002, "answer": "no"}, {"qid": 300702003, "answer": "the tumor is composed of a mixture of epithelial and myoepithelial cells with a prominent myoepithelial component"}, {"qid": 300703004, "answer": "yes"}, {"qid": 300422000, "answer": "a large mass of the right gluteus maximus muscle with a large amount of fatty tissue"}, {"qid": 300414003, "answer": "the image shows a large tumor of the right lobe of the liver"}, {"qid": 300415005, "answer": "no"}, {"qid": 300418005, "answer": "yes"}, {"qid": 300417006, "answer": "abdomen"}, {"qid": 300424007, "answer": "chest"}, {"qid": 300421000, "answer": "a large mass of the right thigh"}, {"qid": 300427001, "answer": "no"}, {"qid": 300423002, "answer": "no"}, {"qid": 300429003, "answer": "the image shows a close-up of the skin of a patient with a fungal infection of the skin, which is characterized by the presence of numerous fungal hyphae in the epidermis and dermis"}, {"qid": 300426004, "answer": "no"}, {"qid": 300428005, "answer": "no"}, {"qid": 300419001, "answer": "yes"}, {"qid": 300364004, "answer": "the image shows a section of the epidermis of a human skin biopsy specimen stained with hematoxylin and eosin the epidermis is composed of a single layer of keratinocytes with a distinct basal layer and a granular layer the basal layer contains a few mitotic figures and some apoptotic cells the granular layer contains many apoptotic cells and some mitotic figures the nuclei of the keratinocytes are stained with hematoxylin and eosin"}, {"qid": 300365000, "answer": "the image shows a histological section of a human breast tumor, which is composed of a mixture of epithelial and stromal cells, with a predominance of epithelial cells"}, {"qid": 300368001, "answer": "no"}, {"qid": 300371002, "answer": "no"}, {"qid": 300373006, "answer": "no"}, {"qid": 300372002, "answer": "no"}, {"qid": 300372010, "answer": "yes"}, {"qid": 300370003, "answer": "the image shows a histological section of a papillary carcinoma of the breast"}, {"qid": 300357004, "answer": "no"}, {"qid": 300356005, "answer": "no"}, {"qid": 300367000, "answer": "the image shows a biopsy of the skin of a patient with a history of exposure to a chemical agent, which shows a dense infiltrate of lymphocytes and a few eosinophils, with a few mitoses, and a few small areas of necrosis"}, {"qid": 300366003, "answer": "the image shows a photomicrograph of a section of a human breast tumor stained with hematoxylin and eosin the tumor cells are arranged in a haphazard pattern with irregular nuclear outlines and prominent nucleoli"}, {"qid": 300362004, "answer": "no"}, {"qid": 300360005, "answer": "yes"}, {"qid": 300361003, "answer": "the image shows a histological section of a prostate gland from a patient with prostate cancer the gland is composed of small, irregularly shaped glands that are arranged in a haphazard manner, with a few larger glands present in the periphery of the section"}, {"qid": 300363004, "answer": "no"}, {"qid": 300359005, "answer": "no"}, {"qid": 300392006, "answer": "a chest x-ray showing a foreign body in the esophagus"}, {"qid": 300839002, "answer": "yes"}, {"qid": 300836002, "answer": "yes"}, {"qid": 300841002, "answer": "yes"}, {"qid": 300842003, "answer": "a man with burns"}, {"qid": 300837000, "answer": "a large, ulcerated, fungating, left lower extremity mass with multiple, irregular, dark red, necrotic, ulcerated nodules"}, {"qid": 300837008, "answer": "a large tumor on the left thigh"}, {"qid": 300837016, "answer": "this is a picture of a patient with a severe case of necrotizing fasciitis"}, {"qid": 300833000, "answer": "a skin lesion with a central necrotic area"}, {"qid": 300835001, "answer": "ecchymose"}, {"qid": 300834001, "answer": "ecchymose"}, {"qid": 300843005, "answer": "no"}, {"qid": 300829002, "answer": "no"}, {"qid": 300830003, "answer": "this is a photograph of a patient who had undergone a radical debridement of the right thigh and leg after a severe burn injury"}, {"qid": 300888007, "answer": "skin"}, {"qid": 300903003, "answer": "the image is of a histologic section of a biopsy of the right breast of a 45-year-old woman with a history of breast cancer the section shows a moderately differentiated invasive ductal carcinoma with a high nuclear grade and a high mitotic index"}, {"qid": 300896003, "answer": "skin"}, {"qid": 300890003, "answer": "skin"}, {"qid": 300898003, "answer": "the image is of a histologic section of a human colon biopsy specimen stained with hematoxylin and eosin h&e the section shows a moderate number of small, round, and uniform cells with a distinctive nuclear membrane and a prominent nucleolus the cells are arranged in a pattern of small, tightly packed clusters"}, {"qid": 300902000, "answer": "yes"}, {"qid": 300895005, "answer": "yes"}, {"qid": 300894006, "answer": "in a human lung biopsy"}, {"qid": 300889003, "answer": "skin"}, {"qid": 300659000, "answer": "gross specimen"}, {"qid": 300659008, "answer": "no"}, {"qid": 300656001, "answer": "thoracic cavity"}, {"qid": 300656009, "answer": "this is a photograph of the patient's right thigh after the surgical excision of the tumor"}, {"qid": 300543001, "answer": "on a table"}, {"qid": 300550003, "answer": "this is a picture of a patient's abdomen after a surgical procedure"}, {"qid": 300538003, "answer": "this is a photograph of a specimen of the right hind limb of a 10-month-old male german shepherd dog that was euthanized because of severe osteosarcoma of the femur the specimen was obtained during necropsy and was fixed in 10% formalin for 24 hours before being embedded in paraffin and sectioned into 4-\u03bcm thick sections"}, {"qid": 300542003, "answer": "penis"}, {"qid": 300539000, "answer": "a large mass of the right lower abdomen"}, {"qid": 300539008, "answer": "yes"}, {"qid": 300544005, "answer": "no"}, {"qid": 300549001, "answer": "yes"}, {"qid": 300549009, "answer": "the left kidney"}, {"qid": 300551000, "answer": "the image shows the right femur of a 10-year-old boy with a femur fracture"}, {"qid": 300551008, "answer": "no"}, {"qid": 300634002, "answer": "no"}, {"qid": 300655000, "answer": "the image shows a photomicrograph of a section of a human breast tumor stained with hematoxylin and eosin the tumor cells are arranged in a solid pattern with a few mitotic figures present the tumor cells are small and have a round to oval nucleus with a prominent nucleolus the cytoplasm is scanty and the cell membrane is irregular"}, {"qid": 300631001, "answer": "yes"}, {"qid": 300639001, "answer": "yes"}, {"qid": 300646001, "answer": "yes"}, {"qid": 300647001, "answer": "the image shows a histological section of the skin of a patient with a diagnosis of acute graft-versus-host disease after bone marrow transplantation the section shows a dense infiltrate of lymphocytes and histiocytes in the dermis and subcutaneous tissue, with a few eosinophils and neutrophils present in the dermis"}, {"qid": 300654001, "answer": "the image shows a histological section of the skin of a patient with acute graft-versus-host disease after bone marrow transplantation the skin is characterized by a dense infiltrate of lymphocytes and eosinophils, with a predominance of lymphocytes in the upper dermis"}, {"qid": 300637002, "answer": "no"}, {"qid": 300650006, "answer": "the image is of a histologic section of a human breast tumor, showing a proliferation of epithelial cells with a high nuclear grade"}, {"qid": 300641007, "answer": "skin"}, {"qid": 300640007, "answer": "skin"}, {"qid": 300652001, "answer": "no"}, {"qid": 300653003, "answer": "no"}, {"qid": 300651004, "answer": "breast"}, {"qid": 300648000, "answer": "the image shows a histological section of a biopsy of the skin of a patient with acute myeloid leukemia, showing a proliferation of immature myeloid cells with a high nuclear to cytoplasmic ratio, and a high mitotic index"}, {"qid": 300099000, "answer": "the image shows a cell with a nucleus and cytoplasm, and a large amount of vacuoles in the cytoplasm"}, {"qid": 300122002, "answer": "ischemic injury shows a loss of cellular outline and nuclear pyknosis"}, {"qid": 300288001, "answer": "the wall of the artery shows protein deposition and inflammation"}, {"qid": 300253002, "answer": "yes"}, {"qid": 300148003, "answer": "yes"}, {"qid": 300202006, "answer": "aortic arch aneurysm"}, {"qid": 300193000, "answer": "yes"}, {"qid": 300187000, "answer": "the image shows failure of normal differentiation, marked nuclear and cellular pleomorphism, and numerous mitotic figures extending toward the surface, which are all features of a malignant tumor"}, {"qid": 300130001, "answer": "microscopic view of breast carcinoma"}, {"qid": 300250004, "answer": "facial dysmorphism"}, {"qid": 300259000, "answer": "the epithelial component is composed of interspersed primitive tubules, which are consistent with the blastemal component"}, {"qid": 300279004, "answer": "the presence of specific molecular lesions is associated with the presence of specific clinical and pathological features, including the presence of a high-grade nuclear grade, the presence of necrosis, the presence of mitotic activity, and the presence of a high-grade nuclear grade"}, {"qid": 300080004, "answer": "mycobacterium avium infection in a duodenal biopsy from a patient with aids shows numerous acid-fast bacilli with a characteristic \"snowflake\" pattern"}, {"qid": 300256001, "answer": "the junction of the fibrous cap and core showed a smooth transition with no evidence of a fibrous cap ulceration"}, {"qid": 300100000, "answer": "concentric hypertrophy"}, {"qid": 300100008, "answer": "no"}, {"qid": 300118002, "answer": "yes"}, {"qid": 300181000, "answer": "aorta"}, {"qid": 300181008, "answer": "left ventricle"}, {"qid": 300222000, "answer": "the aorta is dilated and hypertrophied"}, {"qid": 300165001, "answer": "nucleus"}, {"qid": 300209000, "answer": "nucleus"}, {"qid": 300247000, "answer": "nucleus"}, {"qid": 300212004, "answer": "yes"}, {"qid": 300190006, "answer": "yes"}, {"qid": 300041002, "answer": "yes"}, {"qid": 300040003, "answer": "yes"}, {"qid": 300045000, "answer": "figure 1"}, {"qid": 300300003, "answer": "yes"}, {"qid": 300061004, "answer": "bacteria"}, {"qid": 300042001, "answer": "necrotic ulcer base composed of necrotic tissue"}, {"qid": 300044000, "answer": "t cells"}, {"qid": 300191004, "answer": "the serrated architecture of glands is produced by the presence of a basement membrane, which is composed of a thin layer of extracellular matrix material that separates the glandular epithelium from the underlying connective tissue basement membranes are composed of a variety of different components, including collagen, proteoglycans, and proteins, and they are found in many different tissues, including glands, blood vessels, and nerve fibers"}, {"qid": 300207000, "answer": "fat"}, {"qid": 300172001, "answer": "1000 grams"}, {"qid": 300223000, "answer": "hepatocellular carcinoma"}, {"qid": 300306000, "answer": "the penile shaft"}, {"qid": 300308000, "answer": "gonococcal infection"}, {"qid": 300308008, "answer": "the right side of the image shows the right lung and the right hemidiaphragm"}, {"qid": 300267000, "answer": "pituitary gland"}, {"qid": 300311004, "answer": "the hyperplastic follicles contain abundant pink colloid within whose lumina"}, {"qid": 300013002, "answer": "the neoplastic follicles are surrounded by a dense, fibrovascular stroma"}, {"qid": 300284005, "answer": "yes"}, {"qid": 300037002, "answer": "yes"}, {"qid": 300160006, "answer": "no"}, {"qid": 300160014, "answer": "enlarged"}, {"qid": 300112005, "answer": "no"}, {"qid": 300245000, "answer": "the nucleus"}, {"qid": 300151003, "answer": "yes"}, {"qid": 300204000, "answer": "the image show the axon of a peripheral nerve"}, {"qid": 300204008, "answer": "no"}, {"qid": 300241003, "answer": "yes"}, {"qid": 300050000, "answer": "the putamen and thalamus are both involved in the pathology of parkinson's disease"}, {"qid": 300032000, "answer": "the microscopic appearance of medulloblastoma shows a highly malignant tumor with a high mitotic index, nuclear pleomorphism, and necrosis"}, {"qid": 300052005, "answer": "hemorrhage"}, {"qid": 300009004, "answer": "the artifact of sectioning is the presence of a band of tissue that is thicker than the rest of the tissue in the section, which is called the \"section plane artifact\" or \"section plane artifact band\" [10]"}, {"qid": 300282004, "answer": "yes"}, {"qid": 300014003, "answer": "no"}, {"qid": 300225004, "answer": "the affected area on the right shows a high-grade squamous dysplasia with a high-grade nuclear atypia and a high-grade mitotic index"}, {"qid": 300225012, "answer": "a"}, {"qid": 300154003, "answer": "no"}, {"qid": 300214003, "answer": "the fish"}, {"qid": 300233005, "answer": "the deposits are of caseous necrosis"}, {"qid": 300173004, "answer": "nuclear hyperchromasia"}, {"qid": 300108005, "answer": "no"}, {"qid": 300134003, "answer": "the particle has the proteins p24 and p18, two strands of viral rna, and enzyme reverse transcriptase"}, {"qid": 300231001, "answer": "each fibril is composed of a central core of actin filaments surrounded by a layer of spectrin filaments"}, {"qid": 300231009, "answer": "pentagonal"}, {"qid": 300211004, "answer": "the congophilic areas show the presence of a large number of blood vessels, which are surrounded by a dense network of fibrocytes and fibroblasts, and by a few scattered lymphocytes and macrophages fig 1"}, {"qid": 300188002, "answer": "yes"}, {"qid": 300188010, "answer": "a, b histopathology of a 60-year-old male with a history of smoking and exposure to asbestos for 20 years, showing a biopsy of the right lung a, b the biopsy shows a dense infiltrate of atypical epithelioid cells with prominent nucleoli and a few mitoses, consistent with a diagnosis of asbestos-related mesothelioma"}, {"qid": 300210007, "answer": "yes"}, {"qid": 300011000, "answer": "the image shows mild fatty change of liver cells, which is characterized by the presence of small, round, and uniform-sized lipid droplets in the cytoplasm of hepatocytes"}, {"qid": 300065000, "answer": "blood vessels"}, {"qid": 300268000, "answer": "brown"}, {"qid": 300252002, "answer": "yes"}, {"qid": 300297006, "answer": "no"}, {"qid": 300153002, "answer": "the photomicrograph shows a well-differentiated adenocarcinoma with a prominent cytoplasm and a nuclear atypia"}, {"qid": 300107004, "answer": "the inner circle is shown with a red color"}, {"qid": 300128001, "answer": "a thin epithelium"}, {"qid": 300236005, "answer": "a, b, and c are the images of the incised wound and suture track on either side filled with blood clot"}, {"qid": 300236013, "answer": "a complete resolution of the lesion"}, {"qid": 300163005, "answer": "a and b"}, {"qid": 300126003, "answer": "yes"}, {"qid": 300309003, "answer": "no"}, {"qid": 300053000, "answer": "the nuclear chromatin is extruded from the cell at the late erythroblast stage"}, {"qid": 300254002, "answer": "yes"}, {"qid": 300307004, "answer": "yes"}, {"qid": 300307012, "answer": "yes"}, {"qid": 300057000, "answer": "acute myeloid leukemia"}, {"qid": 300248001, "answer": "the inset on the right side of each type shows the corresponding histological section of the same tissue sample as the corresponding type on the left side"}, {"qid": 300228003, "answer": "no"}, {"qid": 300110002, "answer": "a"}, {"qid": 300176001, "answer": "the left main stem bronchus"}, {"qid": 300213002, "answer": "yes"}, {"qid": 300156003, "answer": "yes"}, {"qid": 300157001, "answer": "alveolar septal thickening"}, {"qid": 300063001, "answer": "coal macules are composed of coal-like particles"}, {"qid": 300062002, "answer": "yes"}, {"qid": 300069000, "answer": "yes"}, {"qid": 300007003, "answer": "yes"}, {"qid": 300028004, "answer": "yes"}, {"qid": 300220006, "answer": "yes"}, {"qid": 300182003, "answer": "no"}, {"qid": 300182011, "answer": "yes"}, {"qid": 300197004, "answer": "a, b, and c show characteristic transverse ulcers and two strictures"}, {"qid": 300197012, "answer": "a, b, and c histopathology of caseating epithelioid cell granulomas in the intestinal wall a, b, and c, hematoxylin and eosin staining, \u00d7100, \u00d7400, and \u00d71000, respectively a, b, and c, caseating epithelioid cell granulomas are seen in the intestinal wall, with a central area of necrosis and a peripheral area of caseation, surrounded by a rim of epithelioid cells with a distinctive halo-like appearance c, caseating epithelioid cell granulomas are seen in the intestinal wall, with a central area of necrosis and a peripheral area of caseation, surrounded by a rim of epithelioid cells with a distinctive halo-like appearance"}, {"qid": 300199002, "answer": "yes"}, {"qid": 300183002, "answer": "the reticulin stain highlights the collagen fibers in the dermis and the basement membrane of the epidermis, which are not visible in the original image"}, {"qid": 300123000, "answer": "the wall of hydatid cyst is composed of three layers, the outermost layer is the epidermal layer, the middle layer is the tunica mucosa, and the innermost layer is the tunica serosa fig 1"}, {"qid": 300123008, "answer": "yes"}, {"qid": 300246002, "answer": "no"}, {"qid": 300278000, "answer": "the gbm"}, {"qid": 300269001, "answer": "yes"}, {"qid": 300060007, "answer": "a and b"}, {"qid": 300023000, "answer": "hyaline arteriolosclerosis and intimal thickening of small blood vessels in the glomerular tuft are features of glomerular disease"}, {"qid": 300059000, "answer": "prostate"}, {"qid": 300059008, "answer": "renal cell carcinoma"}, {"qid": 300249004, "answer": "a histologic picture of chronic hepatitis b in a liver biopsy specimen shows a mixed inflammatory infiltrate with lymphocytes, monocytes, and neutrophils in the portal tracts and periportal areas b a photomicrograph of the same specimen shows a hepatocyte with a nucleus that is hyperchromatic and has a"}, {"qid": 300077000, "answer": "yes"}, {"qid": 300287002, "answer": "yes"}, {"qid": 300076002, "answer": "microscopy shows characteristic lining of the cyst wall as a single layer of epithelial cells with a distinct basement membrane and a lamina propria layer of connective tissue"}, {"qid": 300005002, "answer": "figure 1"}, {"qid": 300242007, "answer": "yes"}, {"qid": 300169003, "answer": "the image show hydropic degeneration and loss of dermoepidermal junction"}, {"qid": 300218001, "answer": "yes"}, {"qid": 300170002, "answer": "the red arrow shows the trabecular bone forming the marrow space"}, {"qid": 300105000, "answer": "the bone"}, {"qid": 300105008, "answer": "the abscess expands"}, {"qid": 300105016, "answer": "osteomyelitis"}, {"qid": 300106005, "answer": "sectioned surface of the mass shows lobulated mass"}, {"qid": 300092005, "answer": "melanoma"}, {"qid": 300127005, "answer": "yes"}, {"qid": 300036006, "answer": "yes"}, {"qid": 300024000, "answer": "a"}, {"qid": 300012003, "answer": "yes"}, {"qid": 300066003, "answer": "no"}, {"qid": 300475000, "answer": "yes"}, {"qid": 300475008, "answer": "a large mass of the right lower quadrant of the abdomen"}, {"qid": 300476007, "answer": "no"}, {"qid": 300477004, "answer": "yes"}, {"qid": 300478001, "answer": "case of peritonitis"}, {"qid": 300478009, "answer": "yes"}, {"qid": 300478017, "answer": "a glass tube"}, {"qid": 300480007, "answer": "no"}, {"qid": 300480015, "answer": "large ovoid typical sarcoma"}, {"qid": 300481001, "answer": "tumor show"}, {"qid": 300481009, "answer": "yes"}, {"qid": 300479000, "answer": "the gross appearance of the tumor is typical of a sarcoma, with a yellowish-white cut surface"}, {"qid": 300479008, "answer": "no"}, {"qid": 300479016, "answer": "a large mass of the right lower abdomen"}, {"qid": 300482002, "answer": "liver"}, {"qid": 300482010, "answer": "yes"}, {"qid": 300483003, "answer": "a large tumor of the right thigh"}, {"qid": 300558003, "answer": "blood cells"}, {"qid": 300558011, "answer": "blood cells"}, {"qid": 300855001, "answer": "a close-up of the skin of the abdomen showing a large number of small, raised, red spots"}, {"qid": 300844002, "answer": "no"}, {"qid": 300847000, "answer": "hand"}, {"qid": 300847008, "answer": "no"}, {"qid": 300849002, "answer": "no"}, {"qid": 300845003, "answer": "amniotic band"}, {"qid": 300857000, "answer": "a baby with a large head, bulging eyes, and a large nose"}, {"qid": 300858001, "answer": "yes"}, {"qid": 300848001, "answer": "no"}, {"qid": 300848009, "answer": "a baby with a rare genetic disorder"}, {"qid": 300851002, "answer": "no"}, {"qid": 300850003, "answer": "scalp"}, {"qid": 300984004, "answer": "the image shows a histological section of a human breast tumor stained with hematoxylin and eosin the tumor cells are arranged in a solid pattern with a few mitotic figures"}, {"qid": 300985003, "answer": "nuclear chromatin"}, {"qid": 300553000, "answer": "a man with extensive psoriasis on his back"}, {"qid": 300554002, "answer": "no"}, {"qid": 300496004, "answer": "a black object"}, {"qid": 300496012, "answer": "a black object"}, {"qid": 300606003, "answer": "kidney"}, {"qid": 300607007, "answer": "no"}, {"qid": 300609003, "answer": "yes"}, {"qid": 300609011, "answer": "no"}, {"qid": 300608002, "answer": "yes"}, {"qid": 300608010, "answer": "cervix"}, {"qid": 300559005, "answer": "no"}, {"qid": 300560005, "answer": "yes"}, {"qid": 300491005, "answer": "no"}, {"qid": 300494005, "answer": "no"}, {"qid": 300494013, "answer": "the image shows a section of the penile artery of a 40-year-old man with erectile dysfunction the artery is filled with atherosclerotic plaque, which is composed of smooth muscle cells, lipid, and fibrin"}, {"qid": 300492005, "answer": "a, b the same section of the same tumor as in figure 10, but with a higher magnification, showing the presence of a few mitoses"}, {"qid": 300493000, "answer": "the image shows the terminal end of a myelinated axon in a cross-section of the sciatic nerve of a rat the axon is surrounded by a myelin sheath, which is composed of a single layer of oligodendrocytes the oligodendrocytes are arranged in a longitudinal pattern, with their cell bodies located in the central part of the axon the axon is surrounded by a myelin sheath, which is composed of a single layer of oligodendrocytes the oligodendrocytes are arranged in a longitudinal pattern, with their cell bodies located in the central part of the axon"}, {"qid": 300493008, "answer": "from the book \u201cspermatozoa\u201d by john b gurdon, published by mcgraw-hill, 1968"}, {"qid": 300484005, "answer": "the muscle fibers are characterized by a high number of mitochondria and a high amount of myoglobin fig 10"}, {"qid": 300484013, "answer": "the cytoplasm is filled with numerous small, round, membrane-bound vesicles, which are derived from the endoplasmic reticulum fig 1, e and f"}, {"qid": 300495005, "answer": "no"}, {"qid": 300495013, "answer": "the image shows a section of a mitochondrion from a plant cell, stained with a fluorescent dye, showing the outer and inner membranes and the matrix"}, {"qid": 300490005, "answer": "the image shows a micrograph of a section of a root of a maize plant stained with toluidine blue, which stains the cell walls blue and shows the cell walls as a thin line"}, {"qid": 300489002, "answer": "the image shows a section of a mouse kidney with a large amount of apoptotic cells in the renal cortex and medulla"}, {"qid": 300489010, "answer": "the image shows a section of a mouse kidney with a high magnification of a glomerulus in the renal cortex the glomerulus is surrounded by a basement membrane and is composed of a tuft of capillary loops and a central hilum the capillary loops are lined by a single layer of podocytes, which are visible as small, dark, round cells the central hilum is the site where the capillary loops enter the glomerulus"}, {"qid": 300488006, "answer": "nucleus"}, {"qid": 300488014, "answer": "nucleus"}, {"qid": 300486006, "answer": "yes"}, {"qid": 300486014, "answer": "nuclear membrane"}, {"qid": 300487005, "answer": "no"}, {"qid": 300485002, "answer": "no"}, {"qid": 300882002, "answer": "no"}, {"qid": 300886002, "answer": "no"}, {"qid": 300885002, "answer": "this is a photograph of a patient with a large, well-circumscribed, and homogeneous mass in the right upper quadrant of the abdomen"}, {"qid": 300862007, "answer": "yes"}, {"qid": 300884000, "answer": "1"}, {"qid": 300884008, "answer": "a large mass of tissue"}, {"qid": 300883007, "answer": "a piece of meat"}, {"qid": 300877003, "answer": "a large mass of tissue"}, {"qid": 300881007, "answer": "a mass of the right breast"}, {"qid": 300870007, "answer": "a large mass of the right inguinal region"}, {"qid": 300868007, "answer": "esophagus"}, {"qid": 300869006, "answer": "no"}, {"qid": 300872005, "answer": "the image shows the surgical specimen of the right femur of a 10-year-old boy with osteosarcoma of the femur"}, {"qid": 300873006, "answer": "the image is a photograph of a cross-section of a pig's neck, showing the trachea and the esophagus"}, {"qid": 300865006, "answer": "the image shows the same specimen as in figure 1"}, {"qid": 300864002, "answer": "the image shows a series of four photographs of a piece of wood"}, {"qid": 300878001, "answer": "no"}, {"qid": 300875003, "answer": "no"}, {"qid": 300879005, "answer": "no"}, {"qid": 300876005, "answer": "yes"}, {"qid": 300867005, "answer": "yes"}, {"qid": 300874002, "answer": "no"}, {"qid": 300866002, "answer": "no"}, {"qid": 300871002, "answer": "no"}, {"qid": 300971002, "answer": "no"}, {"qid": 300972002, "answer": "yes"}, {"qid": 300972010, "answer": "the image shows a histological section of a human breast tumor, which is composed of a mixture of epithelial and stromal cells."}, {"qid": 300970006, "answer": "rectum"}, {"qid": 300976006, "answer": "kidney"}, {"qid": 300979006, "answer": "the image shows a histological section of the skin of a 6-year-old boy with x-linked ichthyosis vulgaris, a genetic disorder characterized by dry, scaly skin and hyperkeratosis of the scalp, face, and ears the skin is covered with a thickened epidermis, which is composed of a single layer of keratinocytes with a hypergranular, irregular nuclear pattern the epidermis is also characterized by a thickened basal layer, which is composed of a single layer of keratinocytes with a hypergranular, irregular nuclear pattern the dermis is also hyperkeratotic, with a thickened collagen layer"}, {"qid": 300979014, "answer": "atherosclerosis of the left anterior descending artery"}, {"qid": 300978007, "answer": "yes"}, {"qid": 300981000, "answer": "the image shows a histological section of the skin of a patient with a diagnosis of acute graft-versus-host disease the histological features are those of a severe acute inflammatory reaction with a dense infiltrate of lymphocytes and neutrophils, and a prominent perivascular component"}, {"qid": 300977000, "answer": "the image shows a biopsy of the skin of a patient with a history of exposure to asbestos the biopsy shows a mixture of epithelioid and spindle cell mesothelioma with a prominent inflammatory infiltrate"}, {"qid": 300973000, "answer": "the image shows a section of the skin of a patient with a history of chronic exposure to asbestos the skin shows a characteristic pattern of asbestos-related disease, with a dense infiltrate of lymphocytes and macrophages in the dermis and a prominent dermal collagen network"}, {"qid": 300973008, "answer": "no"}, {"qid": 300969004, "answer": "no"}, {"qid": 300964000, "answer": "the image shows a histological section of a human colonic tumor, which is composed of a mixture of epithelial and stromal cells, with the epithelial cells forming a distinct layer on the surface of the tumor"}, {"qid": 300964008, "answer": "no"}, {"qid": 300965004, "answer": "no"}, {"qid": 300963000, "answer": "the image shows a histological section of a human colonic tumor, which is composed of a mixture of epithelial and stromal cells, with a predominance of epithelial cells, which are arranged in a tubular pattern, with a few mitotic figures present"}, {"qid": 300980000, "answer": "the image shows a histological section of a human breast tumor, which is composed of a mixture of epithelial and stromal cells, with a predominance of epithelial cells"}, {"qid": 300980008, "answer": "yes"}, {"qid": 300974003, "answer": "the image shows a histological section of a human cervix with a squamous cell carcinoma"}, {"qid": 300974011, "answer": "the image shows a histological section of a human skin biopsy from the scalp of a patient with psoriasis the skin is covered with thick, scaly, red plaques with a characteristic silvery scale"}, {"qid": 300983007, "answer": "the image shows a histological section of a human colonic mucosa from a patient with ulcerative colitis the mucosa is characterized by a thickened epithelium with a prominent lamina propria and a dense infiltrate of lymphocytes and eosinophils"}, {"qid": 300982007, "answer": "yes"}, {"qid": 300966003, "answer": "the image shows a section of the skin of a patient with a history of exposure to asbestos the histological features of the skin are consistent with asbestos-related disease, including the presence of asbestos bodies and fibers, as well as a chronic inflammatory response"}, {"qid": 300967003, "answer": "the image shows a biopsy of a patient with a diagnosis of invasive ductal carcinoma of the breast the histological features of the tumor are typical of invasive ductal carcinoma, with a moderate amount of nuclear pleomorphism, a moderate amount of mitotic activity, and a moderate amount of tumor necrosis"}, {"qid": 300967011, "answer": "papillary carcinoma"}, {"qid": 300968007, "answer": "yes"}, {"qid": 300975003, "answer": "the image shows a histological section of the skin of a patient with acute graft-versus-host disease after bone marrow transplantation the skin is characterized by a dense infiltrate of lymphocytes and eosinophils, which are present in the dermis and subcutaneous tissue"}, {"qid": 300975011, "answer": "the image shows a histological section of the skin of a patient with acute graft-versus-host disease after bone marrow transplantation the skin is characterized by a dense infiltrate of lymphocytes and eosinophils, which are present in the dermis and subcutaneous tissue"}, {"qid": 300987007, "answer": "nuclear staining"}, {"qid": 300987015, "answer": "vasculitis"}, {"qid": 300988005, "answer": "yes"}, {"qid": 300988013, "answer": "nuclear"}, {"qid": 300989003, "answer": "rickettsia rickettsii"}, {"qid": 300989011, "answer": "yes"}, {"qid": 300861001, "answer": "no"}, {"qid": 300861009, "answer": "arteriovenous fistula"}, {"qid": 300861017, "answer": "arteriography of the right lower extremity showing the anastomosis between the right superficial femoral artery and the popliteal artery"}, {"qid": 300860006, "answer": "no"}, {"qid": 300859001, "answer": "yes"}, {"qid": 300859009, "answer": "coronary angiogram"}, {"qid": 300513005, "answer": "the image shows a histological section of a biopsy of the skin of a patient with acute myeloid leukemia, showing a proliferation of immature myeloid cells with a high nuclear to cytoplasmic ratio, and a high mitotic index"}, {"qid": 300557006, "answer": "yes"}, {"qid": 300439004, "answer": "fig 1"}, {"qid": 300444000, "answer": "a large mass of the right lower extremity"}, {"qid": 300457000, "answer": "a 10-cm-long, 8-cm-wide, and 6-cm-deep mass was removed from the right breast"}, {"qid": 300451000, "answer": "the image shows a histological section of the skin of a patient with a severe burn, showing the epidermis and the dermis with a large number of keratinocytes in the upper layers of the epidermis, and a few keratinocytes in the lower layers of the epidermis, which are in contact with the dermis the image also shows a few fibroblasts in the dermis, which are responsible for the synthesis of collagen fibers"}, {"qid": 300449000, "answer": "the image shows a photograph of a penis with a large tumor on the glans"}, {"qid": 300453000, "answer": "a 10 cm x 8 cm x 5 cm mass of heterogeneous tissue with areas of necrosis and hemorrhage"}, {"qid": 300456000, "answer": "a 10 cm x 10 cm x 10 cm piece of the right temporal lobe of a 10-year-old boy with a diagnosis of tuberous sclerosis complex"}, {"qid": 300442000, "answer": "a large, well-circumscribed, lobulated, and cystic mass with a thin, smooth, and translucent capsule"}, {"qid": 300448000, "answer": "a pair of human testes"}, {"qid": 300440000, "answer": "a large, well-circumscribed, solid mass with a smooth surface and a homogeneous, yellowish-white color"}, {"qid": 300443000, "answer": "a large tumor of the right foot"}, {"qid": 300455000, "answer": "the image shows a large, well-circumscribed, and homogeneous mass in the right upper quadrant of the abdomen, with a large amount of free fluid in the peritoneal cavity"}, {"qid": 300445000, "answer": "a 3-cm x 2-cm x 1-cm mass of the right lower eyelid"}, {"qid": 300450000, "answer": "yes"}, {"qid": 300447001, "answer": "the image shows the surgical specimen of the right foot of the patient"}, {"qid": 300447009, "answer": "a group of four images of a patient with a right foot with a large tumor of the first metatarsal bone"}, {"qid": 300454006, "answer": "yes"}, {"qid": 300454014, "answer": "a pair of testes"}, {"qid": 300452007, "answer": "no"}, {"qid": 300452015, "answer": "a human hand"}, {"qid": 300441007, "answer": "yes"}, {"qid": 300441015, "answer": "a mass of tissue"}, {"qid": 300461007, "answer": "70-year-old female had a 10-year history of a left breast mass that was initially diagnosed as a fibroadenoma and treated with surgical excision"}, {"qid": 300461015, "answer": "no"}, {"qid": 300461023, "answer": "squamous cell carcinoma"}, {"qid": 300459002, "answer": "a tumor"}, {"qid": 300437001, "answer": "ovarian cyst"}, {"qid": 300437009, "answer": "no"}, {"qid": 300437017, "answer": "a mass of tissue"}, {"qid": 300438007, "answer": "no"}, {"qid": 300460003, "answer": "a 10 cm x 8 cm x 3 cm mass"}, {"qid": 300460011, "answer": "yes"}, {"qid": 300458003, "answer": "no"}, {"qid": 300458011, "answer": "yes"}, {"qid": 300458019, "answer": "penis"}, {"qid": 300564000, "answer": "the image shows a photomicrograph of a histologic section of a human breast carcinoma, showing a moderately differentiated, invasive ductal carcinoma with a moderate amount of nuclear pleomorphism and a moderate amount of mitotic activity"}, {"qid": 300562000, "answer": "the image shows a photomicrograph of a histologic section of a human breast tumor, which is composed of a mixture of epithelial and stromal cells, with the epithelial cells forming a solid sheet of cells with a distinct cell-cell border and the stromal cells forming a loose network of cells"}, {"qid": 300563000, "answer": "the image shows a histological section of a human skin sample, stained with hematoxylin and eosin, demonstrating the presence of a basal cell carcinoma in the epidermis"}, {"qid": 300563008, "answer": "the image shows a histological section of a human penis with a large amount of blood in the corpora cavernosa and corpus spongiosum, which are the two chambers of the penis that contain blood vessels and smooth muscle tissue the blood is seen as a red color in the tissue"}, {"qid": 300576007, "answer": "the image shows a histological section of a human prostate gland with a high-grade prostatic intraepithelial neoplasia"}, {"qid": 300580007, "answer": "the image shows a histological section of a prostate gland from a patient with prostate cancer the gland is composed of small, irregularly shaped glands with a high nuclear grade and a high mitotic index the glands are surrounded by a dense, fibrotic stroma"}, {"qid": 300572007, "answer": "the image shows a biopsy of a prostate tumor with a high-grade proliferation of glands and a high-grade nuclear atypia"}, {"qid": 300573007, "answer": "the image shows a histological section of a prostate gland from a patient with prostate cancer the gland is composed of small, irregularly shaped glands with a high nuclear grade and a high mitotic index the glands are surrounded by a fibrotic stroma with a few small blood vessels"}, {"qid": 300566007, "answer": "the image shows a section of a human breast tissue stained with hematoxylin and eosin showing a tumor composed of spindle-shaped cells arranged in a haphazard pattern with a prominent nucleus and prominent nucleoli"}, {"qid": 300581007, "answer": "the image shows a histologic section of the skin of a patient with acute graft-versus-host disease the skin is infiltrated by a large number of lymphocytes, which are arranged in a diffuse pattern the cells are small and have a hyperchromatic nucleus with a prominent nucleolus"}, {"qid": 300561007, "answer": "the image shows a histological section of a prostate gland from a patient with prostate cancer the gland is composed of small, irregularly shaped glands that are arranged in a haphazard manner, with a few larger glands in the periphery of the section"}, {"qid": 300567007, "answer": "the image shows a histological section of a human breast tumor, which is composed of a mixture of epithelial and stromal cells"}, {"qid": 300565007, "answer": "the image shows a photomicrograph of a histopathological section of a human breast tumor stained with hematoxylin and eosin the tumor cells are arranged in a haphazard pattern with irregular nuclear contours and prominent nucleoli"}, {"qid": 300575007, "answer": "the image shows a histological section of a human prostate gland with a high-grade prostatic intraepithelial neoplasia pien with a high-grade prostatic adenocarcinoma in the periphery of the gland"}, {"qid": 300575015, "answer": "healing lesion in medium size artery just outside adrenal capsule"}, {"qid": 300577005, "answer": "yes"}, {"qid": 300577013, "answer": "1"}, {"qid": 300574004, "answer": "no"}, {"qid": 300574012, "answer": "the image shows a histological section of a human breast tumor with a high-grade ductal carcinoma in situ"}, {"qid": 300571000, "answer": "the image shows a histological section of a breast tumor from a patient with invasive ductal carcinoma the tumor cells are arranged in a ductal pattern with a prominent apical nucleus and a prominent cytoplasm the tumor cells are arranged in a ductal pattern with a prominent apical nucleus and a prominent cytoplasm"}, {"qid": 300571008, "answer": "no"}, {"qid": 300578000, "answer": "1"}, {"qid": 300578008, "answer": "yes"}, {"qid": 300578016, "answer": "the image shows a histological section of a prostate gland from a patient with prostate cancer the gland is composed of small, irregularly shaped glands with a high nuclear grade and a high mitotic index"}, {"qid": 300579007, "answer": "no"}, {"qid": 300582002, "answer": "no"}, {"qid": 300582010, "answer": "nuclear pleomorphism"}, {"qid": 300570005, "answer": "yes"}, {"qid": 300570013, "answer": "the image shows a histological section of a prostate gland from a patient with prostate cancer the tumor cells are arranged in a glandular pattern with a prominent nucleus and a prominent nucleolus the tumor cells are surrounded by a dense fibrous stroma"}, {"qid": 300568006, "answer": "the image shows a histological section of a breast tumor with a moderate amount of cellular atypia and a moderate amount of nuclear pleomorphism"}, {"qid": 300568014, "answer": "the image shows a histological section of a breast tumor with a high-grade ductal carcinoma in situ"}, {"qid": 300620000, "answer": "a close-up of a finger with a large, ulcerated lesion"}, {"qid": 300617000, "answer": "a leg with a ruler placed on it to measure the length of the leg"}, {"qid": 300617008, "answer": "no"}, {"qid": 300614005, "answer": "yes"}, {"qid": 300611002, "answer": "no"}, {"qid": 300611010, "answer": "yes"}, {"qid": 300611018, "answer": "no"}, {"qid": 300613001, "answer": "a 3-year-old boy with a history of trauma to the right nostril, with a large, ulcerated mass in the right nasal ala"}, {"qid": 300613009, "answer": "no"}, {"qid": 300623005, "answer": "a 70-year-old man with a history of squamous cell carcinoma of the left arm, which was treated with radiation therapy 10 years ago, and has since developed a recurrence of the disease"}, {"qid": 300627003, "answer": "the image shows the hands of a patient with severe burns"}, {"qid": 300630000, "answer": "the image shows gangrene of both hands, which is a common complication of burns"}, {"qid": 300630008, "answer": "hands"}, {"qid": 300626007, "answer": "yes"}, {"qid": 300624004, "answer": "yes"}, {"qid": 300615002, "answer": "yes"}, {"qid": 300615010, "answer": "a nail"}, {"qid": 300618006, "answer": "foot"}, {"qid": 300621004, "answer": "no"}, {"qid": 300621012, "answer": "the image shows a hand of an elderly man with a large tumor on the right index finger"}, {"qid": 300612005, "answer": "yes"}, {"qid": 300616001, "answer": "yes"}, {"qid": 300616009, "answer": "hand"}, {"qid": 300619006, "answer": "a hand"}, {"qid": 300622006, "answer": "fingers"}, {"qid": 300629000, "answer": "a baby with a large tumor on the abdomen"}, {"qid": 300628000, "answer": "a black square is placed on the patient's right index finger"}, {"qid": 300628008, "answer": "no"}, {"qid": 300628016, "answer": "a black square"}, {"qid": 300990006, "answer": "the image shows a histological section of a breast tumor with a high-grade malignant epithelial component"}, {"qid": 300602003, "answer": "heart"}, {"qid": 300583003, "answer": "hand"}, {"qid": 300592003, "answer": "arm"}, {"qid": 300586007, "answer": "yes"}, {"qid": 300590003, "answer": "a mass of the cervix"}, {"qid": 300590011, "answer": "a large mass of the right breast"}, {"qid": 300605006, "answer": "a large tumor"}, {"qid": 300600002, "answer": "yes"}, {"qid": 300600010, "answer": "tumor"}, {"qid": 300595001, "answer": "yes"}, {"qid": 300595009, "answer": "a mass of the right lower abdomen"}, {"qid": 300596001, "answer": "no"}, {"qid": 300596009, "answer": "the image shows a large tumor of the tongue with ulceration and necrosis"}, {"qid": 300591001, "answer": "no"}, {"qid": 300591009, "answer": "human"}, {"qid": 300601005, "answer": "no"}, {"qid": 300587000, "answer": "a close-up of the right foot of a 16-year-old male patient with a history of trauma to the foot and ankle, showing extensive necrotic tissue and bone destruction"}, {"qid": 300587008, "answer": "yes"}, {"qid": 300603000, "answer": "18 hours after surgery"}, {"qid": 300603008, "answer": "yes"}, {"qid": 300598003, "answer": "no"}, {"qid": 300598011, "answer": "a penis"}, {"qid": 300597007, "answer": "no"}, {"qid": 300597015, "answer": "bilateral krukenberg tumors"}, {"qid": 300588000, "answer": "a large tumor of the right breast"}, {"qid": 300588008, "answer": "no"}, {"qid": 300599004, "answer": "no"}, {"qid": 300599012, "answer": "surgical procedure"}, {"qid": 300589004, "answer": "no"}, {"qid": 300589012, "answer": "penis"}, {"qid": 300585002, "answer": "yes"}, {"qid": 300585010, "answer": "yes"}, {"qid": 300593002, "answer": "yes"}, {"qid": 300593010, "answer": "ovarian tumor"}, {"qid": 300594001, "answer": "yes"}, {"qid": 300594009, "answer": "a tumor"}, {"qid": 300462005, "answer": "no"}, {"qid": 300472005, "answer": "yes"}, {"qid": 300474005, "answer": "yes"}, {"qid": 300473005, "answer": "yes"}, {"qid": 300467005, "answer": "yes"}, {"qid": 300468005, "answer": "yes"}, {"qid": 300465005, "answer": "breast"}, {"qid": 300466006, "answer": "human breast"}, {"qid": 300464006, "answer": "yes"}, {"qid": 300464014, "answer": "the image shows a histological section of a human testis stained with hematoxylin and eosin, showing a seminoma tumor with a distinctive \"salt and pepper\" appearance due to the presence of numerous small, round, red-staining tumor cells scattered throughout the testicular tissue"}, {"qid": 300471007, "answer": "no"}, {"qid": 300471015, "answer": "nuclear pleomorphism"}, {"qid": 300469007, "answer": "no"}, {"qid": 300469015, "answer": "the image shows a histological section of a human colonic tumor with a moderate amount of necrosis"}, {"qid": 300470007, "answer": "nuclear pleomorphism"}, {"qid": 300470015, "answer": "the image shows a low power view of a biopsy of a breast mass in a 45-year-old woman with a history of breast cancer the tissue is composed of a mixture of small, uniform, round cells with a distinct cell membrane and a small nucleus the cells are arranged in a haphazard pattern with no evidence of mitosis or necrosis"}, {"qid": 300463006, "answer": "the image shows a histological section of a breast tumor with a high-grade ductal carcinoma in situ"}, {"qid": 300463014, "answer": "the image shows a histological section of a human breast tumor, which is composed of a mixture of epithelial and stromal cells."}, {"qid": 300556006, "answer": "from the article by kim et al"}, {"qid": 300505006, "answer": "stomach"}, {"qid": 300503006, "answer": "human"}, {"qid": 300504006, "answer": "human"}, {"qid": 300510004, "answer": "no"}, {"qid": 300509004, "answer": "yes"}, {"qid": 300498004, "answer": "no"}, {"qid": 300511004, "answer": "the image shows a large, well-circumscribed, and homogeneous mass in the right inguinal region"}, {"qid": 300508003, "answer": "a large mass of the right thigh"}, {"qid": 300500003, "answer": "a close-up of the surgical site after the removal of the tumor"}, {"qid": 300499003, "answer": "the patient had a history of a previous abdominal hysterectomy and a history of radiation therapy for cervical cancer 10 years prior to the current presentation"}, {"qid": 300502003, "answer": "a piece of meat"}, {"qid": 300497003, "answer": "a 10-cm-long, 1-cm-wide, and 1-cm-deep, irregularly shaped, dark-colored mass with a smooth surface is present on the right side of the neck"}, {"qid": 300506003, "answer": "a large amount of blood"}, {"qid": 300501003, "answer": "the image shows a close-up of a piece of meat, which is cut into two parts, one of which is shown in the left side of the image, and the other in the right side of the image"}, {"qid": 300512003, "answer": "the patient had a history of a previous surgery for a cystic lesion of the right mandible fig 1"}, {"qid": 300507003, "answer": "a large amount of blood"}, {"qid": 300751003, "answer": "the image shows a biopsy of the skin of a patient with a history of exposure to asbestos the histological features of the biopsy are consistent with asbestos-related interstitial pneumo-fibrosis, which is characterized by a proliferation of fibroblasts and fibrocytes in the interstitium of the lung, with a predominance of hyaline collagen fibers and a lack of fibrosis in the alveoli"}, {"qid": 300727003, "answer": "no"}, {"qid": 300732000, "answer": "the image shows a histological section of the colon of a patient with ulcerative colitis, showing a thickened mucosa with numerous crypts and a few scattered epithelial cells with nuclear atypia"}, {"qid": 300731000, "answer": "no"}, {"qid": 300733001, "answer": "no"}, {"qid": 300728001, "answer": "no"}, {"qid": 300734001, "answer": "yes"}, {"qid": 300736001, "answer": "yes"}, {"qid": 300738001, "answer": "no"}, {"qid": 300737001, "answer": "no"}, {"qid": 300746001, "answer": "no"}, {"qid": 300742001, "answer": "no"}, {"qid": 300747001, "answer": "yes"}, {"qid": 300750001, "answer": "yes"}, {"qid": 300749001, "answer": "yes"}, {"qid": 300749009, "answer": "the image shows a section of a breast tumor with a high-grade ductal carcinoma in situ the tumor cells are arranged in a solid pattern with a high nuclear grade and a high mitotic index the tumor cells are positive for estrogen receptor and progesterone receptor and negative for human epidermal growth factor receptor 2"}, {"qid": 300749017, "answer": "the image shows a histological section of a human breast tumor stained with hematoxylin and eosin the tumor cells are arranged in a ductal pattern with a prominent cytoplasm and a nuclear membrane that is irregularly shaped and has a prominent nucleolus"}, {"qid": 300730005, "answer": "no"}, {"qid": 300730013, "answer": "the image shows a histological section of a human prostate gland, stained with hematoxylin and eosin, showing a prostatic adenocarcinoma"}, {"qid": 300729005, "answer": "no"}, {"qid": 300729013, "answer": "no"}, {"qid": 300735002, "answer": "no"}, {"qid": 300735010, "answer": "yes"}, {"qid": 300740004, "answer": "yes"}, {"qid": 300740012, "answer": "the image shows a histological section of a breast tumor with a high-grade ductal carcinoma in situ"}, {"qid": 300744006, "answer": "the image shows a histological section of a colonic biopsy from a patient with ulcerative colitis the biopsy shows a chronic inflammatory infiltrate with lymphocytes and neutrophils in the lamina propria and submucosa"}, {"qid": 300743000, "answer": "the image shows a photomicrograph of a section of a human breast tumor stained with hematoxylin and eosin the tumor cells are arranged in a pattern of interlacing fascicles and are characterized by a high nuclear-to-cytoplasmic ratio, prominent nucleoli, and a moderate amount of cytoplasm"}, {"qid": 300743008, "answer": "no"}, {"qid": 300743016, "answer": "nuclear pleomorphism"}, {"qid": 300741005, "answer": "no"}, {"qid": 300741013, "answer": "no"}, {"qid": 300739003, "answer": "the image shows a section of the colon of a patient with ulcerative colitis, a chronic inflammatory condition of the colon"}, {"qid": 300739011, "answer": "yes"}, {"qid": 300748003, "answer": "normal ovary"}, {"qid": 300748011, "answer": "yes"}, {"qid": 300748019, "answer": "the image shows a histological section of the skin of a patient with acute graft-versus-host disease the skin is characterized by a dense infiltrate of lymphocytes and eosinophils, with a few neutrophils and macrophages"}, {"qid": 300745007, "answer": "no"}, {"qid": 300745015, "answer": "yes"}, {"qid": 300381004, "answer": "no"}, {"qid": 300381012, "answer": "burn"}, {"qid": 300380007, "answer": "yes"}, {"qid": 300383002, "answer": "no"}, {"qid": 300379000, "answer": "the image shows a large, well-defined, homogeneous, and encapsulated mass in the right inguinal region"}, {"qid": 300382004, "answer": "the image shows a large, irregularly shaped, and heterogeneous mass of the right breast with a large amount of blood in the tissue"}, {"qid": 300391000, "answer": "2"}, {"qid": 300390001, "answer": "yes"}, {"qid": 300390009, "answer": "blood"}, {"qid": 300385006, "answer": "no"}, {"qid": 300388001, "answer": "a 30-year-old woman with a history of a previous cesarean section and a history of a previous hysterectomy for cervical cancer, presented with a 2-day history of vaginal bleeding and a 1-day history of abdominal pain and distension a transvaginal ultrasound revealed a 10-cm mass in the cervix and a 10-cm mass in the uterine fundus"}, {"qid": 300388009, "answer": "yes"}, {"qid": 300384003, "answer": "no"}, {"qid": 300384011, "answer": "lateral view of infants head"}, {"qid": 300378005, "answer": "the image shows the right temporal bone with the mastoid process and the middle ear cavity"}, {"qid": 300389007, "answer": "yes"}, {"qid": 300377004, "answer": "no"}, {"qid": 300387002, "answer": "no"}, {"qid": 300386002, "answer": "yes"}, {"qid": 300386010, "answer": "the image of the patient"}, {"qid": 300436004, "answer": "yes"}, {"qid": 300691004, "answer": "a close-up of a piece of meat"}, {"qid": 300674003, "answer": "a large tumor"}, {"qid": 300675003, "answer": "a large tumor"}, {"qid": 300690003, "answer": "a large mass of tissue with a rough surface"}, {"qid": 300680003, "answer": "a large tumor of the left lung"}, {"qid": 300679002, "answer": "yes"}, {"qid": 300679010, "answer": "a large mass of the right thigh"}, {"qid": 300681006, "answer": "yes"}, {"qid": 300681014, "answer": "a liver tumor"}, {"qid": 300682005, "answer": "no"}, {"qid": 300682013, "answer": "tumor"}, {"qid": 300682021, "answer": "a mass of the right breast"}, {"qid": 300689007, "answer": "yes"}, {"qid": 300683002, "answer": "yes"}, {"qid": 300683010, "answer": "tumor"}, {"qid": 300684005, "answer": "yes"}, {"qid": 300688000, "answer": "a section of the left femur of a 12-year-old male dog with osteosarcoma"}, {"qid": 300688008, "answer": "no"}, {"qid": 300686003, "answer": "a large mass of fatty tissue"}, {"qid": 300686011, "answer": "yes"}, {"qid": 300677003, "answer": "yes"}, {"qid": 300677011, "answer": "yes"}, {"qid": 300676000, "answer": "yes"}, {"qid": 300676008, "answer": "no"}, {"qid": 300676016, "answer": "a large mass of the right upper quadrant of the abdomen"}, {"qid": 300678005, "answer": "cream"}, {"qid": 300678013, "answer": "cheese"}, {"qid": 300687000, "answer": "a 50-year-old man with a large, ulcerated, fungating, left inguinal mass"}, {"qid": 300687008, "answer": "no"}, {"qid": 300685003, "answer": "liver"}, {"qid": 300685011, "answer": "a large tumor"}, {"qid": 300760006, "answer": "yes"}, {"qid": 300758000, "answer": "the image shows a chronically congested spleen, which is a common finding in patients with chronic liver disease"}, {"qid": 300761000, "answer": "the image shows a photomicrograph of a histiocytic lymphoma, a type of lymphoma that arises from histiocytes, which are cells that are normally present in the reticuloendothelial system"}, {"qid": 300761008, "answer": "no"}, {"qid": 300756004, "answer": "yes"}, {"qid": 300757000, "answer": "the image shows a photomicrograph of a histiocytic lymphoma, a type of lymphoma that arises from histiocytes, which are cells that are normally present in the reticuloendothelial system"}, {"qid": 300757008, "answer": "no"}, {"qid": 300759004, "answer": "no"}, {"qid": 300759012, "answer": "the image shows a histological section of a prostate gland from a patient with prostate cancer the gland is composed of small, irregularly shaped glands that are arranged in a haphazard manner the glands are lined by a single layer of cuboidal cells with a prominent nucleus and prominent cytoplasm the glands are surrounded by a fibrovascular stroma"}, {"qid": 300754005, "answer": "yes"}, {"qid": 300754013, "answer": "nucleus"}, {"qid": 300766006, "answer": "a red blood cell"}, {"qid": 300766014, "answer": "a red blood cell"}, {"qid": 300768007, "answer": "yes"}, {"qid": 300764003, "answer": "yes"}, {"qid": 300764011, "answer": "yes"}, {"qid": 300765003, "answer": "nucleus of a lymphocyte with a nucleolus"}, {"qid": 300765011, "answer": "no"}, {"qid": 300752000, "answer": "the presence of numerous mitotic figures"}, {"qid": 300752008, "answer": "yes"}, {"qid": 300752016, "answer": "the image shows a photomicrograph of a histopathological section of a human breast tumor stained with hematoxylin and eosin the tumor cells are arranged in a haphazard pattern with irregular nuclear contours and prominent nucleoli"}, {"qid": 300753004, "answer": "a photomicrograph of a peripheral blood smear from a patient with acute myeloid leukemia with a normal karyotype the smear shows a high number of immature-appearing cells with a high nuclear-to-cytoplasmic ratio and a high number of basophilic cytoplasmic inclusions"}, {"qid": 300753012, "answer": "no"}, {"qid": 300753020, "answer": "nucleus"}, {"qid": 300755007, "answer": "no"}, {"qid": 300755015, "answer": "the image shows a histological section of a human prostate gland, stained with hematoxylin and eosin, showing a proliferation of glandular epithelium with a characteristic \"honeycomb\" pattern"}, {"qid": 300762005, "answer": "yes"}, {"qid": 300762013, "answer": "the image shows a blood smear stained with giemsa stain, which reveals numerous nucleated red blood cells with multiple nucleoli and a few nucleated white blood cells"}, {"qid": 300767006, "answer": "the patient"}, {"qid": 300763003, "answer": "no"}, {"qid": 300673000, "answer": "ct scan showing tumor mass invading superior vena cava"}, {"qid": 300673008, "answer": "no"}, {"qid": 300673016, "answer": "ct scan of the chest showing a large mass in the right upper lobe"}, {"qid": 300949005, "answer": "yes"}, {"qid": 300927006, "answer": "a large mass of the right lobe of the liver"}, {"qid": 300924000, "answer": "a 50-year-old man with a large, ulcerated, and hemorrhagic lesion on the right cheek"}, {"qid": 300925001, "answer": "the image shows a close-up of a piece of meat, which is cut in half and has a number of small holes in it"}, {"qid": 300935001, "answer": "yes"}, {"qid": 300938002, "answer": "no"}, {"qid": 300940003, "answer": "a large tumor"}, {"qid": 300943004, "answer": "yes"}, {"qid": 300941005, "answer": "no"}, {"qid": 300945006, "answer": "meat"}, {"qid": 300932000, "answer": "a close-up of the skin of the abdomen showing the skin surface of the abdomen with a yellowish discoloration"}, {"qid": 300932008, "answer": "yes"}, {"qid": 300934005, "answer": "a piece of meat"}, {"qid": 300929007, "answer": "yes"}, {"qid": 300931004, "answer": "yes"}, {"qid": 300936001, "answer": "yes"}, {"qid": 300936009, "answer": "a large mass of tissue"}, {"qid": 300937006, "answer": "the image shows a large, well-defined, homogeneous, and lobulated mass of the right breast with a smooth surface and a well-defined margin"}, {"qid": 300928007, "answer": "no"}, {"qid": 300930004, "answer": "yes"}, {"qid": 300948004, "answer": "a large mass of the right breast"}, {"qid": 300944004, "answer": "yes"}, {"qid": 300947000, "answer": "a large mass of the right thigh"}, {"qid": 300939000, "answer": "the image shows the surgical specimen of the patient's right inguinal hernia"}, {"qid": 300939008, "answer": "the image shows a large, complex, and heterogeneous mass in the right lower quadrant of the abdomen"}, {"qid": 300820000, "answer": "the image shows a histological section of a human breast carcinoma, showing a moderately differentiated tumor with a moderate amount of cytoplasm and a moderate amount of nuclear pleomorphism"}, {"qid": 300820008, "answer": "yes"}, {"qid": 300816005, "answer": "yes"}, {"qid": 300821002, "answer": "no"}, {"qid": 300821010, "answer": "nuclear pleomorphism"}, {"qid": 300812007, "answer": "yes"}, {"qid": 300826004, "answer": "no"}, {"qid": 300825001, "answer": "yes"}, {"qid": 300825009, "answer": "nuclear pleomorphism"}, {"qid": 300827006, "answer": "nuclear pleomorphism"}, {"qid": 300823003, "answer": "the image shows a histological section of a breast tumor with a high-grade ductal carcinoma in situ"}, {"qid": 300817000, "answer": "the image shows a histologic section of a papillary thyroid carcinoma with a moderate amount of nuclear atypia and a moderate amount of mitotic activity"}, {"qid": 300817008, "answer": "no"}, {"qid": 300815005, "answer": "yes"}, {"qid": 300819002, "answer": "no"}, {"qid": 300819010, "answer": "nuclear pleomorphism"}, {"qid": 300818007, "answer": "yes"}, {"qid": 300814004, "answer": "no"}, {"qid": 300822003, "answer": "the image shows a histological section of a human colonic adenocarcinoma"}, {"qid": 300813002, "answer": "the image shows a histologic section of a breast tumor that is composed of a mixture of epithelial and stromal cells the epithelial cells are arranged in a ductal pattern and are composed of a mixture of small and large cells the stromal cells are arranged in a spindle-shaped pattern and are composed of a mixture of small and large cells"}, {"qid": 300824002, "answer": "no"}, {"qid": 300828001, "answer": "yes"}, {"qid": 300514001, "answer": "yes"}, {"qid": 300516000, "answer": "a photomicrograph of a section of the cerebral cortex of a 10-day-old rat embryo stained with hematoxylin and eosin showing a normal cerebral cortex with a few scattered pyknotic nuclei"}, {"qid": 300516008, "answer": "no"}, {"qid": 300518007, "answer": "yes"}, {"qid": 300517006, "answer": "the image shows a photomicrograph of a section of the rat brain stained with hematoxylin and eosin, showing a moderate number of glial fibrillary acidic protein-positive astrocytes"}, {"qid": 300515005, "answer": "yes"}, {"qid": 300672004, "answer": "yes"}, {"qid": 300665003, "answer": "yes"}, {"qid": 300664005, "answer": "a mass of the right inguinal region"}, {"qid": 300661001, "answer": "tumor"}, {"qid": 300662004, "answer": "a large mass of tissue with a large amount of blood"}, {"qid": 300669002, "answer": "yes"}, {"qid": 300669010, "answer": "the image shows a close-up of a piece of meat from the left hindlimb of a 10-month-old male black bear, Ursus americanus, found in the state of new mexico, usa the meat is dark red and has a rough, bumpy surface, with a few small, dark, irregularly shaped, black spots"}, {"qid": 300666000, "answer": "the image shows the right femur of a 10-year-old boy with a femur fracture"}, {"qid": 300668004, "answer": "a large tumor"}, {"qid": 300667005, "answer": "yes"}, {"qid": 300536001, "answer": "no"}, {"qid": 300527000, "answer": "the image shows a histological section of a human brain tumor, which is composed of a mixture of neoplastic cells and a large number of immune cells, including lymphocytes and macrophages"}, {"qid": 300529002, "answer": "no"}, {"qid": 300537001, "answer": "yes"}, {"qid": 300534003, "answer": "the image shows a histological section of a breast tumor with a high-grade malignant epithelial component"}, {"qid": 300532002, "answer": "no"}, {"qid": 300525000, "answer": "the image shows a photomicrograph of a histopathological section of a human breast carcinoma, showing a tumor composed of cells with irregular nuclear contours, prominent nucleoli, and abundant cytoplasm"}, {"qid": 300525008, "answer": "yes"}, {"qid": 300528000, "answer": "the image shows a histological section of a breast tumor with a high-grade ductal carcinoma in situ"}, {"qid": 300522000, "answer": "the image shows a photomicrograph of a histologic section of a human prostate gland from a patient with prostate cancer the section was stained with hematoxylin and eosin and shows a proliferation of glands with irregular nuclear outlines and a high nuclear grade"}, {"qid": 300807000, "answer": "a large, distended, and dilated stomach"}, {"qid": 300809004, "answer": "the image shows a large mass of the tongue"}, {"qid": 300811006, "answer": "no"}, {"qid": 300808001, "answer": "yes"}, {"qid": 300810003, "answer": "a penis"}, {"qid": 300962001, "answer": "yes"}, {"qid": 300957001, "answer": "no"}, {"qid": 300950003, "answer": "the image shows a photomicrograph of a histopathological section of a human breast tumor stained with hematoxylin and eosin the tumor cells are arranged in a haphazard pattern with irregular nuclear outlines and prominent nucleoli"}, {"qid": 300953002, "answer": "the tumor cells are arranged in a solid pattern with a few mitoses"}, {"qid": 300956002, "answer": "the image shows a blood smear from a patient with acute lymphoblastic leukemia the smear shows numerous small, bizarre, multilobulated, and eccentrically located nucleated cells with a high nuclear-to-cytoplasmic ratio these cells are characteristically seen in acute lymphoblastic leukemia"}, {"qid": 300915004, "answer": "the image is not a photograph but a scanned image of a specimen"}, {"qid": 300908004, "answer": "no"}, {"qid": 300910005, "answer": "yes"}, {"qid": 300913002, "answer": "yes"}, {"qid": 300918003, "answer": "yes"}, {"qid": 300917006, "answer": "a large tumor"}, {"qid": 300920002, "answer": "tumor"}, {"qid": 300905006, "answer": "no"}, {"qid": 300907005, "answer": "yes"}, {"qid": 300906003, "answer": "no"}, {"qid": 300914003, "answer": "bone"}, {"qid": 300919001, "answer": "tumor"}, {"qid": 300923003, "answer": "tumor"}, {"qid": 300904001, "answer": "yes"}, {"qid": 300335003, "answer": "the image shows a histological section of a human breast tumor, which is composed of a mixture of epithelial and stromal cells"}, {"qid": 300336005, "answer": "no"}, {"qid": 300355001, "answer": "the image shows a histological section of a mouse kidney, stained with hematoxylin and eosin, demonstrating the presence of a renal tumor"}, {"qid": 300333002, "answer": "no"}, {"qid": 300339003, "answer": "the image shows a histological section of a breast tumor with a high-grade malignant epithelial component"}, {"qid": 300337005, "answer": "yes"}, {"qid": 300351004, "answer": "no"}, {"qid": 300350003, "answer": "the image shows a histologic section of a human breast tumor with a moderate amount of cellular atypia and a moderate amount of nuclear pleomorphism"}, {"qid": 300349002, "answer": "no"}, {"qid": 300338004, "answer": "no"}, {"qid": 300352000, "answer": "the image shows a high power view of a histologic section of a human breast tumor that is composed of a mixture of epithelial and stromal cells the epithelial cells are arranged in a ductal pattern and are composed of cells with a distinct cell membrane and cytoplasm the stromal cells are arranged in a spindle-shaped pattern and are composed of cells with a distinct cell membrane and cytoplasm"}, {"qid": 300354002, "answer": "no"}, {"qid": 300340000, "answer": "the image shows a histological section of a human breast carcinoma, showing a proliferation of epithelial cells with nuclear pleomorphism, nuclear atypia, and mitotic figures"}, {"qid": 300346004, "answer": "the image shows a section of a human breast tissue stained with hematoxylin and eosin showing a well-defined, encapsulated, and lobulated tumor with a smooth surface and a thin fibrous capsule"}, {"qid": 300342006, "answer": "no"}, {"qid": 300347004, "answer": "no"}, {"qid": 300344005, "answer": "no"}, {"qid": 300343001, "answer": "the image shows a well-differentiated adenocarcinoma with a clear cytoplasm and a nuclear membrane with a distinct nucleolus, which are all features of a well-differentiated adenocarcinoma"}, {"qid": 300772002, "answer": "vertebral column"}, {"qid": 300771002, "answer": "yes"}, {"qid": 300725003, "answer": "no"}, {"qid": 300726005, "answer": "yes"}, {"qid": 300774001, "answer": "yes"}, {"qid": 300773003, "answer": "the image shows a close-up view of the cervix of a female patient with cervical cancer"}, {"qid": 300785005, "answer": "no"}, {"qid": 300787001, "answer": "yes"}, {"qid": 300788003, "answer": "a close-up of the abdomen of a 3-month-old infant with a large, distended abdomen, showing a large amount of gas in the abdomen"}, {"qid": 300778005, "answer": "yes"}, {"qid": 300783003, "answer": "brain"}, {"qid": 300777005, "answer": "yes"}, {"qid": 300775001, "answer": "no"}, {"qid": 300776003, "answer": "the image shows a photomicrograph of a section of the brain of a patient with a severe form of cerebral palsy"}, {"qid": 300780005, "answer": "yes"}, {"qid": 300782001, "answer": "yes"}, {"qid": 300397003, "answer": "hematoxylin and eosin"}, {"qid": 300396001, "answer": "no"}, {"qid": 300401004, "answer": "yes"}, {"qid": 300400000, "answer": "the image shows a subarachnoid hemorrhage and hematoma in the right frontal lobe of the brain, which is consistent with a ruptured aneurysm"}, {"qid": 300398002, "answer": "the image shows a section of a human testis with a large number of spermatogonia and spermatocytes in the seminiferous tubules"}, {"qid": 300407005, "answer": "no"}, {"qid": 300405006, "answer": "kidney"}, {"qid": 300393000, "answer": "the image shows a photomicrograph of a pap smear of a cervical cancer cell"}, {"qid": 300410002, "answer": "no"}, {"qid": 300408004, "answer": "yes"}, {"qid": 300404006, "answer": "yes"}, {"qid": 300409001, "answer": "no"}, {"qid": 300409009, "answer": "the image shows a section of a mouse kidney stained with hematoxylin and eosin, showing a large number of mitochondria in the cytoplasm of the renal tubular cells"}, {"qid": 300403004, "answer": "no"}, {"qid": 300406003, "answer": "the image shows a histological section of a human brain stained with hematoxylin and eosin, showing a glioblastoma multiforme"}, {"qid": 300395005, "answer": "no"}, {"qid": 300374004, "answer": "yes"}, {"qid": 300411002, "answer": "a penis"}, {"qid": 300434001, "answer": "a 10-year-old boy with a history of recurrent fever and swelling of the right inguinal area for 2 months the patient was diagnosed with a right inguinal hernia and underwent hernia repair surgery the postoperative pathology revealed a malignant fibrous histiocytoma of the inguinal canal"}, {"qid": 300432002, "answer": "a mass of tissue"}, {"qid": 300433004, "answer": "no"}, {"qid": 300431000, "answer": "this is a gross specimen of a patient with a large, invasive, and aggressive tumor of the right gluteus maximus muscle"}, {"qid": 300320001, "answer": "the image shows a histopathological section of a human breast tumor, which is composed of a mixture of epithelial and stromal cells the epithelial cells are arranged in a ductal pattern, with a few cells showing nuclear atypia and mitotic figures the stromal cells are arranged in a spindle-shaped pattern, with a few cells showing nuclear atypia and mitotic figures"}, {"qid": 300319002, "answer": "yes"}, {"qid": 300318003, "answer": "no"}, {"qid": 300328004, "answer": "the image shows a photomicrograph of a section of a human colonic mucosa from a patient with ulcerative colitis the mucosa is characterized by a thickened epithelium with a prominent lamina propria and a dense infiltrate of lymphocytes and eosinophils"}, {"qid": 300325005, "answer": "no"}, {"qid": 300323006, "answer": "no"}, {"qid": 300317000, "answer": "the image is of a histological section of a human colonic mucosa, stained with hematoxylin and eosin, showing the characteristic features of normal colonic mucosa, including the presence of goblet cells, mucin-secreting cells, and a single layer of columnar epithelium"}, {"qid": 300321001, "answer": "the image shows a histological section of a human breast tumor, stained with hematoxylin and eosin, showing a proliferation of epithelial cells with a high nuclear grade"}, {"qid": 300324002, "answer": "no"}, {"qid": 300326003, "answer": "no"}, {"qid": 300322004, "answer": "the image shows a histological section of a breast tumor with a high-grade malignant epithelial component"}, {"qid": 300329005, "answer": "yes"}, {"qid": 300332006, "answer": "yes"}, {"qid": 300331000, "answer": "the image is of a histological section of a human skin sample"}, {"qid": 300713001, "answer": "the image shows the patient's face, with the lower lip and chin area in close-up"}, {"qid": 300712002, "answer": "yes"}, {"qid": 300721003, "answer": "no"}, {"qid": 300723004, "answer": "a large, irregularly shaped, red mass with a central area of necrosis"}, {"qid": 300709005, "answer": "no"}, {"qid": 300711006, "answer": "yes"}, {"qid": 300714000, "answer": "the image shows a close-up of the lesion on the patient's tongue"}, {"qid": 300722001, "answer": "a 60-year-old man with a history of smoking and alcohol consumption for 40 years, who presented with a 2-month history of dysphagia and odynophagia, and was diagnosed with squamous cell carcinoma of the tongue and lymph node metastasis a biopsy of the tongue was performed, and the patient underwent a total laryngectomy"}, {"qid": 300708002, "answer": "no"}, {"qid": 300719003, "answer": "yes"}, {"qid": 300718004, "answer": "the tongue"}, {"qid": 300720005, "answer": "yes"}, {"qid": 300716006, "answer": "yes"}, {"qid": 300715000, "answer": "the image is a photograph of a patient's lower lip and lower teeth"}, {"qid": 300715008, "answer": "a tooth with a large carious lesion"}, {"qid": 300791005, "answer": "yes"}, {"qid": 300797006, "answer": "no"}, {"qid": 300792000, "answer": "mandible"}, {"qid": 300794002, "answer": "yes"}, {"qid": 300795003, "answer": "no"}, {"qid": 300789004, "answer": "fistula"}, {"qid": 300790005, "answer": "yes"}, {"qid": 300796006, "answer": "yes"}, {"qid": 300801001, "answer": "yes"}, {"qid": 300804001, "answer": "the image shows acute pancreatitis in a patient with a history of alcohol abuse the image shows a large amount of edematous pancreatic tissue with multiple focal areas of hemorrhage and necrosis, which are characteristic of acute pancreatitis"}, {"qid": 300799002, "answer": "no"}, {"qid": 300694003, "answer": "the image shows a low power view of a biopsy of a 55-year-old man with a history of a squamous cell carcinoma of the head and neck, who presented with a mass in the right parotid gland the biopsy shows a moderately differentiated squamous cell carcinoma with a high nuclear grade and a high mitotic index"}, {"qid": 300698002, "answer": "no"}, {"qid": 300705003, "answer": "the image shows a low power view of a biopsy of a breast mass that is composed of a mixture of epithelial and myoepithelial cells with a prominent myoepithelial component the epithelial cells are arranged in a ductal pattern with a few mitoses present the myoepithelial cells are arranged in a spindle-shaped pattern with a prominent cytoplasm and a prominent nucleus"}, {"qid": 300697004, "answer": "yes"}, {"qid": 300699005, "answer": "yes"}, {"qid": 300696002, "answer": "yes"}, {"qid": 300706002, "answer": "no"}, {"qid": 300707002, "answer": "yes"}, {"qid": 300700003, "answer": "the image shows a low power view of a biopsy of the rectal wall of a patient with rectal cancer the tissue is composed of a mixture of epithelial cells and a spindle-shaped cell population that is arranged in a fascicular pattern the epithelial cells are arranged in a tubular pattern and are composed of a single layer of cuboidal cells with a distinct cell membrane the spindle-shaped cells are arranged in fascicles and are composed of a single layer of elongated cells with a distinct cell membrane"}, {"qid": 300702004, "answer": "no"}, {"qid": 300703005, "answer": "no"}, {"qid": 300422001, "answer": "no"}, {"qid": 300414004, "answer": "no"}, {"qid": 300415006, "answer": "yes"}, {"qid": 300418006, "answer": "this is a photograph of a patient's left thigh"}, {"qid": 300424000, "answer": "a large piece of meat"}, {"qid": 300420000, "answer": "a large, irregularly shaped, well-circumscribed, and lobulated mass with a smooth surface and a thin, irregular margin"}, {"qid": 300421001, "answer": "no"}, {"qid": 300427002, "answer": "no"}, {"qid": 300423003, "answer": "a large tumor"}, {"qid": 300429004, "answer": "no"}, {"qid": 300426005, "answer": "yes"}, {"qid": 300428006, "answer": "muscle"}, {"qid": 300419002, "answer": "the image shows a large tumor of the right lung"}, {"qid": 300358000, "answer": "the image shows a photomicrograph of a histopathological section of a human cervical carcinoma, stained with hematoxylin and eosin, showing a moderately differentiated squamous cell carcinoma with nuclear pleomorphism, nuclear atypia, and mitotic figures"}, {"qid": 300365001, "answer": "no"}, {"qid": 300368002, "answer": "no"}, {"qid": 300371003, "answer": "breast"}, {"qid": 300373007, "answer": "yes"}, {"qid": 300372003, "answer": "collagen"}, {"qid": 300372011, "answer": "the image shows a section of the skin of a patient with a history of exposure to asbestos the skin is covered with a thickened epidermis and numerous small, irregularly shaped, hyperplastic keratinocytes are present in the epidermis the epidermis is also covered with numerous small, irregularly shaped, hyperplastic melanocytes the dermis is filled with numerous small, irregularly shaped, hyperplastic fibroblasts and numerous small, irregularly shaped, hyperplastic collagen fibers are present in the dermis"}, {"qid": 300370004, "answer": "no"}, {"qid": 300357005, "answer": "no"}, {"qid": 300356006, "answer": "this is a photomicrograph of a section of a human breast tumor stained with hematoxylin and eosin the tumor cells are arranged in a solid pattern with a few mitotic figures present"}, {"qid": 300367001, "answer": "yes"}, {"qid": 300366004, "answer": "no"}, {"qid": 300362005, "answer": "no"}, {"qid": 300360006, "answer": "nuclear chromatin"}, {"qid": 300361004, "answer": "no"}, {"qid": 300363005, "answer": "yes"}, {"qid": 300359006, "answer": "in a patient with a history of breast cancer"}, {"qid": 300392007, "answer": "yes"}, {"qid": 300839003, "answer": "on the left side of the neck"}, {"qid": 300836003, "answer": "this is a photograph of a patient with extensive burns and severe infection"}, {"qid": 300841003, "answer": "a close-up of a patient's hand with a large tumor on the palmar side of the hand"}, {"qid": 300842004, "answer": "yes"}, {"qid": 300837001, "answer": "yes"}, {"qid": 300837009, "answer": "yes"}, {"qid": 300831000, "answer": "a close-up of a lesion on the right side of the neck"}, {"qid": 300833001, "answer": "no"}, {"qid": 300835002, "answer": "yes"}, {"qid": 300834002, "answer": "a dark brown discoloration of the skin"}, {"qid": 300843006, "answer": "no"}, {"qid": 300829003, "answer": "petechiae"}, {"qid": 300888000, "answer": "the image shows a biopsy of the skin of a patient with acute graft-versus-host disease, which is a complication of bone marrow transplantation"}, {"qid": 300887000, "answer": "the image shows a histological section of the skin of a patient with a severe burn the skin is severely damaged and shows a large amount of necrotic tissue the epidermis is completely separated from the dermis and the dermis is severely damaged, with a large amount of necrotic tissue"}, {"qid": 300897000, "answer": "the image shows a section of the skin of a patient with a history of chronic exposure to the chemical compound 2-methyl-1-propanol, which is a known skin sensitizer and irritant the skin shows a moderate degree of epidermal thickening and hyperplasia, with a few areas of mild acanthosis and hypergranulosis there are also some areas of mild perivascular infiltration of lymphocytes and neutrophils"}, {"qid": 300893000, "answer": "the image shows a section of the skin of a patient with a history of chronic exposure to asbestos the skin shows a characteristic pattern of asbestos-related disease, with a dense, thickened epidermis and a prominent dermal collagen network the epidermis is hyperplastic and shows a marked increase in the number of melanocytes and melanin pigmentation the dermis is also hyperplastic and shows a prominent collagen network, with a thickened basement membrane zone and a prominent dermal papillae the image is stained with hematoxylin and eosin and shows a moderate amount of hemosiderin pigmentation"}, {"qid": 300899000, "answer": "the image shows a histological section of the skin of a patient with a diagnosis of acute graft-versus-host disease after allogenic bone marrow transplantation the skin is characterized by a dense infiltrate of lymphocytes and eosinophils, with a predominance of lymphocytes in the upper dermis"}, {"qid": 300900000, "answer": "the image shows a histological section of the skin of a patient with a diagnosis of acute graft-versus-host disease after allogenic bone marrow transplantation the skin shows a severe inflammatory infiltrate with a predominance of lymphocytes and eosinophils, and a few neutrophils and macrophages"}, {"qid": 300902001, "answer": "no"}, {"qid": 300895006, "answer": "kidney"}, {"qid": 300892000, "answer": "the image shows a histological section of a human prostate gland in which the glandular tissue is composed of small, irregularly shaped glands that are lined by cuboidal epithelium the glands are surrounded by a fibrovascular stroma and are separated by a network of blood vessels"}, {"qid": 300901000, "answer": "the image shows a histological section of a human breast tumor, showing a proliferation of epithelial cells with a high nuclear grade"}, {"qid": 300659001, "answer": "gross specimen"}, {"qid": 300659009, "answer": "this is a gross specimen of a right thigh tumor"}, {"qid": 300656002, "answer": "yes"}, {"qid": 300657000, "answer": "a close-up of the left hind limb of a 10-month-old male domestic pig, showing the extent of the tumour"}, {"qid": 300540000, "answer": "a large tumor of the right kidney"}, {"qid": 300547000, "answer": "a 10-year-old boy with a history of recurrent fever and weight loss for 6 months, who presented with a 2-day history of fever and chills, and was found to have a large, irregular, heterogeneous, and enhancing mass in the right inguinal region, which was biopsied and found to be a malignant lymphoma"}, {"qid": 300548000, "answer": "a pair of tumors"}, {"qid": 300541000, "answer": "a close-up of the head of a 1-year-old boy with a large, ulcerated, fungating mass on the right side of the neck, which was diagnosed as a squamous cell carcinoma of the tongue"}, {"qid": 300539001, "answer": "external view"}, {"qid": 300539009, "answer": "yes"}, {"qid": 300544006, "answer": "no"}, {"qid": 300549002, "answer": "no"}, {"qid": 300546000, "answer": "a large, well-circumscribed, homogeneous mass with a smooth surface and a central area of necrosis"}, {"qid": 300551001, "answer": "yes"}, {"qid": 300551009, "answer": "this is a photograph of the right inguinal region of a 16-year-old male patient who presented with a 2-day history of right inguinal pain and swelling the patient was diagnosed with a right inguinal hernia and underwent hernia repair surgery the photograph shows the hernia sac and the hernia repair mesh"}, {"qid": 300634003, "answer": "rectum"}, {"qid": 300655001, "answer": "no"}, {"qid": 300631002, "answer": "no"}, {"qid": 300639002, "answer": "no"}, {"qid": 300646002, "answer": "yes"}, {"qid": 300647002, "answer": "yes"}, {"qid": 300654002, "answer": "yes"}, {"qid": 300637003, "answer": "liver"}, {"qid": 300641000, "answer": "the image shows squamous metaplasia in the renal pelvis, which is a common finding in the kidney biopsy of patients with chronic kidney disease, particularly those with glomerulonephritis"}, {"qid": 300640000, "answer": "the image shows squamous metaplasia in the renal pelvis, which is a common finding in the kidney of patients with chronic kidney disease, particularly those with chronic glomerulonephritis, and in those with chronic renal allograft rejection"}, {"qid": 300649000, "answer": "the image shows a low power view of a biopsy of a 55-year-old man with a history of a squamous cell carcinoma of the left ear and a history of radiation therapy to the head and neck the biopsy shows a squamous cell carcinoma with a prominent nuclear pleomorphism and a high nuclear grade"}, {"qid": 300652002, "answer": "the image is of a section of the colon of a patient with ulcerative colitis"}, {"qid": 300653004, "answer": "nuclear staining"}, {"qid": 300638000, "answer": "the image shows a histological section of a human cervix with a squamous cell carcinoma"}, {"qid": 300648001, "answer": "yes"}, {"qid": 300099001, "answer": "yes"}, {"qid": 300122003, "answer": "yes"}, {"qid": 300288002, "answer": "the wall of the artery show a circumferential bright pink area of necrosis due to the presence of a large amount of hemosiderin in the necrotic area"}, {"qid": 300273000, "answer": "uterus"}, {"qid": 300148004, "answer": "yes"}, {"qid": 300239000, "answer": "angiogenesis"}, {"qid": 300193001, "answer": "yes"}, {"qid": 300187001, "answer": "high-power view of another region shows a similar pattern of nuclear atypia with prominent nucleoli and hyperchromatic nuclei"}, {"qid": 300130002, "answer": "microscopic view of breast carcinoma illustrates the invasion of breast stroma and fat by tumor cells"}, {"qid": 300250005, "answer": "congenital disorders"}, {"qid": 300259001, "answer": "the image shows a tumor with tightly packed blue cells, which is consistent with a diagnosis of wilms tumor"}, {"qid": 300279005, "answer": "diffuse anaplasia is associated with poor prognosis"}, {"qid": 300080005, "answer": "yes"}, {"qid": 300256002, "answer": "yes"}, {"qid": 300100001, "answer": "atherosclerosis"}, {"qid": 300100009, "answer": "no"}, {"qid": 300118003, "answer": "yes"}, {"qid": 300181001, "answer": "yes"}, {"qid": 300181009, "answer": "no"}, {"qid": 300222001, "answer": "the image shows the right side of the chest wall and the right upper limb, with the right arm and forearm in the foreground the left arm and left upper limb are not visible the image shows the right side of the chest wall and the right upper limb, with the right arm and forearm in the foreground the left arm and left upper limb are not visible"}, {"qid": 300165002, "answer": "yes"}, {"qid": 300209001, "answer": "nucleolus"}, {"qid": 300247001, "answer": "nuclear cytoplasm"}, {"qid": 300212005, "answer": "yes"}, {"qid": 300190007, "answer": "yes"}, {"qid": 300018000, "answer": "alveolar walls"}, {"qid": 300019000, "answer": "yes"}, {"qid": 300045001, "answer": "a Masson trichrome preparation shows the presence of collagen fibers in the dermis and the subcutaneous tissue"}, {"qid": 300001000, "answer": "squamous carcinoma"}, {"qid": 300061005, "answer": "fungi"}, {"qid": 300042002, "answer": "yes"}, {"qid": 300155000, "answer": "diverticulae"}, {"qid": 300191005, "answer": "nuclear crowding"}, {"qid": 300207001, "answer": "yes"}, {"qid": 300172002, "answer": "the liver is enlarged and has a yellowish-brown color"}, {"qid": 300223001, "answer": "tumor"}, {"qid": 300306001, "answer": "nerve"}, {"qid": 300308001, "answer": "bacterial infection"}, {"qid": 300308009, "answer": "left"}, {"qid": 300267001, "answer": "benign"}, {"qid": 300304000, "answer": "lipid droplets"}, {"qid": 300013003, "answer": "no"}, {"qid": 300284006, "answer": "no"}, {"qid": 300081000, "answer": "yes"}, {"qid": 300160007, "answer": "skin"}, {"qid": 300160015, "answer": "yes"}, {"qid": 300112006, "answer": "yes"}, {"qid": 300245001, "answer": "ewing sarcoma is composed of small, round, monotonous nuclei with a single nucleolus and scanty cytoplasm"}, {"qid": 300151004, "answer": "yes"}, {"qid": 300204001, "answer": "teased fiber preparations allow for the visualization of the morphology of the fibers"}, {"qid": 300204009, "answer": "a segment of the optic nerve"}, {"qid": 300241004, "answer": "type 2"}, {"qid": 300050001, "answer": "abscesses are present in the brain"}, {"qid": 300032001, "answer": "yes"}, {"qid": 300052006, "answer": "yes"}, {"qid": 300009005, "answer": "the cleft between tumour cells and the stroma is a clear space that is not present in normal tissue"}, {"qid": 300282005, "answer": "yes"}, {"qid": 300014004, "answer": "apoptosis"}, {"qid": 300225005, "answer": "the affected area on the right shows cells with irregular nuclear contours, nuclear pyknosis, and nuclear fragmentation"}, {"qid": 300225013, "answer": "the viable area is surrounded by a thin layer of non-viable tissue"}, {"qid": 300154004, "answer": "the image shows a single nucleus in a cell with a nuclear membrane that is not clearly visible, and a single nucleolus that is also not clearly visible"}, {"qid": 300214004, "answer": "yes"}, {"qid": 300233006, "answer": "the image shows healed granulomas in the lung tissue of a patient with sarcoidosis"}, {"qid": 300173005, "answer": "yes"}, {"qid": 300226000, "answer": "osseous metaplasia in the center"}, {"qid": 300134004, "answer": "yes"}, {"qid": 300231002, "answer": "yes"}, {"qid": 300231010, "answer": "c, x-ray crystallography and infra-red spectroscopy show the structure of the protein"}, {"qid": 300211005, "answer": "yes"}, {"qid": 300188003, "answer": "yes"}, {"qid": 300210000, "answer": "the liver is compressed and atrophied due to the extensive space-occupying lesion"}, {"qid": 300210008, "answer": "a, b, c, d"}, {"qid": 300011001, "answer": "the peripheral zone shows a dense population of mitotic figures"}, {"qid": 300065001, "answer": "yes"}, {"qid": 300268001, "answer": "pleural fibrosis"}, {"qid": 300252003, "answer": "yes"}, {"qid": 300297007, "answer": "yes"}, {"qid": 300153003, "answer": "giant cell tumor"}, {"qid": 300107005, "answer": "yes"}, {"qid": 300128002, "answer": "yes"}, {"qid": 300236006, "answer": "a and b"}, {"qid": 300236014, "answer": "a, b, and c are the images of the same patient taken at 7th day, 14th day, and 21st day after surgery, respectively"}, {"qid": 300149000, "answer": "skin"}, {"qid": 300126004, "answer": "the plasmid"}, {"qid": 300294000, "answer": "koilocytes"}, {"qid": 300053001, "answer": "yes"}, {"qid": 300254003, "answer": "the image shows micronormoblastic erythropoiesis"}, {"qid": 300307005, "answer": "the deformation of the red cell membrane is caused by the presence of a protein called spectrin, which is a major component of the red cell membrane fig 10 10"}, {"qid": 300307013, "answer": "splenectomy"}, {"qid": 300057001, "answer": "yes"}, {"qid": 300248002, "answer": "yes"}, {"qid": 300206000, "answer": "two"}, {"qid": 300175000, "answer": "the media and adventitia are filled with blood vessels"}, {"qid": 300176002, "answer": "no"}, {"qid": 300088000, "answer": "the image shows a section of a mouse kidney with a large number of red blood cells in the renal cortex"}, {"qid": 300156004, "answer": "no"}, {"qid": 300157002, "answer": "yes"}, {"qid": 300063002, "answer": "no"}, {"qid": 300062003, "answer": "a"}, {"qid": 300069001, "answer": "a and b"}, {"qid": 300007004, "answer": "the epidermis"}, {"qid": 300028005, "answer": "yes"}, {"qid": 300220007, "answer": "the line of demarcation between the infarcted and normal bowel is marked by a layer of inflammatory cells"}, {"qid": 300182004, "answer": "the stomach"}, {"qid": 300182012, "answer": "the corresponding area show segment of thickened wall with narrow lumen which is better appreciated in cross section while intervening areas of the bowel are uninvolved or skipped"}, {"qid": 300197005, "answer": "1"}, {"qid": 300197013, "answer": "a, b, c microscopy of intestine show a, b, c a, b, c a, b, c a, b, c a, b, c a, b, c a, b, c a, b, c a, b, c a, b, c a, b, c a, b, c a, b, c a, b, c a, b, c a, b, c a, b, c a, b, c a, b, c a, b, c a, b, c a, b, c a, b, c a, b, c a, b, c a, b, c a, b, c a, b, c a, b, c a, b, c a, b, c a, b, c a, b, c a, b, c a, b, c a, b, c a, b, c a, b, c a, b, c a, b, c a, b, c a, b, c a, b, c a, b, c a, b, c a, b, c a, b, c a, b, c a, b, c a, b, c a, b, c a, b, c a, b, c a, b, c a, b, c a, b, c a, b, c a,"}, {"qid": 300199003, "answer": "yes"}, {"qid": 300183003, "answer": "the reticulin framework"}, {"qid": 300123001, "answer": "3"}, {"qid": 300123009, "answer": "yes"}, {"qid": 300246003, "answer": "the image shows a histological section of the skin of a patient with psoriasis vulgaris the skin is covered by a thickened epidermis with numerous keratinocytes in the upper layers of the epidermis the epidermis is covered by a layer of scale, which is composed of keratin and other substances"}, {"qid": 300278001, "answer": "capillary walls are diffusely thickened due to endothelial hyperplasia"}, {"qid": 300060000, "answer": "thyroidisation"}, {"qid": 300060008, "answer": "a periglomerular fibrosis is shown in the image on the left, which is a hematoxylin and eosin stain of a kidney biopsy from a patient with focal segmental glomerulosclerosis the image on the right is a hematoxylin and eosin stain of a kidney biopsy from a patient with minimal change disease"}, {"qid": 300023001, "answer": "the vascular changes in the tumor are characterized by the presence of numerous dilated and tortuous blood vessels, which are surrounded by a thick layer of endothelial cells fig 1"}, {"qid": 300059001, "answer": "the rest of the kidney is not visible in this image"}, {"qid": 300059009, "answer": "the sectioned surface of the prostate gland is shown"}, {"qid": 300285000, "answer": "the number of layers of epithelium in the image is 3"}, {"qid": 300077001, "answer": "yes"}, {"qid": 300287003, "answer": "yes"}, {"qid": 300076003, "answer": "yes"}, {"qid": 300242000, "answer": "a"}, {"qid": 300116000, "answer": "the image shows presence of numerous arthrospores and hyphae"}, {"qid": 300169004, "answer": "the basal layer shows a normal epidermal structure with a compact stratum corneum and a well-defined basal cell layer"}, {"qid": 300218002, "answer": "yes"}, {"qid": 300170003, "answer": "the trabecular bone forming the marrow space shows trabeculae"}, {"qid": 300105001, "answer": "the process begins as a single cell"}, {"qid": 300105009, "answer": "yes"}, {"qid": 300105017, "answer": "yes"}, {"qid": 300106006, "answer": "yes"}, {"qid": 300092006, "answer": "yes"}, {"qid": 300127006, "answer": "yes"}, {"qid": 300036007, "answer": "yes"}, {"qid": 300024001, "answer": "the tumour shows a high-grade proliferation of the epithelial cells with a high nuclear grade and a high mitotic index"}, {"qid": 300012004, "answer": "psammoma bodies are small, round, well-defined, homogeneous, and hyperdense lesions that are composed of a mixture of mucin and collagen fig 1"}, {"qid": 300066004, "answer": "the tumor"}, {"qid": 300475001, "answer": "tumor"}, {"qid": 300476000, "answer": "no"}, {"qid": 300476008, "answer": "abdomen"}, {"qid": 300477005, "answer": "intestinal duplication"}, {"qid": 300478002, "answer": "yes"}, {"qid": 300478010, "answer": "glass tube"}, {"qid": 300480000, "answer": "the psoas muscle is a large ovoid muscle located in the abdominal wall, which is covered by a thin layer of fat and connective tissue."}, {"qid": 300480008, "answer": "yes"}, {"qid": 300480016, "answer": "a large mass of heterogeneous tissue"}, {"qid": 300481002, "answer": "the image shows a large, well-circumscribed, solid mass with a smooth surface and a well-defined margin"}, {"qid": 300481010, "answer": "yes"}, {"qid": 300479001, "answer": "cut surface of a nodular tumor"}, {"qid": 300479009, "answer": "a large mass of the right hemipelvis"}, {"qid": 300479017, "answer": "the cut surface of the tumor is yellow and white, which is typical of a sarcoma"}, {"qid": 300482003, "answer": "yes"}, {"qid": 300482011, "answer": "abdomen"}, {"qid": 300483004, "answer": "yes"}, {"qid": 300558004, "answer": "no"}, {"qid": 300558012, "answer": "a blood smear"}, {"qid": 300855002, "answer": "no"}, {"qid": 300844003, "answer": "yes"}, {"qid": 300847001, "answer": "1"}, {"qid": 300847009, "answer": "yes"}, {"qid": 300849003, "answer": "a baby"}, {"qid": 300845004, "answer": "yes"}, {"qid": 300857001, "answer": "yes"}, {"qid": 300858002, "answer": "yes"}, {"qid": 300848002, "answer": "this is the best photo to illustrate this case externally"}, {"qid": 300852000, "answer": "a 3-month-old male twin with conjoined twins"}, {"qid": 300851003, "answer": "the image shows a large, tumor-like mass on the face of a child"}, {"qid": 300850004, "answer": "yes"}, {"qid": 300984005, "answer": "no"}, {"qid": 300986000, "answer": "the image shows a photomicrograph of a histologic section of a human colonic mucosa from a patient with ulcerative colitis the mucosa is characterized by a thickened epithelium with a prominent lamina propria and a prominent submucosa, which is composed of a dense collection of lymphocytes and eosinophils"}, {"qid": 300553001, "answer": "yes"}, {"qid": 300555000, "answer": "a patient with severe burns and a large facial laceration"}, {"qid": 300496005, "answer": "no"}, {"qid": 300610000, "answer": "the image shows a section of the skin of a patient with a history of exposure to a chemical agent, showing a dense infiltrate of lymphocytes and neutrophils in the dermis, with a few eosinophils and macrophages"}, {"qid": 300607000, "answer": "no"}, {"qid": 300607008, "answer": "kidney"}, {"qid": 300609004, "answer": "the image shows a low power view of a biopsy of a breast mass in a 45-year-old woman with a history of breast cancer the tissue is composed of a mixture of epithelial and stromal elements, with a predominance of epithelial cells the epithelial cells are arranged in a ductal pattern, with a few cells showing nuclear atypia and mitotic figures the stromal cells are arranged in a hyalinized background, with a few cells showing nuclear atypia and mitotic figures"}, {"qid": 300609012, "answer": "yes"}, {"qid": 300608003, "answer": "yes"}, {"qid": 300608011, "answer": "the image shows a histological section of a breast tumor with a high-grade ductal carcinoma in situ"}, {"qid": 300559006, "answer": "the area in the image is the area of the heart"}, {"qid": 300560006, "answer": "the area of the heart"}, {"qid": 300491006, "answer": "kidney"}, {"qid": 300494006, "answer": "the image shows a section of the left internal carotid artery in a 60-year-old male with a history of hypertension and smoking the artery is filled with atherosclerotic plaque, which is composed of lipid-rich fibrous tissue and smooth muscle cells the plaque is covered by a layer of smooth muscle cells, which is a common feature of atherosclerosis the artery is also filled with atherosclerotic plaque in the distal portion of the internal carotid artery"}, {"qid": 300494014, "answer": "the image shows the right common carotid artery and its branches"}, {"qid": 300492006, "answer": "the lumen of the arteriole is filled with a dark material that is not present in the arteriole of the control animal fig 2"}, {"qid": 300493001, "answer": "yes"}, {"qid": 300493009, "answer": "the image shows the ventral surface of a male spider mating with a female spider the male's abdomen is shown in the upper part of the image the female's abdomen is shown in the lower part of the image the male's genitalia are shown in the center of the image the female's genitalia are not visible in this image"}, {"qid": 300484006, "answer": "the cytoplasm of the cells is filled with numerous small, membrane-bound vesicles, which are scattered throughout the cytoplasm fig 1b"}, {"qid": 300484014, "answer": "the cytoplasm of the cell is filled with numerous small, round, membrane-bound vesicles, which are scattered throughout the cytoplasm fig 10"}, {"qid": 300495006, "answer": "the outer layer of the nucleus"}, {"qid": 300495014, "answer": "the image shows a section of a mitochondrion from a plant cell, stained with toluidine blue, which is a dye that stains the matrix of the mitochondrion."}, {"qid": 300490006, "answer": "yes"}, {"qid": 300489003, "answer": "no"}, {"qid": 300489011, "answer": "the image shows a section of a mouse kidney with a high magnification of a glomerulus in the renal cortex the glomerulus is surrounded by a basement membrane and is composed of a tuft of capillary loops and a central sinus the sinus is lined by a single layer of podocytes, which are visible as small, round, dark cells the podocytes are in contact with the basement membrane and are separated by a narrow space, which is called the podosome the podosome is a specialized structure that is involved in the formation of the glomerular filtration barrier"}, {"qid": 300488007, "answer": "yes"}, {"qid": 300488015, "answer": "nucleus"}, {"qid": 300486007, "answer": "the image shows a section of a mouse kidney with a high magnification of a glomerulus"}, {"qid": 300486015, "answer": "nuclear membrane"}, {"qid": 300487006, "answer": "the image is of a scanning electron micrograph of a section of a mature leaf of the plant species, cucurbita pepo, commonly known as pumpkin"}, {"qid": 300485003, "answer": "the image shows a transmission electron micrograph of a bacterial cell"}, {"qid": 300882003, "answer": "a mass"}, {"qid": 300886003, "answer": "a large mass of the left ventricle"}, {"qid": 300862000, "answer": "a close up of a piece of meat"}, {"qid": 300862008, "answer": "no"}, {"qid": 300884001, "answer": "a large, irregularly shaped, well-defined mass of tissue with a smooth surface and a thin, fibrous capsule"}, {"qid": 300883000, "answer": "a close-up of the tongue"}, {"qid": 300880000, "answer": "a 12-lead ecg tracing with the leads attached to the patient's chest"}, {"qid": 300881000, "answer": "a large mass of the right thigh"}, {"qid": 300870000, "answer": "a 10 cm long, 2 cm wide, 1 cm thick, and 100 g mass of the tumor"}, {"qid": 300868000, "answer": "a 3-cm-long, 1-cm-wide, and 1-cm-deep, well-circumscribed, and homogeneous, yellowish-white, and slightly firm mass was found in the right breast"}, {"qid": 300868008, "answer": "the image shows a close-up view of the right femoral artery and vein in a cadaveric specimen"}, {"qid": 300869007, "answer": "the image is a photograph of a section of the left femur of a 10-year-old male, showing the bone marrow cavity filled with a large amount of fat"}, {"qid": 300872006, "answer": "the image shows the right femur of a 10-year-old male dog with a severe osteosarcoma of the distal femur"}, {"qid": 300873007, "answer": "a large mass of tissue"}, {"qid": 300865007, "answer": "yes"}, {"qid": 300864003, "answer": "no"}, {"qid": 300878002, "answer": "a large mass of the right upper extremity"}, {"qid": 300875004, "answer": "this is a photograph of a patient's right hand, showing the skin and underlying tissue after a severe burn injury"}, {"qid": 300879006, "answer": "the image is a photograph of a specimen of the human tongue"}, {"qid": 300876006, "answer": "the image is a photograph of a section of the left forearm of a 3-year-old boy who had been bitten by a pit viper the photograph shows the subcutaneous tissue and the underlying muscles of the forearm the image is taken from the book \"pit viper bites\" by john hodges, published by the american society of snake enthusiasts, 2003"}, {"qid": 300867006, "answer": "this is a photograph of a patient with a large, well-circumscribed, and lobulated mass in the right upper quadrant of the abdomen"}, {"qid": 300874003, "answer": "muscle"}, {"qid": 300866003, "answer": "the image shows a close-up of the right femoral artery and vein of a 10-year-old boy who had a femoral arteriovenous fistula for hemodialysis"}, {"qid": 300871003, "answer": "meat"}, {"qid": 300971003, "answer": "the image shows a section of a human breast tissue stained with hematoxylin and eosin, showing a moderate amount of fibrosis and a few scattered tumor cells"}, {"qid": 300972003, "answer": "the image shows a histological section of a human colonic mucosa from a patient with ulcerative colitis the mucosa is characterized by a thickened epithelium with a prominent lamina propria and a dense infiltrate of lymphocytes and eosinophils"}, {"qid": 300972011, "answer": "the image shows a histological section of a human cervix with a biopsy taken from the cervical canal, showing a proliferation of epithelial cells with a characteristic \"snow-storm\" appearance"}, {"qid": 300970007, "answer": "the image shows a histological section of a breast tumor with a high-grade ductal carcinoma in situ"}, {"qid": 300976007, "answer": "the image shows a histopathological section of a human breast tumor, which is characterized by a high mitotic index and a high nuclear grade"}, {"qid": 300979007, "answer": "yes"}, {"qid": 300978000, "answer": "the image shows a histological section of the skin of a patient with a severe burn, showing the characteristic features of full-thickness burns, including necrosis, ulceration, and epidermal sloughing"}, {"qid": 300978008, "answer": "yes"}, {"qid": 300981001, "answer": "no"}, {"qid": 300977001, "answer": "no"}, {"qid": 300973001, "answer": "yes"}, {"qid": 300973009, "answer": "breast"}, {"qid": 300969005, "answer": "yes"}, {"qid": 300964001, "answer": "no"}, {"qid": 300964009, "answer": "the image is of a section of a human breast tumor stained with hematoxylin and eosin the tumor is composed of a mixture of epithelial and myoepithelial cells the epithelial cells are arranged in a ductal pattern and are positive for cytokeratin the myoepithelial cells are arranged in a spindle-shaped pattern and are positive for smooth muscle actin"}, {"qid": 300965005, "answer": "no"}, {"qid": 300963001, "answer": "no"}, {"qid": 300980001, "answer": "the image shows a thrombus in a leg vein, which is a blood clot that forms in a vein"}, {"qid": 300980009, "answer": "yes"}, {"qid": 300974004, "answer": "no"}, {"qid": 300983000, "answer": "the image shows a histopathological section of a human colonic mucosa from a patient with ulcerative colitis the mucosa is characterized by a thickened epithelium with a prominent lamina propria and a dense infiltrate of lymphocytes and eosinophils"}, {"qid": 300982000, "answer": "the image shows a histological section of a human penis with a large, ulcerated, and necrotic mass in the glans penis"}, {"qid": 300982008, "answer": "yes"}, {"qid": 300966004, "answer": "no"}, {"qid": 300967004, "answer": "no"}, {"qid": 300968000, "answer": "the image shows a section of the skin of a patient with a history of exposure to the chemical, benzene, which is a known carcinogen and a known cause of acute myeloid leukemia"}, {"qid": 300968008, "answer": "no"}, {"qid": 300975004, "answer": "no"}, {"qid": 300987000, "answer": "the image shows a section of a breast tumor stained with a monoclonal antibody against the protein ki-67, which is a marker of cell proliferation the tumor cells are positive for ki-67, indicating that they are actively proliferating"}, {"qid": 300987008, "answer": "no"}, {"qid": 300987016, "answer": "nuclear staining"}, {"qid": 300988006, "answer": "yes"}, {"qid": 300988014, "answer": "rickettsia rickettsii"}, {"qid": 300989004, "answer": "rocky mountain spotted fever"}, {"qid": 300989012, "answer": "no"}, {"qid": 300861002, "answer": "no"}, {"qid": 300861010, "answer": "no"}, {"qid": 300861018, "answer": "x-ray postmort dissection arteries lesions"}, {"qid": 300860007, "answer": "coronary angiogram"}, {"qid": 300859002, "answer": "no"}, {"qid": 300859010, "answer": "coronary artery"}, {"qid": 300513006, "answer": "embryo-fetus"}, {"qid": 300557007, "answer": "nuclear inclusion"}, {"qid": 300439005, "answer": "the image shows two images of the same mouse brain section, one of which has been stained with a fluorescent dye to highlight the myelinated fibers of the cerebral cortex the other image has been stained with a different dye to highlight the nuclei of the neurons in the cortex"}, {"qid": 300444001, "answer": "no"}, {"qid": 300457001, "answer": "yes"}, {"qid": 300451001, "answer": "no"}, {"qid": 300449001, "answer": "yes"}, {"qid": 300453001, "answer": "yes"}, {"qid": 300456001, "answer": "adrenal"}, {"qid": 300442001, "answer": "yes"}, {"qid": 300448001, "answer": "yes"}, {"qid": 300440001, "answer": "no"}, {"qid": 300443001, "answer": "no"}, {"qid": 300455001, "answer": "yes"}, {"qid": 300445001, "answer": "yes"}, {"qid": 300450001, "answer": "no"}, {"qid": 300447002, "answer": "the image shows the surgical specimen of the right foot of the patient"}, {"qid": 300447010, "answer": "the image shows the surgical specimen of the right breast tumor"}, {"qid": 300454007, "answer": "yes"}, {"qid": 300452000, "answer": "a photograph of a specimen of the genus ctenophora"}, {"qid": 300452008, "answer": "no"}, {"qid": 300441000, "answer": "a specimen of the tumor"}, {"qid": 300441008, "answer": "no"}, {"qid": 300461000, "answer": "a close-up of the right knee joint, showing the extensive soft tissue swelling and the bone destruction"}, {"qid": 300461008, "answer": "yes"}, {"qid": 300461016, "answer": "tumor"}, {"qid": 300461024, "answer": "squamous cell carcinoma"}, {"qid": 300459003, "answer": "yes"}, {"qid": 300437002, "answer": "10"}, {"qid": 300437010, "answer": "tumor"}, {"qid": 300438000, "answer": "a 3-d reconstruction of the right foot of a 10-year-old boy with a congenital clubfoot the image shows the medial and lateral columns of the foot, the medial longitudinal arch, and the lateral longitudinal arch"}, {"qid": 300438008, "answer": "yes"}, {"qid": 300460004, "answer": "yes"}, {"qid": 300460012, "answer": "human"}, {"qid": 300458004, "answer": "a 10 cm x 8 cm x 5 cm mass of the right gluteus maximus muscle"}, {"qid": 300458012, "answer": "yes"}, {"qid": 300458020, "answer": "the image"}, {"qid": 300564001, "answer": "no"}, {"qid": 300562001, "answer": "no"}, {"qid": 300563001, "answer": "the image shows a histologic section of the adrenal gland of a patient with polyarteritis nodosa, a systemic vasculitis that affects small and medium-sized arteries, including those of the adrenal gland the adrenal gland is enlarged and shows a nodular architecture with numerous small vessels that are dilated and tortuous, consistent with vasculitis"}, {"qid": 300576000, "answer": "the image shows a histological section of a human breast tumor, which is composed of a mixture of epithelial and stromal cells, with a predominance of epithelial cells"}, {"qid": 300580000, "answer": "the image shows a histological section of a breast tumor with a high-grade malignant epithelial component and a high-grade malignant stromal component"}, {"qid": 300572000, "answer": "the image shows a histological section of a human prostate gland, stained with hematoxylin and eosin, showing a proliferation of glandular epithelium with a characteristic \"salt and pepper\" appearance"}, {"qid": 300573000, "answer": "the image shows a histological section of a prostate gland from a patient with prostate cancer the gland is composed of small, irregularly shaped glands with a high nuclear grade and a high mitotic index the glands are surrounded by a fibrotic stroma with a few small blood vessels"}, {"qid": 300566000, "answer": "the image shows a section of a human breast tumor stained with hematoxylin and eosin the tumor is composed of a mixture of epithelial and stromal cells the epithelial cells are arranged in a ductal pattern and are positive for estrogen receptor the stromal cells are positive for vimentin and negative for estrogen receptor"}, {"qid": 300581000, "answer": "the image shows a histologic section of the skin of a patient with a diagnosis of acute graft-versus-host disease the section shows a dense infiltrate of lymphocytes and histiocytes in the dermis and subcutaneous tissue"}, {"qid": 300561000, "answer": "the image shows a histological section of a prostate gland from a patient with prostate cancer the gland is composed of small, irregularly shaped glands with a high nuclear grade and a high mitotic index"}, {"qid": 300567000, "answer": "the image shows a photomicrograph of a section of the liver of a patient with hepatitis c virus hcv infection the liver tissue is characterized by a high number of small, round, and irregularly shaped cells with a high nuclear-to-cytoplasmic ratio the cells are arranged in a haphazard pattern, with no clear architecture"}, {"qid": 300565000, "answer": "the image shows a photomicrograph of a histopathological section of a human breast tumor, stained with hematoxylin and eosin, showing a proliferation of epithelial cells with irregular nuclear contours, nuclear pleomorphism, and mitotic figures"}, {"qid": 300575000, "answer": "tissue"}, {"qid": 300575008, "answer": "yes"}, {"qid": 300575016, "answer": "the image shows a histological section of a human prostate gland with a high-grade prostatic intraepithelial neoplasia pien with a high-grade prostatic adenocarcinoma in the periphery of the gland"}, {"qid": 300577006, "answer": "yes"}, {"qid": 300577014, "answer": "the image shows a histological section of a breast tumor with a high-grade ductal carcinoma in situ"}, {"qid": 300574005, "answer": "no"}, {"qid": 300574013, "answer": "yes"}, {"qid": 300571001, "answer": "yes"}, {"qid": 300571009, "answer": "the image shows a section of a human breast tumor stained with hematoxylin and eosin the tumor is composed of a mixture of epithelial and stromal cells the epithelial cells are arranged in a ductal pattern and are positive for estrogen receptor the stromal cells are positive for vimentin and negative for estrogen receptor"}, {"qid": 300578001, "answer": "the image shows a histological section of a biopsy of the right breast of a 45-year-old woman with invasive ductal carcinoma of the breast the section shows a moderately differentiated invasive ductal carcinoma with a moderate amount of tumor necrosis and a moderate amount of lymphocytic infiltration"}, {"qid": 300578009, "answer": "no"}, {"qid": 300579000, "answer": "the image shows a histological section of a human prostate gland with a high-grade prostatic intraepithelial neoplasia"}, {"qid": 300579008, "answer": "no"}, {"qid": 300582003, "answer": "nuclear pleomorphism"}, {"qid": 300582011, "answer": "nuclear pleomorphism"}, {"qid": 300570006, "answer": "no"}, {"qid": 300570014, "answer": "the image shows a histological section of a prostate gland from a patient with prostate cancer the tumor cells are arranged in a glandular pattern with a prominent nucleus and a scanty cytoplasm the tumor cells are surrounded by a fibrous stroma"}, {"qid": 300568007, "answer": "no"}, {"qid": 300568015, "answer": "papillary carcinoma"}, {"qid": 300620001, "answer": "yes"}, {"qid": 300617001, "answer": "yes"}, {"qid": 300617009, "answer": "a 50-year-old man with a history of chronic myeloid leukemia and a history of radiation therapy for a brain tumor 10 years earlier the patient developed a painful, ulcerated lesion on the dorsum of his right foot, which was biopsied and found to be a squamous cell carcinoma"}, {"qid": 300614006, "answer": "a burned foot"}, {"qid": 300611003, "answer": "a baby with conjoined twins"}, {"qid": 300611011, "answer": "no"}, {"qid": 300611019, "answer": "fingers"}, {"qid": 300613002, "answer": "no"}, {"qid": 300613010, "answer": "the image shows the tip of a needle being inserted into the lesion"}, {"qid": 300623006, "answer": "yes"}, {"qid": 300627004, "answer": "yes"}, {"qid": 300630001, "answer": "a child with severe burns"}, {"qid": 300626000, "answer": "a baby's foot"}, {"qid": 300626008, "answer": "no"}, {"qid": 300624005, "answer": "a foot"}, {"qid": 300615003, "answer": "a normal foot"}, {"qid": 300615011, "answer": "a black bandage"}, {"qid": 300618007, "answer": "yes"}, {"qid": 300621005, "answer": "yes"}, {"qid": 300621013, "answer": "a hand"}, {"qid": 300612006, "answer": "yes"}, {"qid": 300616002, "answer": "no"}, {"qid": 300616010, "answer": "hand"}, {"qid": 300619007, "answer": "a hand"}, {"qid": 300622007, "answer": "hand"}, {"qid": 300629001, "answer": "yes"}, {"qid": 300628001, "answer": "no"}, {"qid": 300628009, "answer": "a black square"}, {"qid": 300628017, "answer": "this is a very good example of focal necrotizing lesions in the distal portion of the digit associated with endocarditis"}, {"qid": 300990007, "answer": "no"}, {"qid": 300604000, "answer": "a close-up of the right foot of a 12-year-old boy with a large, soft tissue mass in the right foot"}, {"qid": 300584000, "answer": "a close-up of the vulva"}, {"qid": 300586000, "answer": "a large mass of the right breast"}, {"qid": 300586008, "answer": "no"}, {"qid": 300590004, "answer": "no"}, {"qid": 300590012, "answer": "a mass of the cervix"}, {"qid": 300605007, "answer": "no"}, {"qid": 300600003, "answer": "yes"}, {"qid": 300600011, "answer": "yes"}, {"qid": 300595002, "answer": "yes"}, {"qid": 300595010, "answer": "yes"}, {"qid": 300596002, "answer": "no"}, {"qid": 300596010, "answer": "yes"}, {"qid": 300591002, "answer": "no"}, {"qid": 300591010, "answer": "a large tumor"}, {"qid": 300601006, "answer": "no"}, {"qid": 300587001, "answer": "yes"}, {"qid": 300587009, "answer": "tumor"}, {"qid": 300603001, "answer": "a large, irregularly shaped, dark red mass with a rough surface and a central cavity"}, {"qid": 300603009, "answer": "human"}, {"qid": 300598004, "answer": "the image shows a close-up view of the vulva, with the labia majora and labia minora visible"}, {"qid": 300597000, "answer": "no"}, {"qid": 300597008, "answer": "the mass is a heterogeneous, lobulated, and well-circumscribed tumor with a smooth surface"}, {"qid": 300597016, "answer": "a mass of the right breast"}, {"qid": 300588001, "answer": "yes"}, {"qid": 300588009, "answer": "human"}, {"qid": 300599005, "answer": "yes"}, {"qid": 300599013, "answer": "a large tumor"}, {"qid": 300589005, "answer": "yes"}, {"qid": 300589013, "answer": "the image is not diagnostic of a hernia"}, {"qid": 300585003, "answer": "a large tumor of the right buttock"}, {"qid": 300585011, "answer": "no"}, {"qid": 300593003, "answer": "a mass of tissue"}, {"qid": 300593011, "answer": "the excellent uterus in and thus illustrates the very large size of the ovarian tumor"}, {"qid": 300594002, "answer": "a large tumor"}, {"qid": 300594010, "answer": "a tumor"}, {"qid": 300462006, "answer": "breast"}, {"qid": 300472006, "answer": "breast"}, {"qid": 300474006, "answer": "cervix"}, {"qid": 300473006, "answer": "breast"}, {"qid": 300467006, "answer": "breast"}, {"qid": 300468006, "answer": "breast"}, {"qid": 300465006, "answer": "the image shows a section of the skin of a patient with a history of chronic exposure to asbestos the histological features of the skin are consistent with asbestos-related disease, including the presence of asbestos bodies and fibers, as well as a prominent perivascular lymphocytic infiltrate"}, {"qid": 300466007, "answer": "the image shows a section of a mouse skin biopsy from a mouse that was treated with a drug that causes a specific immune response to the drug the skin is stained with hematoxylin and eosin and shows a dense infiltrate of lymphocytes and macrophages in the dermis"}, {"qid": 300464007, "answer": "yes"}, {"qid": 300471000, "answer": "the image shows a histological section of a breast tumor with a high-grade ductal carcinoma in situ"}, {"qid": 300471008, "answer": "no"}, {"qid": 300469000, "answer": "the image shows a histological section of a biopsy of the skin of a patient with acute graft-versus-host disease after bone marrow transplantation the section shows a dense infiltrate of lymphocytes and histiocytes in the dermis, with a few eosinophils and neutrophils"}, {"qid": 300469008, "answer": "yes"}, {"qid": 300470000, "answer": "the image shows a low power view of a biopsy of a breast mass in a 45-year-old woman with a history of breast cancer the tissue is composed of a mixture of small, uniform, round cells with a scanty cytoplasm and a prominent nucleus with a prominent nucleolus the cells are arranged in a haphazard pattern with no clear architecture the cells are arranged in a haphazard pattern with no clear architecture"}, {"qid": 300470008, "answer": "no"}, {"qid": 300470016, "answer": "the image shows a histological section of a breast tumor with a high-grade ductal carcinoma in situ"}, {"qid": 300463007, "answer": "no"}, {"qid": 300463015, "answer": "the image shows a histological section of a breast tumor with a high-grade ductal carcinoma in situ"}, {"qid": 300556007, "answer": "the image shows a high-power view of a lung biopsy specimen from a patient with pulmonary alveolar proteinosis the alveolar spaces are filled with a mixture of macrophages and hyaline membranes, which are composed of lipid droplets and proteinaceous material"}, {"qid": 300505007, "answer": "a large tumor of the right breast"}, {"qid": 300503007, "answer": "a dead animal"}, {"qid": 300504007, "answer": "rat poison"}, {"qid": 300510005, "answer": "no"}, {"qid": 300509005, "answer": "no"}, {"qid": 300498005, "answer": "no"}, {"qid": 300511005, "answer": "no"}, {"qid": 300508004, "answer": "no"}, {"qid": 300500004, "answer": "no"}, {"qid": 300499004, "answer": "no"}, {"qid": 300502004, "answer": "no"}, {"qid": 300497004, "answer": "yes"}, {"qid": 300506004, "answer": "no"}, {"qid": 300501004, "answer": "no"}, {"qid": 300512004, "answer": "no"}, {"qid": 300507004, "answer": "yes"}, {"qid": 300751004, "answer": "no"}, {"qid": 300727004, "answer": "yes"}, {"qid": 300732001, "answer": "yes"}, {"qid": 300731001, "answer": "no"}, {"qid": 300733002, "answer": "no"}, {"qid": 300728002, "answer": "no"}, {"qid": 300734002, "answer": "no"}, {"qid": 300736002, "answer": "yes"}, {"qid": 300738002, "answer": "yes"}, {"qid": 300737002, "answer": "no"}, {"qid": 300746002, "answer": "no"}, {"qid": 300742002, "answer": "no"}, {"qid": 300747002, "answer": "no"}, {"qid": 300750002, "answer": "yes"}, {"qid": 300749002, "answer": "no"}, {"qid": 300749010, "answer": "no"}, {"qid": 300749018, "answer": "nuclear pleomorphism"}, {"qid": 300730006, "answer": "the image shows a histological section of a human prostate gland, stained with hematoxylin and eosin, showing a proliferation of glandular epithelium with a characteristic \"honeycomb\" pattern"}, {"qid": 300730014, "answer": "the image shows a histological section of a human prostate gland with a high-grade prostatic intraepithelial neoplasia pien with a high-grade prostatic adenocarcinoma in the periphery of the tumor"}, {"qid": 300729006, "answer": "the image shows a histological section of the skin of a patient with acute graft-versus-host disease the skin is characterized by a dense infiltrate of lymphocytes and eosinophils, with a predominance of lymphocytes"}, {"qid": 300729014, "answer": "yes"}, {"qid": 300735003, "answer": "the image shows a section of a female reproductive tract of a female rat infected with the parasite trichinella spiralis"}, {"qid": 300735011, "answer": "yes"}, {"qid": 300740005, "answer": "no"}, {"qid": 300740013, "answer": "the image shows a histological section of a prostate gland from a patient with prostate cancer the gland is composed of small, irregularly shaped glands that are arranged in a haphazard manner, with a few larger glands present in the periphery of the image the glands are lined by a single layer of cuboidal cells with a prominent nucleus and a few mitotic figures are present in the cytoplasm"}, {"qid": 300744007, "answer": "yes"}, {"qid": 300743001, "answer": "yes"}, {"qid": 300743009, "answer": "nuclear pleomorphism"}, {"qid": 300743017, "answer": "nuclear pleomorphism"}, {"qid": 300741006, "answer": "the image shows a histological section of a human colonic mucosa from a patient with ulcerative colitis the mucosa is characterized by a thickened epithelium with a prominent lamina propria and a dense infiltrate of lymphocytes and eosinophils"}, {"qid": 300741014, "answer": "yes"}, {"qid": 300739004, "answer": "yes"}, {"qid": 300739012, "answer": "yes"}, {"qid": 300748004, "answer": "the image shows a histological section of the skin of a patient with a severe form of epidermolysis bullosa simplex, a genetic disorder characterized by fragility of the skin and mucous membranes, leading to blistering and skin necrosis"}, {"qid": 300748012, "answer": "yes"}, {"qid": 300745000, "answer": "the image shows a histological section of a human cervix with a squamous cell carcinoma"}, {"qid": 300745008, "answer": "yes"}, {"qid": 300745016, "answer": "nuclear chromatin"}, {"qid": 300381005, "answer": "no"}, {"qid": 300380000, "answer": "the image shows the posterior aspect of the left scapula"}, {"qid": 300380008, "answer": "no"}, {"qid": 300383003, "answer": "the patient's head"}, {"qid": 300379001, "answer": "yes"}, {"qid": 300382005, "answer": "yes"}, {"qid": 300391001, "answer": "yes"}, {"qid": 300390002, "answer": "yes"}, {"qid": 300390010, "answer": "blood"}, {"qid": 300385007, "answer": "the image shows a surgical specimen of a large, well-circumscribed, and invasive tumor of the right parotid gland"}, {"qid": 300388002, "answer": "yes"}, {"qid": 300388010, "answer": "the image"}, {"qid": 300384004, "answer": "a newborn baby with a large head, a large tongue, and a large, thick, and wrinkled skin"}, {"qid": 300384012, "answer": "a newborn baby with a large tumor on the right side of the neck"}, {"qid": 300389000, "answer": "a large, irregularly shaped, multilobulated, and ulcerated mass with a central necrotic area"}, {"qid": 300389008, "answer": "no"}, {"qid": 300377005, "answer": "no"}, {"qid": 300387003, "answer": "a mass of tissue"}, {"qid": 300386003, "answer": "the patient's face is covered with a thick, scaly rash"}, {"qid": 300386011, "answer": "the patient's face is covered with a thick, scaly rash"}, {"qid": 300436005, "answer": "yes"}, {"qid": 300691005, "answer": "no"}, {"qid": 300674004, "answer": "no"}, {"qid": 300675004, "answer": "no"}, {"qid": 300690004, "answer": "yes"}, {"qid": 300680004, "answer": "no"}, {"qid": 300679003, "answer": "a large mass of the right lobe of the liver"}, {"qid": 300679011, "answer": "a large mass of the right lobe of the liver"}, {"qid": 300681007, "answer": "a large mass of the right lobe of the liver"}, {"qid": 300681015, "answer": "a liver"}, {"qid": 300682006, "answer": "no"}, {"qid": 300682014, "answer": "yes"}, {"qid": 300689000, "answer": "tumor"}, {"qid": 300689008, "answer": "yes"}, {"qid": 300683003, "answer": "tumor"}, {"qid": 300683011, "answer": "a mass"}, {"qid": 300684006, "answer": "a mass"}, {"qid": 300688001, "answer": "the image shows a sectioned vertebra"}, {"qid": 300688009, "answer": "yes"}, {"qid": 300686004, "answer": "no"}, {"qid": 300686012, "answer": "left upper quadrant"}, {"qid": 300677004, "answer": "aortic arch"}, {"qid": 300677012, "answer": "no"}, {"qid": 300676001, "answer": "a 10 cm x 7 cm x 5 cm tumor in the right lobe of the liver"}, {"qid": 300676009, "answer": "yes"}, {"qid": 300676017, "answer": "a 10-cm-long, 8-cm-wide, and 6-cm-deep tumor"}, {"qid": 300678006, "answer": "no"}, {"qid": 300678014, "answer": "the image of the meatloaf shows the normal structure of the meatloaf, with a layer of fat in the middle and a layer of meat on top"}, {"qid": 300687001, "answer": "the image shows the tail of the pancreas"}, {"qid": 300687009, "answer": "no"}, {"qid": 300685004, "answer": "no"}, {"qid": 300685012, "answer": "a large tumor of the right thigh"}, {"qid": 300760007, "answer": "no"}, {"qid": 300758001, "answer": "the image shows a histological section of a tumor of the prostate gland, which is characterized by a high degree of cellularity, a high mitotic index, and a high degree of nuclear pleomorphism"}, {"qid": 300761001, "answer": "yes"}, {"qid": 300761009, "answer": "nucleus"}, {"qid": 300756005, "answer": "no"}, {"qid": 300757001, "answer": "yes"}, {"qid": 300757009, "answer": "the image shows a photomicrograph of a blood smear from a patient with acute lymphoblastic leukemia the smear shows numerous small, round, and uniform cells with a distinct nuclear membrane and a single nucleolus the cells are arranged in a random pattern"}, {"qid": 300759005, "answer": "yes"}, {"qid": 300759013, "answer": "the image shows a histological section of a breast tumor with a high-grade ductal carcinoma in situ"}, {"qid": 300754006, "answer": "nucleus"}, {"qid": 300754014, "answer": "nucleus"}, {"qid": 300766007, "answer": "yes"}, {"qid": 300768000, "answer": "the image shows a photomicrograph of a histologic section of a human breast tumor stained with hematoxylin and eosin the tumor cells are arranged in a pattern of interlacing fascicles with a prominent nucleus and prominent nucleoli the tumor cells are arranged in a pattern of interlacing fascicles with a prominent nucleus and prominent nucleoli"}, {"qid": 300768008, "answer": "yes"}, {"qid": 300764004, "answer": "nucleus"}, {"qid": 300764012, "answer": "yes"}, {"qid": 300765004, "answer": "yes"}, {"qid": 300765012, "answer": "nucleus"}, {"qid": 300752001, "answer": "no"}, {"qid": 300752009, "answer": "the image shows a photomicrograph of a cell from a patient with acute myeloid leukemia the cell is anucleate and has a hyperchromatic nucleus with multiple nucleoli"}, {"qid": 300752017, "answer": "the image shows a photomicrograph of a cell from a patient with acute myeloid leukemia the cell is a myeloid blast with a hyperchromatic nucleus and numerous nucleoli"}, {"qid": 300753005, "answer": "yes"}, {"qid": 300753013, "answer": "nucleus"}, {"qid": 300755000, "answer": "the image shows a histological section of a human prostate gland, stained with hematoxylin and eosin, showing a proliferation of glandular epithelium with a characteristic \"salt and pepper\" appearance"}, {"qid": 300755008, "answer": "no"}, {"qid": 300755016, "answer": "the image shows a histological section of a human prostate gland, stained with hematoxylin and eosin, showing a proliferation of glandular epithelium with a characteristic \"honeycomb\" pattern"}, {"qid": 300762006, "answer": "nucleus"}, {"qid": 300762014, "answer": "nucleus"}, {"qid": 300767007, "answer": "atypical cells"}, {"qid": 300763004, "answer": "the image shows a histological section of a prostate gland from a patient with prostate cancer the gland is composed of small, irregularly shaped glands that are arranged in a haphazard manner the glands are surrounded by a dense, fibrotic stroma that is composed of a mixture of collagen and fibroblasts"}, {"qid": 300673001, "answer": "ct scan"}, {"qid": 300673009, "answer": "no"}, {"qid": 300673017, "answer": "ct scan of the chest showing a large mass in the right upper lobe"}, {"qid": 300949006, "answer": "a skin lesion"}, {"qid": 300926000, "answer": "a large tumor of the liver"}, {"qid": 300924001, "answer": "yes"}, {"qid": 300925002, "answer": "yes"}, {"qid": 300935002, "answer": "yes"}, {"qid": 300938003, "answer": "a large mass of the right testicle"}, {"qid": 300940004, "answer": "yes"}, {"qid": 300943005, "answer": "yes"}, {"qid": 300941006, "answer": "liver"}, {"qid": 300942000, "answer": "a large tumor of the right thigh"}, {"qid": 300932001, "answer": "yes"}, {"qid": 300932009, "answer": "a large tumor"}, {"qid": 300929000, "answer": "a large, irregularly shaped, heterogeneous, and poorly marginated mass with a large amount of necrosis and hemorrhage"}, {"qid": 300929008, "answer": "yes"}, {"qid": 300931005, "answer": "yes"}, {"qid": 300936002, "answer": "no"}, {"qid": 300936010, "answer": "a large mass of the right breast"}, {"qid": 300928000, "answer": "a 60-year-old man with a history of smoking and alcohol abuse for 40 years, who presented with a 2-month history of dysphagia and weight loss, and was diagnosed with a squamous cell carcinoma of the esophagus, which was treated with a 30-cm esophagectomy with lymph node dissection and reconstruction with a gastric tube the patient had a good outcome, but he developed a recurrence 1 year later, which was treated with a 20-cm esophagectomy with lymph node dissection and reconstruction with a gastric tube the patient had a good outcome"}, {"qid": 300928008, "answer": "yes"}, {"qid": 300930005, "answer": "no"}, {"qid": 300948005, "answer": "yes"}, {"qid": 300944005, "answer": "no"}, {"qid": 300947001, "answer": "yes"}, {"qid": 300939001, "answer": "no"}, {"qid": 300939009, "answer": "abdominal cavity"}, {"qid": 300820001, "answer": "yes"}, {"qid": 300820009, "answer": "the image shows a histologic section of a papillary thyroid carcinoma with a follicular pattern of growth"}, {"qid": 300816006, "answer": "the tumor cells are small, with irregular nuclei and scanty cytoplasm"}, {"qid": 300821003, "answer": "the image shows a histologic section of a breast carcinoma with a high-grade nuclear grade and a high mitotic index"}, {"qid": 300812000, "answer": "the image shows a photomicrograph of a pap smear of a cervical carcinoma with nuclear pleomorphism and nuclear atypia"}, {"qid": 300812008, "answer": "yes"}, {"qid": 300826005, "answer": "yes"}, {"qid": 300825002, "answer": "no"}, {"qid": 300825010, "answer": "nuclear pleomorphism"}, {"qid": 300827007, "answer": "yes"}, {"qid": 300823004, "answer": "yes"}, {"qid": 300817001, "answer": "yes"}, {"qid": 300817009, "answer": "nuclear pleomorphism"}, {"qid": 300815006, "answer": "nuclear pleomorphism"}, {"qid": 300819003, "answer": "the image shows a low power view of a histologic section of a human breast tumor that is composed of a mixture of epithelial and mesenchymal cells the epithelial cells are arranged in a ductal pattern and are positive for estrogen receptor the mesenchymal cells are positive for vimentin and negative for estrogen receptor"}, {"qid": 300818000, "answer": "the image shows a photomicrograph of a pap smear of a cervical carcinoma with a high-grade squamous cell carcinoma the cells are highly pleomorphic and have a high nuclear grade the cells are arranged in a solid pattern with a few mitoses"}, {"qid": 300818008, "answer": "yes"}, {"qid": 300814005, "answer": "yes"}, {"qid": 300822004, "answer": "yes"}, {"qid": 300813003, "answer": "yes"}, {"qid": 300824003, "answer": "the image shows a histologic section of a breast tumor that is composed of small, uniform, round cells with a scanty cytoplasm and a prominent nucleus with a single nucleolus the cells are arranged in a pattern of a honeycomb-like pattern"}, {"qid": 300828002, "answer": "the image shows a histologic section of a breast carcinoma with a high-grade nuclear grade and a high mitotic index"}, {"qid": 300514002, "answer": "yes"}, {"qid": 300516001, "answer": "yes"}, {"qid": 300518000, "answer": "nuclear staining of the tumor cells"}, {"qid": 300518008, "answer": "yes"}, {"qid": 300517007, "answer": "yes"}, {"qid": 300515006, "answer": "the image shows a photomicrograph of a section of the cerebral cortex of a 10-day-old rat embryo stained with hematoxylin and eosin the section shows a normal cerebral cortex with a well-defined layering of neurons and glial cells"}, {"qid": 300672005, "answer": "yes"}, {"qid": 300665004, "answer": "the image shows a large tumor in the right lower extremity of a dog"}, {"qid": 300664006, "answer": "yes"}, {"qid": 300661002, "answer": "yes"}, {"qid": 300662005, "answer": "no"}, {"qid": 300669003, "answer": "a close-up of the right femur of a 10-year-old male with osteosarcoma of the femur"}, {"qid": 300669011, "answer": "yes"}, {"qid": 300666001, "answer": "the image shows enlarged periaortic nodes by the presence of a large mass of lymph nodes in the periaortic region"}, {"qid": 300668005, "answer": "surface of nodes seen externally in slide show matting and necrosis"}, {"qid": 300667006, "answer": "a large mass of tissue"}, {"qid": 300536002, "answer": "no"}, {"qid": 300527001, "answer": "no"}, {"qid": 300529003, "answer": "h&e"}, {"qid": 300537002, "answer": "the image shows a histological section of a human prostate gland with a high-grade prostatic intraepithelial neoplasia"}, {"qid": 300534004, "answer": "yes"}, {"qid": 300532003, "answer": "nuclear pleomorphism"}, {"qid": 300525001, "answer": "the image show typical area of caseous necrosis"}, {"qid": 300525009, "answer": "no"}, {"qid": 300528001, "answer": "no"}, {"qid": 300522001, "answer": "yes"}, {"qid": 300807001, "answer": "no"}, {"qid": 300809005, "answer": "yes"}, {"qid": 300806000, "answer": "a large mass of the right breast"}, {"qid": 300808002, "answer": "a photograph of the right thigh of a 17-year-old male with a large, ulcerated, and necrotic lesion on the medial aspect of the thigh"}, {"qid": 300810004, "answer": "no"}, {"qid": 300960000, "answer": "the image shows a photomicrograph of a histologic section of a breast tumor showing a proliferation of epithelial cells with nuclear atypia and mitotic figures"}, {"qid": 300957002, "answer": "the image shows a histological section of a breast tumor with a moderate amount of cytoplasm and a moderate amount of nuclear atypia"}, {"qid": 300950004, "answer": "no"}, {"qid": 300953003, "answer": "yes"}, {"qid": 300956003, "answer": "no"}, {"qid": 300915005, "answer": "yes"}, {"qid": 300908005, "answer": "bone"}, {"qid": 300910006, "answer": "yes"}, {"qid": 300913003, "answer": "yes"}, {"qid": 300918004, "answer": "yes"}, {"qid": 300917007, "answer": "no"}, {"qid": 300920003, "answer": "no"}, {"qid": 300905007, "answer": "excellent example"}, {"qid": 300909000, "answer": "the image shows a section of a rat spinal cord with the dorsal horn of the spinal cord removed, leaving the ventral horn intact"}, {"qid": 300911000, "answer": "a surgical specimen of a patient with a large tumor of the tongue"}, {"qid": 300914004, "answer": "no"}, {"qid": 300922000, "answer": "a 50-year-old male with a history of a right thigh injury 10 years ago, who presented with a 2-month history of pain and swelling in the right thigh, and was diagnosed with a chronic osteomyelitis of the right femur"}, {"qid": 300923004, "answer": "yes"}, {"qid": 300904002, "answer": "yes"}, {"qid": 300335004, "answer": "no"}, {"qid": 300334000, "answer": "the image shows a histological section of a human breast tumor showing a proliferation of epithelial cells with nuclear pleomorphism and nuclear atypia"}, {"qid": 300355002, "answer": "yes"}, {"qid": 300333003, "answer": "no"}, {"qid": 300339004, "answer": "no"}, {"qid": 300337006, "answer": "the tumor cells are arranged in a solid pattern with a few mitoses"}, {"qid": 300351005, "answer": "no"}, {"qid": 300350004, "answer": "yes"}, {"qid": 300349003, "answer": "the image shows a section of the lung tissue of a patient with pulmonary fibrosis the lung tissue is characterized by a dense, thickened alveolar septum with a honeycomb appearance, and the alveoli are filled with a large amount of fluid"}, {"qid": 300338005, "answer": "no"}, {"qid": 300352001, "answer": "no"}, {"qid": 300354003, "answer": "the image shows a section of a breast tumor with a moderate amount of cellular atypia and nuclear pleomorphism"}, {"qid": 300340001, "answer": "no"}, {"qid": 300346005, "answer": "yes"}, {"qid": 300342007, "answer": "the image shows a histological section of a breast tumor with a moderate amount of cellular atypia and a moderate amount of nuclear pleomorphism"}, {"qid": 300347005, "answer": "yes"}, {"qid": 300348000, "answer": "3194 and"}, {"qid": 300343002, "answer": "the image shows a histological section of a breast tumor with a high-grade malignant epithelial component"}, {"qid": 300772003, "answer": "no"}, {"qid": 300771003, "answer": "xray of the pelvis show the needle in the right sacroiliac joint"}, {"qid": 300725004, "answer": "mitochondria"}, {"qid": 300724000, "answer": "electron micrograph of a section of the nucleus of a cell from a patient with a mutation in the gene encoding the protein p53, which is involved in the regulation of cell growth and division"}, {"qid": 300774002, "answer": "yes"}, {"qid": 300773004, "answer": "yes"}, {"qid": 300786000, "answer": "the image shows the brain of a 1-day-old rat"}, {"qid": 300787002, "answer": "no"}, {"qid": 300788004, "answer": "yes"}, {"qid": 300778006, "answer": "no"}, {"qid": 300783004, "answer": "yes"}, {"qid": 300779000, "answer": "brain mri of a patient with a diagnosis of cerebral cavernous malformations"}, {"qid": 300775002, "answer": "no"}, {"qid": 300776004, "answer": "yes"}, {"qid": 300781000, "answer": "a close-up of the head of a rat, showing the brain and the nasal cavity"}, {"qid": 300782002, "answer": "no"}, {"qid": 300397004, "answer": "no"}, {"qid": 300396002, "answer": "the image shows a histological section of a human breast tumor, which is composed of a mixture of epithelial and stromal cells"}, {"qid": 300401005, "answer": "this is a photomicrograph of a section of the skin of a patient with a diagnosis of acute graft-versus-host disease the histologic features of this section include a dense infiltrate of lymphocytes and eosinophils with a few neutrophils and macrophages there is a moderate amount of edema and a few small areas of hemorrhage"}, {"qid": 300400001, "answer": "a 50-year-old man with a history of smoking and alcohol abuse who presented with a 2-month history of a painless, slowly enlarging, soft tissue mass in the right lower neck and upper chest a biopsy of the mass revealed a poorly differentiated carcinoma with necrosis and a high mitotic index the patient was diagnosed with a poorly differentiated carcinoma of the thyroid gland and was treated with surgery and radiation therapy"}, {"qid": 300398003, "answer": "yes"}, {"qid": 300407006, "answer": "this is a photomicrograph of a section of a human brain stained with hematoxylin and eosin showing a glioblastoma multiforme, a malignant brain tumor"}, {"qid": 300402000, "answer": "the image shows a photomicrograph of a pap smear of a cervical cancer cell"}, {"qid": 300393001, "answer": "yes"}, {"qid": 300410003, "answer": "the image shows a photomicrograph of a section of the rat brain stained with hematoxylin and eosin, showing a large number of glial fibrillary acidic protein-positive astrocytes"}, {"qid": 300408005, "answer": "yes"}, {"qid": 300394000, "answer": "the image shows the histological features of a malignant melanoma"}, {"qid": 300409002, "answer": "yes"}, {"qid": 300409010, "answer": "no"}, {"qid": 300403005, "answer": "yes"}, {"qid": 300406004, "answer": "yes"}, {"qid": 300395006, "answer": "the image shows a histological section of a human brain tumor, which is composed of a mixture of neoplastic cells and a few scattered necrotic cells"}, {"qid": 300374005, "answer": "yes"}, {"qid": 300411003, "answer": "yes"}, {"qid": 300434002, "answer": "yes"}, {"qid": 300432003, "answer": "yes"}, {"qid": 300430000, "answer": "abdomen"}, {"qid": 300431001, "answer": "the image shows the surgical specimen of the tumor"}, {"qid": 300320002, "answer": "yes"}, {"qid": 300319003, "answer": "no"}, {"qid": 300318004, "answer": "the tumor cells are arranged in a solid pattern with a few mitoses"}, {"qid": 300328005, "answer": "yes"}, {"qid": 300325006, "answer": "yes"}, {"qid": 300327000, "answer": "the image is of a histological section of a human breast tumor"}, {"qid": 300317001, "answer": "the image shows a histological section of a human breast tumor, showing a proliferation of epithelial cells with a high nuclear grade"}, {"qid": 300321002, "answer": "no"}, {"qid": 300324003, "answer": "no"}, {"qid": 300326004, "answer": "the image shows a histological section of a human colonic mucosa, stained with hematoxylin and eosin, showing a moderate amount of mucus in the lumen"}, {"qid": 300322005, "answer": "yes"}, {"qid": 300329006, "answer": "yes"}, {"qid": 300330000, "answer": "the image is a histopathological slide of a human cervix with a cervical intraepithelial neoplasia cIN lesion"}, {"qid": 300331001, "answer": "the image shows a histological section of the skin of a patient with acute graft-versus-host disease after bone marrow transplantation the skin is characterized by a dense infiltrate of lymphocytes and eosinophils, with a predominance of lymphocytes in the upper dermis and eosinophils in the lower dermis the epidermis is spared"}, {"qid": 300713002, "answer": "yes"}, {"qid": 300712003, "answer": "yes"}, {"qid": 300721004, "answer": "the image shows a close-up view of a patient's lower lip and lower teeth, with the lower lip being swollen and red"}, {"qid": 300723005, "answer": "yes"}, {"qid": 300709006, "answer": "no"}, {"qid": 300710000, "answer": "the image is a photograph of the oropharynx of a 45-year-old man with a history of smoking and alcohol consumption for 20 years, who presented with a 2-month history of dysphagia and odynophagia, and was diagnosed with squamous cell carcinoma of the tongue and tonsillar cancer the photograph shows a large, ulcerated, and bleeding lesion in the posterior pharyngeal wall, which is consistent with a squamous cell carcinoma"}, {"qid": 300714001, "answer": "a close-up of the lesion on the tongue"}, {"qid": 300722002, "answer": "yes"}, {"qid": 300708003, "answer": "no"}, {"qid": 300719004, "answer": "tongue"}, {"qid": 300718005, "answer": "yes"}, {"qid": 300720006, "answer": "no"}, {"qid": 300717000, "answer": "oral cavity"}, {"qid": 300715001, "answer": "trauma"}, {"qid": 300715009, "answer": "yes"}, {"qid": 300791006, "answer": "yes"}, {"qid": 300793000, "answer": "lateral view"}, {"qid": 300792001, "answer": "yes"}, {"qid": 300794003, "answer": "yes"}, {"qid": 300795004, "answer": "breast"}, {"qid": 300789005, "answer": "no"}, {"qid": 300790006, "answer": "yes"}, {"qid": 300800000, "answer": "a 10 cm x 7 cm x 3 cm mass of the right gluteus maximus muscle"}, {"qid": 300801002, "answer": "yes"}, {"qid": 300804002, "answer": "yes"}, {"qid": 300695000, "answer": "the image shows a histological section of the skin of a patient with a diagnosis of scleroderma, showing a characteristic thickening of the dermis with a dense collagen network and a prominent dermal-epidermal junction"}, {"qid": 300704000, "answer": "the image shows a pancreatic tumor with thrombi and hemorrhage, which is a common finding in pancreatic cancer"}, {"qid": 300698003, "answer": "the image shows a low-power view of a biopsy of the skin of a patient with a history of exposure to asbestos the tissue is composed of a mixture of epithelioid and spindle-shaped mesothelial cells, with a few scattered lymphocytes and macrophages there is a moderate amount of fibrosis and a few small areas of hemorrhage"}, {"qid": 300705004, "answer": "yes"}, {"qid": 300697005, "answer": "no"}, {"qid": 300699006, "answer": "the image shows a low-power view of a biopsy of a 55-year-old man with a history of a squamous cell carcinoma of the left ear, treated with radiation therapy, who presented with a mass in the left earlobe the biopsy shows a moderately differentiated squamous cell carcinoma with a high-grade nuclear atypia and a high mitotic index"}, {"qid": 300696003, "answer": "the image is of a histologic section of a human breast tumor"}, {"qid": 300706003, "answer": "the image is of a histological section of a human colonic mucosa, stained with hematoxylin and eosin, showing a moderate amount of mucus in the lumen"}, {"qid": 300707003, "answer": "the image shows a low power view of a biopsy of a 55-year-old man with a history of a left breast mass and a diagnosis of invasive ductal carcinoma of the breast the tumor is composed of a mixture of small, irregularly shaped, and poorly differentiated cells with a high nuclear grade and a high mitotic index the tumor cells are arranged in a disorganized pattern with a few scattered areas of necrosis"}, {"qid": 300700004, "answer": "no"}, {"qid": 300702005, "answer": "no"}, {"qid": 300703006, "answer": "the image is of a histologic section of a human breast tumor, showing a moderately differentiated ductal carcinoma with a high nuclear grade"}, {"qid": 300422002, "answer": "the image shows a large tumor in the left hemithorax, which is infiltrating the left pulmonary artery and the left atrium"}, {"qid": 300414005, "answer": "liver"}, {"qid": 300415007, "answer": "muscle"}, {"qid": 300417000, "answer": "a large, irregularly shaped, heterogeneous mass with areas of necrosis and hemorrhage"}, {"qid": 300424001, "answer": "the image shows the lung tissue with a large amount of inflammation and oxygen toxicity, which is characterized by the presence of a large amount of yellowish-red pigmentation in the lung tissue, which is a common sign of bronchitis and oxygen toxicity"}, {"qid": 300420001, "answer": "no"}, {"qid": 300421002, "answer": "no"}, {"qid": 300427003, "answer": "a large mass of tissue"}, {"qid": 300423004, "answer": "no"}, {"qid": 300429005, "answer": "yes"}, {"qid": 300426006, "answer": "this is a large, well-circumscribed, heterogeneous, lobulated, and cystic mass with a solid component in the right gluteal region"}, {"qid": 300416000, "answer": "the image shows the histological appearance of the skin of a patient with a severe burn"}, {"qid": 300419003, "answer": "no"}, {"qid": 300358001, "answer": "yes"}, {"qid": 300365002, "answer": "no"}, {"qid": 300368003, "answer": "the image shows a histological section of a human breast tumor with a high-grade malignant carcinoma"}, {"qid": 300373000, "answer": "the image shows a photomicrograph of a culture of the bacterium pseudomonas aeruginosa, which is a gram-negative, rod-shaped, aerobic, and motile bacterium that is commonly found in soil and water"}, {"qid": 300373008, "answer": "the image shows a histopathological section of a human breast tumor stained with hematoxylin and eosin the tumor cells are arranged in a haphazard pattern with irregular nuclear contours and prominent nucleoli"}, {"qid": 300372004, "answer": "1"}, {"qid": 300372012, "answer": "no"}, {"qid": 300370005, "answer": "yes"}, {"qid": 300357006, "answer": "breast"}, {"qid": 300369000, "answer": "the image shows a section of the nucleus of a cell from the testis of a mouse treated with the drug 17-allylamino-17-demethoxy-gossypol"}, {"qid": 300367002, "answer": "the image shows a histologic section of a biopsy of the vulva of a 45-year-old woman with vulvar intraepithelial neoplasia grade 3 and invasive squamous cell carcinoma the section shows a moderate amount of acellular, eosinophilic stroma with a few scattered, small, irregularly shaped, and poorly differentiated squamous cells with nuclear atypia and mitotic figures"}, {"qid": 300366005, "answer": "yes"}, {"qid": 300362006, "answer": "the image is of a histologic section of a human colonic tumor"}, {"qid": 300360007, "answer": "no"}, {"qid": 300361005, "answer": "no"}, {"qid": 300363006, "answer": "breast"}, {"qid": 300392000, "answer": "chest x-ray showing a large air-fluid level in the abdomen"}, {"qid": 300392008, "answer": "yes"}, {"qid": 300832000, "answer": "a large, irregularly shaped, ulcerated, and necrotic mass on the right upper abdomen"}, {"qid": 300840000, "answer": "a close-up of the patient's legs showing the severe burns"}, {"qid": 300841004, "answer": "yes"}, {"qid": 300842005, "answer": "yes"}, {"qid": 300837002, "answer": "yes"}, {"qid": 300837010, "answer": "metastatic melanoma"}, {"qid": 300831001, "answer": "yes"}, {"qid": 300833002, "answer": "yes"}, {"qid": 300835003, "answer": "yes"}, {"qid": 300834003, "answer": "leg"}, {"qid": 300843007, "answer": "a blackhead"}, {"qid": 300829004, "answer": "yes"}, {"qid": 300888001, "answer": "yes"}, {"qid": 300887001, "answer": "yes"}, {"qid": 300897001, "answer": "yes"}, {"qid": 300893001, "answer": "yes"}, {"qid": 300899001, "answer": "yes"}, {"qid": 300900001, "answer": "yes"}, {"qid": 300902002, "answer": "skin"}, {"qid": 300894000, "answer": "a photomicrograph of a tumor cell from a patient with breast cancer"}, {"qid": 300892001, "answer": "yes"}, {"qid": 300901001, "answer": "yes"}, {"qid": 300659002, "answer": "no"}, {"qid": 300658000, "answer": "a large mass of the right breast with a large amount of bleeding"}, {"qid": 300656003, "answer": "a large tumor of the right thigh"}, {"qid": 300657001, "answer": "bone"}, {"qid": 300540001, "answer": "yes"}, {"qid": 300547001, "answer": "no"}, {"qid": 300548001, "answer": "yes"}, {"qid": 300541001, "answer": "yes"}, {"qid": 300539002, "answer": "no"}, {"qid": 300539010, "answer": "the image is a photograph of a surgical specimen of a patient with a large, invasive, and aggressive tumor of the right colon"}, {"qid": 300544007, "answer": "a large mass of the right breast"}, {"qid": 300549003, "answer": "a large tumor of the right kidney"}, {"qid": 300546001, "answer": "no"}, {"qid": 300551002, "answer": "no"}, {"qid": 300545000, "answer": "the image shows a large tumor of the upper abdomen, which is a type of gastrointestinal stromal tumor"}, {"qid": 300635000, "answer": "the image shows kidney with thickened and hyalinized basement membranes, which is a hallmark of membranous nephropathy, a kidney disease characterized by the deposition of immune complexes in the glomerular basement membrane, leading to glomerular capillary wall thickening and basement membrane thickening"}, {"qid": 300655002, "answer": "this is a photomicrograph of a section of a human breast tumor stained with hematoxylin and eosin the tumor cells are arranged in a haphazard pattern with irregular nuclear outlines and prominent nucleoli the tumor cells are surrounded by a fibrous stroma"}, {"qid": 300631003, "answer": "breast"}, {"qid": 300639003, "answer": "the image is of a histologic section of a human breast tumor"}, {"qid": 300646003, "answer": "the image is of a histological section of a human breast tumor"}, {"qid": 300647003, "answer": "no"}, {"qid": 300654003, "answer": "the image shows a section of the skin of a 70-year-old man with a history of chronic exposure to asbestos the skin is covered with a thickened epidermis and papillomatosis the epidermis is composed of a single layer of cuboidal cells with a prominent basal layer and a thin, irregularly shaped stratum corneum the stratum corneum is composed of a mixture of cells with irregularly shaped nuclei and a few cells with a prominent nucleus"}, {"qid": 300650000, "answer": "the image shows a photomicrograph of a pap smear of a cervical carcinoma with a high-grade squamous cell carcinoma the cells are arranged in a solid pattern with a high nuclear grade and high mitotic index the cells are also positive for p53 and bcl-2"}, {"qid": 300641001, "answer": "the image shows a histological section of the skin of a patient with a diagnosis of acute graft-versus-host disease after allogenic bone marrow transplantation the section shows a dense infiltrate of lymphocytes and histiocytes in the dermis and subcutaneous tissue, with a few eosinophils and neutrophils"}, {"qid": 300640001, "answer": "the image shows a histologic section of a human colonic mucosa from a patient with ulcerative colitis the mucosa is characterized by a thickened epithelium with a prominent lamina propria and a dense infiltrate of lymphocytes and eosinophils"}, {"qid": 300649001, "answer": "no"}, {"qid": 300645000, "answer": "the tumor cells are arranged in a solid pattern with a few mitoses and a few small blood vessels in the center of the tumor fig 1"}, {"qid": 300653005, "answer": "yes"}, {"qid": 300638001, "answer": "yes"}, {"qid": 300648002, "answer": "the image shows a histological section of a prostate tumor with a high-grade proliferation of malignant cells"}, {"qid": 300099002, "answer": "yes"}, {"qid": 300238000, "answer": "yes"}, {"qid": 300288003, "answer": "yes"}, {"qid": 300273001, "answer": "hydatidiform mole"}, {"qid": 300202000, "answer": "yellow fat"}, {"qid": 300239001, "answer": "the immediate reaction is characterized by a moderate to severe nuclear pleomorphism with a high nuclear-to-cytoplasmic ratio, and a high mitotic index"}, {"qid": 300193002, "answer": "immunohistochemical stain for c4d"}, {"qid": 300187002, "answer": "yes"}, {"qid": 300130003, "answer": "yes"}, {"qid": 300250006, "answer": "yes"}, {"qid": 300259002, "answer": "yes"}, {"qid": 300279006, "answer": "yes"}, {"qid": 300080006, "answer": "no"}, {"qid": 300256003, "answer": "yes"}, {"qid": 300100002, "answer": "yes"}, {"qid": 300100010, "answer": "aortic valve"}, {"qid": 300118004, "answer": "aortic valve leaflets"}, {"qid": 300181002, "answer": "yes"}, {"qid": 300181010, "answer": "yes"}, {"qid": 300222002, "answer": "four-chamber dilation and hypertrophy are signs of severe pulmonary hypertension"}, {"qid": 300165003, "answer": "no"}, {"qid": 300209002, "answer": "yes"}, {"qid": 300247002, "answer": "yes"}, {"qid": 300190000, "answer": "pneumonoconiosis"}, {"qid": 300087000, "answer": "intimal hyperplasia"}, {"qid": 300018001, "answer": "lymphocytes"}, {"qid": 300019001, "answer": "yes"}, {"qid": 300045002, "answer": "a Masson trichrome preparation shows complete replacement of virtually all glomeruli by a hyaline stroma with a few scattered red blood cells and a few residual nuclei of the glomerular epithelial cells, which are stained blue by the trichrome stain"}, {"qid": 300001001, "answer": "yes"}, {"qid": 300061006, "answer": "yes"}, {"qid": 300042003, "answer": "yes"}, {"qid": 300155001, "answer": "yes"}, {"qid": 300191006, "answer": "no"}, {"qid": 300207002, "answer": "yes"}, {"qid": 300172003, "answer": "yes"}, {"qid": 300223002, "answer": "yes"}, {"qid": 300306002, "answer": "no"}, {"qid": 300308002, "answer": "acute epididymitis is caused by bacterial infection of the epididymis, usually by chlamydia trachomatis, but also by e coli, streptococcus, staphylococcus, and ureaplasma urealyticum"}, {"qid": 300308010, "answer": "no"}, {"qid": 300267002, "answer": "yes"}, {"qid": 300304001, "answer": "sebaceous glands"}, {"qid": 300013004, "answer": "yes"}, {"qid": 300022000, "answer": "duct"}, {"qid": 300160000, "answer": "normal adrenal gland"}, {"qid": 300160008, "answer": "yes"}, {"qid": 300160016, "answer": "no"}, {"qid": 300112007, "answer": "the kidneys"}, {"qid": 300245002, "answer": "ewing sarcoma is composed of sheets of small round cells because it is a type of small-cell carcinoma, which is characterized by the presence of small, round cells that are arranged in sheets or clusters [1]"}, {"qid": 300162000, "answer": "osteoid osteoma"}, {"qid": 300204002, "answer": "no"}, {"qid": 300204010, "answer": "the right axon shows a normal appearance"}, {"qid": 300241005, "answer": "no"}, {"qid": 300050002, "answer": "yes"}, {"qid": 300032002, "answer": "no"}, {"qid": 300052007, "answer": "no"}, {"qid": 300009006, "answer": "no"}, {"qid": 300282006, "answer": "the cytoplasm"}, {"qid": 300014005, "answer": "yes"}, {"qid": 300225006, "answer": "yes"}, {"qid": 300225014, "answer": "yes"}, {"qid": 300154005, "answer": "in the cytoplasm"}, {"qid": 300214005, "answer": "no"}, {"qid": 300233007, "answer": "no"}, {"qid": 300173006, "answer": "yes"}, {"qid": 300226001, "answer": "the whorls are composed of keratinized cells"}, {"qid": 300134005, "answer": "yes"}, {"qid": 300231003, "answer": "yes"}, {"qid": 300231011, "answer": "yes"}, {"qid": 300211006, "answer": "yes"}, {"qid": 300188004, "answer": "a tubular lumina, and in the arterial wall producing luminal narrowing"}, {"qid": 300210001, "answer": "a fibrosis grade 4 b fibrosis grade 3 c fibrosis grade 2 d fibrosis grade 1"}, {"qid": 300210009, "answer": "the image shows apple-green birefringence"}, {"qid": 300011002, "answer": "yes"}, {"qid": 300065002, "answer": "yes"}, {"qid": 300268002, "answer": "the sectioned surface shows the internal structure of the bone"}, {"qid": 300297000, "answer": "the image show typical coagulative necrosis"}, {"qid": 300136000, "answer": "lymph nodes and lung parenchyma are predominantly seen in the right lung"}, {"qid": 300153004, "answer": "no"}, {"qid": 300107006, "answer": "yes"}, {"qid": 300128003, "answer": "no"}, {"qid": 300236007, "answer": "the suture track is surrounded by a layer of inflammatory cells, which are composed of macrophages, lymphocytes, and neutrophils fig 1"}, {"qid": 300236015, "answer": "yes"}, {"qid": 300149001, "answer": "skin"}, {"qid": 300126005, "answer": "the cell membrane"}, {"qid": 300294001, "answer": "the smear shows a single nucleus with a prominent nucleolus and a single nucleolus-like structure in the cytoplasm"}, {"qid": 300053002, "answer": "erythrocyte"}, {"qid": 300254004, "answer": "yes"}, {"qid": 300307006, "answer": "yes"}, {"qid": 300307014, "answer": "the resulting protein is a dimeric protein with a molecular weight of approximately 100,000 daltons fig 1"}, {"qid": 300057002, "answer": "yes"}, {"qid": 300085000, "answer": "lymphocytes"}, {"qid": 300206001, "answer": "hypertension is characterized by thickening of the tunica media of the aorta and other arteries, which results in increased resistance to blood flow and increased blood pressure"}, {"qid": 300175001, "answer": "yes"}, {"qid": 300176003, "answer": "no"}, {"qid": 300088001, "answer": "perivascular lymphocytes"}, {"qid": 300156005, "answer": "aortic valve"}, {"qid": 300157003, "answer": "a"}, {"qid": 300063003, "answer": "yes"}, {"qid": 300064000, "answer": "testes"}, {"qid": 300069002, "answer": "a few areas show a moderate to strong nuclear staining"}, {"qid": 300007005, "answer": "yes"}, {"qid": 300220000, "answer": "the epidermis"}, {"qid": 300220008, "answer": "dermis"}, {"qid": 300182005, "answer": "external surface of the sigmoid colon"}, {"qid": 300198000, "answer": "the histological features of the tumor are those of a poorly differentiated adenocarcinoma with a high nuclear grade and a high mitotic index"}, {"qid": 300197006, "answer": "the lumen of the vessel is filled with a homogeneous, pink-staining material that is consistent with blood fig 1b"}, {"qid": 300197014, "answer": "a, b, c histopathology of intestinal wall showing caseating epithelioid cell granulomas in the intestinal wall a, b, c, d, e, f, g, h, i, j, k, l, m, n, o, p, q, r, s, t, u, v, w, x, y, z"}, {"qid": 300199004, "answer": "ballooning degeneration is indicative of more severe liver cell injury than acidophilic councilman bodies"}, {"qid": 300183004, "answer": "the reticulin stain highlights the collagen fibers in the dermis"}, {"qid": 300123002, "answer": "microscopy shows that the cells are polygonal in shape and have a distinct cell membrane with a nucleus and cytoplasm"}, {"qid": 300135000, "answer": "the metabolic pathway followed by the acetaldehyde dehydrogenase adh enzyme is shown in the figure"}, {"qid": 300246004, "answer": "yes"}, {"qid": 300278002, "answer": "a, b hematoxylin and eosin staining of a normal gbm and a gbm with duplication of the gbm, respectively"}, {"qid": 300060001, "answer": "the scarred area shows a thickened and fibrotic dermis with a loss of collagen bundles and a loss of elastic fibers"}, {"qid": 300060009, "answer": "the glomeruli show a normal appearance with a normal basement membrane and normal capillary loops"}, {"qid": 300023002, "answer": "yes"}, {"qid": 300059002, "answer": "no"}, {"qid": 300059010, "answer": "yes"}, {"qid": 300285001, "answer": "no"}, {"qid": 300025000, "answer": "well-differentiated adenocarcinoma"}, {"qid": 300287004, "answer": "the presence of loculi containing gelatinous mucoid material is shown by the red color"}, {"qid": 300076004, "answer": "no"}, {"qid": 300242001, "answer": "the breast shows a cross-section of a human breast with a tumor in the upper part of the breast"}, {"qid": 300116001, "answer": "the stratum corneum around the hair follicle shows a normal structure with a compact layer of keratinized cells"}, {"qid": 300169005, "answer": "yes"}, {"qid": 300224000, "answer": "the pathogenesis of type 1 diabetes mellitus involves the autoimmune destruction of pancreatic beta cells, which results in insulin deficiency and hyperglycemia the pathogenesis of type 2 diabetes mellitus involves insulin resistance, insulin secretion dysregulation, and insulin resistance in the liver, muscles, and adipose tissue"}, {"qid": 300170004, "answer": "yes"}, {"qid": 300105002, "answer": "the bone"}, {"qid": 300105010, "answer": "yes"}, {"qid": 300105018, "answer": "yes"}, {"qid": 300106007, "answer": "yes"}, {"qid": 300092007, "answer": "yes"}, {"qid": 300036000, "answer": "a benign tumour of the breast, a fibroadenoma b malignant tumour of the breast, a ductal carcinoma"}, {"qid": 300067000, "answer": "a well-differentiated tumour composed of spindle-shaped cells forming interlacing fascicles producing a typical herring-bone pattern"}, {"qid": 300024002, "answer": "yes"}, {"qid": 300012005, "answer": "some of the whorls contain a central core of basaloid cells with a peripheral rim of cuboidal cells"}, {"qid": 300066005, "answer": "irregular borders"}, {"qid": 300475002, "answer": "no"}, {"qid": 300476001, "answer": "yes"}, {"qid": 300476009, "answer": "tumor"}, {"qid": 300477006, "answer": "no"}, {"qid": 300478003, "answer": "yes"}, {"qid": 300478011, "answer": "yes"}, {"qid": 300480001, "answer": "no"}, {"qid": 300480009, "answer": "the image shows a close-up of the right thigh of a male cadaver, which has been injected with a contrast agent to enhance the visibility of the muscles and blood vessels"}, {"qid": 300480017, "answer": "a large mass of the right breast"}, {"qid": 300481003, "answer": "no"}, {"qid": 300481011, "answer": "abdomen"}, {"qid": 300479002, "answer": "no"}, {"qid": 300479010, "answer": "yes"}, {"qid": 300479018, "answer": "the cut surface of the tumor is natural color and white, which is typical of a sarcoma"}, {"qid": 300482004, "answer": "yes"}, {"qid": 300482012, "answer": "tumor"}, {"qid": 300483005, "answer": "no"}, {"qid": 300558005, "answer": "yes"}, {"qid": 300558013, "answer": "blood"}, {"qid": 300855003, "answer": "no"}, {"qid": 300844004, "answer": "no kidneys"}, {"qid": 300847002, "answer": "tumor"}, {"qid": 300847010, "answer": "fingers"}, {"qid": 300849004, "answer": "yes"}, {"qid": 300845005, "answer": "yes"}, {"qid": 300857002, "answer": "yes"}, {"qid": 300856000, "answer": "a newborn baby with a large head circumference"}, {"qid": 300848003, "answer": "this case illustrate a patient with a rare genetic disorder called chondrodysplasia punctata"}, {"qid": 300852001, "answer": "no"}, {"qid": 300851004, "answer": "yes"}, {"qid": 300850005, "answer": "yes"}, {"qid": 300984006, "answer": "no"}, {"qid": 300986001, "answer": "yes"}, {"qid": 300553002, "answer": "no"}, {"qid": 300555001, "answer": "yes"}, {"qid": 300496006, "answer": "yes"}, {"qid": 300610001, "answer": "no"}, {"qid": 300607001, "answer": "no"}, {"qid": 300607009, "answer": "the image shows a histological section of a prostate gland from a patient with prostate cancer the tumor cells are arranged in a glandular pattern with a prominent nucleus and a prominent nucleolus the tumor cells are arranged in a glandular pattern with a prominent nucleus and a prominent nucleolus"}, {"qid": 300609005, "answer": "yes"}, {"qid": 300609013, "answer": "rectum"}, {"qid": 300608004, "answer": "the image shows a histological section of a breast tumor with a high-grade ductal carcinoma in situ"}, {"qid": 300608012, "answer": "the image shows a biopsy of a breast tumor with a high-grade ductal carcinoma in situ"}, {"qid": 300559007, "answer": "the coronary arteries"}, {"qid": 300560007, "answer": "the right coronary artery rca and its branches"}, {"qid": 300491007, "answer": "a normal kidney"}, {"qid": 300494007, "answer": "yes"}, {"qid": 300494015, "answer": "canals"}, {"qid": 300492007, "answer": "a, b capillary present"}, {"qid": 300493002, "answer": "basal lamina"}, {"qid": 300493010, "answer": "basal lamina"}, {"qid": 300484007, "answer": "the ultrastructure of the basal lamina of the epithelium is shown in fig 10"}, {"qid": 300484015, "answer": "the electron micrographs of the ultrastructure of the mature mammalian spermatozoon are shown in fig 1"}, {"qid": 300495007, "answer": "yes"}, {"qid": 300495015, "answer": "the image shows a section of a cell nucleus of a plant cell, stained with hematoxylin and eosin, which is a common stain used to visualize cellular structures in histological samples"}, {"qid": 300490007, "answer": "no"}, {"qid": 300489004, "answer": "the image shows a section of a mouse kidney in which the glomeruli are stained with hematoxylin and eosin the glomeruli are surrounded by a basement membrane and are filled with a dark pink substance that is the urine the glomeruli are also surrounded by a network of capillaries"}, {"qid": 300488000, "answer": "the image shows the ultrastructure of a cell of the human skin, which is composed of a cell membrane, cytoplasm, and nucleus"}, {"qid": 300488008, "answer": "yes"}, {"qid": 300486000, "answer": "the image shows a section of a mouse kidney from a mouse with a genetic mutation in the gene encoding the protein pax8, which is involved in the development of the kidney and the formation of the nephron, the functional unit of the kidney the kidney is composed of a mixture of different cell types, including epithelial cells, fibroblasts, and immune cells the epithelial cells are arranged in a tubular pattern, with the cells forming a continuous layer of epithelial cells that lines the lumen of the tubule the tubules are surrounded by a layer of fibroblasts, which are cells that produce the extracellular matrix that provides structural support to the tubules the immune cells are scattered throughout the tissue, and are likely to be involved in the immune response to the mutation"}, {"qid": 300486008, "answer": "yes"}, {"qid": 300486016, "answer": "nuclear membrane"}, {"qid": 300487007, "answer": "figure 1"}, {"qid": 300485004, "answer": "no"}, {"qid": 300882004, "answer": "no"}, {"qid": 300886004, "answer": "no"}, {"qid": 300862001, "answer": "no"}, {"qid": 300862009, "answer": "in a pig"}, {"qid": 300884002, "answer": "no"}, {"qid": 300883001, "answer": "no"}, {"qid": 300880001, "answer": "a large amount of blood"}, {"qid": 300881001, "answer": "yes"}, {"qid": 300870001, "answer": "no"}, {"qid": 300868001, "answer": "the image shows a heart with old myocardial infarction, which is characterized by the presence of fibrosis and calcification in the myocardium"}, {"qid": 300869000, "answer": "the image shows the external surface of the left thigh of a male cadaver, which has been cut open to expose the muscles of the thigh"}, {"qid": 300869008, "answer": "muscle"}, {"qid": 300873000, "answer": "a large, well-defined, homogenous, and lobulated mass of the right upper extremity"}, {"qid": 300865000, "answer": "a series of photographs of a single specimen of the species, showing the different stages of development"}, {"qid": 300865008, "answer": "yes"}, {"qid": 300864004, "answer": "the image shows a series of 5 pieces of bone"}, {"qid": 300878003, "answer": "no"}, {"qid": 300875005, "answer": "the image shows a series of photographs of a human hand with the fingers cut off"}, {"qid": 300879007, "answer": "a mass"}, {"qid": 300876007, "answer": "a large mass of tissue"}, {"qid": 300867007, "answer": "left ventricular dilatation"}, {"qid": 300874004, "answer": "left ventricular hypertrophy"}, {"qid": 300866004, "answer": "no"}, {"qid": 300871004, "answer": "no"}, {"qid": 300971004, "answer": "no"}, {"qid": 300972004, "answer": "no"}, {"qid": 300970000, "answer": "the image shows a histological section of a human colonic mucosa from a patient with ulcerative colitis the mucosa is characterized by a thickened epithelium with a prominent lamina propria and a dense infiltrate of lymphocytes and eosinophils"}, {"qid": 300976000, "answer": "a histopathological image of a biopsy of the right breast of a 45-year-old woman with invasive ductal carcinoma the image shows a moderately differentiated invasive ductal carcinoma with a moderate amount of nuclear pleomorphism and a moderate amount of mitotic activity"}, {"qid": 300979000, "answer": "the image shows the histological section of the skin of a 10-day-old rat, stained with hematoxylin and eosin, showing the epidermis with a thickened stratum corneum and a prominent dermo-epidermal junction"}, {"qid": 300979008, "answer": "yes"}, {"qid": 300978001, "answer": "yes"}, {"qid": 300978009, "answer": "the dermis"}, {"qid": 300981002, "answer": "no"}, {"qid": 300977002, "answer": "pus in test tube show heart, old myocardial infarction with fibrosis, he"}, {"qid": 300973002, "answer": "no"}, {"qid": 300973010, "answer": "the image shows a histological section of a human breast tumor stained with hematoxylin and eosin the tumor cells are arranged in a haphazard pattern with irregular nuclear outlines and prominent nucleoli"}, {"qid": 300969006, "answer": "the image shows a section of the skin of a patient with a diagnosis of squamous cell carcinoma of the skin the histological features of the tumor are characterized by a proliferation of atypical squamous cells with a high nuclear-to-cytoplasmic ratio, irregular nuclear contours, and a high mitotic index the tumor cells are arranged in a disorganized pattern, with a few cells showing nuclear pleomorphism and nuclear atypia"}, {"qid": 300964002, "answer": "no"}, {"qid": 300964010, "answer": "the image shows a histological section of a human breast tumor, which is composed of a mixture of epithelial and stromal cells"}, {"qid": 300965006, "answer": "the image shows a histological section of a human cervix with a biopsy taken from the cervical canal, showing a proliferation of epithelial cells with a characteristic \"snowstorm\" appearance"}, {"qid": 300963002, "answer": "no"}, {"qid": 300980002, "answer": "no"}, {"qid": 300980010, "answer": "human breast"}, {"qid": 300974005, "answer": "yes"}, {"qid": 300983001, "answer": "no"}, {"qid": 300982001, "answer": "no"}, {"qid": 300982009, "answer": "human vulva"}, {"qid": 300966005, "answer": "no"}, {"qid": 300967005, "answer": "yes"}, {"qid": 300968001, "answer": "yes"}, {"qid": 300968009, "answer": "breast"}, {"qid": 300975005, "answer": "yes"}, {"qid": 300987001, "answer": "yes"}, {"qid": 300987009, "answer": "no"}, {"qid": 300987017, "answer": "nuclear staining"}, {"qid": 300988007, "answer": "nuclear staining"}, {"qid": 300988015, "answer": "vasculitis"}, {"qid": 300989005, "answer": "the image shows immunoperoxidase staining for rickettsia rickettsii in the cytoplasm of endothelial cells in the dermis of a patient with rocky mountain spotted fever"}, {"qid": 300989013, "answer": "human breast cancer"}, {"qid": 300861003, "answer": "angiogram of the right lower extremity showing the anastomosis between the right superficial femoral artery and the popliteal artery"}, {"qid": 300861011, "answer": "yes"}, {"qid": 300860000, "answer": "angiogram of the aorta showing aortic coarctation"}, {"qid": 300860008, "answer": "no"}, {"qid": 300859003, "answer": "coronary artery"}, {"qid": 300859011, "answer": "coronary artery"}, {"qid": 300557000, "answer": "yes"}, {"qid": 300557008, "answer": "the image shows a light micrograph of a yeast cell of the species candida albicans"}, {"qid": 300446000, "answer": "a pair of human femur"}, {"qid": 300444002, "answer": "no"}, {"qid": 300457002, "answer": "yes"}, {"qid": 300451002, "answer": "no"}, {"qid": 300449002, "answer": "yes"}, {"qid": 300453002, "answer": "no"}, {"qid": 300456002, "answer": "yes"}, {"qid": 300442002, "answer": "no"}, {"qid": 300448002, "answer": "no"}, {"qid": 300440002, "answer": "no"}, {"qid": 300443002, "answer": "no"}, {"qid": 300455002, "answer": "no"}, {"qid": 300445002, "answer": "no"}, {"qid": 300450002, "answer": "a large, irregularly shaped, well-circumscribed mass with a smooth surface and a yellowish-white color"}, {"qid": 300447003, "answer": "yes"}, {"qid": 300454000, "answer": "yes"}, {"qid": 300454008, "answer": "a pair of testicles"}, {"qid": 300452001, "answer": "yes"}, {"qid": 300452009, "answer": "a human hand"}, {"qid": 300441001, "answer": "yes"}, {"qid": 300441009, "answer": "the specimen"}, {"qid": 300461001, "answer": "section through"}, {"qid": 300461009, "answer": "sarcoma"}, {"qid": 300461017, "answer": "yes"}, {"qid": 300461025, "answer": "tumor"}, {"qid": 300459004, "answer": "a tumor"}, {"qid": 300437003, "answer": "adrenal of premature 30 week gestation gram infant lesion ruptured causing hemoperitoneum"}, {"qid": 300437011, "answer": "yes"}, {"qid": 300438001, "answer": "yes"}, {"qid": 300438009, "answer": "muscle"}, {"qid": 300460005, "answer": "yes"}, {"qid": 300460013, "answer": "a mass"}, {"qid": 300458005, "answer": "yes"}, {"qid": 300458013, "answer": "a large mass of the right breast"}, {"qid": 300458021, "answer": "the tumor"}, {"qid": 300564002, "answer": "no"}, {"qid": 300562002, "answer": "no"}, {"qid": 300563002, "answer": "no"}, {"qid": 300576001, "answer": "no"}, {"qid": 300580001, "answer": "no"}, {"qid": 300572001, "answer": "no"}, {"qid": 300573001, "answer": "yes"}, {"qid": 300566001, "answer": "no"}, {"qid": 300581001, "answer": "no"}, {"qid": 300561001, "answer": "yes"}, {"qid": 300567001, "answer": "no"}, {"qid": 300565001, "answer": "no"}, {"qid": 300575001, "answer": "adrenal cortex"}, {"qid": 300575009, "answer": "no"}, {"qid": 300575017, "answer": "the image shows a histological section of a prostate gland with a tumor in the peripheral zone of the gland the tumor is composed of a mixture of epithelial and stromal cells the epithelial cells are arranged in a ductal pattern and are positive for cytokeratin the stromal cells are positive for vimentin and negative for cytokeratin"}, {"qid": 300577007, "answer": "the image shows a histological section of a breast tumor with a moderate amount of cellular atypia and a moderate amount of nuclear pleomorphism"}, {"qid": 300577015, "answer": "the image shows a histological section of a breast tumor with a moderate amount of cellular atypia and a moderate amount of nuclear pleomorphism"}, {"qid": 300574006, "answer": "the image shows a histological section of a human breast tumor, stained with hematoxylin and eosin, showing a moderately differentiated adenocarcinoma with a moderate amount of cytoplasm and a moderate nuclear pleomorphism"}, {"qid": 300574014, "answer": "yes"}, {"qid": 300571002, "answer": "yes"}, {"qid": 300571010, "answer": "yes"}, {"qid": 300578002, "answer": "yes"}, {"qid": 300578010, "answer": "the image shows a biopsy of a rectal tumor with a high-grade malignancy"}, {"qid": 300579001, "answer": "yes"}, {"qid": 300579009, "answer": "1"}, {"qid": 300582004, "answer": "yes"}, {"qid": 300582012, "answer": "the image shows a photomicrograph of a histological section of a human breast tumor, which is composed of a mixture of epithelial and stromal cells"}, {"qid": 300570007, "answer": "the image shows a histological section of a human prostate gland with a high-grade prostatic intraepithelial neoplasia"}, {"qid": 300568000, "answer": "the image shows a histological section of a breast tumor with a high-grade ductal carcinoma in situ"}, {"qid": 300568008, "answer": "yes"}, {"qid": 300569000, "answer": "the image shows a photomicrograph of a histopathological section of a human breast tumor, showing a proliferation of epithelial cells with irregular nuclear contours and nuclear pleomorphism"}, {"qid": 300620002, "answer": "yes"}, {"qid": 300617002, "answer": "no"}, {"qid": 300617010, "answer": "a foot with a large ulcer"}, {"qid": 300614007, "answer": "yes"}, {"qid": 300611004, "answer": "yes"}, {"qid": 300611012, "answer": "foot"}, {"qid": 300611020, "answer": "fingers"}, {"qid": 300613003, "answer": "no"}, {"qid": 300613011, "answer": "the tip of the needle is seen in the tumor mass"}, {"qid": 300623007, "answer": "yes"}, {"qid": 300627005, "answer": "no"}, {"qid": 300630002, "answer": "the image shows gangrene of both hands due to embolism in a case of av canal"}, {"qid": 300626001, "answer": "yes"}, {"qid": 300626009, "answer": "a single toe"}, {"qid": 300624006, "answer": "yes"}, {"qid": 300615004, "answer": "yes"}, {"qid": 300618000, "answer": "a 10-year-old girl with a history of severe burns and a history of previous surgery for a congenital clubfoot, who developed a severe infection of the right foot"}, {"qid": 300618008, "answer": "a foot with a large ulcer on the sole"}, {"qid": 300621006, "answer": "a man's hand"}, {"qid": 300621014, "answer": "a hand"}, {"qid": 300612007, "answer": "a black man with a large tumor on the right thumb"}, {"qid": 300616003, "answer": "hand"}, {"qid": 300619000, "answer": "hand of a newborn with severe dystrophic epidermolysis bullosa"}, {"qid": 300622000, "answer": "a hand with a large tumor on the palmar surface"}, {"qid": 300625000, "answer": "a baby with a congenital pseudarthrosis of the left humerus"}, {"qid": 300629002, "answer": "the image shows the skin of the abdomen of a newborn baby with a large, oval, and well-defined, skin-colored, and smooth mass on the right lower abdomen"}, {"qid": 300628002, "answer": "yes"}, {"qid": 300628010, "answer": "yes"}, {"qid": 300990000, "answer": "the image shows a histological section of a breast tumor with a high-grade ductal carcinoma in situ"}, {"qid": 300990008, "answer": "no"}, {"qid": 300604001, "answer": "yes"}, {"qid": 300584001, "answer": "yes"}, {"qid": 300586001, "answer": "yes"}, {"qid": 300586009, "answer": "human"}, {"qid": 300590005, "answer": "no"}, {"qid": 300605000, "answer": "a pair of human forearm muscles"}, {"qid": 300605008, "answer": "yes"}, {"qid": 300600004, "answer": "tumor"}, {"qid": 300600012, "answer": "yes"}, {"qid": 300595003, "answer": "the image shows a large mass of the right lower abdomen with a large amount of intraperitoneal fluid"}, {"qid": 300595011, "answer": "yes"}, {"qid": 300596003, "answer": "tumor"}, {"qid": 300596011, "answer": "yes"}, {"qid": 300591003, "answer": "a large tumor of the right femur"}, {"qid": 300591011, "answer": "a large mass of the right thigh"}, {"qid": 300601007, "answer": "a large tumor of the right thigh"}, {"qid": 300587002, "answer": "yes"}, {"qid": 300587010, "answer": "yes"}, {"qid": 300603002, "answer": "no"}, {"qid": 300603010, "answer": "a large tumor"}, {"qid": 300598005, "answer": "no"}, {"qid": 300597001, "answer": "no"}, {"qid": 300597009, "answer": "no"}, {"qid": 300597017, "answer": "yes"}, {"qid": 300588002, "answer": "no"}, {"qid": 300588010, "answer": "tumor"}, {"qid": 300599006, "answer": "a large tumor of the right buttock"}, {"qid": 300599014, "answer": "a patient with a large tumor of the head and neck"}, {"qid": 300589006, "answer": "a mass of the right breast"}, {"qid": 300589014, "answer": "tumor"}, {"qid": 300585004, "answer": "no"}, {"qid": 300585012, "answer": "human"}, {"qid": 300593004, "answer": "no"}, {"qid": 300593012, "answer": "a large mass of the right scrotum"}, {"qid": 300594003, "answer": "no"}, {"qid": 300594011, "answer": "tumor"}, {"qid": 300462007, "answer": "the image shows a histological section of a human colonic tumor with a moderate amount of necrosis and a high number of mitotic figures"}, {"qid": 300472007, "answer": "nuclear pleomorphism"}, {"qid": 300474007, "answer": "the image shows a histological section of a prostate gland from a patient with prostate cancer the gland is composed of small, irregularly shaped glands that are arranged in a haphazard manner, with a few larger glands present in the periphery of the gland the glands are lined by a single layer of cuboidal cells with a prominent nucleus and a scant amount of cytoplasm the glands are surrounded by a fibrovascular stroma that is composed of a mixture of collagen fibers and blood vessels"}, {"qid": 300473007, "answer": "nuclear pleomorphism"}, {"qid": 300467007, "answer": "the image shows a histological section of a breast tumor with a high-grade malignant epithelial component"}, {"qid": 300468007, "answer": "nuclear pleomorphism"}, {"qid": 300466000, "answer": "the image shows a section of a human breast tissue that has been stained with hematoxylin and eosin, a standard staining technique used to identify the different cell types present in the tissue."}, {"qid": 300464000, "answer": "yes"}, {"qid": 300464008, "answer": "the image shows a histological section of a human breast tumor stained with hematoxylin and eosin the tumor cells are arranged in a haphazard pattern with irregular nuclear contours and prominent nucleoli the cytoplasm is filled with numerous small, round, red-staining bodies"}, {"qid": 300471001, "answer": "yes"}, {"qid": 300471009, "answer": "the image shows a histological section of a breast tumor with a high-grade ductal carcinoma in situ"}, {"qid": 300469001, "answer": "no"}, {"qid": 300469009, "answer": "the image shows a histological section of a skin biopsy from a patient with acute graft-versus-host disease the histological features are those of a severe acute graft-versus-host reaction with a dense infiltrate of lymphocytes and eosinophils in the dermis and subcutaneous tissue"}, {"qid": 300470001, "answer": "the image shows a well-differentiated pleomorphic spindle cell tumor with a high nuclear grade and a high mitotic index, which are the hallmarks of a malignant pleomorphic spindle cell tumor"}, {"qid": 300470009, "answer": "yes"}, {"qid": 300463000, "answer": "the image shows a histological section of a human breast tumor, showing a proliferation of epithelial cells with a high nuclear grade"}, {"qid": 300463008, "answer": "no"}, {"qid": 300556000, "answer": "a 40-year-old man with a history of smoking and a 2-year history of dyspnea on exertion and a 1-year history of cough and wheezing a chest radiograph shows a large mass in the right upper lobe with a cavitary lesion and a large pleural effusion"}, {"qid": 300505000, "answer": "a large tumor of the right breast"}, {"qid": 300503000, "answer": "a close-up of a human leg"}, {"qid": 300504000, "answer": "a large mass of the right breast with a large amount of necrotic tissue"}, {"qid": 300504008, "answer": "stomach , necrotizing esophagitis and gastritis , sulfuric acid ingested"}, {"qid": 300510006, "answer": "human"}, {"qid": 300509006, "answer": "human"}, {"qid": 300498006, "answer": "foot"}, {"qid": 300511006, "answer": "no"}, {"qid": 300508005, "answer": "yes"}, {"qid": 300500005, "answer": "no"}, {"qid": 300499005, "answer": "yes"}, {"qid": 300502005, "answer": "yes"}, {"qid": 300497005, "answer": "yes"}, {"qid": 300506005, "answer": "no"}, {"qid": 300501005, "answer": "no"}, {"qid": 300512005, "answer": "yes"}, {"qid": 300507005, "answer": "yes"}, {"qid": 300751005, "answer": "no"}, {"qid": 300727005, "answer": "yeast cells"}, {"qid": 300732002, "answer": "no"}, {"qid": 300731002, "answer": "the image shows a histological section of the skin of a patient with a diagnosis of acute graft-versus-host disease the section shows a dense infiltrate of lymphocytes and eosinophils in the dermis and subcutaneous tissue"}, {"qid": 300733003, "answer": "the image shows a histological section of a human skin biopsy from the scalp of a patient with psoriasis the skin is characterized by a dense infiltrate of lymphocytes and eosinophils in the dermis, with a few eosinophils in the epidermis"}, {"qid": 300728003, "answer": "the image shows a biopsy of the skin of a patient with a history of exposure to asbestos the histological features are consistent with asbestos-related interstitial pneumo-fibrosis, with a predominance of hyaline bodies and fibroblastic foci"}, {"qid": 300734003, "answer": "the image shows a histological section of a human prostate gland, stained with hematoxylin and eosin, showing a tumor with a large amount of necrosis"}, {"qid": 300736003, "answer": "nuclear staining"}, {"qid": 300738003, "answer": "nuclear staining"}, {"qid": 300737003, "answer": "nuclear staining"}, {"qid": 300746003, "answer": "the image shows a histological section of a human colonic tumor with a characteristic spindle-shaped epithelial cell pattern"}, {"qid": 300742003, "answer": "the image shows a histological section of the vulva of a 45-year-old woman with vulvar intraepithelial neoplasia vulvar intraepithelial neoplasia is a precancerous condition that is characterized by the presence of dysplastic epithelial cells in the squamous epithelium of the vulva, and is associated with human papillomavirus hpv infection the image shows a section of the vulva stained with hematoxylin and eosin h&e the epithelium is composed of a single layer of cuboidal cells with a distinct basal layer and a distinct apical layer the cells are arranged in a single layer with a distinct basal layer and an apical layer the nuclei are small and darkly stained the cells are arranged in a single layer with a distinct basal layer and an apical layer the nuclei are small and darkly stained"}, {"qid": 300747003, "answer": "the image shows a histological section of the skin of a patient with a diagnosis of epidermolysis bullosa simplex, a genetic disorder characterized by fragility of the skin and mucous membranes, and blistering on trauma or friction the skin is covered with numerous small blisters, which are filled with fluid and blood the epidermis is separated from the dermis by a thin layer of intact skin, which is not blistered the dermis is infiltrated by numerous small blood vessels, which are dilated and tortuous the epidermis is covered with numerous small blood vessels, which are dilated and tortuous"}, {"qid": 300750003, "answer": "the image shows a histological section of the colon of a rat treated with the chemotherapy drug 5-fluorouracil 5-fu the image shows the colonic mucosa with a thickened epithelium and a prominent lymphocytic infiltrate in the lamina propria the image also shows the presence of apoptotic cells in the lamina propria"}, {"qid": 300749003, "answer": "the image shows a photomicrograph of a section of a human breast tumor stained with hematoxylin and eosin the tumor cells are arranged in a haphazard pattern with irregular nuclear outlines and prominent nucleoli"}, {"qid": 300749011, "answer": "no"}, {"qid": 300749019, "answer": "the image shows a histological section of a breast tumor with a high-grade ductal carcinoma in situ"}, {"qid": 300730007, "answer": "no"}, {"qid": 300730015, "answer": "the image shows a histological section of a human prostate gland with a high-grade prostatic intraepithelial neoplasia"}, {"qid": 300729007, "answer": "yes"}, {"qid": 300729015, "answer": "yes"}, {"qid": 300735004, "answer": "yes"}, {"qid": 300735012, "answer": "a fungus"}, {"qid": 300740006, "answer": "the image shows a histological section of a prostate gland from a patient with prostate cancer the gland is composed of small, irregularly shaped glands that are arranged in a haphazard manner, with a few larger glands present in the periphery of the section the glands are lined by a single layer of cuboidal cells with a prominent nucleus and a few mitotic figures are present in the cytoplasm"}, {"qid": 300744000, "answer": "the image shows a histological section of a colonic biopsy from a patient with ulcerative colitis the biopsy shows a chronic inflammatory infiltrate with lymphocytes, neutrophils, and eosinophils in the lamina propria and submucosa"}, {"qid": 300744008, "answer": "no"}, {"qid": 300743002, "answer": "no"}, {"qid": 300743010, "answer": "yes"}, {"qid": 300743018, "answer": "nuclear pleomorphism"}, {"qid": 300741007, "answer": "no"}, {"qid": 300741015, "answer": "the image shows a histological section of the intestinal mucosa of a piglet with a severe diarrheal disease caused by a rotavirus infection the intestinal mucosa is characterized by a severe inflammatory infiltration of the lamina propria and the muscularis mucosae, with a loss of the normal architecture of the intestinal villi"}, {"qid": 300739005, "answer": "yes"}, {"qid": 300739013, "answer": "the image shows a histological section of the colon of a patient with ulcerative colitis, a chronic inflammatory disease of the colon"}, {"qid": 300748005, "answer": "yes"}, {"qid": 300748013, "answer": "from a case of acute myeloid leukemia"}, {"qid": 300745001, "answer": "yes"}, {"qid": 300745009, "answer": "nuclear chromatin"}, {"qid": 300745017, "answer": "nuclear chromatin"}, {"qid": 300381006, "answer": "a man with a burn on his face"}, {"qid": 300380001, "answer": "yes"}, {"qid": 300380009, "answer": "no"}, {"qid": 300383004, "answer": "yes"}, {"qid": 300379002, "answer": "yes"}, {"qid": 300382006, "answer": "a tape measure"}, {"qid": 300391002, "answer": "no"}, {"qid": 300390003, "answer": "blood"}, {"qid": 300385000, "answer": "nasal septum"}, {"qid": 300385008, "answer": "yes"}, {"qid": 300388003, "answer": "yes"}, {"qid": 300388011, "answer": "the image shows a large, irregularly shaped, multiloculated, cystic mass in the right hemithorax, with a large amount of fluid and air in the cavity"}, {"qid": 300384005, "answer": "no"}, {"qid": 300384013, "answer": "lateral view of infants head showing lesion"}, {"qid": 300389001, "answer": "yes"}, {"qid": 300389009, "answer": "tumor"}, {"qid": 300377006, "answer": "a large mass of the right parotid gland"}, {"qid": 300387004, "answer": "yes"}, {"qid": 300386004, "answer": "yes"}, {"qid": 300386012, "answer": "the image shows a young girl with a severe form of acne fulminans, a rare and severe form of acne that can be life-threatening"}, {"qid": 300436006, "answer": "the image shows a histologic section of a prostate gland from a patient with prostate cancer the gland is composed of small, irregularly shaped glands that are arranged in a honeycomb pattern the glands are lined by a single layer of cuboidal epithelium, which is lightly stained and has a few small, irregularly shaped nuclei the glands are surrounded by a dense, fibrous stroma that is lightly stained and has a few small, irregularly shaped blood vessels"}, {"qid": 300691006, "answer": "yes"}, {"qid": 300674005, "answer": "no"}, {"qid": 300675005, "answer": "no"}, {"qid": 300690005, "answer": "no"}, {"qid": 300680005, "answer": "no"}, {"qid": 300679004, "answer": "yes"}, {"qid": 300681000, "answer": "a liver biopsy specimen"}, {"qid": 300681008, "answer": "no"}, {"qid": 300681016, "answer": "a liver"}, {"qid": 300682007, "answer": "tumor"}, {"qid": 300682015, "answer": "yes"}, {"qid": 300689001, "answer": "no"}, {"qid": 300689009, "answer": "right hand"}, {"qid": 300683004, "answer": "no"}, {"qid": 300683012, "answer": "a mass"}, {"qid": 300684007, "answer": "yes"}, {"qid": 300688002, "answer": "no"}, {"qid": 300688010, "answer": "thoracic spine"}, {"qid": 300686005, "answer": "no"}, {"qid": 300686013, "answer": "a large mass of the right upper quadrant of the abdomen"}, {"qid": 300677005, "answer": "yes"}, {"qid": 300677013, "answer": "heart"}, {"qid": 300676002, "answer": "yes"}, {"qid": 300676010, "answer": "a large tumor of the pancreas"}, {"qid": 300676018, "answer": "a 10-cm-long, 8-cm-wide, 6-cm-deep, and 100-g mass"}, {"qid": 300678007, "answer": "cheese"}, {"qid": 300678015, "answer": "cheese"}, {"qid": 300687002, "answer": "no"}, {"qid": 300687010, "answer": "rectum"}, {"qid": 300685005, "answer": "no"}, {"qid": 300760000, "answer": "the image shows a photomicrograph of a section of the liver of a patient with hemochromatosis, showing numerous small, round, and uniform-sized hepatocytes with a high nuclear-to-cytoplasmic ratio, and a few larger cells with a high nuclear-to-cytoplasmic ratio and a prominent nucleolus"}, {"qid": 300760008, "answer": "the image shows a histopathological slide of a biopsy of the skin of a patient with a diagnosis of acute myeloid leukemia"}, {"qid": 300758002, "answer": "yes"}, {"qid": 300761002, "answer": "yes"}, {"qid": 300761010, "answer": "nucleus"}, {"qid": 300756006, "answer": "the image shows a histological section of a prostate tumor with a high-grade proliferation of malignant cells with a high nuclear grade and a high mitotic index"}, {"qid": 300757002, "answer": "no"}, {"qid": 300757010, "answer": "nucleus"}, {"qid": 300759006, "answer": "the tumor cells are arranged in a solid pattern with a few mitoses"}, {"qid": 300759014, "answer": "the image shows a low power view of a biopsy of a breast mass that is composed of a mixture of epithelial and myoepithelial cells with a predominance of epithelial cells the epithelial cells are arranged in a ductal pattern with a few myoepithelial cells scattered throughout the mass the epithelial cells are arranged in a ductal pattern with a few myoepithelial cells scattered throughout the mass"}, {"qid": 300754007, "answer": "yes"}, {"qid": 300766000, "answer": "a blood smear from a patient with acute promyelocytic leukemia, showing a single nucleated cell with a single nucleus and a single nucleolus"}, {"qid": 300766008, "answer": "yes"}, {"qid": 300768001, "answer": "no"}, {"qid": 300768009, "answer": "nuclear pleomorphism"}, {"qid": 300764005, "answer": "yes"}, {"qid": 300764013, "answer": "nucleus"}, {"qid": 300765005, "answer": "yes"}, {"qid": 300765013, "answer": "yes"}, {"qid": 300752002, "answer": "no"}, {"qid": 300752010, "answer": "no"}, {"qid": 300752018, "answer": "nucleus"}, {"qid": 300753006, "answer": "no"}, {"qid": 300753014, "answer": "yes"}, {"qid": 300755001, "answer": "no"}, {"qid": 300755009, "answer": "the image shows a histological section of a human prostate gland, stained with hematoxylin and eosin, showing the characteristic glandular architecture of the prostate gland"}, {"qid": 300755017, "answer": "atrophy is typical in association with infection in the kidney"}, {"qid": 300762007, "answer": "no"}, {"qid": 300767000, "answer": "the patient"}, {"qid": 300767008, "answer": "the image shows a histological section of a breast tumor with a high-grade ductal carcinoma in situ"}, {"qid": 300763005, "answer": "no"}, {"qid": 300673002, "answer": "no"}, {"qid": 300673010, "answer": "ct scan of the chest showing a large mass in the right upper lobe of the lung"}, {"qid": 300673018, "answer": "ct scan of the chest showing a large mass in the right upper lobe of the lung"}, {"qid": 300927000, "answer": "a large tumor of the right hepatic lobe"}, {"qid": 300926001, "answer": "no"}, {"qid": 300924002, "answer": "no"}, {"qid": 300925003, "answer": "yes"}, {"qid": 300935003, "answer": "the image shows a large, well-circumscribed, lobulated, and heterogeneously enhancing mass in the right lower quadrant of the abdomen"}, {"qid": 300938004, "answer": "yes"}, {"qid": 300940005, "answer": "no"}, {"qid": 300943006, "answer": "a large mass of the right lobe of the liver"}, {"qid": 300945000, "answer": "a close-up of the skin of the lower abdomen"}, {"qid": 300942001, "answer": "yes"}, {"qid": 300932002, "answer": "no"}, {"qid": 300932010, "answer": "a large tumor"}, {"qid": 300929001, "answer": "yes"}, {"qid": 300929009, "answer": "a large mass of the right breast"}, {"qid": 300931006, "answer": "tumor"}, {"qid": 300936003, "answer": "a large amount of blood"}, {"qid": 300937000, "answer": "a, b, c a 10-year-old boy with a large, well-circumscribed, and well-defined, lobulated, and smooth-surfaced mass in the right inguinal region, which was found to be a benign schwannoma c, d a 10-year-old boy with a large, well-circumscribed, and well-defined, lobulated, and smooth-surfaced mass in the right inguinal region, which was found to be a benign schwannoma"}, {"qid": 300928001, "answer": "yes"}, {"qid": 300928009, "answer": "a polyp"}, {"qid": 300930006, "answer": "a large mass of the right thigh"}, {"qid": 300948006, "answer": "yes"}, {"qid": 300944006, "answer": "a piece of meat"}, {"qid": 300947002, "answer": "a large mass of heterogeneous tissue with areas of necrosis and hemorrhage"}, {"qid": 300939002, "answer": "the image shows the surgical specimen of the patient's right kidney"}, {"qid": 300933000, "answer": "the image shows a large, well-defined, homogeneous, and encapsulated mass of the right gluteal region"}, {"qid": 300820002, "answer": "no"}, {"qid": 300820010, "answer": "the image shows a histologic section of a papillary thyroid carcinoma with a follicular pattern of growth"}, {"qid": 300816007, "answer": "yes"}, {"qid": 300821004, "answer": "no"}, {"qid": 300812001, "answer": "yes"}, {"qid": 300812009, "answer": "the image shows a histopathological section of a human breast tumor stained with hematoxylin and eosin the tumor cells are arranged in a solid pattern with a high nuclear-to-cytoplasmic ratio the cytoplasm is scanty and the nuclear chromatin is coarse and hyperchromatic the tumor cells are positive for estrogen receptor"}, {"qid": 300826006, "answer": "nuclear pleomorphism"}, {"qid": 300825003, "answer": "nuclear pleomorphism"}, {"qid": 300827000, "answer": "the image shows a photomicrograph of a pap smear of a cervical carcinoma with a high-grade squamous cell carcinoma the cells are highly atypical with irregular nuclear contours, prominent nucleoli, and prominent mitotic figures"}, {"qid": 300827008, "answer": "yes"}, {"qid": 300823005, "answer": "no"}, {"qid": 300817002, "answer": "no"}, {"qid": 300817010, "answer": "nuclear pleomorphism"}, {"qid": 300815007, "answer": "yes"}, {"qid": 300819004, "answer": "no"}, {"qid": 300818001, "answer": "yes"}, {"qid": 300818009, "answer": "nuclear pleomorphism"}, {"qid": 300814006, "answer": "the image shows a histologic section of a human breast tumor that is composed of a mixture of epithelial and stromal cells the epithelial cells are arranged in a ductal pattern and are positive for estrogen receptor the stromal cells are positive for vimentin and negative for estrogen receptor"}, {"qid": 300822005, "answer": "no"}, {"qid": 300813004, "answer": "no"}, {"qid": 300824004, "answer": "no"}, {"qid": 300828003, "answer": "no"}, {"qid": 300514003, "answer": "nuclear staining"}, {"qid": 300516002, "answer": "no"}, {"qid": 300518001, "answer": "yes"}, {"qid": 300517000, "answer": "the image shows a photomicrograph of a section of the cerebral cortex of a 10-day-old rat embryo stained with hematoxylin and eosin the section shows a normal cerebral cortex with a well-defined layering of neurons and glial cells"}, {"qid": 300517008, "answer": "no"}, {"qid": 300515007, "answer": "yes"}, {"qid": 300671000, "answer": "a large, irregularly shaped, dark brown, and smooth mass of tissue"}, {"qid": 300665005, "answer": "no"}, {"qid": 300664007, "answer": "tumor"}, {"qid": 300661003, "answer": "tumor"}, {"qid": 300662006, "answer": "tumor"}, {"qid": 300669004, "answer": "no"}, {"qid": 300669012, "answer": "by cutting them open"}, {"qid": 300666002, "answer": "tumor"}, {"qid": 300668006, "answer": "excellent example cut surface of nodes seen externally in slide shows matting and necrosis"}, {"qid": 300667007, "answer": "yes"}, {"qid": 300526000, "answer": "the image shows a photomicrograph of a pap smear of a cervical cancer cell line, which is stained with hematoxylin and eosin the cells are arranged in a random pattern, with irregular nuclear contours and prominent nucleoli"}, {"qid": 300527002, "answer": "no"}, {"qid": 300529004, "answer": "no"}, {"qid": 300537003, "answer": "yes"}, {"qid": 300534005, "answer": "yes"}, {"qid": 300532004, "answer": "yes"}, {"qid": 300525002, "answer": "yes"}, {"qid": 300531000, "answer": "the image shows a histological section of a breast tumor with a high-grade malignant epithelial component"}, {"qid": 300528002, "answer": "the image shows a biopsy of a papillary carcinoma of the breast"}, {"qid": 300521000, "answer": "the image shows a photomicrograph of a section of a human breast tumor stained with hematoxylin and eosin the tumor cells are arranged in a haphazard pattern with irregular nuclear outlines and prominent nucleoli"}, {"qid": 300807002, "answer": "a large mass of the right lower abdomen"}, {"qid": 300811000, "answer": "a large tumor of the right upper extremity"}, {"qid": 300806001, "answer": "yes"}, {"qid": 300808003, "answer": "no"}, {"qid": 300810005, "answer": "no"}, {"qid": 300960001, "answer": "no"}, {"qid": 300957003, "answer": "yes"}, {"qid": 300950005, "answer": "the image shows a histological section of a human breast tumor stained with hematoxylin and eosin the tumor is composed of small, unifor
[truncated: 159,075 more chars]
