# Supplementary material for: PeFoMed: Parameter efficient fine-tuning of multimodal large language models for medical CXR
Source: Sci Rep. 2026 Apr 21;16:18729. doi: 10.1038/s41598-026-47871-2 (PMC13273104; doi:10.1038/s41598-026-47871-2)
Supplement: Supplementary file 2 — Supplementary Information 2. [file 41598_2026_47871_MOESM2_ESM.zip › human evaluation/pathvqa/pathvqa_stage1_stage2.json]

{
    "300167000": {
        "question": "What are positively charged,  thus allowing the compaction of the negatively charged DNA?",
        "ground_truth": "the histone subunits",
        "generated_answer": "the cytosine and adenine bases",
        "image_name": "test/test_0167.jpg",
        "answer_type": "OPEN",
        "question_type": "what",
        "Evaluation(1/0)": "        "
    },
    "300148000": {
        "question": "What is surrounded by multiple multinucleate giant cells,  epithelioid cells,  and lymphocytes?",
        "ground_truth": "an area of central necrosis",
        "generated_answer": "tuberculous granuloma centering",
        "image_name": "test/test_0148.jpg",
        "answer_type": "OPEN",
        "question_type": "what",
        "Evaluation(1/0)": "        "
    },
    "300195001": {
        "question": "What does the granuloma in the center show?",
        "ground_truth": "multinucleate giant cells",
        "generated_answer": "a collar of inflammatory cells around it",
        "image_name": "test/test_0195.jpg",
        "answer_type": "OPEN",
        "question_type": "what",
        "Evaluation(1/0)": "        "
    },
    "300235002": {
        "question": "How are tumour cells strikingly similar to normal squamous epithelial cells?",
        "ground_truth": "with intercellular bridges and nests of keratin (arrow)",
        "generated_answer": "in appearance",
        "image_name": "test/test_0235.jpg",
        "answer_type": "OPEN",
        "question_type": "how",
        "Evaluation(1/0)": "        "
    },
    "300250001": {
        "question": "What has this condition been termed?",
        "ground_truth": "cystic hygroma",
        "generated_answer": "born with a dead",
        "image_name": "test/test_0250.jpg",
        "answer_type": "OPEN",
        "question_type": "what",
        "Evaluation(1/0)": "        "
    },
    "300312001": {
        "question": "What is the  poorly cohesive tumor in the retina seen abutting?",
        "ground_truth": "the optic nerve",
        "generated_answer": "the internal limiting membrane of the retina",
        "image_name": "test/test_0312.jpg",
        "answer_type": "OPEN",
        "question_type": "what",
        "Evaluation(1/0)": "        "
    },
    "300279001": {
        "question": "What was present within this Wilms tumor,  characterized by cells with hyperchromatic,  pleomorphic nuclei,  and an abnormal mitosis center of field?",
        "ground_truth": "focal anaplasia",
        "generated_answer": "the blastemal element",
        "image_name": "test/test_0279.jpg",
        "answer_type": "OPEN",
        "question_type": "what",
        "Evaluation(1/0)": "        "
    },
    "300286001": {
        "question": "What is aorta with mild atherosclerosis composed of?",
        "ground_truth": "fibrous plaques",
        "generated_answer": "smooth muscle cells and lipid",
        "image_name": "test/test_0286.jpg",
        "answer_type": "OPEN",
        "question_type": "what",
        "Evaluation(1/0)": "        "
    },
    "300072000": {
        "question": "What demonstrate sheets of plump,  proliferating spindle cells and slitlike vascular spaces?",
        "ground_truth": "histologic view of the nodular stage",
        "generated_answer": "microscopic examination",
        "image_name": "test/test_0072.jpg",
        "answer_type": "OPEN",
        "question_type": "what",
        "Evaluation(1/0)": "        "
    },
    "300100005": {
        "question": "Where is the atrium shown?",
        "ground_truth": "on the right in this four-chamber view of the heart",
        "generated_answer": "on the left side of the heart",
        "image_name": "test/test_0100.jpg",
        "answer_type": "OPEN",
        "question_type": "where",
        "Evaluation(1/0)": "        "
    },
    "300097002": {
        "question": "How is subacute endocarditis caused?",
        "ground_truth": "by streptococcus viridans on a previously myxomatous mitral valve",
        "generated_answer": "by staphylococcus aureus on a congenitally bicuspid aortic valve",
        "image_name": "test/test_0097.jpg",
        "answer_type": "OPEN",
        "question_type": "how",
        "Evaluation(1/0)": "        "
    },
    "300144002": {
        "question": "How does a peripheral blood smear show a hyper-segmented neutrophil?",
        "ground_truth": "with a six-lobed nucleus",
        "generated_answer": "with multiple lobules",
        "image_name": "test/test_0144.jpg",
        "answer_type": "OPEN",
        "question_type": "how",
        "Evaluation(1/0)": "        "
    },
    "300232000": {
        "question": "What shows well-defined bands of pink,  acellular collagen that have subdivided tumour cells into nodules?",
        "ground_truth": "a low-power view",
        "generated_answer": "microscopy",
        "image_name": "test/test_0232.jpg",
        "answer_type": "OPEN",
        "question_type": "what",
        "Evaluation(1/0)": "        "
    },
    "300265000": {
        "question": "What shows mesangial cell proliferation,  basement membrane duplication,  leukocyte infiltration,  and accentuation of lobular architecture?",
        "ground_truth": "membranoproliferative glomerulonephritis (mpgn)",
        "generated_answer": "the glomerular tuft",
        "image_name": "test/test_0265.jpg",
        "answer_type": "OPEN",
        "question_type": "what",
        "Evaluation(1/0)": "        "
    },
    "300300000": {
        "question": "What remain within the predominantly metaplastic,  reddish mucosa of the distal esophagus?",
        "ground_truth": "a few areas of pale squamous mucosa",
        "generated_answer": "small foci of nonproliferative, gray-white squamous dysplasia",
        "image_name": "test/test_0300.jpg",
        "answer_type": "OPEN",
        "question_type": "what",
        "Evaluation(1/0)": "        "
    },
    "300061001": {
        "question": "How are spiral-shaped Helicobacter pylori bacilli?",
        "ground_truth": "highlighted in this warthin-starry silver stain",
        "generated_answer": "seen in the gland",
        "image_name": "test/test_0061.jpg",
        "answer_type": "OPEN",
        "question_type": "how",
        "Evaluation(1/0)": "        "
    },
    "300316002": {
        "question": "What is markedly thickened?",
        "ground_truth": "the gastric wall",
        "generated_answer": "the esophageal wall",
        "image_name": "test/test_0316.jpg",
        "answer_type": "OPEN",
        "question_type": "what",
        "Evaluation(1/0)": "        "
    },
    "300191001": {
        "question": "How are the glands cut?",
        "ground_truth": "in cross-section",
        "generated_answer": "by a random and violent trabeculation of the parenchyma",
        "image_name": "test/test_0191.jpg",
        "answer_type": "OPEN",
        "question_type": "how",
        "Evaluation(1/0)": "        "
    },
    "300179001": {
        "question": "What are hundreds of small colonic polyps present along with?",
        "ground_truth": "a dominant polyp",
        "generated_answer": "a large ulcerated mucosal mass",
        "image_name": "test/test_0179.jpg",
        "answer_type": "OPEN",
        "question_type": "what",
        "Evaluation(1/0)": "        "
    },
    "300221001": {
        "question": "What is a bile duct undergoing degeneration entrapped in?",
        "ground_truth": "a dense",
        "generated_answer": "an inflammatory fibrous band",
        "image_name": "test/test_0221.jpg",
        "answer_type": "OPEN",
        "question_type": "what",
        "Evaluation(1/0)": "        "
    },
    "300142001": {
        "question": "What is the gallbladder mucosa infiltrated by?",
        "ground_truth": "chronic inflammatory cells",
        "generated_answer": "large numbers of anaplastic and mitotically active squamous cells",
        "image_name": "test/test_0142.jpg",
        "answer_type": "OPEN",
        "question_type": "what",
        "Evaluation(1/0)": "        "
    },
    "300027001": {
        "question": "Where is carcinomatous tissue seen ?",
        "ground_truth": "on the posterior aspect",
        "generated_answer": "in the central portion of the cyst wall",
        "image_name": "test/test_0027.jpg",
        "answer_type": "OPEN",
        "question_type": "where",
        "Evaluation(1/0)": "        "
    },
    "300308005": {
        "question": "What is involved by an abscess?",
        "ground_truth": "the epididymis",
        "generated_answer": "the testis",
        "image_name": "test/test_0308.jpg",
        "answer_type": "OPEN",
        "question_type": "what",
        "Evaluation(1/0)": "        "
    },
    "300274001": {
        "question": "What is proliferative breast disease characterized by?",
        "ground_truth": "an increased numbers of epithelial cells",
        "generated_answer": "the presence of atypical cells in the lobular and ductal areas of the breast",
        "image_name": "test/test_0274.jpg",
        "answer_type": "OPEN",
        "question_type": "what",
        "Evaluation(1/0)": "        "
    },
    "300311001": {
        "question": "What does the coarsely nodular gland contain?",
        "ground_truth": "areas of fibrosis and cystic change",
        "generated_answer": "large areas of cystic change",
        "image_name": "test/test_0311.jpg",
        "answer_type": "OPEN",
        "question_type": "what",
        "Evaluation(1/0)": "        "
    },
    "300304004": {
        "question": "The hyperplastic follicles contain abundant pink colloid within whose lumina ?",
        "ground_truth": "their",
        "generated_answer": "their walls",
        "image_name": "test/test_0304.jpg",
        "answer_type": "OPEN",
        "question_type": "the",
        "Evaluation(1/0)": "        "
    },
    "300234000": {
        "question": "What entraps native lamellar bone as a confluent mass of cartilage?",
        "ground_truth": "conventional chondrosarcoma",
        "generated_answer": "cartilage",
        "image_name": "test/test_0234.jpg",
        "answer_type": "OPEN",
        "question_type": "what",
        "Evaluation(1/0)": "        "
    },
    "300151000": {
        "question": "What is surrounded by a fibrous wall containing proliferating fibroblasts,  reactive woven bone,  and osteoclast-type giant cells?",
        "ground_truth": "aneurysmal bone cyst with blood-filled cystic space",
        "generated_answer": "central cavity",
        "image_name": "test/test_0151.jpg",
        "answer_type": "OPEN",
        "question_type": "what",
        "Evaluation(1/0)": "        "
    },
    "300217001": {
        "question": "What did subsynovial tissue contain?",
        "ground_truth": "a dense lymphoid aggregate",
        "generated_answer": "a variety of inflammatory cells",
        "image_name": "test/test_0217.jpg",
        "answer_type": "OPEN",
        "question_type": "what",
        "Evaluation(1/0)": "        "
    },
    "300204005": {
        "question": "What is a normal axon with a long thick dark myelin internode flanked by?",
        "ground_truth": "nodes of ranvier with a long thick dark myelin internode",
        "generated_answer": "two shorter thin dark myelin internodes",
        "image_name": "test/test_0204.jpg",
        "answer_type": "OPEN",
        "question_type": "what",
        "Evaluation(1/0)": "        "
    },
    "300241000": {
        "question": "What share the same fiber type (fiber type grouping)?",
        "ground_truth": "large clusters of fibers",
        "generated_answer": "the atrophy areas in the left ventricle",
        "image_name": "test/test_0241.jpg",
        "answer_type": "OPEN",
        "question_type": "what",
        "Evaluation(1/0)": "        "
    },
    "300093001": {
        "question": "What did the collection of microglial cells form?",
        "ground_truth": "a poorly defined nodule",
        "generated_answer": "a pseudorosette",
        "image_name": "test/test_0093.jpg",
        "answer_type": "OPEN",
        "question_type": "what",
        "Evaluation(1/0)": "        "
    },
    "300295001": {
        "question": "What is glioblastoma?",
        "ground_truth": "a densely cellular tumor with necrosis and pseudo-palisading of tumor cell nuclei along the edge of the necrotic zone",
        "generated_answer": "the most common subtype of primary brain cancer",
        "image_name": "test/test_0295.jpg",
        "answer_type": "OPEN",
        "question_type": "what",
        "Evaluation(1/0)": "        "
    },
    "300009001": {
        "question": "What is tumor composed of?",
        "ground_truth": "nests of basaloid cells",
        "generated_answer": "ducts and lobules lined by transitional cells",
        "image_name": "test/test_0009.jpg",
        "answer_type": "OPEN",
        "question_type": "what",
        "Evaluation(1/0)": "        "
    },
    "300014000": {
        "question": "What is identified by homogeneous, eosinophilic cytoplasm?",
        "ground_truth": "cell necrosis",
        "generated_answer": "interstitial pneumonia",
        "image_name": "test/test_0014.jpg",
        "answer_type": "OPEN",
        "question_type": "what",
        "Evaluation(1/0)": "        "
    },
    "300154000": {
        "question": "What has clumped chromatin?",
        "ground_truth": "the nucleus",
        "generated_answer": "nucleus",
        "image_name": "test/test_0154.jpg",
        "answer_type": "OPEN",
        "question_type": "what",
        "Evaluation(1/0)": "        "
    },
    "300214000": {
        "question": "What is soft, swollen and dark?",
        "ground_truth": "the affected part dark",
        "generated_answer": "kidney",
        "image_name": "test/test_0214.jpg",
        "answer_type": "OPEN",
        "question_type": "what",
        "Evaluation(1/0)": "        "
    },
    "300173001": {
        "question": "How are the myocardial muscle fibres?",
        "ground_truth": "thick with abundance of eosinophilic cytoplasm",
        "generated_answer": "thick and bundled",
        "image_name": "test/test_0173.jpg",
        "answer_type": "OPEN",
        "question_type": "how",
        "Evaluation(1/0)": "        "
    },
    "300108002": {
        "question": "What is lined by normal columnar epithelium while foci of metaplastic squamous epithelium are seen at other places?",
        "ground_truth": "part of the endocervical mucosa",
        "generated_answer": "the circumference",
        "image_name": "test/test_0108.jpg",
        "answer_type": "OPEN",
        "question_type": "what",
        "Evaluation(1/0)": "        "
    },
    "300134000": {
        "question": "What has core containing proteins, p24 and p18, two strands of viral rna, and enzyme reverse transcriptase?",
        "ground_truth": "the particle",
        "generated_answer": "nucleocapsid",
        "image_name": "test/test_0134.jpg",
        "answer_type": "OPEN",
        "question_type": "what",
        "Evaluation(1/0)": "        "
    },
    "300231006": {
        "question": "What has a pentagonal or doughnut profile?",
        "ground_truth": "p-component",
        "generated_answer": "the cyst wall",
        "image_name": "test/test_0231.jpg",
        "answer_type": "OPEN",
        "question_type": "what",
        "Evaluation(1/0)": "        "
    },
    "300188007": {
        "question": "What are also present in peritubular connective tissue producing atrophic tubules?",
        "ground_truth": "the deposits",
        "generated_answer": "inflammatory cells",
        "image_name": "test/test_0188.jpg",
        "answer_type": "OPEN",
        "question_type": "what",
        "Evaluation(1/0)": "        "
    },
    "300210004": {
        "question": "What shows congophilia which under polarising microscopy?",
        "ground_truth": "congo red staining",
        "generated_answer": "the tumour cells",
        "image_name": "test/test_0210.jpg",
        "answer_type": "OPEN",
        "question_type": "what",
        "Evaluation(1/0)": "        "
    },
    "300230001": {
        "question": "What is mechanisms involved in?",
        "ground_truth": "oedema",
        "generated_answer": "the pathogenesis of chronic kidney disease-mineral and bone disorder cdkd-mbd",
        "image_name": "test/test_0230.jpg",
        "answer_type": "OPEN",
        "question_type": "what",
        "Evaluation(1/0)": "        "
    },
    "300126000": {
        "question": "What are released into the cytosol?",
        "ground_truth": "viral rna genome",
        "generated_answer": "nucleic acids",
        "image_name": "test/test_0126.jpg",
        "answer_type": "OPEN",
        "question_type": "what",
        "Evaluation(1/0)": "        "
    },
    "300309000": {
        "question": "What is based on size and location of centromere?",
        "ground_truth": "classification chromosomes",
        "generated_answer": "classification of chromosomal abnormalities",
        "image_name": "test/test_0309.jpg",
        "answer_type": "OPEN",
        "question_type": "what",
        "Evaluation(1/0)": "        "
    },
    "300275000": {
        "question": "How is the number there of malignant cells scattered singly or in small clusters having characteristic cytoplasmic vacuoles, nuclear hyperchromasia and prominent nucleoli?",
        "ground_truth": "large",
        "generated_answer": "variable",
        "image_name": "test/test_0275.jpg",
        "answer_type": "OPEN",
        "question_type": "how",
        "Evaluation(1/0)": "        "
    },
    "300307001": {
        "question": "D lose whose cell membrane further during passage through the spleen?",
        "ground_truth": "their",
        "generated_answer": "neutrophil",
        "image_name": "test/test_0307.jpg",
        "answer_type": "OPEN",
        "question_type": "d",
        "Evaluation(1/0)": "        "
    },
    "300307009": {
        "question": "What do these rigid spherical cells lose?",
        "ground_truth": "their cell membrane further during passage through the spleen",
        "generated_answer": "their ability to contract",
        "image_name": "test/test_0307.jpg",
        "answer_type": "OPEN",
        "question_type": "what",
        "Evaluation(1/0)": "        "
    },
    "300307017": {
        "question": "When do these rigid spherical cells lose their cell membrane further?",
        "ground_truth": "during passage through the spleen",
        "generated_answer": "during maturation",
        "image_name": "test/test_0307.jpg",
        "answer_type": "OPEN",
        "question_type": "when",
        "Evaluation(1/0)": "        "
    },
    "300280002": {
        "question": "What is higher as demonstrated by this cytochemical stain?",
        "ground_truth": "neutrophil (or leucocyte) alkaline phosphatase (nap or lap) activity",
        "generated_answer": "neutrophil activity",
        "image_name": "test/test_0280.jpg",
        "answer_type": "OPEN",
        "question_type": "what",
        "Evaluation(1/0)": "        "
    },
    "300228000": {
        "question": "What shows uniform cells having high mitotic rate?",
        "ground_truth": "the tumor",
        "generated_answer": "the tumour",
        "image_name": "test/test_0228.jpg",
        "answer_type": "OPEN",
        "question_type": "what",
        "Evaluation(1/0)": "        "
    },
    "300007000": {
        "question": "What is also seen in the wall?",
        "ground_truth": "a partly formed unerupted tooth",
        "generated_answer": "granulation tissue",
        "image_name": "test/test_0007.jpg",
        "answer_type": "OPEN",
        "question_type": "what",
        "Evaluation(1/0)": "        "
    },
    "300220003": {
        "question": "What shows coagulative necrosis and submucosal haemorrhages?",
        "ground_truth": "mucosa in the infarcted area",
        "generated_answer": "inflammatory cell infiltrate and submucosal haemorrhages",
        "image_name": "test/test_0220.jpg",
        "answer_type": "OPEN",
        "question_type": "what",
        "Evaluation(1/0)": "        "
    },
    "300182000": {
        "question": "What is shown in longitudinal section along with a segment in cross section?",
        "ground_truth": "specimen of small intestine",
        "generated_answer": "diagrammatic representation of intestine with loop contracted due to mexico syndrome",
        "image_name": "test/test_0182.jpg",
        "answer_type": "OPEN",
        "question_type": "what",
        "Evaluation(1/0)": "        "
    },
    "300182008": {
        "question": "What shows segment of thickened wall with narrow lumen which is better appreciated in cross section while intervening areas of the bowel are uninvolved or skipped?",
        "ground_truth": "luminal surface of longitudinal cut section",
        "generated_answer": "longitudinal section of the bowel",
        "image_name": "test/test_0182.jpg",
        "answer_type": "OPEN",
        "question_type": "what",
        "Evaluation(1/0)": "        "
    },
    "300197001": {
        "question": "What does the external surface of small intestine show?",
        "ground_truth": "stricture and a lymph node in section having caseation necrosiss",
        "generated_answer": "mucosal ulceration and inflammatory exudate",
        "image_name": "test/test_0197.jpg",
        "answer_type": "OPEN",
        "question_type": "what",
        "Evaluation(1/0)": "        "
    },
    "300197009": {
        "question": "What is thickened?",
        "ground_truth": "wall of intestine in the area of narrowed lumen",
        "generated_answer": "wall of the intestine",
        "image_name": "test/test_0197.jpg",
        "answer_type": "OPEN",
        "question_type": "what",
        "Evaluation(1/0)": "        "
    },
    "300183007": {
        "question": "Where is there?",
        "ground_truth": "no significant inflammation or fibrosis",
        "generated_answer": "kidney",
        "image_name": "test/test_0183.jpg",
        "answer_type": "OPEN",
        "question_type": "where",
        "Evaluation(1/0)": "        "
    },
    "300123005": {
        "question": "What shows a scolex with a row of hooklets?",
        "ground_truth": "inbox in the right photomicrograph",
        "generated_answer": "photograph on the right",
        "image_name": "test/test_0123.jpg",
        "answer_type": "OPEN",
        "question_type": "what",
        "Evaluation(1/0)": "        "
    },
    "300246007": {
        "question": "Where is mononuclear inflammatory cell infiltrate present?",
        "ground_truth": "in subepithelial and perimuscular layers",
        "generated_answer": "in the stroma",
        "image_name": "test/test_0246.jpg",
        "answer_type": "OPEN",
        "question_type": "where",
        "Evaluation(1/0)": "        "
    },
    "300060004": {
        "question": "What are surrounded by abundant fibrous tissue and chronic interstitial inflammatory reaction?",
        "ground_truth": "tubules",
        "generated_answer": "the parenchyma tubules",
        "image_name": "test/test_0060.jpg",
        "answer_type": "OPEN",
        "question_type": "what",
        "Evaluation(1/0)": "        "
    },
    "300060012": {
        "question": "What included are thick-walled?",
        "ground_truth": "blood vessels",
        "generated_answer": "cysts",
        "image_name": "test/test_0060.jpg",
        "answer_type": "OPEN",
        "question_type": "what",
        "Evaluation(1/0)": "        "
    },
    "300023005": {
        "question": "What do the parenchymal changes include?",
        "ground_truth": "sclerosed glomeruli",
        "generated_answer": "loss of architecture and atrophy",
        "image_name": "test/test_0023.jpg",
        "answer_type": "OPEN",
        "question_type": "what",
        "Evaluation(1/0)": "        "
    },
    "300059005": {
        "question": "What does the upper pole of the kidney show?",
        "ground_truth": "a large and tan mass",
        "generated_answer": "a large and tan-white mass",
        "image_name": "test/test_0059.jpg",
        "answer_type": "OPEN",
        "question_type": "what",
        "Evaluation(1/0)": "        "
    },
    "300285004": {
        "question": "What are the cells still recognisable as?",
        "ground_truth": "of transitional origin and show features of anaplasia",
        "generated_answer": "myofibroblasts",
        "image_name": "test/test_0285.jpg",
        "answer_type": "OPEN",
        "question_type": "what",
        "Evaluation(1/0)": "        "
    },
    "300242004": {
        "question": "What shows a grey white firm tumour extending irregularly into adjacent breast parenchyma?",
        "ground_truth": "cut surface",
        "generated_answer": "sectioned surface",
        "image_name": "test/test_0242.jpg",
        "answer_type": "OPEN",
        "question_type": "what",
        "Evaluation(1/0)": "        "
    },
    "300169000": {
        "question": "What is there?",
        "ground_truth": "hyperkeratosis and follicular plugging",
        "generated_answer": "acute panarteritis",
        "image_name": "test/test_0169.jpg",
        "answer_type": "OPEN",
        "question_type": "what",
        "Evaluation(1/0)": "        "
    },
    "300219001": {
        "question": "What does the subcutaneous tissue show?",
        "ground_truth": "masses or nodules of calcium salt surrounded by foreign body giant cells",
        "generated_answer": "an inflammatory infiltrate between the dermal lamina and collagen",
        "image_name": "test/test_0219.jpg",
        "answer_type": "OPEN",
        "question_type": "what",
        "Evaluation(1/0)": "        "
    },
    "300170007": {
        "question": "What does the cortical bone forming the outer shell show?",
        "ground_truth": "concentric lamellae along with osteocytic lacunae surrounding central blood vessels",
        "generated_answer": "wavy lines of variable intensity",
        "image_name": "test/test_0170.jpg",
        "answer_type": "OPEN",
        "question_type": "what",
        "Evaluation(1/0)": "        "
    },
    "300092002": {
        "question": "Where is the end of the long bone expanded?",
        "ground_truth": "in region of epiphysis",
        "generated_answer": "at the proximal end",
        "image_name": "test/test_0092.jpg",
        "answer_type": "OPEN",
        "question_type": "where",
        "Evaluation(1/0)": "        "
    },
    "300012000": {
        "question": "What have features of both syncytial and fibroblastic type and form whorled appearance?",
        "ground_truth": "cells",
        "generated_answer": "the tumour cells",
        "image_name": "test/test_0012.jpg",
        "answer_type": "OPEN",
        "question_type": "what",
        "Evaluation(1/0)": "        "
    },
    "300066000": {
        "question": "What shows a separate encapsulated gelatinous mass?",
        "ground_truth": "lower part of the image",
        "generated_answer": "cyst",
        "image_name": "test/test_0066.jpg",
        "answer_type": "OPEN",
        "question_type": "what",
        "Evaluation(1/0)": "        "
    },
    "300066008": {
        "question": "What shows circumscribed?",
        "ground_truth": "cut surface of both the masses",
        "generated_answer": "nodule on the surface of the kidney",
        "image_name": "test/test_0066.jpg",
        "answer_type": "OPEN",
        "question_type": "what",
        "Evaluation(1/0)": "        "
    },
    "300478014": {
        "question": "What illustrates pus from the peritoneal cavity ?",
        "ground_truth": "case of peritonitis slide",
        "generated_answer": "close-up view of one end",
        "image_name": "test/test_0478.jpg",
        "answer_type": "OPEN",
        "question_type": "what",
        "Evaluation(1/0)": "        "
    },
    "300480012": {
        "question": "What is present?",
        "ground_truth": "retroperitoneal leiomyosarcoma",
        "generated_answer": "leiomyoma",
        "image_name": "test/test_0480.jpg",
        "answer_type": "OPEN",
        "question_type": "what",
        "Evaluation(1/0)": "        "
    },
    "300481014": {
        "question": "What is present ?",
        "ground_truth": "abdomen",
        "generated_answer": "hepatobiliary",
        "image_name": "test/test_0481.jpg",
        "answer_type": "OPEN",
        "question_type": "what",
        "Evaluation(1/0)": "        "
    },
    "300479005": {
        "question": "What is present?",
        "ground_truth": "abdomen",
        "generated_answer": "peritoneum",
        "image_name": "test/test_0479.jpg",
        "answer_type": "OPEN",
        "question_type": "what",
        "Evaluation(1/0)": "        "
    },
    "300479013": {
        "question": "What is nodular tumor cut?",
        "ground_truth": "surface natural color yellow and white typical gross sarcoma",
        "generated_answer": "surface",
        "image_name": "test/test_0479.jpg",
        "answer_type": "OPEN",
        "question_type": "what",
        "Evaluation(1/0)": "        "
    },
    "300479021": {
        "question": "How is nodular tumor cut surface natural color yellow and white typical  sarcoma ?",
        "ground_truth": "gross",
        "generated_answer": "liposarcoma",
        "image_name": "test/test_0479.jpg",
        "answer_type": "OPEN",
        "question_type": "how",
        "Evaluation(1/0)": "        "
    },
    "300483000": {
        "question": "What does this image show?",
        "ground_truth": "in situ of abdomen excellent fibrinopurulent peritonitis",
        "generated_answer": "opened fetal chest with gross hemorrhage and congestion",
        "image_name": "test/test_0483.jpg",
        "answer_type": "OPEN",
        "question_type": "what",
        "Evaluation(1/0)": "        "
    },
    "300558000": {
        "question": "What does this image show?",
        "ground_truth": "malignant cells mixed mesodermal tumor of uterus",
        "generated_answer": "gram stain organism is unknown",
        "image_name": "test/test_0558.jpg",
        "answer_type": "OPEN",
        "question_type": "what",
        "Evaluation(1/0)": "        "
    },
    "300558008": {
        "question": "What is present?",
        "ground_truth": "carcinoma",
        "generated_answer": "hematologic",
        "image_name": "test/test_0558.jpg",
        "answer_type": "OPEN",
        "question_type": "what",
        "Evaluation(1/0)": "        "
    },
    "300844007": {
        "question": "What removed shows size of organs quite well and renal facies ?",
        "ground_truth": "opened dysmorphic body with all except kidneys",
        "generated_answer": "infant body",
        "image_name": "test/test_0844.jpg",
        "answer_type": "OPEN",
        "question_type": "what",
        "Evaluation(1/0)": "        "
    },
    "300847013": {
        "question": "What is present of Kidneys?",
        "ground_truth": "polycystic disease",
        "generated_answer": "absence",
        "image_name": "test/test_0847.jpg",
        "answer_type": "OPEN",
        "question_type": "what",
        "Evaluation(1/0)": "        "
    },
    "300845000": {
        "question": "What does this image show?",
        "ground_truth": "posterior view of body lesions mostly in head neck and thorax",
        "generated_answer": "posterior view of body slide",
        "image_name": "test/test_0845.jpg",
        "answer_type": "OPEN",
        "question_type": "what",
        "Evaluation(1/0)": "        "
    },
    "300850000": {
        "question": "What does this image show?",
        "ground_truth": "view from back typical example",
        "generated_answer": "close-up view of open wound with granulomatous inflammation",
        "image_name": "test/test_0850.jpg",
        "answer_type": "OPEN",
        "question_type": "what",
        "Evaluation(1/0)": "        "
    },
    "300985000": {
        "question": "What is present?",
        "ground_truth": "notochord",
        "generated_answer": "lymph node",
        "image_name": "test/test_0985.jpg",
        "answer_type": "OPEN",
        "question_type": "what",
        "Evaluation(1/0)": "        "
    },
    "300496001": {
        "question": "What does this image show?",
        "ground_truth": "two nipples",
        "generated_answer": "electromyography needle in muscle at time of puncture",
        "image_name": "test/test_0496.jpg",
        "answer_type": "OPEN",
        "question_type": "what",
        "Evaluation(1/0)": "        "
    },
    "300606000": {
        "question": "What does this image show?",
        "ground_truth": "breast",
        "generated_answer": "pituitary",
        "image_name": "test/test_0606.jpg",
        "answer_type": "OPEN",
        "question_type": "what",
        "Evaluation(1/0)": "        "
    },
    "300609000": {
        "question": "What does this image show?",
        "ground_truth": "excellent invasive tumor with marked desmoplastic reaction",
        "generated_answer": "normal prostate",
        "image_name": "test/test_0609.jpg",
        "answer_type": "OPEN",
        "question_type": "what",
        "Evaluation(1/0)": "        "
    },
    "300609016": {
        "question": "What is present ?",
        "ground_truth": "papillary intraductal adenocarcinoma",
        "generated_answer": "pancreas",
        "image_name": "test/test_0609.jpg",
        "answer_type": "OPEN",
        "question_type": "what",
        "Evaluation(1/0)": "        "
    },
    "300608007": {
        "question": "What is present?",
        "ground_truth": "metastatic carcinoma",
        "generated_answer": "lymph node",
        "image_name": "test/test_0608.jpg",
        "answer_type": "OPEN",
        "question_type": "what",
        "Evaluation(1/0)": "        "
    },
    "300493005": {
        "question": "What is present?",
        "ground_truth": "vasculature",
        "generated_answer": "gastrointestinal",
        "image_name": "test/test_0493.jpg",
        "answer_type": "OPEN",
        "question_type": "what",
        "Evaluation(1/0)": "        "
    },
    "300490010": {
        "question": "What is present ?",
        "ground_truth": "myocardium",
        "generated_answer": "cardiovascular",
        "image_name": "test/test_0490.jpg",
        "answer_type": "OPEN",
        "question_type": "what",
        "Evaluation(1/0)": "        "
    },
    "300488003": {
        "question": "What is present?",
        "ground_truth": "cardiovascular",
        "generated_answer": "kidney",
        "image_name": "test/test_0488.jpg",
        "answer_type": "OPEN",
        "question_type": "what",
        "Evaluation(1/0)": "        "
    },
    "300487010": {
        "question": "What is present ?",
        "ground_truth": "chronic ischemia",
        "generated_answer": "cardiovascular",
        "image_name": "test/test_0487.jpg",
        "answer_type": "OPEN",
        "question_type": "what",
        "Evaluation(1/0)": "        "
    },
    "300882007": {
        "question": "What is present ?",
        "ground_truth": "cardiovascular",
        "generated_answer": "gastrointestinal",
        "image_name": "test/test_0882.jpg",
        "answer_type": "OPEN",
        "question_type": "what",
        "Evaluation(1/0)": "        "
    },
    "300865003": {
        "question": "What is present?",
        "ground_truth": "cardiovascular",
        "generated_answer": "vasculature",
        "image_name": "test/test_0865.jpg",
        "answer_type": "OPEN",
        "question_type": "what",
        "Evaluation(1/0)": "        "
    },
    "300874007": {
        "question": "How is amyloidosis left  hypertrophy ?",
        "ground_truth": "ventricular",
        "generated_answer": "large",
        "image_name": "test/test_0874.jpg",
        "answer_type": "OPEN",
        "question_type": "how",
        "Evaluation(1/0)": "        "
    },
    "300976003": {
        "question": "What is present?",
        "ground_truth": "cardiovascular",
        "generated_answer": "endocrine",
        "image_name": "test/test_0976.jpg",
        "answer_type": "OPEN",
        "question_type": "what",
        "Evaluation(1/0)": "        "
    },
    "300979003": {
        "question": "What is present?",
        "ground_truth": "cardiovascular",
        "generated_answer": "vasculature",
        "image_name": "test/test_0979.jpg",
        "answer_type": "OPEN",
        "question_type": "what",
        "Evaluation(1/0)": "        "
    },
    "300978012": {
        "question": "What is present ?",
        "ground_truth": "cardiovascular",
        "generated_answer": "vasculature",
        "image_name": "test/test_0978.jpg",
        "answer_type": "OPEN",
        "question_type": "what",
        "Evaluation(1/0)": "        "
    },
    "300969009": {
        "question": "Where is this in?",
        "ground_truth": "in vasculature",
        "generated_answer": "in skin",
        "image_name": "test/test_0969.jpg",
        "answer_type": "OPEN",
        "question_type": "where",
        "Evaluation(1/0)": "        "
    },
    "300974000": {
        "question": "What does this image show?",
        "ground_truth": "leg veins",
        "generated_answer": "atherosclerosis",
        "image_name": "test/test_0974.jpg",
        "answer_type": "OPEN",
        "question_type": "what",
        "Evaluation(1/0)": "        "
    },
    "300966000": {
        "question": "What does this image show?",
        "ground_truth": "heart",
        "generated_answer": "stomach",
        "image_name": "test/test_0966.jpg",
        "answer_type": "OPEN",
        "question_type": "what",
        "Evaluation(1/0)": "        "
    },
    "300988010": {
        "question": "What is present?",
        "ground_truth": "vasculature",
        "generated_answer": "cardiovascular",
        "image_name": "test/test_0988.jpg",
        "answer_type": "OPEN",
        "question_type": "what",
        "Evaluation(1/0)": "        "
    },
    "300989016": {
        "question": "What is present ?",
        "ground_truth": "cardiovascular",
        "generated_answer": "vasculature",
        "image_name": "test/test_0989.jpg",
        "answer_type": "OPEN",
        "question_type": "what",
        "Evaluation(1/0)": "        "
    },
    "300861006": {
        "question": "What is present?",
        "ground_truth": "vasculature",
        "generated_answer": "coronary artery",
        "image_name": "test/test_0861.jpg",
        "answer_type": "OPEN",
        "question_type": "what",
        "Evaluation(1/0)": "        "
    },
    "300861014": {
        "question": "What is x-ray postmortdissected?",
        "ground_truth": "ray postmortdissected arteries extensive lesions",
        "generated_answer": "coronary artery lesions in young myocardial infarction",
        "image_name": "test/test_0861.jpg",
        "answer_type": "OPEN",
        "question_type": "what",
        "Evaluation(1/0)": "        "
    },
    "300859006": {
        "question": "What is present?",
        "ground_truth": "myocardial infarct",
        "generated_answer": "cardiovascular",
        "image_name": "test/test_0859.jpg",
        "answer_type": "OPEN",
        "question_type": "what",
        "Evaluation(1/0)": "        "
    },
    "300513002": {
        "question": "What is present?",
        "ground_truth": "embryo-fetus",
        "generated_answer": "respiratory",
        "image_name": "test/test_0513.jpg",
        "answer_type": "OPEN",
        "question_type": "what",
        "Evaluation(1/0)": "        "
    },
    "300557003": {
        "question": "What is present?",
        "ground_truth": "pituitary",
        "generated_answer": "brain",
        "image_name": "test/test_0557.jpg",
        "answer_type": "OPEN",
        "question_type": "what",
        "Evaluation(1/0)": "        "
    },
    "300461004": {
        "question": "What said to be undifferentiated carcinoma had metastases to lungs, pleura, liver and regional nodes 70yof also had colon carcinoma?",
        "ground_truth": "fibrotic lesion",
        "generated_answer": "this",
        "image_name": "test/test_0461.jpg",
        "answer_type": "OPEN",
        "question_type": "what",
        "Evaluation(1/0)": "        "
    },
    "300461012": {
        "question": "What is present?",
        "ground_truth": "endocrine",
        "generated_answer": "larynx",
        "image_name": "test/test_0461.jpg",
        "answer_type": "OPEN",
        "question_type": "what",
        "Evaluation(1/0)": "        "
    },
    "300461020": {
        "question": "What is 70yof had?",
        "ground_truth": "colon carcinoma",
        "generated_answer": "angina",
        "image_name": "test/test_0461.jpg",
        "answer_type": "OPEN",
        "question_type": "what",
        "Evaluation(1/0)": "        "
    },
    "300461028": {
        "question": "How is carcinoma had metastases to lungs , pleura , liver and  nodes ?",
        "ground_truth": "regional",
        "generated_answer": "known",
        "image_name": "test/test_0461.jpg",
        "answer_type": "OPEN",
        "question_type": "how",
        "Evaluation(1/0)": "        "
    },
    "300437014": {
        "question": "What had ruptured causing 20 ml hemoperitoneum unusual lesion ?",
        "ground_truth": "fixed tissue hemorrhage hematoma in left adrenal of premature 30 week gestation gram infant",
        "generated_answer": "cortical nodule kidney",
        "image_name": "test/test_0437.jpg",
        "answer_type": "OPEN",
        "question_type": "what",
        "Evaluation(1/0)": "        "
    },
    "300460000": {
        "question": "What does this image show?",
        "ground_truth": "fixed tissue but good color gland not recognizable as such",
        "generated_answer": "cut surface typical kidney",
        "image_name": "test/test_0460.jpg",
        "answer_type": "OPEN",
        "question_type": "what",
        "Evaluation(1/0)": "        "
    },
    "300458000": {
        "question": "What is shown well?",
        "ground_truth": "close-up tumor",
        "generated_answer": "large metastatic lesion in pancreas",
        "image_name": "test/test_0458.jpg",
        "answer_type": "OPEN",
        "question_type": "what",
        "Evaluation(1/0)": "        "
    },
    "300458016": {
        "question": "What is present?",
        "ground_truth": "metastatic carcinoma oat cell",
        "generated_answer": "adenocarcinoma",
        "image_name": "test/test_0458.jpg",
        "answer_type": "OPEN",
        "question_type": "what",
        "Evaluation(1/0)": "        "
    },
    "300458024": {
        "question": "What is present ?",
        "ground_truth": "adrenal",
        "generated_answer": "adenocarcinoma",
        "image_name": "test/test_0458.jpg",
        "answer_type": "OPEN",
        "question_type": "what",
        "Evaluation(1/0)": "        "
    },
    "300575004": {
        "question": "What does this image show?",
        "ground_truth": "healing lesion in medium size artery just outside adrenal capsule section has folds",
        "generated_answer": "vasculitis",
        "image_name": "test/test_0575.jpg",
        "answer_type": "OPEN",
        "question_type": "what",
        "Evaluation(1/0)": "        "
    },
    "300577010": {
        "question": "What is present?",
        "ground_truth": "hemochromatosis",
        "generated_answer": "adrenal",
        "image_name": "test/test_0577.jpg",
        "answer_type": "OPEN",
        "question_type": "what",
        "Evaluation(1/0)": "        "
    },
    "300574009": {
        "question": "What is present?",
        "ground_truth": "pituitary",
        "generated_answer": "endocrine",
        "image_name": "test/test_0574.jpg",
        "answer_type": "OPEN",
        "question_type": "what",
        "Evaluation(1/0)": "        "
    },
    "300571013": {
        "question": "What is present ?",
        "ground_truth": "endocrine",
        "generated_answer": "testicle",
        "image_name": "test/test_0571.jpg",
        "answer_type": "OPEN",
        "question_type": "what",
        "Evaluation(1/0)": "        "
    },
    "300579012": {
        "question": "What is present ?",
        "ground_truth": "normal immature infant",
        "generated_answer": "endocrine",
        "image_name": "test/test_0579.jpg",
        "answer_type": "OPEN",
        "question_type": "what",
        "Evaluation(1/0)": "        "
    },
    "300614010": {
        "question": "What is present ?",
        "ground_truth": "feet",
        "generated_answer": "gangrene",
        "image_name": "test/test_0614.jpg",
        "answer_type": "OPEN",
        "question_type": "what",
        "Evaluation(1/0)": "        "
    },
    "300611015": {
        "question": "How many digits is present?",
        "ground_truth": "six",
        "generated_answer": "3",
        "image_name": "test/test_0611.jpg",
        "answer_type": "OPEN",
        "question_type": "how",
        "Evaluation(1/0)": "        "
    },
    "300611023": {
        "question": "What is present ?",
        "ground_truth": "six digits",
        "generated_answer": "conjoined twins cephalothoracopagus janiceps",
        "image_name": "test/test_0611.jpg",
        "answer_type": "OPEN",
        "question_type": "what",
        "Evaluation(1/0)": "        "
    },
    "300627000": {
        "question": "What does this image show?",
        "ground_truth": "good example source of gout",
        "generated_answer": "excellent example of conjoined fingers",
        "image_name": "test/test_0627.jpg",
        "answer_type": "OPEN",
        "question_type": "what",
        "Evaluation(1/0)": "        "
    },
    "300621009": {
        "question": "What is present?",
        "ground_truth": "pulmonary osteoarthropathy",
        "generated_answer": "hand",
        "image_name": "test/test_0621.jpg",
        "answer_type": "OPEN",
        "question_type": "what",
        "Evaluation(1/0)": "        "
    },
    "300628013": {
        "question": "What is very good example of focal necrotizing lesions in distal portion of digit associated?",
        "ground_truth": "with bacterial endocarditis",
        "generated_answer": "with subungual hematoma",
        "image_name": "test/test_0628.jpg",
        "answer_type": "OPEN",
        "question_type": "what",
        "Evaluation(1/0)": "        "
    },
    "300990003": {
        "question": "What is present?",
        "ground_truth": "eye",
        "generated_answer": "lymph node",
        "image_name": "test/test_0990.jpg",
        "answer_type": "OPEN",
        "question_type": "what",
        "Evaluation(1/0)": "        "
    },
    "300602000": {
        "question": "What does this image show?",
        "ground_truth": "gravid uterus",
        "generated_answer": "thymus",
        "image_name": "test/test_0602.jpg",
        "answer_type": "OPEN",
        "question_type": "what",
        "Evaluation(1/0)": "        "
    },
    "300592000": {
        "question": "What does this image show?",
        "ground_truth": "ovarian cysts",
        "generated_answer": "ovarian cysts with kidney capsules",
        "image_name": "test/test_0592.jpg",
        "answer_type": "OPEN",
        "question_type": "what",
        "Evaluation(1/0)": "        "
    },
    "300590000": {
        "question": "What does this image show?",
        "ground_truth": "opened uterus polypoid tumor demonstrated",
        "generated_answer": "opened uterus with polypoid lesion",
        "image_name": "test/test_0590.jpg",
        "answer_type": "OPEN",
        "question_type": "what",
        "Evaluation(1/0)": "        "
    },
    "300605003": {
        "question": "What is present?",
        "ground_truth": "female reproductive",
        "generated_answer": "metastatic carcinoma",
        "image_name": "test/test_0605.jpg",
        "answer_type": "OPEN",
        "question_type": "what",
        "Evaluation(1/0)": "        "
    },
    "300605011": {
        "question": "What is present ?",
        "ground_truth": "fallopian tube",
        "generated_answer": "endocrine",
        "image_name": "test/test_0605.jpg",
        "answer_type": "OPEN",
        "question_type": "what",
        "Evaluation(1/0)": "        "
    },
    "300600007": {
        "question": "What is present?",
        "ground_truth": "ovary",
        "generated_answer": "endocrine",
        "image_name": "test/test_0600.jpg",
        "answer_type": "OPEN",
        "question_type": "what",
        "Evaluation(1/0)": "        "
    },
    "300600015": {
        "question": "What is present ?",
        "ground_truth": "ovary",
        "generated_answer": "endocrine",
        "image_name": "test/test_0600.jpg",
        "answer_type": "OPEN",
        "question_type": "what",
        "Evaluation(1/0)": "        "
    },
    "300595006": {
        "question": "What is present?",
        "ground_truth": "ovary",
        "generated_answer": "metastatic carcinoma",
        "image_name": "test/test_0595.jpg",
        "answer_type": "OPEN",
        "question_type": "what",
        "Evaluation(1/0)": "        "
    },
    "300595014": {
        "question": "What is present ?",
        "ground_truth": "ovary",
        "generated_answer": "metastatic carcinoma",
        "image_name": "test/test_0595.jpg",
        "answer_type": "OPEN",
        "question_type": "what",
        "Evaluation(1/0)": "        "
    },
    "300596006": {
        "question": "What is present?",
        "ground_truth": "ovary",
        "generated_answer": "metastatic carcinoma",
        "image_name": "test/test_0596.jpg",
        "answer_type": "OPEN",
        "question_type": "what",
        "Evaluation(1/0)": "        "
    },
    "300596014": {
        "question": "What is present ?",
        "ground_truth": "ovary",
        "generated_answer": "metastatic carcinoma",
        "image_name": "test/test_0596.jpg",
        "answer_type": "OPEN",
        "question_type": "what",
        "Evaluation(1/0)": "        "
    },
    "300591006": {
        "question": "What is present?",
        "ground_truth": "leiomyomas",
        "generated_answer": "larynx",
        "image_name": "test/test_0591.jpg",
        "answer_type": "OPEN",
        "question_type": "what",
        "Evaluation(1/0)": "        "
    },
    "300603005": {
        "question": "What is present?",
        "ground_truth": "uterus",
        "generated_answer": "female reproductive",
        "image_name": "test/test_0603.jpg",
        "answer_type": "OPEN",
        "question_type": "what",
        "Evaluation(1/0)": "        "
    },
    "300598000": {
        "question": "What does this image show?",
        "ground_truth": "close-up of cut surface of cervical myoma which is shown in relation to cervix and vagina",
        "generated_answer": "excellent example of edema cystitis",
        "image_name": "test/test_0598.jpg",
        "answer_type": "OPEN",
        "question_type": "what",
        "Evaluation(1/0)": "        "
    },
    "300597012": {
        "question": "What is present?",
        "ground_truth": "krukenberg tumor",
        "generated_answer": "female reproductive",
        "image_name": "test/test_0597.jpg",
        "answer_type": "OPEN",
        "question_type": "what",
        "Evaluation(1/0)": "        "
    },
    "300597020": {
        "question": "What is present ?",
        "ground_truth": "ovary",
        "generated_answer": "female reproductive",
        "image_name": "test/test_0597.jpg",
        "answer_type": "OPEN",
        "question_type": "what",
        "Evaluation(1/0)": "        "
    },
    "300599009": {
        "question": "What is present?",
        "ground_truth": "mucinous cystadenocarcinoma",
        "generated_answer": "bone",
        "image_name": "test/test_0599.jpg",
        "answer_type": "OPEN",
        "question_type": "what",
        "Evaluation(1/0)": "        "
    },
    "300589009": {
        "question": "What is present?",
        "ground_truth": "granulosa cell tumor",
        "generated_answer": "female reproductive",
        "image_name": "test/test_0589.jpg",
        "answer_type": "OPEN",
        "question_type": "what",
        "Evaluation(1/0)": "        "
    },
    "300589017": {
        "question": "How is this partially fixed gross not ?",
        "ground_truth": "diagnostic",
        "generated_answer": "well",
        "image_name": "test/test_0589.jpg",
        "answer_type": "OPEN",
        "question_type": "how",
        "Evaluation(1/0)": "        "
    },
    "300585015": {
        "question": "What is present ?",
        "ground_truth": "mucinous cystadenocarcinoma",
        "generated_answer": "hematologic",
        "image_name": "test/test_0585.jpg",
        "answer_type": "OPEN",
        "question_type": "what",
        "Evaluation(1/0)": "        "
    },
    "300593007": {
        "question": "What is present?",
        "ground_truth": "mucinous cystadenocarcinoma",
        "generated_answer": "female reproductive",
        "image_name": "test/test_0593.jpg",
        "answer_type": "OPEN",
        "question_type": "what",
        "Evaluation(1/0)": "        "
    },
    "300594006": {
        "question": "What is present?",
        "ground_truth": "leiomyoma",
        "generated_answer": "testicle",
        "image_name": "test/test_0594.jpg",
        "answer_type": "OPEN",
        "question_type": "what",
        "Evaluation(1/0)": "        "
    },
    "300465002": {
        "question": "What is present?",
        "ground_truth": "female reproductive",
        "generated_answer": "endocrine",
        "image_name": "test/test_0465.jpg",
        "answer_type": "OPEN",
        "question_type": "what",
        "Evaluation(1/0)": "        "
    },
    "300464011": {
        "question": "Where is this from?",
        "ground_truth": "female reproductive system",
        "generated_answer": "vasculature",
        "image_name": "test/test_0464.jpg",
        "answer_type": "OPEN",
        "question_type": "where",
        "Evaluation(1/0)": "        "
    },
    "300469012": {
        "question": "Where is this from?",
        "ground_truth": "female reproductive system",
        "generated_answer": "gastrointestinal system",
        "image_name": "test/test_0469.jpg",
        "answer_type": "OPEN",
        "question_type": "where",
        "Evaluation(1/0)": "        "
    },
    "300470004": {
        "question": "What is present?",
        "ground_truth": "female reproductive",
        "generated_answer": "lymph node",
        "image_name": "test/test_0470.jpg",
        "answer_type": "OPEN",
        "question_type": "what",
        "Evaluation(1/0)": "        "
    },
    "300463003": {
        "question": "What is present?",
        "ground_truth": "female reproductive",
        "generated_answer": "brain",
        "image_name": "test/test_0463.jpg",
        "answer_type": "OPEN",
        "question_type": "what",
        "Evaluation(1/0)": "        "
    },
    "300556003": {
        "question": "What is present?",
        "ground_truth": "gastrointestinal",
        "generated_answer": "cardiovascular",
        "image_name": "test/test_0556.jpg",
        "answer_type": "OPEN",
        "question_type": "what",
        "Evaluation(1/0)": "        "
    },
    "300504003": {
        "question": "What is present?",
        "ground_truth": "gastrointestinal",
        "generated_answer": "cardiovascular",
        "image_name": "test/test_0504.jpg",
        "answer_type": "OPEN",
        "question_type": "what",
        "Evaluation(1/0)": "        "
    },
    "300511001": {
        "question": "What does this image show?",
        "ground_truth": "esophageal varices due to alcoholic cirrhosis",
        "generated_answer": "esophagus",
        "image_name": "test/test_0511.jpg",
        "answer_type": "OPEN",
        "question_type": "what",
        "Evaluation(1/0)": "        "
    },
    "300508000": {
        "question": "What does this image show?",
        "ground_truth": "stomach and esophagus",
        "generated_answer": "stomach",
        "image_name": "test/test_0508.jpg",
        "answer_type": "OPEN",
        "question_type": "what",
        "Evaluation(1/0)": "        "
    },
    "300500000": {
        "question": "What does this image show?",
        "ground_truth": "duodenal ulcer",
        "generated_answer": "duodenum",
        "image_name": "test/test_0500.jpg",
        "answer_type": "OPEN",
        "question_type": "what",
        "Evaluation(1/0)": "        "
    },
    "300499000": {
        "question": "What does this image show?",
        "ground_truth": "small intestine",
        "generated_answer": "colon",
        "image_name": "test/test_0499.jpg",
        "answer_type": "OPEN",
        "question_type": "what",
        "Evaluation(1/0)": "        "
    },
    "300502000": {
        "question": "What does this image show?",
        "ground_truth": "colon",
        "generated_answer": "pancreatic fat necrosis",
        "image_name": "test/test_0502.jpg",
        "answer_type": "OPEN",
        "question_type": "what",
        "Evaluation(1/0)": "        "
    },
    "300507000": {
        "question": "What does this image show?",
        "ground_truth": "colon",
        "generated_answer": "stomach",
        "image_name": "test/test_0507.jpg",
        "answer_type": "OPEN",
        "question_type": "what",
        "Evaluation(1/0)": "        "
    },
    "300751000": {
        "question": "What does this image show?",
        "ground_truth": "esophagus",
        "generated_answer": "colon",
        "image_name": "test/test_0751.jpg",
        "answer_type": "OPEN",
        "question_type": "what",
        "Evaluation(1/0)": "        "
    },
    "300736006": {
        "question": "Where is this from?",
        "ground_truth": "gastrointestinal system",
        "generated_answer": "pancreas",
        "image_name": "test/test_0736.jpg",
        "answer_type": "OPEN",
        "question_type": "where",
        "Evaluation(1/0)": "        "
    },
    "300738006": {
        "question": "Where is this from?",
        "ground_truth": "gastrointestinal system",
        "generated_answer": "pancreas",
        "image_name": "test/test_0738.jpg",
        "answer_type": "OPEN",
        "question_type": "where",
        "Evaluation(1/0)": "        "
    },
    "300737006": {
        "question": "Where is this from?",
        "ground_truth": "gastrointestinal system",
        "generated_answer": "vasculature",
        "image_name": "test/test_0737.jpg",
        "answer_type": "OPEN",
        "question_type": "where",
        "Evaluation(1/0)": "        "
    },
    "300749006": {
        "question": "What is present?",
        "ground_truth": "gastrointestinal",
        "generated_answer": "endocrine",
        "image_name": "test/test_0749.jpg",
        "answer_type": "OPEN",
        "question_type": "what",
        "Evaluation(1/0)": "        "
    },
    "300729018": {
        "question": "What is present ?",
        "ground_truth": "metastatic carcinoma",
        "generated_answer": "colon",
        "image_name": "test/test_0729.jpg",
        "answer_type": "OPEN",
        "question_type": "what",
        "Evaluation(1/0)": "        "
    },
    "300740009": {
        "question": "Where is this from?",
        "ground_truth": "gastrointestinal system",
        "generated_answer": "female reproductive system",
        "image_name": "test/test_0740.jpg",
        "answer_type": "OPEN",
        "question_type": "where",
        "Evaluation(1/0)": "        "
    },
    "300739000": {
        "question": "What is present?",
        "ground_truth": "gastrointestinal",
        "generated_answer": "colon",
        "image_name": "test/test_0739.jpg",
        "answer_type": "OPEN",
        "question_type": "what",
        "Evaluation(1/0)": "        "
    },
    "300748000": {
        "question": "What does this image show?",
        "ground_truth": "med alcian blue with apparently eosin counterstain enlarged villus with many macrophages source",
        "generated_answer": "papillary arrangement interesting",
        "image_name": "test/test_0748.jpg",
        "answer_type": "OPEN",
        "question_type": "what",
        "Evaluation(1/0)": "        "
    },
    "300380012": {
        "question": "What is present ?",
        "ground_truth": "rheumatoid arthritis",
        "generated_answer": "bone, calvarium",
        "image_name": "test/test_0380.jpg",
        "answer_type": "OPEN",
        "question_type": "what",
        "Evaluation(1/0)": "        "
    },
    "300383007": {
        "question": "What has basal skull fracture chronic subdural hematoma malignant lymphoma and acute myelogenous leukemia ?",
        "ground_truth": "this protocol",
        "generated_answer": "diagnosis",
        "image_name": "test/test_0383.jpg",
        "answer_type": "OPEN",
        "question_type": "what",
        "Evaluation(1/0)": "        "
    },
    "300376001": {
        "question": "What is present?",
        "ground_truth": "lymphangiomatosis",
        "generated_answer": "female reproductive",
        "image_name": "test/test_0376.jpg",
        "answer_type": "OPEN",
        "question_type": "what",
        "Evaluation(1/0)": "        "
    },
    "300390006": {
        "question": "What is present?",
        "ground_truth": "multiple myeloma",
        "generated_answer": "lymph node",
        "image_name": "test/test_0390.jpg",
        "answer_type": "OPEN",
        "question_type": "what",
        "Evaluation(1/0)": "        "
    },
    "300385011": {
        "question": "What is right side atresia left?",
        "ground_truth": "was patent hemisection of nose",
        "generated_answer": "side atresia",
        "image_name": "test/test_0385.jpg",
        "answer_type": "OPEN",
        "question_type": "what",
        "Evaluation(1/0)": "        "
    },
    "300384000": {
        "question": "What head showing mandibular lesion?",
        "ground_truth": "lateral view of infants",
        "generated_answer": "left",
        "image_name": "test/test_0384.jpg",
        "answer_type": "OPEN",
        "question_type": "what",
        "Evaluation(1/0)": "        "
    },
    "300378002": {
        "question": "What is present?",
        "ground_truth": "basilar skull fracture",
        "generated_answer": "bone",
        "image_name": "test/test_0378.jpg",
        "answer_type": "OPEN",
        "question_type": "what",
        "Evaluation(1/0)": "        "
    },
    "300387007": {
        "question": "What is present ?",
        "ground_truth": "purulent sinusitis",
        "generated_answer": "larynx",
        "image_name": "test/test_0387.jpg",
        "answer_type": "OPEN",
        "question_type": "what",
        "Evaluation(1/0)": "        "
    },
    "300691001": {
        "question": "What does this image show?",
        "ground_truth": "spleen",
        "generated_answer": "stomach",
        "image_name": "test/test_0691.jpg",
        "answer_type": "OPEN",
        "question_type": "what",
        "Evaluation(1/0)": "        "
    },
    "300674000": {
        "question": "What does this image show?",
        "ground_truth": "sickle cell disease",
        "generated_answer": "liver",
        "image_name": "test/test_0674.jpg",
        "answer_type": "OPEN",
        "question_type": "what",
        "Evaluation(1/0)": "        "
    },
    "300675000": {
        "question": "What does this image show?",
        "ground_truth": "splenic infarcts",
        "generated_answer": "spleen",
        "image_name": "test/test_0675.jpg",
        "answer_type": "OPEN",
        "question_type": "what",
        "Evaluation(1/0)": "        "
    },
    "300680000": {
        "question": "What does this image show?",
        "ground_truth": "congested spleen infarct easily seen",
        "generated_answer": "spleen",
        "image_name": "test/test_0680.jpg",
        "answer_type": "OPEN",
        "question_type": "what",
        "Evaluation(1/0)": "        "
    },
    "300682010": {
        "question": "What is present?",
        "ground_truth": "thymus",
        "generated_answer": "larynx",
        "image_name": "test/test_0682.jpg",
        "answer_type": "OPEN",
        "question_type": "what",
        "Evaluation(1/0)": "        "
    },
    "300682018": {
        "question": "What is this ?",
        "ground_truth": "a thymus",
        "generated_answer": "larynx",
        "image_name": "test/test_0682.jpg",
        "answer_type": "OPEN",
        "question_type": "what",
        "Evaluation(1/0)": "        "
    },
    "300689012": {
        "question": "What is present ?",
        "ground_truth": "polysplenia",
        "generated_answer": "hematologic",
        "image_name": "test/test_0689.jpg",
        "answer_type": "OPEN",
        "question_type": "what",
        "Evaluation(1/0)": "        "
    },
    "300684010": {
        "question": "What is present ?",
        "ground_truth": "hematologic",
        "generated_answer": "spleen",
        "image_name": "test/test_0684.jpg",
        "answer_type": "OPEN",
        "question_type": "what",
        "Evaluation(1/0)": "        "
    },
    "300686000": {
        "question": "What does this image show?",
        "ground_truth": "cut surface multiple nodular lesions",
        "generated_answer": "slice of spleen with multiple nodules",
        "image_name": "test/test_0686.jpg",
        "answer_type": "OPEN",
        "question_type": "what",
        "Evaluation(1/0)": "        "
    },
    "300677000": {
        "question": "What is invaded by the tumor?",
        "ground_truth": "the superior vena cava",
        "generated_answer": "the superficial aspect of the diaphragm",
        "image_name": "test/test_0677.jpg",
        "answer_type": "OPEN",
        "question_type": "what",
        "Evaluation(1/0)": "        "
    },
    "300677016": {
        "question": "What is present ?",
        "ground_truth": "hematologic",
        "generated_answer": "thromboembolus in right pulmonary artery",
        "image_name": "test/test_0677.jpg",
        "answer_type": "OPEN",
        "question_type": "what",
        "Evaluation(1/0)": "        "
    },
    "300678010": {
        "question": "What is present?",
        "ground_truth": "chronic myelogenous leukemia",
        "generated_answer": "abdomen",
        "image_name": "test/test_0678.jpg",
        "answer_type": "OPEN",
        "question_type": "what",
        "Evaluation(1/0)": "        "
    },
    "300678018": {
        "question": "What is present ?",
        "ground_truth": "bone marrow",
        "generated_answer": "joints",
        "image_name": "test/test_0678.jpg",
        "answer_type": "OPEN",
        "question_type": "what",
        "Evaluation(1/0)": "        "
    },
    "300760011": {
        "question": "What induce involution in baby with hyaline membrane disease ?",
        "ground_truth": "thymus",
        "generated_answer": "stress",
        "image_name": "test/test_0760.jpg",
        "answer_type": "OPEN",
        "question_type": "what",
        "Evaluation(1/0)": "        "
    },
    "300756009": {
        "question": "What is present ?",
        "ground_truth": "hematologic",
        "generated_answer": "endocrine",
        "image_name": "test/test_0756.jpg",
        "answer_type": "OPEN",
        "question_type": "what",
        "Evaluation(1/0)": "        "
    },
    "300766003": {
        "question": "What is present?",
        "ground_truth": "hematologic",
        "generated_answer": "blood",
        "image_name": "test/test_0766.jpg",
        "answer_type": "OPEN",
        "question_type": "what",
        "Evaluation(1/0)": "        "
    },
    "300764000": {
        "question": "What does this image show?",
        "ground_truth": "typical cells with some pleomorphism suspicious for multiple myeloma source unknown",
        "generated_answer": "wrights",
        "image_name": "test/test_0764.jpg",
        "answer_type": "OPEN",
        "question_type": "what",
        "Evaluation(1/0)": "        "
    },
    "300765000": {
        "question": "What stain excellent example source unknown?",
        "ground_truth": "iron",
        "generated_answer": "wrights",
        "image_name": "test/test_0765.jpg",
        "answer_type": "OPEN",
        "question_type": "what",
        "Evaluation(1/0)": "        "
    },
    "300753001": {
        "question": "What do med wrights stain?",
        "ground_truth": "many pleomorphic blast cells readily seen",
        "generated_answer": "pleomorphic leukemic cells in peripheral blood prior to therapy",
        "image_name": "test/test_0753.jpg",
        "answer_type": "OPEN",
        "question_type": "what",
        "Evaluation(1/0)": "        "
    },
    "300753017": {
        "question": "What do wrights stain?",
        "ground_truth": "many pleomorphic blast cells readily seen",
        "generated_answer": "pleomorphic leukemic cells in peripheral blood prior to therapy",
        "image_name": "test/test_0753.jpg",
        "answer_type": "OPEN",
        "question_type": "what",
        "Evaluation(1/0)": "        "
    },
    "300755012": {
        "question": "What associated with infection in newborn ?",
        "ground_truth": "atrophy",
        "generated_answer": "not overwhelming",
        "image_name": "test/test_0755.jpg",
        "answer_type": "OPEN",
        "question_type": "what",
        "Evaluation(1/0)": "        "
    },
    "300767003": {
        "question": "What is present?",
        "ground_truth": "hematologic",
        "generated_answer": "endocrine",
        "image_name": "test/test_0767.jpg",
        "answer_type": "OPEN",
        "question_type": "what",
        "Evaluation(1/0)": "        "
    },
    "300763000": {
        "question": "What does this image show?",
        "ground_truth": "two basophilic bodies and periarterial fibrosis excellent example of rarely seen lupus lesion",
        "generated_answer": "vasculitis",
        "image_name": "test/test_0763.jpg",
        "answer_type": "OPEN",
        "question_type": "what",
        "Evaluation(1/0)": "        "
    },
    "300763008": {
        "question": "What is present ?",
        "ground_truth": "hematologic",
        "generated_answer": "lymph node",
        "image_name": "test/test_0763.jpg",
        "answer_type": "OPEN",
        "question_type": "what",
        "Evaluation(1/0)": "        "
    },
    "300673013": {
        "question": "What is present?",
        "ground_truth": "malignant thymoma",
        "generated_answer": "thymus",
        "image_name": "test/test_0673.jpg",
        "answer_type": "OPEN",
        "question_type": "what",
        "Evaluation(1/0)": "        "
    },
    "300936006": {
        "question": "What is present?",
        "ground_truth": "liver",
        "generated_answer": "respiratory",
        "image_name": "test/test_0936.jpg",
        "answer_type": "OPEN",
        "question_type": "what",
        "Evaluation(1/0)": "        "
    },
    "300937003": {
        "question": "What is present?",
        "ground_truth": "hepatobiliary",
        "generated_answer": "oral",
        "image_name": "test/test_0937.jpg",
        "answer_type": "OPEN",
        "question_type": "what",
        "Evaluation(1/0)": "        "
    },
    "300948001": {
        "question": "How does this image show external view of large liver?",
        "ground_truth": "with obvious cirrhosis excellent example",
        "generated_answer": "with circumscribed subcapsular hepatomegaly case of nonalcoholic fatty liver disease nafld and cryptogenetic hemophilia",
        "image_name": "test/test_0948.jpg",
        "answer_type": "OPEN",
        "question_type": "how",
        "Evaluation(1/0)": "        "
    },
    "300816010": {
        "question": "What is present ?",
        "ground_truth": "liver",
        "generated_answer": "hepatobiliary",
        "image_name": "test/test_0816.jpg",
        "answer_type": "OPEN",
        "question_type": "what",
        "Evaluation(1/0)": "        "
    },
    "300825006": {
        "question": "What is present?",
        "ground_truth": "liver",
        "generated_answer": "hepatobiliary",
        "image_name": "test/test_0825.jpg",
        "answer_type": "OPEN",
        "question_type": "what",
        "Evaluation(1/0)": "        "
    },
    "300827003": {
        "question": "What is present?",
        "ground_truth": "hepatobiliary",
        "generated_answer": "liver",
        "image_name": "test/test_0827.jpg",
        "answer_type": "OPEN",
        "question_type": "what",
        "Evaluation(1/0)": "        "
    },
    "300815010": {
        "question": "What is present ?",
        "ground_truth": "liver",
        "generated_answer": "hepatobiliary",
        "image_name": "test/test_0815.jpg",
        "answer_type": "OPEN",
        "question_type": "what",
        "Evaluation(1/0)": "        "
    },
    "300822000": {
        "question": "What does this image show?",
        "ground_truth": "resolving acute rejection",
        "generated_answer": "moderate acute rejection",
        "image_name": "test/test_0822.jpg",
        "answer_type": "OPEN",
        "question_type": "what",
        "Evaluation(1/0)": "        "
    },
    "300514006": {
        "question": "What is present?",
        "ground_truth": "liver",
        "generated_answer": "hepatobiliary",
        "image_name": "test/test_0514.jpg",
        "answer_type": "OPEN",
        "question_type": "what",
        "Evaluation(1/0)": "        "
    },
    "300665000": {
        "question": "What does this image show?",
        "ground_truth": "opened aorta surrounded by enlarge nodes",
        "generated_answer": "fixed tissue frontal section through trachea and mediastinum showing massive enlargement of mediastinal nodes and regional lymphatic mass lesions causing compression of trachea and compression of aorta",
        "image_name": "test/test_0665.jpg",
        "answer_type": "OPEN",
        "question_type": "what",
        "Evaluation(1/0)": "        "
    },
    "300663000": {
        "question": "What does this image show?",
        "ground_truth": "lung and hilar node with healed and probably calcified granulomata in hilar node",
        "generated_answer": "lung",
        "image_name": "test/test_0663.jpg",
        "answer_type": "OPEN",
        "question_type": "what",
        "Evaluation(1/0)": "        "
    },
    "300662001": {
        "question": "What does close-up enlarge?",
        "ground_truth": "up enlarge white node with focal necrosis quite good",
        "generated_answer": "nodule of tissue and necrotic area",
        "image_name": "test/test_0662.jpg",
        "answer_type": "OPEN",
        "question_type": "what",
        "Evaluation(1/0)": "        "
    },
    "300670000": {
        "question": "What does this image show?",
        "ground_truth": "excellent close-up of enlarged inguinal nodes with white tumor and areas of hemorrhagic necrosis",
        "generated_answer": "close-up view of large ulcerative lesion well shown",
        "image_name": "test/test_0670.jpg",
        "answer_type": "OPEN",
        "question_type": "what",
        "Evaluation(1/0)": "        "
    },
    "300668001": {
        "question": "What does this image show?",
        "ground_truth": "excellent example cut surface of nodes seen externally in slide shows matting and focal necrosis",
        "generated_answer": "excellent example of scrotal plaque lesion",
        "image_name": "test/test_0668.jpg",
        "answer_type": "OPEN",
        "question_type": "what",
        "Evaluation(1/0)": "        "
    },
    "300534000": {
        "question": "What does this image show?",
        "ground_truth": "good example necrotizing granuloma with giant cells",
        "generated_answer": "giant cells",
        "image_name": "test/test_0534.jpg",
        "answer_type": "OPEN",
        "question_type": "what",
        "Evaluation(1/0)": "        "
    },
    "300531003": {
        "question": "What is present?",
        "ground_truth": "tuberculosis",
        "generated_answer": "lymph node",
        "image_name": "test/test_0531.jpg",
        "answer_type": "OPEN",
        "question_type": "what",
        "Evaluation(1/0)": "        "
    },
    "300810000": {
        "question": "What does this image show?",
        "ground_truth": "glans ulcer probable herpes",
        "generated_answer": "penis with bullet lodged in dorsal surface",
        "image_name": "test/test_0810.jpg",
        "answer_type": "OPEN",
        "question_type": "what",
        "Evaluation(1/0)": "        "
    },
    "300959000": {
        "question": "What does this image show?",
        "ground_truth": "prostate",
        "generated_answer": "normal breast",
        "image_name": "test/test_0959.jpg",
        "answer_type": "OPEN",
        "question_type": "what",
        "Evaluation(1/0)": "        "
    },
    "300958000": {
        "question": "What does this image show?",
        "ground_truth": "normal prostate",
        "generated_answer": "prostate",
        "image_name": "test/test_0958.jpg",
        "answer_type": "OPEN",
        "question_type": "what",
        "Evaluation(1/0)": "        "
    },
    "300950000": {
        "question": "What illustrates organisms granulomatous prostatitis aids case?",
        "ground_truth": "gms",
        "generated_answer": "section from left prostatic vein",
        "image_name": "test/test_0950.jpg",
        "answer_type": "OPEN",
        "question_type": "what",
        "Evaluation(1/0)": "        "
    },
    "300908001": {
        "question": "What do saggital section typical but probably breast lesion?",
        "ground_truth": "not have history",
        "generated_answer": "too small",
        "image_name": "test/test_0908.jpg",
        "answer_type": "OPEN",
        "question_type": "what",
        "Evaluation(1/0)": "        "
    },
    "300910010": {
        "question": "How is close-up view  muscle ?",
        "ground_truth": "pale",
        "generated_answer": "normal",
        "image_name": "test/test_0910.jpg",
        "answer_type": "OPEN",
        "question_type": "how",
        "Evaluation(1/0)": "        "
    },
    "300917003": {
        "question": "What does this image show?",
        "ground_truth": "excised spinal column grossly deformed",
        "generated_answer": "aorta with a large aneurysm",
        "image_name": "test/test_0917.jpg",
        "answer_type": "OPEN",
        "question_type": "what",
        "Evaluation(1/0)": "        "
    },
    "300905003": {
        "question": "What does this image show?",
        "ground_truth": "sectioned femur lesion is distal end excellent example",
        "generated_answer": "close-up view of large ulcerating carcinoma with necrotic centers and abundant purulent exudate",
        "image_name": "test/test_0905.jpg",
        "answer_type": "OPEN",
        "question_type": "what",
        "Evaluation(1/0)": "        "
    },
    "300907002": {
        "question": "What is present?",
        "ground_truth": "muscle",
        "generated_answer": "female reproductive",
        "image_name": "test/test_0907.jpg",
        "answer_type": "OPEN",
        "question_type": "what",
        "Evaluation(1/0)": "        "
    },
    "300906000": {
        "question": "What does this image show?",
        "ground_truth": "obvious metastatic lesions primary in mediastinum 20yowm",
        "generated_answer": "excellent close-up photos of two halves of spleen with large infarct and extensive infarcts",
        "image_name": "test/test_0906.jpg",
        "answer_type": "OPEN",
        "question_type": "what",
        "Evaluation(1/0)": "        "
    },
    "300914000": {
        "question": "What does this image show?",
        "ground_truth": "vertebral column with well shown gross lesions",
        "generated_answer": "sectioned vertebral bodies showing very nicely osteolytic metastatic lesions primary squamous cell carcinoma penis",
        "image_name": "test/test_0914.jpg",
        "answer_type": "OPEN",
        "question_type": "what",
        "Evaluation(1/0)": "        "
    },
    "300916002": {
        "question": "What is present?",
        "ground_truth": "soft tissue",
        "generated_answer": "contusion",
        "image_name": "test/test_0916.jpg",
        "answer_type": "OPEN",
        "question_type": "what",
        "Evaluation(1/0)": "        "
    },
    "300923000": {
        "question": "What does this image show?",
        "ground_truth": "close-up of collapsed vertebral body with tumor rather easily seen",
        "generated_answer": "thyroid",
        "image_name": "test/test_0923.jpg",
        "answer_type": "OPEN",
        "question_type": "what",
        "Evaluation(1/0)": "        "
    },
    "300921003": {
        "question": "What is present?",
        "ground_truth": "soft tissue",
        "generated_answer": "hematologic",
        "image_name": "test/test_0921.jpg",
        "answer_type": "OPEN",
        "question_type": "what",
        "Evaluation(1/0)": "        "
    },
    "300335000": {
        "question": "What does this image show?",
        "ground_truth": "bone",
        "generated_answer": "lungs",
        "image_name": "test/test_0335.jpg",
        "answer_type": "OPEN",
        "question_type": "what",
        "Evaluation(1/0)": "        "
    },
    "300339000": {
        "question": "What does this image show?",
        "ground_truth": "rheumatoid arthritis",
        "generated_answer": "cervix",
        "image_name": "test/test_0339.jpg",
        "answer_type": "OPEN",
        "question_type": "what",
        "Evaluation(1/0)": "        "
    },
    "300350000": {
        "question": "What does this image show?",
        "ground_truth": "tracheotomy site",
        "generated_answer": "pancreas",
        "image_name": "test/test_0350.jpg",
        "answer_type": "OPEN",
        "question_type": "what",
        "Evaluation(1/0)": "        "
    },
    "300353003": {
        "question": "What is present?",
        "ground_truth": "joints",
        "generated_answer": "gastrointestinal",
        "image_name": "test/test_0353.jpg",
        "answer_type": "OPEN",
        "question_type": "what",
        "Evaluation(1/0)": "        "
    },
    "300345000": {
        "question": "What does this image show?",
        "ground_truth": "chronic inflammatory cells and langhans type giant cells case 31",
        "generated_answer": "chronic inflammatory cells in synovial villus excellent example case of rheumatoid arthritis",
        "image_name": "test/test_0345.jpg",
        "answer_type": "OPEN",
        "question_type": "what",
        "Evaluation(1/0)": "        "
    },
    "300725000": {
        "question": "What does this image show?",
        "ground_truth": "necrosis dr garcia tumors 67",
        "generated_answer": "dr garcia tumors 65",
        "image_name": "test/test_0725.jpg",
        "answer_type": "OPEN",
        "question_type": "what",
        "Evaluation(1/0)": "        "
    },
    "300724004": {
        "question": "What is present?",
        "ground_truth": "glioblastoma multiforme",
        "generated_answer": "brain",
        "image_name": "test/test_0724.jpg",
        "answer_type": "OPEN",
        "question_type": "what",
        "Evaluation(1/0)": "        "
    },
    "300773000": {
        "question": "What does this image show?",
        "ground_truth": "calvarium",
        "generated_answer": "congenital bilateral cleft palate",
        "image_name": "test/test_0773.jpg",
        "answer_type": "OPEN",
        "question_type": "what",
        "Evaluation(1/0)": "        "
    },
    "300776000": {
        "question": "What does this image show?",
        "ground_truth": "brain abscess",
        "generated_answer": "brain",
        "image_name": "test/test_0776.jpg",
        "answer_type": "OPEN",
        "question_type": "what",
        "Evaluation(1/0)": "        "
    },
    "300401001": {
        "question": "What does this image show?",
        "ground_truth": "brain",
        "generated_answer": "lung",
        "image_name": "test/test_0401.jpg",
        "answer_type": "OPEN",
        "question_type": "what",
        "Evaluation(1/0)": "        "
    },
    "300405003": {
        "question": "What is present?",
        "ground_truth": "nervous",
        "generated_answer": "urinary",
        "image_name": "test/test_0405.jpg",
        "answer_type": "OPEN",
        "question_type": "what",
        "Evaluation(1/0)": "        "
    },
    "300409006": {
        "question": "What is present?",
        "ground_truth": "brain",
        "generated_answer": "respiratory",
        "image_name": "test/test_0409.jpg",
        "answer_type": "OPEN",
        "question_type": "what",
        "Evaluation(1/0)": "        "
    },
    "300435003": {
        "question": "What is present?",
        "ground_truth": "ulcer due to tube",
        "generated_answer": "larynx",
        "image_name": "test/test_0435.jpg",
        "answer_type": "OPEN",
        "question_type": "what",
        "Evaluation(1/0)": "        "
    },
    "300433001": {
        "question": "What does this image show?",
        "ground_truth": "excellent depiction natural color large ulcerative carcinoma on left cord",
        "generated_answer": "ulcerative lesion left true cord quite good",
        "image_name": "test/test_0433.jpg",
        "answer_type": "OPEN",
        "question_type": "what",
        "Evaluation(1/0)": "        "
    },
    "300431005": {
        "question": "What is present?",
        "ground_truth": "squamous cell carcinoma",
        "generated_answer": "larynx",
        "image_name": "test/test_0431.jpg",
        "answer_type": "OPEN",
        "question_type": "what",
        "Evaluation(1/0)": "        "
    },
    "300328001": {
        "question": "What does this image show?",
        "ground_truth": "burkits lymphoma",
        "generated_answer": "normal pancreas",
        "image_name": "test/test_0328.jpg",
        "answer_type": "OPEN",
        "question_type": "what",
        "Evaluation(1/0)": "        "
    },
    "300322001": {
        "question": "What does this image show?",
        "ground_truth": "incisive canal cyst nasopalatien duct cyst",
        "generated_answer": "thyroid",
        "image_name": "test/test_0322.jpg",
        "answer_type": "OPEN",
        "question_type": "what",
        "Evaluation(1/0)": "        "
    },
    "300723001": {
        "question": "What does this image show?",
        "ground_truth": "recurrent intraoral herpes simplex",
        "generated_answer": "erythroplakia",
        "image_name": "test/test_0723.jpg",
        "answer_type": "OPEN",
        "question_type": "what",
        "Evaluation(1/0)": "        "
    },
    "300718001": {
        "question": "What does this image show?",
        "ground_truth": "leukoplakia",
        "generated_answer": "traumatic neuroma",
        "image_name": "test/test_0718.jpg",
        "answer_type": "OPEN",
        "question_type": "what",
        "Evaluation(1/0)": "        "
    },
    "300715005": {
        "question": "What does this image show?",
        "ground_truth": "tetracycline induced discoloration",
        "generated_answer": "attrition",
        "image_name": "test/test_0715.jpg",
        "answer_type": "OPEN",
        "question_type": "what",
        "Evaluation(1/0)": "        "
    },
    "300789001": {
        "question": "What does this image show?",
        "ground_truth": "anhidrotic ectodermal dysplasia",
        "generated_answer": "polyarteritis nodosa",
        "image_name": "test/test_0789.jpg",
        "answer_type": "OPEN",
        "question_type": "what",
        "Evaluation(1/0)": "        "
    },
    "300802003": {
        "question": "What is present?",
        "ground_truth": "pancreas",
        "generated_answer": "abdomen",
        "image_name": "test/test_0802.jpg",
        "answer_type": "OPEN",
        "question_type": "what",
        "Evaluation(1/0)": "        "
    },
    "300693003": {
        "question": "Where is this?",
        "ground_truth": "pancreas",
        "generated_answer": "skin",
        "image_name": "test/test_0693.jpg",
        "answer_type": "OPEN",
        "question_type": "where",
        "Evaluation(1/0)": "        "
    },
    "300700000": {
        "question": "What does this image show?",
        "ground_truth": "cystadenoma",
        "generated_answer": "thyroid",
        "image_name": "test/test_0700.jpg",
        "answer_type": "OPEN",
        "question_type": "what",
        "Evaluation(1/0)": "        "
    },
    "300414001": {
        "question": "How does this image show hilar lymph nodes, nodular sclerosing hodgkins disease and diffuse alveolar damage?",
        "ground_truth": "with hemorrhagic pneumonia",
        "generated_answer": "with intraluminal soft tissue",
        "image_name": "test/test_0414.jpg",
        "answer_type": "OPEN",
        "question_type": "how",
        "Evaluation(1/0)": "        "
    },
    "300364002": {
        "question": "What is present?",
        "ground_truth": "respiratory",
        "generated_answer": "vasculature",
        "image_name": "test/test_0364.jpg",
        "answer_type": "OPEN",
        "question_type": "what",
        "Evaluation(1/0)": "        "
    },
    "300360003": {
        "question": "What stain?",
        "ground_truth": "silver",
        "generated_answer": "apoptosis tunel",
        "image_name": "test/test_0360.jpg",
        "answer_type": "OPEN",
        "question_type": "what",
        "Evaluation(1/0)": "        "
    },
    "300839000": {
        "question": "What does this image show?",
        "ground_truth": "verruca vulgaris",
        "generated_answer": "keratosis pilaris",
        "image_name": "test/test_0839.jpg",
        "answer_type": "OPEN",
        "question_type": "what",
        "Evaluation(1/0)": "        "
    },
    "300836000": {
        "question": "What does this image show?",
        "ground_truth": "skin",
        "generated_answer": "necrotizing sialometaplasia",
        "image_name": "test/test_0836.jpg",
        "answer_type": "OPEN",
        "question_type": "what",
        "Evaluation(1/0)": "        "
    },
    "300829000": {
        "question": "What does this image show?",
        "ground_truth": "white skin close-up view quite good",
        "generated_answer": "skin",
        "image_name": "test/test_0829.jpg",
        "answer_type": "OPEN",
        "question_type": "what",
        "Evaluation(1/0)": "        "
    },
    "300895003": {
        "question": "What is present?",
        "ground_truth": "sporotrichosis",
        "generated_answer": "hematologic",
        "image_name": "test/test_0895.jpg",
        "answer_type": "OPEN",
        "question_type": "what",
        "Evaluation(1/0)": "        "
    },
    "300658004": {
        "question": "Where is this?",
        "ground_truth": "thorax",
        "generated_answer": "lung",
        "image_name": "test/test_0658.jpg",
        "answer_type": "OPEN",
        "question_type": "where",
        "Evaluation(1/0)": "        "
    },
    "300656007": {
        "question": "What is present?",
        "ground_truth": "emphysema",
        "generated_answer": "hematologic",
        "image_name": "test/test_0656.jpg",
        "answer_type": "OPEN",
        "question_type": "what",
        "Evaluation(1/0)": "        "
    },
    "300660002": {
        "question": "Where is this?",
        "ground_truth": "thorax",
        "generated_answer": "thymus",
        "image_name": "test/test_0660.jpg",
        "answer_type": "OPEN",
        "question_type": "where",
        "Evaluation(1/0)": "        "
    },
    "300544011": {
        "question": "How is kidneys in situ with other organs removed  demonstration of size of kidneys ?",
        "ground_truth": "dramatic",
        "generated_answer": "good",
        "image_name": "test/test_0544.jpg",
        "answer_type": "OPEN",
        "question_type": "how",
        "Evaluation(1/0)": "        "
    },
    "300551006": {
        "question": "What is present?",
        "ground_truth": "sarcoidosis",
        "generated_answer": "thymus",
        "image_name": "test/test_0551.jpg",
        "answer_type": "OPEN",
        "question_type": "what",
        "Evaluation(1/0)": "        "
    },
    "300632003": {
        "question": "Where is this?",
        "ground_truth": "urinary",
        "generated_answer": "lung",
        "image_name": "test/test_0632.jpg",
        "answer_type": "OPEN",
        "question_type": "where",
        "Evaluation(1/0)": "        "
    },
    "300637000": {
        "question": "What does this image show?",
        "ground_truth": "kidney",
        "generated_answer": "parathyroid",
        "image_name": "test/test_0637.jpg",
        "answer_type": "OPEN",
        "question_type": "what",
        "Evaluation(1/0)": "        "
    },
    "300648006": {
        "question": "Where is this?",
        "ground_truth": "urinary",
        "generated_answer": "skin",
        "image_name": "test/test_0648.jpg",
        "answer_type": "OPEN",
        "question_type": "where",
        "Evaluation(1/0)": "        "
    },
    "300167001": {
        "question": "How are the histone subunits charged?",
        "ground_truth": "positively charged",
        "generated_answer": "with positively charged lysine residues",
        "image_name": "test/test_0167.jpg",
        "answer_type": "OPEN",
        "question_type": "how",
        "Evaluation(1/0)": "        "
    },
    "300253000": {
        "question": "What are shown?",
        "ground_truth": "apoptotic cells in colonic epithelium",
        "generated_answer": "pairs of atypical hepatocytes with extensive lipid accumulation in the cytoplasm",
        "image_name": "test/test_0253.jpg",
        "answer_type": "OPEN",
        "question_type": "what",
        "Evaluation(1/0)": "        "
    },
    "300148001": {
        "question": "What does typical tuberculous granuloma show?",
        "ground_truth": "an area of central necrosis",
        "generated_answer": "collection of small and early central caseation necrosis",
        "image_name": "test/test_0148.jpg",
        "answer_type": "OPEN",
        "question_type": "what",
        "Evaluation(1/0)": "        "
    },
    "300202004": {
        "question": "What are super-imposed on advanced atherosclerotic lesions of the more proximal aorta (left side of photograph)?",
        "ground_truth": "friable mural thrombi",
        "generated_answer": "the coagulated thrombus right side of photograph",
        "image_name": "test/test_0202.jpg",
        "answer_type": "OPEN",
        "question_type": "what",
        "Evaluation(1/0)": "        "
    },
    "300118000": {
        "question": "What are heaped up within the sinuses of Valsalva?",
        "ground_truth": "nodular masses of calcium",
        "generated_answer": "atherosclerotic material",
        "image_name": "test/test_0118.jpg",
        "answer_type": "OPEN",
        "question_type": "what",
        "Evaluation(1/0)": "        "
    },
    "300212002": {
        "question": "What are positive for the stem cell marker CD34 and the myeloid lineage specific markers CD33 and CD15 subset?",
        "ground_truth": "tumour cells",
        "generated_answer": "the tumour cells",
        "image_name": "test/test_0212.jpg",
        "answer_type": "OPEN",
        "question_type": "what",
        "Evaluation(1/0)": "        "
    },
    "300190004": {
        "question": "What are seen at this stage,  associated with regeneration and repair?",
        "ground_truth": "numerous reactive type ii pneumocytes",
        "generated_answer": "myofibroblasts",
        "image_name": "test/test_0190.jpg",
        "answer_type": "OPEN",
        "question_type": "what",
        "Evaluation(1/0)": "        "
    },
    "300041000": {
        "question": "What is infiltrated by macrophages and fibroblasts?",
        "ground_truth": "fibromyxoid masses",
        "generated_answer": "the peri-tumour stroma",
        "image_name": "test/test_0041.jpg",
        "answer_type": "OPEN",
        "question_type": "what",
        "Evaluation(1/0)": "        "
    },
    "300040001": {
        "question": "What are the alveoli filled with?",
        "ground_truth": "a characteristic foamy acellular exudate",
        "generated_answer": "cellular exudates composed of neutrophils admixed some red cells",
        "image_name": "test/test_0040.jpg",
        "answer_type": "OPEN",
        "question_type": "what",
        "Evaluation(1/0)": "        "
    },
    "300300001": {
        "question": "What do only a few areas of pale squamous mucosa remain within?",
        "ground_truth": "the predominantly metaplastic",
        "generated_answer": "the massively necrotic tissue",
        "image_name": "test/test_0300.jpg",
        "answer_type": "OPEN",
        "question_type": "what",
        "Evaluation(1/0)": "        "
    },
    "300284003": {
        "question": "What contain amyloid derived from calcitonin molecules secreted by the neoplastic cells?",
        "ground_truth": "medullary carcinoma tumors",
        "generated_answer": "the nodules",
        "image_name": "test/test_0284.jpg",
        "answer_type": "OPEN",
        "question_type": "what",
        "Evaluation(1/0)": "        "
    },
    "300037000": {
        "question": "What shows minimal variation in nuclear size and occasional follicle formation?",
        "ground_truth": "high-power detail",
        "generated_answer": "the follicular cells",
        "image_name": "test/test_0037.jpg",
        "answer_type": "OPEN",
        "question_type": "what",
        "Evaluation(1/0)": "        "
    },
    "300160012": {
        "question": "What was from a patient with ACTH-dependent Cushing syndrome,  in whom both adrenal glands were diffusely hyperplastic?",
        "ground_truth": "the adnormal gland",
        "generated_answer": "this specimen",
        "image_name": "test/test_0160.jpg",
        "answer_type": "OPEN",
        "question_type": "what",
        "Evaluation(1/0)": "        "
    },
    "300151001": {
        "question": "What is the aneurysmal bone cyst with blood-filled cystic space surrounded by?",
        "ground_truth": "a fibrous wall containing proliferating fibroblasts",
        "generated_answer": "fibrous septa covering the walls",
        "image_name": "test/test_0151.jpg",
        "answer_type": "OPEN",
        "question_type": "what",
        "Evaluation(1/0)": "        "
    },
    "300204006": {
        "question": "How is a normal axon with a long thick dark myelin internode flanked?",
        "ground_truth": "by nodes of ranvier",
        "generated_answer": "by two short thin dark myelin internodes",
        "image_name": "test/test_0204.jpg",
        "answer_type": "OPEN",
        "question_type": "how",
        "Evaluation(1/0)": "        "
    },
    "300241001": {
        "question": "Under what conditions do clusters of fibers appear that all share the same fiber type?",
        "ground_truth": "with ongoing denervation and reinnervation",
        "generated_answer": "during the transition from type i to type ii muscle",
        "image_name": "test/test_0241.jpg",
        "answer_type": "OPEN",
        "question_type": "under",
        "Evaluation(1/0)": "        "
    },
    "300282002": {
        "question": "What are distended with cytoplasmic vacuoles while the interstitial vasculature is compressed?",
        "ground_truth": "tubular epithelial cells is compressed",
        "generated_answer": "many of the hepatocytes",
        "image_name": "test/test_0282.jpg",
        "answer_type": "OPEN",
        "question_type": "what",
        "Evaluation(1/0)": "        "
    },
    "300014001": {
        "question": "What is cell necrosis identified by?",
        "ground_truth": "homogeneous",
        "generated_answer": "presence of cell debris and nuclear fragmentation",
        "image_name": "test/test_0014.jpg",
        "answer_type": "OPEN",
        "question_type": "what",
        "Evaluation(1/0)": "        "
    },
    "300225002": {
        "question": "Where is the affected area?",
        "ground_truth": "on right",
        "generated_answer": "in the stomach",
        "image_name": "test/test_0225.jpg",
        "answer_type": "OPEN",
        "question_type": "where",
        "Evaluation(1/0)": "        "
    },
    "300154001": {
        "question": "What has the nucleus clumped?",
        "ground_truth": "chromatin",
        "generated_answer": "to one end of the cell",
        "image_name": "test/test_0154.jpg",
        "answer_type": "OPEN",
        "question_type": "what",
        "Evaluation(1/0)": "        "
    },
    "300108003": {
        "question": "What is part of the endocervical mucosa lined by?",
        "ground_truth": "normal columnar epithelium",
        "generated_answer": "thin layers of mucin-covered mucosa",
        "image_name": "test/test_0108.jpg",
        "answer_type": "OPEN",
        "question_type": "what",
        "Evaluation(1/0)": "        "
    },
    "300231007": {
        "question": "What does p-component have?",
        "ground_truth": "pentagonal or doughnut profile",
        "generated_answer": "a distinct cell surface layer",
        "image_name": "test/test_0231.jpg",
        "answer_type": "OPEN",
        "question_type": "what",
        "Evaluation(1/0)": "        "
    },
    "300188000": {
        "question": "What are seen mainly in the glomerular capillary tuft?",
        "ground_truth": "the amyloid deposits",
        "generated_answer": "red membrane podoplanin-positive podocytes",
        "image_name": "test/test_0188.jpg",
        "answer_type": "OPEN",
        "question_type": "what",
        "Evaluation(1/0)": "        "
    },
    "300188008": {
        "question": "Where are the deposits producing atrophic tubules present?",
        "ground_truth": "peritubular connective tissue",
        "generated_answer": "in the interstitium",
        "image_name": "test/test_0188.jpg",
        "answer_type": "OPEN",
        "question_type": "where",
        "Evaluation(1/0)": "        "
    },
    "300210005": {
        "question": "What does  congo red staining show?",
        "ground_truth": "congophilia which under polarising microscopy",
        "generated_answer": "proliferation of reticulum cells and hemosiderin pigment",
        "image_name": "test/test_0210.jpg",
        "answer_type": "OPEN",
        "question_type": "what",
        "Evaluation(1/0)": "        "
    },
    "300252000": {
        "question": "What shows ghostal veoli filled with blood?",
        "ground_truth": "infarcted area",
        "generated_answer": "microscopic examination",
        "image_name": "test/test_0252.jpg",
        "answer_type": "OPEN",
        "question_type": "what",
        "Evaluation(1/0)": "        "
    },
    "300297004": {
        "question": "Where is acute inflammatory infiltrate at?",
        "ground_truth": "the periphery of the infarct",
        "generated_answer": "the periphery",
        "image_name": "test/test_0297.jpg",
        "answer_type": "OPEN",
        "question_type": "where",
        "Evaluation(1/0)": "        "
    },
    "300236003": {
        "question": "What are filled with blood clot?",
        "ground_truth": "the open wound",
        "generated_answer": "the cysts",
        "image_name": "test/test_0236.jpg",
        "answer_type": "OPEN",
        "question_type": "what",
        "Evaluation(1/0)": "        "
    },
    "300126001": {
        "question": "What are viral rna genome as well as reverse transcriptase released into?",
        "ground_truth": "the cytosol",
        "generated_answer": "cytoplasm",
        "image_name": "test/test_0126.jpg",
        "answer_type": "OPEN",
        "question_type": "what",
        "Evaluation(1/0)": "        "
    },
    "300309001": {
        "question": "What is classification of chromosomes based on?",
        "ground_truth": "size and location centromere",
        "generated_answer": "their chromosomal banding patterns",
        "image_name": "test/test_0309.jpg",
        "answer_type": "OPEN",
        "question_type": "what",
        "Evaluation(1/0)": "        "
    },
    "300254000": {
        "question": "What is there?",
        "ground_truth": "moderate microcytosis and hypochromia",
        "generated_answer": "bone marrow",
        "image_name": "test/test_0254.jpg",
        "answer_type": "OPEN",
        "question_type": "what",
        "Evaluation(1/0)": "        "
    },
    "300307002": {
        "question": "What result in defect in anchoring of lipid bilayer of the membrane to the underlying cytoskeleton?",
        "ground_truth": "mutations in membrane proteins-alpha-spectrin",
        "generated_answer": "abnormalities in scr9 gene",
        "image_name": "test/test_0307.jpg",
        "answer_type": "OPEN",
        "question_type": "what",
        "Evaluation(1/0)": "        "
    },
    "300307018": {
        "question": "When do d lose their cell membrane further?",
        "ground_truth": "during passage through the spleen",
        "generated_answer": "after entry into host cell",
        "image_name": "test/test_0307.jpg",
        "answer_type": "OPEN",
        "question_type": "when",
        "Evaluation(1/0)": "        "
    },
    "300228001": {
        "question": "What does the tumour show?",
        "ground_truth": "uniform cells having high mitotic rate",
        "generated_answer": "characteristic scanty and diffuse oedema and mucin debris",
        "image_name": "test/test_0228.jpg",
        "answer_type": "OPEN",
        "question_type": "what",
        "Evaluation(1/0)": "        "
    },
    "300110000": {
        "question": "There is narrowing of the lumen of coronary due to fully developed atheromatous plaque which has dystrophic calcification in whose core ?",
        "ground_truth": "its",
        "generated_answer": "lum",
        "image_name": "test/test_0110.jpg",
        "answer_type": "OPEN",
        "question_type": "there",
        "Evaluation(1/0)": "        "
    },
    "300213000": {
        "question": "What is increased?",
        "ground_truth": "weight of the heart",
        "generated_answer": "size of the left ventricle",
        "image_name": "test/test_0213.jpg",
        "answer_type": "OPEN",
        "question_type": "what",
        "Evaluation(1/0)": "        "
    },
    "300156001": {
        "question": "What are shown as seen from the left ventricular surface?",
        "ground_truth": "vegetations on aortic valve",
        "generated_answer": "an ultrastructure of amyloid fibres",
        "image_name": "test/test_0156.jpg",
        "answer_type": "OPEN",
        "question_type": "what",
        "Evaluation(1/0)": "        "
    },
    "300062000": {
        "question": "What are lined by cuboidal to tall columnar and mucin-secreting tumour cells with papillary growth pattern?",
        "ground_truth": "alveolar walls",
        "generated_answer": "luminal surfaces",
        "image_name": "test/test_0062.jpg",
        "answer_type": "OPEN",
        "question_type": "what",
        "Evaluation(1/0)": "        "
    },
    "300262001": {
        "question": "What are the spores present in?",
        "ground_truth": "sporangia as well as intermingled in the inflammatory cell infiltrate",
        "generated_answer": "the cytoplasm of the affected cells in the epithelium lining the duct",
        "image_name": "test/test_0262.jpg",
        "answer_type": "OPEN",
        "question_type": "what",
        "Evaluation(1/0)": "        "
    },
    "300007001": {
        "question": "Where is a partly formed unerupted tooth seen in?",
        "ground_truth": "wall",
        "generated_answer": "the cyst lining",
        "image_name": "test/test_0007.jpg",
        "answer_type": "OPEN",
        "question_type": "where",
        "Evaluation(1/0)": "        "
    },
    "300028002": {
        "question": "What contains necrotic debris?",
        "ground_truth": "lumen",
        "generated_answer": "cyst wall",
        "image_name": "test/test_0028.jpg",
        "answer_type": "OPEN",
        "question_type": "what",
        "Evaluation(1/0)": "        "
    },
    "300220004": {
        "question": "What does the mucosa in the infarcted area show?",
        "ground_truth": "coagulative necrosis and submucosal haemorrhages",
        "generated_answer": "hyperaemia and neutrophilic infiltration",
        "image_name": "test/test_0220.jpg",
        "answer_type": "OPEN",
        "question_type": "what",
        "Evaluation(1/0)": "        "
    },
    "300182001": {
        "question": "Where is the specimen of small intestine shown?",
        "ground_truth": "in longitudinal section",
        "generated_answer": "longitudinal section along the mesenteric border",
        "image_name": "test/test_0182.jpg",
        "answer_type": "OPEN",
        "question_type": "where",
        "Evaluation(1/0)": "        "
    },
    "300182009": {
        "question": "What does luminal surface of longitudinal cut section show?",
        "ground_truth": "segment of thickened wall with narrow lumen",
        "generated_answer": "hyperaemia and oedema",
        "image_name": "test/test_0182.jpg",
        "answer_type": "OPEN",
        "question_type": "what",
        "Evaluation(1/0)": "        "
    },
    "300199000": {
        "question": "What are the predominant histologic changes?",
        "ground_truth": "variable degree of necrosis of hepatocytes",
        "generated_answer": "necrosis and bilateral tubular injury",
        "image_name": "test/test_0199.jpg",
        "answer_type": "OPEN",
        "question_type": "what",
        "Evaluation(1/0)": "        "
    },
    "300183000": {
        "question": "Reticulin framework left out in whose place , high lighted by reticulin stain ?",
        "ground_truth": "their",
        "generated_answer": "thrombosed vessels",
        "image_name": "test/test_0183.jpg",
        "answer_type": "OPEN",
        "question_type": "reticulin",
        "Evaluation(1/0)": "        "
    },
    "300123006": {
        "question": "What does inbox in the right photomicrograph show?",
        "ground_truth": "a scolex with a row of hooklets",
        "generated_answer": "an anitschkow cell",
        "image_name": "test/test_0123.jpg",
        "answer_type": "OPEN",
        "question_type": "what",
        "Evaluation(1/0)": "        "
    },
    "300060005": {
        "question": "What are the tubules surrounded by?",
        "ground_truth": "abundant fibrous tissue and chronic interstitial inflammatory reaction",
        "generated_answer": "parenchymal inflammatory infiltrate with abundant mucin",
        "image_name": "test/test_0060.jpg",
        "answer_type": "OPEN",
        "question_type": "what",
        "Evaluation(1/0)": "        "
    },
    "300287000": {
        "question": "What shows a very large multilocular cyst without papillae?",
        "ground_truth": "cut surface",
        "generated_answer": "cyst wall",
        "image_name": "test/test_0287.jpg",
        "answer_type": "OPEN",
        "question_type": "what",
        "Evaluation(1/0)": "        "
    },
    "300076000": {
        "question": "Microscopy shows characteristic lining of the cyst wall by epidermis and whose appendages ?",
        "ground_truth": "its",
        "generated_answer": "stratified squamous epithelium",
        "image_name": "test/test_0076.jpg",
        "answer_type": "OPEN",
        "question_type": "microscopy",
        "Evaluation(1/0)": "        "
    },
    "300005000": {
        "question": "What is there in terminal ducts?",
        "ground_truth": "mild epithelial hyperplasia",
        "generated_answer": "abundant eosinophilic granulation material",
        "image_name": "test/test_0005.jpg",
        "answer_type": "OPEN",
        "question_type": "what",
        "Evaluation(1/0)": "        "
    },
    "300242005": {
        "question": "What does Cut surface show?",
        "ground_truth": "a grey white firm tumour extending irregularly into adjacent breast parenchyma",
        "generated_answer": "numerous cysts distending the parenchyma",
        "image_name": "test/test_0242.jpg",
        "answer_type": "OPEN",
        "question_type": "what",
        "Evaluation(1/0)": "        "
    },
    "300170000": {
        "question": "What shows trabeculae with osteoclastic activity at the margins?",
        "ground_truth": "trabecular bone forming the marrow space",
        "generated_answer": "red colour",
        "image_name": "test/test_0170.jpg",
        "answer_type": "OPEN",
        "question_type": "what",
        "Evaluation(1/0)": "        "
    },
    "300036004": {
        "question": "What shows PAS positive tumour cells in perivascular location?",
        "ground_truth": "inbox in the right photomicrograph",
        "generated_answer": "microscopy",
        "image_name": "test/test_0036.jpg",
        "answer_type": "OPEN",
        "question_type": "what",
        "Evaluation(1/0)": "        "
    },
    "300067004": {
        "question": "What are also seen?",
        "ground_truth": "a few mitotic figures",
        "generated_answer": "a few homerwright 's pseudorosettes",
        "image_name": "test/test_0067.jpg",
        "answer_type": "OPEN",
        "question_type": "what",
        "Evaluation(1/0)": "        "
    },
    "300012001": {
        "question": "What do the cells have?",
        "ground_truth": "features of both syncytial and fibroblastic type and form whorled appearance",
        "generated_answer": "characteristic bubbly cytoplasm and anisonucleism",
        "image_name": "test/test_0012.jpg",
        "answer_type": "OPEN",
        "question_type": "what",
        "Evaluation(1/0)": "        "
    },
    "300066001": {
        "question": "What does lower part of the image show?",
        "ground_truth": "a separate encapsulated gelatinous mass",
        "generated_answer": "islet cell tumour",
        "image_name": "test/test_0066.jpg",
        "answer_type": "OPEN",
        "question_type": "what",
        "Evaluation(1/0)": "        "
    },
    "300476005": {
        "question": "What is present?",
        "ground_truth": "carcinomatosis",
        "generated_answer": "peritoneum",
        "image_name": "test/test_0476.jpg",
        "answer_type": "OPEN",
        "question_type": "what",
        "Evaluation(1/0)": "        "
    },
    "300477010": {
        "question": "What is present ?",
        "ground_truth": "situs inversus",
        "generated_answer": "abdomen",
        "image_name": "test/test_0477.jpg",
        "answer_type": "OPEN",
        "question_type": "what",
        "Evaluation(1/0)": "        "
    },
    "300478007": {
        "question": "What is present?",
        "ground_truth": "abdomen",
        "generated_answer": "joints",
        "image_name": "test/test_0478.jpg",
        "answer_type": "OPEN",
        "question_type": "what",
        "Evaluation(1/0)": "        "
    },
    "300478015": {
        "question": "What does case of peritonitis slide illustrate?",
        "ground_truth": "pus from the peritoneal cavity",
        "generated_answer": "death from ruptured appendix",
        "image_name": "test/test_0478.jpg",
        "answer_type": "OPEN",
        "question_type": "what",
        "Evaluation(1/0)": "        "
    },
    "300480021": {
        "question": "How does opened muscle psoa natural color large ovoid  sarcoma ?",
        "ground_truth": "typical",
        "generated_answer": "lesion",
        "image_name": "test/test_0480.jpg",
        "answer_type": "OPEN",
        "question_type": "how",
        "Evaluation(1/0)": "        "
    },
    "300481015": {
        "question": "What is present ?",
        "ground_truth": "retroperitoneum",
        "generated_answer": "metastatic carcinoma",
        "image_name": "test/test_0481.jpg",
        "answer_type": "OPEN",
        "question_type": "what",
        "Evaluation(1/0)": "        "
    },
    "300479014": {
        "question": "What is present ?",
        "ground_truth": "abdomen",
        "generated_answer": "peritoneum",
        "image_name": "test/test_0479.jpg",
        "answer_type": "OPEN",
        "question_type": "what",
        "Evaluation(1/0)": "        "
    },
    "300482008": {
        "question": "What is present?",
        "ground_truth": "metastatic carcinoma",
        "generated_answer": "abdomen",
        "image_name": "test/test_0482.jpg",
        "answer_type": "OPEN",
        "question_type": "what",
        "Evaluation(1/0)": "        "
    },
    "300844000": {
        "question": "What removed shows size of organs quite well and renal facies?",
        "ground_truth": "opened dysmorphic body with all except kidneys",
        "generated_answer": "infant body",
        "image_name": "test/test_0844.jpg",
        "answer_type": "OPEN",
        "question_type": "what",
        "Evaluation(1/0)": "        "
    },
    "300844008": {
        "question": "What is opened dysmorphic body with all organs except kidneys removed?",
        "ground_truth": "shows size of quite well and renal facies",
        "generated_answer": "lower",
        "image_name": "test/test_0844.jpg",
        "answer_type": "OPEN",
        "question_type": "what",
        "Evaluation(1/0)": "        "
    },
    "300849000": {
        "question": "What does this image show?",
        "ground_truth": "posterior view open cord",
        "generated_answer": "frontal view of body with head and neck retracted to show enlarged kidneys",
        "image_name": "test/test_0849.jpg",
        "answer_type": "OPEN",
        "question_type": "what",
        "Evaluation(1/0)": "        "
    },
    "300857006": {
        "question": "What is present ?",
        "ground_truth": "anencephaly",
        "generated_answer": "beckwith-wiedemann syndrome",
        "image_name": "test/test_0857.jpg",
        "answer_type": "OPEN",
        "question_type": "what",
        "Evaluation(1/0)": "        "
    },
    "300856004": {
        "question": "What is present ?",
        "ground_truth": "conjoined twins cephalothoracopagus janiceps",
        "generated_answer": "face",
        "image_name": "test/test_0856.jpg",
        "answer_type": "OPEN",
        "question_type": "what",
        "Evaluation(1/0)": "        "
    },
    "300848007": {
        "question": "What is the best photo to illustrate this case externally ?",
        "ground_truth": "this",
        "generated_answer": "the one showing the infant from the front",
        "image_name": "test/test_0848.jpg",
        "answer_type": "OPEN",
        "question_type": "what",
        "Evaluation(1/0)": "        "
    },
    "300851000": {
        "question": "What does this image show?",
        "ground_truth": "lateral view of head typical example",
        "generated_answer": "lateral view of head with grossly enlarged tongue and large nodular lesions in buccal mucosa",
        "image_name": "test/test_0851.jpg",
        "answer_type": "OPEN",
        "question_type": "what",
        "Evaluation(1/0)": "        "
    },
    "300984002": {
        "question": "What does this image show?",
        "ground_truth": "micro low mag h&e would have to get protocol to determine where section was taken",
        "generated_answer": "lymph node",
        "image_name": "test/test_0984.jpg",
        "answer_type": "OPEN",
        "question_type": "what",
        "Evaluation(1/0)": "        "
    },
    "300554000": {
        "question": "What does this image show?",
        "ground_truth": "skin",
        "generated_answer": "extensive skin and subcutaneous necrosis",
        "image_name": "test/test_0554.jpg",
        "answer_type": "OPEN",
        "question_type": "what",
        "Evaluation(1/0)": "        "
    },
    "300496010": {
        "question": "Where is this area in the body?",
        "ground_truth": "breast",
        "generated_answer": "skin",
        "image_name": "test/test_0496.jpg",
        "answer_type": "OPEN",
        "question_type": "where",
        "Evaluation(1/0)": "        "
    },
    "300607005": {
        "question": "What is present?",
        "ground_truth": "intraductal papillomatosis with apocrine metaplasia",
        "generated_answer": "adenocarcinoma",
        "image_name": "test/test_0607.jpg",
        "answer_type": "OPEN",
        "question_type": "what",
        "Evaluation(1/0)": "        "
    },
    "300609001": {
        "question": "How does this image show excellent invasive tumor?",
        "ground_truth": "with marked desmoplastic reaction",
        "generated_answer": "with myofibroblastic and epithelial-like cells",
        "image_name": "test/test_0609.jpg",
        "answer_type": "OPEN",
        "question_type": "how",
        "Evaluation(1/0)": "        "
    },
    "300608000": {
        "question": "What does this image show?",
        "ground_truth": "metastatic choriocarcinoma with extensive vascularization",
        "generated_answer": "pharyngeal pouch remnant",
        "image_name": "test/test_0608.jpg",
        "answer_type": "OPEN",
        "question_type": "what",
        "Evaluation(1/0)": "        "
    },
    "300491003": {
        "question": "What is present?",
        "ground_truth": "cardiovascular",
        "generated_answer": "amyloidosis",
        "image_name": "test/test_0491.jpg",
        "answer_type": "OPEN",
        "question_type": "what",
        "Evaluation(1/0)": "        "
    },
    "300494003": {
        "question": "What is present?",
        "ground_truth": "cardiovascular",
        "generated_answer": "vasculature",
        "image_name": "test/test_0494.jpg",
        "answer_type": "OPEN",
        "question_type": "what",
        "Evaluation(1/0)": "        "
    },
    "300492003": {
        "question": "What is present?",
        "ground_truth": "vasculature",
        "generated_answer": "cardiovascular",
        "image_name": "test/test_0492.jpg",
        "answer_type": "OPEN",
        "question_type": "what",
        "Evaluation(1/0)": "        "
    },
    "300492011": {
        "question": "What is present ?",
        "ground_truth": "vasculature",
        "generated_answer": "cardiovascular",
        "image_name": "test/test_0492.jpg",
        "answer_type": "OPEN",
        "question_type": "what",
        "Evaluation(1/0)": "        "
    },
    "300489000": {
        "question": "What does this image show?",
        "ground_truth": "fibroblasts in adventitia of monkey basilar artery",
        "generated_answer": "saphenous vein graft with intimal hyperplasia and thrombotic material in lesion",
        "image_name": "test/test_0489.jpg",
        "answer_type": "OPEN",
        "question_type": "what",
        "Evaluation(1/0)": "        "
    },
    "300488012": {
        "question": "Where is this?",
        "ground_truth": "vasculature",
        "generated_answer": "urinary",
        "image_name": "test/test_0488.jpg",
        "answer_type": "OPEN",
        "question_type": "where",
        "Evaluation(1/0)": "        "
    },
    "300487003": {
        "question": "What is present?",
        "ground_truth": "chronic ischemia",
        "generated_answer": "cardiovascular",
        "image_name": "test/test_0487.jpg",
        "answer_type": "OPEN",
        "question_type": "what",
        "Evaluation(1/0)": "        "
    },
    "300882000": {
        "question": "What does this image show?",
        "ground_truth": "normal aortic valve",
        "generated_answer": "thyroid",
        "image_name": "test/test_0882.jpg",
        "answer_type": "OPEN",
        "question_type": "what",
        "Evaluation(1/0)": "        "
    },
    "300886000": {
        "question": "What does this image show?",
        "ground_truth": "normal duct in postmenopausal woman",
        "generated_answer": "heart",
        "image_name": "test/test_0886.jpg",
        "answer_type": "OPEN",
        "question_type": "what",
        "Evaluation(1/0)": "        "
    },
    "300864000": {
        "question": "What does this image show?",
        "ground_truth": "coronary artery atherosclerosis",
        "generated_answer": "heart",
        "image_name": "test/test_0864.jpg",
        "answer_type": "OPEN",
        "question_type": "what",
        "Evaluation(1/0)": "        "
    },
    "300864008": {
        "question": "What is present ?",
        "ground_truth": "vasculature",
        "generated_answer": "cardiovascular",
        "image_name": "test/test_0864.jpg",
        "answer_type": "OPEN",
        "question_type": "what",
        "Evaluation(1/0)": "        "
    },
    "300879003": {
        "question": "What is present?",
        "ground_truth": "cardiovascular",
        "generated_answer": "respiratory",
        "image_name": "test/test_0879.jpg",
        "answer_type": "OPEN",
        "question_type": "what",
        "Evaluation(1/0)": "        "
    },
    "300871000": {
        "question": "What does this image show?",
        "ground_truth": "abdominal aorta",
        "generated_answer": "pancreatic fat necrosis",
        "image_name": "test/test_0871.jpg",
        "answer_type": "OPEN",
        "question_type": "what",
        "Evaluation(1/0)": "        "
    },
    "300979012": {
        "question": "What is present ?",
        "ground_truth": "cardiovascular",
        "generated_answer": "vasculature",
        "image_name": "test/test_0979.jpg",
        "answer_type": "OPEN",
        "question_type": "what",
        "Evaluation(1/0)": "        "
    },
    "300969010": {
        "question": "What is present ?",
        "ground_truth": "cardiovascular",
        "generated_answer": "gastrointestinal",
        "image_name": "test/test_0969.jpg",
        "answer_type": "OPEN",
        "question_type": "what",
        "Evaluation(1/0)": "        "
    },
    "300965010": {
        "question": "What is present ?",
        "ground_truth": "cardiovascular",
        "generated_answer": "vasculature",
        "image_name": "test/test_0965.jpg",
        "answer_type": "OPEN",
        "question_type": "what",
        "Evaluation(1/0)": "        "
    },
    "300963006": {
        "question": "Where is this in?",
        "ground_truth": "in heart",
        "generated_answer": "in vasculature",
        "image_name": "test/test_0963.jpg",
        "answer_type": "OPEN",
        "question_type": "where",
        "Evaluation(1/0)": "        "
    },
    "300861015": {
        "question": "What is present ?",
        "ground_truth": "cardiovascular",
        "generated_answer": "coronary artery",
        "image_name": "test/test_0861.jpg",
        "answer_type": "OPEN",
        "question_type": "what",
        "Evaluation(1/0)": "        "
    },
    "300860012": {
        "question": "What is present ?",
        "ground_truth": "angiogram",
        "generated_answer": "cardiovascular",
        "image_name": "test/test_0860.jpg",
        "answer_type": "OPEN",
        "question_type": "what",
        "Evaluation(1/0)": "        "
    },
    "300451006": {
        "question": "Where does this belong to?",
        "ground_truth": "endocrine system",
        "generated_answer": "gastrointestinal system",
        "image_name": "test/test_0451.jpg",
        "answer_type": "OPEN",
        "question_type": "where",
        "Evaluation(1/0)": "        "
    },
    "300461005": {
        "question": "What is fibrotic lesion said?",
        "ground_truth": "to be undifferentiated carcinoma had metastases to lungs",
        "generated_answer": "to be an adenosis",
        "image_name": "test/test_0461.jpg",
        "answer_type": "OPEN",
        "question_type": "what",
        "Evaluation(1/0)": "        "
    },
    "300461021": {
        "question": "What had colon carcinoma ?",
        "ground_truth": "section through thyroid and trachea",
        "generated_answer": "ulcerative lesion in mid esophagus",
        "image_name": "test/test_0461.jpg",
        "answer_type": "OPEN",
        "question_type": "what",
        "Evaluation(1/0)": "        "
    },
    "300459000": {
        "question": "What does this image show?",
        "ground_truth": "fixed tissue nice close-up of moderate size cortical nodule or adenoma",
        "generated_answer": "fixed tissue but color not bad typical lesion",
        "image_name": "test/test_0459.jpg",
        "answer_type": "OPEN",
        "question_type": "what",
        "Evaluation(1/0)": "        "
    },
    "300459008": {
        "question": "What is present ?",
        "ground_truth": "adrenal",
        "generated_answer": "endocrine",
        "image_name": "test/test_0459.jpg",
        "answer_type": "OPEN",
        "question_type": "what",
        "Evaluation(1/0)": "        "
    },
    "300437015": {
        "question": "What had fixed tissue hemorrhage hematoma in left adrenal of premature 30 week gestation gram infant lesion ruptured causing ?",
        "ground_truth": "ruptured 20 ml hemoperitoneum unusual",
        "generated_answer": "shock",
        "image_name": "test/test_0437.jpg",
        "answer_type": "OPEN",
        "question_type": "what",
        "Evaluation(1/0)": "        "
    },
    "300460009": {
        "question": "What is present?",
        "ground_truth": "hemorrhage associated with placental abruption",
        "generated_answer": "hematologic",
        "image_name": "test/test_0460.jpg",
        "answer_type": "OPEN",
        "question_type": "what",
        "Evaluation(1/0)": "        "
    },
    "300458001": {
        "question": "What is close-up tumor well?",
        "ground_truth": "tumor shown",
        "generated_answer": "shown with abundant hemorrhage",
        "image_name": "test/test_0458.jpg",
        "answer_type": "OPEN",
        "question_type": "what",
        "Evaluation(1/0)": "        "
    },
    "300458025": {
        "question": "What is present ?",
        "ground_truth": "metastatic carcinoma oat cell",
        "generated_answer": "metastatic carcinoma",
        "image_name": "test/test_0458.jpg",
        "answer_type": "OPEN",
        "question_type": "what",
        "Evaluation(1/0)": "        "
    },
    "300574018": {
        "question": "What is present ?",
        "ground_truth": "pituitary",
        "generated_answer": "endocrine",
        "image_name": "test/test_0574.jpg",
        "answer_type": "OPEN",
        "question_type": "what",
        "Evaluation(1/0)": "        "
    },
    "300571006": {
        "question": "What is present?",
        "ground_truth": "adrenal",
        "generated_answer": "testicle",
        "image_name": "test/test_0571.jpg",
        "answer_type": "OPEN",
        "question_type": "what",
        "Evaluation(1/0)": "        "
    },
    "300571014": {
        "question": "What is present ?",
        "ground_truth": "adrenal",
        "generated_answer": "vasculature",
        "image_name": "test/test_0571.jpg",
        "answer_type": "OPEN",
        "question_type": "what",
        "Evaluation(1/0)": "        "
    },
    "300582000": {
        "question": "What is present?",
        "ground_truth": "endocrine",
        "generated_answer": "pancreas",
        "image_name": "test/test_0582.jpg",
        "answer_type": "OPEN",
        "question_type": "what",
        "Evaluation(1/0)": "        "
    },
    "300570011": {
        "question": "What was empty case of type i diabetes with pituitectomy for retinal lesions 9 years ?",
        "ground_truth": "section through pituitary stalk showing what remains sella",
        "generated_answer": "not productive",
        "image_name": "test/test_0570.jpg",
        "answer_type": "OPEN",
        "question_type": "what",
        "Evaluation(1/0)": "        "
    },
    "300620006": {
        "question": "What streptococcus a scepticemia in a patient with scleroderma who was on high dose steroids ?",
        "ground_truth": "necrosis of distal finger panniculitis and fascitis",
        "generated_answer": "the proximal interphalangeal joint of the index finger",
        "image_name": "test/test_0620.jpg",
        "answer_type": "OPEN",
        "question_type": "what",
        "Evaluation(1/0)": "        "
    },
    "300611000": {
        "question": "What are too short?",
        "ground_truth": "renal polycystic disease legs",
        "generated_answer": "extremities",
        "image_name": "test/test_0611.jpg",
        "answer_type": "OPEN",
        "question_type": "what",
        "Evaluation(1/0)": "        "
    },
    "300611016": {
        "question": "What is present?",
        "ground_truth": "six digits",
        "generated_answer": "feet",
        "image_name": "test/test_0611.jpg",
        "answer_type": "OPEN",
        "question_type": "what",
        "Evaluation(1/0)": "        "
    },
    "300613007": {
        "question": "What is present?",
        "ground_truth": "dysplastic",
        "generated_answer": "face",
        "image_name": "test/test_0613.jpg",
        "answer_type": "OPEN",
        "question_type": "what",
        "Evaluation(1/0)": "        "
    },
    "300615000": {
        "question": "What shows clubbing?",
        "ground_truth": "this great toe",
        "generated_answer": "distal interphalangeal joints",
        "image_name": "test/test_0615.jpg",
        "answer_type": "OPEN",
        "question_type": "what",
        "Evaluation(1/0)": "        "
    },
    "300612011": {
        "question": "What is present ?",
        "ground_truth": "pulmonary osteoarthropathy",
        "generated_answer": "hand",
        "image_name": "test/test_0612.jpg",
        "answer_type": "OPEN",
        "question_type": "what",
        "Evaluation(1/0)": "        "
    },
    "300628006": {
        "question": "What is present?",
        "ground_truth": "hand",
        "generated_answer": "digital infarcts bacterial endocarditis",
        "image_name": "test/test_0628.jpg",
        "answer_type": "OPEN",
        "question_type": "what",
        "Evaluation(1/0)": "        "
    },
    "300600000": {
        "question": "How many cm does this image show cut surface lesion 76yobf?",
        "ground_truth": "4",
        "generated_answer": "3",
        "image_name": "test/test_0600.jpg",
        "answer_type": "OPEN",
        "question_type": "how",
        "Evaluation(1/0)": "        "
    },
    "300600016": {
        "question": "What is present ?",
        "ground_truth": "fibroma",
        "generated_answer": "endocrine",
        "image_name": "test/test_0600.jpg",
        "answer_type": "OPEN",
        "question_type": "what",
        "Evaluation(1/0)": "        "
    },
    "300595015": {
        "question": "What is present ?",
        "ground_truth": "benign cystic teratoma",
        "generated_answer": "endocrine",
        "image_name": "test/test_0595.jpg",
        "answer_type": "OPEN",
        "question_type": "what",
        "Evaluation(1/0)": "        "
    },
    "300596015": {
        "question": "What is present ?",
        "ground_truth": "benign cystic teratoma",
        "generated_answer": "female reproductive",
        "image_name": "test/test_0596.jpg",
        "answer_type": "OPEN",
        "question_type": "what",
        "Evaluation(1/0)": "        "
    },
    "300597021": {
        "question": "What is present ?",
        "ground_truth": "krukenberg tumor",
        "generated_answer": "female reproductive",
        "image_name": "test/test_0597.jpg",
        "answer_type": "OPEN",
        "question_type": "what",
        "Evaluation(1/0)": "        "
    },
    "300588006": {
        "question": "What is present?",
        "ground_truth": "hemorrhagic corpus luteum",
        "generated_answer": "female reproductive",
        "image_name": "test/test_0588.jpg",
        "answer_type": "OPEN",
        "question_type": "what",
        "Evaluation(1/0)": "        "
    },
    "300585000": {
        "question": "What is present?",
        "ground_truth": "no tissue recognizable as ovary",
        "generated_answer": "hematologic",
        "image_name": "test/test_0585.jpg",
        "answer_type": "OPEN",
        "question_type": "what",
        "Evaluation(1/0)": "        "
    },
    "300593000": {
        "question": "What is in picture and thus illustrates the very large size of the ovarian tumor?",
        "ground_truth": "the excellent uterus",
        "generated_answer": "ovarian mass",
        "image_name": "test/test_0593.jpg",
        "answer_type": "OPEN",
        "question_type": "what",
        "Evaluation(1/0)": "        "
    },
    "300593016": {
        "question": "How is the excellent uterus in picture and thus illustrates the very large size of the  tumor?",
        "ground_truth": "ovarian",
        "generated_answer": "cervical",
        "image_name": "test/test_0593.jpg",
        "answer_type": "OPEN",
        "question_type": "how",
        "Evaluation(1/0)": "        "
    },
    "300462003": {
        "question": "What is present?",
        "ground_truth": "female reproductive",
        "generated_answer": "vasculature",
        "image_name": "test/test_0462.jpg",
        "answer_type": "OPEN",
        "question_type": "what",
        "Evaluation(1/0)": "        "
    },
    "300474003": {
        "question": "What is present?",
        "ground_truth": "female reproductive",
        "generated_answer": "musculoskeletal",
        "image_name": "test/test_0474.jpg",
        "answer_type": "OPEN",
        "question_type": "what",
        "Evaluation(1/0)": "        "
    },
    "300467003": {
        "question": "What is present?",
        "ground_truth": "female reproductive",
        "generated_answer": "gastrointestinal",
        "image_name": "test/test_0467.jpg",
        "answer_type": "OPEN",
        "question_type": "what",
        "Evaluation(1/0)": "        "
    },
    "300468003": {
        "question": "What is present?",
        "ground_truth": "female reproductive",
        "generated_answer": "respiratory",
        "image_name": "test/test_0468.jpg",
        "answer_type": "OPEN",
        "question_type": "what",
        "Evaluation(1/0)": "        "
    },
    "300464012": {
        "question": "What is present ?",
        "ground_truth": "female reproductive",
        "generated_answer": "gastrointestinal",
        "image_name": "test/test_0464.jpg",
        "answer_type": "OPEN",
        "question_type": "what",
        "Evaluation(1/0)": "        "
    },
    "300471013": {
        "question": "What is present ?",
        "ground_truth": "female reproductive",
        "generated_answer": "adenocarcinoma",
        "image_name": "test/test_0471.jpg",
        "answer_type": "OPEN",
        "question_type": "what",
        "Evaluation(1/0)": "        "
    },
    "300469013": {
        "question": "What is present ?",
        "ground_truth": "female reproductive",
        "generated_answer": "endocrine",
        "image_name": "test/test_0469.jpg",
        "answer_type": "OPEN",
        "question_type": "what",
        "Evaluation(1/0)": "        "
    },
    "300470013": {
        "question": "Where is this from?",
        "ground_truth": "female reproductive system",
        "generated_answer": "gastrointestinal system",
        "image_name": "test/test_0470.jpg",
        "answer_type": "OPEN",
        "question_type": "where",
        "Evaluation(1/0)": "        "
    },
    "300463012": {
        "question": "Where is this from?",
        "ground_truth": "female reproductive system",
        "generated_answer": "sporotrichosis",
        "image_name": "test/test_0463.jpg",
        "answer_type": "OPEN",
        "question_type": "where",
        "Evaluation(1/0)": "        "
    },
    "300727009": {
        "question": "What stain ?",
        "ground_truth": "esohagus, candida, silver",
        "generated_answer": "gms",
        "image_name": "test/test_0727.jpg",
        "answer_type": "OPEN",
        "question_type": "what",
        "Evaluation(1/0)": "        "
    },
    "300736007": {
        "question": "What is present ?",
        "ground_truth": "gastrointestinal",
        "generated_answer": "hepatobiliary",
        "image_name": "test/test_0736.jpg",
        "answer_type": "OPEN",
        "question_type": "what",
        "Evaluation(1/0)": "        "
    },
    "300738007": {
        "question": "What is present ?",
        "ground_truth": "gastrointestinal",
        "generated_answer": "hepatobiliary",
        "image_name": "test/test_0738.jpg",
        "answer_type": "OPEN",
        "question_type": "what",
        "Evaluation(1/0)": "        "
    },
    "300749015": {
        "question": "Where is this from?",
        "ground_truth": "gastrointestinal system",
        "generated_answer": "endocrine system",
        "image_name": "test/test_0749.jpg",
        "answer_type": "OPEN",
        "question_type": "where",
        "Evaluation(1/0)": "        "
    },
    "300730003": {
        "question": "What is present?",
        "ground_truth": "gastrointestinal",
        "generated_answer": "vasculature",
        "image_name": "test/test_0730.jpg",
        "answer_type": "OPEN",
        "question_type": "what",
        "Evaluation(1/0)": "        "
    },
    "300735000": {
        "question": "What does this image show?",
        "ground_truth": "organisms not appendix structures in photo",
        "generated_answer": "wrights single cell aspirate intestinal",
        "image_name": "test/test_0735.jpg",
        "answer_type": "OPEN",
        "question_type": "what",
        "Evaluation(1/0)": "        "
    },
    "300743006": {
        "question": "What is present?",
        "ground_truth": "colon",
        "generated_answer": "gastrointestinal",
        "image_name": "test/test_0743.jpg",
        "answer_type": "OPEN",
        "question_type": "what",
        "Evaluation(1/0)": "        "
    },
    "300748001": {
        "question": "How does this image show med alcian blue with apparently eosin counterstain enlarged villus?",
        "ground_truth": "many macrophages source",
        "generated_answer": "with centrilobular hypertrophy and",
        "image_name": "test/test_0748.jpg",
        "answer_type": "OPEN",
        "question_type": "how",
        "Evaluation(1/0)": "        "
    },
    "300748017": {
        "question": "What is present ?",
        "ground_truth": "gastrointestinal",
        "generated_answer": "endocrine",
        "image_name": "test/test_0748.jpg",
        "answer_type": "OPEN",
        "question_type": "what",
        "Evaluation(1/0)": "        "
    },
    "300383000": {
        "question": "What has basal skull fracture chronic subdural hematoma malignant lymphoma and acute myelogenous leukemia?",
        "ground_truth": "this protocol",
        "generated_answer": "poor prognostic signs",
        "image_name": "test/test_0383.jpg",
        "answer_type": "OPEN",
        "question_type": "what",
        "Evaluation(1/0)": "        "
    },
    "300383008": {
        "question": "What does this protocol have?",
        "ground_truth": "basal skull fracture chronic subdural hematoma malignant lymphoma and acute myelogenous leukemia",
        "generated_answer": "severe contusion",
        "image_name": "test/test_0383.jpg",
        "answer_type": "OPEN",
        "question_type": "what",
        "Evaluation(1/0)": "        "
    },
    "300385004": {
        "question": "What does this image show?",
        "ground_truth": "right side atresia left was patent hemisection of nose",
        "generated_answer": "hemisection of nose with patent choanal and pharyngeal slits in situ",
        "image_name": "test/test_0385.jpg",
        "answer_type": "OPEN",
        "question_type": "what",
        "Evaluation(1/0)": "        "
    },
    "300385012": {
        "question": "What is present ?",
        "ground_truth": "choanal atresia",
        "generated_answer": "choanal patency",
        "image_name": "test/test_0385.jpg",
        "answer_type": "OPEN",
        "question_type": "what",
        "Evaluation(1/0)": "        "
    },
    "300388007": {
        "question": "What is present?",
        "ground_truth": "basilar skull fracture",
        "generated_answer": "bone",
        "image_name": "test/test_0388.jpg",
        "answer_type": "OPEN",
        "question_type": "what",
        "Evaluation(1/0)": "        "
    },
    "300384001": {
        "question": "What do lateral view of infants head?",
        "ground_truth": "showing mandibular lesion",
        "generated_answer": "view of infants head",
        "image_name": "test/test_0384.jpg",
        "answer_type": "OPEN",
        "question_type": "what",
        "Evaluation(1/0)": "        "
    },
    "300387000": {
        "question": "What does this image show?",
        "ground_truth": "frontal sinuses inflammation and pus well shown",
        "generated_answer": "cut surface showing markedly enlarged parotid glands with nodular lesions",
        "image_name": "test/test_0387.jpg",
        "answer_type": "OPEN",
        "question_type": "what",
        "Evaluation(1/0)": "        "
    },
    "300386000": {
        "question": "What does this image show?",
        "ground_truth": "very good example associated with tuberous sclerosis",
        "generated_answer": "face",
        "image_name": "test/test_0386.jpg",
        "answer_type": "OPEN",
        "question_type": "what",
        "Evaluation(1/0)": "        "
    },
    "300679000": {
        "question": "What does this image show?",
        "ground_truth": "large and typically shaped old infarct but far from fibrotic",
        "generated_answer": "frontal section quite good",
        "image_name": "test/test_0679.jpg",
        "answer_type": "OPEN",
        "question_type": "what",
        "Evaluation(1/0)": "        "
    },
    "300681004": {
        "question": "What is present?",
        "ground_truth": "hematologic",
        "generated_answer": "spleen",
        "image_name": "test/test_0681.jpg",
        "answer_type": "OPEN",
        "question_type": "what",
        "Evaluation(1/0)": "        "
    },
    "300682019": {
        "question": "What is present ?",
        "ground_truth": "hematologic",
        "generated_answer": "larynx",
        "image_name": "test/test_0682.jpg",
        "answer_type": "OPEN",
        "question_type": "what",
        "Evaluation(1/0)": "        "
    },
    "300686009": {
        "question": "What is present?",
        "ground_truth": "malignant histiocytosis",
        "generated_answer": "hematologic",
        "image_name": "test/test_0686.jpg",
        "answer_type": "OPEN",
        "question_type": "what",
        "Evaluation(1/0)": "        "
    },
    "300677001": {
        "question": "What is the superior vena cava invaded by?",
        "ground_truth": "invaded tumor",
        "generated_answer": "tumor",
        "image_name": "test/test_0677.jpg",
        "answer_type": "OPEN",
        "question_type": "what",
        "Evaluation(1/0)": "        "
    },
    "300677017": {
        "question": "What is present ?",
        "ground_truth": "thymus",
        "generated_answer": "vasculature",
        "image_name": "test/test_0677.jpg",
        "answer_type": "OPEN",
        "question_type": "what",
        "Evaluation(1/0)": "        "
    },
    "300676014": {
        "question": "What done done during surgical procedure ?",
        "ground_truth": "external view of lacerations of capsule",
        "generated_answer": "opened cut section",
        "image_name": "test/test_0676.jpg",
        "answer_type": "OPEN",
        "question_type": "what",
        "Evaluation(1/0)": "        "
    },
    "300678003": {
        "question": "What does this image show?",
        "ground_truth": "close-up view of vertebral marrow not too spectacular discs are well shown and normal also entered into file as normal discs slide",
        "generated_answer": "fixed tissue but close-up view very good example of emphysema",
        "image_name": "test/test_0678.jpg",
        "answer_type": "OPEN",
        "question_type": "what",
        "Evaluation(1/0)": "        "
    },
    "300678019": {
        "question": "What is present ?",
        "ground_truth": "chronic myelogenous leukemia",
        "generated_answer": "joints",
        "image_name": "test/test_0678.jpg",
        "answer_type": "OPEN",
        "question_type": "what",
        "Evaluation(1/0)": "        "
    },
    "300760004": {
        "question": "What do stress induce?",
        "ground_truth": "involution in baby with hyaline membrane disease",
        "generated_answer": "involution of the uterus",
        "image_name": "test/test_0760.jpg",
        "answer_type": "OPEN",
        "question_type": "what",
        "Evaluation(1/0)": "        "
    },
    "300760012": {
        "question": "What do thymus , stress induce?",
        "ground_truth": "involution in baby with hyaline membrane disease",
        "generated_answer": "involution",
        "image_name": "test/test_0760.jpg",
        "answer_type": "OPEN",
        "question_type": "what",
        "Evaluation(1/0)": "        "
    },
    "300761006": {
        "question": "What is present?",
        "ground_truth": "erythrophagocytosis new born",
        "generated_answer": "hematologic",
        "image_name": "test/test_0761.jpg",
        "answer_type": "OPEN",
        "question_type": "what",
        "Evaluation(1/0)": "        "
    },
    "300756010": {
        "question": "What is present ?",
        "ground_truth": "spleen",
        "generated_answer": "endocrine",
        "image_name": "test/test_0756.jpg",
        "answer_type": "OPEN",
        "question_type": "what",
        "Evaluation(1/0)": "        "
    },
    "300757006": {
        "question": "What is present?",
        "ground_truth": "multiple myeloma",
        "generated_answer": "hematologic",
        "image_name": "test/test_0757.jpg",
        "answer_type": "OPEN",
        "question_type": "what",
        "Evaluation(1/0)": "        "
    },
    "300754003": {
        "question": "What is present?",
        "ground_truth": "hematologic",
        "generated_answer": "blood",
        "image_name": "test/test_0754.jpg",
        "answer_type": "OPEN",
        "question_type": "what",
        "Evaluation(1/0)": "        "
    },
    "300766012": {
        "question": "What is present ?",
        "ground_truth": "hematologic",
        "generated_answer": "blood",
        "image_name": "test/test_0766.jpg",
        "answer_type": "OPEN",
        "question_type": "what",
        "Evaluation(1/0)": "        "
    },
    "300764001": {
        "question": "How does this image show typical cells?",
        "ground_truth": "with some pleomorphism suspicious for multiple myeloma source unknown",
        "generated_answer": "with prominent nuclear grooving",
        "image_name": "test/test_0764.jpg",
        "answer_type": "OPEN",
        "question_type": "how",
        "Evaluation(1/0)": "        "
    },
    "300765009": {
        "question": "What is present?",
        "ground_truth": "bone marrow",
        "generated_answer": "hematologic",
        "image_name": "test/test_0765.jpg",
        "answer_type": "OPEN",
        "question_type": "what",
        "Evaluation(1/0)": "        "
    },
    "300765017": {
        "question": "What is present ?",
        "ground_truth": "bone marrow",
        "generated_answer": "hematologic",
        "image_name": "test/test_0765.jpg",
        "answer_type": "OPEN",
        "question_type": "what",
        "Evaluation(1/0)": "        "
    },
    "300752006": {
        "question": "What is present?",
        "ground_truth": "hematologic",
        "generated_answer": "lymph node",
        "image_name": "test/test_0752.jpg",
        "answer_type": "OPEN",
        "question_type": "what",
        "Evaluation(1/0)": "        "
    },
    "300753010": {
        "question": "What is present?",
        "ground_truth": "bone marrow",
        "generated_answer": "hematologic",
        "image_name": "test/test_0753.jpg",
        "answer_type": "OPEN",
        "question_type": "what",
        "Evaluation(1/0)": "        "
    },
    "300755013": {
        "question": "What is typical atrophy associated?",
        "ground_truth": "with infection in newborn",
        "generated_answer": "not this case",
        "image_name": "test/test_0755.jpg",
        "answer_type": "OPEN",
        "question_type": "what",
        "Evaluation(1/0)": "        "
    },
    "300762003": {
        "question": "What is present?",
        "ground_truth": "hematologic",
        "generated_answer": "bone marrow",
        "image_name": "test/test_0762.jpg",
        "answer_type": "OPEN",
        "question_type": "what",
        "Evaluation(1/0)": "        "
    },
    "300767004": {
        "question": "What is present?",
        "ground_truth": "spleen",
        "generated_answer": "endocrine",
        "image_name": "test/test_0767.jpg",
        "answer_type": "OPEN",
        "question_type": "what",
        "Evaluation(1/0)": "        "
    },
    "300949003": {
        "question": "What is present?",
        "ground_truth": "hepatobiliary",
        "generated_answer": "lymph node",
        "image_name": "test/test_0949.jpg",
        "answer_type": "OPEN",
        "question_type": "what",
        "Evaluation(1/0)": "        "
    },
    "300938000": {
        "question": "What does this image show?",
        "ground_truth": "liver and spleen",
        "generated_answer": "spleen",
        "image_name": "test/test_0938.jpg",
        "answer_type": "OPEN",
        "question_type": "what",
        "Evaluation(1/0)": "        "
    },
    "300932006": {
        "question": "What is present?",
        "ground_truth": "liver",
        "generated_answer": "hepatobiliary",
        "image_name": "test/test_0932.jpg",
        "answer_type": "OPEN",
        "question_type": "what",
        "Evaluation(1/0)": "        "
    },
    "300934003": {
        "question": "What is present?",
        "ground_truth": "hepatobiliary",
        "generated_answer": "respiratory",
        "image_name": "test/test_0934.jpg",
        "answer_type": "OPEN",
        "question_type": "what",
        "Evaluation(1/0)": "        "
    },
    "300931010": {
        "question": "What is present ?",
        "ground_truth": "liver",
        "generated_answer": "hepatobiliary",
        "image_name": "test/test_0931.jpg",
        "answer_type": "OPEN",
        "question_type": "what",
        "Evaluation(1/0)": "        "
    },
    "300947006": {
        "question": "What is present ?",
        "ground_truth": "hepatobiliary",
        "generated_answer": "hematologic",
        "image_name": "test/test_0947.jpg",
        "answer_type": "OPEN",
        "question_type": "what",
        "Evaluation(1/0)": "        "
    },
    "300939006": {
        "question": "What seen from external ?",
        "ground_truth": "case of polycystic disease lesions",
        "generated_answer": "surface lesion",
        "image_name": "test/test_0939.jpg",
        "answer_type": "OPEN",
        "question_type": "what",
        "Evaluation(1/0)": "        "
    },
    "300820006": {
        "question": "What is present?",
        "ground_truth": "liver",
        "generated_answer": "hepatobiliary",
        "image_name": "test/test_0820.jpg",
        "answer_type": "OPEN",
        "question_type": "what",
        "Evaluation(1/0)": "        "
    },
    "300826010": {
        "question": "What is present ?",
        "ground_truth": "liver",
        "generated_answer": "hepatobiliary",
        "image_name": "test/test_0826.jpg",
        "answer_type": "OPEN",
        "question_type": "what",
        "Evaluation(1/0)": "        "
    },
    "300817006": {
        "question": "What is present?",
        "ground_truth": "liver",
        "generated_answer": "hepatobiliary",
        "image_name": "test/test_0817.jpg",
        "answer_type": "OPEN",
        "question_type": "what",
        "Evaluation(1/0)": "        "
    },
    "300819000": {
        "question": "What does this image show?",
        "ground_truth": "autoimmune hepatitis",
        "generated_answer": "granulomas",
        "image_name": "test/test_0819.jpg",
        "answer_type": "OPEN",
        "question_type": "what",
        "Evaluation(1/0)": "        "
    },
    "300824000": {
        "question": "What does this image show?",
        "ground_truth": "severe acute rejection",
        "generated_answer": "lymph nodes",
        "image_name": "test/test_0824.jpg",
        "answer_type": "OPEN",
        "question_type": "what",
        "Evaluation(1/0)": "        "
    },
    "300516006": {
        "question": "What is present?",
        "ground_truth": "liver",
        "generated_answer": "hepatobiliary",
        "image_name": "test/test_0516.jpg",
        "answer_type": "OPEN",
        "question_type": "what",
        "Evaluation(1/0)": "        "
    },
    "300663001": {
        "question": "What is present?",
        "ground_truth": "lymph node",
        "generated_answer": "thymus",
        "image_name": "test/test_0663.jpg",
        "answer_type": "OPEN",
        "question_type": "what",
        "Evaluation(1/0)": "        "
    },
    "300662002": {
        "question": "How does close-up enlarge white node?",
        "ground_truth": "focal necrosis quite good",
        "generated_answer": "cervical",
        "image_name": "test/test_0662.jpg",
        "answer_type": "OPEN",
        "question_type": "how",
        "Evaluation(1/0)": "        "
    },
    "300669008": {
        "question": "What is present?",
        "ground_truth": "lymph node",
        "generated_answer": "thymus",
        "image_name": "test/test_0669.jpg",
        "answer_type": "OPEN",
        "question_type": "what",
        "Evaluation(1/0)": "        "
    },
    "300670001": {
        "question": "What is present?",
        "ground_truth": "lymph node",
        "generated_answer": "metastatic carcinoma",
        "image_name": "test/test_0670.jpg",
        "answer_type": "OPEN",
        "question_type": "what",
        "Evaluation(1/0)": "        "
    },
    "300668002": {
        "question": "What shows matting and focal necrosis?",
        "ground_truth": "surface of nodes seen externally in slide",
        "generated_answer": "acute myelogenous leukemia",
        "image_name": "test/test_0668.jpg",
        "answer_type": "OPEN",
        "question_type": "what",
        "Evaluation(1/0)": "        "
    },
    "300667003": {
        "question": "What is present?",
        "ground_truth": "lymph node",
        "generated_answer": "larynx",
        "image_name": "test/test_0667.jpg",
        "answer_type": "OPEN",
        "question_type": "what",
        "Evaluation(1/0)": "        "
    },
    "300529000": {
        "question": "What does this image show?",
        "ground_truth": "lymph node",
        "generated_answer": "lung",
        "image_name": "test/test_0529.jpg",
        "answer_type": "OPEN",
        "question_type": "what",
        "Evaluation(1/0)": "        "
    },
    "300532000": {
        "question": "What does this image show?",
        "ground_truth": "nice example lymphocyte depleted medullary area",
        "generated_answer": "acid fast stain mycobacterium avium",
        "image_name": "test/test_0532.jpg",
        "answer_type": "OPEN",
        "question_type": "what",
        "Evaluation(1/0)": "        "
    },
    "300519000": {
        "question": "What does this image show?",
        "ground_truth": "lymph node",
        "generated_answer": "lymph nodes",
        "image_name": "test/test_0519.jpg",
        "answer_type": "OPEN",
        "question_type": "what",
        "Evaluation(1/0)": "        "
    },
    "300520000": {
        "question": "What does this image show?",
        "ground_truth": "lymph node",
        "generated_answer": "esophagus",
        "image_name": "test/test_0520.jpg",
        "answer_type": "OPEN",
        "question_type": "what",
        "Evaluation(1/0)": "        "
    },
    "300950001": {
        "question": "What does gms illustrate?",
        "ground_truth": "organisms granulomatous prostatitis case of aids",
        "generated_answer": "typical histology granulation tissue",
        "image_name": "test/test_0950.jpg",
        "answer_type": "OPEN",
        "question_type": "what",
        "Evaluation(1/0)": "        "
    },
    "300953000": {
        "question": "What does this image show?",
        "ground_truth": "infiltrating adenocarcinoma through smooth muscle typical for lesion",
        "generated_answer": "chronic inflammatory cells in synovial villus",
        "image_name": "test/test_0953.jpg",
        "answer_type": "OPEN",
        "question_type": "what",
        "Evaluation(1/0)": "        "
    },
    "300956000": {
        "question": "What does this image show?",
        "ground_truth": "chancroid",
        "generated_answer": "typical crypt abscessing and massive bacterial infiltration",
        "image_name": "test/test_0956.jpg",
        "answer_type": "OPEN",
        "question_type": "what",
        "Evaluation(1/0)": "        "
    },
    "300915002": {
        "question": "What does this image show?",
        "ground_truth": "appears fixed lesions show well",
        "generated_answer": "vertebral bodies with large necrotic yellow areas case of chronic lymphocytic leukemia progressing to acute lymphocytic leukemia",
        "image_name": "test/test_0915.jpg",
        "answer_type": "OPEN",
        "question_type": "what",
        "Evaluation(1/0)": "        "
    },
    "300913000": {
        "question": "What does this image show?",
        "ground_truth": "close-up with some red persisting",
        "generated_answer": "close-up with some red muscle remaining",
        "image_name": "test/test_0913.jpg",
        "answer_type": "OPEN",
        "question_type": "what",
        "Evaluation(1/0)": "        "
    },
    "300920000": {
        "question": "What does this image show?",
        "ground_truth": "rib with obvious focal lesion squamous cell carcinoma primary in penis",
        "generated_answer": "rib with well shown lesion",
        "image_name": "test/test_0920.jpg",
        "answer_type": "OPEN",
        "question_type": "what",
        "Evaluation(1/0)": "        "
    },
    "300914001": {
        "question": "How does this image show vertebral column?",
        "ground_truth": "with well shown gross lesions",
        "generated_answer": "with multiple compressed lesions shown very well",
        "image_name": "test/test_0914.jpg",
        "answer_type": "OPEN",
        "question_type": "how",
        "Evaluation(1/0)": "        "
    },
    "300916003": {
        "question": "How is large gluteal hematoma seen at  through the skin ?",
        "ground_truth": "autopsy",
        "generated_answer": "anteriorly",
        "image_name": "test/test_0916.jpg",
        "answer_type": "OPEN",
        "question_type": "how",
        "Evaluation(1/0)": "        "
    },
    "300923001": {
        "question": "How does this image show close-up of collapsed vertebral body?",
        "ground_truth": "with tumor rather easily seen",
        "generated_answer": "with obvious lytic lesion",
        "image_name": "test/test_0923.jpg",
        "answer_type": "OPEN",
        "question_type": "how",
        "Evaluation(1/0)": "        "
    },
    "300336003": {
        "question": "What is present?",
        "ground_truth": "joints",
        "generated_answer": "respiratory",
        "image_name": "test/test_0336.jpg",
        "answer_type": "OPEN",
        "question_type": "what",
        "Evaluation(1/0)": "        "
    },
    "300337003": {
        "question": "What is present?",
        "ground_truth": "muscle",
        "generated_answer": "respiratory",
        "image_name": "test/test_0337.jpg",
        "answer_type": "OPEN",
        "question_type": "what",
        "Evaluation(1/0)": "        "
    },
    "300349000": {
        "question": "What does this image show?",
        "ground_truth": "skeletal muscle atrophy",
        "generated_answer": "normal thyroid",
        "image_name": "test/test_0349.jpg",
        "answer_type": "OPEN",
        "question_type": "what",
        "Evaluation(1/0)": "        "
    },
    "300341002": {
        "question": "What is present?",
        "ground_truth": "joints",
        "generated_answer": "gastrointestinal",
        "image_name": "test/test_0341.jpg",
        "answer_type": "OPEN",
        "question_type": "what",
        "Evaluation(1/0)": "        "
    },
    "300342004": {
        "question": "What does this image show?",
        "ground_truth": "tumor well shown gross is slide",
        "generated_answer": "pituitary",
        "image_name": "test/test_0342.jpg",
        "answer_type": "OPEN",
        "question_type": "what",
        "Evaluation(1/0)": "        "
    },
    "300344003": {
        "question": "What is present?",
        "ground_truth": "joints",
        "generated_answer": "female reproductive",
        "image_name": "test/test_0344.jpg",
        "answer_type": "OPEN",
        "question_type": "what",
        "Evaluation(1/0)": "        "
    },
    "300772000": {
        "question": "What does this image show?",
        "ground_truth": "x-ray infant t12 lesion",
        "generated_answer": "x-ray lateral view multiple punched out lesions spine",
        "image_name": "test/test_0772.jpg",
        "answer_type": "OPEN",
        "question_type": "what",
        "Evaluation(1/0)": "        "
    },
    "300771000": {
        "question": "What are gross and postmortx-rays of this lesion?",
        "ground_truth": "7182 7183",
        "generated_answer": "obvious",
        "image_name": "test/test_0771.jpg",
        "answer_type": "OPEN",
        "question_type": "what",
        "Evaluation(1/0)": "        "
    },
    "300410000": {
        "question": "What does this image show?",
        "ground_truth": "herpes simplex virus",
        "generated_answer": "brain",
        "image_name": "test/test_0410.jpg",
        "answer_type": "OPEN",
        "question_type": "what",
        "Evaluation(1/0)": "        "
    },
    "300430005": {
        "question": "What is present?",
        "ground_truth": "squamous cell carcinoma",
        "generated_answer": "larynx",
        "image_name": "test/test_0430.jpg",
        "answer_type": "OPEN",
        "question_type": "what",
        "Evaluation(1/0)": "        "
    },
    "300318001": {
        "question": "What does this image show?",
        "ground_truth": "pleomorphic adenoma benign mixed tumor",
        "generated_answer": "mucoepidermoid carcinoma",
        "image_name": "test/test_0318.jpg",
        "answer_type": "OPEN",
        "question_type": "what",
        "Evaluation(1/0)": "        "
    },
    "300323004": {
        "question": "What is present?",
        "ground_truth": "oral",
        "generated_answer": "female reproductive",
        "image_name": "test/test_0323.jpg",
        "answer_type": "OPEN",
        "question_type": "what",
        "Evaluation(1/0)": "        "
    },
    "300326001": {
        "question": "What does this image show?",
        "ground_truth": "papilloma",
        "generated_answer": "cyst",
        "image_name": "test/test_0326.jpg",
        "answer_type": "OPEN",
        "question_type": "what",
        "Evaluation(1/0)": "        "
    },
    "300721001": {
        "question": "What does this image show?",
        "ground_truth": "desquamative gingivits",
        "generated_answer": "attrition",
        "image_name": "test/test_0721.jpg",
        "answer_type": "OPEN",
        "question_type": "what",
        "Evaluation(1/0)": "        "
    },
    "300719001": {
        "question": "What does this image show?",
        "ground_truth": "leukoplakia",
        "generated_answer": "condyloma accuminatum",
        "image_name": "test/test_0719.jpg",
        "answer_type": "OPEN",
        "question_type": "what",
        "Evaluation(1/0)": "        "
    },
    "300795001": {
        "question": "What does this image show?",
        "ground_truth": "garres osteomyelitis proliferative periosteitis",
        "generated_answer": "radicular cyst",
        "image_name": "test/test_0795.jpg",
        "answer_type": "OPEN",
        "question_type": "what",
        "Evaluation(1/0)": "        "
    },
    "300799000": {
        "question": "What does this image show?",
        "ground_truth": "acute pancreatitis",
        "generated_answer": "pancreatic fat necrosis",
        "image_name": "test/test_0799.jpg",
        "answer_type": "OPEN",
        "question_type": "what",
        "Evaluation(1/0)": "        "
    },
    "300698000": {
        "question": "What does this image show?",
        "ground_truth": "cystic fibrosis",
        "generated_answer": "pancreas",
        "image_name": "test/test_0698.jpg",
        "answer_type": "OPEN",
        "question_type": "what",
        "Evaluation(1/0)": "        "
    },
    "300707000": {
        "question": "What stain?",
        "ground_truth": "pancreatic islet",
        "generated_answer": "immunoperoxidase",
        "image_name": "test/test_0707.jpg",
        "answer_type": "OPEN",
        "question_type": "what",
        "Evaluation(1/0)": "        "
    },
    "300427000": {
        "question": "What does this image show?",
        "ground_truth": "trachea",
        "generated_answer": "esophagus",
        "image_name": "test/test_0427.jpg",
        "answer_type": "OPEN",
        "question_type": "what",
        "Evaluation(1/0)": "        "
    },
    "300419000": {
        "question": "What does this image show?",
        "ground_truth": "lung fibrosis",
        "generated_answer": "lung",
        "image_name": "test/test_0419.jpg",
        "answer_type": "OPEN",
        "question_type": "what",
        "Evaluation(1/0)": "        "
    },
    "300373005": {
        "question": "What was talc used, alpha-1 antitrypsin deficiency?",
        "ground_truth": "used to sclerose emphysematous lung",
        "generated_answer": "used to treat",
        "image_name": "test/test_0373.jpg",
        "answer_type": "OPEN",
        "question_type": "what",
        "Evaluation(1/0)": "        "
    },
    "300837007": {
        "question": "What is sure what it looks like?",
        "ground_truth": "this",
        "generated_answer": "kidney",
        "image_name": "test/test_0837.jpg",
        "answer_type": "OPEN",
        "question_type": "what",
        "Evaluation(1/0)": "        "
    },
    "300837015": {
        "question": "How is this  diagnosis as i do not have protocol?",
        "ground_truth": "correct",
        "generated_answer": "know",
        "image_name": "test/test_0837.jpg",
        "answer_type": "OPEN",
        "question_type": "how",
        "Evaluation(1/0)": "        "
    },
    "300835000": {
        "question": "What ecchymoses with central necrosis?",
        "ground_truth": "view of thighs and legs at autopsy",
        "generated_answer": "view of both legs at autopsy",
        "image_name": "test/test_0835.jpg",
        "answer_type": "OPEN",
        "question_type": "what",
        "Evaluation(1/0)": "        "
    },
    "300834000": {
        "question": "What ecchymoses with necrotizing centers?",
        "ground_truth": "thigh at autopsy",
        "generated_answer": "external view of thigh at autopsy",
        "image_name": "test/test_0834.jpg",
        "answer_type": "OPEN",
        "question_type": "what",
        "Evaluation(1/0)": "        "
    },
    "300843004": {
        "question": "What does this image show?",
        "ground_truth": "close-up of typical lesions perspective of elevated pasted on lesions is well shown",
        "generated_answer": "meningococcemia",
        "image_name": "test/test_0843.jpg",
        "answer_type": "OPEN",
        "question_type": "what",
        "Evaluation(1/0)": "        "
    },
    "300659007": {
        "question": "What is present?",
        "ground_truth": "teratocarcinoma",
        "generated_answer": "hematologic",
        "image_name": "test/test_0659.jpg",
        "answer_type": "OPEN",
        "question_type": "what",
        "Evaluation(1/0)": "        "
    },
    "300656000": {
        "question": "What removed easily seen air bubbles?",
        "ground_truth": "opened chest with breast plate",
        "generated_answer": "white",
        "image_name": "test/test_0656.jpg",
        "answer_type": "OPEN",
        "question_type": "what",
        "Evaluation(1/0)": "        "
    },
    "300539007": {
        "question": "What is present?",
        "ground_truth": "multiple cysts",
        "generated_answer": "hepatobiliary",
        "image_name": "test/test_0539.jpg",
        "answer_type": "OPEN",
        "question_type": "what",
        "Evaluation(1/0)": "        "
    },
    "300544004": {
        "question": "What does this image show?",
        "ground_truth": "kidneys in situ with other organs removed dramatic demonstration of size of kidneys",
        "generated_answer": "opened uterus with cut surface showing hemorrhagic tissue and blood clots",
        "image_name": "test/test_0544.jpg",
        "answer_type": "OPEN",
        "question_type": "what",
        "Evaluation(1/0)": "        "
    },
    "300549000": {
        "question": "What does this image show?",
        "ground_truth": "single large lesion quite good",
        "generated_answer": "cut surface of kidney and adrenal with obvious cystic change and necrosis",
        "image_name": "test/test_0549.jpg",
        "answer_type": "OPEN",
        "question_type": "what",
        "Evaluation(1/0)": "        "
    },
    "300631000": {
        "question": "What does this image show?",
        "ground_truth": "kidney",
        "generated_answer": "pancreas",
        "image_name": "test/test_0631.jpg",
        "answer_type": "OPEN",
        "question_type": "what",
        "Evaluation(1/0)": "        "
    },
    "300646000": {
        "question": "What does this image show?",
        "ground_truth": "kidney transplant rejection",
        "generated_answer": "kidney",
        "image_name": "test/test_0646.jpg",
        "answer_type": "OPEN",
        "question_type": "what",
        "Evaluation(1/0)": "        "
    },
    "300647000": {
        "question": "Why does this image show renal pelvis, squamous metaplasia?",
        "ground_truth": "due to chronic urolithiasis",
        "generated_answer": "due to nephrolithiasis",
        "image_name": "test/test_0647.jpg",
        "answer_type": "OPEN",
        "question_type": "why",
        "Evaluation(1/0)": "        "
    },
    "300654000": {
        "question": "Why does this image show renal pelvis, squamous metaplasia?",
        "ground_truth": "due to chronic urolithiasis",
        "generated_answer": "due to nephrolithiasis",
        "image_name": "test/test_0654.jpg",
        "answer_type": "OPEN",
        "question_type": "why",
        "Evaluation(1/0)": "        "
    },
    "300653002": {
        "question": "What is present?",
        "ground_truth": "kidney",
        "generated_answer": "cytomegalovirus",
        "image_name": "test/test_0653.jpg",
        "answer_type": "OPEN",
        "question_type": "what",
        "Evaluation(1/0)": "        "
    },
    "300638006": {
        "question": "Where is this?",
        "ground_truth": "urinary",
        "generated_answer": "skin",
        "image_name": "test/test_0638.jpg",
        "answer_type": "OPEN",
        "question_type": "where",
        "Evaluation(1/0)": "        "
    },
    "300122001": {
        "question": "What is showing increased eosinophilia of cytoplasm,  and swelling of occasional cells?",
        "ground_truth": "early (reversible) ischemic injury",
        "generated_answer": "the bronchiole",
        "image_name": "test/test_0122.jpg",
        "answer_type": "OPEN",
        "question_type": "what",
        "Evaluation(1/0)": "        "
    },
    "300288000": {
        "question": "What shows a circumferential bright pink area of necrosis with protein deposition and inflammation?",
        "ground_truth": "the wall of the artery",
        "generated_answer": "the artery",
        "image_name": "test/test_0288.jpg",
        "answer_type": "OPEN",
        "question_type": "what",
        "Evaluation(1/0)": "        "
    },
    "300148002": {
        "question": "What is an area of central necrosis surrounded by?",
        "ground_truth": "multiple multinucleate giant cells",
        "generated_answer": "viable periphery",
        "image_name": "test/test_0148.jpg",
        "answer_type": "OPEN",
        "question_type": "what",
        "Evaluation(1/0)": "        "
    },
    "300130000": {
        "question": "What illustrates the invasion of breast stroma and fat by nests and cords of tumor cells?",
        "ground_truth": "the microscopic view of breast carcinoma",
        "generated_answer": "microscopic examination",
        "image_name": "test/test_0130.jpg",
        "answer_type": "OPEN",
        "question_type": "what",
        "Evaluation(1/0)": "        "
    },
    "300080003": {
        "question": "What shows massive intracellular macrophage infection with acid-fast organisms (filamentous and pink in this acid-fast stain preparation)?",
        "ground_truth": "mycobacterium avium infection",
        "generated_answer": "lung",
        "image_name": "test/test_0080.jpg",
        "answer_type": "OPEN",
        "question_type": "what",
        "Evaluation(1/0)": "        "
    },
    "300256000": {
        "question": "What shows scattered inflammatory cells,  calcification arrowheads,  and neovascularization ?",
        "ground_truth": "high-power view of the junction of the fibrous cap and core",
        "generated_answer": "the tumor",
        "image_name": "test/test_0256.jpg",
        "answer_type": "OPEN",
        "question_type": "what",
        "Evaluation(1/0)": "        "
    },
    "300118001": {
        "question": "What are nodular masses of calcium heaped up within?",
        "ground_truth": "the sinuses valsalva",
        "generated_answer": "the aortic valve leaflets",
        "image_name": "test/test_0118.jpg",
        "answer_type": "OPEN",
        "question_type": "what",
        "Evaluation(1/0)": "        "
    },
    "300181007": {
        "question": "What is shown on the right in this four-chamber view?",
        "ground_truth": "left ventricle",
        "generated_answer": "the thrombus that occluded the left ventricular outflow tract",
        "image_name": "test/test_0181.jpg",
        "answer_type": "OPEN",
        "question_type": "what",
        "Evaluation(1/0)": "        "
    },
    "300165000": {
        "question": "What shows an irreversibly sickled cell in the center?",
        "ground_truth": "higher magnification",
        "generated_answer": "this image",
        "image_name": "test/test_0165.jpg",
        "answer_type": "OPEN",
        "question_type": "what",
        "Evaluation(1/0)": "        "
    },
    "300212003": {
        "question": "What are tumour cells positive for?",
        "ground_truth": "the stem cell marker cd34 and myeloid lineage specific markers cd33 and cd15",
        "generated_answer": "c-myc",
        "image_name": "test/test_0212.jpg",
        "answer_type": "OPEN",
        "question_type": "what",
        "Evaluation(1/0)": "        "
    },
    "300190005": {
        "question": "What are numerous reactive type II pneumocytes seen at,  associated with regeneration and repair?",
        "ground_truth": "this stage",
        "generated_answer": "the alveolar septa",
        "image_name": "test/test_0190.jpg",
        "answer_type": "OPEN",
        "question_type": "what",
        "Evaluation(1/0)": "        "
    },
    "300041001": {
        "question": "How is Advanced organizing pneumonia,  featuring transformation of exudates to fibromyxoid masses infiltrate?",
        "ground_truth": "by macrophages and fibroblasts",
        "generated_answer": "the lower lobe",
        "image_name": "test/test_0041.jpg",
        "answer_type": "OPEN",
        "question_type": "how",
        "Evaluation(1/0)": "        "
    },
    "300042000": {
        "question": "What is composed of granulation tissue overlaid by degraded blood?",
        "ground_truth": "the necrotic ulcer base",
        "generated_answer": "the ulcer",
        "image_name": "test/test_0042.jpg",
        "answer_type": "OPEN",
        "question_type": "what",
        "Evaluation(1/0)": "        "
    },
    "300284004": {
        "question": "What do these tumors contain?",
        "ground_truth": "amyloid derived from calcitonin molecules secreted by the neoplastic cells",
        "generated_answer": "numerous mitotic figures",
        "image_name": "test/test_0284.jpg",
        "answer_type": "OPEN",
        "question_type": "what",
        "Evaluation(1/0)": "        "
    },
    "300160013": {
        "question": "What was the abnormal gland from?",
        "ground_truth": "a patient with acth-dependent cushing syndrome",
        "generated_answer": "tissue from the pancreatic tail",
        "image_name": "test/test_0160.jpg",
        "answer_type": "OPEN",
        "question_type": "what",
        "Evaluation(1/0)": "        "
    },
    "300112004": {
        "question": "What is discernible in this photomicrograph?",
        "ground_truth": "little residual cortical architecture",
        "generated_answer": "an adenoma",
        "image_name": "test/test_0112.jpg",
        "answer_type": "OPEN",
        "question_type": "what",
        "Evaluation(1/0)": "        "
    },
    "300151002": {
        "question": "How is aneurysmal bone cyst with blood-filled cystic space surrounded?",
        "ground_truth": "by a fibrous wall containing proliferating fibroblasts",
        "generated_answer": "by a thick capsule of osteoid deposition",
        "image_name": "test/test_0151.jpg",
        "answer_type": "OPEN",
        "question_type": "how",
        "Evaluation(1/0)": "        "
    },
    "300052004": {
        "question": "What is due to the presence of melanin?",
        "ground_truth": "the dark color of the tumor nodules",
        "generated_answer": "the brown color of the pituitary",
        "image_name": "test/test_0052.jpg",
        "answer_type": "OPEN",
        "question_type": "what",
        "Evaluation(1/0)": "        "
    },
    "300282003": {
        "question": "What are the tubular epithelial cells distended with?",
        "ground_truth": "cytoplasmic vacuoles",
        "generated_answer": "large vacuoles",
        "image_name": "test/test_0282.jpg",
        "answer_type": "OPEN",
        "question_type": "what",
        "Evaluation(1/0)": "        "
    },
    "300225003": {
        "question": "What shows cells with intensely eosinophilic cytoplasm of tubular cells?",
        "ground_truth": "the affected area on right",
        "generated_answer": "tubular epithelium",
        "image_name": "test/test_0225.jpg",
        "answer_type": "OPEN",
        "question_type": "what",
        "Evaluation(1/0)": "        "
    },
    "300233004": {
        "question": "What are basophilic granular while the periphery shows healed granulomas?",
        "ground_truth": "the deposits",
        "generated_answer": "round to oval cystoid spaces internal to heal granulomas",
        "image_name": "test/test_0233.jpg",
        "answer_type": "OPEN",
        "question_type": "what",
        "Evaluation(1/0)": "        "
    },
    "300173003": {
        "question": "What are also enlarged with irregular outlines?",
        "ground_truth": "the nuclei",
        "generated_answer": "the glomeruli",
        "image_name": "test/test_0173.jpg",
        "answer_type": "OPEN",
        "question_type": "what",
        "Evaluation(1/0)": "        "
    },
    "300134002": {
        "question": "The particle has core containing proteins, p24 and p18, how many strands of viral rna, and enzyme reverse transcriptase?",
        "ground_truth": "two",
        "generated_answer": "one",
        "image_name": "test/test_0134.jpg",
        "answer_type": "OPEN",
        "question_type": "the",
        "Evaluation(1/0)": "        "
    },
    "300231000": {
        "question": "What is further composed of double helix of two pleated sheets in the form of twin filaments separated by a clear space?",
        "ground_truth": "each fibril",
        "generated_answer": "dna",
        "image_name": "test/test_0231.jpg",
        "answer_type": "OPEN",
        "question_type": "what",
        "Evaluation(1/0)": "        "
    },
    "300231008": {
        "question": "Does p-component have a pentagonal or doughnut profile?",
        "ground_truth": "yes",
        "generated_answer": "pentagonal",
        "image_name": "test/test_0231.jpg",
        "answer_type": "CLOSED",
        "question_type": "does",
        "Evaluation(1/0)": "        "
    },
    "300211003": {
        "question": "What show apple-green birefringence?",
        "ground_truth": "congophilic areas",
        "generated_answer": "the fibers",
        "image_name": "test/test_0211.jpg",
        "answer_type": "OPEN",
        "question_type": "what",
        "Evaluation(1/0)": "        "
    },
    "300188001": {
        "question": "Where are the amyloid deposits seen?",
        "ground_truth": "glomerular capillary tuft",
        "generated_answer": "in the peripheral and internal pancreatic fibres",
        "image_name": "test/test_0188.jpg",
        "answer_type": "OPEN",
        "question_type": "where",
        "Evaluation(1/0)": "        "
    },
    "300252001": {
        "question": "What does infarcted area show?",
        "ground_truth": "ghostal veoli filled with blood",
        "generated_answer": "mixed inflammatory infiltrate and myofibroblastic change",
        "image_name": "test/test_0252.jpg",
        "answer_type": "OPEN",
        "question_type": "what",
        "Evaluation(1/0)": "        "
    },
    "300297005": {
        "question": "What is there at the periphery of the infarct?",
        "ground_truth": "acute inflammatory",
        "generated_answer": "monocyte-macrophage infiltrate",
        "image_name": "test/test_0297.jpg",
        "answer_type": "OPEN",
        "question_type": "what",
        "Evaluation(1/0)": "        "
    },
    "300107003": {
        "question": "What represents cell cycle for labile cells?",
        "ground_truth": "the particle",
        "generated_answer": "green circle",
        "image_name": "test/test_0107.jpg",
        "answer_type": "OPEN",
        "question_type": "what",
        "Evaluation(1/0)": "        "
    },
    "300128000": {
        "question": "What has inflammatory cell infiltrate, newly formed blood vessels and young fibrous tissue in loose matrix?",
        "ground_truth": "active granulation tissue",
        "generated_answer": "recent granulation tissue",
        "image_name": "test/test_0128.jpg",
        "answer_type": "OPEN",
        "question_type": "what",
        "Evaluation(1/0)": "        "
    },
    "300236004": {
        "question": "What are the incised wound as well as suture track on either side filled with?",
        "ground_truth": "blood clot",
        "generated_answer": "granulation tissue",
        "image_name": "test/test_0236.jpg",
        "answer_type": "OPEN",
        "question_type": "what",
        "Evaluation(1/0)": "        "
    },
    "300236012": {
        "question": "What at around 7th day results in scar tissue at the sites of incision and suture track?",
        "ground_truth": "removal of suture",
        "generated_answer": "granulation tissue formation",
        "image_name": "test/test_0236.jpg",
        "answer_type": "OPEN",
        "question_type": "what",
        "Evaluation(1/0)": "        "
    },
    "300307019": {
        "question": "When do these rigid spherical cells lose their cell membrane further?",
        "ground_truth": "during passage through the spleen",
        "generated_answer": "during maturation",
        "image_name": "test/test_0307.jpg",
        "answer_type": "OPEN",
        "question_type": "when",
        "Evaluation(1/0)": "        "
    },
    "300248000": {
        "question": "What shows the morphologic variant of RS cell seen more often in particular histologic type?",
        "ground_truth": "the inset on right side of each type",
        "generated_answer": "right panel",
        "image_name": "test/test_0248.jpg",
        "answer_type": "OPEN",
        "question_type": "what",
        "Evaluation(1/0)": "        "
    },
    "300176000": {
        "question": "What is limited to descending aorta?",
        "ground_truth": "stanford type b",
        "generated_answer": "lesion",
        "image_name": "test/test_0176.jpg",
        "answer_type": "OPEN",
        "question_type": "what",
        "Evaluation(1/0)": "        "
    },
    "300156002": {
        "question": "What are the location of vegetations on mitral valve shown as?",
        "ground_truth": "viewed from the left atrium",
        "generated_answer": "openings in the valve",
        "image_name": "test/test_0156.jpg",
        "answer_type": "OPEN",
        "question_type": "what",
        "Evaluation(1/0)": "        "
    },
    "300157000": {
        "question": "What are there?",
        "ground_truth": "alternate areas of collapsed and dilated alveolar spaces",
        "generated_answer": "areas of haemorrhage and necrosis",
        "image_name": "test/test_0157.jpg",
        "answer_type": "OPEN",
        "question_type": "what",
        "Evaluation(1/0)": "        "
    },
    "300063000": {
        "question": "What are seen surrounding respiratory bronchioles?",
        "ground_truth": "coal macules composed of aggregates of dust-laden macrophages and collagens",
        "generated_answer": "dense exudates and lipid-rich macrophage-filled alveoli",
        "image_name": "test/test_0063.jpg",
        "answer_type": "OPEN",
        "question_type": "what",
        "Evaluation(1/0)": "        "
    },
    "300062001": {
        "question": "What are the alveolar walls lined by?",
        "ground_truth": "cuboidal to tall columnar and mucin-secreting tumour cells with papillary growth pattern",
        "generated_answer": "flattened epithelial cells with basophilic cytoplasm",
        "image_name": "test/test_0062.jpg",
        "answer_type": "OPEN",
        "question_type": "what",
        "Evaluation(1/0)": "        "
    },
    "300028003": {
        "question": "What does the lumen contain?",
        "ground_truth": "necrotic debris",
        "generated_answer": "a single",
        "image_name": "test/test_0028.jpg",
        "answer_type": "OPEN",
        "question_type": "what",
        "Evaluation(1/0)": "        "
    },
    "300199001": {
        "question": "What are indicative of more severe liver cell injury?",
        "ground_truth": "acidophilic councilman bodies",
        "generated_answer": "triangular liver cells with increased nuclear cytoplasmic ratio",
        "image_name": "test/test_0199.jpg",
        "answer_type": "OPEN",
        "question_type": "what",
        "Evaluation(1/0)": "        "
    },
    "300183001": {
        "question": "There is wiping out of liver lobules with only collapsed reticulin framework left out in whose place , high lighted by reticulin stain right photomicrograph ?",
        "ground_truth": "their",
        "generated_answer": "our own cells",
        "image_name": "test/test_0183.jpg",
        "answer_type": "OPEN",
        "question_type": "there",
        "Evaluation(1/0)": "        "
    },
    "300123007": {
        "question": "How does inbox in the right photomicrograph show a scolex?",
        "ground_truth": "with a row of hooklets",
        "generated_answer": "with multiple proctotyles and proctola",
        "image_name": "test/test_0123.jpg",
        "answer_type": "OPEN",
        "question_type": "how",
        "Evaluation(1/0)": "        "
    },
    "300287001": {
        "question": "What does cut surface show without papillae?",
        "ground_truth": "a very large multilocular cyst",
        "generated_answer": "enlarged glans",
        "image_name": "test/test_0287.jpg",
        "answer_type": "OPEN",
        "question_type": "what",
        "Evaluation(1/0)": "        "
    },
    "300076001": {
        "question": "What shows characteristic lining of the cyst wall by epidermis and its appendages?",
        "ground_truth": "microscopy",
        "generated_answer": "dermal layer",
        "image_name": "test/test_0076.jpg",
        "answer_type": "OPEN",
        "question_type": "what",
        "Evaluation(1/0)": "        "
    },
    "300218000": {
        "question": "What shows branching papillae having flbrovascular stalk covered by a single layer of cuboidal cells having ground-glass nuclei?",
        "ground_truth": "microscopy",
        "generated_answer": "microscopic examination",
        "image_name": "test/test_0218.jpg",
        "answer_type": "OPEN",
        "question_type": "what",
        "Evaluation(1/0)": "        "
    },
    "300170001": {
        "question": "What does the trabecular bone forming the marrow space show at the margins?",
        "ground_truth": "trabeculae with osteoclastic activity",
        "generated_answer": "wavy contours",
        "image_name": "test/test_0170.jpg",
        "answer_type": "OPEN",
        "question_type": "what",
        "Evaluation(1/0)": "        "
    },
    "300105007": {
        "question": "What expands further causing necrosis of the cortex called sequestrum?",
        "ground_truth": "abscess",
        "generated_answer": "infarcted area",
        "image_name": "test/test_0105.jpg",
        "answer_type": "OPEN",
        "question_type": "what",
        "Evaluation(1/0)": "        "
    },
    "300105015": {
        "question": "What produces a draining sinus?",
        "ground_truth": "extension of infection into the joint space",
        "generated_answer": "cortical break",
        "image_name": "test/test_0105.jpg",
        "answer_type": "OPEN",
        "question_type": "what",
        "Evaluation(1/0)": "        "
    },
    "300106004": {
        "question": "What shows lobulated mass with bluish cartilaginous hue infiltrating the soft tissues?",
        "ground_truth": "sectioned surface",
        "generated_answer": "cut surface",
        "image_name": "test/test_0106.jpg",
        "answer_type": "OPEN",
        "question_type": "what",
        "Evaluation(1/0)": "        "
    },
    "300127004": {
        "question": "What shows circumscribed, dark tan, haemorrhagic and necrotic tumour?",
        "ground_truth": "sectioned surface",
        "generated_answer": "cut surface",
        "image_name": "test/test_0127.jpg",
        "answer_type": "OPEN",
        "question_type": "what",
        "Evaluation(1/0)": "        "
    },
    "300036005": {
        "question": "What does Inbox in the right photomicrograph show?",
        "ground_truth": "pas positive tumour cells in perivascular location",
        "generated_answer": "a few atypical lymphoid cells",
        "image_name": "test/test_0036.jpg",
        "answer_type": "OPEN",
        "question_type": "what",
        "Evaluation(1/0)": "        "
    },
    "300475007": {
        "question": "What is present ?",
        "ground_truth": "peritoneum",
        "generated_answer": "abdomen",
        "image_name": "test/test_0475.jpg",
        "answer_type": "OPEN",
        "question_type": "what",
        "Evaluation(1/0)": "        "
    },
    "300478000": {
        "question": "What illustrates pus from the peritoneal cavity?",
        "ground_truth": "case of peritonitis slide",
        "generated_answer": "glass slide with debris and cells",
        "image_name": "test/test_0478.jpg",
        "answer_type": "OPEN",
        "question_type": "what",
        "Evaluation(1/0)": "        "
    },
    "300478016": {
        "question": "What is present ?",
        "ground_truth": "abdomen",
        "generated_answer": "joints",
        "image_name": "test/test_0478.jpg",
        "answer_type": "OPEN",
        "question_type": "what",
        "Evaluation(1/0)": "        "
    },
    "300480006": {
        "question": "What is present?",
        "ground_truth": "abdomen",
        "generated_answer": "female reproductive",
        "image_name": "test/test_0480.jpg",
        "answer_type": "OPEN",
        "question_type": "what",
        "Evaluation(1/0)": "        "
    },
    "300480014": {
        "question": "Where is this area in the body?",
        "ground_truth": "abdomen",
        "generated_answer": "female reproductive",
        "image_name": "test/test_0480.jpg",
        "answer_type": "OPEN",
        "question_type": "where",
        "Evaluation(1/0)": "        "
    },
    "300481000": {
        "question": "What shows cut surface with fish flesh appearance and extensive necrosis very good for illustrating appearance of a sarcoma?",
        "ground_truth": "this section showing liver tumor mass in hilar area tumor",
        "generated_answer": "cut surface with fish flesh appearance and extensive necrosis",
        "image_name": "test/test_0481.jpg",
        "answer_type": "OPEN",
        "question_type": "what",
        "Evaluation(1/0)": "        "
    },
    "300481008": {
        "question": "What is present?",
        "ground_truth": "leiomyosarcoma",
        "generated_answer": "metastatic carcinoma lung",
        "image_name": "test/test_0481.jpg",
        "answer_type": "OPEN",
        "question_type": "what",
        "Evaluation(1/0)": "        "
    },
    "300481016": {
        "question": "What is present ?",
        "ground_truth": "leiomyosarcoma",
        "generated_answer": "metastatic carcinoma",
        "image_name": "test/test_0481.jpg",
        "answer_type": "OPEN",
        "question_type": "what",
        "Evaluation(1/0)": "        "
    },
    "300479007": {
        "question": "What is present?",
        "ground_truth": "peritoneum",
        "generated_answer": "abdomen",
        "image_name": "test/test_0479.jpg",
        "answer_type": "OPEN",
        "question_type": "what",
        "Evaluation(1/0)": "        "
    },
    "300855000": {
        "question": "Why does this image show gram negative septicemia?",
        "ground_truth": "due to scalp electrode in a neonate",
        "generated_answer": "due to piercing and drainage of right lobe of lung",
        "image_name": "test/test_0855.jpg",
        "answer_type": "OPEN",
        "question_type": "why",
        "Evaluation(1/0)": "        "
    },
    "300844001": {
        "question": "What is opened dysmorphic body with all organs except kidneys removed?",
        "ground_truth": "shows size of quite well and renal facies",
        "generated_answer": "lower end",
        "image_name": "test/test_0844.jpg",
        "answer_type": "OPEN",
        "question_type": "what",
        "Evaluation(1/0)": "        "
    },
    "300844009": {
        "question": "What is present of Kidneys?",
        "ground_truth": "polycystic disease",
        "generated_answer": "both",
        "image_name": "test/test_0844.jpg",
        "answer_type": "OPEN",
        "question_type": "what",
        "Evaluation(1/0)": "        "
    },
    "300847007": {
        "question": "What is present of Kidneys?",
        "ground_truth": "polycystic disease",
        "generated_answer": "absence",
        "image_name": "test/test_0847.jpg",
        "answer_type": "OPEN",
        "question_type": "what",
        "Evaluation(1/0)": "        "
    },
    "300854003": {
        "question": "What is present ?",
        "ground_truth": "newborn cord around neck",
        "generated_answer": "anencephaly",
        "image_name": "test/test_0854.jpg",
        "answer_type": "OPEN",
        "question_type": "what",
        "Evaluation(1/0)": "        "
    },
    "300858000": {
        "question": "What does this image show?",
        "ground_truth": "body burns 24 hours prior now anasarca",
        "generated_answer": "typical appearance of body with severe edema and cyanosis of extremities",
        "image_name": "test/test_0858.jpg",
        "answer_type": "OPEN",
        "question_type": "what",
        "Evaluation(1/0)": "        "
    },
    "300848008": {
        "question": "What is this to illustrate this case externally ?",
        "ground_truth": "the best photo",
        "generated_answer": "normal appearing infant except for color of skin",
        "image_name": "test/test_0848.jpg",
        "answer_type": "OPEN",
        "question_type": "what",
        "Evaluation(1/0)": "        "
    },
    "300986006": {
        "question": "What is present ?",
        "ground_truth": "sacrococcygeal teratoma",
        "generated_answer": "endocrine",
        "image_name": "test/test_0986.jpg",
        "answer_type": "OPEN",
        "question_type": "what",
        "Evaluation(1/0)": "        "
    },
    "300496011": {
        "question": "What is present ?",
        "ground_truth": "breast",
        "generated_answer": "acrocyanosis",
        "image_name": "test/test_0496.jpg",
        "answer_type": "OPEN",
        "question_type": "what",
        "Evaluation(1/0)": "        "
    },
    "300609010": {
        "question": "What is present?",
        "ground_truth": "papillary intraductal adenocarcinoma",
        "generated_answer": "pancreas",
        "image_name": "test/test_0609.jpg",
        "answer_type": "OPEN",
        "question_type": "what",
        "Evaluation(1/0)": "        "
    },
    "300608001": {
        "question": "How does this image show metastatic choriocarcinoma?",
        "ground_truth": "with extensive vascularization",
        "generated_answer": "with massive lymphocytes and eosinophils in the background",
        "image_name": "test/test_0608.jpg",
        "answer_type": "OPEN",
        "question_type": "how",
        "Evaluation(1/0)": "        "
    },
    "300494012": {
        "question": "Where is this mage from?",
        "ground_truth": "capillary",
        "generated_answer": "vasculature",
        "image_name": "test/test_0494.jpg",
        "answer_type": "OPEN",
        "question_type": "where",
        "Evaluation(1/0)": "        "
    },
    "300492012": {
        "question": "What is present ?",
        "ground_truth": "capillary",
        "generated_answer": "cardiovascular",
        "image_name": "test/test_0492.jpg",
        "answer_type": "OPEN",
        "question_type": "what",
        "Evaluation(1/0)": "        "
    },
    "300484012": {
        "question": "Where is this mage from?",
        "ground_truth": "capillary",
        "generated_answer": "heart",
        "image_name": "test/test_0484.jpg",
        "answer_type": "OPEN",
        "question_type": "where",
        "Evaluation(1/0)": "        "
    },
    "300495012": {
        "question": "Where is this mage from?",
        "ground_truth": "capillary",
        "generated_answer": "vasculature",
        "image_name": "test/test_0495.jpg",
        "answer_type": "OPEN",
        "question_type": "where",
        "Evaluation(1/0)": "        "
    },
    "300488013": {
        "question": "What is present ?",
        "ground_truth": "cardiovascular",
        "generated_answer": "hematologic",
        "image_name": "test/test_0488.jpg",
        "answer_type": "OPEN",
        "question_type": "what",
        "Evaluation(1/0)": "        "
    },
    "300862006": {
        "question": "What is present?",
        "ground_truth": "vasculature",
        "generated_answer": "nervous",
        "image_name": "test/test_0862.jpg",
        "answer_type": "OPEN",
        "question_type": "what",
        "Evaluation(1/0)": "        "
    },
    "300883006": {
        "question": "Where is this?",
        "ground_truth": "heart",
        "generated_answer": "lung",
        "image_name": "test/test_0883.jpg",
        "answer_type": "OPEN",
        "question_type": "where",
        "Evaluation(1/0)": "        "
    },
    "300969003": {
        "question": "What is present?",
        "ground_truth": "cardiovascular",
        "generated_answer": "gastrointestinal",
        "image_name": "test/test_0969.jpg",
        "answer_type": "OPEN",
        "question_type": "what",
        "Evaluation(1/0)": "        "
    },
    "300969011": {
        "question": "What is present ?",
        "ground_truth": "vasculature",
        "generated_answer": "gastrointestinal",
        "image_name": "test/test_0969.jpg",
        "answer_type": "OPEN",
        "question_type": "what",
        "Evaluation(1/0)": "        "
    },
    "300965003": {
        "question": "What is present?",
        "ground_truth": "cardiovascular",
        "generated_answer": "vasculature",
        "image_name": "test/test_0965.jpg",
        "answer_type": "OPEN",
        "question_type": "what",
        "Evaluation(1/0)": "        "
    },
    "300965011": {
        "question": "What is present ?",
        "ground_truth": "vasculature",
        "generated_answer": "cardiovascular",
        "image_name": "test/test_0965.jpg",
        "answer_type": "OPEN",
        "question_type": "what",
        "Evaluation(1/0)": "        "
    },
    "300980007": {
        "question": "What is present?",
        "ground_truth": "vasculature",
        "generated_answer": "cardiovascular",
        "image_name": "test/test_0980.jpg",
        "answer_type": "OPEN",
        "question_type": "what",
        "Evaluation(1/0)": "        "
    },
    "300982006": {
        "question": "What is present?",
        "ground_truth": "vasculature",
        "generated_answer": "cardiovascular",
        "image_name": "test/test_0982.jpg",
        "answer_type": "OPEN",
        "question_type": "what",
        "Evaluation(1/0)": "        "
    },
    "300967010": {
        "question": "What is present ?",
        "ground_truth": "cardiovascular",
        "generated_answer": "vasculature",
        "image_name": "test/test_0967.jpg",
        "answer_type": "OPEN",
        "question_type": "what",
        "Evaluation(1/0)": "        "
    },
    "300968006": {
        "question": "What is present?",
        "ground_truth": "vasculature",
        "generated_answer": "cardiovascular",
        "image_name": "test/test_0968.jpg",
        "answer_type": "OPEN",
        "question_type": "what",
        "Evaluation(1/0)": "        "
    },
    "300975010": {
        "question": "What is present ?",
        "ground_truth": "cardiovascular",
        "generated_answer": "vasculature",
        "image_name": "test/test_0975.jpg",
        "answer_type": "OPEN",
        "question_type": "what",
        "Evaluation(1/0)": "        "
    },
    "300861000": {
        "question": "What does this image show?",
        "ground_truth": "x-ray postmortdissected arteries extensive lesions",
        "generated_answer": "x-ray postmortdissected artery lesions in small branches",
        "image_name": "test/test_0861.jpg",
        "answer_type": "OPEN",
        "question_type": "what",
        "Evaluation(1/0)": "        "
    },
    "300859000": {
        "question": "What does this image show?",
        "ground_truth": "postmortangiogram of coronary arteries",
        "generated_answer": "x-ray postmortcoronary angiogram rather typical example of proximal lesions",
        "image_name": "test/test_0859.jpg",
        "answer_type": "OPEN",
        "question_type": "what",
        "Evaluation(1/0)": "        "
    },
    "300557005": {
        "question": "What is present?",
        "ground_truth": "adenoma",
        "generated_answer": "brain",
        "image_name": "test/test_0557.jpg",
        "answer_type": "OPEN",
        "question_type": "what",
        "Evaluation(1/0)": "        "
    },
    "300451007": {
        "question": "What is present ?",
        "ground_truth": "endocrine",
        "generated_answer": "gastrointestinal",
        "image_name": "test/test_0451.jpg",
        "answer_type": "OPEN",
        "question_type": "what",
        "Evaluation(1/0)": "        "
    },
    "300440007": {
        "question": "What is present ?",
        "ground_truth": "endocrine",
        "generated_answer": "gastrointestinal",
        "image_name": "test/test_0440.jpg",
        "answer_type": "OPEN",
        "question_type": "what",
        "Evaluation(1/0)": "        "
    },
    "300447000": {
        "question": "Why does this image show cortical and medullary hemorrhage not extensive but clearly evident case of pneumococcal meningitis lesion probably?",
        "ground_truth": "due to septic shock",
        "generated_answer": "due hemorrhage in brain",
        "image_name": "test/test_0447.jpg",
        "answer_type": "OPEN",
        "question_type": "why",
        "Evaluation(1/0)": "        "
    },
    "300454005": {
        "question": "What is present?",
        "ground_truth": "adrenal",
        "generated_answer": "endocrine",
        "image_name": "test/test_0454.jpg",
        "answer_type": "OPEN",
        "question_type": "what",
        "Evaluation(1/0)": "        "
    },
    "300454013": {
        "question": "What is present ?",
        "ground_truth": "adrenal",
        "generated_answer": "endocrine",
        "image_name": "test/test_0454.jpg",
        "answer_type": "OPEN",
        "question_type": "what",
        "Evaluation(1/0)": "        "
    },
    "300452006": {
        "question": "What is present?",
        "ground_truth": "adrenal",
        "generated_answer": "endocrine",
        "image_name": "test/test_0452.jpg",
        "answer_type": "OPEN",
        "question_type": "what",
        "Evaluation(1/0)": "        "
    },
    "300452014": {
        "question": "What is present ?",
        "ground_truth": "adrenal",
        "generated_answer": "endocrine",
        "image_name": "test/test_0452.jpg",
        "answer_type": "OPEN",
        "question_type": "what",
        "Evaluation(1/0)": "        "
    },
    "300441006": {
        "question": "What is present?",
        "ground_truth": "adrenal",
        "generated_answer": "endocrine",
        "image_name": "test/test_0441.jpg",
        "answer_type": "OPEN",
        "question_type": "what",
        "Evaluation(1/0)": "        "
    },
    "300441014": {
        "question": "What is present ?",
        "ground_truth": "adrenal",
        "generated_answer": "metastatic carcinoma",
        "image_name": "test/test_0441.jpg",
        "answer_type": "OPEN",
        "question_type": "what",
        "Evaluation(1/0)": "        "
    },
    "300461006": {
        "question": "What had colon carcinoma?",
        "ground_truth": "70yof",
        "generated_answer": "man",
        "image_name": "test/test_0461.jpg",
        "answer_type": "OPEN",
        "question_type": "what",
        "Evaluation(1/0)": "        "
    },
    "300461014": {
        "question": "What is present?",
        "ground_truth": "thyroid",
        "generated_answer": "female reproductive",
        "image_name": "test/test_0461.jpg",
        "answer_type": "OPEN",
        "question_type": "what",
        "Evaluation(1/0)": "        "
    },
    "300461022": {
        "question": "What is section through thyroid and trachea had?",
        "ground_truth": "colon carcinoma",
        "generated_answer": "been cut open like a book and showing granulomatous malignant lymphoma in mediastinum",
        "image_name": "test/test_0461.jpg",
        "answer_type": "OPEN",
        "question_type": "what",
        "Evaluation(1/0)": "        "
    },
    "300437000": {
        "question": "How much week gestation gram infant lesion had ruptured causing 20 ml hemoperitoneum?",
        "ground_truth": "30",
        "generated_answer": "32s",
        "image_name": "test/test_0437.jpg",
        "answer_type": "OPEN",
        "question_type": "how",
        "Evaluation(1/0)": "        "
    },
    "300437016": {
        "question": "What is present ?",
        "ground_truth": "endocrine",
        "generated_answer": "hematoma",
        "image_name": "test/test_0437.jpg",
        "answer_type": "OPEN",
        "question_type": "what",
        "Evaluation(1/0)": "        "
    },
    "300438006": {
        "question": "What is present?",
        "ground_truth": "adrenal",
        "generated_answer": "endocrine",
        "image_name": "test/test_0438.jpg",
        "answer_type": "OPEN",
        "question_type": "what",
        "Evaluation(1/0)": "        "
    },
    "300458010": {
        "question": "What is present?",
        "ground_truth": "endocrine",
        "generated_answer": "metastatic carcinoma",
        "image_name": "test/test_0458.jpg",
        "answer_type": "OPEN",
        "question_type": "what",
        "Evaluation(1/0)": "        "
    },
    "300458026": {
        "question": "How is photo ?",
        "ground_truth": "bloody",
        "generated_answer": "good close-up of large lesion",
        "image_name": "test/test_0458.jpg",
        "answer_type": "OPEN",
        "question_type": "how",
        "Evaluation(1/0)": "        "
    },
    "300575014": {
        "question": "What has folds ?",
        "ground_truth": "healing lesion in medium size artery just outside adrenal capsule section",
        "generated_answer": "kinoculus chamber",
        "image_name": "test/test_0575.jpg",
        "answer_type": "OPEN",
        "question_type": "what",
        "Evaluation(1/0)": "        "
    },
    "300577004": {
        "question": "What is present?",
        "ground_truth": "endocrine",
        "generated_answer": "adrenal",
        "image_name": "test/test_0577.jpg",
        "answer_type": "OPEN",
        "question_type": "what",
        "Evaluation(1/0)": "        "
    },
    "300574003": {
        "question": "What does this image show?",
        "ground_truth": "iron stain",
        "generated_answer": "iron stain abundant iron",
        "image_name": "test/test_0574.jpg",
        "answer_type": "OPEN",
        "question_type": "what",
        "Evaluation(1/0)": "        "
    },
    "300574019": {
        "question": "What is present ?",
        "ground_truth": "hemochromatosis",
        "generated_answer": "endocrine",
        "image_name": "test/test_0574.jpg",
        "answer_type": "OPEN",
        "question_type": "what",
        "Evaluation(1/0)": "        "
    },
    "300571015": {
        "question": "What is present ?",
        "ground_truth": "atheromatous embolus",
        "generated_answer": "endocrine",
        "image_name": "test/test_0571.jpg",
        "answer_type": "OPEN",
        "question_type": "what",
        "Evaluation(1/0)": "        "
    },
    "300578007": {
        "question": "What is present?",
        "ground_truth": "parathyroid",
        "generated_answer": "endocrine",
        "image_name": "test/test_0578.jpg",
        "answer_type": "OPEN",
        "question_type": "what",
        "Evaluation(1/0)": "        "
    },
    "300578015": {
        "question": "What is present ?",
        "ground_truth": "parathyroid",
        "generated_answer": "gastrointestinal",
        "image_name": "test/test_0578.jpg",
        "answer_type": "OPEN",
        "question_type": "what",
        "Evaluation(1/0)": "        "
    },
    "300579006": {
        "question": "What is present?",
        "ground_truth": "normal immature infant",
        "generated_answer": "lymph node",
        "image_name": "test/test_0579.jpg",
        "answer_type": "OPEN",
        "question_type": "what",
        "Evaluation(1/0)": "        "
    },
    "300570004": {
        "question": "What is present?",
        "ground_truth": "endocrine",
        "generated_answer": "brain",
        "image_name": "test/test_0570.jpg",
        "answer_type": "OPEN",
        "question_type": "what",
        "Evaluation(1/0)": "        "
    },
    "300570012": {
        "question": "What was section through pituitary stalk showing what remains sella of type i diabetes with pituitectomy for retinal lesions 9 years ?",
        "ground_truth": "empty case",
        "generated_answer": "gross photos of lesions in cavernous sinus 9 years after diabetes with pituitectomy for retinal lesions",
        "image_name": "test/test_0570.jpg",
        "answer_type": "OPEN",
        "question_type": "what",
        "Evaluation(1/0)": "        "
    },
    "300611017": {
        "question": "Is six digits present?",
        "ground_truth": "six",
        "generated_answer": "yes",
        "image_name": "test/test_0611.jpg",
        "answer_type": "OPEN",
        "question_type": "is",
        "Evaluation(1/0)": "        "
    },
    "300613000": {
        "question": "What shows marked deformity both legs?",
        "ground_truth": "no",
        "generated_answer": "this individual",
        "image_name": "test/test_0613.jpg",
        "answer_type": "CLOSED",
        "question_type": "what",
        "Evaluation(1/0)": "        "
    },
    "300615009": {
        "question": "What shows clubbing ?",
        "ground_truth": "this great toe",
        "generated_answer": "distended skin over dorsal extremities",
        "image_name": "test/test_0615.jpg",
        "answer_type": "OPEN",
        "question_type": "what",
        "Evaluation(1/0)": "        "
    },
    "300616000": {
        "question": "What does this image show?",
        "ground_truth": "simian crease",
        "generated_answer": "good example of simian crease",
        "image_name": "test/test_0616.jpg",
        "answer_type": "OPEN",
        "question_type": "what",
        "Evaluation(1/0)": "        "
    },
    "300629007": {
        "question": "What is present ?",
        "ground_truth": "hand",
        "generated_answer": "siamese twins",
        "image_name": "test/test_0629.jpg",
        "answer_type": "OPEN",
        "question_type": "what",
        "Evaluation(1/0)": "        "
    },
    "300586006": {
        "question": "What is present?",
        "ground_truth": "mixed mesodermal tumor",
        "generated_answer": "female reproductive",
        "image_name": "test/test_0586.jpg",
        "answer_type": "OPEN",
        "question_type": "what",
        "Evaluation(1/0)": "        "
    },
    "300590010": {
        "question": "What demonstrated ?",
        "ground_truth": "uterus polypoid tumor",
        "generated_answer": "opened uterus with hemorrhagic corpus and cervix",
        "image_name": "test/test_0590.jpg",
        "answer_type": "OPEN",
        "question_type": "what",
        "Evaluation(1/0)": "        "
    },
    "300600001": {
        "question": "What does this image show?",
        "ground_truth": "cut surface 4 cm lesion 76yobf",
        "generated_answer": "cut surface typical remote metastasis breast primary",
        "image_name": "test/test_0600.jpg",
        "answer_type": "OPEN",
        "question_type": "what",
        "Evaluation(1/0)": "        "
    },
    "300595000": {
        "question": "What does this image show?",
        "ground_truth": "opened lesion with necrotic center not too typical",
        "generated_answer": "breast cancer metastasis to liver",
        "image_name": "test/test_0595.jpg",
        "answer_type": "OPEN",
        "question_type": "what",
        "Evaluation(1/0)": "        "
    },
    "300596000": {
        "question": "What does this image show?",
        "ground_truth": "necrotic central mass with thin fibrous capsule not all that typical 91yo",
        "generated_answer": "excised breast tumor large cavernous angioma and small necrotic area",
        "image_name": "test/test_0596.jpg",
        "answer_type": "OPEN",
        "question_type": "what",
        "Evaluation(1/0)": "        "
    },
    "300591000": {
        "question": "What does this image show?",
        "ground_truth": "sectioned uterus shown close-up with typical small myomas very good",
        "generated_answer": "fixed tissue, but close-up and with lesion at site of sutures where ruptured aneurysm entered kidney",
        "image_name": "test/test_0591.jpg",
        "answer_type": "OPEN",
        "question_type": "what",
        "Evaluation(1/0)": "        "
    },
    "300601012": {
        "question": "What is present ?",
        "ground_truth": "leiomyoma",
        "generated_answer": "female reproductive",
        "image_name": "test/test_0601.jpg",
        "answer_type": "OPEN",
        "question_type": "what",
        "Evaluation(1/0)": "        "
    },
    "300587015": {
        "question": "What is present ?",
        "ground_truth": "leiomyoma",
        "generated_answer": "female reproductive",
        "image_name": "test/test_0587.jpg",
        "answer_type": "OPEN",
        "question_type": "what",
        "Evaluation(1/0)": "        "
    },
    "300603007": {
        "question": "What is present?",
        "ground_truth": "postpartum",
        "generated_answer": "female reproductive",
        "image_name": "test/test_0603.jpg",
        "answer_type": "OPEN",
        "question_type": "what",
        "Evaluation(1/0)": "        "
    },
    "300598010": {
        "question": "What is present ?",
        "ground_truth": "uterus",
        "generated_answer": "female reproductive",
        "image_name": "test/test_0598.jpg",
        "answer_type": "OPEN",
        "question_type": "what",
        "Evaluation(1/0)": "        "
    },
    "300597006": {
        "question": "What is this?",
        "ground_truth": "true bilateral krukenberg",
        "generated_answer": "female reproductive",
        "image_name": "test/test_0597.jpg",
        "answer_type": "OPEN",
        "question_type": "what",
        "Evaluation(1/0)": "        "
    },
    "300597022": {
        "question": "How is this true  krukenberg?",
        "ground_truth": "bilateral",
        "generated_answer": "positive",
        "image_name": "test/test_0597.jpg",
        "answer_type": "OPEN",
        "question_type": "how",
        "Evaluation(1/0)": "        "
    },
    "300599003": {
        "question": "What is present?",
        "ground_truth": "female reproductive",
        "generated_answer": "bone",
        "image_name": "test/test_0599.jpg",
        "answer_type": "OPEN",
        "question_type": "what",
        "Evaluation(1/0)": "        "
    },
    "300585009": {
        "question": "What is present?",
        "ground_truth": "mucinous cystadenocarcinoma",
        "generated_answer": "thymus",
        "image_name": "test/test_0585.jpg",
        "answer_type": "OPEN",
        "question_type": "what",
        "Evaluation(1/0)": "        "
    },
    "300593001": {
        "question": "What is the excellent uterus in and thus illustrates the very large size of the ovarian tumor?",
        "ground_truth": "in picture",
        "generated_answer": "normal",
        "image_name": "test/test_0593.jpg",
        "answer_type": "OPEN",
        "question_type": "what",
        "Evaluation(1/0)": "        "
    },
    "300594000": {
        "question": "What does this image show?",
        "ground_truth": "excellent example of rather large submucous myoma",
        "generated_answer": "cut surface typical",
        "image_name": "test/test_0594.jpg",
        "answer_type": "OPEN",
        "question_type": "what",
        "Evaluation(1/0)": "        "
    },
    "300594008": {
        "question": "Where does this belong to?",
        "ground_truth": "female reproductive system",
        "generated_answer": "endocrine system",
        "image_name": "test/test_0594.jpg",
        "answer_type": "OPEN",
        "question_type": "where",
        "Evaluation(1/0)": "        "
    },
    "300464005": {
        "question": "What is present?",
        "ground_truth": "placenta",
        "generated_answer": "eye",
        "image_name": "test/test_0464.jpg",
        "answer_type": "OPEN",
        "question_type": "what",
        "Evaluation(1/0)": "        "
    },
    "300464013": {
        "question": "What is present ?",
        "ground_truth": "placenta",
        "generated_answer": "eye",
        "image_name": "test/test_0464.jpg",
        "answer_type": "OPEN",
        "question_type": "what",
        "Evaluation(1/0)": "        "
    },
    "300471006": {
        "question": "What is present?",
        "ground_truth": "uterus",
        "generated_answer": "adenocarcinoma",
        "image_name": "test/test_0471.jpg",
        "answer_type": "OPEN",
        "question_type": "what",
        "Evaluation(1/0)": "        "
    },
    "300471014": {
        "question": "What is present ?",
        "ground_truth": "uterus",
        "generated_answer": "adenocarcinoma",
        "image_name": "test/test_0471.jpg",
        "answer_type": "OPEN",
        "question_type": "what",
        "Evaluation(1/0)": "        "
    },
    "300469006": {
        "question": "What is present?",
        "ground_truth": "uterus",
        "generated_answer": "gastrointestinal",
        "image_name": "test/test_0469.jpg",
        "answer_type": "OPEN",
        "question_type": "what",
        "Evaluation(1/0)": "        "
    },
    "300469014": {
        "question": "What is present ?",
        "ground_truth": "uterus",
        "generated_answer": "gastrointestinal",
        "image_name": "test/test_0469.jpg",
        "answer_type": "OPEN",
        "question_type": "what",
        "Evaluation(1/0)": "        "
    },
    "300470014": {
        "question": "What is present ?",
        "ground_truth": "female reproductive",
        "generated_answer": "lymph node",
        "image_name": "test/test_0470.jpg",
        "answer_type": "OPEN",
        "question_type": "what",
        "Evaluation(1/0)": "        "
    },
    "300463013": {
        "question": "What is present ?",
        "ground_truth": "female reproductive",
        "generated_answer": "brain",
        "image_name": "test/test_0463.jpg",
        "answer_type": "OPEN",
        "question_type": "what",
        "Evaluation(1/0)": "        "
    },
    "300727002": {
        "question": "What stain?",
        "ground_truth": "silver",
        "generated_answer": "this image shows a trophozoite",
        "image_name": "test/test_0727.jpg",
        "answer_type": "OPEN",
        "question_type": "what",
        "Evaluation(1/0)": "        "
    },
    "300733000": {
        "question": "What does this image show?",
        "ground_truth": "normal appendix",
        "generated_answer": "appendix",
        "image_name": "test/test_0733.jpg",
        "answer_type": "OPEN",
        "question_type": "what",
        "Evaluation(1/0)": "        "
    },
    "300734000": {
        "question": "What does this image show?",
        "ground_truth": "intestine",
        "generated_answer": "neural tube defect",
        "image_name": "test/test_0734.jpg",
        "answer_type": "OPEN",
        "question_type": "what",
        "Evaluation(1/0)": "        "
    },
    "300736000": {
        "question": "What does this image show?",
        "ground_truth": "oral dysplasia",
        "generated_answer": "pancreatic fat necrosis",
        "image_name": "test/test_0736.jpg",
        "answer_type": "OPEN",
        "question_type": "what",
        "Evaluation(1/0)": "        "
    },
    "300738000": {
        "question": "What does this image show?",
        "ground_truth": "oral dysplasia",
        "generated_answer": "prostate",
        "image_name": "test/test_0738.jpg",
        "answer_type": "OPEN",
        "question_type": "what",
        "Evaluation(1/0)": "        "
    },
    "300737000": {
        "question": "What does this image show?",
        "ground_truth": "leukoplakia",
        "generated_answer": "kidney",
        "image_name": "test/test_0737.jpg",
        "answer_type": "OPEN",
        "question_type": "what",
        "Evaluation(1/0)": "        "
    },
    "300742000": {
        "question": "What does this image show?",
        "ground_truth": "colon",
        "generated_answer": "cystadenoma",
        "image_name": "test/test_0742.jpg",
        "answer_type": "OPEN",
        "question_type": "what",
        "Evaluation(1/0)": "        "
    },
    "300750000": {
        "question": "What does this image show?",
        "ground_truth": "colon",
        "generated_answer": "small intestine",
        "image_name": "test/test_0750.jpg",
        "answer_type": "OPEN",
        "question_type": "what",
        "Evaluation(1/0)": "        "
    },
    "300749000": {
        "question": "What is?",
        "ground_truth": "the tumor",
        "generated_answer": "thymoma",
        "image_name": "test/test_0749.jpg",
        "answer_type": "OPEN",
        "question_type": "what",
        "Evaluation(1/0)": "        "
    },
    "300749016": {
        "question": "What is ?",
        "ground_truth": "the tumor",
        "generated_answer": "endocrine",
        "image_name": "test/test_0749.jpg",
        "answer_type": "OPEN",
        "question_type": "what",
        "Evaluation(1/0)": "        "
    },
    "300740003": {
        "question": "What is present?",
        "ground_truth": "gastrointestinal",
        "generated_answer": "uterus",
        "image_name": "test/test_0740.jpg",
        "answer_type": "OPEN",
        "question_type": "what",
        "Evaluation(1/0)": "        "
    },
    "300748010": {
        "question": "What is present?",
        "ground_truth": "whipples disease",
        "generated_answer": "endocrine",
        "image_name": "test/test_0748.jpg",
        "answer_type": "OPEN",
        "question_type": "what",
        "Evaluation(1/0)": "        "
    },
    "300748018": {
        "question": "What is present ?",
        "ground_truth": "intestine",
        "generated_answer": "endocrine",
        "image_name": "test/test_0748.jpg",
        "answer_type": "OPEN",
        "question_type": "what",
        "Evaluation(1/0)": "        "
    },
    "300745006": {
        "question": "What is present?",
        "ground_truth": "intestine",
        "generated_answer": "hematologic",
        "image_name": "test/test_0745.jpg",
        "answer_type": "OPEN",
        "question_type": "what",
        "Evaluation(1/0)": "        "
    },
    "300381003": {
        "question": "What does this image show?",
        "ground_truth": "body on autopsy table lesion that supposedly predicts premature coronary disease is easily seen",
        "generated_answer": "squamous cell carcinoma",
        "image_name": "test/test_0381.jpg",
        "answer_type": "OPEN",
        "question_type": "what",
        "Evaluation(1/0)": "        "
    },
    "300381011": {
        "question": "What is easily seen ?",
        "ground_truth": "body on autopsy table lesion that supposedly predicts premature coronary disease",
        "generated_answer": "edema of the face",
        "image_name": "test/test_0381.jpg",
        "answer_type": "OPEN",
        "question_type": "what",
        "Evaluation(1/0)": "        "
    },
    "300380006": {
        "question": "What is present?",
        "ground_truth": "rheumatoid arthritis",
        "generated_answer": "bone",
        "image_name": "test/test_0380.jpg",
        "answer_type": "OPEN",
        "question_type": "what",
        "Evaluation(1/0)": "        "
    },
    "300383001": {
        "question": "What does this protocol have?",
        "ground_truth": "basal skull fracture chronic subdural hematoma malignant lymphoma and acute myelogenous leukemia",
        "generated_answer": "a large mid-scalp laceration",
        "image_name": "test/test_0383.jpg",
        "answer_type": "OPEN",
        "question_type": "what",
        "Evaluation(1/0)": "        "
    },
    "300383009": {
        "question": "What is present ?",
        "ground_truth": "temporal muscle hemorrhage",
        "generated_answer": "bone, calvarium",
        "image_name": "test/test_0383.jpg",
        "answer_type": "OPEN",
        "question_type": "what",
        "Evaluation(1/0)": "        "
    },
    "300376003": {
        "question": "What is present ?",
        "ground_truth": "lymphangiomatosis",
        "generated_answer": "female reproductive",
        "image_name": "test/test_0376.jpg",
        "answer_type": "OPEN",
        "question_type": "what",
        "Evaluation(1/0)": "        "
    },
    "300390000": {
        "question": "What does this image show?",
        "ground_truth": "close-up view of hemorrhagic excavation quite good",
        "generated_answer": "dr garcia tumors b6",
        "image_name": "test/test_0390.jpg",
        "answer_type": "OPEN",
        "question_type": "what",
        "Evaluation(1/0)": "        "
    },
    "300388000": {
        "question": "What looks more like a gunshot wound?",
        "ground_truth": "this",
        "generated_answer": "the fracture of the base of the skull",
        "image_name": "test/test_0388.jpg",
        "answer_type": "OPEN",
        "question_type": "what",
        "Evaluation(1/0)": "        "
    },
    "300384010": {
        "question": "What head showing mandibular lesion ?",
        "ground_truth": "lateral view of infants",
        "generated_answer": "left",
        "image_name": "test/test_0384.jpg",
        "answer_type": "OPEN",
        "question_type": "what",
        "Evaluation(1/0)": "        "
    },
    "300389006": {
        "question": "What is present?",
        "ground_truth": "metastatic lung carcinoma",
        "generated_answer": "bone",
        "image_name": "test/test_0389.jpg",
        "answer_type": "OPEN",
        "question_type": "what",
        "Evaluation(1/0)": "        "
    },
    "300386009": {
        "question": "What associated with tuberous sclerosis ?",
        "ground_truth": "very good example",
        "generated_answer": "facial angiofibroma",
        "image_name": "test/test_0386.jpg",
        "answer_type": "OPEN",
        "question_type": "what",
        "Evaluation(1/0)": "        "
    },
    "300436003": {
        "question": "What is present?",
        "ground_truth": "cysticercosis",
        "generated_answer": "vasculature",
        "image_name": "test/test_0436.jpg",
        "answer_type": "OPEN",
        "question_type": "what",
        "Evaluation(1/0)": "        "
    },
    "300682004": {
        "question": "What is this?",
        "ground_truth": "a thymus",
        "generated_answer": "larynx",
        "image_name": "test/test_0682.jpg",
        "answer_type": "OPEN",
        "question_type": "what",
        "Evaluation(1/0)": "        "
    },
    "300682020": {
        "question": "What is present ?",
        "ground_truth": "thymus",
        "generated_answer": "larynx",
        "image_name": "test/test_0682.jpg",
        "answer_type": "OPEN",
        "question_type": "what",
        "Evaluation(1/0)": "        "
    },
    "300689006": {
        "question": "What is present?",
        "ground_truth": "polysplenia",
        "generated_answer": "hematologic",
        "image_name": "test/test_0689.jpg",
        "answer_type": "OPEN",
        "question_type": "what",
        "Evaluation(1/0)": "        "
    },
    "300684012": {
        "question": "What is present ?",
        "ground_truth": "traumatic rupture",
        "generated_answer": "spleen",
        "image_name": "test/test_0684.jpg",
        "answer_type": "OPEN",
        "question_type": "what",
        "Evaluation(1/0)": "        "
    },
    "300688007": {
        "question": "What is present?",
        "ground_truth": "bone marrow",
        "generated_answer": "joints",
        "image_name": "test/test_0688.jpg",
        "answer_type": "OPEN",
        "question_type": "what",
        "Evaluation(1/0)": "        "
    },
    "300677010": {
        "question": "What is present?",
        "ground_truth": "malignant thymoma",
        "generated_answer": "thromboembolus in right pulmonary artery",
        "image_name": "test/test_0677.jpg",
        "answer_type": "OPEN",
        "question_type": "what",
        "Evaluation(1/0)": "        "
    },
    "300677018": {
        "question": "What is present ?",
        "ground_truth": "malignant thymoma",
        "generated_answer": "thromboembolus",
        "image_name": "test/test_0677.jpg",
        "answer_type": "OPEN",
        "question_type": "what",
        "Evaluation(1/0)": "        "
    },
    "300676007": {
        "question": "What is present?",
        "ground_truth": "spleen",
        "generated_answer": "hematologic",
        "image_name": "test/test_0676.jpg",
        "answer_type": "OPEN",
        "question_type": "what",
        "Evaluation(1/0)": "        "
    },
    "300676015": {
        "question": "What done external view of lacerations of capsule done during ?",
        "ground_truth": "done surgical procedure",
        "generated_answer": "autopsy",
        "image_name": "test/test_0676.jpg",
        "answer_type": "OPEN",
        "question_type": "what",
        "Evaluation(1/0)": "        "
    },
    "300678020": {
        "question": "How are not too spectacular discs well shown and ?",
        "ground_truth": "normal",
        "generated_answer": "good",
        "image_name": "test/test_0678.jpg",
        "answer_type": "OPEN",
        "question_type": "how",
        "Evaluation(1/0)": "        "
    },
    "300687007": {
        "question": "What is present?",
        "ground_truth": "accessory spleens",
        "generated_answer": "gastrointestinal",
        "image_name": "test/test_0687.jpg",
        "answer_type": "OPEN",
        "question_type": "what",
        "Evaluation(1/0)": "        "
    },
    "300758007": {
        "question": "What is present ?",
        "ground_truth": "hematologic",
        "generated_answer": "lymph node",
        "image_name": "test/test_0758.jpg",
        "answer_type": "OPEN",
        "question_type": "what",
        "Evaluation(1/0)": "        "
    },
    "300756003": {
        "question": "What is present?",
        "ground_truth": "spleen",
        "generated_answer": "endocrine",
        "image_name": "test/test_0756.jpg",
        "answer_type": "OPEN",
        "question_type": "what",
        "Evaluation(1/0)": "        "
    },
    "300756011": {
        "question": "What is present ?",
        "ground_truth": "amyloidosis",
        "generated_answer": "endocrine",
        "image_name": "test/test_0756.jpg",
        "answer_type": "OPEN",
        "question_type": "what",
        "Evaluation(1/0)": "        "
    },
    "300759003": {
        "question": "What is present?",
        "ground_truth": "hematologic",
        "generated_answer": "thymoma",
        "image_name": "test/test_0759.jpg",
        "answer_type": "OPEN",
        "question_type": "what",
        "Evaluation(1/0)": "        "
    },
    "300754012": {
        "question": "What is present ?",
        "ground_truth": "hematologic",
        "generated_answer": "blood",
        "image_name": "test/test_0754.jpg",
        "answer_type": "OPEN",
        "question_type": "what",
        "Evaluation(1/0)": "        "
    },
    "300768006": {
        "question": "What is present?",
        "ground_truth": "tuberculosis",
        "generated_answer": "bone marrow",
        "image_name": "test/test_0768.jpg",
        "answer_type": "OPEN",
        "question_type": "what",
        "Evaluation(1/0)": "        "
    },
    "300764010": {
        "question": "What is present?",
        "ground_truth": "plasma cell",
        "generated_answer": "bone marrow",
        "image_name": "test/test_0764.jpg",
        "answer_type": "OPEN",
        "question_type": "what",
        "Evaluation(1/0)": "        "
    },
    "300765018": {
        "question": "What is present ?",
        "ground_truth": "sideroblasts",
        "generated_answer": "hematologic",
        "image_name": "test/test_0765.jpg",
        "answer_type": "OPEN",
        "question_type": "what",
        "Evaluation(1/0)": "        "
    },
    "300752015": {
        "question": "What are easily evident ?",
        "ground_truth": "organisms",
        "generated_answer": "numerous atypical lymphoid cells",
        "image_name": "test/test_0752.jpg",
        "answer_type": "OPEN",
        "question_type": "what",
        "Evaluation(1/0)": "        "
    },
    "300753019": {
        "question": "What is present ?",
        "ground_truth": "bone marrow",
        "generated_answer": "hematologic",
        "image_name": "test/test_0753.jpg",
        "answer_type": "OPEN",
        "question_type": "what",
        "Evaluation(1/0)": "        "
    },
    "300755006": {
        "question": "What is present?",
        "ground_truth": "thymus",
        "generated_answer": "hematologic",
        "image_name": "test/test_0755.jpg",
        "answer_type": "OPEN",
        "question_type": "what",
        "Evaluation(1/0)": "        "
    },
    "300762012": {
        "question": "What is present ?",
        "ground_truth": "hematologic",
        "generated_answer": "bone marrow",
        "image_name": "test/test_0762.jpg",
        "answer_type": "OPEN",
        "question_type": "what",
        "Evaluation(1/0)": "        "
    },
    "300767005": {
        "question": "What is present?",
        "ground_truth": "immunoblastic reaction characteristic of viral infection",
        "generated_answer": "endocrine",
        "image_name": "test/test_0767.jpg",
        "answer_type": "OPEN",
        "question_type": "what",
        "Evaluation(1/0)": "        "
    },
    "300763002": {
        "question": "What is present?",
        "ground_truth": "hematologic",
        "generated_answer": "spleen",
        "image_name": "test/test_0763.jpg",
        "answer_type": "OPEN",
        "question_type": "what",
        "Evaluation(1/0)": "        "
    },
    "300763010": {
        "question": "What is present ?",
        "ground_truth": "lupus erythematosus basophilic bodies and periarterial fibrosis",
        "generated_answer": "spleen",
        "image_name": "test/test_0763.jpg",
        "answer_type": "OPEN",
        "question_type": "what",
        "Evaluation(1/0)": "        "
    },
    "300673007": {
        "question": "What is present?",
        "ground_truth": "hematologic",
        "generated_answer": "thymus",
        "image_name": "test/test_0673.jpg",
        "answer_type": "OPEN",
        "question_type": "what",
        "Evaluation(1/0)": "        "
    },
    "300935000": {
        "question": "What does this image show?",
        "ground_truth": "liver and pancreas",
        "generated_answer": "lung",
        "image_name": "test/test_0935.jpg",
        "answer_type": "OPEN",
        "question_type": "what",
        "Evaluation(1/0)": "        "
    },
    "300929006": {
        "question": "What is present?",
        "ground_truth": "liver",
        "generated_answer": "hepatobiliary",
        "image_name": "test/test_0929.jpg",
        "answer_type": "OPEN",
        "question_type": "what",
        "Evaluation(1/0)": "        "
    },
    "300936000": {
        "question": "What does this image show?",
        "ground_truth": "hepatocellular carcinoma",
        "generated_answer": "heart",
        "image_name": "test/test_0936.jpg",
        "answer_type": "OPEN",
        "question_type": "what",
        "Evaluation(1/0)": "        "
    },
    "300928006": {
        "question": "What is present?",
        "ground_truth": "liver",
        "generated_answer": "hepatobiliary",
        "image_name": "test/test_0928.jpg",
        "answer_type": "OPEN",
        "question_type": "what",
        "Evaluation(1/0)": "        "
    },
    "300930003": {
        "question": "What is present?",
        "ground_truth": "liver",
        "generated_answer": "hepatobiliary",
        "image_name": "test/test_0930.jpg",
        "answer_type": "OPEN",
        "question_type": "what",
        "Evaluation(1/0)": "        "
    },
    "300947007": {
        "question": "What is present ?",
        "ground_truth": "liver",
        "generated_answer": "hematologic",
        "image_name": "test/test_0947.jpg",
        "answer_type": "OPEN",
        "question_type": "what",
        "Evaluation(1/0)": "        "
    },
    "300939007": {
        "question": "What is present ?",
        "ground_truth": "hepatobiliary",
        "generated_answer": "peritoneum",
        "image_name": "test/test_0939.jpg",
        "answer_type": "OPEN",
        "question_type": "what",
        "Evaluation(1/0)": "        "
    },
    "300933005": {
        "question": "What is present ?",
        "ground_truth": "liver",
        "generated_answer": "hepatobiliary",
        "image_name": "test/test_0933.jpg",
        "answer_type": "OPEN",
        "question_type": "what",
        "Evaluation(1/0)": "        "
    },
    "300812006": {
        "question": "What is present?",
        "ground_truth": "liver",
        "generated_answer": "hepatobiliary",
        "image_name": "test/test_0812.jpg",
        "answer_type": "OPEN",
        "question_type": "what",
        "Evaluation(1/0)": "        "
    },
    "300823010": {
        "question": "What is present ?",
        "ground_truth": "liver",
        "generated_answer": "hepatobiliary",
        "image_name": "test/test_0823.jpg",
        "answer_type": "OPEN",
        "question_type": "what",
        "Evaluation(1/0)": "        "
    },
    "300818006": {
        "question": "What is present?",
        "ground_truth": "liver",
        "generated_answer": "hepatobiliary",
        "image_name": "test/test_0818.jpg",
        "answer_type": "OPEN",
        "question_type": "what",
        "Evaluation(1/0)": "        "
    },
    "300514000": {
        "question": "What does this image show?",
        "ground_truth": "hepatitis b virus",
        "generated_answer": "brain",
        "image_name": "test/test_0514.jpg",
        "answer_type": "OPEN",
        "question_type": "what",
        "Evaluation(1/0)": "        "
    },
    "300518006": {
        "question": "What is present?",
        "ground_truth": "liver",
        "generated_answer": "hepatobiliary",
        "image_name": "test/test_0518.jpg",
        "answer_type": "OPEN",
        "question_type": "what",
        "Evaluation(1/0)": "        "
    },
    "300672003": {
        "question": "What is present?",
        "ground_truth": "hepatobiliary",
        "generated_answer": "cardiovascular",
        "image_name": "test/test_0672.jpg",
        "answer_type": "OPEN",
        "question_type": "what",
        "Evaluation(1/0)": "        "
    },
    "300665002": {
        "question": "What is present?",
        "ground_truth": "lymph node",
        "generated_answer": "larynx",
        "image_name": "test/test_0665.jpg",
        "answer_type": "OPEN",
        "question_type": "what",
        "Evaluation(1/0)": "        "
    },
    "300661000": {
        "question": "What does this image show?",
        "ground_truth": "close-up view of nodes with obvious metastatic lesions and anthracotic pigment apparently from apex right lung apparently lung primary",
        "generated_answer": "external view of tumor with black fibrin coagules within tumor and in connective tissue around tumor",
        "image_name": "test/test_0661.jpg",
        "answer_type": "OPEN",
        "question_type": "what",
        "Evaluation(1/0)": "        "
    },
    "300669001": {
        "question": "What is fixed tissue sectioned?",
        "ground_truth": "carinal nodes shown close-up nodes are filled with black pigment",
        "generated_answer": "lesion in breast",
        "image_name": "test/test_0669.jpg",
        "answer_type": "OPEN",
        "question_type": "what",
        "Evaluation(1/0)": "        "
    },
    "300670002": {
        "question": "What is present?",
        "ground_truth": "malignant lymphoma",
        "generated_answer": "metastatic carcinoma",
        "image_name": "test/test_0670.jpg",
        "answer_type": "OPEN",
        "question_type": "what",
        "Evaluation(1/0)": "        "
    },
    "300668003": {
        "question": "What is present?",
        "ground_truth": "lymph node",
        "generated_answer": "larynx",
        "image_name": "test/test_0668.jpg",
        "answer_type": "OPEN",
        "question_type": "what",
        "Evaluation(1/0)": "        "
    },
    "300537000": {
        "question": "What does this image show?",
        "ground_truth": "excellent for starry sky appearance but not the best histology source",
        "generated_answer": "good example of atrophy associated with diabetes",
        "image_name": "test/test_0537.jpg",
        "answer_type": "OPEN",
        "question_type": "what",
        "Evaluation(1/0)": "        "
    },
    "300532009": {
        "question": "How is nice example lymphocyte depleted  area ?",
        "ground_truth": "medullary",
        "generated_answer": "small",
        "image_name": "test/test_0532.jpg",
        "answer_type": "OPEN",
        "question_type": "how",
        "Evaluation(1/0)": "        "
    },
    "300525007": {
        "question": "What is present?",
        "ground_truth": "tuberculosis",
        "generated_answer": "lymph node",
        "image_name": "test/test_0525.jpg",
        "answer_type": "OPEN",
        "question_type": "what",
        "Evaluation(1/0)": "        "
    },
    "300811005": {
        "question": "What is present?",
        "ground_truth": "hyperplasia median bar",
        "generated_answer": "hyperplasia",
        "image_name": "test/test_0811.jpg",
        "answer_type": "OPEN",
        "question_type": "what",
        "Evaluation(1/0)": "        "
    },
    "300808000": {
        "question": "What does this image show?",
        "ground_truth": "fixed tissue tumor masses with necrosis easily seen",
        "generated_answer": "fixed tissue cut surface of organ showing hemorrhagic mass and necrotic center",
        "image_name": "test/test_0808.jpg",
        "answer_type": "OPEN",
        "question_type": "what",
        "Evaluation(1/0)": "        "
    },
    "300962000": {
        "question": "What does this image show?",
        "ground_truth": "prostate",
        "generated_answer": "normal prostate",
        "image_name": "test/test_0962.jpg",
        "answer_type": "OPEN",
        "question_type": "what",
        "Evaluation(1/0)": "        "
    },
    "300957000": {
        "question": "What does this image show?",
        "ground_truth": "interstitial infiltrate well shown not the best morphology",
        "generated_answer": "predominant epithelial excellent histology",
        "image_name": "test/test_0957.jpg",
        "answer_type": "OPEN",
        "question_type": "what",
        "Evaluation(1/0)": "        "
    },
    "300908003": {
        "question": "What does this image show?",
        "ground_truth": "saggital section typical do not know history but probably breast lesion",
        "generated_answer": "sectioned typical atypical lesion diagnosed as breast primary",
        "image_name": "test/test_0908.jpg",
        "answer_type": "OPEN",
        "question_type": "what",
        "Evaluation(1/0)": "        "
    },
    "300910004": {
        "question": "What does this image show?",
        "ground_truth": "close-up view pale muscle",
        "generated_answer": "close-up view of rather fresh myocardial necrosis with appearance of gray-white caseous degeneration",
        "image_name": "test/test_0910.jpg",
        "answer_type": "OPEN",
        "question_type": "what",
        "Evaluation(1/0)": "        "
    },
    "300913001": {
        "question": "How does this image show close-up of muscle?",
        "ground_truth": "with some red persisting",
        "generated_answer": "with necrosis",
        "image_name": "test/test_0913.jpg",
        "answer_type": "OPEN",
        "question_type": "how",
        "Evaluation(1/0)": "        "
    },
    "300905005": {
        "question": "What is present?",
        "ground_truth": "joints",
        "generated_answer": "muscle",
        "image_name": "test/test_0905.jpg",
        "answer_type": "OPEN",
        "question_type": "what",
        "Evaluation(1/0)": "        "
    },
    "300907004": {
        "question": "What is present?",
        "ground_truth": "soft tissue",
        "generated_answer": "female reproductive",
        "image_name": "test/test_0907.jpg",
        "answer_type": "OPEN",
        "question_type": "what",
        "Evaluation(1/0)": "        "
    },
    "300919000": {
        "question": "What does this image show?",
        "ground_truth": "section of sternum close-up photo showing typical myeloma lesions very good",
        "generated_answer": "cut surface with lesion and liver quite good",
        "image_name": "test/test_0919.jpg",
        "answer_type": "OPEN",
        "question_type": "what",
        "Evaluation(1/0)": "        "
    },
    "300904000": {
        "question": "What does this image show?",
        "ground_truth": "close-up view of cross sectioned rib lesion showing white neoplastic lesion with hemorrhagic center",
        "generated_answer": "fixed tissue close-up view of lesion in sternum with obvious viable tissue in head and neck of lesion",
        "image_name": "test/test_0904.jpg",
        "answer_type": "OPEN",
        "question_type": "what",
        "Evaluation(1/0)": "        "
    },
    "300355000": {
        "question": "Why does this image show skeletal muscle, atrophy?",
        "ground_truth": "due to immobilization cast",
        "generated_answer": "due to immobilization cast after fracture",
        "image_name": "test/test_0355.jpg",
        "answer_type": "OPEN",
        "question_type": "why",
        "Evaluation(1/0)": "        "
    },
    "300333001": {
        "question": "What does this image show?",
        "ground_truth": "skeletal muscle",
        "generated_answer": "thyroid",
        "image_name": "test/test_0333.jpg",
        "answer_type": "OPEN",
        "question_type": "what",
        "Evaluation(1/0)": "        "
    },
    "300338003": {
        "question": "What is present?",
        "ground_truth": "joints",
        "generated_answer": "female reproductive",
        "image_name": "test/test_0338.jpg",
        "answer_type": "OPEN",
        "question_type": "what",
        "Evaluation(1/0)": "        "
    },
    "300347003": {
        "question": "What is present?",
        "ground_truth": "joints",
        "generated_answer": "endocrine",
        "image_name": "test/test_0347.jpg",
        "answer_type": "OPEN",
        "question_type": "what",
        "Evaluation(1/0)": "        "
    },
    "300343000": {
        "question": "What does this image show?",
        "ground_truth": "med good carcinoma with some bone resorption",
        "generated_answer": "lung",
        "image_name": "test/test_0343.jpg",
        "answer_type": "OPEN",
        "question_type": "what",
        "Evaluation(1/0)": "        "
    },
    "300771001": {
        "question": "What are 7182 and 7183 lesion?",
        "ground_truth": "gross postmortx-rays of this",
        "generated_answer": "non union",
        "image_name": "test/test_0771.jpg",
        "answer_type": "OPEN",
        "question_type": "what",
        "Evaluation(1/0)": "        "
    },
    "300726004": {
        "question": "What is present?",
        "ground_truth": "lymphoma",
        "generated_answer": "brain",
        "image_name": "test/test_0726.jpg",
        "answer_type": "OPEN",
        "question_type": "what",
        "Evaluation(1/0)": "        "
    },
    "300774000": {
        "question": "What does this image show?",
        "ground_truth": "wernicke 's encephalopathy",
        "generated_answer": "brain",
        "image_name": "test/test_0774.jpg",
        "answer_type": "OPEN",
        "question_type": "what",
        "Evaluation(1/0)": "        "
    },
    "300782000": {
        "question": "What does this image show?",
        "ground_truth": "intraventricular hemorrhage",
        "generated_answer": "brain",
        "image_name": "test/test_0782.jpg",
        "answer_type": "OPEN",
        "question_type": "what",
        "Evaluation(1/0)": "        "
    },
    "300396000": {
        "question": "What does this image show?",
        "ground_truth": "brain",
        "generated_answer": "lymph nodes",
        "image_name": "test/test_0396.jpg",
        "answer_type": "OPEN",
        "question_type": "what",
        "Evaluation(1/0)": "        "
    },
    "300401003": {
        "question": "What is present?",
        "ground_truth": "nervous",
        "generated_answer": "respiratory",
        "image_name": "test/test_0401.jpg",
        "answer_type": "OPEN",
        "question_type": "what",
        "Evaluation(1/0)": "        "
    },
    "300402006": {
        "question": "Where is this?",
        "ground_truth": "nervous",
        "generated_answer": "lung",
        "image_name": "test/test_0402.jpg",
        "answer_type": "OPEN",
        "question_type": "where",
        "Evaluation(1/0)": "        "
    },
    "300432001": {
        "question": "What does this image show?",
        "ground_truth": "surgical specimen with molar tooth large ulcerating carcinoma on hard palate excellent example -66",
        "generated_answer": "ulcerative lesion left true cord quite good",
        "image_name": "test/test_0432.jpg",
        "answer_type": "OPEN",
        "question_type": "what",
        "Evaluation(1/0)": "        "
    },
    "300319001": {
        "question": "What does this image show?",
        "ground_truth": "sarcoidosis",
        "generated_answer": "langerhans cell histiocytosis eosinophilic granuloma",
        "image_name": "test/test_0319.jpg",
        "answer_type": "OPEN",
        "question_type": "what",
        "Evaluation(1/0)": "        "
    },
    "300324001": {
        "question": "What does this image show?",
        "ground_truth": "intramucosal nevus",
        "generated_answer": "lichen planus",
        "image_name": "test/test_0324.jpg",
        "answer_type": "OPEN",
        "question_type": "what",
        "Evaluation(1/0)": "        "
    },
    "300712001": {
        "question": "What does this image show?",
        "ground_truth": "necrotizing sialometaplasia",
        "generated_answer": "squamous cell carcinoma",
        "image_name": "test/test_0712.jpg",
        "answer_type": "OPEN",
        "question_type": "what",
        "Evaluation(1/0)": "        "
    },
    "300708001": {
        "question": "What does this image show?",
        "ground_truth": "oral hairy leukoplakia",
        "generated_answer": "lymphangioma",
        "image_name": "test/test_0708.jpg",
        "answer_type": "OPEN",
        "question_type": "what",
        "Evaluation(1/0)": "        "
    },
    "300794001": {
        "question": "What does this image show?",
        "ground_truth": "osteoblastoma",
        "generated_answer": "impacted supernumerary tooth",
        "image_name": "test/test_0794.jpg",
        "answer_type": "OPEN",
        "question_type": "what",
        "Evaluation(1/0)": "        "
    },
    "300801000": {
        "question": "What does this image show?",
        "ground_truth": "adenocarcinoma",
        "generated_answer": "duodenum",
        "image_name": "test/test_0801.jpg",
        "answer_type": "OPEN",
        "question_type": "what",
        "Evaluation(1/0)": "        "
    },
    "300804000": {
        "question": "What does this image show?",
        "ground_truth": "acute pancreatitis with fat necrosis",
        "generated_answer": "pancreatic fat necrosis",
        "image_name": "test/test_0804.jpg",
        "answer_type": "OPEN",
        "question_type": "what",
        "Evaluation(1/0)": "        "
    },
    "300365000": {
        "question": "What does this image show?",
        "ground_truth": "lung",
        "generated_answer": "thyroid",
        "image_name": "test/test_0365.jpg",
        "answer_type": "OPEN",
        "question_type": "what",
        "Evaluation(1/0)": "        "
    },
    "300367000": {
        "question": "What does this image show?",
        "ground_truth": "breast cancer metastasis to lung",
        "generated_answer": "lung",
        "image_name": "test/test_0367.jpg",
        "answer_type": "OPEN",
        "question_type": "what",
        "Evaluation(1/0)": "        "
    },
    "300366003": {
        "question": "What is present?",
        "ground_truth": "respiratory",
        "generated_answer": "gastrointestinal",
        "image_name": "test/test_0366.jpg",
        "answer_type": "OPEN",
        "question_type": "what",
        "Evaluation(1/0)": "        "
    },
    "300392006": {
        "question": "What is present?",
        "ground_truth": "metastatic malignant ependymoma",
        "generated_answer": "lung",
        "image_name": "test/test_0392.jpg",
        "answer_type": "OPEN",
        "question_type": "what",
        "Evaluation(1/0)": "        "
    },
    "300837000": {
        "question": "What does this image show?",
        "ground_truth": "close-up of bullous skin lesions and peeling of skin",
        "generated_answer": "skin",
        "image_name": "test/test_0837.jpg",
        "answer_type": "OPEN",
        "question_type": "what",
        "Evaluation(1/0)": "        "
    },
    "300837008": {
        "question": "What is this it looks like?",
        "ground_truth": "sure what",
        "generated_answer": "photo of kidney after death from hemolytic anemia",
        "image_name": "test/test_0837.jpg",
        "answer_type": "OPEN",
        "question_type": "what",
        "Evaluation(1/0)": "        "
    },
    "300837016": {
        "question": "How is this  what it looks like?",
        "ground_truth": "sure",
        "generated_answer": "a photo",
        "image_name": "test/test_0837.jpg",
        "answer_type": "OPEN",
        "question_type": "how",
        "Evaluation(1/0)": "        "
    },
    "300833000": {
        "question": "What does this image show?",
        "ground_truth": "close-up photo very good",
        "generated_answer": "skin",
        "image_name": "test/test_0833.jpg",
        "answer_type": "OPEN",
        "question_type": "what",
        "Evaluation(1/0)": "        "
    },
    "300835001": {
        "question": "How does view of thighs and legs at autopsy ecchymose?",
        "ground_truth": "with central necrosis",
        "generated_answer": "acute hemorrhage in small muscles and subcutaneous tissue",
        "image_name": "test/test_0835.jpg",
        "answer_type": "OPEN",
        "question_type": "how",
        "Evaluation(1/0)": "        "
    },
    "300834001": {
        "question": "How does thigh at autopsy ecchymose?",
        "ground_truth": "with necrotizing centers",
        "generated_answer": "with bruise",
        "image_name": "test/test_0834.jpg",
        "answer_type": "OPEN",
        "question_type": "how",
        "Evaluation(1/0)": "        "
    },
    "300659000": {
        "question": "What cut surface?",
        "ground_truth": "close-up view of tumor",
        "generated_answer": "lung",
        "image_name": "test/test_0659.jpg",
        "answer_type": "OPEN",
        "question_type": "what",
        "Evaluation(1/0)": "        "
    },
    "300656001": {
        "question": "What is opened chest with Breast plate removed?",
        "ground_truth": "easily seen air bubbles",
        "generated_answer": "showing massive purulent peritoneal exudate",
        "image_name": "test/test_0656.jpg",
        "answer_type": "OPEN",
        "question_type": "what",
        "Evaluation(1/0)": "        "
    },
    "300656009": {
        "question": "Where is this?",
        "ground_truth": "thorax",
        "generated_answer": "thymus",
        "image_name": "test/test_0656.jpg",
        "answer_type": "OPEN",
        "question_type": "where",
        "Evaluation(1/0)": "        "
    },
    "300539000": {
        "question": "What does this image show?",
        "ground_truth": "external view with capsule stripped",
        "generated_answer": "cut surface typical",
        "image_name": "test/test_0539.jpg",
        "answer_type": "OPEN",
        "question_type": "what",
        "Evaluation(1/0)": "        "
    },
    "300551000": {
        "question": "What does this image show?",
        "ground_truth": "cut surface",
        "generated_answer": "heart",
        "image_name": "test/test_0551.jpg",
        "answer_type": "OPEN",
        "question_type": "what",
        "Evaluation(1/0)": "        "
    },
    "300655000": {
        "question": "What does this image show?",
        "ground_truth": "kidney",
        "generated_answer": "kidney glomerulus",
        "image_name": "test/test_0655.jpg",
        "answer_type": "OPEN",
        "question_type": "what",
        "Evaluation(1/0)": "        "
    },
    "300647001": {
        "question": "What does this image show?",
        "ground_truth": "renal pelvis",
        "generated_answer": "squamous metaplasia",
        "image_name": "test/test_0647.jpg",
        "answer_type": "OPEN",
        "question_type": "what",
        "Evaluation(1/0)": "        "
    },
    "300654001": {
        "question": "What does this image show?",
        "ground_truth": "renal pelvis",
        "generated_answer": "squamous metaplasia",
        "image_name": "test/test_0654.jpg",
        "answer_type": "OPEN",
        "question_type": "what",
        "Evaluation(1/0)": "        "
    },
    "300651004": {
        "question": "Where is this?",
        "ground_truth": "urinary",
        "generated_answer": "skin",
        "image_name": "test/test_0651.jpg",
        "answer_type": "OPEN",
        "question_type": "where",
        "Evaluation(1/0)": "        "
    },
    "300648000": {
        "question": "What does this image show?",
        "ground_truth": "giant cells and fibrosis",
        "generated_answer": "giant cells",
        "image_name": "test/test_0648.jpg",
        "answer_type": "OPEN",
        "question_type": "what",
        "Evaluation(1/0)": "        "
    },
    "300099000": {
        "question": "What are illustrated?",
        "ground_truth": "the principal cellular alterations that characterize reversible cell injury and necrosis",
        "generated_answer": "cross sections of a healthy esophagus and a duodenum",
        "image_name": "test/test_0099.jpg",
        "answer_type": "OPEN",
        "question_type": "what",
        "Evaluation(1/0)": "        "
    },
    "300122002": {
        "question": "What does ischemic injury show?",
        "ground_truth": "surface blebs",
        "generated_answer": "swampy cytoplasm and nuclear pyknotices",
        "image_name": "test/test_0122.jpg",
        "answer_type": "OPEN",
        "question_type": "what",
        "Evaluation(1/0)": "        "
    },
    "300288001": {
        "question": "What does the wall of the artery show with protein deposition and inflammation?",
        "ground_truth": "a circumferential bright pink area of necrosis",
        "generated_answer": "an inflammatory infiltrate",
        "image_name": "test/test_0288.jpg",
        "answer_type": "OPEN",
        "question_type": "what",
        "Evaluation(1/0)": "        "
    },
    "300187000": {
        "question": "What shows failure of normal differentiation,  marked nuclear and cellular pleomorphism,  and numerous mitotic figures extending toward the surface?",
        "ground_truth": "high-power view of another region",
        "generated_answer": "the upper right layer",
        "image_name": "test/test_0187.jpg",
        "answer_type": "OPEN",
        "question_type": "what",
        "Evaluation(1/0)": "        "
    },
    "300130001": {
        "question": "What does microscopic view of breast carcinoma illustrate?",
        "ground_truth": "the invasion of breast stroma and fat by nests and cords of tumor cells",
        "generated_answer": "invasion of lymph node by tumor",
        "image_name": "test/test_0130.jpg",
        "answer_type": "OPEN",
        "question_type": "what",
        "Evaluation(1/0)": "        "
    },
    "300250004": {
        "question": "What are characteristically seen with,  but not limited to,  constitutional chromosomal anomalies such as 45,  X karyotypes?",
        "ground_truth": "cystic hygromas",
        "generated_answer": "dysmorphic features",
        "image_name": "test/test_0250.jpg",
        "answer_type": "OPEN",
        "question_type": "what",
        "Evaluation(1/0)": "        "
    },
    "300259000": {
        "question": "What is consistented with the blastemal component and interspersed primitive tubules,  representing the epithelial component?",
        "ground_truth": "wilms tumor with tightly packed blue cells",
        "generated_answer": "the tumor",
        "image_name": "test/test_0259.jpg",
        "answer_type": "OPEN",
        "question_type": "what",
        "Evaluation(1/0)": "        "
    },
    "300279004": {
        "question": "What are associated with specific molecular lesions?",
        "ground_truth": "predominance of blastemal morphology and diffuse anaplasia",
        "generated_answer": "atypical adenomas",
        "image_name": "test/test_0279.jpg",
        "answer_type": "OPEN",
        "question_type": "what",
        "Evaluation(1/0)": "        "
    },
    "300080004": {
        "question": "What does mycobacterium avium infection in a duodenal biopsy from a patient with AIDS show?",
        "ground_truth": "massive intracellular macrophage infection with acid-fast organisms",
        "generated_answer": "the characteristic acid-fast stain",
        "image_name": "test/test_0080.jpg",
        "answer_type": "OPEN",
        "question_type": "what",
        "Evaluation(1/0)": "        "
    },
    "300256001": {
        "question": "What did high-power view of the junction of the fibrous cap and core show?",
        "ground_truth": "scattered inflammatory cells",
        "generated_answer": "ulcerated mucosal layer",
        "image_name": "test/test_0256.jpg",
        "answer_type": "OPEN",
        "question_type": "what",
        "Evaluation(1/0)": "        "
    },
    "300100000": {
        "question": "What is concentric thickening of the left ventricular wall causing?",
        "ground_truth": "reduction in lumen size",
        "generated_answer": "reduction of the internal lumen",
        "image_name": "test/test_0100.jpg",
        "answer_type": "OPEN",
        "question_type": "what",
        "Evaluation(1/0)": "        "
    },
    "300181000": {
        "question": "What is dilated,  reflecting long-standing valvular insufficiency and volume overload?",
        "ground_truth": "the atrium",
        "generated_answer": "left atrium",
        "image_name": "test/test_0181.jpg",
        "answer_type": "OPEN",
        "question_type": "what",
        "Evaluation(1/0)": "        "
    },
    "300181008": {
        "question": "Where is the left ventricle shown in this four-chamber view?",
        "ground_truth": "on the right",
        "generated_answer": "at the bottom",
        "image_name": "test/test_0181.jpg",
        "answer_type": "OPEN",
        "question_type": "where",
        "Evaluation(1/0)": "        "
    },
    "300222000": {
        "question": "How much dilation and hypertrophy are evident?",
        "ground_truth": "four",
        "generated_answer": "significant",
        "image_name": "test/test_0222.jpg",
        "answer_type": "OPEN",
        "question_type": "how",
        "Evaluation(1/0)": "        "
    },
    "300165001": {
        "question": "What does higher magnification show in the center?",
        "ground_truth": "sickle cells",
        "generated_answer": "a segmented nucleus",
        "image_name": "test/test_0165.jpg",
        "answer_type": "OPEN",
        "question_type": "what",
        "Evaluation(1/0)": "        "
    },
    "300209000": {
        "question": "What is seen lying within a clear space created by retraction of its cytoplasms?",
        "ground_truth": "a distinctive lacunar cell with a multilobed nucleus containing many small nucleoli",
        "generated_answer": "the nucleus of an infected hepatocyte",
        "image_name": "test/test_0209.jpg",
        "answer_type": "OPEN",
        "question_type": "what",
        "Evaluation(1/0)": "        "
    },
    "300247000": {
        "question": "What is surrounded by eosinophils,  lymphocytes,  and histiocytes?",
        "ground_truth": "a diagnostic",
        "generated_answer": "cyst wall",
        "image_name": "test/test_0247.jpg",
        "answer_type": "OPEN",
        "question_type": "what",
        "Evaluation(1/0)": "        "
    },
    "300045000": {
        "question": "What shows complete replacement of virtually all glomeruli by blue-staining collagen?",
        "ground_truth": "a masson trichrome preparation",
        "generated_answer": "immunostain",
        "image_name": "test/test_0045.jpg",
        "answer_type": "OPEN",
        "question_type": "what",
        "Evaluation(1/0)": "        "
    },
    "300061004": {
        "question": "What are abundant within surface mucus?",
        "ground_truth": "organisms",
        "generated_answer": "inflammatory cells",
        "image_name": "test/test_0061.jpg",
        "answer_type": "OPEN",
        "question_type": "what",
        "Evaluation(1/0)": "        "
    },
    "300042001": {
        "question": "What is the necrotic ulcer base composed of?",
        "ground_truth": "granulation tissue overlaid by degraded blood",
        "generated_answer": "granulation tissue",
        "image_name": "test/test_0042.jpg",
        "answer_type": "OPEN",
        "question_type": "what",
        "Evaluation(1/0)": "        "
    },
    "300191004": {
        "question": "What produces a serrated architecture when glands are cut in cross-section?",
        "ground_truth": "epithelial crowding",
        "generated_answer": "hyperplastic glands",
        "image_name": "test/test_0191.jpg",
        "answer_type": "OPEN",
        "question_type": "what",
        "Evaluation(1/0)": "        "
    },
    "300207000": {
        "question": "What are present within the colon wall?",
        "ground_truth": "areas of chalky necrosis",
        "generated_answer": "granulomas",
        "image_name": "test/test_0207.jpg",
        "answer_type": "OPEN",
        "question_type": "what",
        "Evaluation(1/0)": "        "
    },
    "300172001": {
        "question": "How much does the liver weigh?",
        "ground_truth": "700 g",
        "generated_answer": "approximately 200 gm",
        "image_name": "test/test_0172.jpg",
        "answer_type": "OPEN",
        "question_type": "how",
        "Evaluation(1/0)": "        "
    },
    "300223000": {
        "question": "What is removed at autopsy showing a unifocal,  massive neoplasm replacing most of the right hepatic lobe in a noncirrhotic liver?",
        "ground_truth": "the liver",
        "generated_answer": "liver",
        "image_name": "test/test_0223.jpg",
        "answer_type": "OPEN",
        "question_type": "what",
        "Evaluation(1/0)": "        "
    },
    "300306000": {
        "question": "What compress the urethra into a slitlike lumen?",
        "ground_truth": "well-defined nodules",
        "generated_answer": "the hypertrophic fibromuscular tissue",
        "image_name": "test/test_0306.jpg",
        "answer_type": "OPEN",
        "question_type": "what",
        "Evaluation(1/0)": "        "
    },
    "300308000": {
        "question": "What is caused by gonococcal infection?",
        "ground_truth": "acute epididymitis",
        "generated_answer": "arthritis and urethritis",
        "image_name": "test/test_0308.jpg",
        "answer_type": "OPEN",
        "question_type": "what",
        "Evaluation(1/0)": "        "
    },
    "300308008": {
        "question": "What is seen on the right?",
        "ground_truth": "normal testis",
        "generated_answer": "a large nodular mass extending into the bladder",
        "image_name": "test/test_0308.jpg",
        "answer_type": "OPEN",
        "question_type": "what",
        "Evaluation(1/0)": "        "
    },
    "300267000": {
        "question": "What tend to be larger at the time of diagnosis than those that secrete a hormone?",
        "ground_truth": "nonfunctioning adenomas",
        "generated_answer": "non-functional tumours",
        "image_name": "test/test_0267.jpg",
        "answer_type": "OPEN",
        "question_type": "what",
        "Evaluation(1/0)": "        "
    },
    "300311004": {
        "question": "The hyperplastic follicles contain abundant pink colloid within whose lumina ?",
        "ground_truth": "their",
        "generated_answer": "their walls",
        "image_name": "test/test_0311.jpg",
        "answer_type": "OPEN",
        "question_type": "the",
        "Evaluation(1/0)": "        "
    },
    "300013002": {
        "question": "What surrounds the neoplastic follicles?",
        "ground_truth": "a fibrous capsule",
        "generated_answer": "lymphoid stroma",
        "image_name": "test/test_0013.jpg",
        "answer_type": "OPEN",
        "question_type": "what",
        "Evaluation(1/0)": "        "
    },
    "300160014": {
        "question": "How was the abnormal gland?",
        "ground_truth": "from a patient with acth-dependent cushing syndrome",
        "generated_answer": "larger than normal",
        "image_name": "test/test_0160.jpg",
        "answer_type": "OPEN",
        "question_type": "how",
        "Evaluation(1/0)": "        "
    },
    "300245000": {
        "question": "What is composed of sheets of small round cells with small amounts of clear cytoplasm?",
        "ground_truth": "ewing sarcoma",
        "generated_answer": "the tumor",
        "image_name": "test/test_0245.jpg",
        "answer_type": "OPEN",
        "question_type": "what",
        "Evaluation(1/0)": "        "
    },
    "300204000": {
        "question": "What allow for examination of individual axons of peripheral nerves?",
        "ground_truth": "teased fiber preparations",
        "generated_answer": "higher magnification",
        "image_name": "test/test_0204.jpg",
        "answer_type": "OPEN",
        "question_type": "what",
        "Evaluation(1/0)": "        "
    },
    "300050000": {
        "question": "What are present in the putamen and thalamus?",
        "ground_truth": "abscesses",
        "generated_answer": "small infarcts",
        "image_name": "test/test_0050.jpg",
        "answer_type": "OPEN",
        "question_type": "what",
        "Evaluation(1/0)": "        "
    },
    "300032000": {
        "question": "What did the microscopic appearance of medulloblastoma show?",
        "ground_truth": "small",
        "generated_answer": "large cells with irregularly shaped nuclei and prominent nucleoli",
        "image_name": "test/test_0032.jpg",
        "answer_type": "OPEN",
        "question_type": "what",
        "Evaluation(1/0)": "        "
    },
    "300052005": {
        "question": "What is the dark color of the tumor nodules in this specimen due to?",
        "ground_truth": "the presence of melanin",
        "generated_answer": "extensive necrosis",
        "image_name": "test/test_0052.jpg",
        "answer_type": "OPEN",
        "question_type": "what",
        "Evaluation(1/0)": "        "
    },
    "300009004": {
        "question": "What is a highly characteristic artifact of sectioning?",
        "ground_truth": "the cleft between tumour cells and the stroma",
        "generated_answer": "the waxy roll",
        "image_name": "test/test_0009.jpg",
        "answer_type": "OPEN",
        "question_type": "what",
        "Evaluation(1/0)": "        "
    },
    "300225004": {
        "question": "What does the affected area on right show?",
        "ground_truth": "cells with intensely eosinophilic cytoplasm of tubular cells",
        "generated_answer": "marked inflammatory infiltrate around cystic space",
        "image_name": "test/test_0225.jpg",
        "answer_type": "OPEN",
        "question_type": "what",
        "Evaluation(1/0)": "        "
    },
    "300225012": {
        "question": "What shows non-specific chronic inflammation and proliferating vessels?",
        "ground_truth": "the interface between viable non-viable area vessels",
        "generated_answer": "the interstitium",
        "image_name": "test/test_0225.jpg",
        "answer_type": "OPEN",
        "question_type": "what",
        "Evaluation(1/0)": "        "
    },
    "300214003": {
        "question": "What is not clear-cut?",
        "ground_truth": "line of demarcation between gangrenous segment and the viable bowel clear-cut",
        "generated_answer": "boundary of lesion",
        "image_name": "test/test_0214.jpg",
        "answer_type": "OPEN",
        "question_type": "what",
        "Evaluation(1/0)": "        "
    },
    "300233005": {
        "question": "What are the deposits while the periphery shows healed granulomas?",
        "ground_truth": "basophilic granular",
        "generated_answer": "central large epithelioid cell granulomas",
        "image_name": "test/test_0233.jpg",
        "answer_type": "OPEN",
        "question_type": "what",
        "Evaluation(1/0)": "        "
    },
    "300173004": {
        "question": "What are nuclei also enlarged with?",
        "ground_truth": "irregular outlines",
        "generated_answer": "prominent nucleoli",
        "image_name": "test/test_0173.jpg",
        "answer_type": "OPEN",
        "question_type": "what",
        "Evaluation(1/0)": "        "
    },
    "300134003": {
        "question": "What does the particle have containing proteins, p24 and p18, two strands of viral rna, and enzyme reverse transcriptase?",
        "ground_truth": "core transcriptase",
        "generated_answer": "the core",
        "image_name": "test/test_0134.jpg",
        "answer_type": "OPEN",
        "question_type": "what",
        "Evaluation(1/0)": "        "
    },
    "300231001": {
        "question": "What is each fibril further composed of?",
        "ground_truth": "double helix of two pleated sheets",
        "generated_answer": "individual amyloid beta protein",
        "image_name": "test/test_0231.jpg",
        "answer_type": "OPEN",
        "question_type": "what",
        "Evaluation(1/0)": "        "
    },
    "300211004": {
        "question": "What do the congophilic areas show?",
        "ground_truth": "apple-green birefringence",
        "generated_answer": "granularity and fragmentation",
        "image_name": "test/test_0211.jpg",
        "answer_type": "OPEN",
        "question_type": "what",
        "Evaluation(1/0)": "        "
    },
    "300011000": {
        "question": "What shows mild fatty change of liver cells?",
        "ground_truth": "the peripheral zone",
        "generated_answer": "section of the liver at the edge infiltrated by lymphocytes",
        "image_name": "test/test_0011.jpg",
        "answer_type": "OPEN",
        "question_type": "what",
        "Evaluation(1/0)": "        "
    },
    "300065000": {
        "question": "What are dilated and congested?",
        "ground_truth": "the sinuses",
        "generated_answer": "the interstitium",
        "image_name": "test/test_0065.jpg",
        "answer_type": "OPEN",
        "question_type": "what",
        "Evaluation(1/0)": "        "
    },
    "300268000": {
        "question": "What is the color of the firm areas with base on the pleura?",
        "ground_truth": "dark tan",
        "generated_answer": "grey-white",
        "image_name": "test/test_0268.jpg",
        "answer_type": "OPEN",
        "question_type": "what",
        "Evaluation(1/0)": "        "
    },
    "300153002": {
        "question": "What is also seen in the photomicrograph?",
        "ground_truth": "giant cell with inclusions",
        "generated_answer": "scanty chronic inflammatory cell infiltrate",
        "image_name": "test/test_0153.jpg",
        "answer_type": "OPEN",
        "question_type": "what",
        "Evaluation(1/0)": "        "
    },
    "300107004": {
        "question": "What is the inner circle shown with?",
        "ground_truth": "green line",
        "generated_answer": "cells",
        "image_name": "test/test_0107.jpg",
        "answer_type": "OPEN",
        "question_type": "what",
        "Evaluation(1/0)": "        "
    },
    "300128001": {
        "question": "What does ctive granulation tissue have?",
        "ground_truth": "inflammatory cell infiltrate",
        "generated_answer": "an inflammatory infiltrate",
        "image_name": "test/test_0128.jpg",
        "answer_type": "OPEN",
        "question_type": "what",
        "Evaluation(1/0)": "        "
    },
    "300236013": {
        "question": "When does removal of suture result in?",
        "ground_truth": "around 7th day",
        "generated_answer": "reopening of the barrier",
        "image_name": "test/test_0236.jpg",
        "answer_type": "OPEN",
        "question_type": "when",
        "Evaluation(1/0)": "        "
    },
    "300053000": {
        "question": "What is there of the nuclear chromatin which is eventually extruded from the cell at the late erythroblast stage?",
        "ground_truth": "progressive condensation of the nuclear chromatin",
        "generated_answer": "a cluster of fine to coarse particles",
        "image_name": "test/test_0053.jpg",
        "answer_type": "OPEN",
        "question_type": "what",
        "Evaluation(1/0)": "        "
    },
    "300057000": {
        "question": "What shows crescent shaped elongated red blood cells, a few target cells and a few erythroblasts?",
        "ground_truth": "pbf",
        "generated_answer": "the peripheral smear",
        "image_name": "test/test_0057.jpg",
        "answer_type": "OPEN",
        "question_type": "what",
        "Evaluation(1/0)": "        "
    },
    "300248001": {
        "question": "What does the inset on right side of each type show?",
        "ground_truth": "the morphologic variant of rs cell seen more often in particular histologic type",
        "generated_answer": "an apoptotic cell",
        "image_name": "test/test_0248.jpg",
        "answer_type": "OPEN",
        "question_type": "what",
        "Evaluation(1/0)": "        "
    },
    "300176001": {
        "question": "What is Stanford type B limited to?",
        "ground_truth": "descending aorta",
        "generated_answer": "left side of heart",
        "image_name": "test/test_0176.jpg",
        "answer_type": "OPEN",
        "question_type": "what",
        "Evaluation(1/0)": "        "
    },
    "300063001": {
        "question": "What are coal macules composed of?",
        "ground_truth": "aggregates of dust-laden macrophages and collagens are seen surrounding respiratory bronchioles",
        "generated_answer": "coalescing macrophage-filled alveoli",
        "image_name": "test/test_0063.jpg",
        "answer_type": "OPEN",
        "question_type": "what",
        "Evaluation(1/0)": "        "
    },
    "300197004": {
        "question": "What shows characteristic transverse ulcers and two strictures?",
        "ground_truth": "lumen",
        "generated_answer": "middle layer",
        "image_name": "test/test_0197.jpg",
        "answer_type": "OPEN",
        "question_type": "what",
        "Evaluation(1/0)": "        "
    },
    "300197012": {
        "question": "What shows caseating epithelioid cell granulomas in the intestinal wall?",
        "ground_truth": "microscopy of intestine",
        "generated_answer": "sectioned surface",
        "image_name": "test/test_0197.jpg",
        "answer_type": "OPEN",
        "question_type": "what",
        "Evaluation(1/0)": "        "
    },
    "300183002": {
        "question": "What left out in their place, high lighted by reticulin stain?",
        "ground_truth": "collapsed reticulin framework",
        "generated_answer": "interstitial collagenous bundles",
        "image_name": "test/test_0183.jpg",
        "answer_type": "OPEN",
        "question_type": "what",
        "Evaluation(1/0)": "        "
    },
    "300123000": {
        "question": "What shows three layers in the wall of hydatid cyst?",
        "ground_truth": "microscopy",
        "generated_answer": "sectioned cyst wall",
        "image_name": "test/test_0123.jpg",
        "answer_type": "OPEN",
        "question_type": "what",
        "Evaluation(1/0)": "        "
    },
    "300278000": {
        "question": "What are diffusely thickened due to duplication of the GBM?",
        "ground_truth": "capillary walls",
        "generated_answer": "the bowel walls",
        "image_name": "test/test_0278.jpg",
        "answer_type": "OPEN",
        "question_type": "what",
        "Evaluation(1/0)": "        "
    },
    "300023000": {
        "question": "What are hyaline arteriolosclerosis and intimal thickening of small blood vessels in the glomerular tuft?",
        "ground_truth": "vascular changes",
        "generated_answer": "hyaline arteriolosclerosis and intimal thickening of small blood vessels in the glomerular tuft",
        "image_name": "test/test_0023.jpg",
        "answer_type": "OPEN",
        "question_type": "what",
        "Evaluation(1/0)": "        "
    },
    "300059000": {
        "question": "What has reniform contour?",
        "ground_truth": "rest of the kidney",
        "generated_answer": "nodule",
        "image_name": "test/test_0059.jpg",
        "answer_type": "OPEN",
        "question_type": "what",
        "Evaluation(1/0)": "        "
    },
    "300059008": {
        "question": "What shows irregular, circumscribed, yellowish mass with areas of haemorrhages and necrosis?",
        "ground_truth": "sectioned surface",
        "generated_answer": "cut section",
        "image_name": "test/test_0059.jpg",
        "answer_type": "OPEN",
        "question_type": "what",
        "Evaluation(1/0)": "        "
    },
    "300076002": {
        "question": "How does microscopy show characteristic lining of the cyst wall?",
        "ground_truth": "by epidermis and its appendages",
        "generated_answer": "with floating amorphous nests of mucin",
        "image_name": "test/test_0076.jpg",
        "answer_type": "OPEN",
        "question_type": "how",
        "Evaluation(1/0)": "        "
    },
    "300169003": {
        "question": "What shows hydropic degeneration and loss of dermoepidermal junction?",
        "ground_truth": "basal layer",
        "generated_answer": "epidermis",
        "image_name": "test/test_0169.jpg",
        "answer_type": "OPEN",
        "question_type": "what",
        "Evaluation(1/0)": "        "
    },
    "300170002": {
        "question": "Where does the trabecular bone forming the marrow space show?",
        "ground_truth": "at the margins",
        "generated_answer": "on the right side of the diagram",
        "image_name": "test/test_0170.jpg",
        "answer_type": "OPEN",
        "question_type": "where",
        "Evaluation(1/0)": "        "
    },
    "300105000": {
        "question": "What begins as a focus of microabscess in a vascular loop in the marrow which expands to stimulate?",
        "ground_truth": "process",
        "generated_answer": "haematopoiesis in the marrow",
        "image_name": "test/test_0105.jpg",
        "answer_type": "OPEN",
        "question_type": "what",
        "Evaluation(1/0)": "        "
    },
    "300105008": {
        "question": "What does the abscess expand?",
        "ground_truth": "further causing necrosis of the cortex called sequestrum",
        "generated_answer": "into the surrounding soft tissue",
        "image_name": "test/test_0105.jpg",
        "answer_type": "OPEN",
        "question_type": "what",
        "Evaluation(1/0)": "        "
    },
    "300105016": {
        "question": "What does the extension of infection into the joint space, epiphysis and the skin produce?",
        "ground_truth": "a draining sinus",
        "generated_answer": "a more complex and difficult to treat infection",
        "image_name": "test/test_0105.jpg",
        "answer_type": "OPEN",
        "question_type": "what",
        "Evaluation(1/0)": "        "
    },
    "300106005": {
        "question": "How does sectioned surface show lobulated mass?",
        "ground_truth": "with bluish cartilaginous hue infiltrating the soft tissues",
        "generated_answer": "with dark brown",
        "image_name": "test/test_0106.jpg",
        "answer_type": "OPEN",
        "question_type": "how",
        "Evaluation(1/0)": "        "
    },
    "300092005": {
        "question": "What shows circumscribed, dark tan, haemorrhagic and necrotic tumour?",
        "ground_truth": "sectioned surface",
        "generated_answer": "sectioned surface of the tumour",
        "image_name": "test/test_0092.jpg",
        "answer_type": "OPEN",
        "question_type": "what",
        "Evaluation(1/0)": "        "
    },
    "300024000": {
        "question": "What shows admixture of spindle-shaped pleomorphic cells forming storiform pattern and histiocyte-like round to oval cells?",
        "ground_truth": "tumour",
        "generated_answer": "microscopy",
        "image_name": "test/test_0024.jpg",
        "answer_type": "OPEN",
        "question_type": "what",
        "Evaluation(1/0)": "        "
    },
    "300475008": {
        "question": "What is present ?",
        "ground_truth": "acute peritonitis",
        "generated_answer": "abdomen",
        "image_name": "test/test_0475.jpg",
        "answer_type": "OPEN",
        "question_type": "what",
        "Evaluation(1/0)": "        "
    },
    "300478001": {
        "question": "What does case of peritonitis slide illustrate?",
        "ground_truth": "pus from the peritoneal cavity",
        "generated_answer": "death from ruptured appendix",
        "image_name": "test/test_0478.jpg",
        "answer_type": "OPEN",
        "question_type": "what",
        "Evaluation(1/0)": "        "
    },
    "300478017": {
        "question": "What is present ?",
        "ground_truth": "pus in test tube",
        "generated_answer": "metastatic carcinoma",
        "image_name": "test/test_0478.jpg",
        "answer_type": "OPEN",
        "question_type": "what",
        "Evaluation(1/0)": "        "
    },
    "300480015": {
        "question": "What psoas natural color large ovoid typical sarcoma ?",
        "ground_truth": "opened muscle",
        "generated_answer": "psoas",
        "image_name": "test/test_0480.jpg",
        "answer_type": "OPEN",
        "question_type": "what",
        "Evaluation(1/0)": "        "
    },
    "300481001": {
        "question": "What does this section showing liver with tumor mass in hilar area tumor show?",
        "ground_truth": "cut surface fish flesh appearance and extensive necrosis very good for illustrating appearance of a sarcoma",
        "generated_answer": "extensive microsatellite instability",
        "image_name": "test/test_0481.jpg",
        "answer_type": "OPEN",
        "question_type": "what",
        "Evaluation(1/0)": "        "
    },
    "300479000": {
        "question": "What cut surface natural color yellow and white typical gross sarcoma?",
        "ground_truth": "nodular tumor",
        "generated_answer": "a slide",
        "image_name": "test/test_0479.jpg",
        "answer_type": "OPEN",
        "question_type": "what",
        "Evaluation(1/0)": "        "
    },
    "300479016": {
        "question": "What is present ?",
        "ground_truth": "retroperitoneal liposarcoma",
        "generated_answer": "peritoneum",
        "image_name": "test/test_0479.jpg",
        "answer_type": "OPEN",
        "question_type": "what",
        "Evaluation(1/0)": "        "
    },
    "300483003": {
        "question": "What is present?",
        "ground_truth": "acute peritonitis",
        "generated_answer": "abdomen",
        "image_name": "test/test_0483.jpg",
        "answer_type": "OPEN",
        "question_type": "what",
        "Evaluation(1/0)": "        "
    },
    "300558003": {
        "question": "What is present?",
        "ground_truth": "abdomen",
        "generated_answer": "carcinoma",
        "image_name": "test/test_0558.jpg",
        "answer_type": "OPEN",
        "question_type": "what",
        "Evaluation(1/0)": "        "
    },
    "300855001": {
        "question": "What does this image show?",
        "ground_truth": "gram negative septicemia due to scalp electrode in a neonate",
        "generated_answer": "skin",
        "image_name": "test/test_0855.jpg",
        "answer_type": "OPEN",
        "question_type": "what",
        "Evaluation(1/0)": "        "
    },
    "300847000": {
        "question": "What appear too short has six digits?",
        "ground_truth": "a barely seen vascular mass extruding from occipital region of skull arms and legs",
        "generated_answer": "his little arm",
        "image_name": "test/test_0847.jpg",
        "answer_type": "OPEN",
        "question_type": "what",
        "Evaluation(1/0)": "        "
    },
    "300845003": {
        "question": "What is present?",
        "ground_truth": "lymphangiomatosis",
        "generated_answer": "lymphangiomatosis generalized",
        "image_name": "test/test_0845.jpg",
        "answer_type": "OPEN",
        "question_type": "what",
        "Evaluation(1/0)": "        "
    },
    "300857000": {
        "question": "What does this image show?",
        "ground_truth": "view of face and chest anterior",
        "generated_answer": "newborn stillborn with brain herniation through foramen magnum",
        "image_name": "test/test_0857.jpg",
        "answer_type": "OPEN",
        "question_type": "what",
        "Evaluation(1/0)": "        "
    },
    "300984004": {
        "question": "What is present?",
        "ground_truth": "notochord",
        "generated_answer": "lymph node",
        "image_name": "test/test_0984.jpg",
        "answer_type": "OPEN",
        "question_type": "what",
        "Evaluation(1/0)": "        "
    },
    "300985003": {
        "question": "What is present ?",
        "ground_truth": "notochord",
        "generated_answer": "respiratory",
        "image_name": "test/test_0985.jpg",
        "answer_type": "OPEN",
        "question_type": "what",
        "Evaluation(1/0)": "        "
    },
    "300553000": {
        "question": "What does this image show?",
        "ground_truth": "herpes zoster",
        "generated_answer": "skin",
        "image_name": "test/test_0553.jpg",
        "answer_type": "OPEN",
        "question_type": "what",
        "Evaluation(1/0)": "        "
    },
    "300496004": {
        "question": "What is present?",
        "ground_truth": "breast",
        "generated_answer": "acrocyanosis",
        "image_name": "test/test_0496.jpg",
        "answer_type": "OPEN",
        "question_type": "what",
        "Evaluation(1/0)": "        "
    },
    "300496012": {
        "question": "What is present ?",
        "ground_truth": "nipple duplication",
        "generated_answer": "abdomen",
        "image_name": "test/test_0496.jpg",
        "answer_type": "OPEN",
        "question_type": "what",
        "Evaluation(1/0)": "        "
    },
    "300608010": {
        "question": "Where is this area in the body?",
        "ground_truth": "breast",
        "generated_answer": "skin",
        "image_name": "test/test_0608.jpg",
        "answer_type": "OPEN",
        "question_type": "where",
        "Evaluation(1/0)": "        "
    },
    "300494013": {
        "question": "What is present ?",
        "ground_truth": "cardiovascular",
        "generated_answer": "vasculature",
        "image_name": "test/test_0494.jpg",
        "answer_type": "OPEN",
        "question_type": "what",
        "Evaluation(1/0)": "        "
    },
    "300493000": {
        "question": "What does this image show?",
        "ground_truth": "proximal tubule and fenestrated capillary can be used to illustrate capillary epithelial cell relations and functions",
        "generated_answer": "intestine",
        "image_name": "test/test_0493.jpg",
        "answer_type": "OPEN",
        "question_type": "what",
        "Evaluation(1/0)": "        "
    },
    "300493008": {
        "question": "Where is this mage from?",
        "ground_truth": "capillary",
        "generated_answer": "gastrointestinal system",
        "image_name": "test/test_0493.jpg",
        "answer_type": "OPEN",
        "question_type": "where",
        "Evaluation(1/0)": "        "
    },
    "300495013": {
        "question": "What is present ?",
        "ground_truth": "cardiovascular",
        "generated_answer": "brain",
        "image_name": "test/test_0495.jpg",
        "answer_type": "OPEN",
        "question_type": "what",
        "Evaluation(1/0)": "        "
    },
    "300490005": {
        "question": "What is present?",
        "ground_truth": "myocardium",
        "generated_answer": "cardiovascular",
        "image_name": "test/test_0490.jpg",
        "answer_type": "OPEN",
        "question_type": "what",
        "Evaluation(1/0)": "        "
    },
    "300489010": {
        "question": "What is present ?",
        "ground_truth": "vasculature",
        "generated_answer": "cardiovascular",
        "image_name": "test/test_0489.jpg",
        "answer_type": "OPEN",
        "question_type": "what",
        "Evaluation(1/0)": "        "
    },
    "300488006": {
        "question": "What is present?",
        "ground_truth": "vasculature",
        "generated_answer": "hematologic",
        "image_name": "test/test_0488.jpg",
        "answer_type": "OPEN",
        "question_type": "what",
        "Evaluation(1/0)": "        "
    },
    "300488014": {
        "question": "What is present ?",
        "ground_truth": "vasculature",
        "generated_answer": "hematologic",
        "image_name": "test/test_0488.jpg",
        "answer_type": "OPEN",
        "question_type": "what",
        "Evaluation(1/0)": "        "
    },
    "300883007": {
        "question": "What is present ?",
        "ground_truth": "cardiovascular",
        "generated_answer": "gastrointestinal",
        "image_name": "test/test_0883.jpg",
        "answer_type": "OPEN",
        "question_type": "what",
        "Evaluation(1/0)": "        "
    },
    "300870007": {
        "question": "What is present ?",
        "ground_truth": "cardiovascular",
        "generated_answer": "gastrointestinal",
        "image_name": "test/test_0870.jpg",
        "answer_type": "OPEN",
        "question_type": "what",
        "Evaluation(1/0)": "        "
    },
    "300872005": {
        "question": "Where is this?",
        "ground_truth": "aorta",
        "generated_answer": "heart",
        "image_name": "test/test_0872.jpg",
        "answer_type": "OPEN",
        "question_type": "where",
        "Evaluation(1/0)": "        "
    },
    "300970006": {
        "question": "Where is this in?",
        "ground_truth": "in heart",
        "generated_answer": "in vasculature",
        "image_name": "test/test_0970.jpg",
        "answer_type": "OPEN",
        "question_type": "where",
        "Evaluation(1/0)": "        "
    },
    "300976006": {
        "question": "Where is this in?",
        "ground_truth": "in heart",
        "generated_answer": "lung",
        "image_name": "test/test_0976.jpg",
        "answer_type": "OPEN",
        "question_type": "where",
        "Evaluation(1/0)": "        "
    },
    "300973000": {
        "question": "What does this image show?",
        "ground_truth": "saphenous vein graft sclerosis",
        "generated_answer": "pancreatic fat necrosis",
        "image_name": "test/test_0973.jpg",
        "answer_type": "OPEN",
        "question_type": "what",
        "Evaluation(1/0)": "        "
    },
    "300964000": {
        "question": "What does this image show?",
        "ground_truth": "atherosclerosis",
        "generated_answer": "right coronary artery",
        "image_name": "test/test_0964.jpg",
        "answer_type": "OPEN",
        "question_type": "what",
        "Evaluation(1/0)": "        "
    },
    "300980000": {
        "question": "What does this image show?",
        "ground_truth": "thrombus in leg vein with early organization",
        "generated_answer": "thyroid",
        "image_name": "test/test_0980.jpg",
        "answer_type": "OPEN",
        "question_type": "what",
        "Evaluation(1/0)": "        "
    },
    "300974003": {
        "question": "What is present?",
        "ground_truth": "cardiovascular",
        "generated_answer": "vasculature",
        "image_name": "test/test_0974.jpg",
        "answer_type": "OPEN",
        "question_type": "what",
        "Evaluation(1/0)": "        "
    },
    "300966003": {
        "question": "What is present?",
        "ground_truth": "cardiovascular",
        "generated_answer": "gastrointestinal",
        "image_name": "test/test_0966.jpg",
        "answer_type": "OPEN",
        "question_type": "what",
        "Evaluation(1/0)": "        "
    },
    "300967003": {
        "question": "What is present?",
        "ground_truth": "cardiovascular",
        "generated_answer": "vasculature",
        "image_name": "test/test_0967.jpg",
        "answer_type": "OPEN",
        "question_type": "what",
        "Evaluation(1/0)": "        "
    },
    "300967011": {
        "question": "What is present ?",
        "ground_truth": "vasculature",
        "generated_answer": "respiratory",
        "image_name": "test/test_0967.jpg",
        "answer_type": "OPEN",
        "question_type": "what",
        "Evaluation(1/0)": "        "
    },
    "300975003": {
        "question": "What is present?",
        "ground_truth": "cardiovascular",
        "generated_answer": "vasculature",
        "image_name": "test/test_0975.jpg",
        "answer_type": "OPEN",
        "question_type": "what",
        "Evaluation(1/0)": "        "
    },
    "300975011": {
        "question": "What is present ?",
        "ground_truth": "vasculature",
        "generated_answer": "cardiovascular",
        "image_name": "test/test_0975.jpg",
        "answer_type": "OPEN",
        "question_type": "what",
        "Evaluation(1/0)": "        "
    },
    "300987007": {
        "question": "What is present?",
        "ground_truth": "cardiovascular",
        "generated_answer": "vasculature",
        "image_name": "test/test_0987.jpg",
        "answer_type": "OPEN",
        "question_type": "what",
        "Evaluation(1/0)": "        "
    },
    "300513005": {
        "question": "What is present ?",
        "ground_truth": "embryo-fetus",
        "generated_answer": "cardiovascular",
        "image_name": "test/test_0513.jpg",
        "answer_type": "OPEN",
        "question_type": "what",
        "Evaluation(1/0)": "        "
    },
    "300444000": {
        "question": "What does this image show?",
        "ground_truth": "thyroid",
        "generated_answer": "kidney",
        "image_name": "test/test_0444.jpg",
        "answer_type": "OPEN",
        "question_type": "what",
        "Evaluation(1/0)": "        "
    },
    "300457000": {
        "question": "What does this image show?",
        "ground_truth": "adrenal phaeochromocytoma",
        "generated_answer": "adrenal",
        "image_name": "test/test_0457.jpg",
        "answer_type": "OPEN",
        "question_type": "what",
        "Evaluation(1/0)": "        "
    },
    "300451000": {
        "question": "What does this image show?",
        "ground_truth": "adrenal",
        "generated_answer": "colon",
        "image_name": "test/test_0451.jpg",
        "answer_type": "OPEN",
        "question_type": "what",
        "Evaluation(1/0)": "        "
    },
    "300449000": {
        "question": "What does this image show?",
        "ground_truth": "adrenal phaeochromocytoma",
        "generated_answer": "adrenal",
        "image_name": "test/test_0449.jpg",
        "answer_type": "OPEN",
        "question_type": "what",
        "Evaluation(1/0)": "        "
    },
    "300453000": {
        "question": "What does this image show?",
        "ground_truth": "parathyroid",
        "generated_answer": "adrenal",
        "image_name": "test/test_0453.jpg",
        "answer_type": "OPEN",
        "question_type": "what",
        "Evaluation(1/0)": "        "
    },
    "300440000": {
        "question": "What does this image show?",
        "ground_truth": "thyroid",
        "generated_answer": "kidney",
        "image_name": "test/test_0440.jpg",
        "answer_type": "OPEN",
        "question_type": "what",
        "Evaluation(1/0)": "        "
    },
    "300443000": {
        "question": "What does this image show?",
        "ground_truth": "adrenal phaeochromocytoma",
        "generated_answer": "kidney",
        "image_name": "test/test_0443.jpg",
        "answer_type": "OPEN",
        "question_type": "what",
        "Evaluation(1/0)": "        "
    },
    "300455000": {
        "question": "What does this image show?",
        "ground_truth": "adrenal phaeochromocytoma",
        "generated_answer": "brain",
        "image_name": "test/test_0455.jpg",
        "answer_type": "OPEN",
        "question_type": "what",
        "Evaluation(1/0)": "        "
    },
    "300445000": {
        "question": "What does this image show?",
        "ground_truth": "parathyroid",
        "generated_answer": "lymph node",
        "image_name": "test/test_0445.jpg",
        "answer_type": "OPEN",
        "question_type": "what",
        "Evaluation(1/0)": "        "
    },
    "300447001": {
        "question": "What does this image show?",
        "ground_truth": "cortical and medullary hemorrhage not extensive but clearly evident case of pneumococcal meningitis lesion probably due to septic shock",
        "generated_answer": "excised lesion with hemorrhage easily seen",
        "image_name": "test/test_0447.jpg",
        "answer_type": "OPEN",
        "question_type": "what",
        "Evaluation(1/0)": "        "
    },
    "300454014": {
        "question": "What is present ?",
        "ground_truth": "nodule",
        "generated_answer": "endocrine",
        "image_name": "test/test_0454.jpg",
        "answer_type": "OPEN",
        "question_type": "what",
        "Evaluation(1/0)": "        "
    },
    "300452015": {
        "question": "What is present ?",
        "ground_truth": "carcinoma metastatic lung",
        "generated_answer": "endocrine",
        "image_name": "test/test_0452.jpg",
        "answer_type": "OPEN",
        "question_type": "what",
        "Evaluation(1/0)": "        "
    },
    "300441015": {
        "question": "What is present ?",
        "ground_truth": "metastatic carcinoma",
        "generated_answer": "endocrine",
        "image_name": "test/test_0441.jpg",
        "answer_type": "OPEN",
        "question_type": "what",
        "Evaluation(1/0)": "        "
    },
    "300461007": {
        "question": "What is 70yof had?",
        "ground_truth": "colon carcinoma",
        "generated_answer": "squamous cell carcinoma",
        "image_name": "test/test_0461.jpg",
        "answer_type": "OPEN",
        "question_type": "what",
        "Evaluation(1/0)": "        "
    },
    "300461023": {
        "question": "What had metastases to lungs , pleura , liver and regional nodes ?",
        "ground_truth": "carcinoma",
        "generated_answer": "squamous cell carcinoma of the head and neck",
        "image_name": "test/test_0461.jpg",
        "answer_type": "OPEN",
        "question_type": "what",
        "Evaluation(1/0)": "        "
    },
    "300437001": {
        "question": "What had ruptured causing 20 ml hemoperitoneum?",
        "ground_truth": "adrenal of premature 30 week gestation gram infant lesion",
        "generated_answer": "saccular aneurysm right ovarian artery",
        "image_name": "test/test_0437.jpg",
        "answer_type": "OPEN",
        "question_type": "what",
        "Evaluation(1/0)": "        "
    },
    "300437017": {
        "question": "What is present ?",
        "ground_truth": "hemorrhage in newborn",
        "generated_answer": "endocrine",
        "image_name": "test/test_0437.jpg",
        "answer_type": "OPEN",
        "question_type": "what",
        "Evaluation(1/0)": "        "
    },
    "300458019": {
        "question": "Where does this belong to?",
        "ground_truth": "endocrine system",
        "generated_answer": "gastrointestinal system",
        "image_name": "test/test_0458.jpg",
        "answer_type": "OPEN",
        "question_type": "where",
        "Evaluation(1/0)": "        "
    },
    "300563000": {
        "question": "What does this image show?",
        "ground_truth": "adrenal",
        "generated_answer": "appendix",
        "image_name": "test/test_0563.jpg",
        "answer_type": "OPEN",
        "question_type": "what",
        "Evaluation(1/0)": "        "
    },
    "300563008": {
        "question": "What is present ?",
        "ground_truth": "endocrine",
        "generated_answer": "cardiovascular",
        "image_name": "test/test_0563.jpg",
        "answer_type": "OPEN",
        "question_type": "what",
        "Evaluation(1/0)": "        "
    },
    "300565007": {
        "question": "What is present ?",
        "ground_truth": "endocrine",
        "generated_answer": "hematologic",
        "image_name": "test/test_0565.jpg",
        "answer_type": "OPEN",
        "question_type": "what",
        "Evaluation(1/0)": "        "
    },
    "300575007": {
        "question": "What is present?",
        "ground_truth": "endocrine",
        "generated_answer": "vasculature",
        "image_name": "test/test_0575.jpg",
        "answer_type": "OPEN",
        "question_type": "what",
        "Evaluation(1/0)": "        "
    },
    "300575015": {
        "question": "What has healing lesion in medium size artery just outside adrenal capsule section ?",
        "ground_truth": "folds",
        "generated_answer": "medium artery",
        "image_name": "test/test_0575.jpg",
        "answer_type": "OPEN",
        "question_type": "what",
        "Evaluation(1/0)": "        "
    },
    "300574012": {
        "question": "What is present?",
        "ground_truth": "hemochromatosis",
        "generated_answer": "endocrine",
        "image_name": "test/test_0574.jpg",
        "answer_type": "OPEN",
        "question_type": "what",
        "Evaluation(1/0)": "        "
    },
    "300571000": {
        "question": "What does this image show?",
        "ground_truth": "typical lesion in small artery just outside capsule",
        "generated_answer": "excellent example",
        "image_name": "test/test_0571.jpg",
        "answer_type": "OPEN",
        "question_type": "what",
        "Evaluation(1/0)": "        "
    },
    "300578016": {
        "question": "What is present ?",
        "ground_truth": "mucoepidermoid carcinoma",
        "generated_answer": "gastrointestinal",
        "image_name": "test/test_0578.jpg",
        "answer_type": "OPEN",
        "question_type": "what",
        "Evaluation(1/0)": "        "
    },
    "300582010": {
        "question": "What is present ?",
        "ground_truth": "endocrine",
        "generated_answer": "pancreas",
        "image_name": "test/test_0582.jpg",
        "answer_type": "OPEN",
        "question_type": "what",
        "Evaluation(1/0)": "        "
    },
    "300568006": {
        "question": "What is present?",
        "ground_truth": "adrenal",
        "generated_answer": "endocrine",
        "image_name": "test/test_0568.jpg",
        "answer_type": "OPEN",
        "question_type": "what",
        "Evaluation(1/0)": "        "
    },
    "300568014": {
        "question": "What is present ?",
        "ground_truth": "adrenal",
        "generated_answer": "endocrine",
        "image_name": "test/test_0568.jpg",
        "answer_type": "OPEN",
        "question_type": "what",
        "Evaluation(1/0)": "        "
    },
    "300620000": {
        "question": "What does this image show?",
        "ground_truth": "necrosis of distal finger in a patient with panniculitis and fascitis",
        "generated_answer": "hand",
        "image_name": "test/test_0620.jpg",
        "answer_type": "OPEN",
        "question_type": "what",
        "Evaluation(1/0)": "        "
    },
    "300613001": {
        "question": "What does this image show?",
        "ground_truth": "this",
        "generated_answer": "head and neck",
        "image_name": "test/test_0613.jpg",
        "answer_type": "OPEN",
        "question_type": "what",
        "Evaluation(1/0)": "        "
    },
    "300630000": {
        "question": "Why does this image show gangrene both hands?",
        "ground_truth": "due to embolism case of av canal with downs syndrome",
        "generated_answer": "due to filibatal acrocyanosis",
        "image_name": "test/test_0630.jpg",
        "answer_type": "OPEN",
        "question_type": "why",
        "Evaluation(1/0)": "        "
    },
    "300629000": {
        "question": "What does this image show?",
        "ground_truth": "simian crease",
        "generated_answer": "close-up view of both shoulders",
        "image_name": "test/test_0629.jpg",
        "answer_type": "OPEN",
        "question_type": "what",
        "Evaluation(1/0)": "        "
    },
    "300628000": {
        "question": "What does this image show?",
        "ground_truth": "very good example of focal necrotizing lesions in distal portion of digit associated with bacterial endocarditis",
        "generated_answer": "lesions well shown on index finger staphylococcus",
        "image_name": "test/test_0628.jpg",
        "answer_type": "OPEN",
        "question_type": "what",
        "Evaluation(1/0)": "        "
    },
    "300628016": {
        "question": "What is present ?",
        "ground_truth": "gangrene",
        "generated_answer": "hand",
        "image_name": "test/test_0628.jpg",
        "answer_type": "OPEN",
        "question_type": "what",
        "Evaluation(1/0)": "        "
    },
    "300990006": {
        "question": "What is present?",
        "ground_truth": "optic nerve",
        "generated_answer": "lymph node",
        "image_name": "test/test_0990.jpg",
        "answer_type": "OPEN",
        "question_type": "what",
        "Evaluation(1/0)": "        "
    },
    "300605006": {
        "question": "What is present?",
        "ground_truth": "fallopian tube",
        "generated_answer": "endocrine",
        "image_name": "test/test_0605.jpg",
        "answer_type": "OPEN",
        "question_type": "what",
        "Evaluation(1/0)": "        "
    },
    "300600010": {
        "question": "What is present?",
        "ground_truth": "fibroma",
        "generated_answer": "endocrine",
        "image_name": "test/test_0600.jpg",
        "answer_type": "OPEN",
        "question_type": "what",
        "Evaluation(1/0)": "        "
    },
    "300595009": {
        "question": "What is present?",
        "ground_truth": "benign cystic teratoma",
        "generated_answer": "respiratory",
        "image_name": "test/test_0595.jpg",
        "answer_type": "OPEN",
        "question_type": "what",
        "Evaluation(1/0)": "        "
    },
    "300596009": {
        "question": "What is present?",
        "ground_truth": "benign cystic teratoma",
        "generated_answer": "metastatic carcinoma",
        "image_name": "test/test_0596.jpg",
        "answer_type": "OPEN",
        "question_type": "what",
        "Evaluation(1/0)": "        "
    },
    "300587000": {
        "question": "What does this image show?",
        "ground_truth": "fixed tissue saggital section of organ with bosselated myoma",
        "generated_answer": "fixed tissue but not bad colors and surface blood not in situ but in transverse section",
        "image_name": "test/test_0587.jpg",
        "answer_type": "OPEN",
        "question_type": "what",
        "Evaluation(1/0)": "        "
    },
    "300603000": {
        "question": "When does this image show 18 hours?",
        "ground_truth": "after cesarean section",
        "generated_answer": "after menstruation",
        "image_name": "test/test_0603.jpg",
        "answer_type": "OPEN",
        "question_type": "when",
        "Evaluation(1/0)": "        "
    },
    "300598011": {
        "question": "What is present ?",
        "ground_truth": "cervical leiomyoma",
        "generated_answer": "female reproductive",
        "image_name": "test/test_0598.jpg",
        "answer_type": "OPEN",
        "question_type": "what",
        "Evaluation(1/0)": "        "
    },
    "300588000": {
        "question": "What does this image show?",
        "ground_truth": "opened uterus with adnexa and hemorrhagic mass in ovary",
        "generated_answer": "massively enlarged nodular thyroid with parathyroid hyperplasia and osteoclastic activity in long bones",
        "image_name": "test/test_0588.jpg",
        "answer_type": "OPEN",
        "question_type": "what",
        "Evaluation(1/0)": "        "
    },
    "300599012": {
        "question": "Where does this belong to?",
        "ground_truth": "female reproductive system",
        "generated_answer": "gastrointestinal system",
        "image_name": "test/test_0599.jpg",
        "answer_type": "OPEN",
        "question_type": "where",
        "Evaluation(1/0)": "        "
    },
    "300593010": {
        "question": "What is in picture and thus illustrates the very large size of the ovarian tumor ?",
        "ground_truth": "the excellent uterus",
        "generated_answer": "ovarian tumor",
        "image_name": "test/test_0593.jpg",
        "answer_type": "OPEN",
        "question_type": "what",
        "Evaluation(1/0)": "        "
    },
    "300594009": {
        "question": "What is present ?",
        "ground_truth": "female reproductive",
        "generated_answer": "testicle",
        "image_name": "test/test_0594.jpg",
        "answer_type": "OPEN",
        "question_type": "what",
        "Evaluation(1/0)": "        "
    },
    "300465005": {
        "question": "Where is this from?",
        "ground_truth": "female reproductive system",
        "generated_answer": "pancreas",
        "image_name": "test/test_0465.jpg",
        "answer_type": "OPEN",
        "question_type": "where",
        "Evaluation(1/0)": "        "
    },
    "300464014": {
        "question": "What is present ?",
        "ground_truth": "sickle cell disease",
        "generated_answer": "gastrointestinal",
        "image_name": "test/test_0464.jpg",
        "answer_type": "OPEN",
        "question_type": "what",
        "Evaluation(1/0)": "        "
    },
    "300471015": {
        "question": "What is present ?",
        "ground_truth": "mixed mesodermal tumor",
        "generated_answer": "lymph node",
        "image_name": "test/test_0471.jpg",
        "answer_type": "OPEN",
        "question_type": "what",
        "Evaluation(1/0)": "        "
    },
    "300469015": {
        "question": "What is present ?",
        "ground_truth": "fetus developing very early",
        "generated_answer": "gastrointestinal",
        "image_name": "test/test_0469.jpg",
        "answer_type": "OPEN",
        "question_type": "what",
        "Evaluation(1/0)": "        "
    },
    "300470007": {
        "question": "What is present?",
        "ground_truth": "uterus",
        "generated_answer": "lymph node",
        "image_name": "test/test_0470.jpg",
        "answer_type": "OPEN",
        "question_type": "what",
        "Evaluation(1/0)": "        "
    },
    "300470015": {
        "question": "What is present ?",
        "ground_truth": "uterus",
        "generated_answer": "lymph node",
        "image_name": "test/test_0470.jpg",
        "answer_type": "OPEN",
        "question_type": "what",
        "Evaluation(1/0)": "        "
    },
    "300463006": {
        "question": "What is present?",
        "ground_truth": "ovary",
        "generated_answer": "hematologic",
        "image_name": "test/test_0463.jpg",
        "answer_type": "OPEN",
        "question_type": "what",
        "Evaluation(1/0)": "        "
    },
    "300463014": {
        "question": "What is present ?",
        "ground_truth": "ovary",
        "generated_answer": "brain",
        "image_name": "test/test_0463.jpg",
        "answer_type": "OPEN",
        "question_type": "what",
        "Evaluation(1/0)": "        "
    },
    "300749009": {
        "question": "What is present?",
        "ground_truth": "small intestine",
        "generated_answer": "endocrine",
        "image_name": "test/test_0749.jpg",
        "answer_type": "OPEN",
        "question_type": "what",
        "Evaluation(1/0)": "        "
    },
    "300749017": {
        "question": "What is present ?",
        "ground_truth": "gastrointestinal",
        "generated_answer": "endocrine",
        "image_name": "test/test_0749.jpg",
        "answer_type": "OPEN",
        "question_type": "what",
        "Evaluation(1/0)": "        "
    },
    "300730013": {
        "question": "What is present ?",
        "ground_truth": "gastrointestinal",
        "generated_answer": "thymus",
        "image_name": "test/test_0730.jpg",
        "answer_type": "OPEN",
        "question_type": "what",
        "Evaluation(1/0)": "        "
    },
    "300740012": {
        "question": "What is present ?",
        "ground_truth": "gastrointestinal",
        "generated_answer": "female reproductive",
        "image_name": "test/test_0740.jpg",
        "answer_type": "OPEN",
        "question_type": "what",
        "Evaluation(1/0)": "        "
    },
    "300744006": {
        "question": "What is present?",
        "ground_truth": "colon",
        "generated_answer": "endocrine",
        "image_name": "test/test_0744.jpg",
        "answer_type": "OPEN",
        "question_type": "what",
        "Evaluation(1/0)": "        "
    },
    "300743000": {
        "question": "What does this image show?",
        "ground_truth": "trophozoites in tissue",
        "generated_answer": "lung",
        "image_name": "test/test_0743.jpg",
        "answer_type": "OPEN",
        "question_type": "what",
        "Evaluation(1/0)": "        "
    },
    "300748019": {
        "question": "What is present ?",
        "ground_truth": "whipples disease",
        "generated_answer": "endocrine",
        "image_name": "test/test_0748.jpg",
        "answer_type": "OPEN",
        "question_type": "what",
        "Evaluation(1/0)": "        "
    },
    "300381012": {
        "question": "What is present ?",
        "ground_truth": "ear lobe horizontal crease",
        "generated_answer": "face",
        "image_name": "test/test_0381.jpg",
        "answer_type": "OPEN",
        "question_type": "what",
        "Evaluation(1/0)": "        "
    },
    "300379000": {
        "question": "What is present?",
        "ground_truth": "malformed base",
        "generated_answer": "basilar skull fracture",
        "image_name": "test/test_0379.jpg",
        "answer_type": "OPEN",
        "question_type": "what",
        "Evaluation(1/0)": "        "
    },
    "300382004": {
        "question": "What is present?",
        "ground_truth": "basilar skull fracture",
        "generated_answer": "bone",
        "image_name": "test/test_0382.jpg",
        "answer_type": "OPEN",
        "question_type": "what",
        "Evaluation(1/0)": "        "
    },
    "300391000": {
        "question": "How many foot does this image show view of petrous portion temporal bone rather close-up 22yo man fall?",
        "ground_truth": "37",
        "generated_answer": "1",
        "image_name": "test/test_0391.jpg",
        "answer_type": "OPEN",
        "question_type": "how",
        "Evaluation(1/0)": "        "
    },
    "300390009": {
        "question": "What is present ?",
        "ground_truth": "bone, skull",
        "generated_answer": "lymph node",
        "image_name": "test/test_0390.jpg",
        "answer_type": "OPEN",
        "question_type": "what",
        "Evaluation(1/0)": "        "
    },
    "300388001": {
        "question": "What does this look?",
        "ground_truth": "more like a gunshot wound",
        "generated_answer": "like basilar skull fracture with massive brain hemorrhage",
        "image_name": "test/test_0388.jpg",
        "answer_type": "OPEN",
        "question_type": "what",
        "Evaluation(1/0)": "        "
    },
    "300384011": {
        "question": "What do lateral view of infants head?",
        "ground_truth": "showing mandibular lesion",
        "generated_answer": "view of infants head",
        "image_name": "test/test_0384.jpg",
        "answer_type": "OPEN",
        "question_type": "what",
        "Evaluation(1/0)": "        "
    },
    "300378005": {
        "question": "What is present ?",
        "ground_truth": "basilar skull fracture",
        "generated_answer": "bone, calvarium",
        "image_name": "test/test_0378.jpg",
        "answer_type": "OPEN",
        "question_type": "what",
        "Evaluation(1/0)": "        "
    },
    "300386010": {
        "question": "What is very good example associated?",
        "ground_truth": "with tuberous sclerosis",
        "generated_answer": "with this syndrome",
        "image_name": "test/test_0386.jpg",
        "answer_type": "OPEN",
        "question_type": "what",
        "Evaluation(1/0)": "        "
    },
    "300691004": {
        "question": "What is present?",
        "ground_truth": "hematologic",
        "generated_answer": "gastrointestinal",
        "image_name": "test/test_0691.jpg",
        "answer_type": "OPEN",
        "question_type": "what",
        "Evaluation(1/0)": "        "
    },
    "300674003": {
        "question": "What is present?",
        "ground_truth": "hematologic",
        "generated_answer": "respiratory",
        "image_name": "test/test_0674.jpg",
        "answer_type": "OPEN",
        "question_type": "what",
        "Evaluation(1/0)": "        "
    },
    "300681014": {
        "question": "What is present ?",
        "ground_truth": "hematologic",
        "generated_answer": "spleen",
        "image_name": "test/test_0681.jpg",
        "answer_type": "OPEN",
        "question_type": "what",
        "Evaluation(1/0)": "        "
    },
    "300682013": {
        "question": "What is present?",
        "ground_truth": "thymoma",
        "generated_answer": "larynx",
        "image_name": "test/test_0682.jpg",
        "answer_type": "OPEN",
        "question_type": "what",
        "Evaluation(1/0)": "        "
    },
    "300682021": {
        "question": "What is present ?",
        "ground_truth": "thymoma",
        "generated_answer": "endocrine",
        "image_name": "test/test_0682.jpg",
        "answer_type": "OPEN",
        "question_type": "what",
        "Evaluation(1/0)": "        "
    },
    "300688000": {
        "question": "What does this image show?",
        "ground_truth": "sectioned vertebrae with no red marrow case of chronic myelogenous leukemia in blast crisis",
        "generated_answer": "sectioned bone with gout lesion",
        "image_name": "test/test_0688.jpg",
        "answer_type": "OPEN",
        "question_type": "what",
        "Evaluation(1/0)": "        "
    },
    "300676000": {
        "question": "When does this image show external view of lacerations of capsule apparently done?",
        "ground_truth": "during surgical procedure",
        "generated_answer": "with knife",
        "image_name": "test/test_0676.jpg",
        "answer_type": "OPEN",
        "question_type": "when",
        "Evaluation(1/0)": "        "
    },
    "300678005": {
        "question": "What is present?",
        "ground_truth": "hematologic",
        "generated_answer": "abdomen",
        "image_name": "test/test_0678.jpg",
        "answer_type": "OPEN",
        "question_type": "what",
        "Evaluation(1/0)": "        "
    },
    "300678013": {
        "question": "Where is marrow in?",
        "ground_truth": "bone",
        "generated_answer": "in sella turcica",
        "image_name": "test/test_0678.jpg",
        "answer_type": "OPEN",
        "question_type": "where",
        "Evaluation(1/0)": "        "
    },
    "300687000": {
        "question": "What does this image show?",
        "ground_truth": "tail of pancreas with spleens",
        "generated_answer": "close-up of large lesion",
        "image_name": "test/test_0687.jpg",
        "answer_type": "OPEN",
        "question_type": "what",
        "Evaluation(1/0)": "        "
    },
    "300685003": {
        "question": "What is present?",
        "ground_truth": "spleen",
        "generated_answer": "hematologic",
        "image_name": "test/test_0685.jpg",
        "answer_type": "OPEN",
        "question_type": "what",
        "Evaluation(1/0)": "        "
    },
    "300685011": {
        "question": "What is present ?",
        "ground_truth": "spleen",
        "generated_answer": "hematologic",
        "image_name": "test/test_0685.jpg",
        "answer_type": "OPEN",
        "question_type": "what",
        "Evaluation(1/0)": "        "
    },
    "300758000": {
        "question": "Why does this image show spleen, chronic congestion?",
        "ground_truth": "due to portal hypertension from cirrhosis hcv",
        "generated_answer": "due to polycythemia vera",
        "image_name": "test/test_0758.jpg",
        "answer_type": "OPEN",
        "question_type": "why",
        "Evaluation(1/0)": "        "
    },
    "300759012": {
        "question": "What is present ?",
        "ground_truth": "hematologic",
        "generated_answer": "endocrine",
        "image_name": "test/test_0759.jpg",
        "answer_type": "OPEN",
        "question_type": "what",
        "Evaluation(1/0)": "        "
    },
    "300766014": {
        "question": "What is present ?",
        "ground_truth": "candida in peripheral blood",
        "generated_answer": "blood",
        "image_name": "test/test_0766.jpg",
        "answer_type": "OPEN",
        "question_type": "what",
        "Evaluation(1/0)": "        "
    },
    "300765003": {
        "question": "What does this image show?",
        "ground_truth": "iron stain excellent example source unknown",
        "generated_answer": "wrights stain",
        "image_name": "test/test_0765.jpg",
        "answer_type": "OPEN",
        "question_type": "what",
        "Evaluation(1/0)": "        "
    },
    "300752000": {
        "question": "What are easily evident?",
        "ground_truth": "organisms",
        "generated_answer": "a few atypical lymphocytes",
        "image_name": "test/test_0752.jpg",
        "answer_type": "OPEN",
        "question_type": "what",
        "Evaluation(1/0)": "        "
    },
    "300753004": {
        "question": "What does this image show?",
        "ground_truth": "med wrights stain many pleomorphic blast cells readily seen",
        "generated_answer": "wrights single cell easily identifies source",
        "image_name": "test/test_0753.jpg",
        "answer_type": "OPEN",
        "question_type": "what",
        "Evaluation(1/0)": "        "
    },
    "300753020": {
        "question": "What is present ?",
        "ground_truth": "acute myelogenous leukemia",
        "generated_answer": "hematologic",
        "image_name": "test/test_0753.jpg",
        "answer_type": "OPEN",
        "question_type": "what",
        "Evaluation(1/0)": "        "
    },
    "300762013": {
        "question": "What is present ?",
        "ground_truth": "bone marrow",
        "generated_answer": "hematologic",
        "image_name": "test/test_0762.jpg",
        "answer_type": "OPEN",
        "question_type": "what",
        "Evaluation(1/0)": "        "
    },
    "300767006": {
        "question": "What died of viral pneumonia likely to have been influenzae ?",
        "ground_truth": "well seen atypical cells surrounding splenic arteriole man",
        "generated_answer": "likely to have been influenzae cardiomyopathy",
        "image_name": "test/test_0767.jpg",
        "answer_type": "OPEN",
        "question_type": "what",
        "Evaluation(1/0)": "        "
    },
    "300673016": {
        "question": "What is present ?",
        "ground_truth": "hematologic",
        "generated_answer": "thymus",
        "image_name": "test/test_0673.jpg",
        "answer_type": "OPEN",
        "question_type": "what",
        "Evaluation(1/0)": "        "
    },
    "300945006": {
        "question": "What is present ?",
        "ground_truth": "hepatobiliary",
        "generated_answer": "respiratory",
        "image_name": "test/test_0945.jpg",
        "answer_type": "OPEN",
        "question_type": "what",
        "Evaluation(1/0)": "        "
    },
    "300932000": {
        "question": "What does this image show?",
        "ground_truth": "cholangiocarcinoma",
        "generated_answer": "liver",
        "image_name": "test/test_0932.jpg",
        "answer_type": "OPEN",
        "question_type": "what",
        "Evaluation(1/0)": "        "
    },
    "300936009": {
        "question": "What is present ?",
        "ground_truth": "hepatobiliary",
        "generated_answer": "cardiovascular",
        "image_name": "test/test_0936.jpg",
        "answer_type": "OPEN",
        "question_type": "what",
        "Evaluation(1/0)": "        "
    },
    "300937006": {
        "question": "What is present ?",
        "ground_truth": "hepatobiliary",
        "generated_answer": "nervous",
        "image_name": "test/test_0937.jpg",
        "answer_type": "OPEN",
        "question_type": "what",
        "Evaluation(1/0)": "        "
    },
    "300947000": {
        "question": "What does this image show?",
        "ground_truth": "frontal cut surface massive lacerations",
        "generated_answer": "section of liver through lesion with apparent liquefaction of tissue",
        "image_name": "test/test_0947.jpg",
        "answer_type": "OPEN",
        "question_type": "what",
        "Evaluation(1/0)": "        "
    },
    "300939000": {
        "question": "What does this image show?",
        "ground_truth": "case of polycystic disease lesions seen from external",
        "generated_answer": "nodes opened up to show mesothelioma",
        "image_name": "test/test_0939.jpg",
        "answer_type": "OPEN",
        "question_type": "what",
        "Evaluation(1/0)": "        "
    },
    "300939008": {
        "question": "What is present ?",
        "ground_truth": "liver",
        "generated_answer": "hematologic",
        "image_name": "test/test_0939.jpg",
        "answer_type": "OPEN",
        "question_type": "what",
        "Evaluation(1/0)": "        "
    },
    "300820000": {
        "question": "What does this image show?",
        "ground_truth": "hepatitis c virus",
        "generated_answer": "primary biliary cirrhosis",
        "image_name": "test/test_0820.jpg",
        "answer_type": "OPEN",
        "question_type": "what",
        "Evaluation(1/0)": "        "
    },
    "300821010": {
        "question": "What is present ?",
        "ground_truth": "liver",
        "generated_answer": "hepatobiliary",
        "image_name": "test/test_0821.jpg",
        "answer_type": "OPEN",
        "question_type": "what",
        "Evaluation(1/0)": "        "
    },
    "300823003": {
        "question": "What is present?",
        "ground_truth": "hepatobiliary",
        "generated_answer": "liver",
        "image_name": "test/test_0823.jpg",
        "answer_type": "OPEN",
        "question_type": "what",
        "Evaluation(1/0)": "        "
    },
    "300817000": {
        "question": "What does this image show?",
        "ground_truth": "autoimmune hepatitis",
        "generated_answer": "primary sclerosing cholangitis",
        "image_name": "test/test_0817.jpg",
        "answer_type": "OPEN",
        "question_type": "what",
        "Evaluation(1/0)": "        "
    },
    "300822003": {
        "question": "What is present?",
        "ground_truth": "hepatobiliary",
        "generated_answer": "liver",
        "image_name": "test/test_0822.jpg",
        "answer_type": "OPEN",
        "question_type": "what",
        "Evaluation(1/0)": "        "
    },
    "300516000": {
        "question": "What does this image show?",
        "ground_truth": "hepatitis b virus",
        "generated_answer": "kidney",
        "image_name": "test/test_0516.jpg",
        "answer_type": "OPEN",
        "question_type": "what",
        "Evaluation(1/0)": "        "
    },
    "300517006": {
        "question": "What is present?",
        "ground_truth": "liver",
        "generated_answer": "nervous",
        "image_name": "test/test_0517.jpg",
        "answer_type": "OPEN",
        "question_type": "what",
        "Evaluation(1/0)": "        "
    },
    "300661001": {
        "question": "What is present?",
        "ground_truth": "lymph node",
        "generated_answer": "endocrine",
        "image_name": "test/test_0661.jpg",
        "answer_type": "OPEN",
        "question_type": "what",
        "Evaluation(1/0)": "        "
    },
    "300662004": {
        "question": "What does this image show?",
        "ground_truth": "close-up enlarge white node with focal necrosis quite good",
        "generated_answer": "fixed tissue but not bad color so probably ovarian",
        "image_name": "test/test_0662.jpg",
        "answer_type": "OPEN",
        "question_type": "what",
        "Evaluation(1/0)": "        "
    },
    "300669010": {
        "question": "What is present?",
        "ground_truth": "anthracotic pigment",
        "generated_answer": "lymph node",
        "image_name": "test/test_0669.jpg",
        "answer_type": "OPEN",
        "question_type": "what",
        "Evaluation(1/0)": "        "
    },
    "300666000": {
        "question": "What does this image show?",
        "ground_truth": "enlarged periaortic nodes with homogeneous tan tumor primary malignant carcinoid in jejunum",
        "generated_answer": "aorta",
        "image_name": "test/test_0666.jpg",
        "answer_type": "OPEN",
        "question_type": "what",
        "Evaluation(1/0)": "        "
    },
    "300668004": {
        "question": "What is present?",
        "ground_truth": "hodgkins disease",
        "generated_answer": "larynx",
        "image_name": "test/test_0668.jpg",
        "answer_type": "OPEN",
        "question_type": "what",
        "Evaluation(1/0)": "        "
    },
    "300527000": {
        "question": "What does this image show?",
        "ground_truth": "lymph nodes",
        "generated_answer": "brain",
        "image_name": "test/test_0527.jpg",
        "answer_type": "OPEN",
        "question_type": "what",
        "Evaluation(1/0)": "        "
    },
    "300525000": {
        "question": "What does this image show?",
        "ground_truth": "typical area of caseous necrosis with nearby early granuloma quite good source unknown",
        "generated_answer": "lymph node",
        "image_name": "test/test_0525.jpg",
        "answer_type": "OPEN",
        "question_type": "what",
        "Evaluation(1/0)": "        "
    },
    "300528000": {
        "question": "What does this image show?",
        "ground_truth": "stomach primary",
        "generated_answer": "squamous epithelial component",
        "image_name": "test/test_0528.jpg",
        "answer_type": "OPEN",
        "question_type": "what",
        "Evaluation(1/0)": "        "
    },
    "300522000": {
        "question": "What does this image show?",
        "ground_truth": "lymph node",
        "generated_answer": "hashimoto 's thyroiditis",
        "image_name": "test/test_0522.jpg",
        "answer_type": "OPEN",
        "question_type": "what",
        "Evaluation(1/0)": "        "
    },
    "300807000": {
        "question": "What does this image show?",
        "ground_truth": "testes",
        "generated_answer": "aorta",
        "image_name": "test/test_0807.jpg",
        "answer_type": "OPEN",
        "question_type": "what",
        "Evaluation(1/0)": "        "
    },
    "300809004": {
        "question": "What is present?",
        "ground_truth": "benign hyperplasia",
        "generated_answer": "prostate",
        "image_name": "test/test_0809.jpg",
        "answer_type": "OPEN",
        "question_type": "what",
        "Evaluation(1/0)": "        "
    },
    "300950003": {
        "question": "What does this image show?",
        "ground_truth": "gms illustrates organisms granulomatous prostatitis case of aids",
        "generated_answer": "lung",
        "image_name": "test/test_0950.jpg",
        "answer_type": "OPEN",
        "question_type": "what",
        "Evaluation(1/0)": "        "
    },
    "300953002": {
        "question": "What is present?",
        "ground_truth": "prostate",
        "generated_answer": "adenocarcinoma",
        "image_name": "test/test_0953.jpg",
        "answer_type": "OPEN",
        "question_type": "what",
        "Evaluation(1/0)": "        "
    },
    "300956002": {
        "question": "What is present?",
        "ground_truth": "penis",
        "generated_answer": "lymph node",
        "image_name": "test/test_0956.jpg",
        "answer_type": "OPEN",
        "question_type": "what",
        "Evaluation(1/0)": "        "
    },
    "300915004": {
        "question": "What is off?",
        "ground_truth": "color",
        "generated_answer": "normal vertebral column very large lesion",
        "image_name": "test/test_0915.jpg",
        "answer_type": "OPEN",
        "question_type": "what",
        "Evaluation(1/0)": "        "
    },
    "300917006": {
        "question": "What is present?",
        "ground_truth": "joints",
        "generated_answer": "hematologic",
        "image_name": "test/test_0917.jpg",
        "answer_type": "OPEN",
        "question_type": "what",
        "Evaluation(1/0)": "        "
    },
    "300923003": {
        "question": "What is present?",
        "ground_truth": "joints",
        "generated_answer": "gastrointestinal",
        "image_name": "test/test_0923.jpg",
        "answer_type": "OPEN",
        "question_type": "what",
        "Evaluation(1/0)": "        "
    },
    "300335003": {
        "question": "What is present?",
        "ground_truth": "musculoskeletal",
        "generated_answer": "hematologic",
        "image_name": "test/test_0335.jpg",
        "answer_type": "OPEN",
        "question_type": "what",
        "Evaluation(1/0)": "        "
    },
    "300355001": {
        "question": "What does this image show?",
        "ground_truth": "skeletal muscle",
        "generated_answer": "lymph node",
        "image_name": "test/test_0355.jpg",
        "answer_type": "OPEN",
        "question_type": "what",
        "Evaluation(1/0)": "        "
    },
    "300339003": {
        "question": "What is present?",
        "ground_truth": "joints",
        "generated_answer": "gastrointestinal",
        "image_name": "test/test_0339.jpg",
        "answer_type": "OPEN",
        "question_type": "what",
        "Evaluation(1/0)": "        "
    },
    "300350003": {
        "question": "What is present?",
        "ground_truth": "muscle",
        "generated_answer": "musculoskeletal",
        "image_name": "test/test_0350.jpg",
        "answer_type": "OPEN",
        "question_type": "what",
        "Evaluation(1/0)": "        "
    },
    "300340000": {
        "question": "What does this image show?",
        "ground_truth": "distal femur lesion",
        "generated_answer": "diffuse infiltrate",
        "image_name": "test/test_0340.jpg",
        "answer_type": "OPEN",
        "question_type": "what",
        "Evaluation(1/0)": "        "
    },
    "300346004": {
        "question": "What is present?",
        "ground_truth": "soft tissue",
        "generated_answer": "muscle",
        "image_name": "test/test_0346.jpg",
        "answer_type": "OPEN",
        "question_type": "what",
        "Evaluation(1/0)": "        "
    },
    "300343001": {
        "question": "How does this image show med good carcinoma?",
        "ground_truth": "with some bone resorption",
        "generated_answer": "with desmoplasia and osteoclastic activity at a fracture site",
        "image_name": "test/test_0343.jpg",
        "answer_type": "OPEN",
        "question_type": "how",
        "Evaluation(1/0)": "        "
    },
    "300771002": {
        "question": "When does this image show x-ray of pelvis?",
        "ground_truth": "during life showing osteonecrosis in right femoral head slides 7182 and 7183 are gross and postmortx-rays lesion",
        "generated_answer": "after birth",
        "image_name": "test/test_0771.jpg",
        "answer_type": "OPEN",
        "question_type": "when",
        "Evaluation(1/0)": "        "
    },
    "300773003": {
        "question": "What is present?",
        "ground_truth": "nervous",
        "generated_answer": "bone",
        "image_name": "test/test_0773.jpg",
        "answer_type": "OPEN",
        "question_type": "what",
        "Evaluation(1/0)": "        "
    },
    "300397003": {
        "question": "What stain?",
        "ground_truth": "mucicarmine",
        "generated_answer": "brain",
        "image_name": "test/test_0397.jpg",
        "answer_type": "OPEN",
        "question_type": "what",
        "Evaluation(1/0)": "        "
    },
    "300405006": {
        "question": "Where is this?",
        "ground_truth": "nervous",
        "generated_answer": "lung",
        "image_name": "test/test_0405.jpg",
        "answer_type": "OPEN",
        "question_type": "where",
        "Evaluation(1/0)": "        "
    },
    "300409009": {
        "question": "What is present?",
        "ground_truth": "meningitis purulent",
        "generated_answer": "respiratory",
        "image_name": "test/test_0409.jpg",
        "answer_type": "OPEN",
        "question_type": "what",
        "Evaluation(1/0)": "        "
    },
    "300406003": {
        "question": "What is present?",
        "ground_truth": "neurofibrillary change",
        "generated_answer": "nervous",
        "image_name": "test/test_0406.jpg",
        "answer_type": "OPEN",
        "question_type": "what",
        "Evaluation(1/0)": "        "
    },
    "300434001": {
        "question": "What does this image show?",
        "ground_truth": "large fungating lesion very good photo",
        "generated_answer": "larynx",
        "image_name": "test/test_0434.jpg",
        "answer_type": "OPEN",
        "question_type": "what",
        "Evaluation(1/0)": "        "
    },
    "300432002": {
        "question": "What is present?",
        "ground_truth": "oral",
        "generated_answer": "larynx",
        "image_name": "test/test_0432.jpg",
        "answer_type": "OPEN",
        "question_type": "what",
        "Evaluation(1/0)": "        "
    },
    "300320001": {
        "question": "What does this image show?",
        "ground_truth": "chronic sialadenitis",
        "generated_answer": "mucoepidermoid carcinoma",
        "image_name": "test/test_0320.jpg",
        "answer_type": "OPEN",
        "question_type": "what",
        "Evaluation(1/0)": "        "
    },
    "300321001": {
        "question": "What does this image show?",
        "ground_truth": "compound nevus",
        "generated_answer": "chronic hyperplasitic pulpitis",
        "image_name": "test/test_0321.jpg",
        "answer_type": "OPEN",
        "question_type": "what",
        "Evaluation(1/0)": "        "
    },
    "300713001": {
        "question": "What does this image show?",
        "ground_truth": "sjogrens syndrome",
        "generated_answer": "lymphangioma",
        "image_name": "test/test_0713.jpg",
        "answer_type": "OPEN",
        "question_type": "what",
        "Evaluation(1/0)": "        "
    },
    "300722001": {
        "question": "What does this image show?",
        "ground_truth": "white sponge nevus",
        "generated_answer": "leukoplakia",
        "image_name": "test/test_0722.jpg",
        "answer_type": "OPEN",
        "question_type": "what",
        "Evaluation(1/0)": "        "
    },
    "300804001": {
        "question": "How does this image show acute pancreatitis?",
        "ground_truth": "with fat necrosis",
        "generated_answer": "with necrotic tissue slough and hemorrhage",
        "image_name": "test/test_0804.jpg",
        "answer_type": "OPEN",
        "question_type": "how",
        "Evaluation(1/0)": "        "
    },
    "300700003": {
        "question": "What is present?",
        "ground_truth": "pancreas",
        "generated_answer": "endocrine",
        "image_name": "test/test_0700.jpg",
        "answer_type": "OPEN",
        "question_type": "what",
        "Evaluation(1/0)": "        "
    },
    "300420000": {
        "question": "What does this image show?",
        "ground_truth": "lung",
        "generated_answer": "slice of lung with many purulent abscesses",
        "image_name": "test/test_0420.jpg",
        "answer_type": "OPEN",
        "question_type": "what",
        "Evaluation(1/0)": "        "
    },
    "300360006": {
        "question": "What is present?",
        "ground_truth": "respiratory",
        "generated_answer": "vasculature",
        "image_name": "test/test_0360.jpg",
        "answer_type": "OPEN",
        "question_type": "what",
        "Evaluation(1/0)": "        "
    },
    "300839003": {
        "question": "Where is this?",
        "ground_truth": "skin",
        "generated_answer": "oral",
        "image_name": "test/test_0839.jpg",
        "answer_type": "OPEN",
        "question_type": "where",
        "Evaluation(1/0)": "        "
    },
    "300841003": {
        "question": "What does this image show?",
        "ground_truth": "thermal burn",
        "generated_answer": "hands",
        "image_name": "test/test_0841.jpg",
        "answer_type": "OPEN",
        "question_type": "what",
        "Evaluation(1/0)": "        "
    },
    "300831000": {
        "question": "What does this image show?",
        "ground_truth": "close-up photo quite good",
        "generated_answer": "skin",
        "image_name": "test/test_0831.jpg",
        "answer_type": "OPEN",
        "question_type": "what",
        "Evaluation(1/0)": "        "
    },
    "300834002": {
        "question": "What does this image show?",
        "ground_truth": "thigh at autopsy ecchymoses with necrotizing centers",
        "generated_answer": "external view of knee at autopsy ecchymoses with necrotic appearing centers looks like pyoderma gangrenosum",
        "image_name": "test/test_0834.jpg",
        "answer_type": "OPEN",
        "question_type": "what",
        "Evaluation(1/0)": "        "
    },
    "300829003": {
        "question": "What is present?",
        "ground_truth": "petechial and purpuric hemorrhages",
        "generated_answer": "hematologic",
        "image_name": "test/test_0829.jpg",
        "answer_type": "OPEN",
        "question_type": "what",
        "Evaluation(1/0)": "        "
    },
    "300887000": {
        "question": "What does this image show?",
        "ground_truth": "skin",
        "generated_answer": "squamous cell carcinoma",
        "image_name": "test/test_0887.jpg",
        "answer_type": "OPEN",
        "question_type": "what",
        "Evaluation(1/0)": "        "
    },
    "300900000": {
        "question": "What does this image show?",
        "ground_truth": "panniculitis and fascitis",
        "generated_answer": "stomach",
        "image_name": "test/test_0900.jpg",
        "answer_type": "OPEN",
        "question_type": "what",
        "Evaluation(1/0)": "        "
    },
    "300892000": {
        "question": "What is present?",
        "ground_truth": "demodex folliculorum",
        "generated_answer": "pancreas",
        "image_name": "test/test_0892.jpg",
        "answer_type": "OPEN",
        "question_type": "what",
        "Evaluation(1/0)": "        "
    },
    "300901000": {
        "question": "What does this image show?",
        "ground_truth": "excellent showing lesion just beneath epidermis with pigmented and non-pigmented cells",
        "generated_answer": "skin",
        "image_name": "test/test_0901.jpg",
        "answer_type": "OPEN",
        "question_type": "what",
        "Evaluation(1/0)": "        "
    },
    "300659001": {
        "question": "What is close-up view of tumor cut?",
        "ground_truth": "tumor cut surface",
        "generated_answer": "surface and kidney",
        "image_name": "test/test_0659.jpg",
        "answer_type": "OPEN",
        "question_type": "what",
        "Evaluation(1/0)": "        "
    },
    "300659009": {
        "question": "Where is this?",
        "ground_truth": "thorax",
        "generated_answer": "thymus",
        "image_name": "test/test_0659.jpg",
        "answer_type": "OPEN",
        "question_type": "where",
        "Evaluation(1/0)": "        "
    },
    "300657000": {
        "question": "What does this image show?",
        "ground_truth": "saggital sections rather close up near if not natural color excellent example myeloma lesions in marrow",
        "generated_answer": "saggital section of vertebral bodies with obvious tumor",
        "image_name": "test/test_0657.jpg",
        "answer_type": "OPEN",
        "question_type": "what",
        "Evaluation(1/0)": "        "
    },
    "300548000": {
        "question": "What does this image show?",
        "ground_truth": "kidney candida abscesses from patient with acute myelogenous leukemia",
        "generated_answer": "spleen",
        "image_name": "test/test_0548.jpg",
        "answer_type": "OPEN",
        "question_type": "what",
        "Evaluation(1/0)": "        "
    },
    "300541000": {
        "question": "What does this image show?",
        "ground_truth": "obviously greatly swollen and pale kidney",
        "generated_answer": "cut surface",
        "image_name": "test/test_0541.jpg",
        "answer_type": "OPEN",
        "question_type": "what",
        "Evaluation(1/0)": "        "
    },
    "300539001": {
        "question": "How does this image show external view?",
        "ground_truth": "with capsule stripped",
        "generated_answer": "with cut surface of liver and spleen",
        "image_name": "test/test_0539.jpg",
        "answer_type": "OPEN",
        "question_type": "how",
        "Evaluation(1/0)": "        "
    },
    "300551009": {
        "question": "Where is this?",
        "ground_truth": "urinary",
        "generated_answer": "thymus",
        "image_name": "test/test_0551.jpg",
        "answer_type": "OPEN",
        "question_type": "where",
        "Evaluation(1/0)": "        "
    },
    "300637003": {
        "question": "Where is this?",
        "ground_truth": "urinary",
        "generated_answer": "endocrine",
        "image_name": "test/test_0637.jpg",
        "answer_type": "OPEN",
        "question_type": "where",
        "Evaluation(1/0)": "        "
    },
    "300653004": {
        "question": "What is present?",
        "ground_truth": "cytomegalovirus",
        "generated_answer": "uterus",
        "image_name": "test/test_0653.jpg",
        "answer_type": "OPEN",
        "question_type": "what",
        "Evaluation(1/0)": "        "
    },
    "300638000": {
        "question": "What does this image show?",
        "ground_truth": "abortive glomeruli",
        "generated_answer": "lung",
        "image_name": "test/test_0638.jpg",
        "answer_type": "OPEN",
        "question_type": "what",
        "Evaluation(1/0)": "        "
    },
    "300288002": {
        "question": "How does the wall of the artery show a circumferential bright pink area of necrosis?",
        "ground_truth": "with protein deposition and inflammation",
        "generated_answer": "due to coagulopathy",
        "image_name": "test/test_0288.jpg",
        "answer_type": "OPEN",
        "question_type": "how",
        "Evaluation(1/0)": "        "
    },
    "300273000": {
        "question": "What was removed for postpartum bleeding?",
        "ground_truth": "a gravid uterus",
        "generated_answer": "entire uterus",
        "image_name": "test/test_0273.jpg",
        "answer_type": "OPEN",
        "question_type": "what",
        "Evaluation(1/0)": "        "
    },
    "300239000": {
        "question": "What is characterized by vasodilation, congestion, and edema?",
        "ground_truth": "the immediate reaction",
        "generated_answer": "the vessel wall",
        "image_name": "test/test_0239.jpg",
        "answer_type": "OPEN",
        "question_type": "what",
        "Evaluation(1/0)": "        "
    },
    "300187001": {
        "question": "What does high-power view of another region show?",
        "ground_truth": "failure of normal differentiation",
        "generated_answer": "mitotic figures",
        "image_name": "test/test_0187.jpg",
        "answer_type": "OPEN",
        "question_type": "what",
        "Evaluation(1/0)": "        "
    },
    "300130002": {
        "question": "How does microscopic view of breast carcinoma illustrate the invasion of breast stroma and fat?",
        "ground_truth": "by nests and cords of tumor cells",
        "generated_answer": "with tumor cells",
        "image_name": "test/test_0130.jpg",
        "answer_type": "OPEN",
        "question_type": "how",
        "Evaluation(1/0)": "        "
    },
    "300250005": {
        "question": "What are cystic hygromas characteristically seen with,  but not limited to?",
        "ground_truth": "constitutional chromosomal anomalies such as 45",
        "generated_answer": "facial dysmorphism",
        "image_name": "test/test_0250.jpg",
        "answer_type": "OPEN",
        "question_type": "what",
        "Evaluation(1/0)": "        "
    },
    "300259001": {
        "question": "What is the Wilms tumor with tightly packed blue cells consistent with?",
        "ground_truth": "the blastemal component and interspersed primitive tubules",
        "generated_answer": "recent hemolysis",
        "image_name": "test/test_0259.jpg",
        "answer_type": "OPEN",
        "question_type": "what",
        "Evaluation(1/0)": "        "
    },
    "300279005": {
        "question": "What are predominance of blastemal morphology and diffuse anaplasia associated with?",
        "ground_truth": "specific molecular lesions",
        "generated_answer": "poor prognostication",
        "image_name": "test/test_0279.jpg",
        "answer_type": "OPEN",
        "question_type": "what",
        "Evaluation(1/0)": "        "
    },
    "300100001": {
        "question": "What is causing reduction in lumen size?",
        "ground_truth": "concentric thickening of the left ventricular wall",
        "generated_answer": "thickening of the wall",
        "image_name": "test/test_0100.jpg",
        "answer_type": "OPEN",
        "question_type": "what",
        "Evaluation(1/0)": "        "
    },
    "300222001": {
        "question": "What is evident?",
        "ground_truth": "four-chamber dilation and hypertrophy",
        "generated_answer": "cardiovascular",
        "image_name": "test/test_0222.jpg",
        "answer_type": "OPEN",
        "question_type": "what",
        "Evaluation(1/0)": "        "
    },
    "300209001": {
        "question": "What does the multilobed nucleus of the distinctive lacunar cell contain?",
        "ground_truth": "many small nucleoli",
        "generated_answer": "a small nucleolus",
        "image_name": "test/test_0209.jpg",
        "answer_type": "OPEN",
        "question_type": "what",
        "Evaluation(1/0)": "        "
    },
    "300247001": {
        "question": "What is a diagnostic,  binucleate Reed-Sternberg cell surrounded by?",
        "ground_truth": "eosinophils",
        "generated_answer": "an inflammatory infiltrate",
        "image_name": "test/test_0247.jpg",
        "answer_type": "OPEN",
        "question_type": "what",
        "Evaluation(1/0)": "        "
    },
    "300018000": {
        "question": "What are infiltrated with lymphocytes and some plasma cells,  which spill over into alveolar spaces?",
        "ground_truth": "the thickened alveolar walls",
        "generated_answer": "alveolar spaces",
        "image_name": "test/test_0018.jpg",
        "answer_type": "OPEN",
        "question_type": "what",
        "Evaluation(1/0)": "        "
    },
    "300045001": {
        "question": "What does a Masson trichrome preparation show?",
        "ground_truth": "complete replacement of virtually all glomeruli by blue-staining collagen",
        "generated_answer": "a dense fibrous capsule",
        "image_name": "test/test_0045.jpg",
        "answer_type": "OPEN",
        "question_type": "what",
        "Evaluation(1/0)": "        "
    },
    "300001000": {
        "question": "What is composed of nests of malignant cells that partially recapitulate the stratified organization of squamous epithelium?",
        "ground_truth": "squamous cell carcinoma",
        "generated_answer": "the tumor",
        "image_name": "test/test_0001.jpg",
        "answer_type": "OPEN",
        "question_type": "what",
        "Evaluation(1/0)": "        "
    },
    "300061005": {
        "question": "What are organisms abundant within?",
        "ground_truth": "surface mucus",
        "generated_answer": "the granulomera",
        "image_name": "test/test_0061.jpg",
        "answer_type": "OPEN",
        "question_type": "what",
        "Evaluation(1/0)": "        "
    },
    "300155000": {
        "question": "What shows regularly spaced stool-filled diverticulae?",
        "ground_truth": "gross examination of a resected sigmoid colon",
        "generated_answer": "the mucosal surface",
        "image_name": "test/test_0155.jpg",
        "answer_type": "OPEN",
        "question_type": "what",
        "Evaluation(1/0)": "        "
    },
    "300191005": {
        "question": "What does epithelial crowding produce when glands are cut in cross-section?",
        "ground_truth": "a serrated architecture",
        "generated_answer": "cystic change",
        "image_name": "test/test_0191.jpg",
        "answer_type": "OPEN",
        "question_type": "what",
        "Evaluation(1/0)": "        "
    },
    "300207001": {
        "question": "Where are areas of chalky necrosis present?",
        "ground_truth": "within the colon wall",
        "generated_answer": "in the lungs",
        "image_name": "test/test_0207.jpg",
        "answer_type": "OPEN",
        "question_type": "where",
        "Evaluation(1/0)": "        "
    },
    "300172002": {
        "question": "How is the liver?",
        "ground_truth": "small (700g)",
        "generated_answer": "enlarged with nodular distension of sinusoids",
        "image_name": "test/test_0172.jpg",
        "answer_type": "OPEN",
        "question_type": "how",
        "Evaluation(1/0)": "        "
    },
    "300223001": {
        "question": "What replaced most of the right hepatic lobe in a noncirrhotic liver?",
        "ground_truth": "neoplasm",
        "generated_answer": "parasitic infarct due to portal vein obstruction by a postnasal polyp",
        "image_name": "test/test_0223.jpg",
        "answer_type": "OPEN",
        "question_type": "what",
        "Evaluation(1/0)": "        "
    },
    "300306001": {
        "question": "What do well-defined nodules compress?",
        "ground_truth": "the urethra into a slitlike lumen",
        "generated_answer": "the renal parenchyma",
        "image_name": "test/test_0306.jpg",
        "answer_type": "OPEN",
        "question_type": "what",
        "Evaluation(1/0)": "        "
    },
    "300308001": {
        "question": "What is acute epididymitis caused by?",
        "ground_truth": "gonococcal infection",
        "generated_answer": "streptococcus epididymidis",
        "image_name": "test/test_0308.jpg",
        "answer_type": "OPEN",
        "question_type": "what",
        "Evaluation(1/0)": "        "
    },
    "300308009": {
        "question": "Where is normal testis seen?",
        "ground_truth": "on the right",
        "generated_answer": "to the right",
        "image_name": "test/test_0308.jpg",
        "answer_type": "OPEN",
        "question_type": "where",
        "Evaluation(1/0)": "        "
    },
    "300267001": {
        "question": "What do nonfunctioning adenomas tend to be?",
        "ground_truth": "larger at the time of diagnosis than those that secrete hormone",
        "generated_answer": "smaller than endocrine-competent ones",
        "image_name": "test/test_0267.jpg",
        "answer_type": "OPEN",
        "question_type": "what",
        "Evaluation(1/0)": "        "
    },
    "300304000": {
        "question": "What contain abundant pink colloid within their lumina?",
        "ground_truth": "the hyperplastic follicles",
        "generated_answer": "the liver cells",
        "image_name": "test/test_0304.jpg",
        "answer_type": "OPEN",
        "question_type": "what",
        "Evaluation(1/0)": "        "
    },
    "300160007": {
        "question": "What is yellow and thickened?",
        "ground_truth": "the adrenal cortex",
        "generated_answer": "the pancreatic tissue",
        "image_name": "test/test_0160.jpg",
        "answer_type": "OPEN",
        "question_type": "what",
        "Evaluation(1/0)": "        "
    },
    "300245001": {
        "question": "What is Ewing sarcoma composed of?",
        "ground_truth": "sheets of small round cells with small amounts of clear cytoplasm",
        "generated_answer": "small cells",
        "image_name": "test/test_0245.jpg",
        "answer_type": "OPEN",
        "question_type": "what",
        "Evaluation(1/0)": "        "
    },
    "300204001": {
        "question": "What do teased fiber preparations allow for?",
        "ground_truth": "examination of individual axons of peripheral nerves",
        "generated_answer": "identification of malignant cells",
        "image_name": "test/test_0204.jpg",
        "answer_type": "OPEN",
        "question_type": "what",
        "Evaluation(1/0)": "        "
    },
    "300204009": {
        "question": "What shows a segment surrounded by a series of thinly myelinated internodes of uneven length flanked on both ends by normal thicker myelin internodes?",
        "ground_truth": "the right axon",
        "generated_answer": "the segment of the field action potential",
        "image_name": "test/test_0204.jpg",
        "answer_type": "OPEN",
        "question_type": "what",
        "Evaluation(1/0)": "        "
    },
    "300241004": {
        "question": "What appear that all share the same fiber type (fiber type grouping)  with ongoing denervation and reinnervation?",
        "ground_truth": "large clusters of fibers",
        "generated_answer": "the small focus of atrophied and regenerating muscle",
        "image_name": "test/test_0241.jpg",
        "answer_type": "OPEN",
        "question_type": "what",
        "Evaluation(1/0)": "        "
    },
    "300050001": {
        "question": "Where are abscesses present?",
        "ground_truth": "in the putamen and thalamus",
        "generated_answer": "in the meninges surrounding the brain",
        "image_name": "test/test_0050.jpg",
        "answer_type": "OPEN",
        "question_type": "where",
        "Evaluation(1/0)": "        "
    },
    "300009005": {
        "question": "What is the cleft between tumour cells and the stroma?",
        "ground_truth": "a highly characteristic artifact of sectioning",
        "generated_answer": "a cytoplasmic vacuole",
        "image_name": "test/test_0009.jpg",
        "answer_type": "OPEN",
        "question_type": "what",
        "Evaluation(1/0)": "        "
    },
    "300225005": {
        "question": "How does the affected area on right show cells?",
        "ground_truth": "with intensely eosinophilic cytoplasm of tubular cells",
        "generated_answer": "with intensely eosinophilic cytoplasm and nuclei with indistinct nuclear outlines",
        "image_name": "test/test_0225.jpg",
        "answer_type": "OPEN",
        "question_type": "how",
        "Evaluation(1/0)": "        "
    },
    "300225013": {
        "question": "What does the interface between viable and non-viable area show?",
        "ground_truth": "non-specific chronic inflammation proliferating vessels",
        "generated_answer": "non-specific chronic inflammation",
        "image_name": "test/test_0225.jpg",
        "answer_type": "OPEN",
        "question_type": "what",
        "Evaluation(1/0)": "        "
    },
    "300154004": {
        "question": "What is seen in singles?",
        "ground_truth": "the dead cell singles",
        "generated_answer": "immunostains for synaptophysin",
        "image_name": "test/test_0154.jpg",
        "answer_type": "OPEN",
        "question_type": "what",
        "Evaluation(1/0)": "        "
    },
    "300233006": {
        "question": "What  shows healed granulomas?",
        "ground_truth": "the periphery",
        "generated_answer": "dermis",
        "image_name": "test/test_0233.jpg",
        "answer_type": "OPEN",
        "question_type": "what",
        "Evaluation(1/0)": "        "
    },
    "300226000": {
        "question": "What show osseous metaplasia in the centre?",
        "ground_truth": "whorls composed of smooth muscle cells and fibroblasts",
        "generated_answer": "central zones",
        "image_name": "test/test_0226.jpg",
        "answer_type": "OPEN",
        "question_type": "what",
        "Evaluation(1/0)": "        "
    },
    "300231010": {
        "question": "What does c, x-ray crystallography and infra-red spectroscopy show?",
        "ground_truth": "fibrils having cross",
        "generated_answer": "a single polypeptide chain",
        "image_name": "test/test_0231.jpg",
        "answer_type": "OPEN",
        "question_type": "what",
        "Evaluation(1/0)": "        "
    },
    "300210000": {
        "question": "What is extensive in the space of Disse causing compression and pressure atrophy of hepatocytes?",
        "ground_truth": "deposition",
        "generated_answer": "tumor",
        "image_name": "test/test_0210.jpg",
        "answer_type": "OPEN",
        "question_type": "what",
        "Evaluation(1/0)": "        "
    },
    "300011001": {
        "question": "What does the peripheral zone show?",
        "ground_truth": "mild fatty change of liver cells",
        "generated_answer": "mild fatty change of the liver cells",
        "image_name": "test/test_0011.jpg",
        "answer_type": "OPEN",
        "question_type": "what",
        "Evaluation(1/0)": "        "
    },
    "300268001": {
        "question": "What shows dark tan firm areas with base on the pleura?",
        "ground_truth": "the sectioned surface",
        "generated_answer": "the sectioned surface of the lung",
        "image_name": "test/test_0268.jpg",
        "answer_type": "OPEN",
        "question_type": "what",
        "Evaluation(1/0)": "        "
    },
    "300153003": {
        "question": "What is a giant cell with inclusions seen in?",
        "ground_truth": "photomicrograph",
        "generated_answer": "the photomicrograph",
        "image_name": "test/test_0153.jpg",
        "answer_type": "OPEN",
        "question_type": "what",
        "Evaluation(1/0)": "        "
    },
    "300149000": {
        "question": "What is surrounded by increased fat?",
        "ground_truth": "matted mass of lymph nodes",
        "generated_answer": "nodule",
        "image_name": "test/test_0149.jpg",
        "answer_type": "OPEN",
        "question_type": "what",
        "Evaluation(1/0)": "        "
    },
    "300126004": {
        "question": "What fuses with the plasma membrane of the host cell?",
        "ground_truth": "the viral envelope",
        "generated_answer": "the virion",
        "image_name": "test/test_0126.jpg",
        "answer_type": "OPEN",
        "question_type": "what",
        "Evaluation(1/0)": "        "
    },
    "300307005": {
        "question": "What results in spherical contour and small size so as to contain the given volume of haemoglobin in the deformed red cell?",
        "ground_truth": "this",
        "generated_answer": "deformability of red cell",
        "image_name": "test/test_0307.jpg",
        "answer_type": "OPEN",
        "question_type": "what",
        "Evaluation(1/0)": "        "
    },
    "300307013": {
        "question": "What produces a circulating subpopulation of hyperspheroidal spherocytes while splenic macrophages in large numbers phagocytose defective red cells causing splenomegaly?",
        "ground_truth": "this",
        "generated_answer": "hereditary spherocytosis",
        "image_name": "test/test_0307.jpg",
        "answer_type": "OPEN",
        "question_type": "what",
        "Evaluation(1/0)": "        "
    },
    "300206000": {
        "question": "How many forms of arteriolosclerosis is seen in hypertension?",
        "ground_truth": "three",
        "generated_answer": "two",
        "image_name": "test/test_0206.jpg",
        "answer_type": "OPEN",
        "question_type": "how",
        "Evaluation(1/0)": "        "
    },
    "300175000": {
        "question": "What is there in the media and adventitia?",
        "ground_truth": "endarteritis and periarteritis of the vasa vasorum",
        "generated_answer": "no fat",
        "image_name": "test/test_0175.jpg",
        "answer_type": "OPEN",
        "question_type": "what",
        "Evaluation(1/0)": "        "
    },
    "300088000": {
        "question": "What is there?",
        "ground_truth": "patchy myocardial fibrosis",
        "generated_answer": "acute panarteritis",
        "image_name": "test/test_0088.jpg",
        "answer_type": "OPEN",
        "question_type": "what",
        "Evaluation(1/0)": "        "
    },
    "300069001": {
        "question": "What show superficial invasive islands of malignant cells in the subepithelial soft tissues?",
        "ground_truth": "a few areas",
        "generated_answer": "the epithelial layers",
        "image_name": "test/test_0069.jpg",
        "answer_type": "OPEN",
        "question_type": "what",
        "Evaluation(1/0)": "        "
    },
    "300007004": {
        "question": "What are conspicuously absent?",
        "ground_truth": "inflammatory changes",
        "generated_answer": "inflammatory cells",
        "image_name": "test/test_0007.jpg",
        "answer_type": "OPEN",
        "question_type": "what",
        "Evaluation(1/0)": "        "
    },
    "300220007": {
        "question": "What is marked at the line of demarcation between the infarcted and normal bowel?",
        "ground_truth": "inflammatory cell infiltration",
        "generated_answer": "an inflammatory infiltrate",
        "image_name": "test/test_0220.jpg",
        "answer_type": "OPEN",
        "question_type": "what",
        "Evaluation(1/0)": "        "
    },
    "300182004": {
        "question": "What shows increased mesenteric fat, thickened wall and narrow lumen?",
        "ground_truth": "external surface",
        "generated_answer": "a section of the small intestine",
        "image_name": "test/test_0182.jpg",
        "answer_type": "OPEN",
        "question_type": "what",
        "Evaluation(1/0)": "        "
    },
    "300197013": {
        "question": "What does microscopy of intestine show?",
        "ground_truth": "caseating epithelioid cell granulomas in the intestinal wall",
        "generated_answer": "sub-mucosal inflammatory infiltrate and ulceration of mucosa",
        "image_name": "test/test_0197.jpg",
        "answer_type": "OPEN",
        "question_type": "what",
        "Evaluation(1/0)": "        "
    },
    "300183003": {
        "question": "What is there with only collapsed reticulin framework left out in their place, high lighted by reticulin stain right photomicrograph?",
        "ground_truth": "wiping out of liver lobules",
        "generated_answer": "distortion of the interstitial architecture",
        "image_name": "test/test_0183.jpg",
        "answer_type": "OPEN",
        "question_type": "what",
        "Evaluation(1/0)": "        "
    },
    "300123001": {
        "question": "How many layers does microscopy show?",
        "ground_truth": "three",
        "generated_answer": "two",
        "image_name": "test/test_0123.jpg",
        "answer_type": "OPEN",
        "question_type": "how",
        "Evaluation(1/0)": "        "
    },
    "300246003": {
        "question": "What is there?",
        "ground_truth": "subepithelial and subserosal fibrosis and hypertrophy of muscularis",
        "generated_answer": "acute inflammation and necrosis",
        "image_name": "test/test_0246.jpg",
        "answer_type": "OPEN",
        "question_type": "what",
        "Evaluation(1/0)": "        "
    },
    "300278001": {
        "question": "What are the capillary walls diffusely thickened due to?",
        "ground_truth": "duplication of the gbm",
        "generated_answer": "intense leucocytoclastic infiltration",
        "image_name": "test/test_0278.jpg",
        "answer_type": "OPEN",
        "question_type": "what",
        "Evaluation(1/0)": "        "
    },
    "300060000": {
        "question": "What shows atrophy of some tubules and dilatation of others which contain colloid casts thyroidisation?",
        "ground_truth": "scarred area",
        "generated_answer": "microscopy",
        "image_name": "test/test_0060.jpg",
        "answer_type": "OPEN",
        "question_type": "what",
        "Evaluation(1/0)": "        "
    },
    "300060008": {
        "question": "What show periglomerular fibrosis?",
        "ground_truth": "glomeruli",
        "generated_answer": "the glomeruli",
        "image_name": "test/test_0060.jpg",
        "answer_type": "OPEN",
        "question_type": "what",
        "Evaluation(1/0)": "        "
    },
    "300023001": {
        "question": "What are the vascular changes?",
        "ground_truth": "hyaline arteriolosclerosis and intimal thickening of small blood vessels in the glomerular tuft",
        "generated_answer": "dilated and thinned",
        "image_name": "test/test_0023.jpg",
        "answer_type": "OPEN",
        "question_type": "what",
        "Evaluation(1/0)": "        "
    },
    "300059001": {
        "question": "What does rest of the kidney have?",
        "ground_truth": "reniform contour",
        "generated_answer": "large size",
        "image_name": "test/test_0059.jpg",
        "answer_type": "OPEN",
        "question_type": "what",
        "Evaluation(1/0)": "        "
    },
    "300059009": {
        "question": "How does sectioned surface show?",
        "ground_truth": "irregular",
        "generated_answer": "nodular non-encapsulating tumour",
        "image_name": "test/test_0059.jpg",
        "answer_type": "OPEN",
        "question_type": "how",
        "Evaluation(1/0)": "        "
    },
    "300285000": {
        "question": "What is there in the number of layers of epithelium?",
        "ground_truth": "increase",
        "generated_answer": "an increase",
        "image_name": "test/test_0285.jpg",
        "answer_type": "OPEN",
        "question_type": "what",
        "Evaluation(1/0)": "        "
    },
    "300242000": {
        "question": "What shows a tumour extending up to nipple and areola?",
        "ground_truth": "breast",
        "generated_answer": "photomicrograph on right",
        "image_name": "test/test_0242.jpg",
        "answer_type": "OPEN",
        "question_type": "what",
        "Evaluation(1/0)": "        "
    },
    "300116000": {
        "question": "What shows presence of numerous arthrospores and hyphae?",
        "ground_truth": "stratum corneum around the hair follicle",
        "generated_answer": "phagocyted neutrophil",
        "image_name": "test/test_0116.jpg",
        "answer_type": "OPEN",
        "question_type": "what",
        "Evaluation(1/0)": "        "
    },
    "300169004": {
        "question": "What does the basal layer show?",
        "ground_truth": "hydropic degeneration and loss of dermoepidermal junction",
        "generated_answer": "hyperaemia and cystitis",
        "image_name": "test/test_0169.jpg",
        "answer_type": "OPEN",
        "question_type": "what",
        "Evaluation(1/0)": "        "
    },
    "300170003": {
        "question": "How does the trabecular bone forming the marrow space show trabeculae?",
        "ground_truth": "with osteoclastic activity",
        "generated_answer": "with wavy margins",
        "image_name": "test/test_0170.jpg",
        "answer_type": "OPEN",
        "question_type": "how",
        "Evaluation(1/0)": "        "
    },
    "300105001": {
        "question": "What does process begin as?",
        "ground_truth": "a focus of microabscess in a vascular loop in the marrow which expands to stimulate",
        "generated_answer": "small",
        "image_name": "test/test_0105.jpg",
        "answer_type": "OPEN",
        "question_type": "what",
        "Evaluation(1/0)": "        "
    },
    "300024001": {
        "question": "What does the tumour show?",
        "ground_truth": "admixture of spindle-shaped pleomorphic cells forming storiform pattern and histiocyte-like round to oval cells",
        "generated_answer": "characteristic submucosal cambium layer of spindled cells resembling gastrointestinal stromal tumour",
        "image_name": "test/test_0024.jpg",
        "answer_type": "OPEN",
        "question_type": "what",
        "Evaluation(1/0)": "        "
    },
    "300012004": {
        "question": "What contain psammoma bodies?",
        "ground_truth": "some of the whorls",
        "generated_answer": "the fibroconnective tissue between the glomerular capsules",
        "image_name": "test/test_0012.jpg",
        "answer_type": "OPEN",
        "question_type": "what",
        "Evaluation(1/0)": "        "
    },
    "300066004": {
        "question": "What is multilobulated with increased fat while lower part of the image shows a separate encapsulated gelatinous mass?",
        "ground_truth": "main mass",
        "generated_answer": "cut surface of the tumour",
        "image_name": "test/test_0066.jpg",
        "answer_type": "OPEN",
        "question_type": "what",
        "Evaluation(1/0)": "        "
    },
    "300475001": {
        "question": "What is present?",
        "ground_truth": "peritoneum",
        "generated_answer": "abdomen",
        "image_name": "test/test_0475.jpg",
        "answer_type": "OPEN",
        "question_type": "what",
        "Evaluation(1/0)": "        "
    },
    "300477005": {
        "question": "What is present?",
        "ground_truth": "situs inversus",
        "generated_answer": "abdomen",
        "image_name": "test/test_0477.jpg",
        "answer_type": "OPEN",
        "question_type": "what",
        "Evaluation(1/0)": "        "
    },
    "300478010": {
        "question": "What is present?",
        "ground_truth": "pus in test tube",
        "generated_answer": "joints",
        "image_name": "test/test_0478.jpg",
        "answer_type": "OPEN",
        "question_type": "what",
        "Evaluation(1/0)": "        "
    },
    "300480000": {
        "question": "What psoas natural color large ovoid typical sarcoma?",
        "ground_truth": "opened muscle",
        "generated_answer": "good example",
        "image_name": "test/test_0480.jpg",
        "answer_type": "OPEN",
        "question_type": "what",
        "Evaluation(1/0)": "        "
    },
    "300480016": {
        "question": "What is present ?",
        "ground_truth": "abdomen",
        "generated_answer": "leiomyoma",
        "image_name": "test/test_0480.jpg",
        "answer_type": "OPEN",
        "question_type": "what",
        "Evaluation(1/0)": "        "
    },
    "300481002": {
        "question": "What is present?",
        "ground_truth": "abdomen",
        "generated_answer": "hepatobiliary",
        "image_name": "test/test_0481.jpg",
        "answer_type": "OPEN",
        "question_type": "what",
        "Evaluation(1/0)": "        "
    },
    "300479001": {
        "question": "What is nodular tumor cut?",
        "ground_truth": "surface natural color yellow and white typical gross sarcoma",
        "generated_answer": "surface",
        "image_name": "test/test_0479.jpg",
        "answer_type": "OPEN",
        "question_type": "what",
        "Evaluation(1/0)": "        "
    },
    "300479009": {
        "question": "What is present?",
        "ground_truth": "retroperitoneal liposarcoma",
        "generated_answer": "peritoneum",
        "image_name": "test/test_0479.jpg",
        "answer_type": "OPEN",
        "question_type": "what",
        "Evaluation(1/0)": "        "
    },
    "300479017": {
        "question": "How is nodular tumor cut surface  color yellow and white typical gross sarcoma ?",
        "ground_truth": "natural",
        "generated_answer": "soft and spongy",
        "image_name": "test/test_0479.jpg",
        "answer_type": "OPEN",
        "question_type": "how",
        "Evaluation(1/0)": "        "
    },
    "300558012": {
        "question": "What is present ?",
        "ground_truth": "peritoneal fluid",
        "generated_answer": "abdomen",
        "image_name": "test/test_0558.jpg",
        "answer_type": "OPEN",
        "question_type": "what",
        "Evaluation(1/0)": "        "
    },
    "300847001": {
        "question": "How many digits do a barely seen vascular mass extruding from occipital region of skull arms and legs appear too short has?",
        "ground_truth": "six",
        "generated_answer": "ten",
        "image_name": "test/test_0847.jpg",
        "answer_type": "OPEN",
        "question_type": "how",
        "Evaluation(1/0)": "        "
    },
    "300848002": {
        "question": "What is the best photo to illustrate this case externally?",
        "ground_truth": "this",
        "generated_answer": "lateral view",
        "image_name": "test/test_0848.jpg",
        "answer_type": "OPEN",
        "question_type": "what",
        "Evaluation(1/0)": "        "
    },
    "300852000": {
        "question": "What does this image show?",
        "ground_truth": "joined anterior chest and abdomen",
        "generated_answer": "siamese twins",
        "image_name": "test/test_0852.jpg",
        "answer_type": "OPEN",
        "question_type": "what",
        "Evaluation(1/0)": "        "
    },
    "300986000": {
        "question": "What does this image show?",
        "ground_truth": "epithelial component resembling endometrium",
        "generated_answer": "kidney",
        "image_name": "test/test_0986.jpg",
        "answer_type": "OPEN",
        "question_type": "what",
        "Evaluation(1/0)": "        "
    },
    "300555000": {
        "question": "What does this image show?",
        "ground_truth": "ulcerations",
        "generated_answer": "severe thermal burns",
        "image_name": "test/test_0555.jpg",
        "answer_type": "OPEN",
        "question_type": "what",
        "Evaluation(1/0)": "        "
    },
    "300609004": {
        "question": "What are seen?",
        "ground_truth": "intraductal lesions",
        "generated_answer": "a few small focal invasive carcinomas",
        "image_name": "test/test_0609.jpg",
        "answer_type": "OPEN",
        "question_type": "what",
        "Evaluation(1/0)": "        "
    },
    "300608011": {
        "question": "What is present ?",
        "ground_truth": "breast",
        "generated_answer": "hematologic",
        "image_name": "test/test_0608.jpg",
        "answer_type": "OPEN",
        "question_type": "what",
        "Evaluation(1/0)": "        "
    },
    "300494006": {
        "question": "What is present?",
        "ground_truth": "vasculature",
        "generated_answer": "cardiovascular",
        "image_name": "test/test_0494.jpg",
        "answer_type": "OPEN",
        "question_type": "what",
        "Evaluation(1/0)": "        "
    },
    "300494014": {
        "question": "What is present ?",
        "ground_truth": "vasculature",
        "generated_answer": "cardiovascular",
        "image_name": "test/test_0494.jpg",
        "answer_type": "OPEN",
        "question_type": "what",
        "Evaluation(1/0)": "        "
    },
    "300492006": {
        "question": "What is present?",
        "ground_truth": "capillary",
        "generated_answer": "cardiovascular",
        "image_name": "test/test_0492.jpg",
        "answer_type": "OPEN",
        "question_type": "what",
        "Evaluation(1/0)": "        "
    },
    "300493009": {
        "question": "What is present ?",
        "ground_truth": "cardiovascular",
        "generated_answer": "atrophy",
        "image_name": "test/test_0493.jpg",
        "answer_type": "OPEN",
        "question_type": "what",
        "Evaluation(1/0)": "        "
    },
    "300484006": {
        "question": "What is present?",
        "ground_truth": "vasculature",
        "generated_answer": "cardiovascular",
        "image_name": "test/test_0484.jpg",
        "answer_type": "OPEN",
        "question_type": "what",
        "Evaluation(1/0)": "        "
    },
    "300484014": {
        "question": "What is present ?",
        "ground_truth": "vasculature",
        "generated_answer": "cardiovascular",
        "image_name": "test/test_0484.jpg",
        "answer_type": "OPEN",
        "question_type": "what",
        "Evaluation(1/0)": "        "
    },
    "300495006": {
        "question": "What is present?",
        "ground_truth": "vasculature",
        "generated_answer": "brain",
        "image_name": "test/test_0495.jpg",
        "answer_type": "OPEN",
        "question_type": "what",
        "Evaluation(1/0)": "        "
    },
    "300495014": {
        "question": "What is present ?",
        "ground_truth": "vasculature",
        "generated_answer": "cardiovascular",
        "image_name": "test/test_0495.jpg",
        "answer_type": "OPEN",
        "question_type": "what",
        "Evaluation(1/0)": "        "
    },
    "300489011": {
        "question": "What is present ?",
        "ground_truth": "cranial artery",
        "generated_answer": "cardiovascular",
        "image_name": "test/test_0489.jpg",
        "answer_type": "OPEN",
        "question_type": "what",
        "Evaluation(1/0)": "        "
    },
    "300488015": {
        "question": "What is present ?",
        "ground_truth": "coronary artery",
        "generated_answer": "hematologic",
        "image_name": "test/test_0488.jpg",
        "answer_type": "OPEN",
        "question_type": "what",
        "Evaluation(1/0)": "        "
    },
    "300486007": {
        "question": "What is present?",
        "ground_truth": "vasculature",
        "generated_answer": "cardiovascular",
        "image_name": "test/test_0486.jpg",
        "answer_type": "OPEN",
        "question_type": "what",
        "Evaluation(1/0)": "        "
    },
    "300486015": {
        "question": "What is present ?",
        "ground_truth": "vasculature",
        "generated_answer": "cardiovascular",
        "image_name": "test/test_0486.jpg",
        "answer_type": "OPEN",
        "question_type": "what",
        "Evaluation(1/0)": "        "
    },
    "300862000": {
        "question": "What does this image show?",
        "ground_truth": "aorta",
        "generated_answer": "brain",
        "image_name": "test/test_0862.jpg",
        "answer_type": "OPEN",
        "question_type": "what",
        "Evaluation(1/0)": "        "
    },
    "300884001": {
        "question": "What does this image show?",
        "ground_truth": "congestive heart failure",
        "generated_answer": "heart",
        "image_name": "test/test_0884.jpg",
        "answer_type": "OPEN",
        "question_type": "what",
        "Evaluation(1/0)": "        "
    },
    "300883000": {
        "question": "What does this image show?",
        "ground_truth": "heart",
        "generated_answer": "abdominal lymph nodes",
        "image_name": "test/test_0883.jpg",
        "answer_type": "OPEN",
        "question_type": "what",
        "Evaluation(1/0)": "        "
    },
    "300880000": {
        "question": "What does this image show?",
        "ground_truth": "heart",
        "generated_answer": "thromboembolus from leg veins in oesophagus",
        "image_name": "test/test_0880.jpg",
        "answer_type": "OPEN",
        "question_type": "what",
        "Evaluation(1/0)": "        "
    },
    "300881000": {
        "question": "What does this image show?",
        "ground_truth": "pericarditis",
        "generated_answer": "thyroid",
        "image_name": "test/test_0881.jpg",
        "answer_type": "OPEN",
        "question_type": "what",
        "Evaluation(1/0)": "        "
    },
    "300879006": {
        "question": "Where is this?",
        "ground_truth": "heart",
        "generated_answer": "lung",
        "image_name": "test/test_0879.jpg",
        "answer_type": "OPEN",
        "question_type": "where",
        "Evaluation(1/0)": "        "
    },
    "300871003": {
        "question": "What is present?",
        "ground_truth": "cardiovascular",
        "generated_answer": "respiratory",
        "image_name": "test/test_0871.jpg",
        "answer_type": "OPEN",
        "question_type": "what",
        "Evaluation(1/0)": "        "
    },
    "300972011": {
        "question": "What is present ?",
        "ground_truth": "heart",
        "generated_answer": "cardiovascular",
        "image_name": "test/test_0972.jpg",
        "answer_type": "OPEN",
        "question_type": "what",
        "Evaluation(1/0)": "        "
    },
    "300976007": {
        "question": "What is present ?",
        "ground_truth": "cardiovascular",
        "generated_answer": "endocrine",
        "image_name": "test/test_0976.jpg",
        "answer_type": "OPEN",
        "question_type": "what",
        "Evaluation(1/0)": "        "
    },
    "300980001": {
        "question": "How does this image show thrombus in leg vein?",
        "ground_truth": "with early organization",
        "generated_answer": "with venous infarct",
        "image_name": "test/test_0980.jpg",
        "answer_type": "OPEN",
        "question_type": "how",
        "Evaluation(1/0)": "        "
    },
    "300982000": {
        "question": "What does this image show?",
        "ground_truth": "polyarteritis nodosa",
        "generated_answer": "vasculitis",
        "image_name": "test/test_0982.jpg",
        "answer_type": "OPEN",
        "question_type": "what",
        "Evaluation(1/0)": "        "
    },
    "300987016": {
        "question": "What is present ?",
        "ground_truth": "cardiovascular",
        "generated_answer": "endocrine",
        "image_name": "test/test_0987.jpg",
        "answer_type": "OPEN",
        "question_type": "what",
        "Evaluation(1/0)": "        "
    },
    "300861018": {
[truncated: 320,458 more chars]
