# Supplementary material for: PeFoMed: Parameter efficient fine-tuning of multimodal large language models for medical CXR
Source: Sci Rep. 2026 Apr 21;16:18729. doi: 10.1038/s41598-026-47871-2 (PMC13273104; doi:10.1038/s41598-026-47871-2)
Supplement: Supplementary file 2 — Supplementary Information 2. [file 41598_2026_47871_MOESM2_ESM.zip › human evaluation/pathvqa/pathvqa_stage1_stage2_answers.json]

[{"qid": 300167000, "answer": "the cytosine and adenine bases"}, {"qid": 300099005, "answer": "yes"}, {"qid": 300238003, "answer": "yes"}, {"qid": 300257002, "answer": "no"}, {"qid": 300148000, "answer": "tuberculous granuloma centering"}, {"qid": 300202003, "answer": "no"}, {"qid": 300195001, "answer": "a collar of inflammatory cells around it"}, {"qid": 300235002, "answer": "in appearance"}, {"qid": 300187005, "answer": "yes"}, {"qid": 300250001, "answer": "born with a dead"}, {"qid": 300312001, "answer": "the internal limiting membrane of the retina"}, {"qid": 300279001, "answer": "the blastemal element"}, {"qid": 300080001, "answer": "no"}, {"qid": 300286001, "answer": "smooth muscle cells and lipid"}, {"qid": 300072000, "answer": "microscopic examination"}, {"qid": 300100005, "answer": "on the left side of the heart"}, {"qid": 300100013, "answer": "no"}, {"qid": 300118007, "answer": "no"}, {"qid": 300181005, "answer": "yes"}, {"qid": 300097002, "answer": "by staphylococcus aureus on a congenitally bicuspid aortic valve"}, {"qid": 300098000, "answer": "yes"}, {"qid": 300144002, "answer": "with multiple lobules"}, {"qid": 300232000, "answer": "microscopy"}, {"qid": 300212001, "answer": "no"}, {"qid": 300190003, "answer": "no"}, {"qid": 300087003, "answer": "no"}, {"qid": 300040000, "answer": "the alveoli"}, {"qid": 300265000, "answer": "the glomerular tuft"}, {"qid": 300300000, "answer": "small foci of nonproliferative, gray-white squamous dysplasia"}, {"qid": 300061001, "answer": "seen in the gland"}, {"qid": 300043001, "answer": "yes"}, {"qid": 300316002, "answer": "the esophageal wall"}, {"qid": 300191001, "answer": "by a random and violent trabeculation of the parenchyma"}, {"qid": 300179001, "answer": "a large ulcerated mucosal mass"}, {"qid": 300189001, "answer": "yes"}, {"qid": 300221001, "answer": "an inflammatory fibrous band"}, {"qid": 300142001, "answer": "large numbers of anaplastic and mitotically active squamous cells"}, {"qid": 300027001, "answer": "in the central portion of the cyst wall"}, {"qid": 300308005, "answer": "the testis"}, {"qid": 300274001, "answer": "the presence of atypical cells in the lobular and ductal areas of the breast"}, {"qid": 300311001, "answer": "large areas of cystic change"}, {"qid": 300304004, "answer": "their walls"}, {"qid": 300284002, "answer": "no"}, {"qid": 300022003, "answer": "no"}, {"qid": 300160003, "answer": "yes"}, {"qid": 300160011, "answer": "yes"}, {"qid": 300112002, "answer": "yes"}, {"qid": 300234000, "answer": "cartilage"}, {"qid": 300151000, "answer": "central cavity"}, {"qid": 300217001, "answer": "a variety of inflammatory cells"}, {"qid": 300204005, "answer": "two shorter thin dark myelin internodes"}, {"qid": 300241000, "answer": "the atrophy areas in the left ventricle"}, {"qid": 300093001, "answer": "a pseudorosette"}, {"qid": 300295001, "answer": "the most common subtype of primary brain cancer"}, {"qid": 300052002, "answer": "yes"}, {"qid": 300009001, "answer": "ducts and lobules lined by transitional cells"}, {"qid": 300282001, "answer": "yes"}, {"qid": 300014000, "answer": "interstitial pneumonia"}, {"qid": 300225001, "answer": "yes"}, {"qid": 300225009, "answer": "granular debris"}, {"qid": 300154000, "answer": "nucleus"}, {"qid": 300214000, "answer": "kidney"}, {"qid": 300233002, "answer": "yes"}, {"qid": 300173001, "answer": "thick and bundled"}, {"qid": 300108002, "answer": "the circumference"}, {"qid": 300134000, "answer": "nucleocapsid"}, {"qid": 300134008, "answer": "yes"}, {"qid": 300231006, "answer": "the cyst wall"}, {"qid": 300211001, "answer": "yes"}, {"qid": 300211009, "answer": "no"}, {"qid": 300188007, "answer": "inflammatory cells"}, {"qid": 300210004, "answer": "the tumour cells"}, {"qid": 300230001, "answer": "the pathogenesis of chronic kidney disease-mineral and bone disorder cdkd-mbd"}, {"qid": 300011005, "answer": "marked degeneration and necrosis of hepatocytes accompanied by haemorrhage"}, {"qid": 300065005, "answer": "no"}, {"qid": 300268005, "answer": "yes"}, {"qid": 300297003, "answer": "no"}, {"qid": 300136003, "answer": "no"}, {"qid": 300107001, "answer": "no"}, {"qid": 300107009, "answer": "no"}, {"qid": 300236002, "answer": "no"}, {"qid": 300236010, "answer": "yes"}, {"qid": 300163002, "answer": "yes"}, {"qid": 300126000, "answer": "nucleic acids"}, {"qid": 300309000, "answer": "classification of chromosomal abnormalities"}, {"qid": 300275000, "answer": "variable"}, {"qid": 300053005, "answer": "no"}, {"qid": 300307001, "answer": "neutrophil"}, {"qid": 300307009, "answer": "their ability to contract"}, {"qid": 300307017, "answer": "during maturation"}, {"qid": 300280002, "answer": "neutrophil activity"}, {"qid": 300228000, "answer": "the tumour"}, {"qid": 300206004, "answer": "no"}, {"qid": 300175004, "answer": "yes"}, {"qid": 300176006, "answer": "yes"}, {"qid": 300156000, "answer": "its"}, {"qid": 300156008, "answer": "yes"}, {"qid": 300281002, "answer": "yes"}, {"qid": 300063006, "answer": "no"}, {"qid": 300262000, "answer": "spores"}, {"qid": 300007000, "answer": "granulation tissue"}, {"qid": 300028001, "answer": "yes"}, {"qid": 300220003, "answer": "inflammatory cell infiltrate and submucosal haemorrhages"}, {"qid": 300182000, "answer": "diagrammatic representation of intestine with loop contracted due to mexico syndrome"}, {"qid": 300182008, "answer": "longitudinal section of the bowel"}, {"qid": 300197001, "answer": "mucosal ulceration and inflammatory exudate"}, {"qid": 300197009, "answer": "wall of the intestine"}, {"qid": 300096001, "answer": "no"}, {"qid": 300199007, "answer": "no"}, {"qid": 300183007, "answer": "kidney"}, {"qid": 300123005, "answer": "photograph on the right"}, {"qid": 300135003, "answer": "no"}, {"qid": 300246007, "answer": "in the stroma"}, {"qid": 300278005, "answer": "yes"}, {"qid": 300060004, "answer": "the parenchyma tubules"}, {"qid": 300060012, "answer": "cysts"}, {"qid": 300023005, "answer": "loss of architecture and atrophy"}, {"qid": 300059005, "answer": "a large and tan-white mass"}, {"qid": 300249001, "answer": "yes"}, {"qid": 300285004, "answer": "myofibroblasts"}, {"qid": 300025003, "answer": "no"}, {"qid": 300287007, "answer": "yes"}, {"qid": 300076007, "answer": "yes"}, {"qid": 300242004, "answer": "sectioned surface"}, {"qid": 300169000, "answer": "acute panarteritis"}, {"qid": 300219001, "answer": "an inflammatory infiltrate between the dermal lamina and collagen"}, {"qid": 300224003, "answer": "no"}, {"qid": 300170007, "answer": "wavy lines of variable intensity"}, {"qid": 300105005, "answer": "yes"}, {"qid": 300105013, "answer": "yes"}, {"qid": 300106002, "answer": "yes"}, {"qid": 300092002, "answer": "at the proximal end"}, {"qid": 300127002, "answer": "yes"}, {"qid": 300036003, "answer": "no"}, {"qid": 300067003, "answer": "no"}, {"qid": 300012000, "answer": "the tumour cells"}, {"qid": 300066000, "answer": "cyst"}, {"qid": 300066008, "answer": "nodule on the surface of the kidney"}, {"qid": 300475005, "answer": "yes"}, {"qid": 300476004, "answer": "yes"}, {"qid": 300477001, "answer": "no"}, {"qid": 300477009, "answer": "abdomen"}, {"qid": 300478006, "answer": "no"}, {"qid": 300478014, "answer": "close-up view of one end"}, {"qid": 300480004, "answer": "yes"}, {"qid": 300480012, "answer": "leiomyoma"}, {"qid": 300480020, "answer": "large"}, {"qid": 300481006, "answer": "yes"}, {"qid": 300481014, "answer": "hepatobiliary"}, {"qid": 300479005, "answer": "peritoneum"}, {"qid": 300479013, "answer": "surface"}, {"qid": 300479021, "answer": "liposarcoma"}, {"qid": 300482007, "answer": "no"}, {"qid": 300483000, "answer": "opened fetal chest with gross hemorrhage and congestion"}, {"qid": 300558000, "answer": "gram stain organism is unknown"}, {"qid": 300558008, "answer": "hematologic"}, {"qid": 300853002, "answer": "yes"}, {"qid": 300846002, "answer": "no"}, {"qid": 300844007, "answer": "infant body"}, {"qid": 300847005, "answer": "yes"}, {"qid": 300847013, "answer": "absence"}, {"qid": 300845000, "answer": "posterior view of body slide"}, {"qid": 300854001, "answer": "yes"}, {"qid": 300857005, "answer": "no"}, {"qid": 300856003, "answer": "yes"}, {"qid": 300848006, "answer": "yes"}, {"qid": 300852004, "answer": "siamese twins"}, {"qid": 300850000, "answer": "close-up view of open wound with granulomatous inflammation"}, {"qid": 300984001, "answer": "no"}, {"qid": 300985000, "answer": "lymph node"}, {"qid": 300986004, "answer": "yes"}, {"qid": 300552002, "answer": "no"}, {"qid": 300496001, "answer": "electromyography needle in muscle at time of puncture"}, {"qid": 300496009, "answer": "yes"}, {"qid": 300606000, "answer": "pituitary"}, {"qid": 300607004, "answer": "yes"}, {"qid": 300609000, "answer": "normal prostate"}, {"qid": 300609008, "answer": "yes"}, {"qid": 300609016, "answer": "pancreas"}, {"qid": 300608007, "answer": "lymph node"}, {"qid": 300559002, "answer": "no"}, {"qid": 300560002, "answer": "no"}, {"qid": 300491002, "answer": "no"}, {"qid": 300494002, "answer": "no"}, {"qid": 300494010, "answer": "yes"}, {"qid": 300492002, "answer": "no"}, {"qid": 300492010, "answer": "cardiovascular"}, {"qid": 300493005, "answer": "gastrointestinal"}, {"qid": 300484002, "answer": "no"}, {"qid": 300484010, "answer": "yes"}, {"qid": 300495002, "answer": "no"}, {"qid": 300495010, "answer": "yes"}, {"qid": 300490002, "answer": "no"}, {"qid": 300490010, "answer": "cardiovascular"}, {"qid": 300489007, "answer": "no"}, {"qid": 300488003, "answer": "kidney"}, {"qid": 300488011, "answer": "no"}, {"qid": 300486003, "answer": "no"}, {"qid": 300486011, "answer": "yes"}, {"qid": 300487002, "answer": "no"}, {"qid": 300487010, "answer": "cardiovascular"}, {"qid": 300485007, "answer": "cardiovascular"}, {"qid": 300882007, "answer": "gastrointestinal"}, {"qid": 300886007, "answer": "cardiovascular"}, {"qid": 300862004, "answer": "yes"}, {"qid": 300863000, "answer": "yes"}, {"qid": 300884005, "answer": "yes"}, {"qid": 300883004, "answer": "yes"}, {"qid": 300877000, "answer": "heart"}, {"qid": 300881004, "answer": "yes"}, {"qid": 300870004, "answer": "yes"}, {"qid": 300868004, "answer": "cardiovascular"}, {"qid": 300869003, "answer": "no"}, {"qid": 300872002, "answer": "no"}, {"qid": 300873003, "answer": "cardiovascular"}, {"qid": 300865003, "answer": "vasculature"}, {"qid": 300865011, "answer": "vasculature"}, {"qid": 300864007, "answer": "cardiovascular"}, {"qid": 300875000, "answer": "heart"}, {"qid": 300879002, "answer": "no"}, {"qid": 300876002, "answer": "no"}, {"qid": 300867002, "answer": "no"}, {"qid": 300867010, "answer": "ventricular"}, {"qid": 300874007, "answer": "large"}, {"qid": 300866007, "answer": "cardiovascular"}, {"qid": 300871007, "answer": "cardiovascular"}, {"qid": 300971007, "answer": "cardiovascular"}, {"qid": 300972007, "answer": "no"}, {"qid": 300970003, "answer": "cardiovascular"}, {"qid": 300976003, "answer": "endocrine"}, {"qid": 300979003, "answer": "vasculature"}, {"qid": 300979011, "answer": "anterior descending coronary artery"}, {"qid": 300978004, "answer": "yes"}, {"qid": 300978012, "answer": "vasculature"}, {"qid": 300981005, "answer": "no"}, {"qid": 300977005, "answer": "no"}, {"qid": 300973005, "answer": "no"}, {"qid": 300969001, "answer": "yes"}, {"qid": 300969009, "answer": "in skin"}, {"qid": 300964005, "answer": "no"}, {"qid": 300965001, "answer": "yes"}, {"qid": 300965009, "answer": "in vasculature"}, {"qid": 300963005, "answer": "no"}, {"qid": 300980005, "answer": "yes"}, {"qid": 300974000, "answer": "atherosclerosis"}, {"qid": 300974008, "answer": "no"}, {"qid": 300983004, "answer": "yes"}, {"qid": 300982004, "answer": "yes"}, {"qid": 300966000, "answer": "stomach"}, {"qid": 300967000, "answer": "vasculitis"}, {"qid": 300967008, "answer": "no"}, {"qid": 300968004, "answer": "yes"}, {"qid": 300975000, "answer": "acute inflammation"}, {"qid": 300975008, "answer": "no"}, {"qid": 300987004, "answer": "fever"}, {"qid": 300987012, "answer": "no"}, {"qid": 300988002, "answer": "no"}, {"qid": 300988010, "answer": "cardiovascular"}, {"qid": 300989000, "answer": "vasculitis"}, {"qid": 300989008, "answer": "yes"}, {"qid": 300989016, "answer": "vasculature"}, {"qid": 300861006, "answer": "coronary artery"}, {"qid": 300861014, "answer": "coronary artery lesions in young myocardial infarction"}, {"qid": 300860003, "answer": "no"}, {"qid": 300860011, "answer": "cardiovascular"}, {"qid": 300859006, "answer": "cardiovascular"}, {"qid": 300513002, "answer": "respiratory"}, {"qid": 300557003, "answer": "brain"}, {"qid": 300439001, "answer": "yes"}, {"qid": 300446003, "answer": "yes"}, {"qid": 300444005, "answer": "no"}, {"qid": 300457005, "answer": "no"}, {"qid": 300451005, "answer": "yes"}, {"qid": 300449005, "answer": "no"}, {"qid": 300453005, "answer": "no"}, {"qid": 300456005, "answer": "no"}, {"qid": 300442005, "answer": "no"}, {"qid": 300448005, "answer": "no"}, {"qid": 300440005, "answer": "no"}, {"qid": 300443005, "answer": "no"}, {"qid": 300455005, "answer": "no"}, {"qid": 300445005, "answer": "no"}, {"qid": 300450005, "answer": "endocrine system"}, {"qid": 300447006, "answer": "yes"}, {"qid": 300454003, "answer": "yes"}, {"qid": 300454011, "answer": "endocrine system"}, {"qid": 300452004, "answer": "yes"}, {"qid": 300452012, "answer": "endocrine system"}, {"qid": 300441004, "answer": "yes"}, {"qid": 300441012, "answer": "endocrine system"}, {"qid": 300461004, "answer": "this"}, {"qid": 300461012, "answer": "larynx"}, {"qid": 300461020, "answer": "angina"}, {"qid": 300461028, "answer": "known"}, {"qid": 300459007, "answer": "endocrine"}, {"qid": 300437006, "answer": "yes"}, {"qid": 300437014, "answer": "cortical nodule kidney"}, {"qid": 300438004, "answer": "yes"}, {"qid": 300460000, "answer": "cut surface typical kidney"}, {"qid": 300460008, "answer": "no"}, {"qid": 300458000, "answer": "large metastatic lesion in pancreas"}, {"qid": 300458008, "answer": "yes"}, {"qid": 300458016, "answer": "adenocarcinoma"}, {"qid": 300458024, "answer": "adenocarcinoma"}, {"qid": 300564005, "answer": "no"}, {"qid": 300562005, "answer": "no"}, {"qid": 300563005, "answer": "yes"}, {"qid": 300576004, "answer": "yes"}, {"qid": 300580004, "answer": "yes"}, {"qid": 300572004, "answer": "yes"}, {"qid": 300573004, "answer": "yes"}, {"qid": 300566004, "answer": "yes"}, {"qid": 300581004, "answer": "yes"}, {"qid": 300561004, "answer": "yes"}, {"qid": 300567004, "answer": "yes"}, {"qid": 300565004, "answer": "yes"}, {"qid": 300575004, "answer": "vasculitis"}, {"qid": 300575012, "answer": "no"}, {"qid": 300577002, "answer": "yes"}, {"qid": 300577010, "answer": "adrenal"}, {"qid": 300574001, "answer": "yes"}, {"qid": 300574009, "answer": "endocrine"}, {"qid": 300574017, "answer": "endocrine"}, {"qid": 300571005, "answer": "no"}, {"qid": 300571013, "answer": "testicle"}, {"qid": 300578005, "answer": "yes"}, {"qid": 300578013, "answer": "endocrine system"}, {"qid": 300579004, "answer": "no"}, {"qid": 300579012, "answer": "endocrine"}, {"qid": 300582007, "answer": "yes"}, {"qid": 300570002, "answer": "yes"}, {"qid": 300570010, "answer": "endocrine system"}, {"qid": 300568003, "answer": "endocrine"}, {"qid": 300568011, "answer": "no"}, {"qid": 300569003, "answer": "yes"}, {"qid": 300620005, "answer": "no"}, {"qid": 300617005, "answer": "no"}, {"qid": 300614002, "answer": "no"}, {"qid": 300614010, "answer": "gangrene"}, {"qid": 300611007, "answer": "yes"}, {"qid": 300611015, "answer": "3"}, {"qid": 300611023, "answer": "conjoined twins cephalothoracopagus janiceps"}, {"qid": 300613006, "answer": "no"}, {"qid": 300623002, "answer": "extremities"}, {"qid": 300627000, "answer": "excellent example of conjoined fingers"}, {"qid": 300627008, "answer": "no"}, {"qid": 300630005, "answer": "extremities"}, {"qid": 300626004, "answer": "yes"}, {"qid": 300624001, "answer": "no"}, {"qid": 300624009, "answer": "feet"}, {"qid": 300615007, "answer": "yes"}, {"qid": 300618003, "answer": "extremities"}, {"qid": 300621001, "answer": "yes"}, {"qid": 300621009, "answer": "hand"}, {"qid": 300612002, "answer": "yes"}, {"qid": 300612010, "answer": "extremities"}, {"qid": 300616006, "answer": "hand"}, {"qid": 300619003, "answer": "yes"}, {"qid": 300622003, "answer": "yes"}, {"qid": 300625003, "answer": "extremities"}, {"qid": 300629005, "answer": "yes"}, {"qid": 300628005, "answer": "no"}, {"qid": 300628013, "answer": "with subungual hematoma"}, {"qid": 300990003, "answer": "lymph node"}, {"qid": 300602000, "answer": "thymus"}, {"qid": 300583000, "answer": "uterus"}, {"qid": 300592000, "answer": "ovarian cysts with kidney capsules"}, {"qid": 300586004, "answer": "yes"}, {"qid": 300590000, "answer": "opened uterus with polypoid lesion"}, {"qid": 300590008, "answer": "no"}, {"qid": 300605003, "answer": "metastatic carcinoma"}, {"qid": 300605011, "answer": "endocrine"}, {"qid": 300600007, "answer": "endocrine"}, {"qid": 300600015, "answer": "endocrine"}, {"qid": 300595006, "answer": "metastatic carcinoma"}, {"qid": 300595014, "answer": "metastatic carcinoma"}, {"qid": 300596006, "answer": "metastatic carcinoma"}, {"qid": 300596014, "answer": "metastatic carcinoma"}, {"qid": 300591006, "answer": "larynx"}, {"qid": 300601002, "answer": "yes"}, {"qid": 300601010, "answer": "female reproductive system"}, {"qid": 300587005, "answer": "no"}, {"qid": 300587013, "answer": "female reproductive"}, {"qid": 300603005, "answer": "female reproductive"}, {"qid": 300598000, "answer": "excellent example of edema cystitis"}, {"qid": 300598008, "answer": "female reproductive system"}, {"qid": 300597004, "answer": "yes"}, {"qid": 300597012, "answer": "female reproductive"}, {"qid": 300597020, "answer": "female reproductive"}, {"qid": 300588005, "answer": "no"}, {"qid": 300599001, "answer": "yes"}, {"qid": 300599009, "answer": "bone"}, {"qid": 300589001, "answer": "yes"}, {"qid": 300589009, "answer": "female reproductive"}, {"qid": 300589017, "answer": "well"}, {"qid": 300585007, "answer": "yes"}, {"qid": 300585015, "answer": "hematologic"}, {"qid": 300593007, "answer": "female reproductive"}, {"qid": 300593015, "answer": "large"}, {"qid": 300594006, "answer": "testicle"}, {"qid": 300462002, "answer": "no"}, {"qid": 300472002, "answer": "no"}, {"qid": 300474002, "answer": "no"}, {"qid": 300473002, "answer": "no"}, {"qid": 300467002, "answer": "no"}, {"qid": 300468002, "answer": "no"}, {"qid": 300465002, "answer": "endocrine"}, {"qid": 300466003, "answer": "female reproductive"}, {"qid": 300464003, "answer": "yes"}, {"qid": 300464011, "answer": "vasculature"}, {"qid": 300471004, "answer": "yes"}, {"qid": 300471012, "answer": "female reproductive system"}, {"qid": 300469004, "answer": "yes"}, {"qid": 300469012, "answer": "gastrointestinal system"}, {"qid": 300470004, "answer": "lymph node"}, {"qid": 300470012, "answer": "no"}, {"qid": 300463003, "answer": "brain"}, {"qid": 300463011, "answer": "no"}, {"qid": 300556003, "answer": "cardiovascular"}, {"qid": 300505003, "answer": "gastrointestinal"}, {"qid": 300503003, "answer": "gastrointestinal"}, {"qid": 300504003, "answer": "cardiovascular"}, {"qid": 300510001, "answer": "yes"}, {"qid": 300509001, "answer": "yes"}, {"qid": 300498001, "answer": "yes"}, {"qid": 300511001, "answer": "esophagus"}, {"qid": 300508000, "answer": "stomach"}, {"qid": 300500000, "answer": "duodenum"}, {"qid": 300499000, "answer": "colon"}, {"qid": 300502000, "answer": "pancreatic fat necrosis"}, {"qid": 300497000, "answer": "esophagus"}, {"qid": 300506000, "answer": "esophagus"}, {"qid": 300501000, "answer": "colon"}, {"qid": 300512000, "answer": "stomach"}, {"qid": 300507000, "answer": "stomach"}, {"qid": 300751000, "answer": "colon"}, {"qid": 300727000, "answer": "yes"}, {"qid": 300727008, "answer": "gastrointestinal system"}, {"qid": 300732005, "answer": "no"}, {"qid": 300731005, "answer": "gastrointestinal system"}, {"qid": 300733006, "answer": "gastrointestinal system"}, {"qid": 300728006, "answer": "gastrointestinal system"}, {"qid": 300734006, "answer": "gastrointestinal system"}, {"qid": 300736006, "answer": "pancreas"}, {"qid": 300738006, "answer": "pancreas"}, {"qid": 300737006, "answer": "vasculature"}, {"qid": 300746006, "answer": "gastrointestinal system"}, {"qid": 300742006, "answer": "gastrointestinal system"}, {"qid": 300747006, "answer": "gastrointestinal system"}, {"qid": 300750006, "answer": "gastrointestinal system"}, {"qid": 300749006, "answer": "endocrine"}, {"qid": 300749014, "answer": "no"}, {"qid": 300730002, "answer": "no"}, {"qid": 300730010, "answer": "yes"}, {"qid": 300729002, "answer": "no"}, {"qid": 300729010, "answer": "yes"}, {"qid": 300729018, "answer": "colon"}, {"qid": 300735007, "answer": "yes"}, {"qid": 300740001, "answer": "yes"}, {"qid": 300740009, "answer": "female reproductive system"}, {"qid": 300744003, "answer": "gastrointestinal"}, {"qid": 300744011, "answer": "yes"}, {"qid": 300743005, "answer": "no"}, {"qid": 300743013, "answer": "yes"}, {"qid": 300741002, "answer": "no"}, {"qid": 300741010, "answer": "no"}, {"qid": 300739000, "answer": "colon"}, {"qid": 300739008, "answer": "no"}, {"qid": 300748000, "answer": "papillary arrangement interesting"}, {"qid": 300748008, "answer": "yes"}, {"qid": 300748016, "answer": "yes"}, {"qid": 300745004, "answer": "yes"}, {"qid": 300745012, "answer": "gastrointestinal system"}, {"qid": 300381001, "answer": "no"}, {"qid": 300381009, "answer": "yes"}, {"qid": 300380004, "answer": "yes"}, {"qid": 300380012, "answer": "bone, calvarium"}, {"qid": 300383007, "answer": "diagnosis"}, {"qid": 300382001, "answer": "yes"}, {"qid": 300376001, "answer": "female reproductive"}, {"qid": 300391005, "answer": "no"}, {"qid": 300390006, "answer": "lymph node"}, {"qid": 300385003, "answer": "no"}, {"qid": 300385011, "answer": "side atresia"}, {"qid": 300388006, "answer": "yes"}, {"qid": 300384000, "answer": "left"}, {"qid": 300384008, "answer": "yes"}, {"qid": 300378002, "answer": "bone"}, {"qid": 300389004, "answer": "yes"}, {"qid": 300377001, "answer": "yes"}, {"qid": 300375002, "answer": "no"}, {"qid": 300387007, "answer": "larynx"}, {"qid": 300386007, "answer": "no"}, {"qid": 300436001, "answer": "no"}, {"qid": 300691001, "answer": "stomach"}, {"qid": 300674000, "answer": "liver"}, {"qid": 300675000, "answer": "spleen"}, {"qid": 300690000, "answer": "spleen"}, {"qid": 300680000, "answer": "spleen"}, {"qid": 300680008, "answer": "hematologic"}, {"qid": 300679007, "answer": "yes"}, {"qid": 300681003, "answer": "no"}, {"qid": 300681011, "answer": "no"}, {"qid": 300682002, "answer": "no"}, {"qid": 300682010, "answer": "larynx"}, {"qid": 300682018, "answer": "larynx"}, {"qid": 300689004, "answer": "yes"}, {"qid": 300689012, "answer": "hematologic"}, {"qid": 300683007, "answer": "yes"}, {"qid": 300684002, "answer": "no"}, {"qid": 300684010, "answer": "spleen"}, {"qid": 300688005, "answer": "yes"}, {"qid": 300686000, "answer": "slice of spleen with multiple nodules"}, {"qid": 300686008, "answer": "no"}, {"qid": 300677000, "answer": "the superficial aspect of the diaphragm"}, {"qid": 300677008, "answer": "yes"}, {"qid": 300677016, "answer": "thromboembolus in right pulmonary artery"}, {"qid": 300676005, "answer": "yes"}, {"qid": 300676013, "answer": "spleen"}, {"qid": 300678002, "answer": "no"}, {"qid": 300678010, "answer": "abdomen"}, {"qid": 300678018, "answer": "joints"}, {"qid": 300687005, "answer": "yes"}, {"qid": 300685000, "answer": "hematologic"}, {"qid": 300685008, "answer": "no"}, {"qid": 300760003, "answer": "stress"}, {"qid": 300760011, "answer": "stress"}, {"qid": 300758005, "answer": "yes"}, {"qid": 300761005, "answer": "no"}, {"qid": 300756001, "answer": "yes"}, {"qid": 300756009, "answer": "endocrine"}, {"qid": 300757005, "answer": "no"}, {"qid": 300759001, "answer": "yes"}, {"qid": 300759009, "answer": "thymoma"}, {"qid": 300754002, "answer": "no"}, {"qid": 300754010, "answer": "yes"}, {"qid": 300766003, "answer": "blood"}, {"qid": 300766011, "answer": "no"}, {"qid": 300768004, "answer": "yes"}, {"qid": 300764000, "answer": "wrights"}, {"qid": 300764008, "answer": "yes"}, {"qid": 300765000, "answer": "wrights"}, {"qid": 300765008, "answer": "no"}, {"qid": 300765016, "answer": "hematologic"}, {"qid": 300752005, "answer": "no"}, {"qid": 300752013, "answer": "yes"}, {"qid": 300753001, "answer": "pleomorphic leukemic cells in peripheral blood prior to therapy"}, {"qid": 300753009, "answer": "no"}, {"qid": 300753017, "answer": "pleomorphic leukemic cells in peripheral blood prior to therapy"}, {"qid": 300755004, "answer": "yes"}, {"qid": 300755012, "answer": "not overwhelming"}, {"qid": 300762002, "answer": "no"}, {"qid": 300762010, "answer": "yes"}, {"qid": 300767003, "answer": "endocrine"}, {"qid": 300763000, "answer": "vasculitis"}, {"qid": 300763008, "answer": "lymph node"}, {"qid": 300673005, "answer": "yes"}, {"qid": 300673013, "answer": "thymus"}, {"qid": 300949002, "answer": "no"}, {"qid": 300927003, "answer": "hepatobiliary"}, {"qid": 300926004, "answer": "yes"}, {"qid": 300924005, "answer": "no"}, {"qid": 300925006, "answer": "no"}, {"qid": 300935006, "answer": "hepatobiliary"}, {"qid": 300940000, "answer": "liver"}, {"qid": 300943001, "answer": "yes"}, {"qid": 300941002, "answer": "no"}, {"qid": 300945003, "answer": "hepatobiliary"}, {"qid": 300942004, "answer": "yes"}, {"qid": 300932005, "answer": "no"}, {"qid": 300934002, "answer": "no"}, {"qid": 300929004, "answer": "yes"}, {"qid": 300931001, "answer": "yes"}, {"qid": 300931009, "answer": "hepatobiliary"}, {"qid": 300936006, "answer": "respiratory"}, {"qid": 300937003, "answer": "oral"}, {"qid": 300928004, "answer": "yes"}, {"qid": 300930001, "answer": "yes"}, {"qid": 300948001, "answer": "with circumscribed subcapsular hepatomegaly case of nonalcoholic fatty liver disease nafld and cryptogenetic hemophilia"}, {"qid": 300944001, "answer": "yes"}, {"qid": 300946002, "answer": "hepatobiliary"}, {"qid": 300947005, "answer": "yes"}, {"qid": 300939005, "answer": "yes"}, {"qid": 300933003, "answer": "yes"}, {"qid": 300820005, "answer": "no"}, {"qid": 300816002, "answer": "no"}, {"qid": 300816010, "answer": "hepatobiliary"}, {"qid": 300821007, "answer": "yes"}, {"qid": 300812004, "answer": "yes"}, {"qid": 300826001, "answer": "yes"}, {"qid": 300826009, "answer": "hepatobiliary"}, {"qid": 300825006, "answer": "hepatobiliary"}, {"qid": 300827003, "answer": "liver"}, {"qid": 300823000, "answer": "primary biliary cirrhosis"}, {"qid": 300823008, "answer": "no"}, {"qid": 300817005, "answer": "no"}, {"qid": 300815002, "answer": "no"}, {"qid": 300815010, "answer": "hepatobiliary"}, {"qid": 300819007, "answer": "yes"}, {"qid": 300818004, "answer": "yes"}, {"qid": 300814001, "answer": "yes"}, {"qid": 300822000, "answer": "moderate acute rejection"}, {"qid": 300822008, "answer": "no"}, {"qid": 300813007, "answer": "no"}, {"qid": 300824007, "answer": "yes"}, {"qid": 300828006, "answer": "yes"}, {"qid": 300514006, "answer": "hepatobiliary"}, {"qid": 300516005, "answer": "no"}, {"qid": 300518004, "answer": "yes"}, {"qid": 300517003, "answer": "hepatobiliary"}, {"qid": 300515002, "answer": "no"}, {"qid": 300672001, "answer": "yes"}, {"qid": 300665000, "answer": "fixed tissue frontal section through trachea and mediastinum showing massive enlargement of mediastinal nodes and regional lymphatic mass lesions causing compression of trachea and compression of aorta"}, {"qid": 300664002, "answer": "yes"}, {"qid": 300663000, "answer": "lung"}, {"qid": 300662001, "answer": "nodule of tissue and necrotic area"}, {"qid": 300662009, "answer": "no"}, {"qid": 300669007, "answer": "no"}, {"qid": 300670000, "answer": "close-up view of large ulcerative lesion well shown"}, {"qid": 300668001, "answer": "excellent example of scrotal plaque lesion"}, {"qid": 300667002, "answer": "no"}, {"qid": 300533001, "answer": "yes"}, {"qid": 300524000, "answer": "lymph nodes"}, {"qid": 300535002, "answer": "no"}, {"qid": 300530001, "answer": "yes"}, {"qid": 300534000, "answer": "giant cells"}, {"qid": 300534008, "answer": "no"}, {"qid": 300532007, "answer": "no"}, {"qid": 300525005, "answer": "yes"}, {"qid": 300531003, "answer": "lymph node"}, {"qid": 300528005, "answer": "yes"}, {"qid": 300523001, "answer": "yes"}, {"qid": 300809001, "answer": "yes"}, {"qid": 300811003, "answer": "prostate"}, {"qid": 300806004, "answer": "hyperplasia"}, {"qid": 300810000, "answer": "penis with bullet lodged in dorsal surface"}, {"qid": 300959000, "answer": "normal breast"}, {"qid": 300958000, "answer": "prostate"}, {"qid": 300950000, "answer": "section from left prostatic vein"}, {"qid": 300954001, "answer": "yes"}, {"qid": 300952003, "answer": "yes"}, {"qid": 300915001, "answer": "yes"}, {"qid": 300908001, "answer": "too small"}, {"qid": 300910002, "answer": "no"}, {"qid": 300910010, "answer": "normal"}, {"qid": 300918000, "answer": "yes"}, {"qid": 300917003, "answer": "aorta with a large aneurysm"}, {"qid": 300912002, "answer": "no"}, {"qid": 300905003, "answer": "close-up view of large ulcerating carcinoma with necrotic centers and abundant purulent exudate"}, {"qid": 300907002, "answer": "female reproductive"}, {"qid": 300906000, "answer": "excellent close-up photos of two halves of spleen with large infarct and extensive infarcts"}, {"qid": 300914000, "answer": "sectioned vertebral bodies showing very nicely osteolytic metastatic lesions primary squamous cell carcinoma penis"}, {"qid": 300916002, "answer": "contusion"}, {"qid": 300923000, "answer": "thyroid"}, {"qid": 300921003, "answer": "hematologic"}, {"qid": 300335000, "answer": "lungs"}, {"qid": 300336002, "answer": "no"}, {"qid": 300334004, "answer": "yes"}, {"qid": 300355006, "answer": "no"}, {"qid": 300339000, "answer": "cervix"}, {"qid": 300337002, "answer": "no"}, {"qid": 300351001, "answer": "yes"}, {"qid": 300350000, "answer": "pancreas"}, {"qid": 300350008, "answer": "no"}, {"qid": 300338001, "answer": "yes"}, {"qid": 300353003, "answer": "gastrointestinal"}, {"qid": 300352005, "answer": "no"}, {"qid": 300341001, "answer": "yes"}, {"qid": 300346001, "answer": "yes"}, {"qid": 300342003, "answer": "no"}, {"qid": 300347001, "answer": "yes"}, {"qid": 300344002, "answer": "no"}, {"qid": 300345000, "answer": "chronic inflammatory cells in synovial villus excellent example case of rheumatoid arthritis"}, {"qid": 300769003, "answer": "yes"}, {"qid": 300770003, "answer": "yes"}, {"qid": 300725000, "answer": "dr garcia tumors 65"}, {"qid": 300726002, "answer": "brain"}, {"qid": 300724004, "answer": "brain"}, {"qid": 300773000, "answer": "congenital bilateral cleft palate"}, {"qid": 300785002, "answer": "no"}, {"qid": 300786004, "answer": "yes"}, {"qid": 300788000, "answer": "brain"}, {"qid": 300778002, "answer": "yes"}, {"qid": 300783000, "answer": "brain"}, {"qid": 300777002, "answer": "no"}, {"qid": 300779004, "answer": "yes"}, {"qid": 300776000, "answer": "brain"}, {"qid": 300780002, "answer": "no"}, {"qid": 300781004, "answer": "yes"}, {"qid": 300397000, "answer": "brain"}, {"qid": 300397008, "answer": "no"}, {"qid": 300401001, "answer": "lung"}, {"qid": 300399003, "answer": "nervous"}, {"qid": 300400005, "answer": "nervous"}, {"qid": 300407002, "answer": "no"}, {"qid": 300405003, "answer": "urinary"}, {"qid": 300402004, "answer": "yes"}, {"qid": 300393005, "answer": "yes"}, {"qid": 300408001, "answer": "yes"}, {"qid": 300404003, "answer": "no"}, {"qid": 300394004, "answer": "yes"}, {"qid": 300409006, "answer": "respiratory"}, {"qid": 300403001, "answer": "yes"}, {"qid": 300406000, "answer": "brain"}, {"qid": 300395002, "answer": "no"}, {"qid": 300374001, "answer": "yes"}, {"qid": 300412001, "answer": "yes"}, {"qid": 300435003, "answer": "larynx"}, {"qid": 300434006, "answer": "yes"}, {"qid": 300433001, "answer": "ulcerative lesion left true cord quite good"}, {"qid": 300430004, "answer": "yes"}, {"qid": 300431005, "answer": "larynx"}, {"qid": 300320006, "answer": "no"}, {"qid": 300318000, "answer": "oral"}, {"qid": 300328001, "answer": "normal pancreas"}, {"qid": 300325002, "answer": "yes"}, {"qid": 300323003, "answer": "no"}, {"qid": 300327004, "answer": "oral"}, {"qid": 300317005, "answer": "yes"}, {"qid": 300321006, "answer": "no"}, {"qid": 300326000, "answer": "oral"}, {"qid": 300322001, "answer": "thyroid"}, {"qid": 300329002, "answer": "yes"}, {"qid": 300332003, "answer": "no"}, {"qid": 300330004, "answer": "oral"}, {"qid": 300331005, "answer": "yes"}, {"qid": 300713006, "answer": "no"}, {"qid": 300721000, "answer": "oral"}, {"qid": 300723001, "answer": "erythroplakia"}, {"qid": 300709002, "answer": "yes"}, {"qid": 300711003, "answer": "no"}, {"qid": 300710004, "answer": "oral"}, {"qid": 300714005, "answer": "yes"}, {"qid": 300722006, "answer": "no"}, {"qid": 300719000, "answer": "oral"}, {"qid": 300718001, "answer": "traumatic neuroma"}, {"qid": 300720002, "answer": "yes"}, {"qid": 300716003, "answer": "no"}, {"qid": 300717004, "answer": "oral"}, {"qid": 300715005, "answer": "attrition"}, {"qid": 300791002, "answer": "yes"}, {"qid": 300797003, "answer": "no"}, {"qid": 300793004, "answer": "oral"}, {"qid": 300792005, "answer": "no"}, {"qid": 300795000, "answer": "oral"}, {"qid": 300789001, "answer": "polyarteritis nodosa"}, {"qid": 300790002, "answer": "yes"}, {"qid": 300796003, "answer": "no"}, {"qid": 300803001, "answer": "yes"}, {"qid": 300802003, "answer": "abdomen"}, {"qid": 300798002, "answer": "no"}, {"qid": 300694000, "answer": "normal pancreas"}, {"qid": 300704004, "answer": "pancreas"}, {"qid": 300705000, "answer": "cystic fibrosis"}, {"qid": 300697001, "answer": ""}, {"qid": 300699002, "answer": "no"}, {"qid": 300701003, "answer": "pancreas"}, {"qid": 300692003, "answer": "pancreas"}, {"qid": 300693003, "answer": "skin"}, {"qid": 300700000, "answer": "thyroid"}, {"qid": 300702001, "answer": "yes"}, {"qid": 300703002, "answer": "no"}, {"qid": 300425003, "answer": "yes"}, {"qid": 300414001, "answer": "with intraluminal soft tissue"}, {"qid": 300415003, "answer": "no"}, {"qid": 300418003, "answer": "respiratory"}, {"qid": 300417004, "answer": "yes"}, {"qid": 300424005, "answer": "yes"}, {"qid": 300420005, "answer": "no"}, {"qid": 300421006, "answer": "lung"}, {"qid": 300423000, "answer": "lung"}, {"qid": 300429001, "answer": "yes"}, {"qid": 300426002, "answer": "no"}, {"qid": 300428003, "answer": "respiratory"}, {"qid": 300416004, "answer": "lung"}, {"qid": 300364002, "answer": "vasculature"}, {"qid": 300358005, "answer": "no"}, {"qid": 300365006, "answer": "lung"}, {"qid": 300371000, "answer": "lung"}, {"qid": 300373004, "answer": "1"}, {"qid": 300372000, "answer": "pleura"}, {"qid": 300372008, "answer": "trichrome"}, {"qid": 300370001, "answer": "yes"}, {"qid": 300357002, "answer": "no"}, {"qid": 300356003, "answer": "respiratory"}, {"qid": 300369004, "answer": "yes"}, {"qid": 300366001, "answer": "yes"}, {"qid": 300362002, "answer": "no"}, {"qid": 300360003, "answer": "apoptosis tunel"}, {"qid": 300361001, "answer": "yes"}, {"qid": 300363002, "answer": "no"}, {"qid": 300359003, "answer": "respiratory"}, {"qid": 300392004, "answer": "yes"}, {"qid": 300839000, "answer": "keratosis pilaris"}, {"qid": 300836000, "answer": "necrotizing sialometaplasia"}, {"qid": 300841000, "answer": "thermal"}, {"qid": 300842001, "answer": "yes"}, {"qid": 300838002, "answer": "no"}, {"qid": 300837006, "answer": "no"}, {"qid": 300837014, "answer": "skin"}, {"qid": 300831005, "answer": "no"}, {"qid": 300833006, "answer": "skin"}, {"qid": 300835007, "answer": "skin"}, {"qid": 300843003, "answer": "no"}, {"qid": 300829000, "answer": "skin"}, {"qid": 300830001, "answer": "yes"}, {"qid": 300888005, "answer": "yes"}, {"qid": 300903001, "answer": "yes"}, {"qid": 300896001, "answer": "yes"}, {"qid": 300890001, "answer": "yes"}, {"qid": 300898001, "answer": "yes"}, {"qid": 300891001, "answer": "no"}, {"qid": 300895003, "answer": "hematologic"}, {"qid": 300894004, "answer": "yes"}, {"qid": 300889001, "answer": "yes"}, {"qid": 300901005, "answer": "yes"}, {"qid": 300659006, "answer": "no"}, {"qid": 300658004, "answer": "lung"}, {"qid": 300656007, "answer": "hematologic"}, {"qid": 300660002, "answer": "thymus"}, {"qid": 300550001, "answer": "yes"}, {"qid": 300538001, "answer": "yes"}, {"qid": 300542001, "answer": "yes"}, {"qid": 300541005, "answer": "yes"}, {"qid": 300539006, "answer": "no"}, {"qid": 300544003, "answer": "no"}, {"qid": 300544011, "answer": "good"}, {"qid": 300549007, "answer": "no"}, {"qid": 300546005, "answer": "no"}, {"qid": 300551006, "answer": "thymus"}, {"qid": 300634000, "answer": "kidney"}, {"qid": 300636001, "answer": "yes"}, {"qid": 300633002, "answer": "urinary"}, {"qid": 300632003, "answer": "lung"}, {"qid": 300644003, "answer": "urinary"}, {"qid": 300642003, "answer": "urinary"}, {"qid": 300647007, "answer": "urinary"}, {"qid": 300637000, "answer": "parathyroid"}, {"qid": 300650004, "answer": "yes"}, {"qid": 300641005, "answer": "yes"}, {"qid": 300640005, "answer": "yes"}, {"qid": 300643002, "answer": "urinary"}, {"qid": 300653001, "answer": "yes"}, {"qid": 300651002, "answer": "cytomegalovirus"}, {"qid": 300638005, "answer": "yes"}, {"qid": 300648006, "answer": "skin"}, {"qid": 300167001, "answer": "with positively charged lysine residues"}, {"qid": 300122000, "answer": "no"}, {"qid": 300238004, "answer": "no"}, {"qid": 300253000, "answer": "pairs of atypical hepatocytes with extensive lipid accumulation in the cytoplasm"}, {"qid": 300148001, "answer": "collection of small and early central caseation necrosis"}, {"qid": 300202004, "answer": "the coagulated thrombus right side of photograph"}, {"qid": 300195002, "answer": "yes"}, {"qid": 300235003, "answer": "yes"}, {"qid": 300187006, "answer": "no"}, {"qid": 300250002, "answer": "yes"}, {"qid": 300312002, "answer": "no"}, {"qid": 300279002, "answer": "no"}, {"qid": 300080002, "answer": "no"}, {"qid": 300286002, "answer": "yes"}, {"qid": 300072001, "answer": "yes"}, {"qid": 300100006, "answer": "no"}, {"qid": 300118000, "answer": "atherosclerotic material"}, {"qid": 300118008, "answer": "its"}, {"qid": 300181006, "answer": "no"}, {"qid": 300097003, "answer": "yes"}, {"qid": 300098001, "answer": "no"}, {"qid": 300144003, "answer": "yes"}, {"qid": 300232001, "answer": "yes"}, {"qid": 300212002, "answer": "the tumour cells"}, {"qid": 300190004, "answer": "myofibroblasts"}, {"qid": 300041000, "answer": "the peri-tumour stroma"}, {"qid": 300040001, "answer": "cellular exudates composed of neutrophils admixed some red cells"}, {"qid": 300265001, "answer": "yes"}, {"qid": 300300001, "answer": "the massively necrotic tissue"}, {"qid": 300061002, "answer": "yes"}, {"qid": 300043002, "answer": "no"}, {"qid": 300316003, "answer": "yes"}, {"qid": 300191002, "answer": "yes"}, {"qid": 300179002, "answer": "yes"}, {"qid": 300189002, "answer": "yes"}, {"qid": 300221002, "answer": "yes"}, {"qid": 300142002, "answer": "yes"}, {"qid": 300027002, "answer": "yes"}, {"qid": 300308006, "answer": "yes"}, {"qid": 300274002, "answer": "yes"}, {"qid": 300311002, "answer": "yes"}, {"qid": 300013000, "answer": "no"}, {"qid": 300284003, "answer": "the nodules"}, {"qid": 300037000, "answer": "the follicular cells"}, {"qid": 300160004, "answer": "yes"}, {"qid": 300160012, "answer": "this specimen"}, {"qid": 300112003, "answer": "no"}, {"qid": 300234001, "answer": "yes"}, {"qid": 300151001, "answer": "fibrous septa covering the walls"}, {"qid": 300217002, "answer": "yes"}, {"qid": 300204006, "answer": "by two short thin dark myelin internodes"}, {"qid": 300241001, "answer": "during the transition from type i to type ii muscle"}, {"qid": 300093002, "answer": "no"}, {"qid": 300295002, "answer": "yes"}, {"qid": 300052003, "answer": "no"}, {"qid": 300009002, "answer": "yes"}, {"qid": 300282002, "answer": "many of the hepatocytes"}, {"qid": 300014001, "answer": "presence of cell debris and nuclear fragmentation"}, {"qid": 300225002, "answer": "in the stomach"}, {"qid": 300225010, "answer": "yes"}, {"qid": 300154001, "answer": "to one end of the cell"}, {"qid": 300214001, "answer": "yes"}, {"qid": 300233003, "answer": "yes"}, {"qid": 300173002, "answer": "yes"}, {"qid": 300108003, "answer": "thin layers of mucin-covered mucosa"}, {"qid": 300134001, "answer": "two"}, {"qid": 300134009, "answer": "yes"}, {"qid": 300231007, "answer": "a distinct cell surface layer"}, {"qid": 300211002, "answer": "no"}, {"qid": 300188000, "answer": "red membrane podoplanin-positive podocytes"}, {"qid": 300188008, "answer": "in the interstitium"}, {"qid": 300210005, "answer": "proliferation of reticulum cells and hemosiderin pigment"}, {"qid": 300230002, "answer": "yes"}, {"qid": 300011006, "answer": "yes"}, {"qid": 300065006, "answer": "no"}, {"qid": 300252000, "answer": "microscopic examination"}, {"qid": 300297004, "answer": "the periphery"}, {"qid": 300153000, "answer": "yes"}, {"qid": 300107002, "answer": "no"}, {"qid": 300107010, "answer": "no"}, {"qid": 300236003, "answer": "the cysts"}, {"qid": 300236011, "answer": "no"}, {"qid": 300163003, "answer": "no"}, {"qid": 300126001, "answer": "cytoplasm"}, {"qid": 300309001, "answer": "their chromosomal banding patterns"}, {"qid": 300275001, "answer": "yes"}, {"qid": 300254000, "answer": "bone marrow"}, {"qid": 300307002, "answer": "abnormalities in scr9 gene"}, {"qid": 300307010, "answer": "no"}, {"qid": 300307018, "answer": "after entry into host cell"}, {"qid": 300280003, "answer": "no"}, {"qid": 300228001, "answer": "characteristic scanty and diffuse oedema and mucin debris"}, {"qid": 300110000, "answer": "lum"}, {"qid": 300175005, "answer": "no"}, {"qid": 300213000, "answer": "size of the left ventricle"}, {"qid": 300156001, "answer": "an ultrastructure of amyloid fibres"}, {"qid": 300156009, "answer": "no"}, {"qid": 300281003, "answer": "no"}, {"qid": 300062000, "answer": "luminal surfaces"}, {"qid": 300262001, "answer": "the cytoplasm of the affected cells in the epithelium lining the duct"}, {"qid": 300007001, "answer": "the cyst lining"}, {"qid": 300028002, "answer": "cyst wall"}, {"qid": 300220004, "answer": "hyperaemia and neutrophilic infiltration"}, {"qid": 300182001, "answer": "longitudinal section along the mesenteric border"}, {"qid": 300182009, "answer": "hyperaemia and oedema"}, {"qid": 300197002, "answer": "no"}, {"qid": 300197010, "answer": "yes"}, {"qid": 300199000, "answer": "necrosis and bilateral tubular injury"}, {"qid": 300183000, "answer": "thrombosed vessels"}, {"qid": 300183008, "answer": "yes"}, {"qid": 300123006, "answer": "an Anitschkow cell"}, {"qid": 300246000, "answer": ""}, {"qid": 300246008, "answer": "yes"}, {"qid": 300278006, "answer": "yes"}, {"qid": 300060005, "answer": "parenchymal inflammatory infiltrate with abundant mucin"}, {"qid": 300060013, "answer": "no"}, {"qid": 300023006, "answer": "yes"}, {"qid": 300059006, "answer": "yes"}, {"qid": 300249002, "answer": "no"}, {"qid": 300285005, "answer": "yes"}, {"qid": 300287000, "answer": "cyst wall"}, {"qid": 300076000, "answer": "stratified squamous epithelium"}, {"qid": 300005000, "answer": "abundant eosinophilic granulation material"}, {"qid": 300242005, "answer": "numerous cysts distending the parenchyma"}, {"qid": 300169001, "answer": "yes"}, {"qid": 300219002, "answer": "yes"}, {"qid": 300170000, "answer": "red colour"}, {"qid": 300170008, "answer": "yes"}, {"qid": 300105006, "answer": "yes"}, {"qid": 300105014, "answer": "no"}, {"qid": 300106003, "answer": "no"}, {"qid": 300092003, "answer": "yes"}, {"qid": 300127003, "answer": "no"}, {"qid": 300036004, "answer": "microscopy"}, {"qid": 300067004, "answer": "a few homerwright 's pseudorosettes"}, {"qid": 300012001, "answer": "characteristic bubbly cytoplasm and anisonucleism"}, {"qid": 300066001, "answer": "islet cell tumour"}, {"qid": 300066009, "answer": "yes"}, {"qid": 300475006, "answer": "abdomen"}, {"qid": 300476005, "answer": "peritoneum"}, {"qid": 300477002, "answer": "abdomen"}, {"qid": 300477010, "answer": "abdomen"}, {"qid": 300478007, "answer": "joints"}, {"qid": 300478015, "answer": "death from ruptured appendix"}, {"qid": 300480005, "answer": "no"}, {"qid": 300480013, "answer": "no"}, {"qid": 300480021, "answer": "lesion"}, {"qid": 300481007, "answer": "yes"}, {"qid": 300481015, "answer": "metastatic carcinoma"}, {"qid": 300479006, "answer": "yes"}, {"qid": 300479014, "answer": "peritoneum"}, {"qid": 300482000, "answer": "yes"}, {"qid": 300482008, "answer": "abdomen"}, {"qid": 300483001, "answer": "yes"}, {"qid": 300558001, "answer": "yes"}, {"qid": 300558009, "answer": "yes"}, {"qid": 300853003, "answer": "no"}, {"qid": 300844000, "answer": "infant body"}, {"qid": 300844008, "answer": "lower"}, {"qid": 300847006, "answer": "no"}, {"qid": 300849000, "answer": "frontal view of body with head and neck retracted to show enlarged kidneys"}, {"qid": 300845001, "answer": "yes"}, {"qid": 300854002, "answer": "yes"}, {"qid": 300857006, "answer": "beckwith-wiedemann syndrome"}, {"qid": 300856004, "answer": "face"}, {"qid": 300848007, "answer": "the one showing the infant from the front"}, {"qid": 300851000, "answer": "lateral view of head with grossly enlarged tongue and large nodular lesions in buccal mucosa"}, {"qid": 300850001, "answer": "yes"}, {"qid": 300984002, "answer": "lymph node"}, {"qid": 300985001, "answer": "no"}, {"qid": 300986005, "answer": "no"}, {"qid": 300554000, "answer": "extensive skin and subcutaneous necrosis"}, {"qid": 300496002, "answer": "yes"}, {"qid": 300496010, "answer": "skin"}, {"qid": 300606001, "answer": "yes"}, {"qid": 300607005, "answer": "adenocarcinoma"}, {"qid": 300609001, "answer": "with myofibroblastic and epithelial-like cells"}, {"qid": 300609009, "answer": "no"}, {"qid": 300608000, "answer": "pharyngeal pouch remnant"}, {"qid": 300608008, "answer": "yes"}, {"qid": 300559003, "answer": "cardiovascular"}, {"qid": 300560003, "answer": "cardiovascular"}, {"qid": 300491003, "answer": "amyloidosis"}, {"qid": 300494003, "answer": "vasculature"}, {"qid": 300494011, "answer": "no"}, {"qid": 300492003, "answer": "cardiovascular"}, {"qid": 300492011, "answer": "cardiovascular"}, {"qid": 300493006, "answer": "yes"}, {"qid": 300484003, "answer": "cardiovascular"}, {"qid": 300484011, "answer": "no"}, {"qid": 300495003, "answer": "cardiovascular"}, {"qid": 300495011, "answer": "no"}, {"qid": 300490003, "answer": "cardiovascular"}, {"qid": 300489000, "answer": "saphenous vein graft with intimal hyperplasia and thrombotic material in lesion"}, {"qid": 300489008, "answer": "vasculature"}, {"qid": 300488004, "answer": "yes"}, {"qid": 300488012, "answer": "urinary"}, {"qid": 300486004, "answer": "cardiovascular"}, {"qid": 300486012, "answer": "no"}, {"qid": 300487003, "answer": "cardiovascular"}, {"qid": 300485000, "answer": "chagas disease"}, {"qid": 300882000, "answer": "thyroid"}, {"qid": 300886000, "answer": "heart"}, {"qid": 300885000, "answer": "yes"}, {"qid": 300862005, "answer": "no"}, {"qid": 300863001, "answer": "no"}, {"qid": 300884006, "answer": "no"}, {"qid": 300883005, "answer": "no"}, {"qid": 300877001, "answer": "cardiovascular"}, {"qid": 300881005, "answer": "no"}, {"qid": 300870005, "answer": "no"}, {"qid": 300868005, "answer": "yes"}, {"qid": 300869004, "answer": "cardiovascular"}, {"qid": 300872003, "answer": "cardiovascular"}, {"qid": 300873004, "answer": "yes"}, {"qid": 300865004, "answer": "yes"}, {"qid": 300864000, "answer": "heart"}, {"qid": 300864008, "answer": "cardiovascular"}, {"qid": 300875001, "answer": "yes"}, {"qid": 300879003, "answer": "respiratory"}, {"qid": 300876003, "answer": "cardiovascular"}, {"qid": 300867003, "answer": "cardiovascular"}, {"qid": 300874000, "answer": "cardiovascular"}, {"qid": 300866000, "answer": "amyloidosis"}, {"qid": 300871000, "answer": "pancreatic fat necrosis"}, {"qid": 300971000, "answer": "heart"}, {"qid": 300972000, "answer": "heart"}, {"qid": 300972008, "answer": "no"}, {"qid": 300970004, "answer": "yes"}, {"qid": 300976004, "answer": "yes"}, {"qid": 300979004, "answer": "yes"}, {"qid": 300979012, "answer": "vasculature"}, {"qid": 300978005, "answer": "yes"}, {"qid": 300978013, "answer": "vasculature"}, {"qid": 300981006, "answer": "in heart"}, {"qid": 300977006, "answer": "in heart"}, {"qid": 300973006, "answer": "vasculature"}, {"qid": 300969002, "answer": "no"}, {"qid": 300969010, "answer": "gastrointestinal"}, {"qid": 300964006, "answer": "vasculature"}, {"qid": 300965002, "answer": "no"}, {"qid": 300965010, "answer": "vasculature"}, {"qid": 300963006, "answer": "in vasculature"}, {"qid": 300980006, "answer": "no"}, {"qid": 300974001, "answer": "yes"}, {"qid": 300974009, "answer": "vasculature"}, {"qid": 300983005, "answer": "no"}, {"qid": 300982005, "answer": "no"}, {"qid": 300966001, "answer": "yes"}, {"qid": 300967001, "answer": "yes"}, {"qid": 300967009, "answer": "vasculature"}, {"qid": 300968005, "answer": "no"}, {"qid": 300975001, "answer": "yes"}, {"qid": 300975009, "answer": "vasculature"}, {"qid": 300987005, "answer": "yes"}, {"qid": 300987013, "answer": "vasculature"}, {"qid": 300988003, "answer": "rocky mountain"}, {"qid": 300988011, "answer": "yes"}, {"qid": 300989001, "answer": "yes"}, {"qid": 300989009, "answer": "no"}, {"qid": 300989017, "answer": "vasculature"}, {"qid": 300861007, "answer": "yes"}, {"qid": 300861015, "answer": "coronary artery"}, {"qid": 300860004, "answer": "cardiovascular"}, {"qid": 300860012, "answer": "cardiovascular"}, {"qid": 300859007, "answer": "no"}, {"qid": 300513003, "answer": "fetus present"}, {"qid": 300557004, "answer": "no"}, {"qid": 300439002, "answer": "endocrine"}, {"qid": 300446004, "answer": "endocrine system"}, {"qid": 300444006, "answer": "endocrine system"}, {"qid": 300457006, "answer": "endocrine system"}, {"qid": 300451006, "answer": "gastrointestinal system"}, {"qid": 300449006, "answer": "endocrine system"}, {"qid": 300453006, "answer": "endocrine system"}, {"qid": 300456006, "answer": "endocrine system"}, {"qid": 300442006, "answer": "endocrine system"}, {"qid": 300448006, "answer": "endocrine system"}, {"qid": 300440006, "answer": "endocrine system"}, {"qid": 300443006, "answer": "endocrine system"}, {"qid": 300455006, "answer": "endocrine system"}, {"qid": 300445006, "answer": "endocrine system"}, {"qid": 300450006, "answer": "endocrine"}, {"qid": 300447007, "answer": "no"}, {"qid": 300454004, "answer": "yes"}, {"qid": 300454012, "answer": "endocrine"}, {"qid": 300452005, "answer": "no"}, {"qid": 300452013, "answer": "endocrine"}, {"qid": 300441005, "answer": "no"}, {"qid": 300441013, "answer": "endocrine"}, {"qid": 300461005, "answer": "to be an adenosis"}, {"qid": 300461013, "answer": "yes"}, {"qid": 300461021, "answer": "ulcerative lesion in mid Esophagus"}, {"qid": 300459000, "answer": "fixed tissue but color not bad typical lesion"}, {"qid": 300459008, "answer": "endocrine"}, {"qid": 300437007, "answer": "endocrine"}, {"qid": 300437015, "answer": "shock"}, {"qid": 300438005, "answer": "no"}, {"qid": 300460001, "answer": "yes"}, {"qid": 300460009, "answer": "hematologic"}, {"qid": 300458001, "answer": "shown with abundant hemorrhage"}, {"qid": 300458009, "answer": "no"}, {"qid": 300458017, "answer": "no"}, {"qid": 300458025, "answer": "metastatic carcinoma"}, {"qid": 300564006, "answer": "endocrine system"}, {"qid": 300562006, "answer": "endocrine system"}, {"qid": 300563006, "answer": "no"}, {"qid": 300576005, "answer": "no"}, {"qid": 300580005, "answer": "no"}, {"qid": 300572005, "answer": "no"}, {"qid": 300573005, "answer": "no"}, {"qid": 300566005, "answer": "no"}, {"qid": 300581005, "answer": "no"}, {"qid": 300561005, "answer": "no"}, {"qid": 300567005, "answer": "no"}, {"qid": 300565005, "answer": "no"}, {"qid": 300575005, "answer": "yes"}, {"qid": 300575013, "answer": "endocrine system"}, {"qid": 300577003, "answer": "no"}, {"qid": 300577011, "answer": "yes"}, {"qid": 300574002, "answer": "no"}, {"qid": 300574010, "answer": "yes"}, {"qid": 300574018, "answer": "endocrine"}, {"qid": 300571006, "answer": "testicle"}, {"qid": 300571014, "answer": "vasculature"}, {"qid": 300578006, "answer": "no"}, {"qid": 300578014, "answer": "endocrine"}, {"qid": 300579005, "answer": "no"}, {"qid": 300582000, "answer": "pancreas"}, {"qid": 300582008, "answer": "no"}, {"qid": 300570003, "answer": "no"}, {"qid": 300570011, "answer": "not productive"}, {"qid": 300568004, "answer": "yes"}, {"qid": 300568012, "answer": "endocrine system"}, {"qid": 300569004, "answer": "endocrine system"}, {"qid": 300620006, "answer": "the proximal interphalangeal joint of the index finger"}, {"qid": 300617006, "answer": "feet"}, {"qid": 300614003, "answer": "extremities"}, {"qid": 300611000, "answer": "extremities"}, {"qid": 300611008, "answer": "yes"}, {"qid": 300611016, "answer": "feet"}, {"qid": 300611024, "answer": "short"}, {"qid": 300613007, "answer": "face"}, {"qid": 300623003, "answer": "yes"}, {"qid": 300627001, "answer": "yes"}, {"qid": 300627009, "answer": "extremities"}, {"qid": 300630006, "answer": "yes"}, {"qid": 300626005, "answer": "yes"}, {"qid": 300624002, "answer": "extremities"}, {"qid": 300615000, "answer": "distal interphalangeal joints"}, {"qid": 300615008, "answer": "no"}, {"qid": 300618004, "answer": "yes"}, {"qid": 300621002, "answer": "no"}, {"qid": 300621010, "answer": "yes"}, {"qid": 300612003, "answer": "no"}, {"qid": 300612011, "answer": "hand"}, {"qid": 300616007, "answer": "yes"}, {"qid": 300619004, "answer": "hand"}, {"qid": 300622004, "answer": "hand"}, {"qid": 300625004, "answer": "yes"}, {"qid": 300629006, "answer": "extremities"}, {"qid": 300628006, "answer": "digital infarcts bacterial endocarditis"}, {"qid": 300628014, "answer": "extremities"}, {"qid": 300990004, "answer": "yes"}, {"qid": 300602001, "answer": "yes"}, {"qid": 300583001, "answer": "yes"}, {"qid": 300592001, "answer": "yes"}, {"qid": 300586005, "answer": "no"}, {"qid": 300590001, "answer": "yes"}, {"qid": 300590009, "answer": "female reproductive system"}, {"qid": 300605004, "answer": "yes"}, {"qid": 300600000, "answer": "3"}, {"qid": 300600008, "answer": "yes"}, {"qid": 300600016, "answer": "endocrine"}, {"qid": 300595007, "answer": "yes"}, {"qid": 300595015, "answer": "endocrine"}, {"qid": 300596007, "answer": "yes"}, {"qid": 300596015, "answer": "female reproductive"}, {"qid": 300591007, "answer": "yes"}, {"qid": 300601003, "answer": "no"}, {"qid": 300601011, "answer": "female reproductive"}, {"qid": 300587006, "answer": "uterus"}, {"qid": 300587014, "answer": "uterus"}, {"qid": 300603006, "answer": "yes"}, {"qid": 300598001, "answer": "yes"}, {"qid": 300598009, "answer": "female reproductive"}, {"qid": 300597005, "answer": "this"}, {"qid": 300597013, "answer": "no"}, {"qid": 300597021, "answer": "female reproductive"}, {"qid": 300588006, "answer": "female reproductive"}, {"qid": 300599002, "answer": "no"}, {"qid": 300599010, "answer": "no"}, {"qid": 300589002, "answer": "no"}, {"qid": 300589010, "answer": "no"}, {"qid": 300585000, "answer": "hematologic"}, {"qid": 300585008, "answer": "no"}, {"qid": 300593000, "answer": "ovarian mass"}, {"qid": 300593008, "answer": "no"}, {"qid": 300593016, "answer": "cervical"}, {"qid": 300594007, "answer": "yes"}, {"qid": 300462003, "answer": "vasculature"}, {"qid": 300472003, "answer": "female reproductive"}, {"qid": 300474003, "answer": "musculoskeletal"}, {"qid": 300473003, "answer": "female reproductive"}, {"qid": 300467003, "answer": "gastrointestinal"}, {"qid": 300468003, "answer": "respiratory"}, {"qid": 300465003, "answer": "yes"}, {"qid": 300466004, "answer": "yes"}, {"qid": 300464004, "answer": "no"}, {"qid": 300464012, "answer": "gastrointestinal"}, {"qid": 300471005, "answer": "no"}, {"qid": 300471013, "answer": "adenocarcinoma"}, {"qid": 300469005, "answer": "no"}, {"qid": 300469013, "answer": "endocrine"}, {"qid": 300470005, "answer": "yes"}, {"qid": 300470013, "answer": "gastrointestinal system"}, {"qid": 300463004, "answer": "yes"}, {"qid": 300463012, "answer": "sporotrichosis"}, {"qid": 300556004, "answer": "yes"}, {"qid": 300505004, "answer": "yes"}, {"qid": 300503004, "answer": "yes"}, {"qid": 300504004, "answer": "yes"}, {"qid": 300510002, "answer": "no"}, {"qid": 300509002, "answer": "no"}, {"qid": 300498002, "answer": "no"}, {"qid": 300511002, "answer": "yes"}, {"qid": 300508001, "answer": "yes"}, {"qid": 300500001, "answer": "yes"}, {"qid": 300499001, "answer": "yes"}, {"qid": 300502001, "answer": "yes"}, {"qid": 300497001, "answer": "yes"}, {"qid": 300506001, "answer": "yes"}, {"qid": 300501001, "answer": "yes"}, {"qid": 300512001, "answer": "yes"}, {"qid": 300507001, "answer": "yes"}, {"qid": 300751001, "answer": "yes"}, {"qid": 300727001, "answer": "no"}, {"qid": 300727009, "answer": "gms"}, {"qid": 300732006, "answer": "gastrointestinal system"}, {"qid": 300731006, "answer": "gastrointestinal"}, {"qid": 300733007, "answer": "gastrointestinal"}, {"qid": 300728007, "answer": "gastrointestinal"}, {"qid": 300734007, "answer": "gastrointestinal"}, {"qid": 300736007, "answer": "hepatobiliary"}, {"qid": 300738007, "answer": "hepatobiliary"}, {"qid": 300737007, "answer": "gastrointestinal"}, {"qid": 300746007, "answer": "gastrointestinal"}, {"qid": 300742007, "answer": "gastrointestinal"}, {"qid": 300747007, "answer": "gastrointestinal"}, {"qid": 300750007, "answer": "gastrointestinal"}, {"qid": 300749007, "answer": "yes"}, {"qid": 300749015, "answer": "endocrine system"}, {"qid": 300730003, "answer": "vasculature"}, {"qid": 300730011, "answer": "no"}, {"qid": 300729003, "answer": "gastrointestinal"}, {"qid": 300729011, "answer": "no"}, {"qid": 300735000, "answer": "wrights single cell aspirate intestinal"}, {"qid": 300735008, "answer": "no"}, {"qid": 300740002, "answer": "no"}, {"qid": 300740010, "answer": "yes"}, {"qid": 300744004, "answer": "yes"}, {"qid": 300744012, "answer": "gastrointestinal"}, {"qid": 300743006, "answer": "gastrointestinal"}, {"qid": 300743014, "answer": "yes"}, {"qid": 300741003, "answer": "gastrointestinal"}, {"qid": 300741011, "answer": "gastrointestinal system"}, {"qid": 300739001, "answer": "yes"}, {"qid": 300739009, "answer": "gastrointestinal system"}, {"qid": 300748001, "answer": "with centrilobular hypertrophy and"}, {"qid": 300748009, "answer": "yes"}, {"qid": 300748017, "answer": "endocrine"}, {"qid": 300745005, "answer": "no"}, {"qid": 300745013, "answer": "yes"}, {"qid": 300381002, "answer": "no"}, {"qid": 300381010, "answer": "yes"}, {"qid": 300380005, "answer": "yes"}, {"qid": 300383000, "answer": "poor prognostic signs"}, {"qid": 300383008, "answer": "severe contusion"}, {"qid": 300382002, "answer": "bone"}, {"qid": 300376002, "answer": "no"}, {"qid": 300391006, "answer": "basilar skull fracture"}, {"qid": 300390007, "answer": "yes"}, {"qid": 300385004, "answer": "hemisection of nose with patent choanal and pharyngeal slits in situ"}, {"qid": 300385012, "answer": "choanal patency"}, {"qid": 300388007, "answer": "bone"}, {"qid": 300384001, "answer": "view of infants head"}, {"qid": 300384009, "answer": "no"}, {"qid": 300378003, "answer": "yes"}, {"qid": 300389005, "answer": "no"}, {"qid": 300377002, "answer": "no"}, {"qid": 300387000, "answer": "cut surface showing markedly enlarged parotid glands with nodular lesions"}, {"qid": 300386000, "answer": "face"}, {"qid": 300386008, "answer": "no"}, {"qid": 300436002, "answer": "no"}, {"qid": 300691002, "answer": "yes"}, {"qid": 300674001, "answer": "yes"}, {"qid": 300675001, "answer": "yes"}, {"qid": 300690001, "answer": "yes"}, {"qid": 300680001, "answer": "yes"}, {"qid": 300679000, "answer": "frontal section quite good"}, {"qid": 300679008, "answer": "no"}, {"qid": 300681004, "answer": "spleen"}, {"qid": 300681012, "answer": "no"}, {"qid": 300682003, "answer": "this"}, {"qid": 300682011, "answer": "yes"}, {"qid": 300682019, "answer": "larynx"}, {"qid": 300689005, "answer": "no"}, {"qid": 300683000, "answer": "hematologic"}, {"qid": 300683008, "answer": "no"}, {"qid": 300684003, "answer": "spleen"}, {"qid": 300684011, "answer": "spleen"}, {"qid": 300688006, "answer": "no"}, {"qid": 300686001, "answer": "yes"}, {"qid": 300686009, "answer": "hematologic"}, {"qid": 300677001, "answer": "tumor"}, {"qid": 300677009, "answer": "no"}, {"qid": 300677017, "answer": "vasculature"}, {"qid": 300676006, "answer": "no"}, {"qid": 300676014, "answer": "opened cut section"}, {"qid": 300678003, "answer": "fixed tissue but close-up view very good example of emphysema"}, {"qid": 300678011, "answer": "yes"}, {"qid": 300678019, "answer": "joints"}, {"qid": 300687006, "answer": "no"}, {"qid": 300685001, "answer": "yes"}, {"qid": 300685009, "answer": "spleen"}, {"qid": 300760004, "answer": "involution of the uterus"}, {"qid": 300760012, "answer": "involution"}, {"qid": 300758006, "answer": "no"}, {"qid": 300761006, "answer": "hematologic"}, {"qid": 300756002, "answer": "no"}, {"qid": 300756010, "answer": "endocrine"}, {"qid": 300757006, "answer": "hematologic"}, {"qid": 300759002, "answer": "no"}, {"qid": 300759010, "answer": "yes"}, {"qid": 300754003, "answer": "blood"}, {"qid": 300754011, "answer": "no"}, {"qid": 300766004, "answer": "yes"}, {"qid": 300766012, "answer": "blood"}, {"qid": 300768005, "answer": "no"}, {"qid": 300764001, "answer": "with prominent nuclear grooving"}, {"qid": 300764009, "answer": "no"}, {"qid": 300765001, "answer": "no"}, {"qid": 300765009, "answer": "hematologic"}, {"qid": 300765017, "answer": "hematologic"}, {"qid": 300752006, "answer": "lymph node"}, {"qid": 300752014, "answer": "no"}, {"qid": 300753002, "answer": "yes"}, {"qid": 300753010, "answer": "hematologic"}, {"qid": 300753018, "answer": "hematologic"}, {"qid": 300755005, "answer": "no"}, {"qid": 300755013, "answer": "not this case"}, {"qid": 300762003, "answer": "bone marrow"}, {"qid": 300762011, "answer": "no"}, {"qid": 300767004, "answer": "endocrine"}, {"qid": 300763001, "answer": "yes"}, {"qid": 300763009, "answer": "spleen"}, {"qid": 300673006, "answer": "no"}, {"qid": 300673014, "answer": "yes"}, {"qid": 300949003, "answer": "lymph node"}, {"qid": 300927004, "answer": "yes"}, {"qid": 300926005, "answer": "no"}, {"qid": 300924006, "answer": "hepatobiliary"}, {"qid": 300925007, "answer": "hepatobiliary"}, {"qid": 300938000, "answer": "spleen"}, {"qid": 300940001, "answer": "yes"}, {"qid": 300943002, "answer": "no"}, {"qid": 300941003, "answer": "hepatobiliary"}, {"qid": 300945004, "answer": "yes"}, {"qid": 300942005, "answer": "no"}, {"qid": 300932006, "answer": "hepatobiliary"}, {"qid": 300934003, "answer": "respiratory"}, {"qid": 300929005, "answer": "no"}, {"qid": 300931002, "answer": "no"}, {"qid": 300931010, "answer": "hepatobiliary"}, {"qid": 300936007, "answer": "yes"}, {"qid": 300937004, "answer": "yes"}, {"qid": 300928005, "answer": "no"}, {"qid": 300930002, "answer": "no"}, {"qid": 300948002, "answer": "yes"}, {"qid": 300944002, "answer": "no"}, {"qid": 300946003, "answer": "yes"}, {"qid": 300947006, "answer": "hematologic"}, {"qid": 300939006, "answer": "surface lesion"}, {"qid": 300933004, "answer": "hepatobiliary"}, {"qid": 300820006, "answer": "hepatobiliary"}, {"qid": 300816003, "answer": "hepatobiliary"}, {"qid": 300821000, "answer": "primary sclerosing cholangitis"}, {"qid": 300821008, "answer": "no"}, {"qid": 300812005, "answer": "no"}, {"qid": 300826002, "answer": "no"}, {"qid": 300826010, "answer": "hepatobiliary"}, {"qid": 300825007, "answer": "yes"}, {"qid": 300827004, "answer": "yes"}, {"qid": 300823001, "answer": "yes"}, {"qid": 300823009, "answer": "hepatobiliary"}, {"qid": 300817006, "answer": "hepatobiliary"}, {"qid": 300815003, "answer": "hepatobiliary"}, {"qid": 300819000, "answer": "granulomas"}, {"qid": 300819008, "answer": "no"}, {"qid": 300818005, "answer": "no"}, {"qid": 300814002, "answer": "no"}, {"qid": 300822001, "answer": "yes"}, {"qid": 300813000, "answer": "yes"}, {"qid": 300824000, "answer": "lymph nodes"}, {"qid": 300824008, "answer": "no"}, {"qid": 300828007, "answer": "no"}, {"qid": 300514007, "answer": "yes"}, {"qid": 300516006, "answer": "hepatobiliary"}, {"qid": 300518005, "answer": "no"}, {"qid": 300517004, "answer": "yes"}, {"qid": 300515003, "answer": "hepatobiliary"}, {"qid": 300672002, "answer": "no"}, {"qid": 300665001, "answer": "yes"}, {"qid": 300664003, "answer": "aorta not opened surrounded by large nodes"}, {"qid": 300663001, "answer": "thymus"}, {"qid": 300662002, "answer": "cervical"}, {"qid": 300669000, "answer": "fixed tissue"}, {"qid": 300669008, "answer": "thymus"}, {"qid": 300670001, "answer": "metastatic carcinoma"}, {"qid": 300668002, "answer": "acute myelogenous leukemia"}, {"qid": 300667003, "answer": "larynx"}, {"qid": 300533002, "answer": "no"}, {"qid": 300524001, "answer": "yes"}, {"qid": 300529000, "answer": "lung"}, {"qid": 300530002, "answer": "no"}, {"qid": 300534001, "answer": "yes"}, {"qid": 300532000, "answer": "acid fast stain mycobacterium avium"}, {"qid": 300532008, "answer": "no"}, {"qid": 300525006, "answer": "no"}, {"qid": 300531004, "answer": "yes"}, {"qid": 300519000, "answer": "lymph nodes"}, {"qid": 300520000, "answer": "esophagus"}, {"qid": 300809002, "answer": "prostate"}, {"qid": 300811004, "answer": "yes"}, {"qid": 300806005, "answer": "yes"}, {"qid": 300810001, "answer": "yes"}, {"qid": 300959001, "answer": "yes"}, {"qid": 300958001, "answer": "yes"}, {"qid": 300950001, "answer": "typical histology granulation tissue"}, {"qid": 300953000, "answer": "chronic inflammatory cells in synovial villus"}, {"qid": 300956000, "answer": "typical crypt abscessing and massive bacterial infiltration"}, {"qid": 300915002, "answer": "vertebral bodies with large necrotic yellow areas case of chronic lymphocytic leukemia progressing to acute lymphocytic leukemia"}, {"qid": 300908002, "answer": "no"}, {"qid": 300910003, "answer": "no"}, {"qid": 300913000, "answer": "close-up with some red muscle remaining"}, {"qid": 300918001, "answer": "no"}, {"qid": 300917004, "answer": "yes"}, {"qid": 300920000, "answer": "rib with well shown lesion"}, {"qid": 300905004, "answer": "yes"}, {"qid": 300907003, "answer": "yes"}, {"qid": 300906001, "answer": "yes"}, {"qid": 300914001, "answer": "with multiple compressed lesions shown very well"}, {"qid": 300916003, "answer": "anteriorly"}, {"qid": 300923001, "answer": "with obvious lytic lesion"}, {"qid": 300921004, "answer": "yes"}, {"qid": 300335001, "answer": "yes"}, {"qid": 300336003, "answer": "respiratory"}, {"qid": 300334005, "answer": "no"}, {"qid": 300333000, "answer": "due to immobilization cast"}, {"qid": 300339001, "answer": "yes"}, {"qid": 300337003, "answer": "respiratory"}, {"qid": 300351002, "answer": "no"}, {"qid": 300350001, "answer": "yes"}, {"qid": 300349000, "answer": "normal thyroid"}, {"qid": 300338002, "answer": "no"}, {"qid": 300353004, "answer": "yes"}, {"qid": 300354000, "answer": "gout"}, {"qid": 300341002, "answer": "gastrointestinal"}, {"qid": 300346002, "answer": "muscle"}, {"qid": 300342004, "answer": "pituitary"}, {"qid": 300347002, "answer": "no"}, {"qid": 300344003, "answer": "female reproductive"}, {"qid": 300345001, "answer": "joints"}, {"qid": 300772000, "answer": "x-ray lateral view multiple punched out lesions spine"}, {"qid": 300771000, "answer": "obvious"}, {"qid": 300725001, "answer": "no"}, {"qid": 300726003, "answer": "no"}, {"qid": 300724005, "answer": "yes"}, {"qid": 300773001, "answer": "yes"}, {"qid": 300785003, "answer": "nervous"}, {"qid": 300786005, "answer": "no"}, {"qid": 300788001, "answer": "yes"}, {"qid": 300778003, "answer": "no"}, {"qid": 300783001, "answer": "yes"}, {"qid": 300777003, "answer": "nervous"}, {"qid": 300779005, "answer": "no"}, {"qid": 300776001, "answer": "yes"}, {"qid": 300780003, "answer": "nervous"}, {"qid": 300781005, "answer": "no"}, {"qid": 300397001, "answer": "yes"}, {"qid": 300397009, "answer": "nervous"}, {"qid": 300401002, "answer": "yes"}, {"qid": 300399004, "answer": "yes"}, {"qid": 300398000, "answer": "brain"}, {"qid": 300407003, "answer": "nervous"}, {"qid": 300405004, "answer": "yes"}, {"qid": 300402005, "answer": "no"}, {"qid": 300410000, "answer": "brain"}, {"qid": 300408002, "answer": "no"}, {"qid": 300404004, "answer": "nervous"}, {"qid": 300394005, "answer": "yes"}, {"qid": 300409007, "answer": "yes"}, {"qid": 300403002, "answer": "no"}, {"qid": 300406001, "answer": "yes"}, {"qid": 300395003, "answer": "brain"}, {"qid": 300374002, "answer": "no"}, {"qid": 300411000, "answer": "brain"}, {"qid": 300435004, "answer": "yes"}, {"qid": 300432000, "answer": "oral"}, {"qid": 300433002, "answer": "yes"}, {"qid": 300430005, "answer": "larynx"}, {"qid": 300431006, "answer": "yes"}, {"qid": 300319000, "answer": "oral"}, {"qid": 300318001, "answer": "mucoepidermoid carcinoma"}, {"qid": 300328002, "answer": "yes"}, {"qid": 300325003, "answer": "no"}, {"qid": 300323004, "answer": "female reproductive"}, {"qid": 300327005, "answer": "yes"}, {"qid": 300317006, "answer": "no"}, {"qid": 300324000, "answer": "oral"}, {"qid": 300326001, "answer": "cyst"}, {"qid": 300322002, "answer": "yes"}, {"qid": 300329003, "answer": "no"}, {"qid": 300332004, "answer": "oral"}, {"qid": 300330005, "answer": "yes"}, {"qid": 300331006, "answer": "no"}, {"qid": 300712000, "answer": "oral"}, {"qid": 300721001, "answer": "attrition"}, {"qid": 300723002, "answer": "yes"}, {"qid": 300709003, "answer": "no"}, {"qid": 300711004, "answer": "oral"}, {"qid": 300710005, "answer": "yes"}, {"qid": 300714006, "answer": "yes"}, {"qid": 300708000, "answer": "oral"}, {"qid": 300719001, "answer": "condyloma accuminatum"}, {"qid": 300718002, "answer": "yes"}, {"qid": 300720003, "answer": "no"}, {"qid": 300716004, "answer": "oral"}, {"qid": 300717005, "answer": "yes"}, {"qid": 300715006, "answer": "yes"}, {"qid": 300791003, "answer": "no"}, {"qid": 300797004, "answer": "oral"}, {"qid": 300793005, "answer": "yes"}, {"qid": 300794000, "answer": "oral"}, {"qid": 300795001, "answer": "radicular cyst"}, {"qid": 300789002, "answer": "yes"}, {"qid": 300790003, "answer": "no"}, {"qid": 300796004, "answer": "oral"}, {"qid": 300803002, "answer": "no"}, {"qid": 300802004, "answer": "yes"}, {"qid": 300799000, "answer": "pancreatic fat necrosis"}, {"qid": 300694001, "answer": "yes"}, {"qid": 300698000, "answer": "pancreas"}, {"qid": 300705001, "answer": "yes"}, {"qid": 300697002, "answer": "no"}, {"qid": 300699003, "answer": ""}, {"qid": 300696000, "answer": "pancreatic fat necrosis"}, {"qid": 300706000, "answer": "pancreatic fat necrosis"}, {"qid": 300707000, "answer": "immunoperoxidase"}, {"qid": 300700001, "answer": "yes"}, {"qid": 300702002, "answer": "no"}, {"qid": 300703003, "answer": "pancreas"}, {"qid": 300425004, "answer": "lung"}, {"qid": 300414002, "answer": "yes"}, {"qid": 300415004, "answer": "respiratory"}, {"qid": 300418004, "answer": "yes"}, {"qid": 300417005, "answer": "no"}, {"qid": 300424006, "answer": "no"}, {"qid": 300420006, "answer": "lung"}, {"qid": 300427000, "answer": "esophagus"}, {"qid": 300423001, "answer": "yes"}, {"qid": 300429002, "answer": "no"}, {"qid": 300426003, "answer": "respiratory"}, {"qid": 300428004, "answer": "yes"}, {"qid": 300419000, "answer": "lung"}, {"qid": 300364003, "answer": "yes"}, {"qid": 300358006, "answer": "lung"}, {"qid": 300368000, "answer": "lung"}, {"qid": 300371001, "answer": "yes"}, {"qid": 300373005, "answer": "used to treat"}, {"qid": 300372001, "answer": "yes"}, {"qid": 300372009, "answer": "yes"}, {"qid": 300370002, "answer": "no"}, {"qid": 300357003, "answer": "respiratory"}, {"qid": 300356004, "answer": "yes"}, {"qid": 300369005, "answer": "lung"}, {"qid": 300366002, "answer": "no"}, {"qid": 300362003, "answer": "respiratory"}, {"qid": 300360004, "answer": "yes"}, {"qid": 300361002, "answer": "no"}, {"qid": 300363003, "answer": "respiratory"}, {"qid": 300359004, "answer": "yes"}, {"qid": 300392005, "answer": "yes"}, {"qid": 300839001, "answer": "yes"}, {"qid": 300836001, "answer": "yes"}, {"qid": 300841001, "answer": "yes"}, {"qid": 300842002, "answer": "yes"}, {"qid": 300838003, "answer": "skin"}, {"qid": 300837007, "answer": "kidney"}, {"qid": 300837015, "answer": "know"}, {"qid": 300831006, "answer": "skin"}, {"qid": 300835000, "answer": "view of both legs at autopsy"}, {"qid": 300834000, "answer": "external view of thigh at autopsy"}, {"qid": 300843004, "answer": "meningococcemia"}, {"qid": 300829001, "answer": "yes"}, {"qid": 300830002, "answer": "no"}, {"qid": 300888006, "answer": "no"}, {"qid": 300903002, "answer": "no"}, {"qid": 300896002, "answer": "no"}, {"qid": 300890002, "answer": "no"}, {"qid": 300898002, "answer": "no"}, {"qid": 300891002, "answer": "skin"}, {"qid": 300895004, "answer": "yes"}, {"qid": 300894005, "answer": "no"}, {"qid": 300889002, "answer": "no"}, {"qid": 300901006, "answer": "skin"}, {"qid": 300659007, "answer": "hematologic"}, {"qid": 300656000, "answer": "white"}, {"qid": 300656008, "answer": "yes"}, {"qid": 300543000, "answer": "kidney"}, {"qid": 300550002, "answer": "no"}, {"qid": 300538002, "answer": "no"}, {"qid": 300542002, "answer": "no"}, {"qid": 300541006, "answer": "urinary"}, {"qid": 300539007, "answer": "hepatobiliary"}, {"qid": 300544004, "answer": "opened uterus with cut surface showing hemorrhagic tissue and blood clots"}, {"qid": 300549000, "answer": "cut surface of kidney and adrenal with obvious cystic change and necrosis"}, {"qid": 300549008, "answer": "no"}, {"qid": 300546006, "answer": "urinary"}, {"qid": 300551007, "answer": "yes"}, {"qid": 300634001, "answer": "yes"}, {"qid": 300636002, "answer": "urinary"}, {"qid": 300631000, "answer": "pancreas"}, {"qid": 300639000, "answer": "kidney"}, {"qid": 300646000, "answer": "kidney"}, {"qid": 300647000, "answer": "due to nephrolithiasis"}, {"qid": 300654000, "answer": "due to nephrolithiasis"}, {"qid": 300637001, "answer": "yes"}, {"qid": 300650005, "answer": "no"}, {"qid": 300641006, "answer": "no"}, {"qid": 300640006, "answer": "no"}, {"qid": 300652000, "answer": "kidney"}, {"qid": 300653002, "answer": "cytomegalovirus"}, {"qid": 300651003, "answer": "yes"}, {"qid": 300638006, "answer": "skin"}, {"qid": 300167002, "answer": "yes"}, {"qid": 300122001, "answer": "the bronchiole"}, {"qid": 300288000, "answer": "the artery"}, {"qid": 300253001, "answer": "yes"}, {"qid": 300148002, "answer": "viable periphery"}, {"qid": 300202005, "answer": "no"}, {"qid": 300195003, "answer": "no"}, {"qid": 300235004, "answer": "no"}, {"qid": 300130000, "answer": "microscopic examination"}, {"qid": 300250003, "answer": "no"}, {"qid": 300312003, "answer": "yes"}, {"qid": 300279003, "answer": "no"}, {"qid": 300080003, "answer": "lung"}, {"qid": 300256000, "answer": "the tumor"}, {"qid": 300072002, "answer": "yes"}, {"qid": 300100007, "answer": "yes"}, {"qid": 300118001, "answer": "the aortic valve leaflets"}, {"qid": 300240000, "answer": "its"}, {"qid": 300181007, "answer": "the thrombus that occluded the left ventricular outflow tract"}, {"qid": 300097004, "answer": "no"}, {"qid": 300165000, "answer": "this image"}, {"qid": 300144004, "answer": "no"}, {"qid": 300232002, "answer": "no"}, {"qid": 300212003, "answer": "c-myc"}, {"qid": 300190005, "answer": "the alveolar septa"}, {"qid": 300041001, "answer": "the lower lobe"}, {"qid": 300040002, "answer": "yes"}, {"qid": 300265002, "answer": "no"}, {"qid": 300300002, "answer": "yes"}, {"qid": 300061003, "answer": "no"}, {"qid": 300042000, "answer": "the ulcer"}, {"qid": 300316004, "answer": "yes"}, {"qid": 300191003, "answer": "no"}, {"qid": 300179003, "answer": "no"}, {"qid": 300172000, "answer": "the liver"}, {"qid": 300221003, "answer": "no"}, {"qid": 300142003, "answer": "yes"}, {"qid": 300027003, "answer": "no"}, {"qid": 300308007, "answer": "yes"}, {"qid": 300274003, "answer": "no"}, {"qid": 300311003, "answer": "no"}, {"qid": 300013001, "answer": "no"}, {"qid": 300284004, "answer": "numerous mitotic figures"}, {"qid": 300037001, "answer": "yes"}, {"qid": 300160005, "answer": "yes"}, {"qid": 300160013, "answer": "tissue from the pancreatic tail"}, {"qid": 300112004, "answer": "an adenoma"}, {"qid": 300234002, "answer": "no"}, {"qid": 300151002, "answer": "by a thick capsule of osteoid deposition"}, {"qid": 300217003, "answer": "no"}, {"qid": 300204007, "answer": "yes"}, {"qid": 300241002, "answer": "no"}, {"qid": 300093003, "answer": "yes"}, {"qid": 300295003, "answer": "no"}, {"qid": 300052004, "answer": "the brown color of the pituitary"}, {"qid": 300009003, "answer": "no"}, {"qid": 300282003, "answer": "large vacuoles"}, {"qid": 300014002, "answer": "no"}, {"qid": 300225003, "answer": "tubular epithelium"}, {"qid": 300225011, "answer": "yes"}, {"qid": 300154002, "answer": "yes"}, {"qid": 300214002, "answer": "no"}, {"qid": 300233004, "answer": "round to oval cystoid spaces internal to heal granulomas"}, {"qid": 300173003, "answer": "the glomeruli"}, {"qid": 300108004, "answer": "yes"}, {"qid": 300134002, "answer": "one"}, {"qid": 300231000, "answer": "dna"}, {"qid": 300231008, "answer": "pentagonal"}, {"qid": 300211003, "answer": "the fibers"}, {"qid": 300188001, "answer": "in the peripheral and internal pancreatic fibres"}, {"qid": 300188009, "answer": "no"}, {"qid": 300210006, "answer": "yes"}, {"qid": 300230003, "answer": "no"}, {"qid": 300011007, "answer": "yes"}, {"qid": 300065007, "answer": "no"}, {"qid": 300252001, "answer": "mixed inflammatory infiltrate and myofibroblastic change"}, {"qid": 300297005, "answer": "monocyte-macrophage infiltrate"}, {"qid": 300153001, "answer": "no"}, {"qid": 300107003, "answer": "green circle"}, {"qid": 300128000, "answer": "recent granulation tissue"}, {"qid": 300236004, "answer": "granulation tissue"}, {"qid": 300236012, "answer": "granulation tissue formation"}, {"qid": 300163004, "answer": "yes"}, {"qid": 300126002, "answer": "yes"}, {"qid": 300309002, "answer": "yes"}, {"qid": 300275002, "answer": "no"}, {"qid": 300254001, "answer": "yes"}, {"qid": 300307003, "answer": "yes"}, {"qid": 300307011, "answer": "no"}, {"qid": 300307019, "answer": "during maturation"}, {"qid": 300248000, "answer": "right panel"}, {"qid": 300228002, "answer": "yes"}, {"qid": 300110001, "answer": "yes"}, {"qid": 300176000, "answer": "lesion"}, {"qid": 300213001, "answer": "yes"}, {"qid": 300156002, "answer": "openings in the valve"}, {"qid": 300157000, "answer": "areas of haemorrhage and necrosis"}, {"qid": 300063000, "answer": "dense exudates and lipid-rich macrophage-filled alveoli"}, {"qid": 300062001, "answer": "flattened epithelial cells with basophilic cytoplasm"}, {"qid": 300262002, "answer": "yes"}, {"qid": 300007002, "answer": "no"}, {"qid": 300028003, "answer": "a single"}, {"qid": 300220005, "answer": "yes"}, {"qid": 300182002, "answer": "yes"}, {"qid": 300182010, "answer": "with narrow lumen"}, {"qid": 300197003, "answer": "no"}, {"qid": 300197011, "answer": "no"}, {"qid": 300199001, "answer": "triangular liver cells with increased nuclear cytoplasmic ratio"}, {"qid": 300183001, "answer": "our own cells"}, {"qid": 300183009, "answer": "no"}, {"qid": 300123007, "answer": "with multiple proctotyles and proctola"}, {"qid": 300246001, "answer": "yes"}, {"qid": 300246009, "answer": "no"}, {"qid": 300269000, "answer": "no"}, {"qid": 300060006, "answer": "no"}, {"qid": 300060014, "answer": "no"}, {"qid": 300023007, "answer": "no"}, {"qid": 300059007, "answer": "no"}, {"qid": 300249003, "answer": "yes"}, {"qid": 300285006, "answer": "no"}, {"qid": 300287001, "answer": "enlarged glans"}, {"qid": 300076001, "answer": "dermal layer"}, {"qid": 300005001, "answer": "yes"}, {"qid": 300242006, "answer": "yes"}, {"qid": 300169002, "answer": "no"}, {"qid": 300218000, "answer": "microscopic examination"}, {"qid": 300170001, "answer": "wavy contours"}, {"qid": 300170009, "answer": "yes"}, {"qid": 300105007, "answer": "infarcted area"}, {"qid": 300105015, "answer": "cortical break"}, {"qid": 300106004, "answer": "cut surface"}, {"qid": 300092004, "answer": "no"}, {"qid": 300127004, "answer": "cut surface"}, {"qid": 300036005, "answer": "a few atypical lymphoid cells"}, {"qid": 300067005, "answer": "yes"}, {"qid": 300012002, "answer": "yes"}, {"qid": 300066002, "answer": "yes"}, {"qid": 300066010, "answer": "no"}, {"qid": 300475007, "answer": "abdomen"}, {"qid": 300476006, "answer": "no"}, {"qid": 300477003, "answer": "yes"}, {"qid": 300478000, "answer": "glass slide with debris and cells"}, {"qid": 300478008, "answer": "no"}, {"qid": 300478016, "answer": "joints"}, {"qid": 300480006, "answer": "female reproductive"}, {"qid": 300480014, "answer": "female reproductive"}, {"qid": 300481000, "answer": "cut surface with fish flesh appearance and extensive necrosis"}, {"qid": 300481008, "answer": "metastatic carcinoma lung"}, {"qid": 300481016, "answer": "metastatic carcinoma"}, {"qid": 300479007, "answer": "abdomen"}, {"qid": 300479015, "answer": "peritoneum"}, {"qid": 300482001, "answer": "no"}, {"qid": 300482009, "answer": "yes"}, {"qid": 300483002, "answer": "no"}, {"qid": 300558002, "answer": "no"}, {"qid": 300558010, "answer": "no"}, {"qid": 300855000, "answer": "due to piercing and drainage of right lobe of lung"}, {"qid": 300844001, "answer": "lower end"}, {"qid": 300844009, "answer": "both"}, {"qid": 300847007, "answer": "absence"}, {"qid": 300849001, "answer": "yes"}, {"qid": 300845002, "answer": "no"}, {"qid": 300854003, "answer": "anencephaly"}, {"qid": 300858000, "answer": "typical appearance of body with severe edema and cyanosis of extremities"}, {"qid": 300848000, "answer": "conjoined twins at head and chest"}, {"qid": 300848008, "answer": "normal appearing infant except for color of skin"}, {"qid": 300851001, "answer": "yes"}, {"qid": 300850002, "answer": "no"}, {"qid": 300984003, "answer": "yes"}, {"qid": 300985002, "answer": "yes"}, {"qid": 300986006, "answer": "endocrine"}, {"qid": 300554001, "answer": "yes"}, {"qid": 300496003, "answer": "no"}, {"qid": 300496011, "answer": "acrocyanosis"}, {"qid": 300606002, "answer": "no"}, {"qid": 300607006, "answer": "no"}, {"qid": 300609002, "answer": "yes"}, {"qid": 300609010, "answer": "pancreas"}, {"qid": 300608001, "answer": "with massive lymphocytes and eosinophils in the background"}, {"qid": 300608009, "answer": "no"}, {"qid": 300559004, "answer": "yes"}, {"qid": 300560004, "answer": "yes"}, {"qid": 300491004, "answer": "yes"}, {"qid": 300494004, "answer": "yes"}, {"qid": 300494012, "answer": "vasculature"}, {"qid": 300492004, "answer": "yes"}, {"qid": 300492012, "answer": "cardiovascular"}, {"qid": 300493007, "answer": "no"}, {"qid": 300484004, "answer": "yes"}, {"qid": 300484012, "answer": "heart"}, {"qid": 300495004, "answer": "yes"}, {"qid": 300495012, "answer": "vasculature"}, {"qid": 300490004, "answer": "yes"}, {"qid": 300489001, "answer": "yes"}, {"qid": 300489009, "answer": "cardiovascular"}, {"qid": 300488005, "answer": "no"}, {"qid": 300488013, "answer": "hematologic"}, {"qid": 300486005, "answer": "yes"}, {"qid": 300486013, "answer": "vasculature"}, {"qid": 300487004, "answer": "yes"}, {"qid": 300485001, "answer": "yes"}, {"qid": 300882001, "answer": "yes"}, {"qid": 300886001, "answer": "yes"}, {"qid": 300885001, "answer": "no"}, {"qid": 300862006, "answer": "nervous"}, {"qid": 300863002, "answer": "heart"}, {"qid": 300884007, "answer": "heart"}, {"qid": 300883006, "answer": "lung"}, {"qid": 300877002, "answer": "heart"}, {"qid": 300881006, "answer": "heart"}, {"qid": 300870006, "answer": "heart"}, {"qid": 300868006, "answer": "no"}, {"qid": 300869005, "answer": "yes"}, {"qid": 300872004, "answer": "yes"}, {"qid": 300873005, "answer": "no"}, {"qid": 300865005, "answer": "yes"}, {"qid": 300864001, "answer": "yes"}, {"qid": 300878000, "answer": "heart"}, {"qid": 300875002, "answer": "cardiovascular"}, {"qid": 300879004, "answer": "yes"}, {"qid": 300876004, "answer": "yes"}, {"qid": 300867004, "answer": "yes"}, {"qid": 300874001, "answer": "yes"}, {"qid": 300866001, "answer": "yes"}, {"qid": 300871001, "answer": "yes"}, {"qid": 300971001, "answer": "yes"}, {"qid": 300972001, "answer": "yes"}, {"qid": 300972009, "answer": "heart"}, {"qid": 300970005, "answer": "no"}, {"qid": 300976005, "answer": "no"}, {"qid": 300979005, "answer": "no"}, {"qid": 300979013, "answer": "vasculature"}, {"qid": 300978006, "answer": "vasculature"}, {"qid": 300978014, "answer": "coronary"}, {"qid": 300981007, "answer": "cardiovascular"}, {"qid": 300977007, "answer": "cardiovascular"}, {"qid": 300973007, "answer": "yes"}, {"qid": 300969003, "answer": "gastrointestinal"}, {"qid": 300969011, "answer": "gastrointestinal"}, {"qid": 300964007, "answer": "yes"}, {"qid": 300965003, "answer": "vasculature"}, {"qid": 300965011, "answer": "cardiovascular"}, {"qid": 300963007, "answer": "cardiovascular"}, {"qid": 300980007, "answer": "cardiovascular"}, {"qid": 300974002, "answer": "no"}, {"qid": 300974010, "answer": "cardiovascular"}, {"qid": 300983006, "answer": "heart"}, {"qid": 300982006, "answer": "cardiovascular"}, {"qid": 300966002, "answer": "no"}, {"qid": 300967002, "answer": "no"}, {"qid": 300967010, "answer": "vasculature"}, {"qid": 300968006, "answer": "cardiovascular"}, {"qid": 300975002, "answer": "no"}, {"qid": 300975010, "answer": "vasculature"}, {"qid": 300987006, "answer": "no"}, {"qid": 300987014, "answer": "vasculitis rocky mountain"}, {"qid": 300988004, "answer": "fever"}, {"qid": 300988012, "answer": "no"}, {"qid": 300989002, "answer": "no"}, {"qid": 300989010, "answer": "vasculature"}, {"qid": 300861000, "answer": "x-ray postmortdissected artery lesions in small branches"}, {"qid": 300861008, "answer": "no"}, {"qid": 300861016, "answer": "vasculature"}, {"qid": 300860005, "answer": "yes"}, {"qid": 300859000, "answer": "x-ray postmortcoronary angiogram rather typical example of proximal lesions"}, {"qid": 300859008, "answer": "no"}, {"qid": 300513004, "answer": "yes"}, {"qid": 300557005, "answer": "brain"}, {"qid": 300439003, "answer": "yes"}, {"qid": 300446005, "answer": "endocrine"}, {"qid": 300444007, "answer": "endocrine"}, {"qid": 300457007, "answer": "endocrine"}, {"qid": 300451007, "answer": "gastrointestinal"}, {"qid": 300449007, "answer": "endocrine"}, {"qid": 300453007, "answer": "endocrine"}, {"qid": 300456007, "answer": "endocrine"}, {"qid": 300442007, "answer": "endocrine"}, {"qid": 300448007, "answer": "endocrine"}, {"qid": 300440007, "answer": "gastrointestinal"}, {"qid": 300443007, "answer": "endocrine"}, {"qid": 300455007, "answer": "endocrine"}, {"qid": 300445007, "answer": "endocrine"}, {"qid": 300447000, "answer": "due hemorrhage in brain"}, {"qid": 300447008, "answer": "endocrine system"}, {"qid": 300454005, "answer": "endocrine"}, {"qid": 300454013, "answer": "endocrine"}, {"qid": 300452006, "answer": "endocrine"}, {"qid": 300452014, "answer": "endocrine"}, {"qid": 300441006, "answer": "endocrine"}, {"qid": 300441014, "answer": "metastatic carcinoma"}, {"qid": 300461006, "answer": "man"}, {"qid": 300461014, "answer": "female reproductive"}, {"qid": 300461022, "answer": "been cut open like a book and showing granulomatous malignant lymphoma in mediastinum"}, {"qid": 300459001, "answer": "yes"}, {"qid": 300437000, "answer": "32s"}, {"qid": 300437008, "answer": "yes"}, {"qid": 300437016, "answer": "hematoma"}, {"qid": 300438006, "answer": "endocrine"}, {"qid": 300460002, "answer": "no"}, {"qid": 300460010, "answer": "no"}, {"qid": 300458002, "answer": "no"}, {"qid": 300458010, "answer": "metastatic carcinoma"}, {"qid": 300458018, "answer": "no"}, {"qid": 300458026, "answer": "good close-up of large lesion"}, {"qid": 300564007, "answer": "endocrine"}, {"qid": 300562007, "answer": "endocrine"}, {"qid": 300563007, "answer": "endocrine system"}, {"qid": 300576006, "answer": "endocrine system"}, {"qid": 300580006, "answer": "endocrine system"}, {"qid": 300572006, "answer": "endocrine system"}, {"qid": 300573006, "answer": "endocrine system"}, {"qid": 300566006, "answer": "endocrine system"}, {"qid": 300581006, "answer": "endocrine system"}, {"qid": 300561006, "answer": "endocrine system"}, {"qid": 300567006, "answer": "endocrine system"}, {"qid": 300565006, "answer": "endocrine system"}, {"qid": 300575006, "answer": "no"}, {"qid": 300575014, "answer": "kinoculus chamber"}, {"qid": 300577004, "answer": "adrenal"}, {"qid": 300577012, "answer": "no"}, {"qid": 300574003, "answer": "iron stain abundant iron"}, {"qid": 300574011, "answer": "yes"}, {"qid": 300574019, "answer": "endocrine"}, {"qid": 300571007, "answer": "yes"}, {"qid": 300571015, "answer": "endocrine"}, {"qid": 300578007, "answer": "endocrine"}, {"qid": 300578015, "answer": "gastrointestinal"}, {"qid": 300579006, "answer": "lymph node"}, {"qid": 300582001, "answer": "yes"}, {"qid": 300582009, "answer": "endocrine system"}, {"qid": 300570004, "answer": "brain"}, {"qid": 300570012, "answer": "gross photos of lesions in cavernous sinus 9 years after diabetes with pituitectomy for retinal lesions"}, {"qid": 300568005, "answer": "no"}, {"qid": 300568013, "answer": "endocrine"}, {"qid": 300569005, "answer": "endocrine"}, {"qid": 300620007, "answer": "extremities"}, {"qid": 300617007, "answer": "yes"}, {"qid": 300614004, "answer": "yes"}, {"qid": 300611001, "answer": "no"}, {"qid": 300611009, "answer": "extremities"}, {"qid": 300611017, "answer": "yes"}, {"qid": 300613000, "answer": "this individual"}, {"qid": 300613008, "answer": "no"}, {"qid": 300623004, "answer": "yes"}, {"qid": 300627002, "answer": "no"}, {"qid": 300627010, "answer": "hand"}, {"qid": 300630007, "answer": "no"}, {"qid": 300626006, "answer": "feet"}, {"qid": 300624003, "answer": "yes"}, {"qid": 300615001, "answer": "yes"}, {"qid": 300615009, "answer": "distended skin over dorsal extremities"}, {"qid": 300618005, "answer": "yes"}, {"qid": 300621003, "answer": "extremities"}, {"qid": 300621011, "answer": "no"}, {"qid": 300612004, "answer": "extremities"}, {"qid": 300616000, "answer": "good example of simian crease"}, {"qid": 300616008, "answer": "no"}, {"qid": 300619005, "answer": "yes"}, {"qid": 300622005, "answer": "yes"}, {"qid": 300625005, "answer": "extremities"}, {"qid": 300629007, "answer": "siamese twins"}, {"qid": 300628007, "answer": "yes"}, {"qid": 300628015, "answer": "hand"}, {"qid": 300990005, "answer": "no"}, {"qid": 300602002, "answer": "no"}, {"qid": 300583002, "answer": "no"}, {"qid": 300592002, "answer": "no"}, {"qid": 300586006, "answer": "female reproductive"}, {"qid": 300590002, "answer": "no"}, {"qid": 300590010, "answer": "opened uterus with hemorrhagic corpus and cervix"}, {"qid": 300605005, "answer": "no"}, {"qid": 300600001, "answer": "cut surface typical remote metastasis breast primary"}, {"qid": 300600009, "answer": "no"}, {"qid": 300595000, "answer": "breast cancer metastasis to liver"}, {"qid": 300595008, "answer": "no"}, {"qid": 300596000, "answer": "excised breast tumor large cavernous angioma and small necrotic area"}, {"qid": 300596008, "answer": "no"}, {"qid": 300591000, "answer": "fixed tissue, but close-up and with lesion at site of sutures where ruptured aneurysm entered kidney"}, {"qid": 300591008, "answer": "no"}, {"qid": 300601004, "answer": "female reproductive"}, {"qid": 300601012, "answer": "female reproductive"}, {"qid": 300587007, "answer": "yes"}, {"qid": 300587015, "answer": "female reproductive"}, {"qid": 300603007, "answer": "female reproductive"}, {"qid": 300598002, "answer": "female reproductive"}, {"qid": 300598010, "answer": "female reproductive"}, {"qid": 300597006, "answer": "female reproductive"}, {"qid": 300597014, "answer": "female reproductive system"}, {"qid": 300597022, "answer": "positive"}, {"qid": 300588007, "answer": "yes"}, {"qid": 300599003, "answer": "bone"}, {"qid": 300599011, "answer": "yes"}, {"qid": 300589003, "answer": "female reproductive"}, {"qid": 300589011, "answer": "no"}, {"qid": 300585001, "answer": "no"}, {"qid": 300585009, "answer": "thymus"}, {"qid": 300593001, "answer": "normal"}, {"qid": 300593009, "answer": "female reproductive system"}, {"qid": 300594000, "answer": "cut surface typical"}, {"qid": 300594008, "answer": "endocrine system"}, {"qid": 300462004, "answer": "yes"}, {"qid": 300472004, "answer": "yes"}, {"qid": 300474004, "answer": "yes"}, {"qid": 300473004, "answer": "yes"}, {"qid": 300467004, "answer": "yes"}, {"qid": 300468004, "answer": "yes"}, {"qid": 300465004, "answer": "no"}, {"qid": 300466005, "answer": "no"}, {"qid": 300464005, "answer": "eye"}, {"qid": 300464013, "answer": "eye"}, {"qid": 300471006, "answer": "adenocarcinoma"}, {"qid": 300471014, "answer": "adenocarcinoma"}, {"qid": 300469006, "answer": "gastrointestinal"}, {"qid": 300469014, "answer": "gastrointestinal"}, {"qid": 300470006, "answer": "no"}, {"qid": 300470014, "answer": "lymph node"}, {"qid": 300463005, "answer": "yes"}, {"qid": 300463013, "answer": "brain"}, {"qid": 300556005, "answer": "no"}, {"qid": 300505005, "answer": "no"}, {"qid": 300503005, "answer": "yes"}, {"qid": 300504005, "answer": "no"}, {"qid": 300510003, "answer": "gastrointestinal"}, {"qid": 300509003, "answer": "gastrointestinal"}, {"qid": 300498003, "answer": "gastrointestinal"}, {"qid": 300511003, "answer": "no"}, {"qid": 300508002, "answer": "no"}, {"qid": 300500002, "answer": "no"}, {"qid": 300499002, "answer": "no"}, {"qid": 300502002, "answer": "no"}, {"qid": 300497002, "answer": "no"}, {"qid": 300506002, "answer": "no"}, {"qid": 300501002, "answer": "no"}, {"qid": 300512002, "answer": "no"}, {"qid": 300507002, "answer": "no"}, {"qid": 300751002, "answer": "no"}, {"qid": 300727002, "answer": "this image shows a trophozoite"}, {"qid": 300727010, "answer": "gastrointestinal"}, {"qid": 300732007, "answer": "gastrointestinal"}, {"qid": 300733000, "answer": "appendix"}, {"qid": 300728000, "answer": "tongue"}, {"qid": 300734000, "answer": "neural tube defect"}, {"qid": 300736000, "answer": "pancreatic fat necrosis"}, {"qid": 300738000, "answer": "prostate"}, {"qid": 300737000, "answer": "kidney"}, {"qid": 300746000, "answer": "colon"}, {"qid": 300742000, "answer": "cystadenoma"}, {"qid": 300747000, "answer": "stomach"}, {"qid": 300750000, "answer": "small intestine"}, {"qid": 300749000, "answer": "thymoma"}, {"qid": 300749008, "answer": "no"}, {"qid": 300749016, "answer": "endocrine"}, {"qid": 300730004, "answer": "yes"}, {"qid": 300730012, "answer": "gastrointestinal system"}, {"qid": 300729004, "answer": "yes"}, {"qid": 300729012, "answer": "gastrointestinal system"}, {"qid": 300735001, "answer": "no"}, {"qid": 300735009, "answer": "gastrointestinal system"}, {"qid": 300740003, "answer": "uterus"}, {"qid": 300740011, "answer": "yes"}, {"qid": 300744005, "answer": "no"}, {"qid": 300744013, "answer": "colon"}, {"qid": 300743007, "answer": "yes"}, {"qid": 300743015, "answer": "yes"}, {"qid": 300741004, "answer": "yes"}, {"qid": 300741012, "answer": "yes"}, {"qid": 300739002, "answer": "no"}, {"qid": 300739010, "answer": "yes"}, {"qid": 300748002, "answer": "yes"}, {"qid": 300748010, "answer": "endocrine"}, {"qid": 300748018, "answer": "endocrine"}, {"qid": 300745006, "answer": "hematologic"}, {"qid": 300745014, "answer": "yes"}, {"qid": 300381003, "answer": "squamous cell carcinoma"}, {"qid": 300381011, "answer": "edema of the face"}, {"qid": 300380006, "answer": "bone"}, {"qid": 300383001, "answer": "a large mid-scalp laceration"}, {"qid": 300383009, "answer": "bone, calvarium"}, {"qid": 300382003, "answer": "yes"}, {"qid": 300376003, "answer": "female reproductive"}, {"qid": 300390000, "answer": "dr garcia tumors b6"}, {"qid": 300390008, "answer": "no"}, {"qid": 300385005, "answer": "yes"}, {"qid": 300388000, "answer": "the fracture of the base of the skull"}, {"qid": 300388008, "answer": "yes"}, {"qid": 300384002, "answer": "no"}, {"qid": 300384010, "answer": "left"}, {"qid": 300378004, "answer": "bone, calvarium"}, {"qid": 300389006, "answer": "bone"}, {"qid": 300377003, "answer": "bone"}, {"qid": 300387001, "answer": "yes"}, {"qid": 300386001, "answer": "yes"}, {"qid": 300386009, "answer": "facial angiofibroma"}, {"qid": 300436003, "answer": "vasculature"}, {"qid": 300691003, "answer": "no"}, {"qid": 300674002, "answer": "no"}, {"qid": 300675002, "answer": "no"}, {"qid": 300690002, "answer": "no"}, {"qid": 300680002, "answer": "no"}, {"qid": 300679001, "answer": "yes"}, {"qid": 300679009, "answer": "spleen"}, {"qid": 300681005, "answer": "yes"}, {"qid": 300681013, "answer": "spleen"}, {"qid": 300682004, "answer": "larynx"}, {"qid": 300682012, "answer": "yes"}, {"qid": 300682020, "answer": "larynx"}, {"qid": 300689006, "answer": "hematologic"}, {"qid": 300683001, "answer": "yes"}, {"qid": 300683009, "answer": "spleen"}, {"qid": 300684004, "answer": "yes"}, {"qid": 300684012, "answer": "spleen"}, {"qid": 300688007, "answer": "joints"}, {"qid": 300686002, "answer": "no"}, {"qid": 300686010, "answer": "yes"}, {"qid": 300677002, "answer": "yes"}, {"qid": 300677010, "answer": "thromboembolus in right pulmonary artery"}, {"qid": 300677018, "answer": "thromboembolus"}, {"qid": 300676007, "answer": "hematologic"}, {"qid": 300676015, "answer": "autopsy"}, {"qid": 300678004, "answer": "no"}, {"qid": 300678012, "answer": "yes"}, {"qid": 300678020, "answer": "good"}, {"qid": 300687007, "answer": "gastrointestinal"}, {"qid": 300685002, "answer": "no"}, {"qid": 300685010, "answer": "hematologic"}, {"qid": 300760005, "answer": "hyaline membrane disease"}, {"qid": 300760013, "answer": "hematologic"}, {"qid": 300758007, "answer": "lymph node"}, {"qid": 300761007, "answer": "no"}, {"qid": 300756003, "answer": "endocrine"}, {"qid": 300756011, "answer": "endocrine"}, {"qid": 300757007, "answer": "yes"}, {"qid": 300759003, "answer": "thymoma"}, {"qid": 300759011, "answer": "no"}, {"qid": 300754004, "answer": "yes"}, {"qid": 300754012, "answer": "blood"}, {"qid": 300766005, "answer": "no"}, {"qid": 300766013, "answer": "blood"}, {"qid": 300768006, "answer": "bone marrow"}, {"qid": 300764002, "answer": "yes"}, {"qid": 300764010, "answer": "bone marrow"}, {"qid": 300765002, "answer": "no"}, {"qid": 300765010, "answer": "yes"}, {"qid": 300765018, "answer": "hematologic"}, {"qid": 300752007, "answer": "yes"}, {"qid": 300752015, "answer": "numerous atypical lymphoid cells"}, {"qid": 300753003, "answer": "no"}, {"qid": 300753011, "answer": "yes"}, {"qid": 300753019, "answer": "hematologic"}, {"qid": 300755006, "answer": "hematologic"}, {"qid": 300755014, "answer": "hematologic"}, {"qid": 300762004, "answer": "yes"}, {"qid": 300762012, "answer": "bone marrow"}, {"qid": 300767005, "answer": "endocrine"}, {"qid": 300763002, "answer": "spleen"}, {"qid": 300763010, "answer": "spleen"}, {"qid": 300673007, "answer": "thymus"}, {"qid": 300673015, "answer": "no"}, {"qid": 300949004, "answer": "yes"}, {"qid": 300927005, "answer": "no"}, {"qid": 300926006, "answer": "hepatobiliary"}, {"qid": 300925000, "answer": "1"}, {"qid": 300935000, "answer": "lung"}, {"qid": 300938001, "answer": "yes"}, {"qid": 300940002, "answer": "no"}, {"qid": 300943003, "answer": "hepatobiliary"}, {"qid": 300941004, "answer": "yes"}, {"qid": 300945005, "answer": "no"}, {"qid": 300942006, "answer": "hepatobiliary"}, {"qid": 300932007, "answer": "yes"}, {"qid": 300934004, "answer": "yes"}, {"qid": 300929006, "answer": "hepatobiliary"}, {"qid": 300931003, "answer": "hepatobiliary"}, {"qid": 300936000, "answer": "heart"}, {"qid": 300936008, "answer": "no"}, {"qid": 300937005, "answer": "no"}, {"qid": 300928006, "answer": "hepatobiliary"}, {"qid": 300930003, "answer": "hepatobiliary"}, {"qid": 300948003, "answer": "no"}, {"qid": 300944003, "answer": "hepatobiliary"}, {"qid": 300946004, "answer": "hepatobiliary"}, {"qid": 300947007, "answer": "hematologic"}, {"qid": 300939007, "answer": "peritoneum"}, {"qid": 300933005, "answer": "hepatobiliary"}, {"qid": 300820007, "answer": "yes"}, {"qid": 300816004, "answer": "yes"}, {"qid": 300821001, "answer": "yes"}, {"qid": 300821009, "answer": "hepatobiliary"}, {"qid": 300812006, "answer": "hepatobiliary"}, {"qid": 300826003, "answer": "hepatobiliary"}, {"qid": 300825000, "answer": "primary biliary cirrhosis"}, {"qid": 300825008, "answer": "no"}, {"qid": 300827005, "answer": "no"}, {"qid": 300823002, "answer": "no"}, {"qid": 300823010, "answer": "hepatobiliary"}, {"qid": 300817007, "answer": "yes"}, {"qid": 300815004, "answer": "yes"}, {"qid": 300819001, "answer": "yes"}, {"qid": 300819009, "answer": "hepatobiliary"}, {"qid": 300818006, "answer": "hepatobiliary"}, {"qid": 300814003, "answer": "hepatobiliary"}, {"qid": 300822002, "answer": "no"}, {"qid": 300813001, "answer": "no"}, {"qid": 300824001, "answer": "yes"}, {"qid": 300828000, "answer": "yes"}, {"qid": 300514000, "answer": "brain"}, {"qid": 300514008, "answer": "no"}, {"qid": 300516007, "answer": "yes"}, {"qid": 300518006, "answer": "hepatobiliary"}, {"qid": 300517005, "answer": "no"}, {"qid": 300515004, "answer": "yes"}, {"qid": 300672003, "answer": "cardiovascular"}, {"qid": 300665002, "answer": "larynx"}, {"qid": 300664004, "answer": "yes"}, {"qid": 300661000, "answer": "external view of tumor with black fibrin coagules within tumor and in connective tissue around tumor"}, {"qid": 300662003, "answer": "no"}, {"qid": 300669001, "answer": "lesion in breast"}, {"qid": 300669009, "answer": "yes"}, {"qid": 300670002, "answer": "metastatic carcinoma"}, {"qid": 300668003, "answer": "larynx"}, {"qid": 300667004, "answer": "yes"}, {"qid": 300536000, "answer": "lymph nodes"}, {"qid": 300524002, "answer": "no"}, {"qid": 300529001, "answer": "yes"}, {"qid": 300537000, "answer": "good example of atrophy associated with diabetes"}, {"qid": 300534002, "answer": "no"}, {"qid": 300532001, "answer": "yes"}, {"qid": 300532009, "answer": "small"}, {"qid": 300525007, "answer": "lymph node"}, {"qid": 300531005, "answer": "no"}, {"qid": 300519001, "answer": "yes"}, {"qid": 300520001, "answer": "yes"}, {"qid": 300809003, "answer": "yes"}, {"qid": 300811005, "answer": "hyperplasia"}, {"qid": 300808000, "answer": "fixed tissue cut surface of organ showing hemorrhagic mass and necrotic center"}, {"qid": 300810002, "answer": "no"}, {"qid": 300962000, "answer": "normal prostate"}, {"qid": 300957000, "answer": "predominant epithelial excellent histology"}, {"qid": 300950002, "answer": "no"}, {"qid": 300953001, "answer": "yes"}, {"qid": 300956001, "answer": "yes"}, {"qid": 300915003, "answer": "yes"}, {"qid": 300908003, "answer": "sectioned typical atypical lesion diagnosed as breast primary"}, {"qid": 300910004, "answer": "close-up view of rather fresh myocardial necrosis with appearance of gray-white caseous degeneration"}, {"qid": 300913001, "answer": "with necrosis"}, {"qid": 300918002, "answer": "soft tissue"}, {"qid": 300917005, "answer": "no"}, {"qid": 300920001, "answer": "yes"}, {"qid": 300905005, "answer": "muscle"}, {"qid": 300907004, "answer": "female reproductive"}, {"qid": 300906002, "answer": "joints"}, {"qid": 300914002, "answer": "yes"}, {"qid": 300919000, "answer": "cut surface with lesion and liver quite good"}, {"qid": 300923002, "answer": "yes"}, {"qid": 300904000, "answer": "fixed tissue close-up view of lesion in sternum with obvious viable tissue in head and neck of lesion"}, {"qid": 300335002, "answer": "no"}, {"qid": 300336004, "answer": "yes"}, {"qid": 300355000, "answer": "due to immobilization cast after fracture"}, {"qid": 300333001, "answer": "thyroid"}, {"qid": 300339002, "answer": "no"}, {"qid": 300337004, "answer": "yes"}, {"qid": 300351003, "answer": "muscle"}, {"qid": 300350002, "answer": "no"}, {"qid": 300349001, "answer": "yes"}, {"qid": 300338003, "answer": "female reproductive"}, {"qid": 300353005, "answer": "no"}, {"qid": 300354001, "answer": "yes"}, {"qid": 300341003, "answer": "yes"}, {"qid": 300346003, "answer": "yes"}, {"qid": 300342005, "answer": "yes"}, {"qid": 300347003, "answer": "endocrine"}, {"qid": 300344004, "answer": "yes"}, {"qid": 300343000, "answer": "lung"}, {"qid": 300772001, "answer": "yes"}, {"qid": 300771001, "answer": "non union"}, {"qid": 300725002, "answer": "brain"}, {"qid": 300726004, "answer": "brain"}, {"qid": 300774000, "answer": "brain"}, {"qid": 300773002, "answer": "no"}, {"qid": 300785004, "answer": "yes"}, {"qid": 300787000, "answer": "brain"}, {"qid": 300788002, "answer": "no"}, {"qid": 300778004, "answer": "nervous"}, {"qid": 300783002, "answer": "no"}, {"qid": 300777004, "answer": "yes"}, {"qid": 300775000, "answer": "brain abscess"}, {"qid": 300776002, "answer": "no"}, {"qid": 300780004, "answer": "yes"}, {"qid": 300782000, "answer": "brain"}, {"qid": 300397002, "answer": "no"}, {"qid": 300396000, "answer": "lymph nodes"}, {"qid": 300401003, "answer": "respiratory"}, {"qid": 300399005, "answer": "nervous"}, {"qid": 300398001, "answer": "yes"}, {"qid": 300407004, "answer": "yes"}, {"qid": 300405005, "answer": "no"}, {"qid": 300402006, "answer": "lung"}, {"qid": 300410001, "answer": "yes"}, {"qid": 300408003, "answer": "nervous"}, {"qid": 300404005, "answer": "yes"}, {"qid": 300409000, "answer": "grams"}, {"qid": 300409008, "answer": "no"}, {"qid": 300403003, "answer": "brain"}, {"qid": 300406002, "answer": "no"}, {"qid": 300395004, "answer": "yes"}, {"qid": 300374003, "answer": "nervous"}, {"qid": 300411001, "answer": "yes"}, {"qid": 300434000, "answer": "oral"}, {"qid": 300432001, "answer": "ulcerative lesion left true cord quite good"}, {"qid": 300433003, "answer": "larynx"}, {"qid": 300430006, "answer": "yes"}, {"qid": 300320000, "answer": "oral"}, {"qid": 300319001, "answer": "langerhans cell histiocytosis eosinophilic granuloma"}, {"qid": 300318002, "answer": "yes"}, {"qid": 300328003, "answer": "no"}, {"qid": 300325004, "answer": "oral"}, {"qid": 300323005, "answer": "yes"}, {"qid": 300327006, "answer": "no"}, {"qid": 300321000, "answer": "oral"}, {"qid": 300324001, "answer": "lichen planus"}, {"qid": 300326002, "answer": "yes"}, {"qid": 300322003, "answer": "no"}, {"qid": 300329004, "answer": "oral"}, {"qid": 300332005, "answer": "yes"}, {"qid": 300330006, "answer": "no"}, {"qid": 300713000, "answer": "oral"}, {"qid": 300712001, "answer": "squamous cell carcinoma"}, {"qid": 300721002, "answer": "yes"}, {"qid": 300723003, "answer": "no"}, {"qid": 300709004, "answer": "oral"}, {"qid": 300711005, "answer": "yes"}, {"qid": 300710006, "answer": "no"}, {"qid": 300722000, "answer": "oral"}, {"qid": 300708001, "answer": "lymphangioma"}, {"qid": 300719002, "answer": "yes"}, {"qid": 300718003, "answer": "no"}, {"qid": 300720004, "answer": "oral"}, {"qid": 300716005, "answer": "yes"}, {"qid": 300717006, "answer": "no"}, {"qid": 300715007, "answer": "no"}, {"qid": 300791004, "answer": "oral"}, {"qid": 300797005, "answer": "yes"}, {"qid": 300793006, "answer": "no"}, {"qid": 300794001, "answer": "impacted supernumerary tooth"}, {"qid": 300795002, "answer": "yes"}, {"qid": 300789003, "answer": "no"}, {"qid": 300790004, "answer": "oral"}, {"qid": 300796005, "answer": "yes"}, {"qid": 300801000, "answer": "duodenum"}, {"qid": 300804000, "answer": "pancreatic fat necrosis"}, {"qid": 300799001, "answer": "yes"}, {"qid": 300694002, "answer": "no"}, {"qid": 300698001, "answer": "yes"}, {"qid": 300705002, "answer": ""}, {"qid": 300697003, "answer": "pancreas"}, {"qid": 300699004, "answer": "yes"}, {"qid": 300696001, "answer": "yes"}, {"qid": 300706001, "answer": "yes"}, {"qid": 300707001, "answer": "no"}, {"qid": 300700002, "answer": "no"}, {"qid": 300702003, "answer": "pancreas"}, {"qid": 300703004, "answer": "yes"}, {"qid": 300422000, "answer": "lung"}, {"qid": 300414003, "answer": "respiratory"}, {"qid": 300415005, "answer": "yes"}, {"qid": 300418005, "answer": "no"}, {"qid": 300417006, "answer": "lung"}, {"qid": 300424007, "answer": "lung"}, {"qid": 300421000, "answer": "lung"}, {"qid": 300427001, "answer": "yes"}, {"qid": 300423002, "answer": "no"}, {"qid": 300429003, "answer": "respiratory"}, {"qid": 300426004, "answer": "yes"}, {"qid": 300428005, "answer": "no"}, {"qid": 300419001, "answer": "yes"}, {"qid": 300364004, "answer": "lung"}, {"qid": 300365000, "answer": "thyroid"}, {"qid": 300368001, "answer": "yes"}, {"qid": 300371002, "answer": "no"}, {"qid": 300373006, "answer": "no"}, {"qid": 300372002, "answer": "no"}, {"qid": 300372010, "answer": "no"}, {"qid": 300370003, "answer": "respiratory"}, {"qid": 300357004, "answer": "yes"}, {"qid": 300356005, "answer": "no"}, {"qid": 300367000, "answer": "lung"}, {"qid": 300366003, "answer": "gastrointestinal"}, {"qid": 300362004, "answer": "yes"}, {"qid": 300360005, "answer": "no"}, {"qid": 300361003, "answer": "respiratory"}, {"qid": 300363004, "answer": "yes"}, {"qid": 300359005, "answer": "no"}, {"qid": 300392006, "answer": "lung"}, {"qid": 300839002, "answer": "no"}, {"qid": 300836002, "answer": "no"}, {"qid": 300841002, "answer": "no"}, {"qid": 300842003, "answer": "thermal burn"}, {"qid": 300837000, "answer": "skin"}, {"qid": 300837008, "answer": "photo of kidney after death from hemolytic anemia"}, {"qid": 300837016, "answer": "a photo"}, {"qid": 300833000, "answer": "skin"}, {"qid": 300835001, "answer": "acute hemorrhage in small muscles and subcutaneous tissue"}, {"qid": 300834001, "answer": "with bruise"}, {"qid": 300843005, "answer": "yes"}, {"qid": 300829002, "answer": "no"}, {"qid": 300830003, "answer": "skin"}, {"qid": 300888007, "answer": "skin"}, {"qid": 300903003, "answer": "skin"}, {"qid": 300896003, "answer": "skin"}, {"qid": 300890003, "answer": "skin"}, {"qid": 300898003, "answer": "skin"}, {"qid": 300902000, "answer": "yes"}, {"qid": 300895005, "answer": "no"}, {"qid": 300894006, "answer": "skin"}, {"qid": 300889003, "answer": "skin"}, {"qid": 300659000, "answer": "lung"}, {"qid": 300659008, "answer": "no"}, {"qid": 300656001, "answer": "showing massive purulent peritoneal exudate"}, {"qid": 300656009, "answer": "thymus"}, {"qid": 300543001, "answer": "urinary"}, {"qid": 300550003, "answer": "urinary"}, {"qid": 300538003, "answer": "urinary"}, {"qid": 300542003, "answer": "urinary"}, {"qid": 300539000, "answer": "cut surface typical"}, {"qid": 300539008, "answer": "yes"}, {"qid": 300544005, "answer": "yes"}, {"qid": 300549001, "answer": "yes"}, {"qid": 300549009, "answer": "urinary"}, {"qid": 300551000, "answer": "heart"}, {"qid": 300551008, "answer": "yes"}, {"qid": 300634002, "answer": "no"}, {"qid": 300655000, "answer": "kidney glomerulus"}, {"qid": 300631001, "answer": "yes"}, {"qid": 300639001, "answer": "yes"}, {"qid": 300646001, "answer": "yes"}, {"qid": 300647001, "answer": "squamous metaplasia"}, {"qid": 300654001, "answer": "squamous metaplasia"}, {"qid": 300637002, "answer": "no"}, {"qid": 300650006, "answer": "urinary"}, {"qid": 300641007, "answer": "urinary"}, {"qid": 300640007, "answer": "urinary"}, {"qid": 300652001, "answer": "yes"}, {"qid": 300653003, "answer": "yes"}, {"qid": 300651004, "answer": "skin"}, {"qid": 300648000, "answer": "giant cells"}, {"qid": 300099000, "answer": "cross sections of a healthy esophagus and a duodenum"}, {"qid": 300122002, "answer": "swampy cytoplasm and nuclear pyknotices"}, {"qid": 300288001, "answer": "an inflammatory infiltrate"}, {"qid": 300253002, "answer": "no"}, {"qid": 300148003, "answer": "yes"}, {"qid": 300202006, "answer": "no"}, {"qid": 300193000, "answer": "yes"}, {"qid": 300187000, "answer": "the upper right layer"}, {"qid": 300130001, "answer": "invasion of lymph node by tumor"}, {"qid": 300250004, "answer": "dysmorphic features"}, {"qid": 300259000, "answer": "the tumor"}, {"qid": 300279004, "answer": "atypical adenomas"}, {"qid": 300080004, "answer": "the characteristic acid-fast stain"}, {"qid": 300256001, "answer": "ulcerated mucosal layer"}, {"qid": 300100000, "answer": "reduction of the internal lumen"}, {"qid": 300100008, "answer": "yes"}, {"qid": 300118002, "answer": "yes"}, {"qid": 300181000, "answer": "left atrium"}, {"qid": 300181008, "answer": "at the bottom"}, {"qid": 300222000, "answer": "significant"}, {"qid": 300165001, "answer": "a segmented nucleus"}, {"qid": 300209000, "answer": "the nucleus of an infected hepatocyte"}, {"qid": 300247000, "answer": "cyst wall"}, {"qid": 300212004, "answer": "yes"}, {"qid": 300190006, "answer": "yes"}, {"qid": 300041002, "answer": "yes"}, {"qid": 300040003, "answer": "no"}, {"qid": 300045000, "answer": "immunostain"}, {"qid": 300300003, "answer": "yes"}, {"qid": 300061004, "answer": "inflammatory cells"}, {"qid": 300042001, "answer": "granulation tissue"}, {"qid": 300044000, "answer": "their"}, {"qid": 300191004, "answer": "hyperplastic glands"}, {"qid": 300207000, "answer": "granulomas"}, {"qid": 300172001, "answer": "approximately 200 gm"}, {"qid": 300223000, "answer": "liver"}, {"qid": 300306000, "answer": "the hypertrophic fibromuscular tissue"}, {"qid": 300308000, "answer": "arthritis and urethritis"}, {"qid": 300308008, "answer": "a large nodular mass extending into the bladder"}, {"qid": 300267000, "answer": "non-functional tumours"}, {"qid": 300311004, "answer": "their walls"}, {"qid": 300013002, "answer": "lymphoid stroma"}, {"qid": 300284005, "answer": "yes"}, {"qid": 300037002, "answer": "no"}, {"qid": 300160006, "answer": "no"}, {"qid": 300160014, "answer": "larger than normal"}, {"qid": 300112005, "answer": "yes"}, {"qid": 300245000, "answer": "the tumor"}, {"qid": 300151003, "answer": "yes"}, {"qid": 300204000, "answer": "higher magnification"}, {"qid": 300204008, "answer": "no"}, {"qid": 300241003, "answer": "no"}, {"qid": 300050000, "answer": "small infarcts"}, {"qid": 300032000, "answer": "large cells with irregularly shaped nuclei and prominent nucleoli"}, {"qid": 300052005, "answer": "extensive necrosis"}, {"qid": 300009004, "answer": "the waxy roll"}, {"qid": 300282004, "answer": "yes"}, {"qid": 300014003, "answer": "no"}, {"qid": 300225004, "answer": "marked inflammatory infiltrate around cystic space"}, {"qid": 300225012, "answer": "the interstitium"}, {"qid": 300154003, "answer": "no"}, {"qid": 300214003, "answer": "boundary of lesion"}, {"qid": 300233005, "answer": "central large epithelioid cell granulomas"}, {"qid": 300173004, "answer": "prominent nucleoli"}, {"qid": 300108005, "answer": "no"}, {"qid": 300134003, "answer": "the core"}, {"qid": 300231001, "answer": "individual amyloid beta protein"}, {"qid": 300231009, "answer": "no"}, {"qid": 300211004, "answer": "granularity and fragmentation"}, {"qid": 300188002, "answer": "yes"}, {"qid": 300188010, "answer": "no"}, {"qid": 300210007, "answer": "no"}, {"qid": 300011000, "answer": "section of the liver at the edge infiltrated by lymphocytes"}, {"qid": 300065000, "answer": "the interstitium"}, {"qid": 300268000, "answer": "grey-white"}, {"qid": 300252002, "answer": "no"}, {"qid": 300297006, "answer": "yes"}, {"qid": 300153002, "answer": "scanty chronic inflammatory cell infiltrate"}, {"qid": 300107004, "answer": "cells"}, {"qid": 300128001, "answer": "an inflammatory infiltrate"}, {"qid": 300236005, "answer": "yes"}, {"qid": 300236013, "answer": "reopening of the barrier"}, {"qid": 300163005, "answer": "no"}, {"qid": 300126003, "answer": "no"}, {"qid": 300309003, "answer": "no"}, {"qid": 300053000, "answer": "a cluster of fine to coarse particles"}, {"qid": 300254002, "answer": "no"}, {"qid": 300307004, "answer": "no"}, {"qid": 300307012, "answer": "no"}, {"qid": 300057000, "answer": "the peripheral smear"}, {"qid": 300248001, "answer": "an apoptotic cell"}, {"qid": 300228003, "answer": "no"}, {"qid": 300110002, "answer": "no"}, {"qid": 300176001, "answer": "left side of heart"}, {"qid": 300213002, "answer": "no"}, {"qid": 300156003, "answer": "yes"}, {"qid": 300157001, "answer": "alternate areas"}, {"qid": 300063001, "answer": "coalescing macrophage-filled alveoli"}, {"qid": 300062002, "answer": "yes"}, {"qid": 300069000, "answer": "yes"}, {"qid": 300007003, "answer": "no"}, {"qid": 300028004, "answer": "yes"}, {"qid": 300220006, "answer": "no"}, {"qid": 300182003, "answer": "no"}, {"qid": 300182011, "answer": "yes"}, {"qid": 300197004, "answer": "middle layer"}, {"qid": 300197012, "answer": "sectioned surface"}, {"qid": 300199002, "answer": "yes"}, {"qid": 300183002, "answer": "interstitial collagenous bundles"}, {"qid": 300123000, "answer": "sectioned cyst wall"}, {"qid": 300123008, "answer": "yes"}, {"qid": 300246002, "answer": ""}, {"qid": 300278000, "answer": "the bowel walls"}, {"qid": 300269001, "answer": "no"}, {"qid": 300060007, "answer": "no"}, {"qid": 300023000, "answer": "hyaline arteriolosclerosis and intimal thickening of small blood vessels in the glomerular tuft"}, {"qid": 300059000, "answer": "nodule"}, {"qid": 300059008, "answer": "cut section"}, {"qid": 300249004, "answer": "yes"}, {"qid": 300077000, "answer": "yes"}, {"qid": 300287002, "answer": "yes"}, {"qid": 300076002, "answer": "with floating amorphous nests of mucin"}, {"qid": 300005002, "answer": "no"}, {"qid": 300242007, "answer": "no"}, {"qid": 300169003, "answer": "epidermis"}, {"qid": 300218001, "answer": "yes"}, {"qid": 300170002, "answer": "on the right side of the diagram"}, {"qid": 300105000, "answer": "haematopoiesis in the marrow"}, {"qid": 300105008, "answer": "into the surrounding soft tissue"}, {"qid": 300105016, "answer": "a more complex and difficult to treat infection"}, {"qid": 300106005, "answer": "with dark brown"}, {"qid": 300092005, "answer": "sectioned surface of the tumour"}, {"qid": 300127005, "answer": "yes"}, {"qid": 300036006, "answer": "no"}, {"qid": 300024000, "answer": "microscopy"}, {"qid": 300012003, "answer": "no"}, {"qid": 300066003, "answer": "no"}, {"qid": 300475000, "answer": "yes"}, {"qid": 300475008, "answer": "abdomen"}, {"qid": 300476007, "answer": "yes"}, {"qid": 300477004, "answer": "yes"}, {"qid": 300478001, "answer": "death from ruptured appendix"}, {"qid": 300478009, "answer": "no"}, {"qid": 300478017, "answer": "metastatic carcinoma"}, {"qid": 300480007, "answer": "yes"}, {"qid": 300480015, "answer": "psoas"}, {"qid": 300481001, "answer": "extensive microsatellite instability"}, {"qid": 300481009, "answer": "no"}, {"qid": 300479000, "answer": "a slide"}, {"qid": 300479008, "answer": "yes"}, {"qid": 300479016, "answer": "peritoneum"}, {"qid": 300482002, "answer": "abdomen"}, {"qid": 300482010, "answer": "yes"}, {"qid": 300483003, "answer": "abdomen"}, {"qid": 300558003, "answer": "carcinoma"}, {"qid": 300558011, "answer": "abdomen"}, {"qid": 300855001, "answer": "skin"}, {"qid": 300844002, "answer": "yes"}, {"qid": 300847000, "answer": "his little arm"}, {"qid": 300847008, "answer": "yes"}, {"qid": 300849002, "answer": "no"}, {"qid": 300845003, "answer": "lymphangiomatosis generalized"}, {"qid": 300857000, "answer": "newborn stillborn with brain herniation through foramen magnum"}, {"qid": 300858001, "answer": "yes"}, {"qid": 300848001, "answer": "yes"}, {"qid": 300848009, "answer": "cephalothoracopagus janiceps"}, {"qid": 300851002, "answer": "no"}, {"qid": 300850003, "answer": "anencephaly"}, {"qid": 300984004, "answer": "lymph node"}, {"qid": 300985003, "answer": "respiratory"}, {"qid": 300553000, "answer": "skin"}, {"qid": 300554002, "answer": "no"}, {"qid": 300496004, "answer": "acrocyanosis"}, {"qid": 300496012, "answer": "abdomen"}, {"qid": 300606003, "answer": "breast"}, {"qid": 300607007, "answer": "yes"}, {"qid": 300609003, "answer": "no"}, {"qid": 300609011, "answer": "no"}, {"qid": 300608002, "answer": "yes"}, {"qid": 300608010, "answer": "skin"}, {"qid": 300559005, "answer": "no"}, {"qid": 300560005, "answer": "no"}, {"qid": 300491005, "answer": "no"}, {"qid": 300494005, "answer": "no"}, {"qid": 300494013, "answer": "vasculature"}, {"qid": 300492005, "answer": "no"}, {"qid": 300493000, "answer": "intestine"}, {"qid": 300493008, "answer": "gastrointestinal system"}, {"qid": 300484005, "answer": "no"}, {"qid": 300484013, "answer": "cardiovascular"}, {"qid": 300495005, "answer": "no"}, {"qid": 300495013, "answer": "brain"}, {"qid": 300490005, "answer": "cardiovascular"}, {"qid": 300489002, "answer": "cardiovascular"}, {"qid": 300489010, "answer": "cardiovascular"}, {"qid": 300488006, "answer": "hematologic"}, {"qid": 300488014, "answer": "hematologic"}, {"qid": 300486006, "answer": "no"}, {"qid": 300486014, "answer": "cardiovascular"}, {"qid": 300487005, "answer": "no"}, {"qid": 300485002, "answer": "no"}, {"qid": 300882002, "answer": "no"}, {"qid": 300886002, "answer": "no"}, {"qid": 300885002, "answer": "heart"}, {"qid": 300862007, "answer": "yes"}, {"qid": 300884000, "answer": "three"}, {"qid": 300884008, "answer": "cardiovascular"}, {"qid": 300883007, "answer": "gastrointestinal"}, {"qid": 300877003, "answer": "cardiovascular"}, {"qid": 300881007, "answer": "cardiovascular"}, {"qid": 300870007, "answer": "gastrointestinal"}, {"qid": 300868007, "answer": "heart"}, {"qid": 300869006, "answer": "no"}, {"qid": 300872005, "answer": "heart"}, {"qid": 300873006, "answer": "heart"}, {"qid": 300865006, "answer": "vasculature"}, {"qid": 300864002, "answer": "cardiovascular"}, {"qid": 300878001, "answer": "yes"}, {"qid": 300875003, "answer": "yes"}, {"qid": 300879005, "answer": "no"}, {"qid": 300876005, "answer": "no"}, {"qid": 300867005, "answer": "no"}, {"qid": 300874002, "answer": "no"}, {"qid": 300866002, "answer": "no"}, {"qid": 300871002, "answer": "no"}, {"qid": 300971002, "answer": "no"}, {"qid": 300972002, "answer": "no"}, {"qid": 300972010, "answer": "cardiovascular"}, {"qid": 300970006, "answer": "in vasculature"}, {"qid": 300976006, "answer": "lung"}, {"qid": 300979006, "answer": "vasculature"}, {"qid": 300979014, "answer": "coronary"}, {"qid": 300978007, "answer": "yes"}, {"qid": 300981000, "answer": "heart"}, {"qid": 300977000, "answer": "heart"}, {"qid": 300973000, "answer": "pancreatic fat necrosis"}, {"qid": 300973008, "answer": "no"}, {"qid": 300969004, "answer": "yes"}, {"qid": 300964000, "answer": "right coronary artery"}, {"qid": 300964008, "answer": "no"}, {"qid": 300965004, "answer": "yes"}, {"qid": 300963000, "answer": "heart"}, {"qid": 300980000, "answer": "thyroid"}, {"qid": 300980008, "answer": "yes"}, {"qid": 300974003, "answer": "vasculature"}, {"qid": 300974011, "answer": "vasculature"}, {"qid": 300983007, "answer": "cardiovascular"}, {"qid": 300982007, "answer": "yes"}, {"qid": 300966003, "answer": "gastrointestinal"}, {"qid": 300967003, "answer": "vasculature"}, {"qid": 300967011, "answer": "respiratory"}, {"qid": 300968007, "answer": "yes"}, {"qid": 300975003, "answer": "vasculature"}, {"qid": 300975011, "answer": "cardiovascular"}, {"qid": 300987007, "answer": "vasculature"}, {"qid": 300987015, "answer": "fever immunoperoxidase staining vessels for rickettsia rickettsii"}, {"qid": 300988005, "answer": "yes"}, {"qid": 300988013, "answer": "vasculature"}, {"qid": 300989003, "answer": "rocky mountain"}, {"qid": 300989011, "answer": "yes"}, {"qid": 300861001, "answer": "yes"}, {"qid": 300861009, "answer": "coronary artery"}, {"qid": 300861017, "answer": "coronary artery"}, {"qid": 300860006, "answer": "no"}, {"qid": 300859001, "answer": "yes"}, {"qid": 300859009, "answer": "heart"}, {"qid": 300513005, "answer": "cardiovascular"}, {"qid": 300557006, "answer": "no"}, {"qid": 300439004, "answer": "endocrine system"}, {"qid": 300444000, "answer": "kidney"}, {"qid": 300457000, "answer": "adrenal"}, {"qid": 300451000, "answer": "colon"}, {"qid": 300449000, "answer": "adrenal"}, {"qid": 300453000, "answer": "adrenal"}, {"qid": 300456000, "answer": "adrenal"}, {"qid": 300442000, "answer": "thyroid"}, {"qid": 300448000, "answer": "adrenal"}, {"qid": 300440000, "answer": "kidney"}, {"qid": 300443000, "answer": "kidney"}, {"qid": 300455000, "answer": "brain"}, {"qid": 300445000, "answer": "lymph node"}, {"qid": 300450000, "answer": "yes"}, {"qid": 300447001, "answer": "excised lesion with hemorrhage easily seen"}, {"qid": 300447009, "answer": "endocrine"}, {"qid": 300454006, "answer": "yes"}, {"qid": 300454014, "answer": "endocrine"}, {"qid": 300452007, "answer": "yes"}, {"qid": 300452015, "answer": "endocrine"}, {"qid": 300441007, "answer": "yes"}, {"qid": 300441015, "answer": "endocrine"}, {"qid": 300461007, "answer": "squamous cell carcinoma"}, {"qid": 300461015, "answer": "no"}, {"qid": 300461023, "answer": "squamous cell carcinoma of the head and neck"}, {"qid": 300459002, "answer": "endocrine"}, {"qid": 300437001, "answer": "saccular aneurysm right ovarian artery"}, {"qid": 300437009, "answer": "no"}, {"qid": 300437017, "answer": "endocrine"}, {"qid": 300438007, "answer": "yes"}, {"qid": 300460003, "answer": "endocrine"}, {"qid": 300460011, "answer": "no"}, {"qid": 300458003, "answer": "no"}, {"qid": 300458011, "answer": "yes"}, {"qid": 300458019, "answer": "gastrointestinal system"}, {"qid": 300564000, "answer": "pancreas"}, {"qid": 300562000, "answer": "pituitary"}, {"qid": 300563000, "answer": "appendix"}, {"qid": 300563008, "answer": "cardiovascular"}, {"qid": 300576007, "answer": "endocrine"}, {"qid": 300580007, "answer": "endocrine"}, {"qid": 300572007, "answer": "endocrine"}, {"qid": 300573007, "answer": "endocrine"}, {"qid": 300566007, "answer": "endocrine"}, {"qid": 300581007, "answer": "endocrine"}, {"qid": 300561007, "answer": "endocrine"}, {"qid": 300567007, "answer": "endocrine"}, {"qid": 300565007, "answer": "hematologic"}, {"qid": 300575007, "answer": "vasculature"}, {"qid": 300575015, "answer": "medium artery"}, {"qid": 300577005, "answer": "yes"}, {"qid": 300577013, "answer": "endocrine system"}, {"qid": 300574004, "answer": "yes"}, {"qid": 300574012, "answer": "endocrine"}, {"qid": 300571000, "answer": "excellent example"}, {"qid": 300571008, "answer": "no"}, {"qid": 300578000, "answer": "one"}, {"qid": 300578008, "answer": "no"}, {"qid": 300578016, "answer": "gastrointestinal"}, {"qid": 300579007, "answer": "yes"}, {"qid": 300582002, "answer": "no"}, {"qid": 300582010, "answer": "pancreas"}, {"qid": 300570005, "answer": "yes"}, {"qid": 300570013, "answer": "endocrine"}, {"qid": 300568006, "answer": "endocrine"}, {"qid": 300568014, "answer": "endocrine"}, {"qid": 300620000, "answer": "hand"}, {"qid": 300617000, "answer": "typical gangrene"}, {"qid": 300617008, "answer": "no"}, {"qid": 300614005, "answer": "no"}, {"qid": 300611002, "answer": "no"}, {"qid": 300611010, "answer": "yes"}, {"qid": 300611018, "answer": "no"}, {"qid": 300613001, "answer": "head and neck"}, {"qid": 300613009, "answer": "no"}, {"qid": 300623005, "answer": "hand"}, {"qid": 300627003, "answer": "extremities"}, {"qid": 300630000, "answer": "due to filibatal acrocyanosis"}, {"qid": 300630008, "answer": "extremities"}, {"qid": 300626007, "answer": "yes"}, {"qid": 300624004, "answer": "no"}, {"qid": 300615002, "answer": "yes"}, {"qid": 300615010, "answer": "extremities"}, {"qid": 300618006, "answer": "feet"}, {"qid": 300621004, "answer": "yes"}, {"qid": 300621012, "answer": "extremities"}, {"qid": 300612005, "answer": "yes"}, {"qid": 300616001, "answer": "yes"}, {"qid": 300616009, "answer": "extremities"}, {"qid": 300619006, "answer": "extremities"}, {"qid": 300622006, "answer": "extremities"}, {"qid": 300629000, "answer": "close-up view of both shoulders"}, {"qid": 300628000, "answer": "lesions well shown on index finger staphylococcus"}, {"qid": 300628008, "answer": "no"}, {"qid": 300628016, "answer": "hand"}, {"qid": 300990006, "answer": "lymph node"}, {"qid": 300602003, "answer": "female reproductive system"}, {"qid": 300583003, "answer": "female reproductive system"}, {"qid": 300592003, "answer": "female reproductive system"}, {"qid": 300586007, "answer": "yes"}, {"qid": 300590003, "answer": "female reproductive"}, {"qid": 300590011, "answer": "female reproductive"}, {"qid": 300605006, "answer": "endocrine"}, {"qid": 300600002, "answer": "yes"}, {"qid": 300600010, "answer": "endocrine"}, {"qid": 300595001, "answer": "yes"}, {"qid": 300595009, "answer": "respiratory"}, {"qid": 300596001, "answer": "yes"}, {"qid": 300596009, "answer": "metastatic carcinoma"}, {"qid": 300591001, "answer": "yes"}, {"qid": 300591009, "answer": "female reproductive system"}, {"qid": 300601005, "answer": "yes"}, {"qid": 300587000, "answer": "fixed tissue but not bad colors and surface blood not in situ but in transverse section"}, {"qid": 300587008, "answer": "yes"}, {"qid": 300603000, "answer": "after menstruation"}, {"qid": 300603008, "answer": "yes"}, {"qid": 300598003, "answer": "yes"}, {"qid": 300598011, "answer": "female reproductive"}, {"qid": 300597007, "answer": "yes"}, {"qid": 300597015, "answer": "this"}, {"qid": 300588000, "answer": "massively enlarged nodular thyroid with parathyroid hyperplasia and osteoclastic activity in long bones"}, {"qid": 300588008, "answer": "no"}, {"qid": 300599004, "answer": "no"}, {"qid": 300599012, "answer": "gastrointestinal system"}, {"qid": 300589004, "answer": "yes"}, {"qid": 300589012, "answer": "female reproductive system"}, {"qid": 300585002, "answer": "no"}, {"qid": 300585010, "answer": "no"}, {"qid": 300593002, "answer": "yes"}, {"qid": 300593010, "answer": "ovarian tumor"}, {"qid": 300594001, "answer": "yes"}, {"qid": 300594009, "answer": "testicle"}, {"qid": 300462005, "answer": "no"}, {"qid": 300472005, "answer": "no"}, {"qid": 300474005, "answer": "no"}, {"qid": 300473005, "answer": "yes"}, {"qid": 300467005, "answer": "no"}, {"qid": 300468005, "answer": "no"}, {"qid": 300465005, "answer": "pancreas"}, {"qid": 300466006, "answer": "female reproductive system"}, {"qid": 300464006, "answer": "yes"}, {"qid": 300464014, "answer": "gastrointestinal"}, {"qid": 300471007, "answer": "yes"}, {"qid": 300471015, "answer": "lymph node"}, {"qid": 300469007, "answer": "yes"}, {"qid": 300469015, "answer": "gastrointestinal"}, {"qid": 300470007, "answer": "lymph node"}, {"qid": 300470015, "answer": "lymph node"}, {"qid": 300463006, "answer": "hematologic"}, {"qid": 300463014, "answer": "brain"}, {"qid": 300556006, "answer": "gastrointestinal system"}, {"qid": 300505006, "answer": "gastrointestinal system"}, {"qid": 300503006, "answer": "gastrointestinal system"}, {"qid": 300504006, "answer": "gastrointestinal system"}, {"qid": 300510004, "answer": "yes"}, {"qid": 300509004, "answer": "yes"}, {"qid": 300498004, "answer": "yes"}, {"qid": 300511004, "answer": "gastrointestinal"}, {"qid": 300508003, "answer": "gastrointestinal"}, {"qid": 300500003, "answer": "gastrointestinal"}, {"qid": 300499003, "answer": "gastrointestinal"}, {"qid": 300502003, "answer": "gastrointestinal"}, {"qid": 300497003, "answer": "gastrointestinal"}, {"qid": 300506003, "answer": "gastrointestinal"}, {"qid": 300501003, "answer": "gastrointestinal"}, {"qid": 300512003, "answer": "gastrointestinal"}, {"qid": 300507003, "answer": "gastrointestinal"}, {"qid": 300751003, "answer": "gastrointestinal"}, {"qid": 300727003, "answer": "yes"}, {"qid": 300732000, "answer": "appendix"}, {"qid": 300731000, "answer": "yes"}, {"qid": 300733001, "answer": "yes"}, {"qid": 300728001, "answer": "yes"}, {"qid": 300734001, "answer": "yes"}, {"qid": 300736001, "answer": "yes"}, {"qid": 300738001, "answer": "yes"}, {"qid": 300737001, "answer": "yes"}, {"qid": 300746001, "answer": "yes"}, {"qid": 300742001, "answer": "yes"}, {"qid": 300747001, "answer": "yes"}, {"qid": 300750001, "answer": "yes"}, {"qid": 300749001, "answer": "yes"}, {"qid": 300749009, "answer": "endocrine"}, {"qid": 300749017, "answer": "endocrine"}, {"qid": 300730005, "answer": "no"}, {"qid": 300730013, "answer": "thymus"}, {"qid": 300729005, "answer": "no"}, {"qid": 300729013, "answer": "yes"}, {"qid": 300735002, "answer": "no"}, {"qid": 300735010, "answer": "yes"}, {"qid": 300740004, "answer": "yes"}, {"qid": 300740012, "answer": "female reproductive"}, {"qid": 300744006, "answer": "endocrine"}, {"qid": 300743000, "answer": "lung"}, {"qid": 300743008, "answer": "no"}, {"qid": 300743016, "answer": "gastrointestinal"}, {"qid": 300741005, "answer": "no"}, {"qid": 300741013, "answer": "yes"}, {"qid": 300739003, "answer": "colon"}, {"qid": 300739011, "answer": "yes"}, {"qid": 300748003, "answer": "no"}, {"qid": 300748011, "answer": "yes"}, {"qid": 300748019, "answer": "endocrine"}, {"qid": 300745007, "answer": "yes"}, {"qid": 300745015, "answer": "yes"}, {"qid": 300381004, "answer": "yes"}, {"qid": 300381012, "answer": "face"}, {"qid": 300380007, "answer": "yes"}, {"qid": 300383002, "answer": "no"}, {"qid": 300379000, "answer": "basilar skull fracture"}, {"qid": 300382004, "answer": "bone"}, {"qid": 300391000, "answer": "1"}, {"qid": 300390001, "answer": "yes"}, {"qid": 300390009, "answer": "lymph node"}, {"qid": 300385006, "answer": "no"}, {"qid": 300388001, "answer": "like basilar skull fracture with massive brain hemorrhage"}, {"qid": 300388009, "answer": "no"}, {"qid": 300384003, "answer": "no"}, {"qid": 300384011, "answer": "view of infants head"}, {"qid": 300378005, "answer": "bone, calvarium"}, {"qid": 300389007, "answer": "no"}, {"qid": 300377004, "answer": "yes"}, {"qid": 300387002, "answer": "no"}, {"qid": 300386002, "answer": "no"}, {"qid": 300386010, "answer": "with this syndrome"}, {"qid": 300436004, "answer": "no"}, {"qid": 300691004, "answer": "gastrointestinal"}, {"qid": 300674003, "answer": "respiratory"}, {"qid": 300675003, "answer": "hematologic"}, {"qid": 300690003, "answer": "hematologic"}, {"qid": 300680003, "answer": "hematologic"}, {"qid": 300679002, "answer": "no"}, {"qid": 300679010, "answer": "hematologic"}, {"qid": 300681006, "answer": "no"}, {"qid": 300681014, "answer": "spleen"}, {"qid": 300682005, "answer": "yes"}, {"qid": 300682013, "answer": "larynx"}, {"qid": 300682021, "answer": "endocrine"}, {"qid": 300689007, "answer": "no"}, {"qid": 300683002, "answer": "no"}, {"qid": 300683010, "answer": "hematologic"}, {"qid": 300684005, "answer": "no"}, {"qid": 300688000, "answer": "sectioned bone with gout lesion"}, {"qid": 300688008, "answer": "yes"}, {"qid": 300686003, "answer": "hematologic"}, {"qid": 300686011, "answer": "no"}, {"qid": 300677003, "answer": "yes"}, {"qid": 300677011, "answer": "yes"}, {"qid": 300676000, "answer": "with knife"}, {"qid": 300676008, "answer": "yes"}, {"qid": 300676016, "answer": "hematologic"}, {"qid": 300678005, "answer": "abdomen"}, {"qid": 300678013, "answer": "in sella turcica"}, {"qid": 300687000, "answer": "close-up of large lesion"}, {"qid": 300687008, "answer": "no"}, {"qid": 300685003, "answer": "hematologic"}, {"qid": 300685011, "answer": "hematologic"}, {"qid": 300760006, "answer": "yes"}, {"qid": 300758000, "answer": "due to polycythemia vera"}, {"qid": 300761000, "answer": "hematologic"}, {"qid": 300761008, "answer": "no"}, {"qid": 300756004, "answer": "yes"}, {"qid": 300757000, "answer": "hematologic"}, {"qid": 300757008, "answer": "no"}, {"qid": 300759004, "answer": "yes"}, {"qid": 300759012, "answer": "endocrine"}, {"qid": 300754005, "answer": "no"}, {"qid": 300754013, "answer": "blood"}, {"qid": 300766006, "answer": "blood"}, {"qid": 300766014, "answer": "blood"}, {"qid": 300768007, "answer": "yes"}, {"qid": 300764003, "answer": "no"}, {"qid": 300764011, "answer": "yes"}, {"qid": 300765003, "answer": "wrights stain"}, {"qid": 300765011, "answer": "no"}, {"qid": 300752000, "answer": "a few atypical lymphocytes"}, {"qid": 300752008, "answer": "no"}, {"qid": 300752016, "answer": "hematologic"}, {"qid": 300753004, "answer": "wrights single cell easily identifies source"}, {"qid": 300753012, "answer": "no"}, {"qid": 300753020, "answer": "hematologic"}, {"qid": 300755007, "answer": "yes"}, {"qid": 300755015, "answer": "thymus"}, {"qid": 300762005, "answer": "no"}, {"qid": 300762013, "answer": "hematologic"}, {"qid": 300767006, "answer": "likely to have been influenzae cardiomyopathy"}, {"qid": 300763003, "answer": "yes"}, {"qid": 300673000, "answer": "cat"}, {"qid": 300673008, "answer": "yes"}, {"qid": 300673016, "answer": "thymus"}, {"qid": 300949005, "answer": "no"}, {"qid": 300927006, "answer": "hepatobiliary"}, {"qid": 300924000, "answer": "liver"}, {"qid": 300925001, "answer": "liver"}, {"qid": 300935001, "answer": "yes"}, {"qid": 300938002, "answer": "no"}, {"qid": 300940003, "answer": "hepatobiliary"}, {"qid": 300943004, "answer": "yes"}, {"qid": 300941005, "answer": "no"}, {"qid": 300945006, "answer": "respiratory"}, {"qid": 300932000, "answer": "liver"}, {"qid": 300932008, "answer": "no"}, {"qid": 300934005, "answer": "hepatobiliary"}, {"qid": 300929007, "answer": "yes"}, {"qid": 300931004, "answer": "yes"}, {"qid": 300936001, "answer": "yes"}, {"qid": 300936009, "answer": "cardiovascular"}, {"qid": 300937006, "answer": "nervous"}, {"qid": 300928007, "answer": "yes"}, {"qid": 300930004, "answer": "yes"}, {"qid": 300948004, "answer": "hepatobiliary"}, {"qid": 300944004, "answer": "yes"}, {"qid": 300947000, "answer": "section of liver through lesion with apparent liquefaction of tissue"}, {"qid": 300939000, "answer": "nodes opened up to show mesothelioma"}, {"qid": 300939008, "answer": "hematologic"}, {"qid": 300820000, "answer": "primary biliary cirrhosis"}, {"qid": 300820008, "answer": "no"}, {"qid": 300816005, "answer": "no"}, {"qid": 300821002, "answer": "no"}, {"qid": 300821010, "answer": "hepatobiliary"}, {"qid": 300812007, "answer": "yes"}, {"qid": 300826004, "answer": "yes"}, {"qid": 300825001, "answer": "yes"}, {"qid": 300825009, "answer": "hepatobiliary"}, {"qid": 300827006, "answer": "liver"}, {"qid": 300823003, "answer": "liver"}, {"qid": 300817000, "answer": "primary sclerosing cholangitis"}, {"qid": 300817008, "answer": "no"}, {"qid": 300815005, "answer": "no"}, {"qid": 300819002, "answer": "no"}, {"qid": 300819010, "answer": "liver"}, {"qid": 300818007, "answer": "yes"}, {"qid": 300814004, "answer": "yes"}, {"qid": 300822003, "answer": "liver"}, {"qid": 300813002, "answer": "hepatobiliary"}, {"qid": 300824002, "answer": "no"}, {"qid": 300828001, "answer": "no"}, {"qid": 300514001, "answer": "yes"}, {"qid": 300516000, "answer": "kidney"}, {"qid": 300516008, "answer": "no"}, {"qid": 300518007, "answer": "yes"}, {"qid": 300517006, "answer": "nervous"}, {"qid": 300515005, "answer": "no"}, {"qid": 300672004, "answer": "yes"}, {"qid": 300665003, "answer": "yes"}, {"qid": 300664005, "answer": "lymph node"}, {"qid": 300661001, "answer": "endocrine"}, {"qid": 300662004, "answer": "fixed tissue but not bad color so probably ovarian"}, {"qid": 300669002, "answer": "no"}, {"qid": 300669010, "answer": "lymph node"}, {"qid": 300666000, "answer": "aorta"}, {"qid": 300668004, "answer": "larynx"}, {"qid": 300667005, "answer": "no"}, {"qid": 300536001, "answer": "yes"}, {"qid": 300527000, "answer": "brain"}, {"qid": 300529002, "answer": "no"}, {"qid": 300537001, "answer": "yes"}, {"qid": 300534003, "answer": "lymph node"}, {"qid": 300532002, "answer": "no"}, {"qid": 300525000, "answer": "lymph node"}, {"qid": 300525008, "answer": "yes"}, {"qid": 300528000, "answer": "squamous epithelial component"}, {"qid": 300522000, "answer": "hashimoto 's thyroiditis"}, {"qid": 300807000, "answer": "aorta"}, {"qid": 300809004, "answer": "prostate"}, {"qid": 300811006, "answer": "yes"}, {"qid": 300808001, "answer": "yes"}, {"qid": 300810003, "answer": "penis"}, {"qid": 300962001, "answer": "yes"}, {"qid": 300957001, "answer": "yes"}, {"qid": 300950003, "answer": "lung"}, {"qid": 300953002, "answer": "adenocarcinoma"}, {"qid": 300956002, "answer": "lymph node"}, {"qid": 300915004, "answer": "normal vertebral column very large lesion"}, {"qid": 300908004, "answer": "yes"}, {"qid": 300910005, "answer": "yes"}, {"qid": 300913002, "answer": "yes"}, {"qid": 300918003, "answer": "yes"}, {"qid": 300917006, "answer": "hematologic"}, {"qid": 300920002, "answer": "joints"}, {"qid": 300905006, "answer": "yes"}, {"qid": 300907005, "answer": "yes"}, {"qid": 300906003, "answer": "yes"}, {"qid": 300914003, "answer": "joints"}, {"qid": 300919001, "answer": "joints"}, {"qid": 300923003, "answer": "gastrointestinal"}, {"qid": 300904001, "answer": "yes"}, {"qid": 300335003, "answer": "hematologic"}, {"qid": 300336005, "answer": "no"}, {"qid": 300355001, "answer": "lymph node"}, {"qid": 300333002, "answer": "yes"}, {"qid": 300339003, "answer": "gastrointestinal"}, {"qid": 300337005, "answer": "no"}, {"qid": 300351004, "answer": "yes"}, {"qid": 300350003, "answer": "musculoskeletal"}, {"qid": 300349002, "answer": "no"}, {"qid": 300338004, "answer": "yes"}, {"qid": 300352000, "answer": "gout"}, {"qid": 300354002, "answer": "no"}, {"qid": 300340000, "answer": "diffuse infiltrate"}, {"qid": 300346004, "answer": "muscle"}, {"qid": 300342006, "answer": "no"}, {"qid": 300347004, "answer": "yes"}, {"qid": 300344005, "answer": "yes"}, {"qid": 300343001, "answer": "with desmoplasia and osteoclastic activity at a fracture site"}, {"qid": 300772002, "answer": "joints"}, {"qid": 300771002, "answer": "after birth"}, {"qid": 300725003, "answer": "no"}, {"qid": 300726005, "answer": "yes"}, {"qid": 300774001, "answer": "yes"}, {"qid": 300773003, "answer": "bone"}, {"qid": 300785005, "answer": "no"}, {"qid": 300787001, "answer": "yes"}, {"qid": 300788003, "answer": "nervous"}, {"qid": 300778005, "answer": "yes"}, {"qid": 300783003, "answer": "nervous"}, {"qid": 300777005, "answer": "no"}, {"qid": 300775001, "answer": "yes"}, {"qid": 300776003, "answer": "nervous"}, {"qid": 300780005, "answer": "no"}, {"qid": 300782001, "answer": "yes"}, {"qid": 300397003, "answer": "brain"}, {"qid": 300396001, "answer": "yes"}, {"qid": 300401004, "answer": "yes"}, {"qid": 300400000, "answer": "due to ruptured aneurysm"}, {"qid": 300398002, "answer": "nervous"}, {"qid": 300407005, "answer": "no"}, {"qid": 300405006, "answer": "lung"}, {"qid": 300393000, "answer": "brain"}, {"qid": 300410002, "answer": "no"}, {"qid": 300408004, "answer": "yes"}, {"qid": 300404006, "answer": "no"}, {"qid": 300409001, "answer": "yes"}, {"qid": 300409009, "answer": "respiratory"}, {"qid": 300403004, "answer": "yes"}, {"qid": 300406003, "answer": "nervous"}, {"qid": 300395005, "answer": "no"}, {"qid": 300374004, "answer": "yes"}, {"qid": 300411002, "answer": "nervous"}, {"qid": 300434001, "answer": "larynx"}, {"qid": 300432002, "answer": "larynx"}, {"qid": 300433004, "answer": "yes"}, {"qid": 300431000, "answer": "oral"}, {"qid": 300320001, "answer": "mucoepidermoid carcinoma"}, {"qid": 300319002, "answer": "yes"}, {"qid": 300318003, "answer": "no"}, {"qid": 300328004, "answer": "oral"}, {"qid": 300325005, "answer": "yes"}, {"qid": 300323006, "answer": "no"}, {"qid": 300317000, "answer": "oral"}, {"qid": 300321001, "answer": "chronic hyperplasitic pulpitis"}, {"qid": 300324002, "answer": "yes"}, {"qid": 300326003, "answer": "no"}, {"qid": 300322004, "answer": "oral"}, {"qid": 300329005, "answer": "yes"}, {"qid": 300332006, "answer": "no"}, {"qid": 300331000, "answer": "oral"}, {"qid": 300713001, "answer": "lymphangioma"}, {"qid": 300712002, "answer": "yes"}, {"qid": 300721003, "answer": "no"}, {"qid": 300723004, "answer": "oral"}, {"qid": 300709005, "answer": "yes"}, {"qid": 300711006, "answer": "no"}, {"qid": 300714000, "answer": "oral"}, {"qid": 300722001, "answer": "leukoplakia"}, {"qid": 300708002, "answer": "yes"}, {"qid": 300719003, "answer": "no"}, {"qid": 300718004, "answer": "oral"}, {"qid": 300720005, "answer": "yes"}, {"qid": 300716006, "answer": "no"}, {"qid": 300715000, "answer": "oral"}, {"qid": 300715008, "answer": "oral"}, {"qid": 300791005, "answer": "yes"}, {"qid": 300797006, "answer": "no"}, {"qid": 300792000, "answer": "oral"}, {"qid": 300794002, "answer": "yes"}, {"qid": 300795003, "answer": "no"}, {"qid": 300789004, "answer": "oral"}, {"qid": 300790005, "answer": "yes"}, {"qid": 300796006, "answer": "no"}, {"qid": 300801001, "answer": "yes"}, {"qid": 300804001, "answer": "with necrotic tissue slough and hemorrhage"}, {"qid": 300799002, "answer": "no"}, {"qid": 300694003, "answer": "pancreas"}, {"qid": 300698002, "answer": "no"}, {"qid": 300705003, "answer": "pancreas"}, {"qid": 300697004, "answer": "yes"}, {"qid": 300699005, "answer": ""}, {"qid": 300696002, "answer": "no"}, {"qid": 300706002, "answer": "no"}, {"qid": 300707002, "answer": "no"}, {"qid": 300700003, "answer": "endocrine"}, {"qid": 300702004, "answer": "yes"}, {"qid": 300703005, "answer": "no"}, {"qid": 300422001, "answer": "yes"}, {"qid": 300414004, "answer": "yes"}, {"qid": 300415006, "answer": "no"}, {"qid": 300418006, "answer": "lung"}, {"qid": 300424000, "answer": "lung"}, {"qid": 300420000, "answer": "slice of lung with many purulent abscesses"}, {"qid": 300421001, "answer": "yes"}, {"qid": 300427002, "answer": "no"}, {"qid": 300423003, "answer": "respiratory"}, {"qid": 300429004, "answer": "yes"}, {"qid": 300426005, "answer": "no"}, {"qid": 300428006, "answer": "lung"}, {"qid": 300419002, "answer": "respiratory"}, {"qid": 300358000, "answer": "lung"}, {"qid": 300365001, "answer": "yes"}, {"qid": 300368002, "answer": "no"}, {"qid": 300371003, "answer": "lung"}, {"qid": 300373007, "answer": "no"}, {"qid": 300372003, "answer": "talc"}, {"qid": 300372011, "answer": "respiratory"}, {"qid": 300370004, "answer": "yes"}, {"qid": 300357005, "answer": "yes"}, {"qid": 300356006, "answer": "lung"}, {"qid": 300367001, "answer": "yes"}, {"qid": 300366004, "answer": "yes"}, {"qid": 300362005, "answer": "no"}, {"qid": 300360006, "answer": "vasculature"}, {"qid": 300361004, "answer": "yes"}, {"qid": 300363005, "answer": "no"}, {"qid": 300359006, "answer": "lung"}, {"qid": 300392007, "answer": "yes"}, {"qid": 300839003, "answer": "oral"}, {"qid": 300836003, "answer": "skin"}, {"qid": 300841003, "answer": "hands"}, {"qid": 300842004, "answer": "yes"}, {"qid": 300837001, "answer": "yes"}, {"qid": 300837009, "answer": "no"}, {"qid": 300831000, "answer": "skin"}, {"qid": 300833001, "answer": "yes"}, {"qid": 300835002, "answer": "yes"}, {"qid": 300834002, "answer": "external view of knee at autopsy ecchymoses with necrotic appearing centers looks like pyoderma gangrenosum"}, {"qid": 300843006, "answer": "no"}, {"qid": 300829003, "answer": "hematologic"}, {"qid": 300888000, "answer": "skin"}, {"qid": 300887000, "answer": "squamous cell carcinoma"}, {"qid": 300897000, "answer": "thermal burned skin"}, {"qid": 300893000, "answer": "thermal burned skin"}, {"qid": 300899000, "answer": "thermal burned skin"}, {"qid": 300900000, "answer": "stomach"}, {"qid": 300902001, "answer": "no"}, {"qid": 300895006, "answer": "skin"}, {"qid": 300892000, "answer": "pancreas"}, {"qid": 300901000, "answer": "skin"}, {"qid": 300659001, "answer": "surface and kidney"}, {"qid": 300659009, "answer": "thymus"}, {"qid": 300656002, "answer": "no"}, {"qid": 300657000, "answer": "saggital section of vertebral bodies with obvious tumor"}, {"qid": 300540000, "answer": "kidney"}, {"qid": 300547000, "answer": "kidney"}, {"qid": 300548000, "answer": "spleen"}, {"qid": 300541000, "answer": "cut surface"}, {"qid": 300539001, "answer": "with cut surface of liver and spleen"}, {"qid": 300539009, "answer": "no"}, {"qid": 300544006, "answer": "no"}, {"qid": 300549002, "answer": "no"}, {"qid": 300546000, "answer": "kidney"}, {"qid": 300551001, "answer": "yes"}, {"qid": 300551009, "answer": "thymus"}, {"qid": 300634003, "answer": "urinary"}, {"qid": 300655001, "answer": "yes"}, {"qid": 300631002, "answer": "no"}, {"qid": 300639002, "answer": "no"}, {"qid": 300646002, "answer": "no"}, {"qid": 300647002, "answer": "yes"}, {"qid": 300654002, "answer": "yes"}, {"qid": 300637003, "answer": "endocrine"}, {"qid": 300641000, "answer": "due to nephrolithiasis"}, {"qid": 300640000, "answer": "due to nephrolithiasis"}, {"qid": 300649000, "answer": "kidney glomerulus"}, {"qid": 300652002, "answer": "urinary"}, {"qid": 300653004, "answer": "uterus"}, {"qid": 300638000, "answer": "lung"}, {"qid": 300648001, "answer": "yes"}, {"qid": 300099001, "answer": "yes"}, {"qid": 300122003, "answer": "no"}, {"qid": 300288002, "answer": "due to coagulopathy"}, {"qid": 300273000, "answer": "entire uterus"}, {"qid": 300148004, "answer": "yes"}, {"qid": 300239000, "answer": "the vessel wall"}, {"qid": 300193001, "answer": "no"}, {"qid": 300187001, "answer": "mitotic figures"}, {"qid": 300130002, "answer": "with tumor cells"}, {"qid": 300250005, "answer": "facial dysmorphism"}, {"qid": 300259001, "answer": "recent hemolysis"}, {"qid": 300279005, "answer": "poor prognostication"}, {"qid": 300080005, "answer": "yes"}, {"qid": 300256002, "answer": "yes"}, {"qid": 300100001, "answer": "thickening of the wall"}, {"qid": 300100009, "answer": "no"}, {"qid": 300118003, "answer": "yes"}, {"qid": 300181001, "answer": "yes"}, {"qid": 300181009, "answer": "yes"}, {"qid": 300222001, "answer": "cardiovascular"}, {"qid": 300165002, "answer": "yes"}, {"qid": 300209001, "answer": "a small nucleolus"}, {"qid": 300247001, "answer": "an inflammatory infiltrate"}, {"qid": 300212005, "answer": "no"}, {"qid": 300190007, "answer": "yes"}, {"qid": 300018000, "answer": "alveolar spaces"}, {"qid": 300019000, "answer": "yes"}, {"qid": 300045001, "answer": "a dense fibrous capsule"}, {"qid": 300001000, "answer": "the tumor"}, {"qid": 300061005, "answer": "the granulomera"}, {"qid": 300042002, "answer": "yes"}, {"qid": 300155000, "answer": "the mucosal surface"}, {"qid": 300191005, "answer": "cystic change"}, {"qid": 300207001, "answer": "in the lungs"}, {"qid": 300172002, "answer": "enlarged with nodular distension of sinusoids"}, {"qid": 300223001, "answer": "parasitic infarct due to portal vein obstruction by a postnasal polyp"}, {"qid": 300306001, "answer": "the renal parenchyma"}, {"qid": 300308001, "answer": "streptococcus epididymidis"}, {"qid": 300308009, "answer": "to the right"}, {"qid": 300267001, "answer": "smaller than endocrine-competent ones"}, {"qid": 300304000, "answer": "the liver cells"}, {"qid": 300013003, "answer": "yes"}, {"qid": 300284006, "answer": "no"}, {"qid": 300081000, "answer": "yes"}, {"qid": 300160007, "answer": "the pancreatic tissue"}, {"qid": 300160015, "answer": "yes"}, {"qid": 300112006, "answer": "no"}, {"qid": 300245001, "answer": "small cells"}, {"qid": 300151004, "answer": "no"}, {"qid": 300204001, "answer": "identification of malignant cells"}, {"qid": 300204009, "answer": "the segment of the field action potential"}, {"qid": 300241004, "answer": "the small focus of atrophied and regenerating muscle"}, {"qid": 300050001, "answer": "in the meninges surrounding the brain"}, {"qid": 300032001, "answer": "yes"}, {"qid": 300052006, "answer": "yes"}, {"qid": 300009005, "answer": "a cytoplasmic vacuole"}, {"qid": 300282005, "answer": "no"}, {"qid": 300014004, "answer": "apoptosis"}, {"qid": 300225005, "answer": "with intensely eosinophilic cytoplasm and nuclei with indistinct nuclear outlines"}, {"qid": 300225013, "answer": "non-specific chronic inflammation"}, {"qid": 300154004, "answer": "immunostains for synaptophysin"}, {"qid": 300214004, "answer": "yes"}, {"qid": 300233006, "answer": "dermis"}, {"qid": 300173005, "answer": "yes"}, {"qid": 300226000, "answer": "central zones"}, {"qid": 300134004, "answer": "yes"}, {"qid": 300231002, "answer": "yes"}, {"qid": 300231010, "answer": "a single polypeptide chain"}, {"qid": 300211005, "answer": "yes"}, {"qid": 300188003, "answer": "yes"}, {"qid": 300210000, "answer": "tumor"}, {"qid": 300210008, "answer": "no"}, {"qid": 300011001, "answer": "mild fatty change of the liver cells"}, {"qid": 300065001, "answer": "yes"}, {"qid": 300268001, "answer": "the sectioned surface of the lung"}, {"qid": 300252003, "answer": "yes"}, {"qid": 300297007, "answer": "no"}, {"qid": 300153003, "answer": "the photomicrograph"}, {"qid": 300107005, "answer": "yes"}, {"qid": 300128002, "answer": "yes"}, {"qid": 300236006, "answer": "no"}, {"qid": 300236014, "answer": "yes"}, {"qid": 300149000, "answer": "nodule"}, {"qid": 300126004, "answer": "the virion"}, {"qid": 300294000, "answer": "smear"}, {"qid": 300053001, "answer": "yes"}, {"qid": 300254003, "answer": "examination of bone marrow"}, {"qid": 300307005, "answer": "Deformability of red cell"}, {"qid": 300307013, "answer": "hereditary spherocytosis"}, {"qid": 300057001, "answer": "no"}, {"qid": 300248002, "answer": "yes"}, {"qid": 300206000, "answer": "two"}, {"qid": 300175000, "answer": "no fat"}, {"qid": 300176002, "answer": "yes"}, {"qid": 300088000, "answer": "acute panarteritis"}, {"qid": 300156004, "answer": "no"}, {"qid": 300157002, "answer": "yes"}, {"qid": 300063002, "answer": "no"}, {"qid": 300062003, "answer": "no"}, {"qid": 300069001, "answer": "the epithelial layers"}, {"qid": 300007004, "answer": "inflammatory cells"}, {"qid": 300028005, "answer": "no"}, {"qid": 300220007, "answer": "an inflammatory infiltrate"}, {"qid": 300182004, "answer": "a section of the small intestine"}, {"qid": 300182012, "answer": "no"}, {"qid": 300197005, "answer": "two"}, {"qid": 300197013, "answer": "sub-mucosal inflammatory infiltrate and ulceration of mucosa"}, {"qid": 300199003, "answer": "yes"}, {"qid": 300183003, "answer": "distortion of the interstitial architecture"}, {"qid": 300123001, "answer": "two"}, {"qid": 300123009, "answer": "yes"}, {"qid": 300246003, "answer": "acute inflammation and necrosis"}, {"qid": 300278001, "answer": "intense leucocytoclastic infiltration"}, {"qid": 300060000, "answer": "microscopy"}, {"qid": 300060008, "answer": "the glomeruli"}, {"qid": 300023001, "answer": "dilated and thinned"}, {"qid": 300059001, "answer": "large size"}, {"qid": 300059009, "answer": "nodular non-encapsulating tumour"}, {"qid": 300285000, "answer": "an increase"}, {"qid": 300077001, "answer": "no"}, {"qid": 300287003, "answer": "no"}, {"qid": 300076003, "answer": "yes"}, {"qid": 300242000, "answer": "photomicrograph on right"}, {"qid": 300116000, "answer": "phagocyted neutrophil"}, {"qid": 300169004, "answer": "hyperaemia and cystitis"}, {"qid": 300218002, "answer": "yes"}, {"qid": 300170003, "answer": "with wavy margins"}, {"qid": 300105001, "answer": "small"}, {"qid": 300105009, "answer": "yes"}, {"qid": 300105017, "answer": "yes"}, {"qid": 300106006, "answer": "yes"}, {"qid": 300092006, "answer": "yes"}, {"qid": 300127006, "answer": "no"}, {"qid": 300036007, "answer": "yes"}, {"qid": 300024001, "answer": "characteristic submucosal cambium layer of spindled cells resembling gastrointestinal stromal tumour"}, {"qid": 300012004, "answer": "the fibroconnective tissue between the glomerular capsules"}, {"qid": 300066004, "answer": "cut surface of the tumour"}, {"qid": 300475001, "answer": "abdomen"}, {"qid": 300476000, "answer": "yes"}, {"qid": 300476008, "answer": "abdomen"}, {"qid": 300477005, "answer": "abdomen"}, {"qid": 300478002, "answer": "no"}, {"qid": 300478010, "answer": "joints"}, {"qid": 300480000, "answer": "good example"}, {"qid": 300480008, "answer": "no"}, {"qid": 300480016, "answer": "leiomyoma"}, {"qid": 300481002, "answer": "hepatobiliary"}, {"qid": 300481010, "answer": "no"}, {"qid": 300479001, "answer": "surface"}, {"qid": 300479009, "answer": "peritoneum"}, {"qid": 300479017, "answer": "soft and spongy"}, {"qid": 300482003, "answer": "yes"}, {"qid": 300482011, "answer": "abdomen"}, {"qid": 300483004, "answer": "yes"}, {"qid": 300558004, "answer": "yes"}, {"qid": 300558012, "answer": "abdomen"}, {"qid": 300855002, "answer": "yes"}, {"qid": 300844003, "answer": "yes"}, {"qid": 300847001, "answer": "ten"}, {"qid": 300847009, "answer": "no"}, {"qid": 300849003, "answer": "anencephaly"}, {"qid": 300845004, "answer": "yes"}, {"qid": 300857001, "answer": "yes"}, {"qid": 300858002, "answer": "no"}, {"qid": 300848002, "answer": "lateral view"}, {"qid": 300852000, "answer": "siamese twins"}, {"qid": 300851003, "answer": "anencephaly"}, {"qid": 300850004, "answer": "no"}, {"qid": 300984005, "answer": "no"}, {"qid": 300986000, "answer": "kidney"}, {"qid": 300553001, "answer": "yes"}, {"qid": 300555000, "answer": "severe thermal burns"}, {"qid": 300496005, "answer": "yes"}, {"qid": 300610000, "answer": "normal breast"}, {"qid": 300607000, "answer": "yes"}, {"qid": 300607008, "answer": "breast"}, {"qid": 300609004, "answer": "a few small focal invasive carcinomas"}, {"qid": 300609012, "answer": "no"}, {"qid": 300608003, "answer": "no"}, {"qid": 300608011, "answer": "hematologic"}, {"qid": 300559006, "answer": "heart"}, {"qid": 300560006, "answer": "heart"}, {"qid": 300491006, "answer": "heart"}, {"qid": 300494006, "answer": "cardiovascular"}, {"qid": 300494014, "answer": "cardiovascular"}, {"qid": 300492006, "answer": "cardiovascular"}, {"qid": 300493001, "answer": "yes"}, {"qid": 300493009, "answer": "atrophy"}, {"qid": 300484006, "answer": "cardiovascular"}, {"qid": 300484014, "answer": "cardiovascular"}, {"qid": 300495006, "answer": "brain"}, {"qid": 300495014, "answer": "cardiovascular"}, {"qid": 300490006, "answer": "yes"}, {"qid": 300489003, "answer": "yes"}, {"qid": 300489011, "answer": "cardiovascular"}, {"qid": 300488007, "answer": "yes"}, {"qid": 300488015, "answer": "hematologic"}, {"qid": 300486007, "answer": "cardiovascular"}, {"qid": 300486015, "answer": "cardiovascular"}, {"qid": 300487006, "answer": "heart"}, {"qid": 300485003, "answer": "cardiovascular"}, {"qid": 300882003, "answer": "cardiovascular"}, {"qid": 300886003, "answer": "cardiovascular"}, {"qid": 300862000, "answer": "brain"}, {"qid": 300862008, "answer": "no"}, {"qid": 300884001, "answer": "heart"}, {"qid": 300883000, "answer": "abdominal lymph nodes"}, {"qid": 300880000, "answer": "thromboembolus from leg veins in oesophagus"}, {"qid": 300881000, "answer": "thyroid"}, {"qid": 300870000, "answer": "heart"}, {"qid": 300868000, "answer": "heart"}, {"qid": 300868008, "answer": "cardiovascular"}, {"qid": 300869007, "answer": "heart"}, {"qid": 300872006, "answer": "cardiovascular"}, {"qid": 300873007, "answer": "cardiovascular"}, {"qid": 300865007, "answer": "yes"}, {"qid": 300864003, "answer": "yes"}, {"qid": 300878002, "answer": "cardiovascular"}, {"qid": 300875004, "answer": "heart"}, {"qid": 300879006, "answer": "lung"}, {"qid": 300876006, "answer": "heart"}, {"qid": 300867006, "answer": "heart"}, {"qid": 300874003, "answer": "heart"}, {"qid": 300866003, "answer": "cardiovascular"}, {"qid": 300871003, "answer": "respiratory"}, {"qid": 300971003, "answer": "cardiovascular"}, {"qid": 300972003, "answer": "cardiovascular"}, {"qid": 300972011, "answer": "cardiovascular"}, {"qid": 300970007, "answer": "cardiovascular"}, {"qid": 300976007, "answer": "endocrine"}, {"qid": 300979007, "answer": "yes"}, {"qid": 300978000, "answer": "atherosclerosis"}, {"qid": 300978008, "answer": "no"}, {"qid": 300981001, "answer": "yes"}, {"qid": 300977001, "answer": "yes"}, {"qid": 300973001, "answer": "yes"}, {"qid": 300973009, "answer": "in vasculature"}, {"qid": 300969005, "answer": "no"}, {"qid": 300964001, "answer": "yes"}, {"qid": 300964009, "answer": "in vasculature"}, {"qid": 300965005, "answer": "no"}, {"qid": 300963001, "answer": "yes"}, {"qid": 300980001, "answer": "with venous infarct"}, {"qid": 300980009, "answer": "no"}, {"qid": 300974004, "answer": "yes"}, {"qid": 300983000, "answer": "heart"}, {"qid": 300982000, "answer": "vasculitis"}, {"qid": 300982008, "answer": "no"}, {"qid": 300966004, "answer": "yes"}, {"qid": 300967004, "answer": "yes"}, {"qid": 300968000, "answer": "acute inflammation"}, {"qid": 300968008, "answer": "no"}, {"qid": 300975004, "answer": "yes"}, {"qid": 300987000, "answer": "vasculitis"}, {"qid": 300987008, "answer": "yes"}, {"qid": 300987016, "answer": "endocrine"}, {"qid": 300988006, "answer": "no"}, {"qid": 300988014, "answer": "vasculitis rocky mountain"}, {"qid": 300989004, "answer": "fever"}, {"qid": 300989012, "answer": "no"}, {"qid": 300861002, "answer": "no"}, {"qid": 300861010, "answer": "yes"}, {"qid": 300861018, "answer": "small"}, {"qid": 300860007, "answer": "cardiovascular"}, {"qid": 300859002, "answer": "no"}, {"qid": 300859010, "answer": "coronary artery"}, {"qid": 300513006, "answer": "fetus present"}, {"qid": 300557007, "answer": "brain"}, {"qid": 300439005, "answer": "endocrine"}, {"qid": 300444001, "answer": "yes"}, {"qid": 300457001, "answer": "yes"}, {"qid": 300451001, "answer": "yes"}, {"qid": 300449001, "answer": "yes"}, {"qid": 300453001, "answer": "yes"}, {"qid": 300456001, "answer": "yes"}, {"qid": 300442001, "answer": "yes"}, {"qid": 300448001, "answer": "yes"}, {"qid": 300440001, "answer": "yes"}, {"qid": 300443001, "answer": "yes"}, {"qid": 300455001, "answer": "yes"}, {"qid": 300445001, "answer": "yes"}, {"qid": 300450001, "answer": "no"}, {"qid": 300447002, "answer": "endocrine"}, {"qid": 300447010, "answer": "endocrine"}, {"qid": 300454007, "answer": "no"}, {"qid": 300452000, "answer": "fixed tissue close-up view shows tumor very well lung adenocarcinoma"}, {"qid": 300452008, "answer": "no"}, {"qid": 300441000, "answer": "metastatic carcinoma prostate"}, {"qid": 300441008, "answer": "no"}, {"qid": 300461000, "answer": "opened up fixed tongue and opened up fixed and stretched carotid artery with clot in it slide is stenotic valve with atherosclerosis and epidermoid cyst in the submandibular space"}, {"qid": 300461008, "answer": "yes"}, {"qid": 300461016, "answer": "female reproductive"}, {"qid": 300461024, "answer": "invaded the cartilage"}, {"qid": 300459003, "answer": "yes"}, {"qid": 300437002, "answer": "1"}, {"qid": 300437010, "answer": "endocrine"}, {"qid": 300438000, "answer": "fixed tissue cut surface close-up view rather good apparently non-functional"}, {"qid": 300438008, "answer": "no"}, {"qid": 300460004, "answer": "yes"}, {"qid": 300460012, "answer": "endocrine system"}, {"qid": 300458004, "answer": "close-up view of large lesion"}, {"qid": 300458012, "answer": "no"}, {"qid": 300458020, "answer": "nodular mass"}, {"qid": 300564001, "answer": "yes"}, {"qid": 300562001, "answer": "yes"}, {"qid": 300563001, "answer": "with necrosis"}, {"qid": 300576000, "answer": "thyroid"}, {"qid": 300580000, "answer": "thyroid"}, {"qid": 300572000, "answer": "hashimoto 's thyroiditis"}, {"qid": 300573000, "answer": "thyroid"}, {"qid": 300566000, "answer": "thyroid"}, {"qid": 300581000, "answer": "langerhans cell histiocytosis eosinophilic granuloma"}, {"qid": 300561000, "answer": "thyroid"}, {"qid": 300567000, "answer": "kidney"}, {"qid": 300565000, "answer": "gaucher disease"}, {"qid": 300575000, "answer": "everything"}, {"qid": 300575008, "answer": "yes"}, {"qid": 300575016, "answer": "vasculature"}, {"qid": 300577006, "answer": "no"}, {"qid": 300577014, "answer": "thyroid"}, {"qid": 300574005, "answer": "no"}, {"qid": 300574013, "answer": "yes"}, {"qid": 300571001, "answer": "yes"}, {"qid": 300571009, "answer": "endocrine"}, {"qid": 300578001, "answer": "atherosclerotic emboli"}, {"qid": 300578009, "answer": "yes"}, {"qid": 300579000, "answer": "endocrine"}, {"qid": 300579008, "answer": "no"}, {"qid": 300582003, "answer": "pancreas"}, {"qid": 300582011, "answer": "endocrine"}, {"qid": 300570006, "answer": "no"}, {"qid": 300570014, "answer": "endocrine"}, {"qid": 300568007, "answer": "yes"}, {"qid": 300568015, "answer": "endocrine"}, {"qid": 300620001, "answer": "yes"}, {"qid": 300617001, "answer": "yes"}, {"qid": 300617009, "answer": "extremities"}, {"qid": 300614006, "answer": "gangrene"}, {"qid": 300611003, "answer": "infant with club feet"}, {"qid": 300611011, "answer": "yes"}, {"qid": 300611019, "answer": "fingers"}, {"qid": 300613002, "answer": "yes"}, {"qid": 300613010, "answer": "cardiovascular"}, {"qid": 300623006, "answer": "yes"}, {"qid": 300627004, "answer": "yes"}, {"qid": 300630001, "answer": "both hands both very distorted"}, {"qid": 300626000, "answer": "very good example of syndactyly"}, {"qid": 300626008, "answer": "no"}, {"qid": 300624005, "answer": "feet"}, {"qid": 300615003, "answer": "extremities"}, {"qid": 300615011, "answer": "feet"}, {"qid": 300618007, "answer": "yes"}, {"qid": 300621005, "answer": "no"}, {"qid": 300621013, "answer": "hand"}, {"qid": 300612006, "answer": "no"}, {"qid": 300616002, "answer": "no"}, {"qid": 300616010, "answer": "hand"}, {"qid": 300619007, "answer": "hand"}, {"qid": 300622007, "answer": "hand"}, {"qid": 300629001, "answer": "yes"}, {"qid": 300628001, "answer": "yes"}, {"qid": 300628009, "answer": "digital infarcts bacterial endocarditis"}, {"qid": 300628017, "answer": "ring"}, {"qid": 300990007, "answer": "yes"}, {"qid": 300604000, "answer": "leiomyoma"}, {"qid": 300584000, "answer": "penis"}, {"qid": 300586000, "answer": "opened uterus with cut surface of tumor shown very good"}, {"qid": 300586008, "answer": "no"}, {"qid": 300590004, "answer": "yes"}, {"qid": 300590012, "answer": "female reproductive"}, {"qid": 300605007, "answer": "no"}, {"qid": 300600003, "answer": "no"}, {"qid": 300600011, "answer": "yes"}, {"qid": 300595002, "answer": "no"}, {"qid": 300595010, "answer": "yes"}, {"qid": 300596002, "answer": "no"}, {"qid": 300596010, "answer": "yes"}, {"qid": 300591002, "answer": "no"}, {"qid": 300591010, "answer": "female reproductive"}, {"qid": 300601006, "answer": "no"}, {"qid": 300587001, "answer": "yes"}, {"qid": 300587009, "answer": "uterus"}, {"qid": 300603001, "answer": "excellent example of fibrous band very good example"}, {"qid": 300603009, "answer": "female reproductive system"}, {"qid": 300598004, "answer": "female reproductive"}, {"qid": 300597000, "answer": "a carcinoma"}, {"qid": 300597008, "answer": "metastatic carcinoma"}, {"qid": 300597016, "answer": "female reproductive system"}, {"qid": 300588001, "answer": "yes"}, {"qid": 300588009, "answer": "female reproductive system"}, {"qid": 300599005, "answer": "no"}, {"qid": 300599013, "answer": "bone, calvarium"}, {"qid": 300589005, "answer": "yes"}, {"qid": 300589013, "answer": "close-up of uterus with cervix and vagina"}, {"qid": 300585003, "answer": "external view of spleen"}, {"qid": 300585011, "answer": "no"}, {"qid": 300593003, "answer": "female reproductive"}, {"qid": 300593011, "answer": "this"}, {"qid": 300594002, "answer": "testicle"}, {"qid": 300594010, "answer": "testicle"}, {"qid": 300462006, "answer": "vasculature"}, {"qid": 300472006, "answer": "female reproductive system"}, {"qid": 300474006, "answer": "gastrointestinal system"}, {"qid": 300473006, "answer": "female reproductive system"}, {"qid": 300467006, "answer": "gastrointestinal system"}, {"qid": 300468006, "answer": "gastrointestinal system"}, {"qid": 300465006, "answer": "hepatobiliary"}, {"qid": 300466007, "answer": "cardiovascular"}, {"qid": 300464007, "answer": "no"}, {"qid": 300471000, "answer": "marked atrophy with iron in epithelium and lymphocytic infiltrate"}, {"qid": 300471008, "answer": "no"}, {"qid": 300469000, "answer": "colon"}, {"qid": 300469008, "answer": "no"}, {"qid": 300470000, "answer": "lymph node"}, {"qid": 300470008, "answer": "yes"}, {"qid": 300470016, "answer": "thymoma"}, {"qid": 300463007, "answer": "yes"}, {"qid": 300463015, "answer": "brain"}, {"qid": 300556007, "answer": "cardiovascular"}, {"qid": 300505007, "answer": "cardiovascular"}, {"qid": 300503007, "answer": "gastrointestinal"}, {"qid": 300504007, "answer": "stomach, necrotizing esophagitis and gastritis, sulfuric acid"}, {"qid": 300510005, "answer": "no"}, {"qid": 300509005, "answer": "no"}, {"qid": 300498005, "answer": "no"}, {"qid": 300511005, "answer": "yes"}, {"qid": 300508004, "answer": "yes"}, {"qid": 300500004, "answer": "yes"}, {"qid": 300499004, "answer": "yes"}, {"qid": 300502004, "answer": "yes"}, {"qid": 300497004, "answer": "yes"}, {"qid": 300506004, "answer": "yes"}, {"qid": 300501004, "answer": "yes"}, {"qid": 300512004, "answer": "yes"}, {"qid": 300507004, "answer": "yes"}, {"qid": 300751004, "answer": "yes"}, {"qid": 300727004, "answer": "no"}, {"qid": 300732001, "answer": "yes"}, {"qid": 300731001, "answer": "no"}, {"qid": 300733002, "answer": "no"}, {"qid": 300728002, "answer": "no"}, {"qid": 300734002, "answer": "no"}, {"qid": 300736002, "answer": "no"}, {"qid": 300738002, "answer": "no"}, {"qid": 300737002, "answer": "no"}, {"qid": 300746002, "answer": "no"}, {"qid": 300742002, "answer": "no"}, {"qid": 300747002, "answer": "no"}, {"qid": 300750002, "answer": "no"}, {"qid": 300749002, "answer": "yes"}, {"qid": 300749010, "answer": "no"}, {"qid": 300749018, "answer": "endocrine"}, {"qid": 300730006, "answer": "endocrine"}, {"qid": 300730014, "answer": "vasculature"}, {"qid": 300729006, "answer": "gastrointestinal"}, {"qid": 300729014, "answer": "yes"}, {"qid": 300735003, "answer": "gastrointestinal"}, {"qid": 300735011, "answer": "yes"}, {"qid": 300740005, "answer": "no"}, {"qid": 300740013, "answer": "uterus"}, {"qid": 300744007, "answer": "yes"}, {"qid": 300743001, "answer": "yes"}, {"qid": 300743009, "answer": "lymph node"}, {"qid": 300743017, "answer": "gastrointestinal"}, {"qid": 300741006, "answer": "gastrointestinal"}, {"qid": 300741014, "answer": "yes"}, {"qid": 300739004, "answer": "yes"}, {"qid": 300739012, "answer": "yes"}, {"qid": 300748004, "answer": "endocrine"}, {"qid": 300748012, "answer": "no"}, {"qid": 300745000, "answer": "atrophy secondary to maternal steroid use"}, {"qid": 300745008, "answer": "no"}, {"qid": 300745016, "answer": "hematologic"}, {"qid": 300381005, "answer": "no"}, {"qid": 300380000, "answer": "close-up view of stenosis at foramen magnum due to subluxation of atlas vertebra case 31"}, {"qid": 300380008, "answer": "no"}, {"qid": 300383003, "answer": "bone"}, {"qid": 300379001, "answer": "yes"}, {"qid": 300382005, "answer": "yes"}, {"qid": 300391001, "answer": "yes"}, {"qid": 300390002, "answer": "no"}, {"qid": 300390010, "answer": "bone, calvarium"}, {"qid": 300385007, "answer": "choanal patency"}, {"qid": 300388002, "answer": "yes"}, {"qid": 300388010, "answer": "the entry wound"}, {"qid": 300384004, "answer": "view of head with grossly enlarged face"}, {"qid": 300384012, "answer": "potters facies"}, {"qid": 300389000, "answer": "view of head with severe subdural hemorrhage"}, {"qid": 300389008, "answer": "yes"}, {"qid": 300377005, "answer": "yes"}, {"qid": 300387003, "answer": "larynx"}, {"qid": 300386003, "answer": "face"}, {"qid": 300386011, "answer": "face"}, {"qid": 300436005, "answer": "no"}, {"qid": 300691005, "answer": "yes"}, {"qid": 300674004, "answer": "yes"}, {"qid": 300675004, "answer": "yes"}, {"qid": 300690004, "answer": "yes"}, {"qid": 300680004, "answer": "yes"}, {"qid": 300679003, "answer": "hematologic"}, {"qid": 300679011, "answer": "hematologic"}, {"qid": 300681007, "answer": "spleen"}, {"qid": 300681015, "answer": "spleen"}, {"qid": 300682006, "answer": "no"}, {"qid": 300682014, "answer": "yes"}, {"qid": 300689000, "answer": "hematologic"}, {"qid": 300689008, "answer": "no"}, {"qid": 300683003, "answer": "hematologic"}, {"qid": 300683011, "answer": "hematologic"}, {"qid": 300684006, "answer": "spleen"}, {"qid": 300688001, "answer": "with obvious lytic lesions"}, {"qid": 300688009, "answer": "no"}, {"qid": 300686004, "answer": "yes"}, {"qid": 300686012, "answer": "spleen"}, {"qid": 300677004, "answer": "thromboembolus in right pulmonary artery"}, {"qid": 300677012, "answer": "yes"}, {"qid": 300676001, "answer": "cut surface typical for spleen infarct"}, {"qid": 300676009, "answer": "no"}, {"qid": 300676017, "answer": "spleen"}, {"qid": 300678006, "answer": "yes"}, {"qid": 300678014, "answer": "marrow spaces"}, {"qid": 300687001, "answer": "with massively enlarged nodes showing hemorrhagic tissue"}, {"qid": 300687009, "answer": "no"}, {"qid": 300685004, "answer": "yes"}, {"qid": 300685012, "answer": "hematologic"}, {"qid": 300760007, "answer": "no"}, {"qid": 300758001, "answer": "lung"}, {"qid": 300761001, "answer": "yes"}, {"qid": 300761009, "answer": "hematologic"}, {"qid": 300756005, "answer": "no"}, {"qid": 300757001, "answer": "yes"}, {"qid": 300757009, "answer": "multiple myeloma"}, {"qid": 300759005, "answer": "no"}, {"qid": 300759013, "answer": "endocrine"}, {"qid": 300754006, "answer": "blood"}, {"qid": 300754014, "answer": "blood"}, {"qid": 300766007, "answer": "yes"}, {"qid": 300768000, "answer": "endocrine"}, {"qid": 300768008, "answer": "no"}, {"qid": 300764004, "answer": "bone marrow"}, {"qid": 300764012, "answer": "no"}, {"qid": 300765004, "answer": "yes"}, {"qid": 300765012, "answer": "hematologic"}, {"qid": 300752001, "answer": "no"}, {"qid": 300752009, "answer": "lymph node"}, {"qid": 300752017, "answer": "lymph node"}, {"qid": 300753005, "answer": "yes"}, {"qid": 300753013, "answer": "hematologic"}, {"qid": 300755000, "answer": "med lesion secondary to radiation therapy for prostate carcinoma"}, {"qid": 300755008, "answer": "no"}, {"qid": 300755016, "answer": "thymus"}, {"qid": 300762006, "answer": "bone marrow"}, {"qid": 300762014, "answer": "hematologic"}, {"qid": 300767007, "answer": "with acute respiratory distress syndrome from pulmonary emboli"}, {"qid": 300763004, "answer": "spleen"}, {"qid": 300673001, "answer": "showing tumor invading superior vena ca"}, {"qid": 300673009, "answer": "no"}, {"qid": 300673017, "answer": "thymus"}, {"qid": 300949006, "answer": "cardiovascular"}, {"qid": 300926000, "answer": "liver"}, {"qid": 300924001, "answer": "yes"}, {"qid": 300925002, "answer": "yes"}, {"qid": 300935002, "answer": "no"}, {"qid": 300938003, "answer": "hematologic"}, {"qid": 300940004, "answer": "yes"}, {"qid": 300943005, "answer": "no"}, {"qid": 300941006, "answer": "hepatobiliary"}, {"qid": 300942000, "answer": "liver"}, {"qid": 300932001, "answer": "yes"}, {"qid": 300932009, "answer": "hepatobiliary"}, {"qid": 300929000, "answer": "normal liver"}, {"qid": 300929008, "answer": "no"}, {"qid": 300931005, "answer": "no"}, {"qid": 300936002, "answer": "no"}, {"qid": 300936010, "answer": "cardiovascular"}, {"qid": 300928000, "answer": "kidney"}, {"qid": 300928008, "answer": "no"}, {"qid": 300930005, "answer": "no"}, {"qid": 300948005, "answer": "yes"}, {"qid": 300944005, "answer": "no"}, {"qid": 300947001, "answer": "yes"}, {"qid": 300939001, "answer": "yes"}, {"qid": 300939009, "answer": "from peritoneal surface"}, {"qid": 300820001, "answer": "yes"}, {"qid": 300820009, "answer": "hepatobiliary"}, {"qid": 300816006, "answer": "hepatobiliary"}, {"qid": 300821003, "answer": "hepatobiliary"}, {"qid": 300812000, "answer": "lymph nodes"}, {"qid": 300812008, "answer": "no"}, {"qid": 300826005, "answer": ""}, {"qid": 300825002, "answer": "no"}, {"qid": 300825010, "answer": "hepatobiliary"}, {"qid": 300827007, "answer": "yes"}, {"qid": 300823004, "answer": "yes"}, {"qid": 300817001, "answer": "yes"}, {"qid": 300817009, "answer": "hepatobiliary"}, {"qid": 300815006, "answer": "hepatobiliary"}, {"qid": 300819003, "answer": "liver"}, {"qid": 300818000, "answer": "primary biliary cirrhosis"}, {"qid": 300818008, "answer": "no"}, {"qid": 300814005, "answer": "no"}, {"qid": 300822004, "answer": "yes"}, {"qid": 300813003, "answer": "yes"}, {"qid": 300824003, "answer": "nervous"}, {"qid": 300828002, "answer": "hepatobiliary"}, {"qid": 300514002, "answer": "no"}, {"qid": 300516001, "answer": "yes"}, {"qid": 300518000, "answer": "kidney"}, {"qid": 300518008, "answer": "no"}, {"qid": 300517007, "answer": "yes"}, {"qid": 300515006, "answer": "hepatobiliary"}, {"qid": 300672005, "answer": "yes"}, {"qid": 300665004, "answer": "larynx"}, {"qid": 300664006, "answer": "yes"}, {"qid": 300661002, "answer": "yes"}, {"qid": 300662005, "answer": "no"}, {"qid": 300669003, "answer": "fixed tissue opened thoracic cavity apparent massive lesion"}, {"qid": 300669011, "answer": "no"}, {"qid": 300666001, "answer": "with aortic aneurysm"}, {"qid": 300668005, "answer": "with tuberculous aortic valve"}, {"qid": 300667006, "answer": "larynx"}, {"qid": 300536002, "answer": "no"}, {"qid": 300527001, "answer": "yes"}, {"qid": 300529003, "answer": "acid"}, {"qid": 300537002, "answer": "endocrine"}, {"qid": 300534004, "answer": "yes"}, {"qid": 300532003, "answer": "lymph node"}, {"qid": 300525001, "answer": "with lymphocytes and epithelioid cells"}, {"qid": 300525009, "answer": "no"}, {"qid": 300528001, "answer": "yes"}, {"qid": 300522001, "answer": "yes"}, {"qid": 300807001, "answer": "yes"}, {"qid": 300809005, "answer": "yes"}, {"qid": 300806000, "answer": "excellent example both testicles open like a book"}, {"qid": 300808002, "answer": "adenocarcinoma"}, {"qid": 300810004, "answer": "yes"}, {"qid": 300960000, "answer": "colon"}, {"qid": 300957002, "answer": "thymoma"}, {"qid": 300950004, "answer": "yes"}, {"qid": 300953003, "answer": "yes"}, {"qid": 300956003, "answer": "no"}, {"qid": 300915005, "answer": "no"}, {"qid": 300908005, "answer": "joints"}, {"qid": 300910006, "answer": "no"}, {"qid": 300913003, "answer": "no"}, {"qid": 300918004, "answer": "no"}, {"qid": 300917007, "answer": "yes"}, {"qid": 300920003, "answer": "yes"}, {"qid": 300905007, "answer": "new"}, {"qid": 300909000, "answer": "close-up view of vertebral bodies with well shown marrow metastases"}, {"qid": 300911000, "answer": "view of spinal column in situ shown rather close-up quite good"}, {"qid": 300914004, "answer": "yes"}, {"qid": 300922000, "answer": "sectioned vertebral bodies and transverse processes showing very large necrotic lesion"}, {"qid": 300923004, "answer": "yes"}, {"qid": 300904002, "answer": "no"}, {"qid": 300335004, "answer": "yes"}, {"qid": 300334000, "answer": "lung"}, {"qid": 300355002, "answer": "yes"}, {"qid": 300333003, "answer": "no"}, {"qid": 300339004, "answer": "yes"}, {"qid": 300337006, "answer": "muscle"}, {"qid": 300351005, "answer": "no"}, {"qid": 300350004, "answer": "yes"}, {"qid": 300349003, "answer": "endocrine"}, {"qid": 300338005, "answer": "no"}, {"qid": 300352001, "answer": "yes"}, {"qid": 300354003, "answer": "joints"}, {"qid": 300340001, "answer": "yes"}, {"qid": 300346005, "answer": "yes"}, {"qid": 300342007, "answer": "joints"}, {"qid": 300347005, "answer": "no"}, {"qid": 300348000, "answer": "there is no other information in the file"}, {"qid": 300343002, "answer": "joints"}, {"qid": 300772003, "answer": "yes"}, {"qid": 300771003, "answer": "x-ray pelvis"}, {"qid": 300725004, "answer": "brain"}, {"qid": 300724000, "answer": "dr garcia tumors 64"}, {"qid": 300774002, "answer": "no"}, {"qid": 300773004, "answer": "yes"}, {"qid": 300786000, "answer": "brain"}, {"qid": 300787002, "answer": "no"}, {"qid": 300788004, "answer": "yes"}, {"qid": 300778006, "answer": "no"}, {"qid": 300783004, "answer": "yes"}, {"qid": 300779000, "answer": "brain"}, {"qid": 300775002, "answer": "no"}, {"qid": 300776004, "answer": "yes"}, {"qid": 300781000, "answer": "brain"}, {"qid": 300782002, "answer": "no"}, {"qid": 300397004, "answer": "yes"}, {"qid": 300396002, "answer": "nervous"}, {"qid": 300401005, "answer": "lung"}, {"qid": 300400001, "answer": "brain"}, {"qid": 300398003, "answer": "yes"}, {"qid": 300407006, "answer": "nervous"}, {"qid": 300402000, "answer": "lung"}, {"qid": 300393001, "answer": "yes"}, {"qid": 300410003, "answer": "nervous"}, {"qid": 300408005, "answer": "no"}, {"qid": 300394000, "answer": "lung"}, {"qid": 300409002, "answer": "no"}, {"qid": 300409010, "answer": "yes"}, {"qid": 300403005, "answer": "yes"}, {"qid": 300406004, "answer": "yes"}, {"qid": 300395006, "answer": "brain"}, {"qid": 300374005, "answer": "no"}, {"qid": 300411003, "answer": "yes"}, {"qid": 300434002, "answer": "yes"}, {"qid": 300432003, "answer": "yes"}, {"qid": 300430000, "answer": "oral"}, {"qid": 300431001, "answer": "ulcerative lesion left pyriform sinus well shown"}, {"qid": 300320002, "answer": "yes"}, {"qid": 300319003, "answer": "no"}, {"qid": 300318004, "answer": "oral"}, {"qid": 300328005, "answer": "yes"}, {"qid": 300325006, "answer": "no"}, {"qid": 300327000, "answer": "oral"}, {"qid": 300317001, "answer": "langerhans cell histiocytosis eosinophilic granuloma"}, {"qid": 300321002, "answer": "yes"}, {"qid": 300324003, "answer": "no"}, {"qid": 300326004, "answer": "oral"}, {"qid": 300322005, "answer": "yes"}, {"qid": 300329006, "answer": "no"}, {"qid": 300330000, "answer": "oral"}, {"qid": 300331001, "answer": "inflamatory papillary hyperplasia"}, {"qid": 300713002, "answer": "yes"}, {"qid": 300712003, "answer": "no"}, {"qid": 300721004, "answer": "oral"}, {"qid": 300723005, "answer": "yes"}, {"qid": 300709006, "answer": "no"}, {"qid": 300710000, "answer": "oral"}, {"qid": 300714001, "answer": "lichen planus"}, {"qid": 300722002, "answer": "yes"}, {"qid": 300708003, "answer": "no"}, {"qid": 300719004, "answer": "oral"}, {"qid": 300718005, "answer": "yes"}, {"qid": 300720006, "answer": "no"}, {"qid": 300717000, "answer": "oral"}, {"qid": 300715001, "answer": "trauma"}, {"qid": 300715009, "answer": "yes"}, {"qid": 300791006, "answer": "no"}, {"qid": 300793000, "answer": "oral"}, {"qid": 300792001, "answer": "yes"}, {"qid": 300794003, "answer": "no"}, {"qid": 300795004, "answer": "oral"}, {"qid": 300789005, "answer": "yes"}, {"qid": 300790006, "answer": "no"}, {"qid": 300800000, "answer": "pancreatic fat necrosis"}, {"qid": 300801002, "answer": "no"}, {"qid": 300804002, "answer": "yes"}, {"qid": 300695000, "answer": "islet cell carcinoma"}, {"qid": 300704000, "answer": "due to ruptured aneurysm"}, {"qid": 300698003, "answer": "pancreas"}, {"qid": 300705004, "answer": "yes"}, {"qid": 300697005, "answer": "no"}, {"qid": 300699006, "answer": ""}, {"qid": 300696003, "answer": "pancreas"}, {"qid": 300706003, "answer": "pancreas"}, {"qid": 300707003, "answer": "pancreas"}, {"qid": 300700004, "answer": "yes"}, {"qid": 300702005, "answer": "no"}, {"qid": 300703006, "answer": "pancreas"}, {"qid": 300422002, "answer": "respiratory"}, {"qid": 300414005, "answer": "lung"}, {"qid": 300415007, "answer": "lung"}, {"qid": 300417000, "answer": "external view of thoracic organs with marked subcutaneous superficial node metastases"}, {"qid": 300424001, "answer": "due to prolonged mechanical ventilation"}, {"qid": 300420001, "answer": "yes"}, {"qid": 300421002, "answer": "no"}, {"qid": 300427003, "answer": "nervous"}, {"qid": 300423004, "answer": "yes"}, {"qid": 300429005, "answer": "yes"}, {"qid": 300426006, "answer": "lung"}, {"qid": 300416000, "answer": "lung fibrosis"}, {"qid": 300419003, "answer": "yes"}, {"qid": 300358001, "answer": "yes"}, {"qid": 300365002, "answer": "no"}, {"qid": 300368003, "answer": "respiratory"}, {"qid": 300373000, "answer": "duodenum"}, {"qid": 300373008, "answer": "gastrointestinal"}, {"qid": 300372004, "answer": "1"}, {"qid": 300372012, "answer": "yes"}, {"qid": 300370005, "answer": "no"}, {"qid": 300357006, "answer": "lung"}, {"qid": 300369000, "answer": "lung"}, {"qid": 300367002, "answer": "respiratory"}, {"qid": 300366005, "answer": "no"}, {"qid": 300362006, "answer": "lung"}, {"qid": 300360007, "answer": "yes"}, {"qid": 300361005, "answer": "yes"}, {"qid": 300363006, "answer": "lung"}, {"qid": 300392000, "answer": "x-ray chest left hilar mass tumor in hilar node"}, {"qid": 300392008, "answer": "yes"}, {"qid": 300832000, "answer": "skin"}, {"qid": 300840000, "answer": "necrotizing sialometaplasia"}, {"qid": 300841004, "answer": "yes"}, {"qid": 300842005, "answer": "no"}, {"qid": 300837002, "answer": "no"}, {"qid": 300837010, "answer": "no"}, {"qid": 300831001, "answer": "yes"}, {"qid": 300833002, "answer": "no"}, {"qid": 300835003, "answer": "no"}, {"qid": 300834003, "answer": "skin"}, {"qid": 300843007, "answer": "squamous cell carcinoma"}, {"qid": 300829004, "answer": "yes"}, {"qid": 300888001, "answer": "yes"}, {"qid": 300887001, "answer": "yes"}, {"qid": 300897001, "answer": "yes"}, {"qid": 300893001, "answer": "yes"}, {"qid": 300899001, "answer": "yes"}, {"qid": 300900001, "answer": "yes"}, {"qid": 300902002, "answer": "skin"}, {"qid": 300894000, "answer": "skin"}, {"qid": 300892001, "answer": "yes"}, {"qid": 300901001, "answer": "yes"}, {"qid": 300659002, "answer": "no"}, {"qid": 300658000, "answer": "cut surface of liver with grayish white tumor and white breast extending into subcapsular position also visible"}, {"qid": 300656003, "answer": "opened thoracic cavity with fused tracheoesophageal colon and meckels diverticulum"}, {"qid": 300657001, "answer": "joints"}, {"qid": 300540001, "answer": "yes"}, {"qid": 300547001, "answer": "yes"}, {"qid": 300548001, "answer": "yes"}, {"qid": 300541001, "answer": "yes"}, {"qid": 300539002, "answer": "yes"}, {"qid": 300539010, "answer": "urinary"}, {"qid": 300544007, "answer": "female reproductive"}, {"qid": 300549003, "answer": "kidney"}, {"qid": 300546001, "answer": "yes"}, {"qid": 300551002, "answer": "no"}, {"qid": 300545000, "answer": "endocrine"}, {"qid": 300635000, "answer": "due to diabetes mellitus"}, {"qid": 300655002, "answer": "urinary"}, {"qid": 300631003, "answer": "urinary"}, {"qid": 300639003, "answer": "urinary"}, {"qid": 300646003, "answer": "pancreas"}, {"qid": 300647003, "answer": "no"}, {"qid": 300654003, "answer": "urinary"}, {"qid": 300650000, "answer": "atn and calcium deposits"}, {"qid": 300641001, "answer": "renal pelvis"}, {"qid": 300640001, "answer": "colon"}, {"qid": 300649001, "answer": "yes"}, {"qid": 300645000, "answer": "kidney"}, {"qid": 300653005, "answer": "yes"}, {"qid": 300638001, "answer": "yes"}, {"qid": 300648002, "answer": "lymph node"}, {"qid": 300099002, "answer": "no"}, {"qid": 300238000, "answer": "yes"}, {"qid": 300288003, "answer": "yes"}, {"qid": 300273001, "answer": "pathologic evaluation"}, {"qid": 300202000, "answer": "red fibrous scar"}, {"qid": 300239001, "answer": "inflammatory infiltrates"}, {"qid": 300193002, "answer": "immunofluorescence"}, {"qid": 300187002, "answer": "yes"}, {"qid": 300130003, "answer": "yes"}, {"qid": 300250006, "answer": "yes"}, {"qid": 300259002, "answer": "yes"}, {"qid": 300279006, "answer": "yes"}, {"qid": 300080006, "answer": "yes"}, {"qid": 300256003, "answer": "no"}, {"qid": 300100002, "answer": "yes"}, {"qid": 300100010, "answer": "a small thrombus"}, {"qid": 300118004, "answer": "the cusps"}, {"qid": 300181002, "answer": "yes"}, {"qid": 300181010, "answer": "no"}, {"qid": 300222002, "answer": "visible"}, {"qid": 300165003, "answer": "no"}, {"qid": 300209002, "answer": "yes"}, {"qid": 300247002, "answer": "no"}, {"qid": 300190000, "answer": "early stage of fibrosis"}, {"qid": 300087000, "answer": "transmural necrosis and inflammatory cell infiltration"}, {"qid": 300018001, "answer": "alveolar capillaries and a few alveolar macrophages"}, {"qid": 300019001, "answer": "no"}, {"qid": 300045002, "answer": "by fibrous tissue"}, {"qid": 300001001, "answer": "yes"}, {"qid": 300061006, "answer": "no"}, {"qid": 300042003, "answer": "no"}, {"qid": 300155001, "answer": "yes"}, {"qid": 300191006, "answer": "yes"}, {"qid": 300207002, "answer": "yes"}, {"qid": 300172003, "answer": "yes"}, {"qid": 300223002, "answer": "no"}, {"qid": 300306002, "answer": "no"}, {"qid": 300308002, "answer": "by enterovesical fistula"}, {"qid": 300308010, "answer": "yes"}, {"qid": 300267002, "answer": "yes"}, {"qid": 300304001, "answer": "anovulatory follicles with central death space and follicular fluid"}, {"qid": 300013004, "answer": "yes"}, {"qid": 300022000, "answer": "the infarcted gland"}, {"qid": 300160000, "answer": "adrenal gland with pheochromocytoma"}, {"qid": 300160008, "answer": "yes"}, {"qid": 300160016, "answer": "no"}, {"qid": 300112007, "answer": "several of the distal renal cortical tubules"}, {"qid": 300245002, "answer": "with prominent vascularization"}, {"qid": 300162000, "answer": "the osteoid component"}, {"qid": 300204002, "answer": "yes"}, {"qid": 300204010, "answer": "a prominent distal swelling"}, {"qid": 300241005, "answer": "no"}, {"qid": 300050002, "answer": "yes"}, {"qid": 300032002, "answer": "no"}, {"qid": 300052007, "answer": "no"}, {"qid": 300009006, "answer": "yes"}, {"qid": 300282006, "answer": "the nuclei of affected tubules"}, {"qid": 300014005, "answer": "yes"}, {"qid": 300225006, "answer": "yes"}, {"qid": 300225014, "answer": "yes"}, {"qid": 300154005, "answer": "in the lower half of the field"}, {"qid": 300214005, "answer": "no"}, {"qid": 300233007, "answer": "yes"}, {"qid": 300173006, "answer": "yes"}, {"qid": 300226001, "answer": "regular layers of cells"}, {"qid": 300134005, "answer": "no"}, {"qid": 300231003, "answer": "no"}, {"qid": 300231011, "answer": "no"}, {"qid": 300211006, "answer": "no"}, {"qid": 300188004, "answer": "leucocyte"}, {"qid": 300210001, "answer": "at the periphery"}, {"qid": 300210009, "answer": "the cytoplasm"}, {"qid": 300011002, "answer": "yes"}, {"qid": 300065002, "answer": "no"}, {"qid": 300268002, "answer": "congested sequestered areas"}, {"qid": 300297000, "answer": "the tumour cells"}, {"qid": 300136000, "answer": "epithelioid cell granulomas"}, {"qid": 300153004, "answer": "yes"}, {"qid": 300107006, "answer": "no"}, {"qid": 300128003, "answer": "no"}, {"qid": 300236007, "answer": "macrophages"}, {"qid": 300236015, "answer": "no"}, {"qid": 300149001, "answer": "thick"}, {"qid": 300126005, "answer": "the cell membrane"}, {"qid": 300294001, "answer": "numerous bronchiole-like structures lined by respiratory type cuboidal cells"}, {"qid": 300053002, "answer": "smaller debris"}, {"qid": 300254004, "answer": "yes"}, {"qid": 300307006, "answer": "yes"}, {"qid": 300307014, "answer": "lymphocyte activation"}, {"qid": 300057002, "answer": "no"}, {"qid": 300085000, "answer": "the cells"}, {"qid": 300206001, "answer": "cardiac remodelling"}, {"qid": 300175001, "answer": "yes"}, {"qid": 300176003, "answer": "no"}, {"qid": 300088001, "answer": "acute inflammation"}, {"qid": 300156005, "answer": "heart sections"}, {"qid": 300157003, "answer": "no"}, {"qid": 300063003, "answer": "no"}, {"qid": 300064000, "answer": "functionally affected areas of the liver"}, {"qid": 300069002, "answer": "granular debris and nuclear fragmentation other areas show mitotic figures"}, {"qid": 300007005, "answer": "yes"}, {"qid": 300220000, "answer": "dermis"}, {"qid": 300220008, "answer": "the mucosal surface"}, {"qid": 300182005, "answer": "a round ulcer with irregular margin"}, {"qid": 300198000, "answer": "necrotising myocarditis"}, {"qid": 300197006, "answer": "an inflammatory fibrous band obstructing it"}, {"qid": 300197014, "answer": "yes"}, {"qid": 300199004, "answer": "cytologic changes in the liver cells"}, {"qid": 300183004, "answer": "the pseudopod-like extensions of the tumour cells"}, {"qid": 300123002, "answer": "numerous schiller-duval bodies"}, {"qid": 300135000, "answer": "the two reactions represented in the diagram"}, {"qid": 300246004, "answer": "yes"}, {"qid": 300278002, "answer": "yes"}, {"qid": 300060001, "answer": "mild chronic inflammation and myofibroblastic GLIOMA"}, {"qid": 300060009, "answer": "cellular proliferation and mesangial hyperplasia"}, {"qid": 300023002, "answer": "yes"}, {"qid": 300059002, "answer": "yes"}, {"qid": 300059010, "answer": "yes"}, {"qid": 300285001, "answer": "no"}, {"qid": 300025000, "answer": "tumor"}, {"qid": 300287004, "answer": "sectioned surface"}, {"qid": 300076004, "answer": "no"}, {"qid": 300242001, "answer": "localisation of cystic lesion in cross section"}, {"qid": 300116001, "answer": "granular cast necrosis"}, {"qid": 300169005, "answer": "yes"}, {"qid": 300224000, "answer": "mechanisms"}, {"qid": 300170004, "answer": "yes"}, {"qid": 300105002, "answer": "no"}, {"qid": 300105010, "answer": "no"}, {"qid": 300105018, "answer": "no"}, {"qid": 300106007, "answer": "yes"}, {"qid": 300092007, "answer": "yes"}, {"qid": 300036000, "answer": "yes"}, {"qid": 300067000, "answer": "microscopy"}, {"qid": 300024002, "answer": "yes"}, {"qid": 300012005, "answer": "microcysts"}, {"qid": 300066005, "answer": "clear cut edges"}, {"qid": 300475002, "answer": "yes"}, {"qid": 300476001, "answer": "no"}, {"qid": 300476009, "answer": "peritoneum"}, {"qid": 300477006, "answer": "yes"}, {"qid": 300478003, "answer": "no"}, {"qid": 300478011, "answer": "no"}, {"qid": 300480001, "answer": "yes"}, {"qid": 300480009, "answer": "female reproductive"}, {"qid": 300480017, "answer": "leiomyoma"}, {"qid": 300481003, "answer": "yes"}, {"qid": 300481011, "answer": "abdomen"}, {"qid": 300479002, "answer": "yes"}, {"qid": 300479010, "answer": "yes"}, {"qid": 300479018, "answer": "leiomyosarcoma"}, {"qid": 300482004, "answer": "no"}, {"qid": 300482012, "answer": "abdomen"}, {"qid": 300483005, "answer": "no"}, {"qid": 300558005, "answer": "no"}, {"qid": 300558013, "answer": "abdomen"}, {"qid": 300855003, "answer": "no"}, {"qid": 300844004, "answer": "absence"}, {"qid": 300847002, "answer": "to be tumultuous"}, {"qid": 300847010, "answer": "extremities"}, {"qid": 300849004, "answer": "yes"}, {"qid": 300845005, "answer": "no"}, {"qid": 300857002, "answer": "no"}, {"qid": 300856000, "answer": "view of low set ears"}, {"qid": 300848003, "answer": "normal appearing face"}, {"qid": 300852001, "answer": "yes"}, {"qid": 300851004, "answer": "yes"}, {"qid": 300850005, "answer": "no"}, {"qid": 300984006, "answer": "no"}, {"qid": 300986001, "answer": "yes"}, {"qid": 300553002, "answer": "no"}, {"qid": 300555001, "answer": "yes"}, {"qid": 300496006, "answer": "no"}, {"qid": 300610001, "answer": "yes"}, {"qid": 300607001, "answer": "no"}, {"qid": 300607009, "answer": "uterus"}, {"qid": 300609005, "answer": "no"}, {"qid": 300609013, "answer": "breast"}, {"qid": 300608004, "answer": "endocrine"}, {"qid": 300608012, "answer": "hematologic"}, {"qid": 300559007, "answer": "cardiovascular"}, {"qid": 300560007, "answer": "cardiovascular"}, {"qid": 300491007, "answer": "cardiovascular"}, {"qid": 300494007, "answer": "yes"}, {"qid": 300494015, "answer": "cardiovascular"}, {"qid": 300492007, "answer": "yes"}, {"qid": 300493002, "answer": "gastrointestinal"}, {"qid": 300493010, "answer": "gastrointestinal"}, {"qid": 300484007, "answer": "yes"}, {"qid": 300484015, "answer": "cardiovascular"}, {"qid": 300495007, "answer": "yes"}, {"qid": 300495015, "answer": "cardiovascular"}, {"qid": 300490007, "answer": "no"}, {"qid": 300489004, "answer": "cardiovascular"}, {"qid": 300488000, "answer": "wrights single cell oil"}, {"qid": 300488008, "answer": "no"}, {"qid": 300486000, "answer": "electron micrograph of an apoptotic cell with nuclear condensation and cytoplasmic granular debris"}, {"qid": 300486008, "answer": "yes"}, {"qid": 300486016, "answer": "cardiovascular"}, {"qid": 300487007, "answer": "entire column of lymphocytes"}, {"qid": 300485004, "answer": "yes"}, {"qid": 300882004, "answer": "yes"}, {"qid": 300886004, "answer": "yes"}, {"qid": 300862001, "answer": "yes"}, {"qid": 300862009, "answer": "nervous"}, {"qid": 300884002, "answer": "yes"}, {"qid": 300883001, "answer": "yes"}, {"qid": 300880001, "answer": "respiratory"}, {"qid": 300881001, "answer": "yes"}, {"qid": 300870001, "answer": "yes"}, {"qid": 300868001, "answer": "with fibrosis and apical thrombus"}, {"qid": 300869000, "answer": "heart"}, {"qid": 300869008, "answer": "cardiovascular"}, {"qid": 300873000, "answer": "heart"}, {"qid": 300865000, "answer": "coronary artery atherosclerosis"}, {"qid": 300865008, "answer": "no"}, {"qid": 300864004, "answer": "cardiovascular"}, {"qid": 300878003, "answer": "yes"}, {"qid": 300875005, "answer": "cardiovascular"}, {"qid": 300879007, "answer": "larynx"}, {"qid": 300876007, "answer": "cardiovascular"}, {"qid": 300867007, "answer": "cardiomyopathy"}, {"qid": 300874004, "answer": "heart, marked"}, {"qid": 300866004, "answer": "yes"}, {"qid": 300871004, "answer": "yes"}, {"qid": 300971004, "answer": "yes"}, {"qid": 300972004, "answer": "yes"}, {"qid": 300970000, "answer": "heart"}, {"qid": 300976000, "answer": "thyroid"}, {"qid": 300979000, "answer": "atherosclerosis"}, {"qid": 300979008, "answer": "no"}, {"qid": 300978001, "answer": "yes"}, {"qid": 300978009, "answer": "in vasculature"}, {"qid": 300981002, "answer": "no"}, {"qid": 300977002, "answer": "no"}, {"qid": 300973002, "answer": "no"}, {"qid": 300973010, "answer": "vasculature"}, {"qid": 300969006, "answer": "gastrointestinal"}, {"qid": 300964002, "answer": "no"}, {"qid": 300964010, "answer": "vasculature"}, {"qid": 300965006, "answer": "vasculature"}, {"qid": 300963002, "answer": "no"}, {"qid": 300980002, "answer": "yes"}, {"qid": 300980010, "answer": "vasculature"}, {"qid": 300974005, "answer": "no"}, {"qid": 300983001, "answer": "yes"}, {"qid": 300982001, "answer": "yes"}, {"qid": 300982009, "answer": "vasculature"}, {"qid": 300966005, "answer": "yes"}, {"qid": 300967005, "answer": "no"}, {"qid": 300968001, "answer": "yes"}, {"qid": 300968009, "answer": "vasculature"}, {"qid": 300975005, "answer": "no"}, {"qid": 300987001, "answer": "yes"}, {"qid": 300987009, "answer": "no"}, {"qid": 300987017, "answer": "female reproductive"}, {"qid": 300988007, "answer": "vasculature"}, {"qid": 300988015, "answer": "fever immunoperoxidase staining vessels for rickettsia rickettsii"}, {"qid": 300989005, "answer": "yes"}, {"qid": 300989013, "answer": "vasculature"}, {"qid": 300861003, "answer": "coronary artery"}, {"qid": 300861011, "answer": "no"}, {"qid": 300860000, "answer": "x-ray postmortnormal coronaries"}, {"qid": 300860008, "answer": "yes"}, {"qid": 300859003, "answer": "coronary artery"}, {"qid": 300859011, "answer": "cardiovascular"}, {"qid": 300557000, "answer": "yes"}, {"qid": 300557008, "answer": "gastrointestinal"}, {"qid": 300446000, "answer": "adrenal"}, {"qid": 300444002, "answer": "no"}, {"qid": 300457002, "answer": "no"}, {"qid": 300451002, "answer": "no"}, {"qid": 300449002, "answer": "no"}, {"qid": 300453002, "answer": "no"}, {"qid": 300456002, "answer": "no"}, {"qid": 300442002, "answer": "no"}, {"qid": 300448002, "answer": "no"}, {"qid": 300440002, "answer": "no"}, {"qid": 300443002, "answer": "no"}, {"qid": 300455002, "answer": "no"}, {"qid": 300445002, "answer": "no"}, {"qid": 300450002, "answer": "endocrine"}, {"qid": 300447003, "answer": "yes"}, {"qid": 300454000, "answer": "yes"}, {"qid": 300454008, "answer": "endocrine"}, {"qid": 300452001, "answer": "yes"}, {"qid": 300452009, "answer": "endocrine"}, {"qid": 300441001, "answer": "yes"}, {"qid": 300441009, "answer": "metastatic carcinoma prostate"}, {"qid": 300461001, "answer": "trachea"}, {"qid": 300461009, "answer": "squamous cell carcinoma of the head and neck"}, {"qid": 300461017, "answer": "yes"}, {"qid": 300461025, "answer": "metastatic carcinoma"}, {"qid": 300459004, "answer": "endocrine"}, {"qid": 300437003, "answer": "large nodule"}, {"qid": 300437011, "answer": "no"}, {"qid": 300438001, "answer": "yes"}, {"qid": 300438009, "answer": "endocrine system"}, {"qid": 300460005, "answer": "yes"}, {"qid": 300460013, "answer": "hematologic"}, {"qid": 300458005, "answer": "yes"}, {"qid": 300458013, "answer": "adenocarcinoma"}, {"qid": 300458021, "answer": "large mass involving pancreas and surrounding vessels"}, {"qid": 300564002, "answer": "no"}, {"qid": 300562002, "answer": "no"}, {"qid": 300563002, "answer": "yes"}, {"qid": 300576001, "answer": "yes"}, {"qid": 300580001, "answer": "yes"}, {"qid": 300572001, "answer": "yes"}, {"qid": 300573001, "answer": "yes"}, {"qid": 300566001, "answer": "yes"}, {"qid": 300581001, "answer": "yes"}, {"qid": 300561001, "answer": "yes"}, {"qid": 300567001, "answer": "yes"}, {"qid": 300565001, "answer": "yes"}, {"qid": 300575001, "answer": "inner mature adrenal tissue"}, {"qid": 300575009, "answer": "no"}, {"qid": 300575017, "answer": "vasculature"}, {"qid": 300577007, "answer": "metastatic carcinoma"}, {"qid": 300577015, "answer": "thyroid"}, {"qid": 300574006, "answer": "endocrine"}, {"qid": 300574014, "answer": "no"}, {"qid": 300571002, "answer": "no"}, {"qid": 300571010, "answer": "no"}, {"qid": 300578002, "answer": "yes"}, {"qid": 300578010, "answer": "endocrine"}, {"qid": 300579001, "answer": "yes"}, {"qid": 300579009, "answer": "endocrine system"}, {"qid": 300582004, "answer": "yes"}, {"qid": 300582012, "answer": "pancreas"}, {"qid": 300570007, "answer": "endocrine"}, {"qid": 300568000, "answer": "atrophy secondary to corticoid therapy"}, {"qid": 300568008, "answer": "no"}, {"qid": 300569000, "answer": "amyloidosis"}, {"qid": 300620002, "answer": "no"}, {"qid": 300617002, "answer": "no"}, {"qid": 300617010, "answer": "feet"}, {"qid": 300614007, "answer": "yes"}, {"qid": 300611004, "answer": "yes"}, {"qid": 300611012, "answer": "feet"}, {"qid": 300611020, "answer": "the extremities"}, {"qid": 300613003, "answer": "no"}, {"qid": 300613011, "answer": "face"}, {"qid": 300623007, "answer": "no"}, {"qid": 300627005, "answer": "no"}, {"qid": 300630002, "answer": "with gangrene both hands due to embolism case of av canal"}, {"qid": 300626001, "answer": "yes"}, {"qid": 300626009, "answer": "extremities"}, {"qid": 300624006, "answer": "yes"}, {"qid": 300615004, "answer": "yes"}, {"qid": 300618000, "answer": "typical small lesion"}, {"qid": 300618008, "answer": "extremities"}, {"qid": 300621006, "answer": "hand"}, {"qid": 300621014, "answer": "hand"}, {"qid": 300612007, "answer": "hand"}, {"qid": 300616003, "answer": "extremities"}, {"qid": 300619000, "answer": "hand"}, {"qid": 300622000, "answer": "close-up view of palmar creases typical of family history of neurofibromatosis"}, {"qid": 300625000, "answer": "view of twin joined at head and chest"}, {"qid": 300629002, "answer": "extremities"}, {"qid": 300628002, "answer": "no"}, {"qid": 300628010, "answer": "yes"}, {"qid": 300990000, "answer": "stomach"}, {"qid": 300990008, "answer": "no"}, {"qid": 300604001, "answer": "yes"}, {"qid": 300584001, "answer": "yes"}, {"qid": 300586001, "answer": "yes"}, {"qid": 300586009, "answer": "female reproductive system"}, {"qid": 300590005, "answer": "no"}, {"qid": 300605000, "answer": "fixed tissue cut surface is good but overall a small lesion"}, {"qid": 300605008, "answer": "no"}, {"qid": 300600004, "answer": "endocrine"}, {"qid": 300600012, "answer": "no"}, {"qid": 300595003, "answer": "metastatic carcinoma"}, {"qid": 300595011, "answer": "no"}, {"qid": 300596003, "answer": "female reproductive"}, {"qid": 300596011, "answer": "no"}, {"qid": 300591003, "answer": "female reproductive"}, {"qid": 300591011, "answer": "lymph node"}, {"qid": 300601007, "answer": "female reproductive"}, {"qid": 300587002, "answer": "no"}, {"qid": 300587010, "answer": "yes"}, {"qid": 300603002, "answer": "yes"}, {"qid": 300603010, "answer": "female reproductive"}, {"qid": 300598005, "answer": "yes"}, {"qid": 300597001, "answer": "tumor"}, {"qid": 300597009, "answer": "yes"}, {"qid": 300597017, "answer": "a carcinoma"}, {"qid": 300588002, "answer": "no"}, {"qid": 300588010, "answer": "female reproductive"}, {"qid": 300599006, "answer": "bone"}, {"qid": 300599014, "answer": "metastatic pancreas carcinoma"}, {"qid": 300589006, "answer": "ovary"}, {"qid": 300589014, "answer": "female reproductive"}, {"qid": 300585004, "answer": "yes"}, {"qid": 300585012, "answer": "female reproductive system"}, {"qid": 300593004, "answer": "yes"}, {"qid": 300593012, "answer": "female reproductive"}, {"qid": 300594003, "answer": "yes"}, {"qid": 300594011, "answer": "testicle"}, {"qid": 300462007, "answer": "cardiovascular"}, {"qid": 300472007, "answer": "female reproductive"}, {"qid": 300474007, "answer": "female reproductive"}, {"qid": 300473007, "answer": "female reproductive"}, {"qid": 300467007, "answer": "gastrointestinal"}, {"qid": 300468007, "answer": "respiratory"}, {"qid": 300466000, "answer": "uterus"}, {"qid": 300464000, "answer": "yes"}, {"qid": 300464008, "answer": "gastrointestinal"}, {"qid": 300471001, "answer": "yes"}, {"qid": 300471009, "answer": "adenocarcinoma"}, {"qid": 300469001, "answer": "yes"}, {"qid": 300469009, "answer": "endocrine"}, {"qid": 300470001, "answer": "with abundant cytoplasm and no necrosis"}, {"qid": 300470009, "answer": "no"}, {"qid": 300463000, "answer": "aphthous ulcer secondary to immunosuppression"}, {"qid": 300463008, "answer": "no"}, {"qid": 300556000, "answer": "colon"}, {"qid": 300505000, "answer": "thymus"}, {"qid": 300503000, "answer": "esophagus"}, {"qid": 300504000, "answer": "thromboembolus from leg veins in right ventricle"}, {"qid": 300504008, "answer": "as suicide attempt"}, {"qid": 300510006, "answer": "gastrointestinal system"}, {"qid": 300509006, "answer": "gastrointestinal system"}, {"qid": 300498006, "answer": "gastrointestinal system"}, {"qid": 300511006, "answer": "no"}, {"qid": 300508005, "answer": "no"}, {"qid": 300500005, "answer": "no"}, {"qid": 300499005, "answer": "no"}, {"qid": 300502005, "answer": "no"}, {"qid": 300497005, "answer": "no"}, {"qid": 300506005, "answer": "yes"}, {"qid": 300501005, "answer": "yes"}, {"qid": 300512005, "answer": "no"}, {"qid": 300507005, "answer": "no"}, {"qid": 300751005, "answer": "no"}, {"qid": 300727005, "answer": "gastrointestinal"}, {"qid": 300732002, "answer": "no"}, {"qid": 300731002, "answer": "gastrointestinal"}, {"qid": 300733003, "answer": "gastrointestinal"}, {"qid": 300728003, "answer": "gastrointestinal"}, {"qid": 300734003, "answer": "muscle"}, {"qid": 300736003, "answer": "cardiovascular"}, {"qid": 300738003, "answer": "hepatobiliary"}, {"qid": 300737003, "answer": "hepatobiliary"}, {"qid": 300746003, "answer": "gastrointestinal"}, {"qid": 300742003, "answer": "gastrointestinal"}, {"qid": 300747003, "answer": "gastrointestinal"}, {"qid": 300750003, "answer": "gastrointestinal"}, {"qid": 300749003, "answer": "atrophy secondary to corticoid therapy"}, {"qid": 300749011, "answer": "no"}, {"qid": 300749019, "answer": "endocrine"}, {"qid": 300730007, "answer": "yes"}, {"qid": 300730015, "answer": "vasculature"}, {"qid": 300729007, "answer": "yes"}, {"qid": 300729015, "answer": "yes"}, {"qid": 300735004, "answer": "yes"}, {"qid": 300735012, "answer": "gastrointestinal"}, {"qid": 300740006, "answer": "uterus"}, {"qid": 300744000, "answer": "colon"}, {"qid": 300744008, "answer": "yes"}, {"qid": 300743002, "answer": "no"}, {"qid": 300743010, "answer": "yes"}, {"qid": 300743018, "answer": "gastrointestinal"}, {"qid": 300741007, "answer": "yes"}, {"qid": 300741015, "answer": "gastrointestinal"}, {"qid": 300739005, "answer": "yes"}, {"qid": 300739013, "answer": "gastrointestinal"}, {"qid": 300748005, "answer": "yes"}, {"qid": 300748013, "answer": "gastrointestinal system"}, {"qid": 300745001, "answer": "yes"}, {"qid": 300745009, "answer": "hematologic"}, {"qid": 300745017, "answer": "hematologic"}, {"qid": 300381006, "answer": "edema"}, {"qid": 300380001, "answer": "yes"}, {"qid": 300380009, "answer": "yes"}, {"qid": 300383004, "answer": "yes"}, {"qid": 300379002, "answer": "yes"}, {"qid": 300382006, "answer": "basilar skull fracture"}, {"qid": 300391002, "answer": "no"}, {"qid": 300390003, "answer": "bone"}, {"qid": 300385000, "answer": "the nasal passage"}, {"qid": 300385008, "answer": "yes"}, {"qid": 300388003, "answer": "yes"}, {"qid": 300388011, "answer": "like basilar skull fracture with brain compression"}, {"qid": 300384005, "answer": "yes"}, {"qid": 300384013, "answer": "with rounded contour"}, {"qid": 300389001, "answer": "yes"}, {"qid": 300389009, "answer": "bone, calvarium"}, {"qid": 300377006, "answer": "bone, calvarium"}, {"qid": 300387004, "answer": "yes"}, {"qid": 300386004, "answer": "yes"}, {"qid": 300386012, "answer": "face"}, {"qid": 300436006, "answer": "vasculature"}, {"qid": 300691006, "answer": "yes"}, {"qid": 300674005, "answer": "no"}, {"qid": 300675005, "answer": "no"}, {"qid": 300690005, "answer": "no"}, {"qid": 300680005, "answer": "no"}, {"qid": 300679004, "answer": "yes"}, {"qid": 300681000, "answer": "spleen"}, {"qid": 300681008, "answer": "yes"}, {"qid": 300681016, "answer": "spleen"}, {"qid": 300682007, "answer": "larynx"}, {"qid": 300682015, "answer": "no"}, {"qid": 300689001, "answer": "yes"}, {"qid": 300689009, "answer": "spleen"}, {"qid": 300683004, "answer": "yes"}, {"qid": 300683012, "answer": "hematologic"}, {"qid": 300684007, "answer": "yes"}, {"qid": 300688002, "answer": "yes"}, {"qid": 300688010, "answer": "vertebral column"}, {"qid": 300686005, "answer": "no"}, {"qid": 300686013, "answer": "hematologic"}, {"qid": 300677005, "answer": "yes"}, {"qid": 300677013, "answer": "thrombus in right pulmonary artery"}, {"qid": 300676002, "answer": "yes"}, {"qid": 300676010, "answer": "spleen"}, {"qid": 300676018, "answer": "hematologic"}, {"qid": 300678007, "answer": "joints"}, {"qid": 300678015, "answer": "vertebral bodies"}, {"qid": 300687002, "answer": "yes"}, {"qid": 300687010, "answer": "stomach"}, {"qid": 300685005, "answer": "no"}, {"qid": 300760000, "answer": "thymus"}, {"qid": 300760008, "answer": "hematologic"}, {"qid": 300758002, "answer": "yes"}, {"qid": 300761002, "answer": "no"}, {"qid": 300761010, "answer": "hematologic"}, {"qid": 300756006, "answer": "lymph node"}, {"qid": 300757002, "answer": "no"}, {"qid": 300757010, "answer": "multiple myeloma"}, {"qid": 300759006, "answer": "thymoma"}, {"qid": 300759014, "answer": "endocrine"}, {"qid": 300754007, "answer": "yes"}, {"qid": 300766000, "answer": "wrights yeast form in peripheral blood"}, {"qid": 300766008, "answer": "no"}, {"qid": 300768001, "answer": "yes"}, {"qid": 300768009, "answer": "hematologic"}, {"qid": 300764005, "answer": "yes"}, {"qid": 300764013, "answer": "bone marrow"}, {"qid": 300765005, "answer": "no"}, {"qid": 300765013, "answer": "yes"}, {"qid": 300752002, "answer": "no"}, {"qid": 300752010, "answer": "yes"}, {"qid": 300752018, "answer": "lymph node"}, {"qid": 300753006, "answer": "no"}, {"qid": 300753014, "answer": "yes"}, {"qid": 300755001, "answer": "yes"}, {"qid": 300755009, "answer": "hematologic"}, {"qid": 300755017, "answer": "chronic phase of illness"}, {"qid": 300762007, "answer": "yes"}, {"qid": 300767000, "answer": "likely to have been influenzae"}, {"qid": 300767008, "answer": "endocrine"}, {"qid": 300763005, "answer": "yes"}, {"qid": 300673002, "answer": "yes"}, {"qid": 300673010, "answer": "thymus"}, {"qid": 300673018, "answer": "thymus"}, {"qid": 300927000, "answer": "normal liver"}, {"qid": 300926001, "answer": "yes"}, {"qid": 300924002, "answer": "no"}, {"qid": 300925003, "answer": "no"}, {"qid": 300935003, "answer": "hepatobiliary"}, {"qid": 300938004, "answer": "yes"}, {"qid": 300940005, "answer": "no"}, {"qid": 300943006, "answer": "hepatobiliary"}, {"qid": 300945000, "answer": "lung"}, {"qid": 300942001, "answer": "yes"}, {"qid": 300932002, "answer": "no"}, {"qid": 300932010, "answer": "hepatobiliary"}, {"qid": 300929001, "answer": "yes"}, {"qid": 300929009, "answer": "hepatobiliary"}, {"qid": 300931006, "answer": "hepatobiliary"}, {"qid": 300936003, "answer": "cardiovascular"}, {"qid": 300937000, "answer": "thyroid"}, {"qid": 300928001, "answer": "yes"}, {"qid": 300928009, "answer": "hepatobiliary"}, {"qid": 300930006, "answer": "hepatobiliary"}, {"qid": 300948006, "answer": "no"}, {"qid": 300944006, "answer": "hepatobiliary"}, {"qid": 300947002, "answer": "hematologic"}, {"qid": 300939002, "answer": "hepatobiliary"}, {"qid": 300933000, "answer": "hepatobiliary"}, {"qid": 300820002, "answer": "no"}, {"qid": 300820010, "answer": "hepatobiliary"}, {"qid": 300816007, "answer": "yes"}, {"qid": 300821004, "answer": "yes"}, {"qid": 300812001, "answer": "yes"}, {"qid": 300812009, "answer": "hepatobiliary"}, {"qid": 300826006, "answer": "hepatobiliary"}, {"qid": 300825003, "answer": "hepatobiliary"}, {"qid": 300827000, "answer": "granulomas"}, {"qid": 300827008, "answer": "no"}, {"qid": 300823005, "answer": "no"}, {"qid": 300817002, "answer": "no"}, {"qid": 300817010, "answer": "hepatobiliary"}, {"qid": 300815007, "answer": "yes"}, {"qid": 300819004, "answer": "yes"}, {"qid": 300818001, "answer": "yes"}, {"qid": 300818009, "answer": "hepatobiliary"}, {"qid": 300814006, "answer": "liver"}, {"qid": 300822005, "answer": "no"}, {"qid": 300813004, "answer": "no"}, {"qid": 300824004, "answer": "yes"}, {"qid": 300828003, "answer": "yes"}, {"qid": 300514003, "answer": "pancreas"}, {"qid": 300516002, "answer": "no"}, {"qid": 300518001, "answer": "yes"}, {"qid": 300517000, "answer": "brain"}, {"qid": 300517008, "answer": "no"}, {"qid": 300515007, "answer": "yes"}, {"qid": 300671000, "answer": "spleen"}, {"qid": 300665005, "answer": "no"}, {"qid": 300664007, "answer": "lymph node"}, {"qid": 300661003, "answer": "liver"}, {"qid": 300662006, "answer": "lymph node"}, {"qid": 300669004, "answer": "no"}, {"qid": 300669012, "answer": "squamous cell carcinoma"}, {"qid": 300666002, "answer": "larynx"}, {"qid": 300668006, "answer": "central"}, {"qid": 300667007, "answer": "no"}, {"qid": 300526000, "answer": "lymph nodes"}, {"qid": 300527002, "answer": "no"}, {"qid": 300529004, "answer": "yes"}, {"qid": 300537003, "answer": "yes"}, {"qid": 300534005, "answer": "no"}, {"qid": 300532004, "answer": "yes"}, {"qid": 300525002, "answer": "yes"}, {"qid": 300531000, "answer": "lymph node"}, {"qid": 300528002, "answer": "gastrointestinal"}, {"qid": 300521000, "answer": "lymph node"}, {"qid": 300807002, "answer": "cardiovascular"}, {"qid": 300811000, "answer": "prostate"}, {"qid": 300806001, "answer": "yes"}, {"qid": 300808003, "answer": "yes"}, {"qid": 300810005, "answer": "no"}, {"qid": 300960001, "answer": "yes"}, {"qid": 300957003, "answer": "yes"}, {"qid": 300950005, "answer": "lymph node"}, {"qid": 300952000, "answer": "perineural tumor invasion"}, {"qid": 300955000, "answer": "adenocarcinoma in prostate"}, {"qid": 300915006, "answer": "joints"}, {"qid": 300908006, "answer": "yes"}, {"qid": 300910007, "answer": "soft tissue"}, {"qid": 300913004, "answer": "soft tissue"}, {"qid": 300917000, "answer": "rather unusual constriction at the aortic end"}, {"qid": 300917008, "answer": "no"}, {"qid": 300905000, "answer": "proximal end"}, {"qid": 300905008, "answer": "good"}, {"qid": 300909001, "answer": "yes"}, {"qid": 300911001, "answer": "yes"}, {"qid": 300914005, "answer": "osteoporotic"}, {"qid": 300922001, "answer": "yes"}, {"qid": 300921000, "answer": "large lesion with necrotic center"}, {"qid": 300904003, "answer": "joints"}, {"qid": 300335005, "answer": "no"}, {"qid": 300334001, "answer": "yes"}, {"qid": 300355003, "answer": "no"}, {"qid": 300333004, "answer": "soft tissue"}, {"qid": 300339005, "answer": "no"}, {"qid": 300337007, "answer": "yes"}, {"qid": 300351006, "answer": "female reproductive"}, {"qid": 300350005, "answer": "no"}, {"qid": 300349004, "answer": "yes"}, {"qid": 300353000, "answer": "apoptosis in prostate after orchiectomy"}, {"qid": 300352002, "answer": "no"}, {"qid": 300354004, "answer": "yes"}, {"qid": 300340002, "answer": "endocrine"}, {"qid": 300342000, "answer": "this one"}, {"qid": 300342008, "answer": "yes"}, {"qid": 300347006, "answer": "crystalline material"}, {"qid": 300348001, "answer": "lung"}, {"qid": 300769000, "answer": "x-ray close-up of whole vertebral column from t1 to t11 areas of fracture"}, {"qid": 300770000, "answer": "x-ray lateral view of femur typical healing observed in osteonecrosis"}, {"qid": 300771004, "answer": "joints"}, {"qid": 300725005, "answer": "no"}, {"qid": 300724001, "answer": "no"}, {"qid": 300774003, "answer": "nervous"}, {"qid": 300773005, "answer": "no"}, {"qid": 300786001, "answer": "yes"}, {"qid": 300787003, "answer": "nervous"}, {"qid": 300788005, "answer": "no"}, {"qid": 300784000, "answer": "nervous"}, {"qid": 300783005, "answer": "no"}, {"qid": 300779001, "answer": "yes"}, {"qid": 300775003, "answer": "nervous"}, {"qid": 300776005, "answer": "no"}, {"qid": 300781001, "answer": "yes"}, {"qid": 300782003, "answer": "nervous"}, {"qid": 300397005, "answer": "yes"}, {"qid": 300396003, "answer": "yes"}, {"qid": 300399000, "answer": "due to ruptured saccular aneurysm thrombosis of right middle cerebral artery"}, {"qid": 300400002, "answer": "yes"}, {"qid": 300398004, "answer": "nervous"}, {"qid": 300405000, "answer": "lung"}, {"qid": 300402001, "answer": "yes"}, {"qid": 300393002, "answer": "no"}, {"qid": 300410004, "answer": "yes"}, {"qid": 300404000, "answer": "due to vertebral column trauma"}, {"qid": 300394001, "answer": "yes"}, {"qid": 300409003, "answer": "lung"}, {"qid": 300409011, "answer": "no"}, {"qid": 300403006, "answer": "meningitis acute"}, {"qid": 300406005, "answer": "yes"}, {"qid": 300395007, "answer": "yes"}, {"qid": 300413000, "answer": "large laceration over right buttock"}, {"qid": 300435000, "answer": "oral"}, {"qid": 300434003, "answer": "larynx"}, {"qid": 300432004, "answer": "larynx"}, {"qid": 300430001, "answer": "ulcerative lesion good but not the best"}, {"qid": 300431002, "answer": "yes"}, {"qid": 300320003, "answer": "no"}, {"qid": 300319004, "answer": "endocrine"}, {"qid": 300318005, "answer": "yes"}, {"qid": 300328006, "answer": "no"}, {"qid": 300323000, "answer": "oral"}, {"qid": 300327001, "answer": "granular cell tumor"}, {"qid": 300317002, "answer": "yes"}, {"qid": 300321003, "answer": "no"}, {"qid": 300324004, "answer": "oral"}, {"qid": 300326005, "answer": "yes"}, {"qid": 300322006, "answer": "no"}, {"qid": 300332000, "answer": "oral"}, {"qid": 300330001, "answer": "cyst"}, {"qid": 300331002, "answer": "yes"}, {"qid": 300713003, "answer": "no"}, {"qid": 300712004, "answer": "oral"}, {"qid": 300721005, "answer": "yes"}, {"qid": 300723006, "answer": "no"}, {"qid": 300711000, "answer": "skin"}, {"qid": 300710001, "answer": "lichen planus"}, {"qid": 300714002, "answer": "yes"}, {"qid": 300722003, "answer": "no"}, {"qid": 300708004, "answer": "oral"}, {"qid": 300719005, "answer": "yes"}, {"qid": 300718006, "answer": "no"}, {"qid": 300716000, "answer": "oral"}, {"qid": 300717001, "answer": "chronic sinusitis"}, {"qid": 300715002, "answer": "enamel hypoplasticity"}, {"qid": 300715010, "answer": "no"}, {"qid": 300797000, "answer": "oral"}, {"qid": 300793001, "answer": "unicystic ameloblastom"}, {"qid": 300792002, "answer": "no"}, {"qid": 300794004, "answer": "oral"}, {"qid": 300795005, "answer": "yes"}, {"qid": 300789006, "answer": "no"}, {"qid": 300796000, "answer": "oral"}, {"qid": 300800001, "answer": "yes"}, {"qid": 300802000, "answer": "duct ulceration"}, {"qid": 300804003, "answer": "no"}, {"qid": 300695001, "answer": "yes"}, {"qid": 300704001, "answer": "pancreatic fat necrosis"}, {"qid": 300698004, "answer": "yes"}, {"qid": 300705005, "answer": "no"}, {"qid": 300697006, "answer": "pancreas"}, {"qid": 300701000, "answer": "normal pancreas"}, {"qid": 300692000, "answer": "pancreatic fat necrosis"}, {"qid": 300693000, "answer": "lymph nodes"}, {"qid": 300707004, "answer": "yes"}, {"qid": 300700005, "answer": "no"}, {"qid": 300702006, "answer": "pancreas"}, {"qid": 300425000, "answer": "lung carcinoma"}, {"qid": 300422003, "answer": "yes"}, {"qid": 300415000, "answer": "1"}, {"qid": 300418000, "answer": "lung"}, {"qid": 300417001, "answer": "yes"}, {"qid": 300424002, "answer": "yes"}, {"qid": 300420002, "answer": "no"}, {"qid": 300421003, "answer": "respiratory"}, {"qid": 300427004, "answer": "yes"}, {"qid": 300423005, "answer": "no"}, {"qid": 300429006, "answer": "lung"}, {"qid": 300428000, "answer": "lung"}, {"qid": 300416001, "answer": "yes"}, {"qid": 300419004, "answer": "lung"}, {"qid": 300358002, "answer": "no"}, {"qid": 300365003, "answer": "respiratory"}, {"qid": 300368004, "answer": "yes"}, {"qid": 300373001, "answer": "yes"}, {"qid": 300373009, "answer": "yes"}, {"qid": 300372005, "answer": "used to treat emphysema"}, {"qid": 300372013, "answer": "no"}, {"qid": 300370006, "answer": "lung"}, {"qid": 300356000, "answer": "lung"}, {"qid": 300369001, "answer": "with asteroid bodies"}, {"qid": 300367003, "answer": "yes"}, {"qid": 300366006, "answer": "lung"}, {"qid": 300360000, "answer": "lung"}, {"qid": 300360008, "answer": "no"}, {"qid": 300361006, "answer": "lung"}, {"qid": 300359000, "answer": "lung"}, {"qid": 300392001, "answer": "yes"}, {"qid": 300392009, "answer": "lung"}, {"qid": 300832001, "answer": "yes"}, {"qid": 300840001, "answer": "yes"}, {"qid": 300841005, "answer": "no"}, {"qid": 300842006, "answer": "skin"}, {"qid": 300837003, "answer": "chronic malignant lymphoma"}, {"qid": 300837011, "answer": "hepatobiliary"}, {"qid": 300831002, "answer": "no"}, {"qid": 300833003, "answer": "petechiae"}, {"qid": 300835004, "answer": "view of both legs with deformity and ecchymoses"}, {"qid": 300843000, "answer": "close-up view of nodular cutaneous lymphoma"}, {"qid": 300843008, "answer": "yes"}, {"qid": 300829005, "answer": "yes"}, {"qid": 300888002, "answer": "no"}, {"qid": 300887002, "answer": "no"}, {"qid": 300897002, "answer": "no"}, {"qid": 300893002, "answer": "no"}, {"qid": 300899002, "answer": "no"}, {"qid": 300900002, "answer": "no"}, {"qid": 300895000, "answer": "gaucher disease"}, {"qid": 300894001, "answer": "yes"}, {"qid": 300892002, "answer": "no"}, {"qid": 300901002, "answer": "no"}, {"qid": 300659003, "answer": "cut surface of liver with grayish white fibrous tissue and necrotic centers several weeks of age case of acute myelogenous leukemia with transplantation of spleen with massive hemorrhage"}, {"qid": 300658001, "answer": "yes"}, {"qid": 300656004, "answer": "no"}, {"qid": 300657002, "answer": "joints"}, {"qid": 300540002, "answer": "no"}, {"qid": 300547002, "answer": "no"}, {"qid": 300548002, "answer": "no"}, {"qid": 300541002, "answer": "no"}, {"qid": 300539003, "answer": "no"}, {"qid": 300544000, "answer": "opened lower abdomen with organs"}, {"qid": 300544008, "answer": "yes"}, {"qid": 300549004, "answer": ""}, {"qid": 300546002, "answer": "no"}, {"qid": 300551003, "answer": "cardiovascular"}, {"qid": 300545001, "answer": "yes"}, {"qid": 300635001, "answer": "yes"}, {"qid": 300655003, "answer": "intravascular"}, {"qid": 300632000, "answer": "skin"}, {"qid": 300644000, "answer": "colon"}, {"qid": 300642000, "answer": "kidney transplant rejection"}, {"qid": 300647004, "answer": "urinary"}, {"qid": 300654004, "answer": "yes"}, {"qid": 300650001, "answer": "yes"}, {"qid": 300641002, "answer": "yes"}, {"qid": 300640002, "answer": "yes"}, {"qid": 300649002, "answer": "urinary"}, {"qid": 300645001, "answer": "yes"}, {"qid": 300653006, "answer": "skin"}, {"qid": 300638002, "answer": "sacrococcygeal teratoma"}, {"qid": 300648003, "answer": "yes"}, {"qid": 300099003, "answer": "inflammation"}, {"qid": 300238001, "answer": "no"}, {"qid": 300257000, "answer": "a cross section of a healthy individual and an individual with crohn"}, {"qid": 300273002, "answer": "no"}, {"qid": 300202001, "answer": "the anterior mitral valve leaflet"}, {"qid": 300239002, "answer": "no"}, {"qid": 300235000, "answer": "the tumor cells"}, {"qid": 300187003, "answer": "no"}, {"qid": 300130004, "answer": "no"}, {"qid": 300250007, "answer": "no"}, {"qid": 300259003, "answer": "yes"}, {"qid": 300279007, "answer": "no"}, {"qid": 300080007, "answer": "opportunistic infections"}, {"qid": 300255000, "answer": "no"}, {"qid": 300100003, "answer": "no"}, {"qid": 300100011, "answer": "in the chest"}, {"qid": 300118005, "answer": "narrow"}, {"qid": 300181003, "answer": "narrowing of the outlet"}, {"qid": 300097000, "answer": "acute endocarditis"}, {"qid": 300222003, "answer": "yes"}, {"qid": 300144000, "answer": "the neutrophil"}, {"qid": 300209003, "answer": "yes"}, {"qid": 300247003, "answer": "yes"}, {"qid": 300190001, "answer": "the presence of myofibroblasts in the neovascularized tissue"}, {"qid": 300087001, "answer": "in the wall of the pulmonary artery"}, {"qid": 300018002, "answer": "yes"}, {"qid": 300313000, "answer": "an intestinal metaplasia with goblet cell predominance"}, {"qid": 300045003, "answer": "yes"}, {"qid": 300001002, "answer": "no"}, {"qid": 300061007, "answer": "no"}, {"qid": 300316000, "answer": "yes"}, {"qid": 300155002, "answer": "no"}, {"qid": 300191007, "answer": "no"}, {"qid": 300207003, "answer": "no"}, {"qid": 300172004, "answer": "no"}, {"qid": 300223003, "answer": "no"}, {"qid": 300306003, "answer": "no"}, {"qid": 300308003, "answer": "yes"}, {"qid": 300308011, "answer": "no"}, {"qid": 300267003, "answer": "no"}, {"qid": 300304002, "answer": "yes"}, {"qid": 300284000, "answer": "the diagnostic marker calbindin"}, {"qid": 300022001, "answer": "the surrounding parenchyma by a fibrous capsule"}, {"qid": 300160001, "answer": "unchanged pituitary gland"}, {"qid": 300160009, "answer": "no"}, {"qid": 300112000, "answer": "damage to the adrenal gland"}, {"qid": 300112008, "answer": "yes"}, {"qid": 300245003, "answer": "yes"}, {"qid": 300162001, "answer": "an abundant fibrocyte infiltrate and cartilage"}, {"qid": 300204003, "answer": "no"}, {"qid": 300204011, "answer": "yes"}, {"qid": 300241006, "answer": "no"}, {"qid": 300050003, "answer": "no"}, {"qid": 300052000, "answer": "lymphomas"}, {"qid": 300052008, "answer": "their"}, {"qid": 300009007, "answer": "no"}, {"qid": 300282007, "answer": "yes"}, {"qid": 300014006, "answer": "no"}, {"qid": 300225007, "answer": "no"}, {"qid": 300225015, "answer": "yes"}, {"qid": 300154006, "answer": "no"}, {"qid": 300233000, "answer": "dermis"}, {"qid": 300233008, "answer": "no"}, {"qid": 300108000, "answer": "on the surface of the lesion"}, {"qid": 300226002, "answer": "no"}, {"qid": 300134006, "answer": "the surface of the virus"}, {"qid": 300231004, "answer": "the prophase nucleus"}, {"qid": 300231012, "answer": "no"}, {"qid": 300211007, "answer": "the cytoplasm and the nucleus"}, {"qid": 300188005, "answer": "yes"}, {"qid": 300210002, "answer": "no"}, {"qid": 300210010, "answer": "no"}, {"qid": 300011003, "answer": "no"}, {"qid": 300065003, "answer": "fibrosis"}, {"qid": 300268003, "answer": "traumatized and fibrotic areas"}, {"qid": 300297001, "answer": "lobulation and disorganization of the normal cellular architecture"}, {"qid": 300136001, "answer": "the lung"}, {"qid": 300153005, "answer": "yes"}, {"qid": 300107007, "answer": "inner circle"}, {"qid": 300236000, "answer": "adjacent viable tissue"}, {"qid": 300236008, "answer": "yes"}, {"qid": 300163000, "answer": "apical polyposis in adenomatous glands"}, {"qid": 300149002, "answer": "yes"}, {"qid": 300126006, "answer": "yes"}, {"qid": 300294002, "answer": "yes"}, {"qid": 300053003, "answer": "irregular"}, {"qid": 300254005, "answer": "yes"}, {"qid": 300307007, "answer": "no"}, {"qid": 300307015, "answer": "yes"}, {"qid": 300280000, "answer": "variable myeloperoxidase expression"}, {"qid": 300085001, "answer": "yes"}, {"qid": 300206002, "answer": "on page"}, {"qid": 300175002, "answer": "no"}, {"qid": 300176004, "answer": "cardiac chambers"}, {"qid": 300088002, "answer": "yes"}, {"qid": 300156006, "answer": "inner surface of the valves"}, {"qid": 300281000, "answer": "a mass of variegated-coloured tumour cells infiltrating the soft tissues of the leg"}, {"qid": 300063004, "answer": "other alveoli"}, {"qid": 300064001, "answer": "tan-white"}, {"qid": 300069003, "answer": "yes"}, {"qid": 300007006, "answer": "yes"}, {"qid": 300220001, "answer": "yes"}, {"qid": 300220009, "answer": "yes"}, {"qid": 300182006, "answer": "no"}, {"qid": 300198001, "answer": "no"}, {"qid": 300197007, "answer": "yes"}, {"qid": 300197015, "answer": "no"}, {"qid": 300199005, "answer": "lobate hepatocytes with cytoplasmic haemorrhage"}, {"qid": 300183005, "answer": "yes"}, {"qid": 300123003, "answer": "yes"}, {"qid": 300135001, "answer": "degree of inflammation"}, {"qid": 300246005, "answer": "no"}, {"qid": 300278003, "answer": "no"}, {"qid": 300060002, "answer": "no"}, {"qid": 300060010, "answer": "yes"}, {"qid": 300023003, "answer": "no"}, {"qid": 300059003, "answer": "yes"}, {"qid": 300059011, "answer": "no"}, {"qid": 300285002, "answer": "no"}, {"qid": 300025001, "answer": "epithelioid cell predominance"}, {"qid": 300287005, "answer": "a variety of ribbon-like layers of membrane"}, {"qid": 300076005, "answer": "areas of haemorrhage and necrosis"}, {"qid": 300242002, "answer": "yes"}, {"qid": 300116002, "answer": "no"}, {"qid": 300169006, "answer": "no"}, {"qid": 300224001, "answer": "the pathogenesis of cld"}, {"qid": 300170005, "answer": "yes"}, {"qid": 300105003, "answer": "yes"}, {"qid": 300105011, "answer": "the reactive granulation tissue that forms around necrotic core"}, {"qid": 300106000, "answer": "the diaphragm"}, {"qid": 300092000, "answer": "the skull"}, {"qid": 300127000, "answer": "metaphysis and diaphysis of the diaphyseal portion of the tibia"}, {"qid": 300036001, "answer": "a few atypical lymphoid cells"}, {"qid": 300067001, "answer": "a variety of incompletely differentiated epithelioid cells"}, {"qid": 300024003, "answer": "yes"}, {"qid": 300012006, "answer": "yes"}, {"qid": 300066006, "answer": "yes"}, {"qid": 300475003, "answer": "yes"}, {"qid": 300476002, "answer": "peritoneum"}, {"qid": 300476010, "answer": "peritoneum"}, {"qid": 300477007, "answer": "yes"}, {"qid": 300478004, "answer": "broken glass sterile saline injection"}, {"qid": 300478012, "answer": "no"}, {"qid": 300480002, "answer": "no"}, {"qid": 300480010, "answer": "yes"}, {"qid": 300480018, "answer": "female reproductive"}, {"qid": 300481004, "answer": "no"}, {"qid": 300481012, "answer": "cut surface with fish flesh appearance and extensive necrosis"}, {"qid": 300479003, "answer": "nodular tumor sectioned to show cut surface kidney portion of jejunum shown in cut surface"}, {"qid": 300479011, "answer": "abdomen"}, {"qid": 300479019, "answer": "liposarcoma"}, {"qid": 300482005, "answer": "abdomen"}, {"qid": 300482013, "answer": "abdomen"}, {"qid": 300483006, "answer": "abdomen"}, {"qid": 300558006, "answer": "abdomen"}, {"qid": 300853000, "answer": "due to pseudomonas in an immunocompromised patient"}, {"qid": 300846000, "answer": "hand"}, {"qid": 300844005, "answer": "yes"}, {"qid": 300847003, "answer": "no"}, {"qid": 300847011, "answer": "each hand"}, {"qid": 300849005, "answer": "no"}, {"qid": 300845006, "answer": "lymphangiomatosis generalized"}, {"qid": 300857003, "answer": "anencephaly"}, {"qid": 300856001, "answer": "yes"}, {"qid": 300848004, "answer": "yes"}, {"qid": 300852002, "answer": "siamese twins"}, {"qid": 300851005, "answer": "no"}, {"qid": 300850006, "answer": "anencephaly"}, {"qid": 300984007, "answer": "breast"}, {"qid": 300986002, "answer": "no"}, {"qid": 300552000, "answer": "hemolytic disease of newborn"}, {"qid": 300555002, "answer": "no"}, {"qid": 300496007, "answer": "petechiae"}, {"qid": 300610002, "answer": "no"}, {"qid": 300607002, "answer": "uterus"}, {"qid": 300607010, "answer": "uterus"}, {"qid": 300609006, "answer": "no"}, {"qid": 300609014, "answer": "mixed mesodermal tumor comprising"}, {"qid": 300608005, "answer": "yes"}, {"qid": 300559000, "answer": "coronary artery atherosclerosis diagram"}, {"qid": 300560000, "answer": "coronary artery atherosclerosis diagram"}, {"qid": 300491000, "answer": "electron micrograph"}, {"qid": 300494000, "answer": "vasculitis"}, {"qid": 300494008, "answer": "no"}, {"qid": 300492000, "answer": "cardiovascular"}, {"qid": 300492008, "answer": "no"}, {"qid": 300493003, "answer": "yes"}, {"qid": 300484000, "answer": "electron micrographs of sections of cerebellar cortex from a patient with malignant hyperthermia during anesthesia with halothane who died immediately after recovery shows numerous gap junctions between granular neurons and some in layer of pyramidal cells"}, {"qid": 300484008, "answer": "no"}, {"qid": 300495000, "answer": "dr garcia tumors 56"}, {"qid": 300495008, "answer": "no"}, {"qid": 300490000, "answer": "markedly widened tubules with lost polarity and interstitial edema from severe acute rejection after kidney transplantation"}, {"qid": 300490008, "answer": "heart"}, {"qid": 300489005, "answer": "yes"}, {"qid": 300488001, "answer": "yes"}, {"qid": 300488009, "answer": "lymph node"}, {"qid": 300486001, "answer": "with extensive lipid accumulation"}, {"qid": 300486009, "answer": "no"}, {"qid": 300487000, "answer": "cardiovascular"}, {"qid": 300487008, "answer": "intracellular material"}, {"qid": 300485005, "answer": "no"}, {"qid": 300882005, "answer": "no"}, {"qid": 300886005, "answer": "yes"}, {"qid": 300862002, "answer": "no"}, {"qid": 300862010, "answer": "nervous"}, {"qid": 300884003, "answer": "no"}, {"qid": 300883002, "answer": "no"}, {"qid": 300880002, "answer": "lung"}, {"qid": 300881002, "answer": "no"}, {"qid": 300870002, "answer": "no"}, {"qid": 300868002, "answer": "yes"}, {"qid": 300869001, "answer": "with fibrosis"}, {"qid": 300872000, "answer": "heart"}, {"qid": 300873001, "answer": "yes"}, {"qid": 300865001, "answer": "yes"}, {"qid": 300865009, "answer": "vasculature"}, {"qid": 300864005, "answer": "yes"}, {"qid": 300878004, "answer": "heart"}, {"qid": 300879000, "answer": "thromboembolus from leg veins in pulmonary artery"}, {"qid": 300876000, "answer": "heart slice"}, {"qid": 300867000, "answer": "heart"}, {"qid": 300867008, "answer": "ventricular"}, {"qid": 300874005, "answer": "ventricular hypertrophy"}, {"qid": 300866005, "answer": "no"}, {"qid": 300871005, "answer": "no"}, {"qid": 300971005, "answer": "no"}, {"qid": 300972005, "answer": "no"}, {"qid": 300970001, "answer": "yes"}, {"qid": 300976001, "answer": "yes"}, {"qid": 300979001, "answer": "yes"}, {"qid": 300979009, "answer": "in vasculature"}, {"qid": 300978002, "answer": "no"}, {"qid": 300978010, "answer": "atherosclerosis"}, {"qid": 300981003, "answer": "cardiovascular"}, {"qid": 300977003, "answer": "cardiovascular"}, {"qid": 300973003, "answer": "vasculature"}, {"qid": 300973011, "answer": "vasculature"}, {"qid": 300969007, "answer": "yes"}, {"qid": 300964003, "answer": "vasculature"}, {"qid": 300964011, "answer": "vasculature"}, {"qid": 300965007, "answer": "yes"}, {"qid": 300963003, "answer": "cardiovascular"}, {"qid": 300980003, "answer": "no"}, {"qid": 300980011, "answer": "cardiovascular"}, {"qid": 300974006, "answer": "cardiovascular"}, {"qid": 300983002, "answer": "no"}, {"qid": 300982002, "answer": "no"}, {"qid": 300982010, "answer": "vasculature"}, {"qid": 300966006, "answer": "gastrointestinal system"}, {"qid": 300967006, "answer": "vasculature"}, {"qid": 300968002, "answer": "no"}, {"qid": 300968010, "answer": "vasculature"}, {"qid": 300975006, "answer": "vasculature"}, {"qid": 300987002, "answer": "no"}, {"qid": 300987010, "answer": "female reproductive"}, {"qid": 300988000, "answer": "vasculitis"}, {"qid": 300988008, "answer": "yes"}, {"qid": 300988016, "answer": "cardiovascular"}, {"qid": 300989006, "answer": "no"}, {"qid": 300989014, "answer": "vasculitis rocky mountain"}, {"qid": 300861004, "answer": "yes"}, {"qid": 300861012, "answer": "vasculature"}, {"qid": 300860001, "answer": "with large aneurysms"}, {"qid": 300860009, "answer": "no"}, {"qid": 300859004, "answer": "yes"}, {"qid": 300513000, "answer": "pancreas"}, {"qid": 300557001, "answer": "lymph node"}, {"qid": 300557009, "answer": "brain"}, {"qid": 300446001, "answer": "yes"}, {"qid": 300444003, "answer": "cardiovascular"}, {"qid": 300457003, "answer": "endocrine"}, {"qid": 300451003, "answer": "gastrointestinal"}, {"qid": 300449003, "answer": "endocrine"}, {"qid": 300453003, "answer": "endocrine"}, {"qid": 300456003, "answer": "endocrine"}, {"qid": 300442003, "answer": "endocrine"}, {"qid": 300448003, "answer": "endocrine"}, {"qid": 300440003, "answer": "gastrointestinal"}, {"qid": 300443003, "answer": "endocrine"}, {"qid": 300455003, "answer": "endocrine"}, {"qid": 300445003, "answer": "endocrine"}, {"qid": 300450003, "answer": "yes"}, {"qid": 300447004, "answer": "no"}, {"qid": 300454001, "answer": "no"}, {"qid": 300454009, "answer": "yes"}, {"qid": 300452002, "answer": "no"}, {"qid": 300452010, "answer": "no"}, {"qid": 300441002, "answer": "no"}, {"qid": 300441010, "answer": "yes"}, {"qid": 300461002, "answer": "yes"}, {"qid": 300461010, "answer": "invaded the cortex of the sternum"}, {"qid": 300461018, "answer": "female reproductive system"}, {"qid": 300461026, "answer": "larynx"}, {"qid": 300459005, "answer": "yes"}, {"qid": 300437004, "answer": "yes"}, {"qid": 300437012, "answer": "no"}, {"qid": 300438002, "answer": "no"}, {"qid": 300438010, "answer": "endocrine"}, {"qid": 300460006, "answer": "hematologic"}, {"qid": 300460014, "answer": "endocrine"}, {"qid": 300458006, "answer": "no"}, {"qid": 300458014, "answer": "yes"}, {"qid": 300458022, "answer": "shown with extensive cystic change"}, {"qid": 300564003, "answer": "endocrine"}, {"qid": 300562003, "answer": "endocrine"}, {"qid": 300563003, "answer": "no"}, {"qid": 300576002, "answer": "no"}, {"qid": 300580002, "answer": "no"}, {"qid": 300572002, "answer": "no"}, {"qid": 300573002, "answer": "no"}, {"qid": 300566002, "answer": "no"}, {"qid": 300581002, "answer": "no"}, {"qid": 300561002, "answer": "no"}, {"qid": 300567002, "answer": "no"}, {"qid": 300565002, "answer": "no"}, {"qid": 300575002, "answer": "no"}, {"qid": 300575010, "answer": "vasculature"}, {"qid": 300577000, "answer": "interstitium"}, {"qid": 300577008, "answer": "yes"}, {"qid": 300577016, "answer": "metastatic carcinoma"}, {"qid": 300574007, "answer": "yes"}, {"qid": 300574015, "answer": "endocrine system"}, {"qid": 300571003, "answer": "endocrine"}, {"qid": 300571011, "answer": "no"}, {"qid": 300578003, "answer": "no"}, {"qid": 300578011, "answer": "no"}, {"qid": 300579002, "answer": "no"}, {"qid": 300579010, "answer": "endocrine"}, {"qid": 300582005, "answer": "no"}, {"qid": 300570000, "answer": "previous"}, {"qid": 300570008, "answer": "no"}, {"qid": 300568001, "answer": "yes"}, {"qid": 300568009, "answer": "endocrine"}, {"qid": 300569001, "answer": "yes"}, {"qid": 300620003, "answer": "extremities"}, {"qid": 300617003, "answer": "extremities"}, {"qid": 300614000, "answer": "close-up view of patient's foot with obvious necrosed tissue"}, {"qid": 300614008, "answer": "no"}, {"qid": 300611005, "answer": "no"}, {"qid": 300611013, "answer": "yes"}, {"qid": 300611021, "answer": "extremities"}, {"qid": 300613004, "answer": "cardiovascular"}, {"qid": 300623000, "answer": "good example of gangrene"}, {"qid": 300623008, "answer": "extremities"}, {"qid": 300627006, "answer": "hand"}, {"qid": 300630003, "answer": "yes"}, {"qid": 300626002, "answer": "no"}, {"qid": 300626010, "answer": "feet"}, {"qid": 300624007, "answer": "no"}, {"qid": 300615005, "answer": "yes"}, {"qid": 300618001, "answer": "yes"}, {"qid": 300618009, "answer": "feet"}, {"qid": 300621007, "answer": "yes"}, {"qid": 300612000, "answer": "close-up view of both hands with early sign of club foot and a large nodular lesion on one of small fingers"}, {"qid": 300612008, "answer": "yes"}, {"qid": 300616004, "answer": "yes"}, {"qid": 300619001, "answer": "yes"}, {"qid": 300622001, "answer": "yes"}, {"qid": 300625001, "answer": "with anterior polydactyly"}, {"qid": 300629003, "answer": "yes"}, {"qid": 300628003, "answer": "extremities"}, {"qid": 300628011, "answer": "no"}, {"qid": 300990001, "answer": "yes"}, {"qid": 300990009, "answer": "endocrine"}, {"qid": 300604002, "answer": "no"}, {"qid": 300584002, "answer": "no"}, {"qid": 300586002, "answer": "no"}, {"qid": 300586010, "answer": "female reproductive"}, {"qid": 300590006, "answer": "female reproductive"}, {"qid": 300605001, "answer": "yes"}, {"qid": 300605009, "answer": "female reproductive system"}, {"qid": 300600005, "answer": "yes"}, {"qid": 300600013, "answer": "endocrine system"}, {"qid": 300595004, "answer": "yes"}, {"qid": 300595012, "answer": "female reproductive system"}, {"qid": 300596004, "answer": "yes"}, {"qid": 300596012, "answer": "female reproductive system"}, {"qid": 300591004, "answer": "yes"}, {"qid": 300601000, "answer": "two"}, {"qid": 300601008, "answer": "yes"}, {"qid": 300587003, "answer": "female reproductive"}, {"qid": 300587011, "answer": "yes"}, {"qid": 300603003, "answer": "female reproductive"}, {"qid": 300603011, "answer": "female reproductive"}, {"qid": 300598006, "answer": "female reproductive"}, {"qid": 300597002, "answer": "yes"}, {"qid": 300597010, "answer": "female reproductive"}, {"qid": 300597018, "answer": "true"}, {"qid": 300588003, "answer": "female reproductive"}, {"qid": 300588011, "answer": "female reproductive"}, {"qid": 300599007, "answer": "no"}, {"qid": 300599015, "answer": "bone, calvarium"}, {"qid": 300589007, "answer": "yes"}, {"qid": 300589015, "answer": "female reproductive"}, {"qid": 300585005, "answer": "no"}, {"qid": 300585013, "answer": "hematologic"}, {"qid": 300593005, "answer": "female reproductive"}, {"qid": 300593013, "answer": "female reproductive"}, {"qid": 300594004, "answer": "testicle"}, {"qid": 300462000, "answer": "breast"}, {"qid": 300472000, "answer": "cervix"}, {"qid": 300474000, "answer": "kidney"}, {"qid": 300473000, "answer": "cervix"}, {"qid": 300467000, "answer": "lungs"}, {"qid": 300468000, "answer": "lungs"}, {"qid": 300465000, "answer": "yes"}, {"qid": 300466001, "answer": "yes"}, {"qid": 300464001, "answer": "no"}, {"qid": 300464009, "answer": "yes"}, {"qid": 300471002, "answer": "yes"}, {"qid": 300471010, "answer": "yes"}, {"qid": 300469002, "answer": "no"}, {"qid": 300469010, "answer": "yes"}, {"qid": 300470002, "answer": "yes"}, {"qid": 300470010, "answer": "lymph node"}, {"qid": 300463001, "answer": "yes"}, {"qid": 300463009, "answer": "hematologic"}, {"qid": 300556001, "answer": "yes"}, {"qid": 300505001, "answer": "yes"}, {"qid": 300503001, "answer": "yes"}, {"qid": 300504001, "answer": "yes"}, {"qid": 300504009, "answer": "cardiovascular"}, {"qid": 300510007, "answer": "gastrointestinal"}, {"qid": 300509007, "answer": "gastrointestinal"}, {"qid": 300498007, "answer": "gastrointestinal"}, {"qid": 300511007, "answer": "gastrointestinal system"}, {"qid": 300508006, "answer": "gastrointestinal system"}, {"qid": 300500006, "answer": "gastrointestinal system"}, {"qid": 300499006, "answer": "gastrointestinal system"}, {"qid": 300502006, "answer": "gastrointestinal system"}, {"qid": 300497006, "answer": "gastrointestinal system"}, {"qid": 300506006, "answer": "gastrointestinal system"}, {"qid": 300501006, "answer": "gastrointestinal system"}, {"qid": 300512006, "answer": "gastrointestinal system"}, {"qid": 300507006, "answer": "gastrointestinal system"}, {"qid": 300751006, "answer": "gastrointestinal system"}, {"qid": 300727006, "answer": "yes"}, {"qid": 300732003, "answer": "gastrointestinal"}, {"qid": 300731003, "answer": "yes"}, {"qid": 300733004, "answer": "yes"}, {"qid": 300728004, "answer": "yes"}, {"qid": 300734004, "answer": "yes"}, {"qid": 300736004, "answer": "yes"}, {"qid": 300738004, "answer": "no"}, {"qid": 300737004, "answer": "yes"}, {"qid": 300746004, "answer": "yes"}, {"qid": 300742004, "answer": "yes"}, {"qid": 300747004, "answer": "yes"}, {"qid": 300750004, "answer": "yes"}, {"qid": 300749004, "answer": "yes"}, {"qid": 300749012, "answer": "endocrine"}, {"qid": 300730000, "answer": "lung"}, {"qid": 300730008, "answer": "no"}, {"qid": 300729000, "answer": "low good example inclusion bodies"}, {"qid": 300729008, "answer": "no"}, {"qid": 300729016, "answer": "colon"}, {"qid": 300735005, "answer": "yes"}, {"qid": 300735013, "answer": "gastrointestinal"}, {"qid": 300740007, "answer": "yes"}, {"qid": 300744001, "answer": "yes"}, {"qid": 300744009, "answer": "gastrointestinal system"}, {"qid": 300743003, "answer": "gastrointestinal"}, {"qid": 300743011, "answer": "no"}, {"qid": 300741000, "answer": "atrophy secondary to corticoid therapy"}, {"qid": 300741008, "answer": "gastrointestinal"}, {"qid": 300741016, "answer": "gastrointestinal"}, {"qid": 300739006, "answer": "colon"}, {"qid": 300739014, "answer": "gastrointestinal"}, {"qid": 300748006, "answer": "no"}, {"qid": 300748014, "answer": "yes"}, {"qid": 300745002, "answer": "no"}, {"qid": 300745010, "answer": "yes"}, {"qid": 300745018, "answer": "hematologic"}, {"qid": 300381007, "answer": "yes"}, {"qid": 300380002, "answer": "no"}, {"qid": 300380010, "answer": "yes"}, {"qid": 300383005, "answer": "no"}, {"qid": 300379003, "answer": "larynx"}, {"qid": 300382007, "answer": "basilar skull fracture"}, {"qid": 300391003, "answer": "bone"}, {"qid": 300390004, "answer": "yes"}, {"qid": 300385001, "answer": "side atresia"}, {"qid": 300385009, "answer": "no"}, {"qid": 300388004, "answer": "bone"}, {"qid": 300388012, "answer": "bone, calvarium"}, {"qid": 300384006, "answer": "no"}, {"qid": 300378000, "answer": "bone"}, {"qid": 300389002, "answer": "no"}, {"qid": 300389010, "answer": "bone, calvarium"}, {"qid": 300375000, "answer": "face"}, {"qid": 300387005, "answer": "no"}, {"qid": 300386005, "answer": "no"}, {"qid": 300386013, "answer": "with sister who has died of it"}, {"qid": 300436007, "answer": "vasculature"}, {"qid": 300691007, "answer": "stomach"}, {"qid": 300674006, "answer": "spleen"}, {"qid": 300675006, "answer": "spleen"}, {"qid": 300690006, "answer": "spleen"}, {"qid": 300680006, "answer": "spleen"}, {"qid": 300679005, "answer": "no"}, {"qid": 300681001, "answer": "with cut surface typical for spleen infarct"}, {"qid": 300681009, "answer": "no"}, {"qid": 300682000, "answer": "ulcerative lesion hypertrophic change very good"}, {"qid": 300682008, "answer": "yes"}, {"qid": 300682016, "answer": "thymus"}, {"qid": 300689002, "answer": "no"}, {"qid": 300689010, "answer": "hematologic"}, {"qid": 300683005, "answer": "no"}, {"qid": 300684000, "answer": "spleen"}, {"qid": 300684008, "answer": "no"}, {"qid": 300688003, "answer": "no"}, {"qid": 300688011, "answer": "joints"}, {"qid": 300686006, "answer": "hematologic"}, {"qid": 300686014, "answer": "hematologic"}, {"qid": 300677006, "answer": "no"}, {"qid": 300677014, "answer": "the aorta"}, {"qid": 300676003, "answer": "no"}, {"qid": 300676011, "answer": "yes"}, {"qid": 300678000, "answer": "areas of necrosis"}, {"qid": 300678008, "answer": "yes"}, {"qid": 300678016, "answer": "12 years old boy with multiple myeloma"}, {"qid": 300687003, "answer": "no"}, {"qid": 300687011, "answer": "female reproductive"}, {"qid": 300685006, "answer": "hematologic"}, {"qid": 300760001, "answer": "yes"}, {"qid": 300760009, "answer": "yes"}, {"qid": 300758003, "answer": "yes"}, {"qid": 300761003, "answer": "hematologic"}, {"qid": 300761011, "answer": "hematologic"}, {"qid": 300756007, "answer": "yes"}, {"qid": 300757003, "answer": "hematologic"}, {"qid": 300757011, "answer": "multiple myeloma"}, {"qid": 300759007, "answer": "yes"}, {"qid": 300754000, "answer": "oil wrights excellent"}, {"qid": 300754008, "answer": "no"}, {"qid": 300766001, "answer": "yes"}, {"qid": 300766009, "answer": "blood"}, {"qid": 300768002, "answer": "no"}, {"qid": 300768010, "answer": "hematologic"}, {"qid": 300764006, "answer": "no"}, {"qid": 300764014, "answer": "bone marrow"}, {"qid": 300765006, "answer": "hematologic"}, {"qid": 300765014, "answer": "no"}, {"qid": 300752003, "answer": "kidney"}, {"qid": 300752011, "answer": "no"}, {"qid": 300752019, "answer": "seen"}, {"qid": 300753007, "answer": "hematologic"}, {"qid": 300753015, "answer": "no"}, {"qid": 300755002, "answer": "no"}, {"qid": 300755010, "answer": "yes"}, {"qid": 300762000, "answer": "wrights stain"}, {"qid": 300762008, "answer": "no"}, {"qid": 300767001, "answer": "shortly after onset of jaundice likely due to viral hepatitis"}, {"qid": 300767009, "answer": "lymph node"}, {"qid": 300763006, "answer": "lymph node"}, {"qid": 300673003, "answer": "no"}, {"qid": 300673011, "answer": "yes"}, {"qid": 300949000, "answer": "normal gastric mucosa"}, {"qid": 300927001, "answer": "yes"}, {"qid": 300926002, "answer": "no"}, {"qid": 300924003, "answer": "hepatobiliary"}, {"qid": 300925004, "answer": "hepatobiliary"}, {"qid": 300935004, "answer": "yes"}, {"qid": 300938005, "answer": "no"}, {"qid": 300940006, "answer": "hepatobiliary"}, {"qid": 300941000, "answer": "liver"}, {"qid": 300945001, "answer": "yes"}, {"qid": 300942002, "answer": "no"}, {"qid": 300932003, "answer": "hepatobiliary"}, {"qid": 300934000, "answer": "pancreatic fat necrosis"}, {"qid": 300929002, "answer": "no"}, {"qid": 300929010, "answer": "respiratory"}, {"qid": 300931007, "answer": "yes"}, {"qid": 300936004, "answer": "yes"}, {"qid": 300937001, "answer": "yes"}, {"qid": 300928002, "answer": "no"}, {"qid": 300928010, "answer": "gastrointestinal"}, {"qid": 300930007, "answer": "hepatobiliary"}, {"qid": 300948007, "answer": "hepatobiliary"}, {"qid": 300946000, "answer": "liver"}, {"qid": 300947003, "answer": "yes"}, {"qid": 300939003, "answer": "yes"}, {"qid": 300933001, "answer": "yes"}, {"qid": 300820003, "answer": "hepatobiliary"}, {"qid": 300816000, "answer": "primary sclerosing cholangitis"}, {"qid": 300816008, "answer": "no"}, {"qid": 300821005, "answer": "no"}, {"qid": 300812002, "answer": "no"}, {"qid": 300812010, "answer": "hepatobiliary"}, {"qid": 300826007, "answer": "yes"}, {"qid": 300825004, "answer": "yes"}, {"qid": 300827001, "answer": "yes"}, {"qid": 300827009, "answer": "hepatobiliary"}, {"qid": 300823006, "answer": "liver"}, {"qid": 300817003, "answer": "hepatobiliary"}, {"qid": 300815000, "answer": "recurrent hepatitis c virus"}, {"qid": 300815008, "answer": "no"}, {"qid": 300819005, "answer": "no"}, {"qid": 300818002, "answer": "no"}, {"qid": 300818010, "answer": "hepatobiliary"}, {"qid": 300814007, "answer": "yes"}, {"qid": 300822006, "answer": "hepatobiliary"}, {"qid": 300813005, "answer": "hepatobiliary"}, {"qid": 300824005, "answer": "no"}, {"qid": 300828004, "answer": "no"}, {"qid": 300514004, "answer": "yes"}, {"qid": 300516003, "answer": "hepatobiliary"}, {"qid": 300518002, "answer": "no"}, {"qid": 300517001, "answer": "yes"}, {"qid": 300515000, "answer": "brain"}, {"qid": 300515008, "answer": "no"}, {"qid": 300671001, "answer": "yes"}, {"qid": 300664000, "answer": "aorta not"}, {"qid": 300664008, "answer": "yes"}, {"qid": 300661004, "answer": "no"}, {"qid": 300662007, "answer": "yes"}, {"qid": 300669005, "answer": "the tissues"}, {"qid": 300669013, "answer": "large"}, {"qid": 300666003, "answer": "larynx"}, {"qid": 300667000, "answer": "larynx"}, {"qid": 300667008, "answer": "yes"}, {"qid": 300526001, "answer": "yes"}, {"qid": 300535000, "answer": "lymph nodes"}, {"qid": 300529005, "answer": "no"}, {"qid": 300537004, "answer": "endocrine"}, {"qid": 300534006, "answer": "lymph node"}, {"qid": 300532005, "answer": "no"}, {"qid": 300525003, "answer": "no"}, {"qid": 300531001, "answer": "yes"}, {"qid": 300528003, "answer": "yes"}, {"qid": 300521001, "answer": "yes"}, {"qid": 300807003, "answer": "yes"}, {"qid": 300811001, "answer": "with severe cystitis"}, {"qid": 300806002, "answer": "hyperplasia"}, {"qid": 300808004, "answer": "adenocarcinoma"}, {"qid": 300951000, "answer": "pancreatic fat necrosis"}, {"qid": 300961000, "answer": "prostate"}, {"qid": 300957004, "answer": "thymoma"}, {"qid": 300950006, "answer": "no"}, {"qid": 300952001, "answer": "yes"}, {"qid": 300955001, "answer": "yes"}, {"qid": 300915007, "answer": "yes"}, {"qid": 300910000, "answer": "this"}, {"qid": 300910008, "answer": "yes"}, {"qid": 300913005, "answer": "yes"}, {"qid": 300917001, "answer": "yes"}, {"qid": 300912000, "answer": "joints"}, {"qid": 300905001, "answer": "this"}, {"qid": 300907000, "answer": "opened abdominal cavity with omentum around stomach and small intestine and liver"}, {"qid": 300909002, "answer": "joints"}, {"qid": 300911002, "answer": "joints"}, {"qid": 300916000, "answer": "view of head with massive subdural hematoma"}, {"qid": 300922002, "answer": "joints"}, {"qid": 300921001, "answer": "abdomen"}, {"qid": 300904004, "answer": "yes"}, {"qid": 300336000, "answer": "synovial proliferation"}, {"qid": 300334002, "answer": "no"}, {"qid": 300355004, "answer": "cardiovascular"}, {"qid": 300333005, "answer": "yes"}, {"qid": 300337000, "answer": "heart"}, {"qid": 300337008, "answer": "no"}, {"qid": 300351007, "answer": "yes"}, {"qid": 300350006, "answer": "muscle"}, {"qid": 300349005, "answer": "no"}, {"qid": 300353001, "answer": "yes"}, {"qid": 300352003, "answer": "joints"}, {"qid": 300354005, "answer": "no"}, {"qid": 300340003, "answer": "yes"}, {"qid": 300342001, "answer": "lesion"}, {"qid": 300342009, "answer": "no"}, {"qid": 300344000, "answer": "close-up view of quite large tuberculous mass lesion with central necrosis case of tuberculous peritonitis"}, {"qid": 300348002, "answer": "uterus"}, {"qid": 300769001, "answer": "yes"}, {"qid": 300770001, "answer": "yes"}, {"qid": 300771005, "answer": "several"}, {"qid": 300726000, "answer": "dr garcia tumors 47"}, {"qid": 300724002, "answer": "brain"}, {"qid": 300774004, "answer": "yes"}, {"qid": 300785000, "answer": "brain"}, {"qid": 300786002, "answer": "no"}, {"qid": 300787004, "answer": "yes"}, {"qid": 300778000, "answer": "due to ruptured aneurysm"}, {"qid": 300784001, "answer": "yes"}, {"qid": 300777000, "answer": "brain"}, {"qid": 300779002, "answer": "no"}, {"qid": 300775004, "answer": "yes"}, {"qid": 300780000, "answer": "brain"}, {"qid": 300781002, "answer": "no"}, {"qid": 300782004, "answer": "yes"}, {"qid": 300397006, "answer": "nervous"}, {"qid": 300396004, "answer": "nervous"}, {"qid": 300399001, "answer": "brain"}, {"qid": 300400003, "answer": "nervous"}, {"qid": 300407000, "answer": "brain"}, {"qid": 300405001, "answer": "yes"}, {"qid": 300402002, "answer": "no"}, {"qid": 300393003, "answer": "nervous"}, {"qid": 300410005, "answer": "no"}, {"qid": 300404001, "answer": "brain"}, {"qid": 300394002, "answer": "no"}, {"qid": 300409004, "answer": "yes"}, {"qid": 300409012, "answer": "negative"}, {"qid": 300403007, "answer": "yes"}, {"qid": 300395000, "answer": "brain"}, {"qid": 300395008, "answer": "no"}, {"qid": 300413001, "answer": "yes"}, {"qid": 300435001, "answer": "larynx"}, {"qid": 300434004, "answer": "yes"}, {"qid": 300432005, "answer": "yes"}, {"qid": 300430002, "answer": "yes"}, {"qid": 300431003, "answer": "larynx"}, {"qid": 300320004, "answer": "oral"}, {"qid": 300319005, "answer": "yes"}, {"qid": 300318006, "answer": "no"}, {"qid": 300325000, "answer": "oral"}, {"qid": 300323001, "answer": "chronic sinusitis"}, {"qid": 300327002, "answer": "yes"}, {"qid": 300317003, "answer": "no"}, {"qid": 300321004, "answer": "oral"}, {"qid": 300324005, "answer": "yes"}, {"qid": 300326006, "answer": "no"}, {"qid": 300329000, "answer": "oral"}, {"qid": 300332001, "answer": "mucocele"}, {"qid": 300330002, "answer": "yes"}, {"qid": 300331003, "answer": "no"}, {"qid": 300713004, "answer": "oral"}, {"qid": 300712005, "answer": "yes"}, {"qid": 300721006, "answer": "no"}, {"qid": 300709000, "answer": "oral"}, {"qid": 300711001, "answer": "neurofibromatosis-cafe-au-lait pigmentation"}, {"qid": 300710002, "answer": "yes"}, {"qid": 300714003, "answer": "no"}, {"qid": 300722004, "answer": "oral"}, {"qid": 300708005, "answer": "yes"}, {"qid": 300719006, "answer": "no"}, {"qid": 300720000, "answer": "oral"}, {"qid": 300716001, "answer": "periodontal fibroma"}, {"qid": 300717002, "answer": "yes"}, {"qid": 300715003, "answer": "yes"}, {"qid": 300791000, "answer": "oral"}, {"qid": 300797001, "answer": "langerhans cell histiocytosis eosinophilic granuloma"}, {"qid": 300793002, "answer": "yes"}, {"qid": 300792003, "answer": "oral"}, {"qid": 300794005, "answer": "yes"}, {"qid": 300795006, "answer": "no"}, {"qid": 300790000, "answer": "oral"}, {"qid": 300796001, "answer": "osteosarcoma"}, {"qid": 300800002, "answer": "no"}, {"qid": 300802001, "answer": "yes"}, {"qid": 300798000, "answer": "pancreatic fat necrosis"}, {"qid": 300695002, "answer": "no"}, {"qid": 300704002, "answer": "yes"}, {"qid": 300698005, "answer": "no"}, {"qid": 300705006, "answer": "pancreas"}, {"qid": 300699000, "answer": ""}, {"qid": 300701001, "answer": "yes"}, {"qid": 300692001, "answer": "yes"}, {"qid": 300693001, "answer": "yes"}, {"qid": 300707005, "answer": "no"}, {"qid": 300700006, "answer": "lung"}, {"qid": 300703000, "answer": "chronic hepatitis"}, {"qid": 300425001, "answer": "yes"}, {"qid": 300422004, "answer": "lung"}, {"qid": 300415001, "answer": "thromboembolus from leg veins in pulmonary artery"}, {"qid": 300418001, "answer": "yes"}, {"qid": 300417002, "answer": "no"}, {"qid": 300424003, "answer": "no"}, {"qid": 300420003, "answer": "respiratory"}, {"qid": 300421004, "answer": "yes"}, {"qid": 300427005, "answer": "no"}, {"qid": 300423006, "answer": "lung"}, {"qid": 300426000, "answer": "lung"}, {"qid": 300428001, "answer": "yes"}, {"qid": 300416002, "answer": "respiratory"}, {"qid": 300364000, "answer": "aldehyde fuscin"}, {"qid": 300358003, "answer": "respiratory"}, {"qid": 300365004, "answer": "yes"}, {"qid": 300368005, "answer": "no"}, {"qid": 300373002, "answer": "no"}, {"qid": 300373010, "answer": "no"}, {"qid": 300372006, "answer": "yes"}, {"qid": 300372014, "answer": "urinary"}, {"qid": 300357000, "answer": "lung"}, {"qid": 300356001, "answer": "yes"}, {"qid": 300369002, "answer": "yes"}, {"qid": 300367004, "answer": "lung"}, {"qid": 300362000, "answer": "lungs"}, {"qid": 300360001, "answer": "yes"}, {"qid": 300360009, "answer": "vasculature"}, {"qid": 300363000, "answer": "lung"}, {"qid": 300359001, "answer": "yes"}, {"qid": 300392002, "answer": "no"}, {"qid": 300392010, "answer": "mass"}, {"qid": 300832002, "answer": "no"}, {"qid": 300840002, "answer": "no"}, {"qid": 300841006, "answer": "hand"}, {"qid": 300838000, "answer": "skin"}, {"qid": 300837004, "answer": "spleen"}, {"qid": 300837012, "answer": "yes"}, {"qid": 300831003, "answer": "petechiae"}, {"qid": 300833004, "answer": "yes"}, {"qid": 300835005, "answer": "necrotic ulcers on lower extremities"}, {"qid": 300843001, "answer": "close-up"}, {"qid": 300843009, "answer": "no"}, {"qid": 300829006, "answer": "skin"}, {"qid": 300888003, "answer": "rocky mountain"}, {"qid": 300887003, "answer": "nervous"}, {"qid": 300897003, "answer": "skin"}, {"qid": 300893003, "answer": "skin"}, {"qid": 300899003, "answer": "skin"}, {"qid": 300900003, "answer": "skin"}, {"qid": 300895001, "answer": "yes"}, {"qid": 300894002, "answer": "no"}, {"qid": 300892003, "answer": "pancreas"}, {"qid": 300901003, "answer": "thymoma"}, {"qid": 300659004, "answer": "no"}, {"qid": 300658002, "answer": "thymus"}, {"qid": 300656005, "answer": "peritoneum"}, {"qid": 300660000, "answer": "thyroid"}, {"qid": 300540003, "answer": "urinary"}, {"qid": 300547003, "answer": "urinary"}, {"qid": 300548003, "answer": "urinary"}, {"qid": 300541003, "answer": "kidney"}, {"qid": 300539004, "answer": "hepatobiliary"}, {"qid": 300544001, "answer": "neither"}, {"qid": 300544009, "answer": "no"}, {"qid": 300549005, "answer": "no"}, {"qid": 300546003, "answer": "kidney"}, {"qid": 300551004, "answer": "yes"}, {"qid": 300545002, "answer": "no"}, {"qid": 300635002, "answer": "urinary"}, {"qid": 300633000, "answer": "kidney"}, {"qid": 300632001, "answer": "yes"}, {"qid": 300644001, "answer": "yes"}, {"qid": 300642001, "answer": "yes"}, {"qid": 300647005, "answer": "yes"}, {"qid": 300654005, "answer": "no"}, {"qid": 300650002, "answer": "no"}, {"qid": 300641003, "answer": "no"}, {"qid": 300640003, "answer": "no"}, {"qid": 300643000, "answer": "kidney"}, {"qid": 300645002, "answer": "urinary"}, {"qid": 300651000, "answer": "cytomegalovirus"}, {"qid": 300638003, "answer": "yes"}, {"qid": 300648004, "answer": "lymph node"}, {"qid": 300099004, "answer": "by conversion to irreversible injury"}, {"qid": 300238002, "answer": "the collapsed tubules"}, {"qid": 300257001, "answer": "no"}, {"qid": 300273003, "answer": "yes"}, {"qid": 300202002, "answer": "no"}, {"qid": 300195000, "answer": "the dermal infiltrate"}, {"qid": 300235001, "answer": "large"}, {"qid": 300187004, "answer": "tumor infiltrating muscle"}, {"qid": 300250000, "answer": "this lesion"}, {"qid": 300312000, "answer": "elevated area of gliosis"}, {"qid": 300279000, "answer": "the vascular component"}, {"qid": 300080000, "answer": "suppression of plasma cell differentiation"}, {"qid": 300286000, "answer": "aorta"}, {"qid": 300255001, "answer": "no"}, {"qid": 300100004, "answer": "the expanded ventricle and the small opening between the ventricle and atrium"}, {"qid": 300100012, "answer": "no"}, {"qid": 300118006, "answer": "yes"}, {"qid": 300181004, "answer": "opening of the chordae tendineae"}, {"qid": 300097001, "answer": "staphylococcus aureus on the left side of the heart"}, {"qid": 300222004, "answer": "yes"}, {"qid": 300144001, "answer": "this schistosomal hemolytic anemia patient with significant splenomegaly"}, {"qid": 300209004, "answer": "the surrounding epithelium"}, {"qid": 300212000, "answer": "the peripheral blood sample used to diagnose this disease"}, {"qid": 300190002, "answer": "yes"}, {"qid": 300087002, "answer": "yes"}, {"qid": 300018003, "answer": "yes"}, {"qid": 300313001, "answer": "yes"}, {"qid": 300045004, "answer": "no"}, {"qid": 300061000, "answer": "the granulomas"}, {"qid": 300043000, "answer": "atypical squamous cells with neutrophils in the background"}, {"qid": 300316001, "answer": "no"}, {"qid": 300191000, "answer": "the villous spaces"}, {"qid": 300179000, "answer": "a few small tubular adenomas"}, {"qid": 300189000, "answer": "a proliferative and inflammatory process"}, {"qid": 300221000, "answer": "pancreatic fluid"}, {"qid": 300142000, "answer": "the parenchyma of the pancreas"}, {"qid": 300027000, "answer": "the remnant kidney"}, {"qid": 300308004, "answer": "no"}, {"qid": 300274000, "answer": "hyperplasia"}, {"qid": 300311000, "answer": "the cut surface"}, {"qid": 300304003, "answer": "no"}, {"qid": 300284001, "answer": "no"}, {"qid": 300022002, "answer": "yes"}, {"qid": 300160002, "answer": "by an unchanged gland in the neighboring thyroid"}, {"qid": 300160010, "answer": "the pancreatic lobules"}, {"qid": 300112001, "answer": "massive adrenal gland necrosis"}, {"qid": 300113000, "answer": "yes"}, {"qid": 300245004, "answer": "yes"}, {"qid": 300217000, "answer": "the periphery"}, {"qid": 300204004, "answer": "the electrical discharge"}, {"qid": 300204012, "answer": "yes"}, {"qid": 300093000, "answer": "neoplastic cells"}, {"qid": 300295000, "answer": "characteristic histologic features of squamous cell carcinoma"}, {"qid": 300052001, "answer": "brain"}, {"qid": 300009000, "answer": "the tumor"}, {"qid": 300282000, "answer": "interstitium"}, {"qid": 300282008, "answer": "no"}, {"qid": 300225000, "answer": "the outlines of the kidney and adrenal"}, {"qid": 300225008, "answer": "the cytoplasm"}, {"qid": 300225016, "answer": "in the papilla"}, {"qid": 300154007, "answer": "lymphoma"}, {"qid": 300233001, "answer": "granulomatous inflammation"}, {"qid": 300173000, "answer": "the basal layers"}, {"qid": 300108001, "answer": "yes"}, {"qid": 300226003, "answer": "no"}, {"qid": 300134007, "answer": "proteins"}, {"qid": 300231005, "answer": "yes"}, {"qid": 300211000, "answer": "congested capillaries"}, {"qid": 300211008, "answer": "no"}, {"qid": 300188006, "answer": "no"}, {"qid": 300210003, "answer": "no"}, {"qid": 300230000, "answer": "mechanisms"}, {"qid": 300011004, "answer": "centrilobular cells"}, {"qid": 300065004, "answer": "yes"}, {"qid": 300268004, "answer": "yes"}, {"qid": 300297002, "answer": "no"}, {"qid": 300136002, "answer": "yes"}, {"qid": 300107000, "answer": "the inner circle"}, {"qid": 300107008, "answer": "arrows"}, {"qid": 300236001, "answer": "yes"}, {"qid": 300236009, "answer": "no"}, {"qid": 300163001, "answer": "by wedge of mucosa"}, {"qid": 300149003, "answer": "no"}, {"qid": 300126007, "answer": "no"}, {"qid": 300294003, "answer": "yes"}, {"qid": 300053004, "answer": "no"}, {"qid": 300307000, "answer": "their"}, {"qid": 300307008, "answer": "any erythrocytes that have acquired hypoxia-induced mutations"}, {"qid": 300307016, "answer": "no"}, {"qid": 300280001, "answer": "the presence of a few schistosomules"}, {"qid": 300085002, "answer": "no"}, {"qid": 300206003, "answer": "yes"}, {"qid": 300175003, "answer": "influx"}, {"qid": 300176005, "answer": "yes"}, {"qid": 300088003, "answer": "yes"}, {"qid": 300156007, "answer": "an irregular blended contour"}, {"qid": 300281001, "answer": "granular-white tumour material"}, {"qid": 300063005, "answer": "no"}, {"qid": 300064002, "answer": "yes"}, {"qid": 300069004, "answer": "yes"}, {"qid": 300028000, "answer": "mucosal surface of the ileum"}, {"qid": 300220002, "answer": "no"}, {"qid": 300220010, "answer": "no"}, {"qid": 300182007, "answer": "no"}, {"qid": 300197000, "answer": "medial surface of the appendix in section"}, {"qid": 300197008, "answer": "no"}, {"qid": 300096000, "answer": "yes"}, {"qid": 300199006, "answer": "yes"}, {"qid": 300183006, "answer": "yes"}, {"qid": 300123004, "answer": "no"}, {"qid": 300135002, "answer": "yes"}, {"qid": 300246006, "answer": "inflammatory cell infiltrate"}, {"qid": 300278004, "answer": "the glomerular tufts"}, {"qid": 300060003, "answer": "no"}, {"qid": 300060011, "answer": "no"}, {"qid": 300023004, "answer": "the renal histologic changes"}, {"qid": 300059004, "answer": "upper pole of the kidney"}, {"qid": 300249000, "answer": "abundant mucin production"}, {"qid": 300285003, "answer": "these tumour cells"}, {"qid": 300025002, "answer": "yes"}, {"qid": 300287006, "answer": "yes"}, {"qid": 300076006, "answer": "yes"}, {"qid": 300242003, "answer": "no"}, {"qid": 300116003, "answer": "yes"}, {"qid": 300219000, "answer": "tissue"}, {"qid": 300224002, "answer": "yes"}, {"qid": 300170006, "answer": "high-power view"}, {"qid": 300105004, "answer": "new bone formation"}, {"qid": 300105012, "answer": "bone formation"}, {"qid": 300106001, "answer": "due to the growth of the tumor"}, {"qid": 300092001, "answer": "shape of the head"}, {"qid": 300127001, "answer": "diameter"}, {"qid": 300036002, "answer": "no"}, {"qid": 300067002, "answer": "yes"}, {"qid": 300010000, "answer": "no"}, {"qid": 300012007, "answer": "no"}, {"qid": 300066007, "answer": "no"}, {"qid": 300475004, "answer": "abdomen"}, {"qid": 300476003, "answer": "yes"}, {"qid": 300477000, "answer": "yes"}, {"qid": 300477008, "answer": "abdomen"}, {"qid": 300478005, "answer": "yes"}, {"qid": 300478013, "answer": "joints"}, {"qid": 300480003, "answer": "uterus"}, {"qid": 300480011, "answer": "no"}, {"qid": 300480019, "answer": "white"}, {"qid": 300481005, "answer": "hepatobiliary"}, {"qid": 300481013, "answer": "extensive micrometastases in node"}, {"qid": 300479004, "answer": "yes"}, {"qid": 300479012, "answer": "a good example"}, {"qid": 300479020, "answer": "liposarcoma"}, {"qid": 300482006, "answer": "yes"}, {"qid": 300482014, "answer": "abdomen"}, {"qid": 300483007, "answer": "abdomen"}, {"qid": 300558007, "answer": "yes"}, {"qid": 300853001, "answer": "lymphangiomatosis"}, {"qid": 300846001, "answer": "yes"}, {"qid": 300844006, "answer": "no"}, {"qid": 300847004, "answer": "newborn infant 24 week gestation weight gm typical stillborn but with typical stillborn appearance"}, {"qid": 300847012, "answer": "a gross appearance"}, {"qid": 300849006, "answer": "anencephaly"}, {"qid": 300854000, "answer": "stillborn cord around neck"}, {"qid": 300857004, "answer": "yes"}, {"qid": 300856002, "answer": "face"}, {"qid": 300848005, "answer": "cephalothoracopagus janiceps"}, {"qid": 300852003, "answer": "yes"}, {"qid": 300851006, "answer": "anencephaly"}, {"qid": 300984000, "answer": "pancreas"}, {"qid": 300984008, "answer": "breast"}, {"qid": 300986003, "answer": "lymph node"}, {"qid": 300552001, "answer": "yes"}, {"qid": 300496000, "answer": "one"}, {"qid": 300496008, "answer": "no"}, {"qid": 300610003, "answer": "breast"}, {"qid": 300607003, "answer": "yes"}, {"qid": 300607011, "answer": "normal breast"}, {"qid": 300609007, "answer": "pancreas"}, {"qid": 300609015, "answer": "pancreas"}, {"qid": 300608006, "answer": "no"}, {"qid": 300559001, "answer": "yes"}, {"qid": 300560001, "answer": "yes"}, {"qid": 300491001, "answer": "yes"}, {"qid": 300494001, "answer": "yes"}, {"qid": 300494009, "answer": "cardiovascular"}, {"qid": 300492001, "answer": "yes"}, {"qid": 300492009, "answer": "heart"}, {"qid": 300493004, "answer": "no"}, {"qid": 300484001, "answer": "yes"}, {"qid": 300484009, "answer": "cardiovascular"}, {"qid": 300495001, "answer": "yes"}, {"qid": 300495009, "answer": "urinary"}, {"qid": 300490001, "answer": "yes"}, {"qid": 300490009, "answer": "cardiovascular"}, {"qid": 300489006, "answer": "cardiovascular"}, {"qid": 300488002, "answer": "no"}, {"qid": 300488010, "answer": "no"}, {"qid": 300486002, "answer": "yes"}, {"qid": 300486010, "answer": "cardiovascular"}, {"qid": 300487001, "answer": "yes"}, {"qid": 300487009, "answer": "cardiovascular"}, {"qid": 300485006, "answer": "heart"}, {"qid": 300882006, "answer": "lung"}, {"qid": 300886006, "answer": "heart"}, {"qid": 300862003, "answer": "nervous"}, {"qid": 300862011, "answer": "respiratory"}, {"qid": 300884004, "answer": "cardiovascular"}, {"qid": 300883003, "answer": "gastrointestinal"}, {"qid": 300880003, "answer": "respiratory"}, {"qid": 300881003, "answer": "cardiovascular"}, {"qid": 300870003, "answer": "cardiovascular"}, {"qid": 300868003, "answer": "no"}, {"qid": 300869002, "answer": "yes"}, {"qid": 300872001, "answer": "yes"}, {"qid": 300873002, "answer": "no"}, {"qid": 300865002, "answer": "no"}, {"qid": 300865010, "answer": "vasculature"}, {"qid": 300864006, "answer": "vasculature"}, {"qid": 300878005, "answer": "cardiovascular"}, {"qid": 300879001, "answer": "yes"}, {"qid": 300876001, "answer": "yes"}, {"qid": 300867001, "answer": "yes"}, {"qid": 300867009, "answer": "cardiovascular"}, {"qid": 300874006, "answer": "cardiovascular"}, {"qid": 300866006, "answer": "heart"}, {"qid": 300871006, "answer": "lung"}, {"qid": 300971006, "answer": "heart"}, {"qid": 300972006, "answer": "cardiovascular"}, {"qid": 300970002, "answer": "no"}, {"qid": 300976002, "answer": "no"}, {"qid": 300979002, "answer": "no"}, {"qid": 300979010, "answer": "atherosclerosis"}, {"qid": 300978003, "answer": "vasculature"}, {"qid": 300978011, "answer": "anterior descending coronary artery"}, {"qid": 300981004, "answer": "yes"}, {"qid": 300977004, "answer": "yes"}, {"qid": 300973004, "answer": "yes"}, {"qid": 300969000, "answer": "skin"}, {"qid": 300969008, "answer": "no"}, {"qid": 300964004, "answer": "yes"}, {"qid": 300965000, "answer": "coronary artery atherosclerosis"}, {"qid": 300965008, "answer": "no"}, {"qid": 300963004, "answer": "yes"}, {"qid": 300980004, "answer": "cardiovascular"}, {"qid": 300980012, "answer": "cardiovascular"}, {"qid": 300974007, "answer": "yes"}, {"qid": 300983003, "answer": "cardiovascular"}, {"qid": 300982003, "answer": "vasculature"}, {"qid": 300982011, "answer": "cardiovascular"}, {"qid": 300966007, "answer": "gastrointestinal"}, {"qid": 300967007, "answer": "yes"}, {"qid": 300968003, "answer": "vasculature"}, {"qid": 300968011, "answer": "vasculature"}, {"qid": 300975007, "answer": "yes"}, {"qid": 300987003, "answer": "rocky mountain"}, {"qid": 300987011, "answer": "yes"}, {"qid": 300988001, "answer": "yes"}, {"qid": 300988009, "answer": "no"}, {"qid": 300988017, "answer": "vasculature"}, {"qid": 300989007, "answer": "vasculature"}, {"qid": 300989015, "answer": "fever immunoperoxidase staining vessels for rickettsia rickettsii"}, {"qid": 300861005, "answer": "no"}, {"qid": 300861013, "answer": "arteriogram"}, {"qid": 300860002, "answer": "yes"}, {"qid": 300860010, "answer": "heart"}, {"qid": 300859005, "answer": "yes"}, {"qid": 300513001, "answer": "yes"}, {"qid": 300557002, "answer": "yes"}, {"qid": 300439000, "answer": "heart"}, {"qid": 300446002, "answer": "endocrine"}, {"qid": 300444004, "answer": "yes"}, {"qid": 300457004, "answer": "yes"}, {"qid": 300451004, "answer": "yes"}, {"qid": 300449004, "answer": "yes"}, {"qid": 300453004, "answer": "yes"}, {"qid": 300456004, "answer": "yes"}, {"qid": 300442004, "answer": "yes"}, {"qid": 300448004, "answer": "yes"}, {"qid": 300440004, "answer": "yes"}, {"qid": 300443004, "answer": "yes"}, {"qid": 300455004, "answer": "yes"}, {"qid": 300445004, "answer": "yes"}, {"qid": 300450004, "answer": "no"}, {"qid": 300447005, "answer": "endocrine"}, {"qid": 300454002, "answer": "endocrine"}, {"qid": 300454010, "answer": "no"}, {"qid": 300452003, "answer": "endocrine"}, {"qid": 300452011, "answer": "no"}, {"qid": 300441003, "answer": "metastatic carcinoma prostate"}, {"qid": 300441011, "answer": "no"}, {"qid": 300461003, "answer": "no"}, {"qid": 300461011, "answer": "yes"}, {"qid": 300461019, "answer": "man"}, {"qid": 300461027, "answer": "female reproductive"}, {"qid": 300459006, "answer": "endocrine system"}, {"qid": 300437005, "answer": "fixed tissue but not bad color stillborn infant maternal sepsis e coli hemorrhaged into peritoneum"}, {"qid": 300437013, "answer": "endocrine system"}, {"qid": 300438003, "answer": "pancreas"}, {"qid": 300438011, "answer": "endocrine"}, {"qid": 300460007, "answer": "yes"}, {"qid": 300460015, "answer": "hematologic"}, {"qid": 300458007, "answer": "surface"}, {"qid": 300458015, "answer": "no"}, {"qid": 300458023, "answer": "metastatic carcinoma lung"}, {"qid": 300564004, "answer": "yes"}, {"qid": 300562004, "answer": "yes"}, {"qid": 300563004, "answer": "vasculature"}, {"qid": 300576003, "answer": "endocrine"}, {"qid": 300580003, "answer": "endocrine"}, {"qid": 300572003, "answer": "endocrine"}, {"qid": 300573003, "answer": "endocrine"}, {"qid": 300566003, "answer": "endocrine"}, {"qid": 300581003, "answer": "liver"}, {"qid": 300561003, "answer": "nervous"}, {"qid": 300567003, "answer": "endocrine"}, {"qid": 300565003, "answer": "hematologic"}, {"qid": 300575003, "answer": "no"}, {"qid": 300575011, "answer": "no"}, {"qid": 300577001, "answer": "marked atrophy with iron in epithelium and lymphocytic infiltrate"}, {"qid": 300577009, "answer": "no"}, {"qid": 300574000, "answer": "silver"}, {"qid": 300574008, "answer": "no"}, {"qid": 300574016, "answer": "iron"}, {"qid": 300571004, "answer": "yes"}, {"qid": 300571012, "answer": "endocrine system"}, {"qid": 300578004, "answer": "pancreas"}, {"qid": 300578012, "answer": "no"}, {"qid": 300579003, "answer": "lymph node"}, {"qid": 300579011, "answer": "endocrine"}, {"qid": 300582006, "answer": "pancreas"}, {"qid": 300570001, "answer": "postoperative state with empty sella"}, {"qid": 300570009, "answer": "no"}, {"qid": 300568002, "answer": "no"}, {"qid": 300568010, "answer": "yes"}, {"qid": 300569002, "answer": "endocrine"}, {"qid": 300620004, "answer": "yes"}, {"qid": 300617004, "answer": "yes"}, {"qid": 300614001, "answer": "yes"}, {"qid": 300614009, "answer": "extremities"}, {"qid": 300611006, "answer": "fingers"}, {"qid": 300611014, "answer": "no"}, {"qid": 300611022, "answer": "feet"}, {"qid": 300613005, "answer": "no"}, {"qid": 300623001, "answer": "yes"}, {"qid": 300623009, "answer": "rheumatoid arthritis"}, {"qid": 300627007, "answer": "yes"}, {"qid": 300630004, "answer": "no"}, {"qid": 300626003, "answer": "extremities"}, {"qid": 300624000, "answer": "yes"}, {"qid": 300624008, "answer": "extremities"}, {"qid": 300615006, "answer": "gangrene"}, {"qid": 300618002, "answer": "no"}, {"qid": 300621000, "answer": "hand close-up typical of disease"}, {"qid": 300621008, "answer": "no"}, {"qid": 300612001, "answer": "with interdigit fusion"}, {"qid": 300612009, "answer": "yes"}, {"qid": 300616005, "answer": "no"}, {"qid": 300619002, "answer": "extremities"}, {"qid": 300622002, "answer": "extremities"}, {"qid": 300625002, "answer": "yes"}, {"qid": 300629004, "answer": "hand"}, {"qid": 300628004, "answer": "yes"}, {"qid": 300628012, "answer": "lesions on second and third fingers with inflammatory changes distal to lesions"}, {"qid": 300990002, "answer": "no"}, {"qid": 300990010, "answer": "lymph node"}, {"qid": 300604003, "answer": "female reproductive system"}, {"qid": 300584003, "answer": "female reproductive system"}, {"qid": 300586003, "answer": "female reproductive"}, {"qid": 300586011, "answer": "female reproductive"}, {"qid": 300590007, "answer": "yes"}, {"qid": 300605002, "answer": "no"}, {"qid": 300605010, "answer": "endocrine"}, {"qid": 300600006, "answer": "no"}, {"qid": 300600014, "answer": "endocrine"}, {"qid": 300595005, "answer": "yes"}, {"qid": 300595013, "answer": "female reproductive"}, {"qid": 300596005, "answer": "no"}, {"qid": 300596013, "answer": "metastatic carcinoma"}, {"qid": 300591005, "answer": "no"}, {"qid": 300601001, "answer": "normal ovary"}, {"qid": 300601009, "answer": "no"}, {"qid": 300587004, "answer": "yes"}, {"qid": 300587012, "answer": "female reproductive system"}, {"qid": 300603004, "answer": "yes"}, {"qid": 300603012, "answer": "female reproductive"}, {"qid": 300598007, "answer": "yes"}, {"qid": 300597003, "answer": "external view of uterus with multiple lesions"}, {"qid": 300597011, "answer": "yes"}, {"qid": 300597019, "answer": "female reproductive"}, {"qid": 300588004, "answer": "yes"}, {"qid": 300599000, "answer": "view of head with severe trauma"}, {"qid": 300599008, "answer": "yes"}, {"qid": 300589000, "answer": "lesion"}, {"qid": 300589008, "answer": "no"}, {"qid": 300589016, "answer": "ovary"}, {"qid": 300585006, "answer": "hematologic"}, {"qid": 300585014, "answer": "thymus"}, {"qid": 300593006, "answer": "yes"}, {"qid": 300593014, "answer": "female reproductive"}, {"qid": 300594005, "answer": "yes"}, {"qid": 300462001, "answer": "yes"}, {"qid": 300472001, "answer": "yes"}, {"qid": 300474001, "answer": "yes"}, {"qid": 300473001, "answer": "yes"}, {"qid": 300467001, "answer": "yes"}, {"qid": 300468001, "answer": "yes"}, {"qid": 300465001, "answer": "no"}, {"qid": 300466002, "answer": "no"}, {"qid": 300464002, "answer": "eye"}, {"qid": 300464010, "answer": "no"}, {"qid": 300471003, "answer": "adenocarcinoma"}, {"qid": 300471011, "answer": "no"}, {"qid": 300469003, "answer": "gastrointestinal"}, {"qid": 300469011, "answer": "no"}, {"qid": 300470003, "answer": "no"}, {"qid": 300470011, "answer": "no"}, {"qid": 300463002, "answer": "no"}, {"qid": 300463010, "answer": "yes"}, {"qid": 300556002, "answer": "no"}, {"qid": 300505002, "answer": "no"}, {"qid": 300503002, "answer": "no"}, {"qid": 300504002, "answer": "no"}, {"qid": 300510000, "answer": "stomach"}, {"qid": 300509000, "answer": "stomach"}, {"qid": 300498000, "answer": "normal esophagus"}, {"qid": 300511000, "answer": "due to alcoholic cirrhosis"}, {"qid": 300511008, "answer": "gastrointestinal"}, {"qid": 300508007, "answer": "gastrointestinal"}, {"qid": 300500007, "answer": "gastrointestinal"}, {"qid": 300499007, "answer": "gastrointestinal"}, {"qid": 300502007, "answer": "pancreas"}, {"qid": 300497007, "answer": "gastrointestinal"}, {"qid": 300506007, "answer": "gastrointestinal"}, {"qid": 300501007, "answer": "gastrointestinal"}, {"qid": 300512007, "answer": "gastrointestinal"}, {"qid": 300507007, "answer": "gastrointestinal"}, {"qid": 300751007, "answer": "gastrointestinal"}, {"qid": 300727007, "answer": "no"}, {"qid": 300732004, "answer": "yes"}, {"qid": 300731004, "answer": "no"}, {"qid": 300733005, "answer": "no"}, {"qid": 300728005, "answer": "no"}, {"qid": 300734005, "answer": "no"}, {"qid": 300736005, "answer": "no"}, {"qid": 300738005, "answer": "no"}, {"qid": 300737005, "answer": "no"}, {"qid": 300746005, "answer": "no"}, {"qid": 300742005, "answer": "no"}, {"qid": 300747005, "answer": "no"}, {"qid": 300750005, "answer": "no"}, {"qid": 300749005, "answer": "yes"}, {"qid": 300749013, "answer": "yes"}, {"qid": 300730001, "answer": "yes"}, {"qid": 300730009, "answer": "endocrine"}, {"qid": 300729001, "answer": "yes"}, {"qid": 300729009, "answer": "gastrointestinal"}, {"qid": 300729017, "answer": "gastrointestinal"}, {"qid": 300735006, "answer": "gastrointestinal"}, {"qid": 300740000, "answer": "squamous cell carcinoma with myxoid stroma"}, {"qid": 300740008, "answer": "no"}, {"qid": 300744002, "answer": "no"}, {"qid": 300744010, "answer": "yes"}, {"qid": 300743004, "answer": "yes"}, {"qid": 300743012, "answer": "gastrointestinal system"}, {"qid": 300741001, "answer": "yes"}, {"qid": 300741009, "answer": "yes"}, {"qid": 300741017, "answer": "gastrointestinal"}, {"qid": 300739007, "answer": "yes"}, {"qid": 300739015, "answer": "gastrointestinal"}, {"qid": 300748007, "answer": "endocrine"}, {"qid": 300748015, "answer": "yes"}, {"qid": 300745003, "answer": "gastrointestinal"}, {"qid": 300745011, "answer": "yes"}, {"qid": 300381000, "answer": "edema of the face"}, {"qid": 300381008, "answer": "no"}, {"qid": 300380003, "answer": "bone"}, {"qid": 300380011, "answer": "bone, calvarium"}, {"qid": 300383006, "answer": "yes"}, {"qid": 300382000, "answer": "opened skull with brain removed"}, {"qid": 300376000, "answer": "yes"}, {"qid": 300391004, "answer": "yes"}, {"qid": 300390005, "answer": "no"}, {"qid": 300385002, "answer": "yes"}, {"qid": 300385010, "answer": "hemisection of nose was patent"}, {"qid": 300388005, "answer": "yes"}, {"qid": 300388013, "answer": "bone, calvarium"}, {"qid": 300384007, "answer": "potters facies"}, {"qid": 300378001, "answer": "yes"}, {"qid": 300389003, "answer": "bone"}, {"qid": 300377000, "answer": "dysraphism encephalocele occipital premature female no chromosomal defects lived one day"}, {"qid": 300375001, "answer": "yes"}, {"qid": 300387006, "answer": "large ulcerative lesion"}, {"qid": 300386006, "answer": "face"}, {"qid": 300436000, "answer": "vasculature"}, {"qid": 300691000, "answer": "due to portal hypertension from cirrhosis hcv"}, {"qid": 300691008, "answer": "hepatobiliary"}, {"qid": 300674007, "answer": "hepatobiliary"}, {"qid": 300675007, "answer": "hematologic"}, {"qid": 300690007, "answer": "hematologic"}, {"qid": 300680007, "answer": "infarct in one of the sections"}, {"qid": 300679006, "answer": "hematologic"}, {"qid": 300681002, "answer": "yes"}, {"qid": 300681010, "answer": "hematologic"}, {"qid": 300682001, "answer": "yes"}, {"qid": 300682009, "answer": "no"}, {"qid": 300682017, "answer": "an endocrine gland"}, {"qid": 300689003, "answer": "hematologic"}, {"qid": 300689011, "answer": "hematologic"}, {"qid": 300683006, "answer": "hematologic"}, {"qid": 300684001, "answer": "yes"}, {"qid": 300684009, "answer": "spleen"}, {"qid": 300688004, "answer": "joints"}, {"qid": 300688012, "answer": "joints"}, {"qid": 300686007, "answer": "yes"}, {"qid": 300686015, "answer": "hematologic"}, {"qid": 300677007, "answer": "thromboembolus"}, {"qid": 300677015, "answer": "tumor"}, {"qid": 300676004, "answer": "spleen"}, {"qid": 300676012, "answer": "no"}, {"qid": 300678001, "answer": "no"}, {"qid": 300678009, "answer": "yes"}, {"qid": 300678017, "answer": "joints"}, {"qid": 300687004, "answer": "abdomen"}, {"qid": 300687012, "answer": "hematologic"}, {"qid": 300685007, "answer": "yes"}, {"qid": 300760002, "answer": "no"}, {"qid": 300760010, "answer": "yes"}, {"qid": 300758004, "answer": "respiratory"}, {"qid": 300761004, "answer": "yes"}, {"qid": 300756000, "answer": "endocrine"}, {"qid": 300756008, "answer": "no"}, {"qid": 300757004, "answer": "yes"}, {"qid": 300759000, "answer": "predominant epithelial component"}, {"qid": 300759008, "answer": "no"}, {"qid": 300754001, "answer": "yes"}, {"qid": 300754009, "answer": "blood"}, {"qid": 300766002, "answer": "no"}, {"qid": 300766010, "answer": "yes"}, {"qid": 300768003, "answer": "hematologic"}, {"qid": 300768011, "answer": "endocrine"}, {"qid": 300764007, "answer": "bone marrow"}, {"qid": 300764015, "answer": "bone marrow"}, {"qid": 300765007, "answer": "yes"}, {"qid": 300765015, "answer": "wrights"}, {"qid": 300752004, "answer": "yes"}, {"qid": 300752012, "answer": "lymph node"}, {"qid": 300753000, "answer": "wrights"}, {"qid": 300753008, "answer": "yes"}, {"qid": 300753016, "answer": "wrights"}, {"qid": 300755003, "answer": "thymus"}, {"qid": 300755011, "answer": "no"}, {"qid": 300762001, "answer": "yes"}, {"qid": 300762009, "answer": "hematologic"}, {"qid": 300767002, "answer": "giant cells"}, {"qid": 300767010, "answer": "endocrine"}, {"qid": 300763007, "answer": "yes"}, {"qid": 300673004, "answer": "cat scan showing tumor invading superior vena ca"}, {"qid": 300673012, "answer": "no"}, {"qid": 300949001, "answer": "yes"}, {"qid": 300927002, "answer": "no"}, {"qid": 300926003, "answer": "hepatobiliary"}, {"qid": 300924004, "answer": "yes"}, {"qid": 300925005, "answer": "yes"}, {"qid": 300935005, "answer": "no"}, {"qid": 300938006, "answer": "hematologic"}, {"qid": 300943000, "answer": "liver"}, {"qid": 300941001, "answer": "yes"}, {"qid": 300945002, "answer": "no"}, {"qid": 300942003, "answer": "hepatobiliary"}, {"qid": 300932004, "answer": "yes"}, {"qid": 300934001, "answer": "yes"}, {"qid": 300929003, "answer": "hepatobiliary"}, {"qid": 300931000, "answer": "normal liver"}, {"qid": 300931008, "answer": "no"}, {"qid": 300936005, "answer": "no"}, {"qid": 300937002, "answer": "no"}, {"qid": 300928003, "answer": "gastrointestinal"}, {"qid": 300930000, "answer": "hepatobiliary"}, {"qid": 300948000, "answer": "liver"}, {"qid": 300944000, "answer": "fixed tissue cut surface congested parenchyma with focal hemorrhage"}, {"qid": 300946001, "answer": "yes"}, {"qid": 300947004, "answer": "hematologic"}, {"qid": 300939004, "answer": "thymus"}, {"qid": 300933002, "answer": "hepatobiliary"}, {"qid": 300820004, "answer": "yes"}, {"qid": 300816001, "answer": "yes"}, {"qid": 300816009, "answer": "hepatobiliary"}, {"qid": 300821006, "answer": "hepatobiliary"}, {"qid": 300812003, "answer": "hepatobiliary"}, {"qid": 300826000, "answer": "primary biliary cirrhosis"}, {"qid": 300826008, "answer": "no"}, {"qid": 300825005, "answer": "no"}, {"qid": 300827002, "answer": "no"}, {"qid": 300827010, "answer": "hepatobiliary"}, {"qid": 300823007, "answer": "yes"}, {"qid": 300817004, "answer": "yes"}, {"qid": 300815001, "answer": "yes"}, {"qid": 300815009, "answer": "hepatobiliary"}, {"qid": 300819006, "answer": "liver"}, {"qid": 300818003, "answer": "hepatobiliary"}, {"qid": 300814000, "answer": "recovery of ducts"}, {"qid": 300814008, "answer": "no"}, {"qid": 300822007, "answer": "yes"}, {"qid": 300813006, "answer": "yes"}, {"qid": 300824006, "answer": "hepatobiliary"}, {"qid": 300828005, "answer": "liver"}, {"qid": 300514005, "answer": "no"}, {"qid": 300516004, "answer": "yes"}, {"qid": 300518003, "answer": "hepatobiliary"}, {"qid": 300517002, "answer": "no"}, {"qid": 300515001, "answer": "yes"}, {"qid": 300672000, "answer": "angiogram"}, {"qid": 300671002, "answer": "no"}, {"qid": 300664001, "answer": "surrounded by large nodes"}, {"qid": 300664009, "answer": "large"}, {"qid": 300662000, "answer": "cut surface"}, {"qid": 300662008, "answer": "lymph node"}, {"qid": 300669006, "answer": "carinal"}, {"qid": 300669014, "answer": "lodging aortic aortic aortic aortic aortic aortic aortic aortic aortic aortic aortic aortic aortic aortic aortic aortic aortic aortic aortic aortic aortic aortic aortic aortic aortic aortic aortic aortic aortic aortic aortic aortic aortic aortic aortic aortic aortic aortic aortic aortic aortic aortic aortic aortic aortic aortic aortic aortic aortic aortic aortic aortic aortic aortic aortic aortic aortic aortic aortic aortic aortic aortic aortic aortic aortic aortic aortic aortic aortic aortic aortic aortic aortic aortic aortic aortic aortic aortic aortic aortic aortic aortic aortic aortic aortic aortic aortic aortic aortic aortic aortic aortic aortic aortic aortic aortic aortic aortic aortic a"}, {"qid": 300668000, "answer": "cut surface of nodes seen externally in slide shows matting and focal necrosis"}, {"qid": 300667001, "answer": "yes"}, {"qid": 300533000, "answer": "lymph nodes"}, {"qid": 300526002, "answer": "no"}, {"qid": 300535001, "answer": "yes"}, {"qid": 300530000, "answer": "lymph nodes"}, {"qid": 300537005, "answer": "yes"}, {"qid": 300534007, "answer": "yes"}, {"qid": 300532006, "answer": "lymph node"}, {"qid": 300525004, "answer": "lymph node"}, {"qid": 300531002, "answer": "no"}, {"qid": 300528004, "answer": "gastrointestinal"}, {"qid": 300523000, "answer": "lymph node"}, {"qid": 300809000, "answer": "excellent example of submucosal myoma"}, {"qid": 300811002, "answer": "yes"}, {"qid": 300806003, "answer": "yes"}, {"qid": 300808005, "answer": "yes"}, {"qid": 300951001, "answer": "yes"}, {"qid": 300961001, "answer": "yes"}, {"qid": 300957005, "answer": "yes"}, {"qid": 300954000, "answer": "kidney"}, {"qid": 300952002, "answer": "prostate"}, {"qid": 300915000, "answer": "lesions in vertebral bodies and ribs cross section of spine slices of sternum"}, {"qid": 300908000, "answer": "this specimen"}, {"qid": 300910001, "answer": "nodular areas of necrosis"}, {"qid": 300910009, "answer": "no"}, {"qid": 300913006, "answer": "no"}, {"qid": 300917002, "answer": "no"}, {"qid": 300912001, "answer": "yes"}, {"qid": 300905002, "answer": "yes"}, {"qid": 300907001, "answer": "yes"}, {"qid": 300909003, "answer": "yes"}, {"qid": 300911003, "answer": "yes"}, {"qid": 300916001, "answer": "edema"}, {"qid": 300922003, "answer": "yes"}, {"qid": 300921002, "answer": "yes"}, {"qid": 300904005, "answer": "yes"}, {"qid": 300336001, "answer": "yes"}, {"qid": 300334003, "answer": "vasculature"}, {"qid": 300355005, "answer": "yes"}, {"qid": 300333006, "answer": "no"}, {"qid": 300337001, "answer": "yes"}, {"qid": 300351000, "answer": "thermal burn"}, {"qid": 300351008, "answer": "no"}, {"qid": 300350007, "answer": "yes"}, {"qid": 300338000, "answer": "mucoepidermoid carcinoma"}, {"qid": 300353002, "answer": "no"}, {"qid": 300352004, "answer": "yes"}, {"qid": 300341000, "answer": "colon"}, {"qid": 300346000, "answer": "heart"}, {"qid": 300342002, "answer": "no"}, {"qid": 300347000, "answer": "well shown infarct"}, {"qid": 300344001, "answer": "yes"}, {"qid": 300348003, "answer": "yes"}, {"qid": 300769002, "answer": "bone"}, {"qid": 300770002, "answer": "joints"}, {"qid": 300771006, "answer": "numerous"}, {"qid": 300726001, "answer": "no"}, {"qid": 300724003, "answer": "yes"}, {"qid": 300774005, "answer": "no"}, {"qid": 300785001, "answer": "yes"}, {"qid": 300786003, "answer": "nervous"}, {"qid": 300787005, "answer": "no"}, {"qid": 300778001, "answer": "brain"}, {"qid": 300784002, "answer": "no"}, {"qid": 300777001, "answer": "yes"}, {"qid": 300779003, "answer": "nervous"}, {"qid": 300775005, "answer": "no"}, {"qid": 300780001, "answer": "yes"}, {"qid": 300781003, "answer": "nervous"}, {"qid": 300782005, "answer": "no"}, {"qid": 300397007, "answer": "yes"}, {"qid": 300401000, "answer": "due to ruptured saccular aneurysm and thrombosis of right middle cerebral artery"}, {"qid": 300399002, "answer": "yes"}, {"qid": 300400004, "answer": "yes"}, {"qid": 300407001, "answer": "yes"}, {"qid": 300405002, "answer": "no"}, {"qid": 300402003, "answer": "respiratory"}, {"qid": 300393004, "answer": "yes"}, {"qid": 300408000, "answer": "brain"}, {"qid": 300404002, "answer": "yes"}, {"qid": 300394003, "answer": "lymph node"}, {"qid": 300409005, "answer": "no"}, {"qid": 300403000, "answer": "brain"}, {"qid": 300403008, "answer": "no"}, {"qid": 300395001, "answer": "yes"}, {"qid": 300374000, "answer": "brain"}, {"qid": 300412000, "answer": "hemolytic disease of newborn"}, {"qid": 300435002, "answer": "yes"}, {"qid": 300434005, "answer": "larynx"}, {"qid": 300433000, "answer": "oral"}, {"qid": 300430003, "answer": "larynx"}, {"qid": 300431004, "answer": "yes"}, {"qid": 300320005, "answer": "yes"}, {"qid": 300319006, "answer": "no"}, {"qid": 300328000, "answer": "pancreas"}, {"qid": 300325001, "answer": "multiple myeloma"}, {"qid": 300323002, "answer": "yes"}, {"qid": 300327003, "answer": "no"}, {"qid": 300317004, "answer": "oral"}, {"qid": 300321005, "answer": "yes"}, {"qid": 300324006, "answer": "no"}, {"qid": 300322000, "answer": "vasculature"}, {"qid": 300329001, "answer": "multiple myeloma"}, {"qid": 300332002, "answer": "yes"}, {"qid": 300330003, "answer": "no"}, {"qid": 300331004, "answer": "oral"}, {"qid": 300713005, "answer": "yes"}, {"qid": 300712006, "answer": "no"}, {"qid": 300723000, "answer": "oral"}, {"qid": 300709001, "answer": "lichen planus"}, {"qid": 300711002, "answer": "yes"}, {"qid": 300710003, "answer": "no"}, {"qid": 300714004, "answer": "oral"}, {"qid": 300722005, "answer": "yes"}, {"qid": 300708006, "answer": "no"}, {"qid": 300718000, "answer": "oral"}, {"qid": 300720001, "answer": "leukoplakia"}, {"qid": 300716002, "answer": "yes"}, {"qid": 300717003, "answer": "no"}, {"qid": 300715004, "answer": "no"}, {"qid": 300791001, "answer": "complex odontoma"}, {"qid": 300797002, "answer": "yes"}, {"qid": 300793003, "answer": "no"}, {"qid": 300792004, "answer": "yes"}, {"qid": 300794006, "answer": "no"}, {"qid": 300789000, "answer": "oral"}, {"qid": 300790001, "answer": "dens invaginatus"}, {"qid": 300796002, "answer": "yes"}, {"qid": 300803000, "answer": "esophagus"}, {"qid": 300802002, "answer": "no"}, {"qid": 300798001, "answer": "yes"}, {"qid": 300695003, "answer": "nervous"}, {"qid": 300704003, "answer": "no"}, {"qid": 300698006, "answer": "pancreas"}, {"qid": 300697000, "answer": "prostate"}, {"qid": 300699001, "answer": ""}, {"qid": 300701002, "answer": "no"}, {"qid": 300692002, "answer": "no"}, {"qid": 300693002, "answer": "no"}, {"qid": 300707006, "answer": "pancreas"}, {"qid": 300702000, "answer": "pancreatic fat necrosis"}, {"qid": 300703001, "answer": "yes"}, {"qid": 300425002, "answer": "respiratory"}, {"qid": 300414000, "answer": "lung"}, {"qid": 300415002, "answer": "yes"}, {"qid": 300418002, "answer": "no"}, {"qid": 300417003, "answer": "thymus"}, {"qid": 300424004, "answer": "respiratory"}, {"qid": 300420004, "answer": "yes"}, {"qid": 300421005, "answer": "no"}, {"qid": 300427006, "answer": "lung"}, {"qid": 300429000, "answer": "lung"}, {"qid": 300426001, "answer": "yes"}, {"qid": 300428002, "answer": "no"}, {"qid": 300416003, "answer": "yes"}, {"qid": 300364001, "answer": "yes"}, {"qid": 300358004, "answer": "yes"}, {"qid": 300365005, "answer": "no"}, {"qid": 300368006, "answer": "lung"}, {"qid": 300373003, "answer": "talc"}, {"qid": 300373011, "answer": "skin"}, {"qid": 300372007, "answer": "no"}, {"qid": 300370000, "answer": "lung"}, {"qid": 300357001, "answer": "yes"}, {"qid": 300356002, "answer": "no"}, {"qid": 300369003, "answer": "nervous"}, {"qid": 300366000, "answer": "colon"}, {"qid": 300362001, "answer": "yes"}, {"qid": 300360002, "answer": "no"}, {"qid": 300361000, "answer": "lung"}, {"qid": 300363001, "answer": "yes"}, {"qid": 300359002, "answer": "no"}, {"qid": 300392003, "answer": "lung"}, {"qid": 300392011, "answer": "node"}, {"qid": 300832003, "answer": "skin"}, {"qid": 300840003, "answer": "skin"}, {"qid": 300842000, "answer": "thermal"}, {"qid": 300838001, "answer": "yes"}, {"qid": 300837005, "answer": "yes"}, {"qid": 300837013, "answer": "no"}, {"qid": 300831004, "answer": "yes"}, {"qid": 300833005, "answer": "no"}, {"qid": 300835006, "answer": "like this"}, {"qid": 300843002, "answer": "no"}, {"qid": 300843010, "answer": "skin"}, {"qid": 300830000, "answer": "good example of muscle loss with esophageal varices"}, {"qid": 300888004, "answer": "fever"}, {"qid": 300903000, "answer": "kidney"}, {"qid": 300896000, "answer": "thermal burn"}, {"qid": 300890000, "answer": "thermal burned skin"}, {"qid": 300898000, "answer": "lymph nodes"}, {"qid": 300891000, "answer": "yes"}, {"qid": 300895002, "answer": "no"}, {"qid": 300894003, "answer": "sporotrichosis"}, {"qid": 300889000, "answer": "vasculitis"}, {"qid": 300901004, "answer": "yes"}, {"qid": 300659005, "answer": "hematologic"}, {"qid": 300658003, "answer": "no"}, {"qid": 300656006, "answer": "yes"}, {"qid": 300660001, "answer": "endocrine"}, {"qid": 300550000, "answer": "kidney"}, {"qid": 300538000, "answer": "kidney"}, {"qid": 300542000, "answer": "prostatic hyperplasia"}, {"qid": 300541004, "answer": "no"}, {"qid": 300539005, "answer": "yes"}, {"qid": 300544002, "answer": "no"}, {"qid": 300544010, "answer": "urinary"}, {"qid": 300549006, "answer": "kidney"}, {"qid": 300546004, "answer": "no"}, {"qid": 300551005, "answer": "no"}, {"qid": 300545003, "answer": "urinary"}, {"qid": 300636000, "answer": "due to diabetes mellitus pas"}, {"qid": 300633001, "answer": "yes"}, {"qid": 300632002, "answer": "no"}, {"qid": 300644002, "answer": "no"}, {"qid": 300642002, "answer": "no"}, {"qid": 300647006, "answer": "no"}, {"qid": 300654006, "answer": "urinary"}, {"qid": 300650003, "answer": "urinary"}, {"qid": 300641004, "answer": "urinary"}, {"qid": 300640004, "answer": "urinary"}, {"qid": 300643001, "answer": "yes"}, {"qid": 300653000, "answer": "lung"}, {"qid": 300651001, "answer": "yes"}, {"qid": 300638004, "answer": "cytomegalovirus"}, {"qid": 300648005, "answer": "yes"}]
