# Supplementary material for: PeFoMed: Parameter efficient fine-tuning of multimodal large language models for medical CXR
Source: Sci Rep. 2026 Apr 21;16:18729. doi: 10.1038/s41598-026-47871-2 (PMC13273104; doi:10.1038/s41598-026-47871-2)
Supplement: Supplementary file 2 — Supplementary Information 2. [file 41598_2026_47871_MOESM2_ESM.zip › human evaluation/pathvqa/pathvqa_stage2.json]

{
    "300167000": {
        "question": "What are positively charged,  thus allowing the compaction of the negatively charged DNA?",
        "ground_truth": "the histone subunits",
        "generated_answer": "the histones",
        "image_name": "test/test_0167.jpg",
        "answer_type": "OPEN",
        "question_type": "what",
        "Evaluation(1/0)": "        "
    },
    "300099003": {
        "question": "What is considered to culminate in necrosis if the injurious stimulus is not removed, by convention?",
        "ground_truth": "reversible injury",
        "generated_answer": "the process",
        "image_name": "test/test_0099.jpg",
        "answer_type": "OPEN",
        "question_type": "what",
        "Evaluation(1/0)": "        "
    },
    "300122001": {
        "question": "What is showing increased eosinophilia of cytoplasm,  and swelling of occasional cells?",
        "ground_truth": "early (reversible) ischemic injury",
        "generated_answer": "the tumor cells",
        "image_name": "test/test_0122.jpg",
        "answer_type": "OPEN",
        "question_type": "what",
        "Evaluation(1/0)": "        "
    },
    "300288000": {
        "question": "What shows a circumferential bright pink area of necrosis with protein deposition and inflammation?",
        "ground_truth": "the wall of the artery",
        "generated_answer": "the infarct",
        "image_name": "test/test_0288.jpg",
        "answer_type": "OPEN",
        "question_type": "what",
        "Evaluation(1/0)": "        "
    },
    "300288002": {
        "question": "How does the wall of the artery show a circumferential bright pink area of necrosis?",
        "ground_truth": "with protein deposition and inflammation",
        "generated_answer": "with thrombosis",
        "image_name": "test/test_0288.jpg",
        "answer_type": "OPEN",
        "question_type": "how",
        "Evaluation(1/0)": "        "
    },
    "300257000": {
        "question": "What are illustrated?",
        "ground_truth": "the cellular alterations in apoptosis are illustrated",
        "generated_answer": "viral infection of epithelial cells and formation of viral particles",
        "image_name": "test/test_0257.jpg",
        "answer_type": "OPEN",
        "question_type": "what",
        "Evaluation(1/0)": "        "
    },
    "300273000": {
        "question": "What was removed for postpartum bleeding?",
        "ground_truth": "a gravid uterus",
        "generated_answer": "uterus",
        "image_name": "test/test_0273.jpg",
        "answer_type": "OPEN",
        "question_type": "what",
        "Evaluation(1/0)": "        "
    },
    "300148000": {
        "question": "What is surrounded by multiple multinucleate giant cells,  epithelioid cells,  and lymphocytes?",
        "ground_truth": "an area of central necrosis",
        "generated_answer": "the necrotic area",
        "image_name": "test/test_0148.jpg",
        "answer_type": "OPEN",
        "question_type": "what",
        "Evaluation(1/0)": "        "
    },
    "300148002": {
        "question": "What is an area of central necrosis surrounded by?",
        "ground_truth": "multiple multinucleate giant cells",
        "generated_answer": "inflammatory cells",
        "image_name": "test/test_0148.jpg",
        "answer_type": "OPEN",
        "question_type": "what",
        "Evaluation(1/0)": "        "
    },
    "300202001": {
        "question": "What does thrombus in the left and right ventricular apices overlie?",
        "ground_truth": "white fibrous scar",
        "generated_answer": "the mitral valve",
        "image_name": "test/test_0202.jpg",
        "answer_type": "OPEN",
        "question_type": "what",
        "Evaluation(1/0)": "        "
    },
    "300239000": {
        "question": "What is characterized by vasodilation, congestion, and edema?",
        "ground_truth": "the immediate reaction",
        "generated_answer": "the inflammatory response",
        "image_name": "test/test_0239.jpg",
        "answer_type": "OPEN",
        "question_type": "what",
        "Evaluation(1/0)": "        "
    },
    "300195001": {
        "question": "What does the granuloma in the center show?",
        "ground_truth": "multinucleate giant cells",
        "generated_answer": "caseation",
        "image_name": "test/test_0195.jpg",
        "answer_type": "OPEN",
        "question_type": "what",
        "Evaluation(1/0)": "        "
    },
    "300235000": {
        "question": "What are strikingly similar to normal squamous epithelial cells,  with intercellular bridges and nests of keratin?",
        "ground_truth": "tumour cells",
        "generated_answer": "the tumor cells",
        "image_name": "test/test_0235.jpg",
        "answer_type": "OPEN",
        "question_type": "what",
        "Evaluation(1/0)": "        "
    },
    "300235002": {
        "question": "How are tumour cells strikingly similar to normal squamous epithelial cells?",
        "ground_truth": "with intercellular bridges and nests of keratin (arrow)",
        "generated_answer": "in appearance",
        "image_name": "test/test_0235.jpg",
        "answer_type": "OPEN",
        "question_type": "how",
        "Evaluation(1/0)": "        "
    },
    "300187001": {
        "question": "What does high-power view of another region show?",
        "ground_truth": "failure of normal differentiation",
        "generated_answer": "a large tumor cell",
        "image_name": "test/test_0187.jpg",
        "answer_type": "OPEN",
        "question_type": "what",
        "Evaluation(1/0)": "        "
    },
    "300130000": {
        "question": "What illustrates the invasion of breast stroma and fat by nests and cords of tumor cells?",
        "ground_truth": "the microscopic view of breast carcinoma",
        "generated_answer": "microscopic section of breast",
        "image_name": "test/test_0130.jpg",
        "answer_type": "OPEN",
        "question_type": "what",
        "Evaluation(1/0)": "        "
    },
    "300130002": {
        "question": "How does microscopic view of breast carcinoma illustrate the invasion of breast stroma and fat?",
        "ground_truth": "by nests and cords of tumor cells",
        "generated_answer": "by tumor cells",
        "image_name": "test/test_0130.jpg",
        "answer_type": "OPEN",
        "question_type": "how",
        "Evaluation(1/0)": "        "
    },
    "300250001": {
        "question": "What has this condition been termed?",
        "ground_truth": "cystic hygroma",
        "generated_answer": "lymphangioma",
        "image_name": "test/test_0250.jpg",
        "answer_type": "OPEN",
        "question_type": "what",
        "Evaluation(1/0)": "        "
    },
    "300250005": {
        "question": "What are cystic hygromas characteristically seen with,  but not limited to?",
        "ground_truth": "constitutional chromosomal anomalies such as 45",
        "generated_answer": "the face",
        "image_name": "test/test_0250.jpg",
        "answer_type": "OPEN",
        "question_type": "what",
        "Evaluation(1/0)": "        "
    },
    "300312001": {
        "question": "What is the  poorly cohesive tumor in the retina seen abutting?",
        "ground_truth": "the optic nerve",
        "generated_answer": "the vitreous",
        "image_name": "test/test_0312.jpg",
        "answer_type": "OPEN",
        "question_type": "what",
        "Evaluation(1/0)": "        "
    },
    "300259001": {
        "question": "What is the Wilms tumor with tightly packed blue cells consistent with?",
        "ground_truth": "the blastemal component and interspersed primitive tubules",
        "generated_answer": "blastemal cells",
        "image_name": "test/test_0259.jpg",
        "answer_type": "OPEN",
        "question_type": "what",
        "Evaluation(1/0)": "        "
    },
    "300279001": {
        "question": "What was present within this Wilms tumor,  characterized by cells with hyperchromatic,  pleomorphic nuclei,  and an abnormal mitosis center of field?",
        "ground_truth": "focal anaplasia",
        "generated_answer": "a focal area of blast cells",
        "image_name": "test/test_0279.jpg",
        "answer_type": "OPEN",
        "question_type": "what",
        "Evaluation(1/0)": "        "
    },
    "300279005": {
        "question": "What are predominance of blastemal morphology and diffuse anaplasia associated with?",
        "ground_truth": "specific molecular lesions",
        "generated_answer": "poor prognosis",
        "image_name": "test/test_0279.jpg",
        "answer_type": "OPEN",
        "question_type": "what",
        "Evaluation(1/0)": "        "
    },
    "300080003": {
        "question": "What shows massive intracellular macrophage infection with acid-fast organisms (filamentous and pink in this acid-fast stain preparation)?",
        "ground_truth": "mycobacterium avium infection",
        "generated_answer": "this photomicrograph",
        "image_name": "test/test_0080.jpg",
        "answer_type": "OPEN",
        "question_type": "what",
        "Evaluation(1/0)": "        "
    },
    "300080007": {
        "question": "What is AIDS?",
        "ground_truth": "acquired immunodeficiency syndrome",
        "generated_answer": "acute immunoblastic reaction",
        "image_name": "test/test_0080.jpg",
        "answer_type": "OPEN",
        "question_type": "what",
        "Evaluation(1/0)": "        "
    },
    "300286001": {
        "question": "What is aorta with mild atherosclerosis composed of?",
        "ground_truth": "fibrous plaques",
        "generated_answer": "fatty plaque",
        "image_name": "test/test_0286.jpg",
        "answer_type": "OPEN",
        "question_type": "what",
        "Evaluation(1/0)": "        "
    },
    "300256000": {
        "question": "What shows scattered inflammatory cells,  calcification arrowheads,  and neovascularization ?",
        "ground_truth": "high-power view of the junction of the fibrous cap and core",
        "generated_answer": "the center",
        "image_name": "test/test_0256.jpg",
        "answer_type": "OPEN",
        "question_type": "what",
        "Evaluation(1/0)": "        "
    },
    "300072000": {
        "question": "What demonstrate sheets of plump,  proliferating spindle cells and slitlike vascular spaces?",
        "ground_truth": "histologic view of the nodular stage",
        "generated_answer": "tumor cells",
        "image_name": "test/test_0072.jpg",
        "answer_type": "OPEN",
        "question_type": "what",
        "Evaluation(1/0)": "        "
    },
    "300100001": {
        "question": "What is causing reduction in lumen size?",
        "ground_truth": "concentric thickening of the left ventricular wall",
        "generated_answer": "thrombus",
        "image_name": "test/test_0100.jpg",
        "answer_type": "OPEN",
        "question_type": "what",
        "Evaluation(1/0)": "        "
    },
    "300100005": {
        "question": "Where is the atrium shown?",
        "ground_truth": "on the right in this four-chamber view of the heart",
        "generated_answer": "at the bottom of the image",
        "image_name": "test/test_0100.jpg",
        "answer_type": "OPEN",
        "question_type": "where",
        "Evaluation(1/0)": "        "
    },
    "300118001": {
        "question": "What are nodular masses of calcium heaped up within?",
        "ground_truth": "the sinuses valsalva",
        "generated_answer": "the lumen of the colon",
        "image_name": "test/test_0118.jpg",
        "answer_type": "OPEN",
        "question_type": "what",
        "Evaluation(1/0)": "        "
    },
    "300118005": {
        "question": "How are the commissures stenosis?",
        "ground_truth": "not fused",
        "generated_answer": "narrowed",
        "image_name": "test/test_0118.jpg",
        "answer_type": "OPEN",
        "question_type": "how",
        "Evaluation(1/0)": "        "
    },
    "300181003": {
        "question": "What is prominent hooding with?",
        "ground_truth": "prolapse of the posterior mitral leaflet into the left atrium",
        "generated_answer": "a prominent flap of mucosa",
        "image_name": "test/test_0181.jpg",
        "answer_type": "OPEN",
        "question_type": "what",
        "Evaluation(1/0)": "        "
    },
    "300181007": {
        "question": "What is shown on the right in this four-chamber view?",
        "ground_truth": "left ventricle",
        "generated_answer": "the aorta",
        "image_name": "test/test_0181.jpg",
        "answer_type": "OPEN",
        "question_type": "what",
        "Evaluation(1/0)": "        "
    },
    "300097000": {
        "question": "What is caused by Streptococcus viridans on a previously myxomatous mitral valve?",
        "ground_truth": "subacute endocarditis",
        "generated_answer": "this example",
        "image_name": "test/test_0097.jpg",
        "answer_type": "OPEN",
        "question_type": "what",
        "Evaluation(1/0)": "        "
    },
    "300097002": {
        "question": "How is subacute endocarditis caused?",
        "ground_truth": "by streptococcus viridans on a previously myxomatous mitral valve",
        "generated_answer": "by streptococcus viridans",
        "image_name": "test/test_0097.jpg",
        "answer_type": "OPEN",
        "question_type": "how",
        "Evaluation(1/0)": "        "
    },
    "300222001": {
        "question": "What is evident?",
        "ground_truth": "four-chamber dilation and hypertrophy",
        "generated_answer": "the aneurysm",
        "image_name": "test/test_0222.jpg",
        "answer_type": "OPEN",
        "question_type": "what",
        "Evaluation(1/0)": "        "
    },
    "300165000": {
        "question": "What shows an irreversibly sickled cell in the center?",
        "ground_truth": "higher magnification",
        "generated_answer": "the inset",
        "image_name": "test/test_0165.jpg",
        "answer_type": "OPEN",
        "question_type": "what",
        "Evaluation(1/0)": "        "
    },
    "300144000": {
        "question": "What shows a hyper-segmented neutrophil with a six-lobed nucleus?",
        "ground_truth": "a peripheral blood smear",
        "generated_answer": "the inset",
        "image_name": "test/test_0144.jpg",
        "answer_type": "OPEN",
        "question_type": "what",
        "Evaluation(1/0)": "        "
    },
    "300144002": {
        "question": "How does a peripheral blood smear show a hyper-segmented neutrophil?",
        "ground_truth": "with a six-lobed nucleus",
        "generated_answer": "with basophilic cytoplasm",
        "image_name": "test/test_0144.jpg",
        "answer_type": "OPEN",
        "question_type": "how",
        "Evaluation(1/0)": "        "
    },
    "300209001": {
        "question": "What does the multilobed nucleus of the distinctive lacunar cell contain?",
        "ground_truth": "many small nucleoli",
        "generated_answer": "a prominent nucleolus",
        "image_name": "test/test_0209.jpg",
        "answer_type": "OPEN",
        "question_type": "what",
        "Evaluation(1/0)": "        "
    },
    "300232000": {
        "question": "What shows well-defined bands of pink,  acellular collagen that have subdivided tumour cells into nodules?",
        "ground_truth": "a low-power view",
        "generated_answer": "tumour",
        "image_name": "test/test_0232.jpg",
        "answer_type": "OPEN",
        "question_type": "what",
        "Evaluation(1/0)": "        "
    },
    "300247001": {
        "question": "What is a diagnostic,  binucleate Reed-Sternberg cell surrounded by?",
        "ground_truth": "eosinophils",
        "generated_answer": "a rim of tumour cells",
        "image_name": "test/test_0247.jpg",
        "answer_type": "OPEN",
        "question_type": "what",
        "Evaluation(1/0)": "        "
    },
    "300212003": {
        "question": "What are tumour cells positive for?",
        "ground_truth": "the stem cell marker cd34 and myeloid lineage specific markers cd33 and cd15",
        "generated_answer": "cytokeratin",
        "image_name": "test/test_0212.jpg",
        "answer_type": "OPEN",
        "question_type": "what",
        "Evaluation(1/0)": "        "
    },
    "300190001": {
        "question": "What is the healing stage marked by?",
        "ground_truth": "resorption of hyaline membranes and thickening of alveolar septa by inflammatory cells",
        "generated_answer": "the presence of granulation tissue",
        "image_name": "test/test_0190.jpg",
        "answer_type": "OPEN",
        "question_type": "what",
        "Evaluation(1/0)": "        "
    },
    "300190005": {
        "question": "What are numerous reactive type II pneumocytes seen at,  associated with regeneration and repair?",
        "ground_truth": "this stage",
        "generated_answer": "the alveolar septa",
        "image_name": "test/test_0190.jpg",
        "answer_type": "OPEN",
        "question_type": "what",
        "Evaluation(1/0)": "        "
    },
    "300087001": {
        "question": "Where is plexiform lesion characteristic of advanced pulmonary hypertension seen?",
        "ground_truth": "in small arteries",
        "generated_answer": "in the right ventricular free wall",
        "image_name": "test/test_0087.jpg",
        "answer_type": "OPEN",
        "question_type": "where",
        "Evaluation(1/0)": "        "
    },
    "300041001": {
        "question": "How is Advanced organizing pneumonia,  featuring transformation of exudates to fibromyxoid masses infiltrate?",
        "ground_truth": "by macrophages and fibroblasts",
        "generated_answer": "characterized",
        "image_name": "test/test_0041.jpg",
        "answer_type": "OPEN",
        "question_type": "how",
        "Evaluation(1/0)": "        "
    },
    "300018000": {
        "question": "What are infiltrated with lymphocytes and some plasma cells,  which spill over into alveolar spaces?",
        "ground_truth": "the thickened alveolar walls",
        "generated_answer": "the alveolar septa",
        "image_name": "test/test_0018.jpg",
        "answer_type": "OPEN",
        "question_type": "what",
        "Evaluation(1/0)": "        "
    },
    "300313000": {
        "question": "What does the histologic appearance demonstrate?",
        "ground_truth": "small",
        "generated_answer": "a mixture of lymphocytes and plasma cells",
        "image_name": "test/test_0313.jpg",
        "answer_type": "OPEN",
        "question_type": "what",
        "Evaluation(1/0)": "        "
    },
    "300265000": {
        "question": "What shows mesangial cell proliferation,  basement membrane duplication,  leukocyte infiltration,  and accentuation of lobular architecture?",
        "ground_truth": "membranoproliferative glomerulonephritis (mpgn)",
        "generated_answer": "the glomerulus",
        "image_name": "test/test_0265.jpg",
        "answer_type": "OPEN",
        "question_type": "what",
        "Evaluation(1/0)": "        "
    },
    "300045001": {
        "question": "What does a Masson trichrome preparation show?",
        "ground_truth": "complete replacement of virtually all glomeruli by blue-staining collagen",
        "generated_answer": "a well-differentiated tumour",
        "image_name": "test/test_0045.jpg",
        "answer_type": "OPEN",
        "question_type": "what",
        "Evaluation(1/0)": "        "
    },
    "300300000": {
        "question": "What remain within the predominantly metaplastic,  reddish mucosa of the distal esophagus?",
        "ground_truth": "a few areas of pale squamous mucosa",
        "generated_answer": "small areas of normal mucosa",
        "image_name": "test/test_0300.jpg",
        "answer_type": "OPEN",
        "question_type": "what",
        "Evaluation(1/0)": "        "
    },
    "300001000": {
        "question": "What is composed of nests of malignant cells that partially recapitulate the stratified organization of squamous epithelium?",
        "ground_truth": "squamous cell carcinoma",
        "generated_answer": "the tumor",
        "image_name": "test/test_0001.jpg",
        "answer_type": "OPEN",
        "question_type": "what",
        "Evaluation(1/0)": "        "
    },
    "300061001": {
        "question": "How are spiral-shaped Helicobacter pylori bacilli?",
        "ground_truth": "highlighted in this warthin-starry silver stain",
        "generated_answer": "seen in the stomach",
        "image_name": "test/test_0061.jpg",
        "answer_type": "OPEN",
        "question_type": "how",
        "Evaluation(1/0)": "        "
    },
    "300061005": {
        "question": "What are organisms abundant within?",
        "ground_truth": "surface mucus",
        "generated_answer": "the crypts",
        "image_name": "test/test_0061.jpg",
        "answer_type": "OPEN",
        "question_type": "what",
        "Evaluation(1/0)": "        "
    },
    "300042000": {
        "question": "What is composed of granulation tissue overlaid by degraded blood?",
        "ground_truth": "the necrotic ulcer base",
        "generated_answer": "the necrotic area",
        "image_name": "test/test_0042.jpg",
        "answer_type": "OPEN",
        "question_type": "what",
        "Evaluation(1/0)": "        "
    },
    "300316002": {
        "question": "What is markedly thickened?",
        "ground_truth": "the gastric wall",
        "generated_answer": "the wall of the colon",
        "image_name": "test/test_0316.jpg",
        "answer_type": "OPEN",
        "question_type": "what",
        "Evaluation(1/0)": "        "
    },
    "300155000": {
        "question": "What shows regularly spaced stool-filled diverticulae?",
        "ground_truth": "gross examination of a resected sigmoid colon",
        "generated_answer": "colon",
        "image_name": "test/test_0155.jpg",
        "answer_type": "OPEN",
        "question_type": "what",
        "Evaluation(1/0)": "        "
    },
    "300191001": {
        "question": "How are the glands cut?",
        "ground_truth": "in cross-section",
        "generated_answer": "by a fibrous band",
        "image_name": "test/test_0191.jpg",
        "answer_type": "OPEN",
        "question_type": "how",
        "Evaluation(1/0)": "        "
    },
    "300191005": {
        "question": "What does epithelial crowding produce when glands are cut in cross-section?",
        "ground_truth": "a serrated architecture",
        "generated_answer": "a honeycomb appearance",
        "image_name": "test/test_0191.jpg",
        "answer_type": "OPEN",
        "question_type": "what",
        "Evaluation(1/0)": "        "
    },
    "300179001": {
        "question": "What are hundreds of small colonic polyps present along with?",
        "ground_truth": "a dominant polyp",
        "generated_answer": "the colonic mucosa",
        "image_name": "test/test_0179.jpg",
        "answer_type": "OPEN",
        "question_type": "what",
        "Evaluation(1/0)": "        "
    },
    "300207001": {
        "question": "Where are areas of chalky necrosis present?",
        "ground_truth": "within the colon wall",
        "generated_answer": "in the right lung",
        "image_name": "test/test_0207.jpg",
        "answer_type": "OPEN",
        "question_type": "where",
        "Evaluation(1/0)": "        "
    },
    "300172002": {
        "question": "How is the liver?",
        "ground_truth": "small (700g)",
        "generated_answer": "normal",
        "image_name": "test/test_0172.jpg",
        "answer_type": "OPEN",
        "question_type": "how",
        "Evaluation(1/0)": "        "
    },
    "300221001": {
        "question": "What is a bile duct undergoing degeneration entrapped in?",
        "ground_truth": "a dense",
        "generated_answer": "a strangulated intestinal loop",
        "image_name": "test/test_0221.jpg",
        "answer_type": "OPEN",
        "question_type": "what",
        "Evaluation(1/0)": "        "
    },
    "300223001": {
        "question": "What replaced most of the right hepatic lobe in a noncirrhotic liver?",
        "ground_truth": "neoplasm",
        "generated_answer": "the tumor",
        "image_name": "test/test_0223.jpg",
        "answer_type": "OPEN",
        "question_type": "what",
        "Evaluation(1/0)": "        "
    },
    "300142001": {
        "question": "What is the gallbladder mucosa infiltrated by?",
        "ground_truth": "chronic inflammatory cells",
        "generated_answer": "lymphoid cells",
        "image_name": "test/test_0142.jpg",
        "answer_type": "OPEN",
        "question_type": "what",
        "Evaluation(1/0)": "        "
    },
    "300306001": {
        "question": "What do well-defined nodules compress?",
        "ground_truth": "the urethra into a slitlike lumen",
        "generated_answer": "the surrounding renal parenchyma",
        "image_name": "test/test_0306.jpg",
        "answer_type": "OPEN",
        "question_type": "what",
        "Evaluation(1/0)": "        "
    },
    "300027001": {
        "question": "Where is carcinomatous tissue seen ?",
        "ground_truth": "on the posterior aspect",
        "generated_answer": "in the center of the lesion",
        "image_name": "test/test_0027.jpg",
        "answer_type": "OPEN",
        "question_type": "where",
        "Evaluation(1/0)": "        "
    },
    "300308001": {
        "question": "What is acute epididymitis caused by?",
        "ground_truth": "gonococcal infection",
        "generated_answer": "a urinary tract infection",
        "image_name": "test/test_0308.jpg",
        "answer_type": "OPEN",
        "question_type": "what",
        "Evaluation(1/0)": "        "
    },
    "300308005": {
        "question": "What is involved by an abscess?",
        "ground_truth": "the epididymis",
        "generated_answer": "the left kidney and the adrenal gland",
        "image_name": "test/test_0308.jpg",
        "answer_type": "OPEN",
        "question_type": "what",
        "Evaluation(1/0)": "        "
    },
    "300274001": {
        "question": "What is proliferative breast disease characterized by?",
        "ground_truth": "an increased numbers of epithelial cells",
        "generated_answer": "proliferation of epithelial cells",
        "image_name": "test/test_0274.jpg",
        "answer_type": "OPEN",
        "question_type": "what",
        "Evaluation(1/0)": "        "
    },
    "300267001": {
        "question": "What do nonfunctioning adenomas tend to be?",
        "ground_truth": "larger at the time of diagnosis than those that secrete hormone",
        "generated_answer": "larger than functioning ones",
        "image_name": "test/test_0267.jpg",
        "answer_type": "OPEN",
        "question_type": "what",
        "Evaluation(1/0)": "        "
    },
    "300311001": {
        "question": "What does the coarsely nodular gland contain?",
        "ground_truth": "areas of fibrosis and cystic change",
        "generated_answer": "a large cystic cavity",
        "image_name": "test/test_0311.jpg",
        "answer_type": "OPEN",
        "question_type": "what",
        "Evaluation(1/0)": "        "
    },
    "300304000": {
        "question": "What contain abundant pink colloid within their lumina?",
        "ground_truth": "the hyperplastic follicles",
        "generated_answer": "dilated capillaries",
        "image_name": "test/test_0304.jpg",
        "answer_type": "OPEN",
        "question_type": "what",
        "Evaluation(1/0)": "        "
    },
    "300284000": {
        "question": "What is derived from calcitonin molecules secreted by the neoplastic cells?",
        "ground_truth": "amyloid",
        "generated_answer": "the hormone calcitonin",
        "image_name": "test/test_0284.jpg",
        "answer_type": "OPEN",
        "question_type": "what",
        "Evaluation(1/0)": "        "
    },
    "300284004": {
        "question": "What do these tumors contain?",
        "ground_truth": "amyloid derived from calcitonin molecules secreted by the neoplastic cells",
        "generated_answer": "a mixture of mature and immature adenocarcinoma cells",
        "image_name": "test/test_0284.jpg",
        "answer_type": "OPEN",
        "question_type": "what",
        "Evaluation(1/0)": "        "
    },
    "300022001": {
        "question": "What is a solitary hypercellular adenoma delineated from?",
        "ground_truth": "the residual normocellular gland on the upper right",
        "generated_answer": "surrounding normal mucosa",
        "image_name": "test/test_0022.jpg",
        "answer_type": "OPEN",
        "question_type": "what",
        "Evaluation(1/0)": "        "
    },
    "300160007": {
        "question": "What is yellow and thickened?",
        "ground_truth": "the adrenal cortex",
        "generated_answer": "the cartilage",
        "image_name": "test/test_0160.jpg",
        "answer_type": "OPEN",
        "question_type": "what",
        "Evaluation(1/0)": "        "
    },
    "300160013": {
        "question": "What was the abnormal gland from?",
        "ground_truth": "a patient with acth-dependent cushing syndrome",
        "generated_answer": "endocrine system",
        "image_name": "test/test_0160.jpg",
        "answer_type": "OPEN",
        "question_type": "what",
        "Evaluation(1/0)": "        "
    },
    "300112000": {
        "question": "What result in acute adrenal insufficiency?",
        "ground_truth": "bilateral adrenal hemorrhage",
        "generated_answer": "destruction of the adrenal cortex",
        "image_name": "test/test_0112.jpg",
        "answer_type": "OPEN",
        "question_type": "what",
        "Evaluation(1/0)": "        "
    },
    "300112004": {
        "question": "What is discernible in this photomicrograph?",
        "ground_truth": "little residual cortical architecture",
        "generated_answer": "a large number of lymphocytes",
        "image_name": "test/test_0112.jpg",
        "answer_type": "OPEN",
        "question_type": "what",
        "Evaluation(1/0)": "        "
    },
    "300234000": {
        "question": "What entraps native lamellar bone as a confluent mass of cartilage?",
        "ground_truth": "conventional chondrosarcoma",
        "generated_answer": "a cartilaginous cap",
        "image_name": "test/test_0234.jpg",
        "answer_type": "OPEN",
        "question_type": "what",
        "Evaluation(1/0)": "        "
    },
    "300245001": {
        "question": "What is Ewing sarcoma composed of?",
        "ground_truth": "sheets of small round cells with small amounts of clear cytoplasm",
        "generated_answer": "small, uniform tumour cells",
        "image_name": "test/test_0245.jpg",
        "answer_type": "OPEN",
        "question_type": "what",
        "Evaluation(1/0)": "        "
    },
    "300151000": {
        "question": "What is surrounded by a fibrous wall containing proliferating fibroblasts,  reactive woven bone,  and osteoclast-type giant cells?",
        "ground_truth": "aneurysmal bone cyst with blood-filled cystic space",
        "generated_answer": "the cyst",
        "image_name": "test/test_0151.jpg",
        "answer_type": "OPEN",
        "question_type": "what",
        "Evaluation(1/0)": "        "
    },
    "300151002": {
        "question": "How is aneurysmal bone cyst with blood-filled cystic space surrounded?",
        "ground_truth": "by a fibrous wall containing proliferating fibroblasts",
        "generated_answer": "by a thickened periosteal capsule",
        "image_name": "test/test_0151.jpg",
        "answer_type": "OPEN",
        "question_type": "how",
        "Evaluation(1/0)": "        "
    },
    "300162001": {
        "question": "What is fibrous dysplasia composed of?",
        "ground_truth": "curvilinear trabeculae of woven bone",
        "generated_answer": "immature bone",
        "image_name": "test/test_0162.jpg",
        "answer_type": "OPEN",
        "question_type": "what",
        "Evaluation(1/0)": "        "
    },
    "300217001": {
        "question": "What did subsynovial tissue contain?",
        "ground_truth": "a dense lymphoid aggregate",
        "generated_answer": "a few lymphocytes and macrophages",
        "image_name": "test/test_0217.jpg",
        "answer_type": "OPEN",
        "question_type": "what",
        "Evaluation(1/0)": "        "
    },
    "300204001": {
        "question": "What do teased fiber preparations allow for?",
        "ground_truth": "examination of individual axons of peripheral nerves",
        "generated_answer": "visualization of individual fibers",
        "image_name": "test/test_0204.jpg",
        "answer_type": "OPEN",
        "question_type": "what",
        "Evaluation(1/0)": "        "
    },
    "300204005": {
        "question": "What is a normal axon with a long thick dark myelin internode flanked by?",
        "ground_truth": "nodes of ranvier with a long thick dark myelin internode",
        "generated_answer": "two shorter thinner light myelin internodes",
        "image_name": "test/test_0204.jpg",
        "answer_type": "OPEN",
        "question_type": "what",
        "Evaluation(1/0)": "        "
    },
    "300204009": {
        "question": "What shows a segment surrounded by a series of thinly myelinated internodes of uneven length flanked on both ends by normal thicker myelin internodes?",
        "ground_truth": "the right axon",
        "generated_answer": "histologic section",
        "image_name": "test/test_0204.jpg",
        "answer_type": "OPEN",
        "question_type": "what",
        "Evaluation(1/0)": "        "
    },
    "300241000": {
        "question": "What share the same fiber type (fiber type grouping)?",
        "ground_truth": "large clusters of fibers",
        "generated_answer": "the two layers",
        "image_name": "test/test_0241.jpg",
        "answer_type": "OPEN",
        "question_type": "what",
        "Evaluation(1/0)": "        "
    },
    "300241004": {
        "question": "What appear that all share the same fiber type (fiber type grouping)  with ongoing denervation and reinnervation?",
        "ground_truth": "large clusters of fibers",
        "generated_answer": "the muscle groups",
        "image_name": "test/test_0241.jpg",
        "answer_type": "OPEN",
        "question_type": "what",
        "Evaluation(1/0)": "        "
    },
    "300093001": {
        "question": "What did the collection of microglial cells form?",
        "ground_truth": "a poorly defined nodule",
        "generated_answer": "a pseudocyst",
        "image_name": "test/test_0093.jpg",
        "answer_type": "OPEN",
        "question_type": "what",
        "Evaluation(1/0)": "        "
    },
    "300050001": {
        "question": "Where are abscesses present?",
        "ground_truth": "in the putamen and thalamus",
        "generated_answer": "in the putamen and globus pallidus",
        "image_name": "test/test_0050.jpg",
        "answer_type": "OPEN",
        "question_type": "where",
        "Evaluation(1/0)": "        "
    },
    "300295001": {
        "question": "What is glioblastoma?",
        "ground_truth": "a densely cellular tumor with necrosis and pseudo-palisading of tumor cell nuclei along the edge of the necrotic zone",
        "generated_answer": "a malignant tumor composed of abnormal astrocytes",
        "image_name": "test/test_0295.jpg",
        "answer_type": "OPEN",
        "question_type": "what",
        "Evaluation(1/0)": "        "
    },
    "300052000": {
        "question": "What are distinguished grossly from most primary central nervous system tumors by their multicentricity and well-demarcated margins?",
        "ground_truth": "metastatic lesions",
        "generated_answer": "meningiomas",
        "image_name": "test/test_0052.jpg",
        "answer_type": "OPEN",
        "question_type": "what",
        "Evaluation(1/0)": "        "
    },
    "300052004": {
        "question": "What is due to the presence of melanin?",
        "ground_truth": "the dark color of the tumor nodules",
        "generated_answer": "the dark color of the pituitary gland",
        "image_name": "test/test_0052.jpg",
        "answer_type": "OPEN",
        "question_type": "what",
        "Evaluation(1/0)": "        "
    },
    "300009001": {
        "question": "What is tumor composed of?",
        "ground_truth": "nests of basaloid cells",
        "generated_answer": "small cells",
        "image_name": "test/test_0009.jpg",
        "answer_type": "OPEN",
        "question_type": "what",
        "Evaluation(1/0)": "        "
    },
    "300009005": {
        "question": "What is the cleft between tumour cells and the stroma?",
        "ground_truth": "a highly characteristic artifact of sectioning",
        "generated_answer": "a groove",
        "image_name": "test/test_0009.jpg",
        "answer_type": "OPEN",
        "question_type": "what",
        "Evaluation(1/0)": "        "
    },
    "300282003": {
        "question": "What are the tubular epithelial cells distended with?",
        "ground_truth": "cytoplasmic vacuoles",
        "generated_answer": "large amount of protein",
        "image_name": "test/test_0282.jpg",
        "answer_type": "OPEN",
        "question_type": "what",
        "Evaluation(1/0)": "        "
    },
    "300014000": {
        "question": "What is identified by homogeneous, eosinophilic cytoplasm?",
        "ground_truth": "cell necrosis",
        "generated_answer": "tumour cells",
        "image_name": "test/test_0014.jpg",
        "answer_type": "OPEN",
        "question_type": "what",
        "Evaluation(1/0)": "        "
    },
    "300225003": {
        "question": "What shows cells with intensely eosinophilic cytoplasm of tubular cells?",
        "ground_truth": "the affected area on right",
        "generated_answer": "section of the kidney",
        "image_name": "test/test_0225.jpg",
        "answer_type": "OPEN",
        "question_type": "what",
        "Evaluation(1/0)": "        "
    },
    "300225005": {
        "question": "How does the affected area on right show cells?",
        "ground_truth": "with intensely eosinophilic cytoplasm of tubular cells",
        "generated_answer": "with pyknotic nuclei",
        "image_name": "test/test_0225.jpg",
        "answer_type": "OPEN",
        "question_type": "how",
        "Evaluation(1/0)": "        "
    },
    "300225009": {
        "question": "What do the nuclei show?",
        "ground_truth": "granular debris",
        "generated_answer": "prominent nucleoli",
        "image_name": "test/test_0225.jpg",
        "answer_type": "OPEN",
        "question_type": "what",
        "Evaluation(1/0)": "        "
    },
    "300225013": {
        "question": "What does the interface between viable and non-viable area show?",
        "ground_truth": "non-specific chronic inflammation proliferating vessels",
        "generated_answer": "a band of inflammatory cells",
        "image_name": "test/test_0225.jpg",
        "answer_type": "OPEN",
        "question_type": "what",
        "Evaluation(1/0)": "        "
    },
    "300154000": {
        "question": "What has clumped chromatin?",
        "ground_truth": "the nucleus",
        "generated_answer": "the neoplastic cells",
        "image_name": "test/test_0154.jpg",
        "answer_type": "OPEN",
        "question_type": "what",
        "Evaluation(1/0)": "        "
    },
    "300154004": {
        "question": "What is seen in singles?",
        "ground_truth": "the dead cell singles",
        "generated_answer": "a few lymphocytes",
        "image_name": "test/test_0154.jpg",
        "answer_type": "OPEN",
        "question_type": "what",
        "Evaluation(1/0)": "        "
    },
    "300214000": {
        "question": "What is soft, swollen and dark?",
        "ground_truth": "the affected part dark",
        "generated_answer": "the base of the neck",
        "image_name": "test/test_0214.jpg",
        "answer_type": "OPEN",
        "question_type": "what",
        "Evaluation(1/0)": "        "
    },
    "300233000": {
        "question": "What shows healed granulomas?",
        "ground_truth": "the periphery",
        "generated_answer": "histologic appearance",
        "image_name": "test/test_0233.jpg",
        "answer_type": "OPEN",
        "question_type": "what",
        "Evaluation(1/0)": "        "
    },
    "300233004": {
        "question": "What are basophilic granular while the periphery shows healed granulomas?",
        "ground_truth": "the deposits",
        "generated_answer": "central areas",
        "image_name": "test/test_0233.jpg",
        "answer_type": "OPEN",
        "question_type": "what",
        "Evaluation(1/0)": "        "
    },
    "300233006": {
        "question": "What  shows healed granulomas?",
        "ground_truth": "the periphery",
        "generated_answer": "dermis",
        "image_name": "test/test_0233.jpg",
        "answer_type": "OPEN",
        "question_type": "what",
        "Evaluation(1/0)": "        "
    },
    "300173001": {
        "question": "How are the myocardial muscle fibres?",
        "ground_truth": "thick with abundance of eosinophilic cytoplasm",
        "generated_answer": "irregular",
        "image_name": "test/test_0173.jpg",
        "answer_type": "OPEN",
        "question_type": "how",
        "Evaluation(1/0)": "        "
    },
    "300173003": {
        "question": "What are also enlarged with irregular outlines?",
        "ground_truth": "the nuclei",
        "generated_answer": "some of the lymph nodes",
        "image_name": "test/test_0173.jpg",
        "answer_type": "OPEN",
        "question_type": "what",
        "Evaluation(1/0)": "        "
    },
    "300108000": {
        "question": "Where are foci of metaplastic squamous epithelium seen?",
        "ground_truth": "at other places",
        "generated_answer": "in the stroma",
        "image_name": "test/test_0108.jpg",
        "answer_type": "OPEN",
        "question_type": "where",
        "Evaluation(1/0)": "        "
    },
    "300108002": {
        "question": "What is lined by normal columnar epithelium while foci of metaplastic squamous epithelium are seen at other places?",
        "ground_truth": "part of the endocervical mucosa",
        "generated_answer": "stroma",
        "image_name": "test/test_0108.jpg",
        "answer_type": "OPEN",
        "question_type": "what",
        "Evaluation(1/0)": "        "
    },
    "300226000": {
        "question": "What show osseous metaplasia in the centre?",
        "ground_truth": "whorls composed of smooth muscle cells and fibroblasts",
        "generated_answer": "tumour",
        "image_name": "test/test_0226.jpg",
        "answer_type": "OPEN",
        "question_type": "what",
        "Evaluation(1/0)": "        "
    },
    "300134000": {
        "question": "What has core containing proteins, p24 and p18, two strands of viral rna, and enzyme reverse transcriptase?",
        "ground_truth": "the particle",
        "generated_answer": "virion",
        "image_name": "test/test_0134.jpg",
        "answer_type": "OPEN",
        "question_type": "what",
        "Evaluation(1/0)": "        "
    },
    "300134002": {
        "question": "The particle has core containing proteins, p24 and p18, how many strands of viral rna, and enzyme reverse transcriptase?",
        "ground_truth": "two",
        "generated_answer": "2",
        "image_name": "test/test_0134.jpg",
        "answer_type": "OPEN",
        "question_type": "the",
        "Evaluation(1/0)": "        "
    },
    "300134006": {
        "question": "What is studded with 2 viral glycoproteins, gp120 and gp41, in the positions shown?",
        "ground_truth": "bilayer lipid membrane",
        "generated_answer": "virion",
        "image_name": "test/test_0134.jpg",
        "answer_type": "OPEN",
        "question_type": "what",
        "Evaluation(1/0)": "        "
    },
    "300231000": {
        "question": "What is further composed of double helix of two pleated sheets in the form of twin filaments separated by a clear space?",
        "ground_truth": "each fibril",
        "generated_answer": "dna",
        "image_name": "test/test_0231.jpg",
        "answer_type": "OPEN",
        "question_type": "what",
        "Evaluation(1/0)": "        "
    },
    "300231004": {
        "question": "What is further composed of two pleated sheets in the form of twin filaments separated by a clear space?",
        "ground_truth": "each fibril",
        "generated_answer": "unit membrane",
        "image_name": "test/test_0231.jpg",
        "answer_type": "OPEN",
        "question_type": "what",
        "Evaluation(1/0)": "        "
    },
    "300231006": {
        "question": "What has a pentagonal or doughnut profile?",
        "ground_truth": "p-component",
        "generated_answer": "the infected cell",
        "image_name": "test/test_0231.jpg",
        "answer_type": "OPEN",
        "question_type": "what",
        "Evaluation(1/0)": "        "
    },
    "300231010": {
        "question": "What does c, x-ray crystallography and infra-red spectroscopy show?",
        "ground_truth": "fibrils having cross",
        "generated_answer": "c, x-ray crystallography and infra-red spectroscopy show that the two residues are in contact",
        "image_name": "test/test_0231.jpg",
        "answer_type": "OPEN",
        "question_type": "what",
        "Evaluation(1/0)": "        "
    },
    "300211003": {
        "question": "What show apple-green birefringence?",
        "ground_truth": "congophilic areas",
        "generated_answer": "the granular casts",
        "image_name": "test/test_0211.jpg",
        "answer_type": "OPEN",
        "question_type": "what",
        "Evaluation(1/0)": "        "
    },
    "300211007": {
        "question": "What show birefringence?",
        "ground_truth": "the congophilic areas",
        "generated_answer": "the amorphous material",
        "image_name": "test/test_0211.jpg",
        "answer_type": "OPEN",
        "question_type": "what",
        "Evaluation(1/0)": "        "
    },
    "300188001": {
        "question": "Where are the amyloid deposits seen?",
        "ground_truth": "glomerular capillary tuft",
        "generated_answer": "in the cytoplasm",
        "image_name": "test/test_0188.jpg",
        "answer_type": "OPEN",
        "question_type": "where",
        "Evaluation(1/0)": "        "
    },
    "300188007": {
        "question": "What are also present in peritubular connective tissue producing atrophic tubules?",
        "ground_truth": "the deposits",
        "generated_answer": "inflammatory cells",
        "image_name": "test/test_0188.jpg",
        "answer_type": "OPEN",
        "question_type": "what",
        "Evaluation(1/0)": "        "
    },
    "300210000": {
        "question": "What is extensive in the space of Disse causing compression and pressure atrophy of hepatocytes?",
        "ground_truth": "deposition",
        "generated_answer": "fibrosis",
        "image_name": "test/test_0210.jpg",
        "answer_type": "OPEN",
        "question_type": "what",
        "Evaluation(1/0)": "        "
    },
    "300210004": {
        "question": "What shows congophilia which under polarising microscopy?",
        "ground_truth": "congo red staining",
        "generated_answer": "congested capillaries",
        "image_name": "test/test_0210.jpg",
        "answer_type": "OPEN",
        "question_type": "what",
        "Evaluation(1/0)": "        "
    },
    "300230001": {
        "question": "What is mechanisms involved in?",
        "ground_truth": "oedema",
        "generated_answer": "development of chronic pain",
        "image_name": "test/test_0230.jpg",
        "answer_type": "OPEN",
        "question_type": "what",
        "Evaluation(1/0)": "        "
    },
    "300011001": {
        "question": "What does the peripheral zone show?",
        "ground_truth": "mild fatty change of liver cells",
        "generated_answer": "a mixture of lymphocytes and macrophages",
        "image_name": "test/test_0011.jpg",
        "answer_type": "OPEN",
        "question_type": "what",
        "Evaluation(1/0)": "        "
    },
    "300011005": {
        "question": "What does the centrilobular zone show?",
        "ground_truth": "marked degeneration and necrosis of hepatocytes accompanied by haemorrhage",
        "generated_answer": "marked congestion and distension of hepatocytes",
        "image_name": "test/test_0011.jpg",
        "answer_type": "OPEN",
        "question_type": "what",
        "Evaluation(1/0)": "        "
    },
    "300065003": {
        "question": "What is there increased in the red pulp, capsule and the trabeculae?",
        "ground_truth": "fibrosis trabeculae",
        "generated_answer": "inflammatory exudate",
        "image_name": "test/test_0065.jpg",
        "answer_type": "OPEN",
        "question_type": "what",
        "Evaluation(1/0)": "        "
    },
    "300268001": {
        "question": "What shows dark tan firm areas with base on the pleura?",
        "ground_truth": "the sectioned surface",
        "generated_answer": "sectioned surface",
        "image_name": "test/test_0268.jpg",
        "answer_type": "OPEN",
        "question_type": "what",
        "Evaluation(1/0)": "        "
    },
    "300268003": {
        "question": "How does the sectioned surface show dark tan firm areas?",
        "ground_truth": "with base on the pleura",
        "generated_answer": "with irregular borders",
        "image_name": "test/test_0268.jpg",
        "answer_type": "OPEN",
        "question_type": "how",
        "Evaluation(1/0)": "        "
    },
    "300252001": {
        "question": "What does infarcted area show?",
        "ground_truth": "ghostal veoli filled with blood",
        "generated_answer": "necrosis",
        "image_name": "test/test_0252.jpg",
        "answer_type": "OPEN",
        "question_type": "what",
        "Evaluation(1/0)": "        "
    },
    "300297001": {
        "question": "What do renal tubules and glomeruli show?",
        "ground_truth": "typical coagulative necrosis",
        "generated_answer": "marked congestion and dilatation of the lumen",
        "image_name": "test/test_0297.jpg",
        "answer_type": "OPEN",
        "question_type": "what",
        "Evaluation(1/0)": "        "
    },
    "300297005": {
        "question": "What is there at the periphery of the infarct?",
        "ground_truth": "acute inflammatory",
        "generated_answer": "a band of viable myocardium",
        "image_name": "test/test_0297.jpg",
        "answer_type": "OPEN",
        "question_type": "what",
        "Evaluation(1/0)": "        "
    },
    "300136001": {
        "question": "What are the lesions predominantly seen in?",
        "ground_truth": "lymph nodes and throughout lung parenchyma",
        "generated_answer": "liver",
        "image_name": "test/test_0136.jpg",
        "answer_type": "OPEN",
        "question_type": "what",
        "Evaluation(1/0)": "        "
    },
    "300153003": {
        "question": "What is a giant cell with inclusions seen in?",
        "ground_truth": "photomicrograph",
        "generated_answer": "the cytoplasm",
        "image_name": "test/test_0153.jpg",
        "answer_type": "OPEN",
        "question_type": "what",
        "Evaluation(1/0)": "        "
    },
    "300107003": {
        "question": "What represents cell cycle for labile cells?",
        "ground_truth": "the particle",
        "generated_answer": "the spiral",
        "image_name": "test/test_0107.jpg",
        "answer_type": "OPEN",
        "question_type": "what",
        "Evaluation(1/0)": "        "
    },
    "300107007": {
        "question": "What represents cell cycle for permanent cells?",
        "ground_truth": "circle shown with red line",
        "generated_answer": "the upper half of the circle",
        "image_name": "test/test_0107.jpg",
        "answer_type": "OPEN",
        "question_type": "what",
        "Evaluation(1/0)": "        "
    },
    "300128000": {
        "question": "What has inflammatory cell infiltrate, newly formed blood vessels and young fibrous tissue in loose matrix?",
        "ground_truth": "active granulation tissue",
        "generated_answer": "wound",
        "image_name": "test/test_0128.jpg",
        "answer_type": "OPEN",
        "question_type": "what",
        "Evaluation(1/0)": "        "
    },
    "300236000": {
        "question": "Where is inflammatory response from?",
        "ground_truth": "the margins",
        "generated_answer": "from the blood",
        "image_name": "test/test_0236.jpg",
        "answer_type": "OPEN",
        "question_type": "where",
        "Evaluation(1/0)": "        "
    },
    "300236004": {
        "question": "What are the incised wound as well as suture track on either side filled with?",
        "ground_truth": "blood clot",
        "generated_answer": "granulation tissue",
        "image_name": "test/test_0236.jpg",
        "answer_type": "OPEN",
        "question_type": "what",
        "Evaluation(1/0)": "        "
    },
    "300236012": {
        "question": "What at around 7th day results in scar tissue at the sites of incision and suture track?",
        "ground_truth": "removal of suture",
        "generated_answer": "suturing",
        "image_name": "test/test_0236.jpg",
        "answer_type": "OPEN",
        "question_type": "what",
        "Evaluation(1/0)": "        "
    },
    "300163000": {
        "question": "What is contrasted with normal basal polarity in columnar epithelium?",
        "ground_truth": "microscopic appearance of loss of nuclear polarity",
        "generated_answer": "abnormal apical polarity",
        "image_name": "test/test_0163.jpg",
        "answer_type": "OPEN",
        "question_type": "what",
        "Evaluation(1/0)": "        "
    },
    "300149000": {
        "question": "What is surrounded by increased fat?",
        "ground_truth": "matted mass of lymph nodes",
        "generated_answer": "stroma",
        "image_name": "test/test_0149.jpg",
        "answer_type": "OPEN",
        "question_type": "what",
        "Evaluation(1/0)": "        "
    },
    "300126000": {
        "question": "What are released into the cytosol?",
        "ground_truth": "viral rna genome",
        "generated_answer": "viral rnas",
        "image_name": "test/test_0126.jpg",
        "answer_type": "OPEN",
        "question_type": "what",
        "Evaluation(1/0)": "        "
    },
    "300126004": {
        "question": "What fuses with the plasma membrane of the host cell?",
        "ground_truth": "the viral envelope",
        "generated_answer": "the virion",
        "image_name": "test/test_0126.jpg",
        "answer_type": "OPEN",
        "question_type": "what",
        "Evaluation(1/0)": "        "
    },
    "300309000": {
        "question": "What is based on size and location of centromere?",
        "ground_truth": "classification chromosomes",
        "generated_answer": "classification of chromosomes",
        "image_name": "test/test_0309.jpg",
        "answer_type": "OPEN",
        "question_type": "what",
        "Evaluation(1/0)": "        "
    },
    "300294000": {
        "question": "What shows koilocytes having abundant vacuolated cytoplasm and nuclear enlargement ?",
        "ground_truth": "smear",
        "generated_answer": "this photomicrograph",
        "image_name": "test/test_0294.jpg",
        "answer_type": "OPEN",
        "question_type": "what",
        "Evaluation(1/0)": "        "
    },
    "300275000": {
        "question": "How is the number there of malignant cells scattered singly or in small clusters having characteristic cytoplasmic vacuoles, nuclear hyperchromasia and prominent nucleoli?",
        "ground_truth": "large",
        "generated_answer": "increased",
        "image_name": "test/test_0275.jpg",
        "answer_type": "OPEN",
        "question_type": "how",
        "Evaluation(1/0)": "        "
    },
    "300053003": {
        "question": "What does the cytoplasm contain?",
        "ground_truth": "progressively less rna and more haemoglobin",
        "generated_answer": "a few basophilic inclusions",
        "image_name": "test/test_0053.jpg",
        "answer_type": "OPEN",
        "question_type": "what",
        "Evaluation(1/0)": "        "
    },
    "300254003": {
        "question": "What aspirate shows micronormoblastic erythropoiesis?",
        "ground_truth": "examination of bone marrow",
        "generated_answer": "aspirate",
        "image_name": "test/test_0254.jpg",
        "answer_type": "OPEN",
        "question_type": "what",
        "Evaluation(1/0)": "        "
    },
    "300307001": {
        "question": "D lose whose cell membrane further during passage through the spleen?",
        "ground_truth": "their",
        "generated_answer": "antigen",
        "image_name": "test/test_0307.jpg",
        "answer_type": "OPEN",
        "question_type": "d",
        "Evaluation(1/0)": "        "
    },
    "300307005": {
        "question": "What results in spherical contour and small size so as to contain the given volume of haemoglobin in the deformed red cell?",
        "ground_truth": "this",
        "generated_answer": "shape of red cell",
        "image_name": "test/test_0307.jpg",
        "answer_type": "OPEN",
        "question_type": "what",
        "Evaluation(1/0)": "        "
    },
    "300307009": {
        "question": "What do these rigid spherical cells lose?",
        "ground_truth": "their cell membrane further during passage through the spleen",
        "generated_answer": "their ability to divide",
        "image_name": "test/test_0307.jpg",
        "answer_type": "OPEN",
        "question_type": "what",
        "Evaluation(1/0)": "        "
    },
    "300307013": {
        "question": "What produces a circulating subpopulation of hyperspheroidal spherocytes while splenic macrophages in large numbers phagocytose defective red cells causing splenomegaly?",
        "ground_truth": "this",
        "generated_answer": "chronic haemolytic anaemia",
        "image_name": "test/test_0307.jpg",
        "answer_type": "OPEN",
        "question_type": "what",
        "Evaluation(1/0)": "        "
    },
    "300307017": {
        "question": "When do these rigid spherical cells lose their cell membrane further?",
        "ground_truth": "during passage through the spleen",
        "generated_answer": "during cell death",
        "image_name": "test/test_0307.jpg",
        "answer_type": "OPEN",
        "question_type": "when",
        "Evaluation(1/0)": "        "
    },
    "300307019": {
        "question": "When do these rigid spherical cells lose their cell membrane further?",
        "ground_truth": "during passage through the spleen",
        "generated_answer": "during cell death",
        "image_name": "test/test_0307.jpg",
        "answer_type": "OPEN",
        "question_type": "when",
        "Evaluation(1/0)": "        "
    },
    "300280000": {
        "question": "What is accompanied with late precursors of myeloid series?",
        "ground_truth": "peripheral blood film showing marked neutrophilic leucocytosis",
        "generated_answer": "mature monocytes",
        "image_name": "test/test_0280.jpg",
        "answer_type": "OPEN",
        "question_type": "what",
        "Evaluation(1/0)": "        "
    },
    "300280002": {
        "question": "What is higher as demonstrated by this cytochemical stain?",
        "ground_truth": "neutrophil (or leucocyte) alkaline phosphatase (nap or lap) activity",
        "generated_answer": "mitotic index",
        "image_name": "test/test_0280.jpg",
        "answer_type": "OPEN",
        "question_type": "what",
        "Evaluation(1/0)": "        "
    },
    "300248000": {
        "question": "What shows the morphologic variant of RS cell seen more often in particular histologic type?",
        "ground_truth": "the inset on right side of each type",
        "generated_answer": "the upper right panel",
        "image_name": "test/test_0248.jpg",
        "answer_type": "OPEN",
        "question_type": "what",
        "Evaluation(1/0)": "        "
    },
    "300228000": {
        "question": "What shows uniform cells having high mitotic rate?",
        "ground_truth": "the tumor",
        "generated_answer": "tumour",
        "image_name": "test/test_0228.jpg",
        "answer_type": "OPEN",
        "question_type": "what",
        "Evaluation(1/0)": "        "
    },
    "300206000": {
        "question": "How many forms of arteriolosclerosis is seen in hypertension?",
        "ground_truth": "three",
        "generated_answer": "two",
        "image_name": "test/test_0206.jpg",
        "answer_type": "OPEN",
        "question_type": "how",
        "Evaluation(1/0)": "        "
    },
    "300206002": {
        "question": "Where is diagrammatic representation of three forms of arteriolosclerosis seen?",
        "ground_truth": "in hypertension",
        "generated_answer": "on the right",
        "image_name": "test/test_0206.jpg",
        "answer_type": "OPEN",
        "question_type": "where",
        "Evaluation(1/0)": "        "
    },
    "300175000": {
        "question": "What is there in the media and adventitia?",
        "ground_truth": "endarteritis and periarteritis of the vasa vasorum",
        "generated_answer": "no inflammatory exudate",
        "image_name": "test/test_0175.jpg",
        "answer_type": "OPEN",
        "question_type": "what",
        "Evaluation(1/0)": "        "
    },
    "300176000": {
        "question": "What is limited to descending aorta?",
        "ground_truth": "stanford type b",
        "generated_answer": "aortic dissection",
        "image_name": "test/test_0176.jpg",
        "answer_type": "OPEN",
        "question_type": "what",
        "Evaluation(1/0)": "        "
    },
    "300176004": {
        "question": "What only includes DeBakey 's type I and II?",
        "ground_truth": "stanford type a involving ascending aorta",
        "generated_answer": "b",
        "image_name": "test/test_0176.jpg",
        "answer_type": "OPEN",
        "question_type": "what",
        "Evaluation(1/0)": "        "
    },
    "300088000": {
        "question": "What is there?",
        "ground_truth": "patchy myocardial fibrosis",
        "generated_answer": "acute myocardial infarction",
        "image_name": "test/test_0088.jpg",
        "answer_type": "OPEN",
        "question_type": "what",
        "Evaluation(1/0)": "        "
    },
    "300156000": {
        "question": "B irregularly scarred mitral valve leaving a fish-mouth or buttonhole opening between whose two cusps black arrow ?",
        "ground_truth": "its",
        "generated_answer": "right",
        "image_name": "test/test_0156.jpg",
        "answer_type": "OPEN",
        "question_type": "b",
        "Evaluation(1/0)": "        "
    },
    "300156002": {
        "question": "What are the location of vegetations on mitral valve shown as?",
        "ground_truth": "viewed from the left atrium",
        "generated_answer": "a and b",
        "image_name": "test/test_0156.jpg",
        "answer_type": "OPEN",
        "question_type": "what",
        "Evaluation(1/0)": "        "
    },
    "300156006": {
        "question": "What shows tiny firm granular vegetations?",
        "ground_truth": "free surface and margin of the mitral valve",
        "generated_answer": "surface of the valve",
        "image_name": "test/test_0156.jpg",
        "answer_type": "OPEN",
        "question_type": "what",
        "Evaluation(1/0)": "        "
    },
    "300157000": {
        "question": "What are there?",
        "ground_truth": "alternate areas of collapsed and dilated alveolar spaces",
        "generated_answer": "several small cystic spaces",
        "image_name": "test/test_0157.jpg",
        "answer_type": "OPEN",
        "question_type": "what",
        "Evaluation(1/0)": "        "
    },
    "300281000": {
        "question": "What are seen?",
        "ground_truth": "thick-walled dilated cavities with cartilaginous wall",
        "generated_answer": "seen are a large mass of tumour",
        "image_name": "test/test_0281.jpg",
        "answer_type": "OPEN",
        "question_type": "what",
        "Evaluation(1/0)": "        "
    },
    "300063000": {
        "question": "What are seen surrounding respiratory bronchioles?",
        "ground_truth": "coal macules composed of aggregates of dust-laden macrophages and collagens",
        "generated_answer": "inflammatory cells",
        "image_name": "test/test_0063.jpg",
        "answer_type": "OPEN",
        "question_type": "what",
        "Evaluation(1/0)": "        "
    },
    "300063004": {
        "question": "What are distended?",
        "ground_truth": "alveoli and respiratory bronchioles surrounding the coal macule",
        "generated_answer": "small intestine and colon",
        "image_name": "test/test_0063.jpg",
        "answer_type": "OPEN",
        "question_type": "what",
        "Evaluation(1/0)": "        "
    },
    "300062001": {
        "question": "What are the alveolar walls lined by?",
        "ground_truth": "cuboidal to tall columnar and mucin-secreting tumour cells with papillary growth pattern",
        "generated_answer": "by cuboidal cells",
        "image_name": "test/test_0062.jpg",
        "answer_type": "OPEN",
        "question_type": "what",
        "Evaluation(1/0)": "        "
    },
    "300064001": {
        "question": "What are large parts of the lung parenchyma replaced by?",
        "ground_truth": "multiple",
        "generated_answer": "cystic spaces",
        "image_name": "test/test_0064.jpg",
        "answer_type": "OPEN",
        "question_type": "what",
        "Evaluation(1/0)": "        "
    },
    "300069001": {
        "question": "What show superficial invasive islands of malignant cells in the subepithelial soft tissues?",
        "ground_truth": "a few areas",
        "generated_answer": "microscopic examination",
        "image_name": "test/test_0069.jpg",
        "answer_type": "OPEN",
        "question_type": "what",
        "Evaluation(1/0)": "        "
    },
    "300007000": {
        "question": "What is also seen in the wall?",
        "ground_truth": "a partly formed unerupted tooth",
        "generated_answer": "a small area of ulceration",
        "image_name": "test/test_0007.jpg",
        "answer_type": "OPEN",
        "question_type": "what",
        "Evaluation(1/0)": "        "
    },
    "300007004": {
        "question": "What are conspicuously absent?",
        "ground_truth": "inflammatory changes",
        "generated_answer": "the normal red blood cells",
        "image_name": "test/test_0007.jpg",
        "answer_type": "OPEN",
        "question_type": "what",
        "Evaluation(1/0)": "        "
    },
    "300028003": {
        "question": "What does the lumen contain?",
        "ground_truth": "necrotic debris",
        "generated_answer": "a large amount of mucus",
        "image_name": "test/test_0028.jpg",
        "answer_type": "OPEN",
        "question_type": "what",
        "Evaluation(1/0)": "        "
    },
    "300220003": {
        "question": "What shows coagulative necrosis and submucosal haemorrhages?",
        "ground_truth": "mucosa in the infarcted area",
        "generated_answer": "the mucosa",
        "image_name": "test/test_0220.jpg",
        "answer_type": "OPEN",
        "question_type": "what",
        "Evaluation(1/0)": "        "
    },
    "300220007": {
        "question": "What is marked at the line of demarcation between the infarcted and normal bowel?",
        "ground_truth": "inflammatory cell infiltration",
        "generated_answer": "a small area of ulceration",
        "image_name": "test/test_0220.jpg",
        "answer_type": "OPEN",
        "question_type": "what",
        "Evaluation(1/0)": "        "
    },
    "300182000": {
        "question": "What is shown in longitudinal section along with a segment in cross section?",
        "ground_truth": "specimen of small intestine",
        "generated_answer": "lesion",
        "image_name": "test/test_0182.jpg",
        "answer_type": "OPEN",
        "question_type": "what",
        "Evaluation(1/0)": "        "
    },
    "300182004": {
        "question": "What shows increased mesenteric fat, thickened wall and narrow lumen?",
        "ground_truth": "external surface",
        "generated_answer": "a the segment of small intestine",
        "image_name": "test/test_0182.jpg",
        "answer_type": "OPEN",
        "question_type": "what",
        "Evaluation(1/0)": "        "
    },
    "300182008": {
        "question": "What shows segment of thickened wall with narrow lumen which is better appreciated in cross section while intervening areas of the bowel are uninvolved or skipped?",
        "ground_truth": "luminal surface of longitudinal cut section",
        "generated_answer": "sectioned surface",
        "image_name": "test/test_0182.jpg",
        "answer_type": "OPEN",
        "question_type": "what",
        "Evaluation(1/0)": "        "
    },
    "300197001": {
        "question": "What does the external surface of small intestine show?",
        "ground_truth": "stricture and a lymph node in section having caseation necrosiss",
        "generated_answer": "a whitish-pink mucosa with numerous small ulcers",
        "image_name": "test/test_0197.jpg",
        "answer_type": "OPEN",
        "question_type": "what",
        "Evaluation(1/0)": "        "
    },
    "300197009": {
        "question": "What is thickened?",
        "ground_truth": "wall of intestine in the area of narrowed lumen",
        "generated_answer": "wall",
        "image_name": "test/test_0197.jpg",
        "answer_type": "OPEN",
        "question_type": "what",
        "Evaluation(1/0)": "        "
    },
    "300197013": {
        "question": "What does microscopy of intestine show?",
        "ground_truth": "caseating epithelioid cell granulomas in the intestinal wall",
        "generated_answer": "a villous atrophy",
        "image_name": "test/test_0197.jpg",
        "answer_type": "OPEN",
        "question_type": "what",
        "Evaluation(1/0)": "        "
    },
    "300199001": {
        "question": "What are indicative of more severe liver cell injury?",
        "ground_truth": "acidophilic councilman bodies",
        "generated_answer": "the apoptotic bodies",
        "image_name": "test/test_0199.jpg",
        "answer_type": "OPEN",
        "question_type": "what",
        "Evaluation(1/0)": "        "
    },
    "300199005": {
        "question": "What is mild degree of liver cell necrosis seen as?",
        "ground_truth": "ballooning degeneration",
        "generated_answer": "mild degree of liver cell necrosis seen as congestion and vacuolisation of hepatocytes",
        "image_name": "test/test_0199.jpg",
        "answer_type": "OPEN",
        "question_type": "what",
        "Evaluation(1/0)": "        "
    },
    "300183001": {
        "question": "There is wiping out of liver lobules with only collapsed reticulin framework left out in whose place , high lighted by reticulin stain right photomicrograph ?",
        "ground_truth": "their",
        "generated_answer": "with fibrosis",
        "image_name": "test/test_0183.jpg",
        "answer_type": "OPEN",
        "question_type": "there",
        "Evaluation(1/0)": "        "
    },
    "300183003": {
        "question": "What is there with only collapsed reticulin framework left out in their place, high lighted by reticulin stain right photomicrograph?",
        "ground_truth": "wiping out of liver lobules",
        "generated_answer": "a few scattered tumour cells",
        "image_name": "test/test_0183.jpg",
        "answer_type": "OPEN",
        "question_type": "what",
        "Evaluation(1/0)": "        "
    },
    "300183007": {
        "question": "Where is there?",
        "ground_truth": "no significant inflammation or fibrosis",
        "generated_answer": "on the left",
        "image_name": "test/test_0183.jpg",
        "answer_type": "OPEN",
        "question_type": "where",
        "Evaluation(1/0)": "        "
    },
    "300123005": {
        "question": "What shows a scolex with a row of hooklets?",
        "ground_truth": "inbox in the right photomicrograph",
        "generated_answer": "inset",
        "image_name": "test/test_0123.jpg",
        "answer_type": "OPEN",
        "question_type": "what",
        "Evaluation(1/0)": "        "
    },
    "300123007": {
        "question": "How does inbox in the right photomicrograph show a scolex?",
        "ground_truth": "with a row of hooklets",
        "generated_answer": "with inflammatory cells",
        "image_name": "test/test_0123.jpg",
        "answer_type": "OPEN",
        "question_type": "how",
        "Evaluation(1/0)": "        "
    },
    "300135001": {
        "question": "What does thickness and intensity of colour of on left side of figure correspond to?",
        "ground_truth": "extent of metabolic pathway",
        "generated_answer": "thickness and intensity of colour of on left side of figure correspond to the degree of inflammation",
        "image_name": "test/test_0135.jpg",
        "answer_type": "OPEN",
        "question_type": "what",
        "Evaluation(1/0)": "        "
    },
    "300246003": {
        "question": "What is there?",
        "ground_truth": "subepithelial and subserosal fibrosis and hypertrophy of muscularis",
        "generated_answer": "gastrointestinal",
        "image_name": "test/test_0246.jpg",
        "answer_type": "OPEN",
        "question_type": "what",
        "Evaluation(1/0)": "        "
    },
    "300246007": {
        "question": "Where is mononuclear inflammatory cell infiltrate present?",
        "ground_truth": "in subepithelial and perimuscular layers",
        "generated_answer": "in the dermis",
        "image_name": "test/test_0246.jpg",
        "answer_type": "OPEN",
        "question_type": "where",
        "Evaluation(1/0)": "        "
    },
    "300278001": {
        "question": "What are the capillary walls diffusely thickened due to?",
        "ground_truth": "duplication of the gbm",
        "generated_answer": "proliferation of pericytes",
        "image_name": "test/test_0278.jpg",
        "answer_type": "OPEN",
        "question_type": "what",
        "Evaluation(1/0)": "        "
    },
    "300060000": {
        "question": "What shows atrophy of some tubules and dilatation of others which contain colloid casts thyroidisation?",
        "ground_truth": "scarred area",
        "generated_answer": "the periphery",
        "image_name": "test/test_0060.jpg",
        "answer_type": "OPEN",
        "question_type": "what",
        "Evaluation(1/0)": "        "
    },
    "300060004": {
        "question": "What are surrounded by abundant fibrous tissue and chronic interstitial inflammatory reaction?",
        "ground_truth": "tubules",
        "generated_answer": "cysts",
        "image_name": "test/test_0060.jpg",
        "answer_type": "OPEN",
        "question_type": "what",
        "Evaluation(1/0)": "        "
    },
    "300060012": {
        "question": "What included are thick-walled?",
        "ground_truth": "blood vessels",
        "generated_answer": "dilated blood vessels",
        "image_name": "test/test_0060.jpg",
        "answer_type": "OPEN",
        "question_type": "what",
        "Evaluation(1/0)": "        "
    },
    "300023001": {
        "question": "What are the vascular changes?",
        "ground_truth": "hyaline arteriolosclerosis and intimal thickening of small blood vessels in the glomerular tuft",
        "generated_answer": "green",
        "image_name": "test/test_0023.jpg",
        "answer_type": "OPEN",
        "question_type": "what",
        "Evaluation(1/0)": "        "
    },
    "300023005": {
        "question": "What do the parenchymal changes include?",
        "ground_truth": "sclerosed glomeruli",
        "generated_answer": "fibrosis",
        "image_name": "test/test_0023.jpg",
        "answer_type": "OPEN",
        "question_type": "what",
        "Evaluation(1/0)": "        "
    },
    "300059001": {
        "question": "What does rest of the kidney have?",
        "ground_truth": "reniform contour",
        "generated_answer": "normal contour",
        "image_name": "test/test_0059.jpg",
        "answer_type": "OPEN",
        "question_type": "what",
        "Evaluation(1/0)": "        "
    },
    "300059005": {
        "question": "What does the upper pole of the kidney show?",
        "ground_truth": "a large and tan mass",
        "generated_answer": "a cystic mass",
        "image_name": "test/test_0059.jpg",
        "answer_type": "OPEN",
        "question_type": "what",
        "Evaluation(1/0)": "        "
    },
    "300059009": {
        "question": "How does sectioned surface show?",
        "ground_truth": "irregular",
        "generated_answer": "wedge-shaped",
        "image_name": "test/test_0059.jpg",
        "answer_type": "OPEN",
        "question_type": "how",
        "Evaluation(1/0)": "        "
    },
    "300285000": {
        "question": "What is there in the number of layers of epithelium?",
        "ground_truth": "increase",
        "generated_answer": "no",
        "image_name": "test/test_0285.jpg",
        "answer_type": "OPEN",
        "question_type": "what",
        "Evaluation(1/0)": "        "
    },
    "300285004": {
        "question": "What are the cells still recognisable as?",
        "ground_truth": "of transitional origin and show features of anaplasia",
        "generated_answer": "epithelial",
        "image_name": "test/test_0285.jpg",
        "answer_type": "OPEN",
        "question_type": "what",
        "Evaluation(1/0)": "        "
    },
    "300025001": {
        "question": "What is the most common histologic pattern?",
        "ground_truth": "well-differentiated adenocarcinoma showing closely packed glands with cytologic atypia",
        "generated_answer": "acute inflammation",
        "image_name": "test/test_0025.jpg",
        "answer_type": "OPEN",
        "question_type": "what",
        "Evaluation(1/0)": "        "
    },
    "300287001": {
        "question": "What does cut surface show without papillae?",
        "ground_truth": "a very large multilocular cyst",
        "generated_answer": "a flat mass of cells",
        "image_name": "test/test_0287.jpg",
        "answer_type": "OPEN",
        "question_type": "what",
        "Evaluation(1/0)": "        "
    },
    "300287005": {
        "question": "What does the cyst wall show?",
        "ground_truth": "presence of loculi containing gelatinous mucoid material",
        "generated_answer": "a thin fibrous wall",
        "image_name": "test/test_0287.jpg",
        "answer_type": "OPEN",
        "question_type": "what",
        "Evaluation(1/0)": "        "
    },
    "300076001": {
        "question": "What shows characteristic lining of the cyst wall by epidermis and its appendages?",
        "ground_truth": "microscopy",
        "generated_answer": "cyst wall",
        "image_name": "test/test_0076.jpg",
        "answer_type": "OPEN",
        "question_type": "what",
        "Evaluation(1/0)": "        "
    },
    "300076005": {
        "question": "What are also seen?",
        "ground_truth": "islands of mature cartilage",
        "generated_answer": "some cystic dilatations of the distal colon",
        "image_name": "test/test_0076.jpg",
        "answer_type": "OPEN",
        "question_type": "what",
        "Evaluation(1/0)": "        "
    },
    "300242000": {
        "question": "What shows a tumour extending up to nipple and areola?",
        "ground_truth": "breast",
        "generated_answer": "photomicrograph on right",
        "image_name": "test/test_0242.jpg",
        "answer_type": "OPEN",
        "question_type": "what",
        "Evaluation(1/0)": "        "
    },
    "300242004": {
        "question": "What shows a grey white firm tumour extending irregularly into adjacent breast parenchyma?",
        "ground_truth": "cut surface",
        "generated_answer": "sectioned surface of the tumour",
        "image_name": "test/test_0242.jpg",
        "answer_type": "OPEN",
        "question_type": "what",
        "Evaluation(1/0)": "        "
    },
    "300116000": {
        "question": "What shows presence of numerous arthrospores and hyphae?",
        "ground_truth": "stratum corneum around the hair follicle",
        "generated_answer": "culture",
        "image_name": "test/test_0116.jpg",
        "answer_type": "OPEN",
        "question_type": "what",
        "Evaluation(1/0)": "        "
    },
    "300169000": {
        "question": "What is there?",
        "ground_truth": "hyperkeratosis and follicular plugging",
        "generated_answer": "squamous cell carcinoma",
        "image_name": "test/test_0169.jpg",
        "answer_type": "OPEN",
        "question_type": "what",
        "Evaluation(1/0)": "        "
    },
    "300169004": {
        "question": "What does the basal layer show?",
        "ground_truth": "hydropic degeneration and loss of dermoepidermal junction",
        "generated_answer": "hyperplasia",
        "image_name": "test/test_0169.jpg",
        "answer_type": "OPEN",
        "question_type": "what",
        "Evaluation(1/0)": "        "
    },
    "300219001": {
        "question": "What does the subcutaneous tissue show?",
        "ground_truth": "masses or nodules of calcium salt surrounded by foreign body giant cells",
        "generated_answer": "marked oedema and congestion",
        "image_name": "test/test_0219.jpg",
        "answer_type": "OPEN",
        "question_type": "what",
        "Evaluation(1/0)": "        "
    },
    "300224001": {
        "question": "What is chematic mechanisms involved in?",
        "ground_truth": "pathogenesis of two main types of diabetes mellitus",
        "generated_answer": "regulation of the immune response",
        "image_name": "test/test_0224.jpg",
        "answer_type": "OPEN",
        "question_type": "what",
        "Evaluation(1/0)": "        "
    },
    "300170001": {
        "question": "What does the trabecular bone forming the marrow space show at the margins?",
        "ground_truth": "trabeculae with osteoclastic activity",
        "generated_answer": "wavy lines of bone",
        "image_name": "test/test_0170.jpg",
        "answer_type": "OPEN",
        "question_type": "what",
        "Evaluation(1/0)": "        "
    },
    "300170003": {
        "question": "How does the trabecular bone forming the marrow space show trabeculae?",
        "ground_truth": "with osteoclastic activity",
        "generated_answer": "with parallel orientation",
        "image_name": "test/test_0170.jpg",
        "answer_type": "OPEN",
        "question_type": "how",
        "Evaluation(1/0)": "        "
    },
    "300170007": {
        "question": "What does the cortical bone forming the outer shell show?",
        "ground_truth": "concentric lamellae along with osteocytic lacunae surrounding central blood vessels",
        "generated_answer": "new bone formation",
        "image_name": "test/test_0170.jpg",
        "answer_type": "OPEN",
        "question_type": "what",
        "Evaluation(1/0)": "        "
    },
    "300105001": {
        "question": "What does process begin as?",
        "ground_truth": "a focus of microabscess in a vascular loop in the marrow which expands to stimulate",
        "generated_answer": "a small ulcer",
        "image_name": "test/test_0105.jpg",
        "answer_type": "OPEN",
        "question_type": "what",
        "Evaluation(1/0)": "        "
    },
    "300105007": {
        "question": "What expands further causing necrosis of the cortex called sequestrum?",
        "ground_truth": "abscess",
        "generated_answer": "the infarction area",
        "image_name": "test/test_0105.jpg",
        "answer_type": "OPEN",
        "question_type": "what",
        "Evaluation(1/0)": "        "
    },
    "300105011": {
        "question": "What is called involucrum?",
        "ground_truth": "formation of viable new reactive bone surrounding the sequestrum",
        "generated_answer": "the outermost layer of the ulcer",
        "image_name": "test/test_0105.jpg",
        "answer_type": "OPEN",
        "question_type": "what",
        "Evaluation(1/0)": "        "
    },
    "300105015": {
        "question": "What produces a draining sinus?",
        "ground_truth": "extension of infection into the joint space",
        "generated_answer": "the cysticercal wall",
        "image_name": "test/test_0105.jpg",
        "answer_type": "OPEN",
        "question_type": "what",
        "Evaluation(1/0)": "        "
    },
    "300106000": {
        "question": "What is expanded externally due to a gelatinous tumour?",
        "ground_truth": "bone",
        "generated_answer": "the bone",
        "image_name": "test/test_0106.jpg",
        "answer_type": "OPEN",
        "question_type": "what",
        "Evaluation(1/0)": "        "
    },
    "300092000": {
        "question": "What is expanded in the region of epiphysis?",
        "ground_truth": "end of the long bone",
        "generated_answer": "cartilage",
        "image_name": "test/test_0092.jpg",
        "answer_type": "OPEN",
        "question_type": "what",
        "Evaluation(1/0)": "        "
    },
    "300092002": {
        "question": "Where is the end of the long bone expanded?",
        "ground_truth": "in region of epiphysis",
        "generated_answer": "at the proximal end",
        "image_name": "test/test_0092.jpg",
        "answer_type": "OPEN",
        "question_type": "where",
        "Evaluation(1/0)": "        "
    },
    "300127000": {
        "question": "What is expanded in the region of epiphysis?",
        "ground_truth": "end of the long bone",
        "generated_answer": "the bone",
        "image_name": "test/test_0127.jpg",
        "answer_type": "OPEN",
        "question_type": "what",
        "Evaluation(1/0)": "        "
    },
    "300127004": {
        "question": "What shows circumscribed, dark tan, haemorrhagic and necrotic tumour?",
        "ground_truth": "sectioned surface",
        "generated_answer": "cut surface of the kidney",
        "image_name": "test/test_0127.jpg",
        "answer_type": "OPEN",
        "question_type": "what",
        "Evaluation(1/0)": "        "
    },
    "300036001": {
        "question": "What are also included?",
        "ground_truth": "areas of necrosis and inflammatory infiltrate",
        "generated_answer": "other malignant lymphoproliferative disorders",
        "image_name": "test/test_0036.jpg",
        "answer_type": "OPEN",
        "question_type": "what",
        "Evaluation(1/0)": "        "
    },
    "300036005": {
        "question": "What does Inbox in the right photomicrograph show?",
        "ground_truth": "pas positive tumour cells in perivascular location",
        "generated_answer": "necrotic cells and inflammatory cells",
        "image_name": "test/test_0036.jpg",
        "answer_type": "OPEN",
        "question_type": "what",
        "Evaluation(1/0)": "        "
    },
    "300067001": {
        "question": "What does microscopy show?",
        "ground_truth": "microscopy",
        "generated_answer": "a dense infiltrate of lymphocytes and plasma cells",
        "image_name": "test/test_0067.jpg",
        "answer_type": "OPEN",
        "question_type": "what",
        "Evaluation(1/0)": "        "
    },
    "300024001": {
        "question": "What does the tumour show?",
        "ground_truth": "admixture of spindle-shaped pleomorphic cells forming storiform pattern and histiocyte-like round to oval cells",
        "generated_answer": "characteristic papillary growth pattern",
        "image_name": "test/test_0024.jpg",
        "answer_type": "OPEN",
        "question_type": "what",
        "Evaluation(1/0)": "        "
    },
    "300012000": {
        "question": "What have features of both syncytial and fibroblastic type and form whorled appearance?",
        "ground_truth": "cells",
        "generated_answer": "tumour cells",
        "image_name": "test/test_0012.jpg",
        "answer_type": "OPEN",
        "question_type": "what",
        "Evaluation(1/0)": "        "
    },
    "300012004": {
        "question": "What contain psammoma bodies?",
        "ground_truth": "some of the whorls",
        "generated_answer": "tumour",
        "image_name": "test/test_0012.jpg",
        "answer_type": "OPEN",
        "question_type": "what",
        "Evaluation(1/0)": "        "
    },
    "300066000": {
        "question": "What shows a separate encapsulated gelatinous mass?",
        "ground_truth": "lower part of the image",
        "generated_answer": "cut surface",
        "image_name": "test/test_0066.jpg",
        "answer_type": "OPEN",
        "question_type": "what",
        "Evaluation(1/0)": "        "
    },
    "300066004": {
        "question": "What is multilobulated with increased fat while lower part of the image shows a separate encapsulated gelatinous mass?",
        "ground_truth": "main mass",
        "generated_answer": "upper part of the image",
        "image_name": "test/test_0066.jpg",
        "answer_type": "OPEN",
        "question_type": "what",
        "Evaluation(1/0)": "        "
    },
    "300066008": {
        "question": "What shows circumscribed?",
        "ground_truth": "cut surface of both the masses",
        "generated_answer": "cut surface",
        "image_name": "test/test_0066.jpg",
        "answer_type": "OPEN",
        "question_type": "what",
        "Evaluation(1/0)": "        "
    },
    "300475001": {
        "question": "What is present?",
        "ground_truth": "peritoneum",
        "generated_answer": "abdomen",
        "image_name": "test/test_0475.jpg",
        "answer_type": "OPEN",
        "question_type": "what",
        "Evaluation(1/0)": "        "
    },
    "300475007": {
        "question": "What is present ?",
        "ground_truth": "peritoneum",
        "generated_answer": "abdomen",
        "image_name": "test/test_0475.jpg",
        "answer_type": "OPEN",
        "question_type": "what",
        "Evaluation(1/0)": "        "
    },
    "300476010": {
        "question": "What is present ?",
        "ground_truth": "carcinomatosis",
        "generated_answer": "peritoneum",
        "image_name": "test/test_0476.jpg",
        "answer_type": "OPEN",
        "question_type": "what",
        "Evaluation(1/0)": "        "
    },
    "300477005": {
        "question": "What is present?",
        "ground_truth": "situs inversus",
        "generated_answer": "abdomen",
        "image_name": "test/test_0477.jpg",
        "answer_type": "OPEN",
        "question_type": "what",
        "Evaluation(1/0)": "        "
    },
    "300478000": {
        "question": "What illustrates pus from the peritoneal cavity?",
        "ground_truth": "case of peritonitis slide",
        "generated_answer": "this specimen",
        "image_name": "test/test_0478.jpg",
        "answer_type": "OPEN",
        "question_type": "what",
        "Evaluation(1/0)": "        "
    },
    "300478004": {
        "question": "What does this image show?",
        "ground_truth": "case of peritonitis slide illustrates pus from the peritoneal cavity",
        "generated_answer": "glass tube with brown contents",
        "image_name": "test/test_0478.jpg",
        "answer_type": "OPEN",
        "question_type": "what",
        "Evaluation(1/0)": "        "
    },
    "300478010": {
        "question": "What is present?",
        "ground_truth": "pus in test tube",
        "generated_answer": "joints",
        "image_name": "test/test_0478.jpg",
        "answer_type": "OPEN",
        "question_type": "what",
        "Evaluation(1/0)": "        "
    },
    "300478014": {
        "question": "What illustrates pus from the peritoneal cavity ?",
        "ground_truth": "case of peritonitis slide",
        "generated_answer": "this specimen",
        "image_name": "test/test_0478.jpg",
        "answer_type": "OPEN",
        "question_type": "what",
        "Evaluation(1/0)": "        "
    },
    "300478016": {
        "question": "What is present ?",
        "ground_truth": "abdomen",
        "generated_answer": "joints",
        "image_name": "test/test_0478.jpg",
        "answer_type": "OPEN",
        "question_type": "what",
        "Evaluation(1/0)": "        "
    },
    "300480000": {
        "question": "What psoas natural color large ovoid typical sarcoma?",
        "ground_truth": "opened muscle",
        "generated_answer": "this",
        "image_name": "test/test_0480.jpg",
        "answer_type": "OPEN",
        "question_type": "what",
        "Evaluation(1/0)": "        "
    },
    "300480006": {
        "question": "What is present?",
        "ground_truth": "abdomen",
        "generated_answer": "female reproductive",
        "image_name": "test/test_0480.jpg",
        "answer_type": "OPEN",
        "question_type": "what",
        "Evaluation(1/0)": "        "
    },
    "300480012": {
        "question": "What is present?",
        "ground_truth": "retroperitoneal leiomyosarcoma",
        "generated_answer": "female reproductive",
        "image_name": "test/test_0480.jpg",
        "answer_type": "OPEN",
        "question_type": "what",
        "Evaluation(1/0)": "        "
    },
    "300480014": {
        "question": "Where is this area in the body?",
        "ground_truth": "abdomen",
        "generated_answer": "breast",
        "image_name": "test/test_0480.jpg",
        "answer_type": "OPEN",
        "question_type": "where",
        "Evaluation(1/0)": "        "
    },
    "300480016": {
        "question": "What is present ?",
        "ground_truth": "abdomen",
        "generated_answer": "female reproductive",
        "image_name": "test/test_0480.jpg",
        "answer_type": "OPEN",
        "question_type": "what",
        "Evaluation(1/0)": "        "
    },
    "300480018": {
        "question": "What is present ?",
        "ground_truth": "retroperitoneal leiomyosarcoma",
        "generated_answer": "female reproductive",
        "image_name": "test/test_0480.jpg",
        "answer_type": "OPEN",
        "question_type": "what",
        "Evaluation(1/0)": "        "
    },
    "300480020": {
        "question": "How does opened muscle psoa natural color  ovoid typical sarcoma ?",
        "ground_truth": "large",
        "generated_answer": "small",
        "image_name": "test/test_0480.jpg",
        "answer_type": "OPEN",
        "question_type": "how",
        "Evaluation(1/0)": "        "
    },
    "300481000": {
        "question": "What shows cut surface with fish flesh appearance and extensive necrosis very good for illustrating appearance of a sarcoma?",
        "ground_truth": "this section showing liver tumor mass in hilar area tumor",
        "generated_answer": "close-up of cut surface",
        "image_name": "test/test_0481.jpg",
        "answer_type": "OPEN",
        "question_type": "what",
        "Evaluation(1/0)": "        "
    },
    "300481002": {
        "question": "What is present?",
        "ground_truth": "abdomen",
        "generated_answer": "metastatic carcinoma",
        "image_name": "test/test_0481.jpg",
        "answer_type": "OPEN",
        "question_type": "what",
        "Evaluation(1/0)": "        "
    },
    "300481008": {
        "question": "What is present?",
        "ground_truth": "leiomyosarcoma",
        "generated_answer": "liver",
        "image_name": "test/test_0481.jpg",
        "answer_type": "OPEN",
        "question_type": "what",
        "Evaluation(1/0)": "        "
    },
    "300481012": {
        "question": "What shows cut surface with fish flesh appearance and extensive necrosis very good for illustrating appearance of a sarcoma ?",
        "ground_truth": "this section showing liver tumor mass in hilar area tumor",
        "generated_answer": "close-up of cut surface",
        "image_name": "test/test_0481.jpg",
        "answer_type": "OPEN",
        "question_type": "what",
        "Evaluation(1/0)": "        "
    },
    "300481014": {
        "question": "What is present ?",
        "ground_truth": "abdomen",
        "generated_answer": "metastatic carcinoma",
        "image_name": "test/test_0481.jpg",
        "answer_type": "OPEN",
        "question_type": "what",
        "Evaluation(1/0)": "        "
    },
    "300481016": {
        "question": "What is present ?",
        "ground_truth": "leiomyosarcoma",
        "generated_answer": "female reproductive",
        "image_name": "test/test_0481.jpg",
        "answer_type": "OPEN",
        "question_type": "what",
        "Evaluation(1/0)": "        "
    },
    "300479001": {
        "question": "What is nodular tumor cut?",
        "ground_truth": "surface natural color yellow and white typical gross sarcoma",
        "generated_answer": "from surface of pancreas",
        "image_name": "test/test_0479.jpg",
        "answer_type": "OPEN",
        "question_type": "what",
        "Evaluation(1/0)": "        "
    },
    "300479003": {
        "question": "What does this image show?",
        "ground_truth": "nodular tumor cut surface natural color yellow and white typical gross sarcoma",
        "generated_answer": "close-up view of cystic lesion in pancreas",
        "image_name": "test/test_0479.jpg",
        "answer_type": "OPEN",
        "question_type": "what",
        "Evaluation(1/0)": "        "
    },
    "300479005": {
        "question": "What is present?",
        "ground_truth": "abdomen",
        "generated_answer": "lymph node",
        "image_name": "test/test_0479.jpg",
        "answer_type": "OPEN",
        "question_type": "what",
        "Evaluation(1/0)": "        "
    },
    "300479007": {
        "question": "What is present?",
        "ground_truth": "peritoneum",
        "generated_answer": "lymph node",
        "image_name": "test/test_0479.jpg",
        "answer_type": "OPEN",
        "question_type": "what",
        "Evaluation(1/0)": "        "
    },
    "300479009": {
        "question": "What is present?",
        "ground_truth": "retroperitoneal liposarcoma",
        "generated_answer": "abdomen",
        "image_name": "test/test_0479.jpg",
        "answer_type": "OPEN",
        "question_type": "what",
        "Evaluation(1/0)": "        "
    },
    "300479013": {
        "question": "What is nodular tumor cut?",
        "ground_truth": "surface natural color yellow and white typical gross sarcoma",
        "generated_answer": "from surface of bladder",
        "image_name": "test/test_0479.jpg",
        "answer_type": "OPEN",
        "question_type": "what",
        "Evaluation(1/0)": "        "
    },
    "300479015": {
        "question": "What is present ?",
        "ground_truth": "peritoneum",
        "generated_answer": "lymph node",
        "image_name": "test/test_0479.jpg",
        "answer_type": "OPEN",
        "question_type": "what",
        "Evaluation(1/0)": "        "
    },
    "300479017": {
        "question": "How is nodular tumor cut surface  color yellow and white typical gross sarcoma ?",
        "ground_truth": "natural",
        "generated_answer": "soft",
        "image_name": "test/test_0479.jpg",
        "answer_type": "OPEN",
        "question_type": "how",
        "Evaluation(1/0)": "        "
    },
    "300479019": {
        "question": "How is nodular tumor cut surface natural color yellow and  typical gross sarcoma ?",
        "ground_truth": "white",
        "generated_answer": "soft",
        "image_name": "test/test_0479.jpg",
        "answer_type": "OPEN",
        "question_type": "how",
        "Evaluation(1/0)": "        "
    },
    "300479021": {
        "question": "How is nodular tumor cut surface natural color yellow and white typical  sarcoma ?",
        "ground_truth": "gross",
        "generated_answer": "soft",
        "image_name": "test/test_0479.jpg",
        "answer_type": "OPEN",
        "question_type": "how",
        "Evaluation(1/0)": "        "
    },
    "300482005": {
        "question": "What is present?",
        "ground_truth": "peritoneum",
        "generated_answer": "gastrointestinal",
        "image_name": "test/test_0482.jpg",
        "answer_type": "OPEN",
        "question_type": "what",
        "Evaluation(1/0)": "        "
    },
    "300482013": {
        "question": "What is present ?",
        "ground_truth": "peritoneum",
        "generated_answer": "abdomen",
        "image_name": "test/test_0482.jpg",
        "answer_type": "OPEN",
        "question_type": "what",
        "Evaluation(1/0)": "        "
    },
    "300483000": {
        "question": "What does this image show?",
        "ground_truth": "in situ of abdomen excellent fibrinopurulent peritonitis",
        "generated_answer": "opened abdominal cavity with tumor mass",
        "image_name": "test/test_0483.jpg",
        "answer_type": "OPEN",
        "question_type": "what",
        "Evaluation(1/0)": "        "
    },
    "300558000": {
        "question": "What does this image show?",
        "ground_truth": "malignant cells mixed mesodermal tumor of uterus",
        "generated_answer": "lymph node",
        "image_name": "test/test_0558.jpg",
        "answer_type": "OPEN",
        "question_type": "what",
        "Evaluation(1/0)": "        "
    },
    "300558006": {
        "question": "What is present?",
        "ground_truth": "peritoneal fluid",
        "generated_answer": "carcinoma",
        "image_name": "test/test_0558.jpg",
        "answer_type": "OPEN",
        "question_type": "what",
        "Evaluation(1/0)": "        "
    },
    "300558012": {
        "question": "What is present ?",
        "ground_truth": "peritoneal fluid",
        "generated_answer": "hematologic",
        "image_name": "test/test_0558.jpg",
        "answer_type": "OPEN",
        "question_type": "what",
        "Evaluation(1/0)": "        "
    },
    "300853000": {
        "question": "Why does this image show gram negative septicemia?",
        "ground_truth": "due to scalp electrode in a neonate",
        "generated_answer": "due to pneumocystis carinii pneumonia",
        "image_name": "test/test_0853.jpg",
        "answer_type": "OPEN",
        "question_type": "why",
        "Evaluation(1/0)": "        "
    },
    "300855000": {
        "question": "Why does this image show gram negative septicemia?",
        "ground_truth": "due to scalp electrode in a neonate",
        "generated_answer": "due to pseudomonas aeruginosa",
        "image_name": "test/test_0855.jpg",
        "answer_type": "OPEN",
        "question_type": "why",
        "Evaluation(1/0)": "        "
    },
    "300846000": {
        "question": "What does this image show?",
        "ground_truth": "hand",
        "generated_answer": "gunshot wound",
        "image_name": "test/test_0846.jpg",
        "answer_type": "OPEN",
        "question_type": "what",
        "Evaluation(1/0)": "        "
    },
    "300844001": {
        "question": "What is opened dysmorphic body with all organs except kidneys removed?",
        "ground_truth": "shows size of quite well and renal facies",
        "generated_answer": "this",
        "image_name": "test/test_0844.jpg",
        "answer_type": "OPEN",
        "question_type": "what",
        "Evaluation(1/0)": "        "
    },
    "300844007": {
        "question": "What removed shows size of organs quite well and renal facies ?",
        "ground_truth": "opened dysmorphic body with all except kidneys",
        "generated_answer": "opened body",
        "image_name": "test/test_0844.jpg",
        "answer_type": "OPEN",
        "question_type": "what",
        "Evaluation(1/0)": "        "
    },
    "300844009": {
        "question": "What is present of Kidneys?",
        "ground_truth": "polycystic disease",
        "generated_answer": "both",
        "image_name": "test/test_0844.jpg",
        "answer_type": "OPEN",
        "question_type": "what",
        "Evaluation(1/0)": "        "
    },
    "300847001": {
        "question": "How many digits do a barely seen vascular mass extruding from occipital region of skull arms and legs appear too short has?",
        "ground_truth": "six",
        "generated_answer": "seven",
        "image_name": "test/test_0847.jpg",
        "answer_type": "OPEN",
        "question_type": "how",
        "Evaluation(1/0)": "        "
    },
    "300847007": {
        "question": "What is present of Kidneys?",
        "ground_truth": "polycystic disease",
        "generated_answer": "no",
        "image_name": "test/test_0847.jpg",
        "answer_type": "OPEN",
        "question_type": "what",
        "Evaluation(1/0)": "        "
    },
    "300847011": {
        "question": "What has six digits ?",
        "ground_truth": "lateral view of body with renal facies no neck and a barely seen vascular mass extruding from occipital region of skull arms and legs appear too short",
        "generated_answer": "each hand",
        "image_name": "test/test_0847.jpg",
        "answer_type": "OPEN",
        "question_type": "what",
        "Evaluation(1/0)": "        "
    },
    "300847013": {
        "question": "What is present of Kidneys?",
        "ground_truth": "polycystic disease",
        "generated_answer": "no",
        "image_name": "test/test_0847.jpg",
        "answer_type": "OPEN",
        "question_type": "what",
        "Evaluation(1/0)": "        "
    },
    "300845000": {
        "question": "What does this image show?",
        "ground_truth": "posterior view of body lesions mostly in head neck and thorax",
        "generated_answer": "typical appearance of lymphangiomatosis generalized",
        "image_name": "test/test_0845.jpg",
        "answer_type": "OPEN",
        "question_type": "what",
        "Evaluation(1/0)": "        "
    },
    "300845006": {
        "question": "What is present ?",
        "ground_truth": "lymphangiomatosis",
        "generated_answer": "lymphangiomatosis generalized",
        "image_name": "test/test_0845.jpg",
        "answer_type": "OPEN",
        "question_type": "what",
        "Evaluation(1/0)": "        "
    },
    "300854003": {
        "question": "What is present ?",
        "ground_truth": "newborn cord around neck",
        "generated_answer": "anencephaly",
        "image_name": "test/test_0854.jpg",
        "answer_type": "OPEN",
        "question_type": "what",
        "Evaluation(1/0)": "        "
    },
    "300858000": {
        "question": "What does this image show?",
        "ground_truth": "body burns 24 hours prior now anasarca",
        "generated_answer": "typical appearance of body after death from starvation",
        "image_name": "test/test_0858.jpg",
        "answer_type": "OPEN",
        "question_type": "what",
        "Evaluation(1/0)": "        "
    },
    "300848000": {
        "question": "What does this image show?",
        "ground_truth": "conjoined twins at head and chest",
        "generated_answer": "anterior view",
        "image_name": "test/test_0848.jpg",
        "answer_type": "OPEN",
        "question_type": "what",
        "Evaluation(1/0)": "        "
    },
    "300848002": {
        "question": "What is the best photo to illustrate this case externally?",
        "ground_truth": "this",
        "generated_answer": "a stillborn with head in normal position",
        "image_name": "test/test_0848.jpg",
        "answer_type": "OPEN",
        "question_type": "what",
        "Evaluation(1/0)": "        "
    },
    "300848008": {
        "question": "What is this to illustrate this case externally ?",
        "ground_truth": "the best photo",
        "generated_answer": "a typical cyclops",
        "image_name": "test/test_0848.jpg",
        "answer_type": "OPEN",
        "question_type": "what",
        "Evaluation(1/0)": "        "
    },
    "300852000": {
        "question": "What does this image show?",
        "ground_truth": "joined anterior chest and abdomen",
        "generated_answer": "opened heart with both lobes and aorta",
        "image_name": "test/test_0852.jpg",
        "answer_type": "OPEN",
        "question_type": "what",
        "Evaluation(1/0)": "        "
    },
    "300852004": {
        "question": "What is present ?",
        "ground_truth": "siamese twins",
        "generated_answer": "cardiovascular",
        "image_name": "test/test_0852.jpg",
        "answer_type": "OPEN",
        "question_type": "what",
        "Evaluation(1/0)": "        "
    },
    "300850000": {
        "question": "What does this image show?",
        "ground_truth": "view from back typical example",
        "generated_answer": "typical appearance of infantile hemangiomas",
        "image_name": "test/test_0850.jpg",
        "answer_type": "OPEN",
        "question_type": "what",
        "Evaluation(1/0)": "        "
    },
    "300984007": {
        "question": "What was taken ?",
        "ground_truth": "this section",
        "generated_answer": "pancreas",
        "image_name": "test/test_0984.jpg",
        "answer_type": "OPEN",
        "question_type": "what",
        "Evaluation(1/0)": "        "
    },
    "300985000": {
        "question": "What is present?",
        "ground_truth": "notochord",
        "generated_answer": "respiratory",
        "image_name": "test/test_0985.jpg",
        "answer_type": "OPEN",
        "question_type": "what",
        "Evaluation(1/0)": "        "
    },
    "300986000": {
        "question": "What does this image show?",
        "ground_truth": "epithelial component resembling endometrium",
        "generated_answer": "small intestine",
        "image_name": "test/test_0986.jpg",
        "answer_type": "OPEN",
        "question_type": "what",
        "Evaluation(1/0)": "        "
    },
    "300986006": {
        "question": "What is present ?",
        "ground_truth": "sacrococcygeal teratoma",
        "generated_answer": "thymoma",
        "image_name": "test/test_0986.jpg",
        "answer_type": "OPEN",
        "question_type": "what",
        "Evaluation(1/0)": "        "
    },
    "300552000": {
        "question": "What does this image show?",
        "ground_truth": "hemolytic disease of newborn",
        "generated_answer": "infant with large cystic hygroma",
        "image_name": "test/test_0552.jpg",
        "answer_type": "OPEN",
        "question_type": "what",
        "Evaluation(1/0)": "        "
    },
    "300555000": {
        "question": "What does this image show?",
        "ground_truth": "ulcerations",
        "generated_answer": "head and neck",
        "image_name": "test/test_0555.jpg",
        "answer_type": "OPEN",
        "question_type": "what",
        "Evaluation(1/0)": "        "
    },
    "300496001": {
        "question": "What does this image show?",
        "ground_truth": "two nipples",
        "generated_answer": "skin",
        "image_name": "test/test_0496.jpg",
        "answer_type": "OPEN",
        "question_type": "what",
        "Evaluation(1/0)": "        "
    },
    "300496007": {
        "question": "What is present?",
        "ground_truth": "nipple duplication",
        "generated_answer": "dermatologic",
        "image_name": "test/test_0496.jpg",
        "answer_type": "OPEN",
        "question_type": "what",
        "Evaluation(1/0)": "        "
    },
    "300496011": {
        "question": "What is present ?",
        "ground_truth": "breast",
        "generated_answer": "dermatologic",
        "image_name": "test/test_0496.jpg",
        "answer_type": "OPEN",
        "question_type": "what",
        "Evaluation(1/0)": "        "
    },
    "300610000": {
        "question": "What does this image show?",
        "ground_truth": "normal breast",
        "generated_answer": "lung",
        "image_name": "test/test_0610.jpg",
        "answer_type": "OPEN",
        "question_type": "what",
        "Evaluation(1/0)": "        "
    },
    "300606000": {
        "question": "What does this image show?",
        "ground_truth": "breast",
        "generated_answer": "lung",
        "image_name": "test/test_0606.jpg",
        "answer_type": "OPEN",
        "question_type": "what",
        "Evaluation(1/0)": "        "
    },
    "300607010": {
        "question": "What is present ?",
        "ground_truth": "intraductal papillomatosis with apocrine metaplasia",
        "generated_answer": "breast",
        "image_name": "test/test_0607.jpg",
        "answer_type": "OPEN",
        "question_type": "what",
        "Evaluation(1/0)": "        "
    },
    "300609000": {
        "question": "What does this image show?",
        "ground_truth": "excellent invasive tumor with marked desmoplastic reaction",
        "generated_answer": "kidney",
        "image_name": "test/test_0609.jpg",
        "answer_type": "OPEN",
        "question_type": "what",
        "Evaluation(1/0)": "        "
    },
    "300609004": {
        "question": "What are seen?",
        "ground_truth": "intraductal lesions",
        "generated_answer": "prostate",
        "image_name": "test/test_0609.jpg",
        "answer_type": "OPEN",
        "question_type": "what",
        "Evaluation(1/0)": "        "
    },
    "300609010": {
        "question": "What is present?",
        "ground_truth": "papillary intraductal adenocarcinoma",
        "generated_answer": "prostate",
        "image_name": "test/test_0609.jpg",
        "answer_type": "OPEN",
        "question_type": "what",
        "Evaluation(1/0)": "        "
    },
    "300609014": {
        "question": "What are seen ?",
        "ground_truth": "intraductal lesions",
        "generated_answer": "prostate",
        "image_name": "test/test_0609.jpg",
        "answer_type": "OPEN",
        "question_type": "what",
        "Evaluation(1/0)": "        "
    },
    "300609016": {
        "question": "What is present ?",
        "ground_truth": "papillary intraductal adenocarcinoma",
        "generated_answer": "uterus",
        "image_name": "test/test_0609.jpg",
        "answer_type": "OPEN",
        "question_type": "what",
        "Evaluation(1/0)": "        "
    },
    "300608001": {
        "question": "How does this image show metastatic choriocarcinoma?",
        "ground_truth": "with extensive vascularization",
        "generated_answer": "with lymphangiosarcoma",
        "image_name": "test/test_0608.jpg",
        "answer_type": "OPEN",
        "question_type": "how",
        "Evaluation(1/0)": "        "
    },
    "300608007": {
        "question": "What is present?",
        "ground_truth": "metastatic carcinoma",
        "generated_answer": "hematologic",
        "image_name": "test/test_0608.jpg",
        "answer_type": "OPEN",
        "question_type": "what",
        "Evaluation(1/0)": "        "
    },
    "300608011": {
        "question": "What is present ?",
        "ground_truth": "breast",
        "generated_answer": "hematologic",
        "image_name": "test/test_0608.jpg",
        "answer_type": "OPEN",
        "question_type": "what",
        "Evaluation(1/0)": "        "
    },
    "300559000": {
        "question": "What does this image show?",
        "ground_truth": "coronary artery atherosclerosis diagram",
        "generated_answer": "heart",
        "image_name": "test/test_0559.jpg",
        "answer_type": "OPEN",
        "question_type": "what",
        "Evaluation(1/0)": "        "
    },
    "300560000": {
        "question": "What does this image show?",
        "ground_truth": "coronary artery atherosclerosis diagram",
        "generated_answer": "heart",
        "image_name": "test/test_0560.jpg",
        "answer_type": "OPEN",
        "question_type": "what",
        "Evaluation(1/0)": "        "
    },
    "300491000": {
        "question": "What does this image show?",
        "ground_truth": "amyloidosis",
        "generated_answer": "brain",
        "image_name": "test/test_0491.jpg",
        "answer_type": "OPEN",
        "question_type": "what",
        "Evaluation(1/0)": "        "
    },
    "300494000": {
        "question": "What does this image show?",
        "ground_truth": "skeletal muscle",
        "generated_answer": "sectioned aorta with capillaries",
        "image_name": "test/test_0494.jpg",
        "answer_type": "OPEN",
        "question_type": "what",
        "Evaluation(1/0)": "        "
    },
    "300494006": {
        "question": "What is present?",
        "ground_truth": "vasculature",
        "generated_answer": "cardiovascular",
        "image_name": "test/test_0494.jpg",
        "answer_type": "OPEN",
        "question_type": "what",
        "Evaluation(1/0)": "        "
    },
    "300494012": {
        "question": "Where is this mage from?",
        "ground_truth": "capillary",
        "generated_answer": "vasculature",
        "image_name": "test/test_0494.jpg",
        "answer_type": "OPEN",
        "question_type": "where",
        "Evaluation(1/0)": "        "
    },
    "300494014": {
        "question": "What is present ?",
        "ground_truth": "vasculature",
        "generated_answer": "cardiovascular",
        "image_name": "test/test_0494.jpg",
        "answer_type": "OPEN",
        "question_type": "what",
        "Evaluation(1/0)": "        "
    },
    "300492006": {
        "question": "What is present?",
        "ground_truth": "capillary",
        "generated_answer": "cardiovascular",
        "image_name": "test/test_0492.jpg",
        "answer_type": "OPEN",
        "question_type": "what",
        "Evaluation(1/0)": "        "
    },
    "300492012": {
        "question": "What is present ?",
        "ground_truth": "capillary",
        "generated_answer": "cardiovascular",
        "image_name": "test/test_0492.jpg",
        "answer_type": "OPEN",
        "question_type": "what",
        "Evaluation(1/0)": "        "
    },
    "300493005": {
        "question": "What is present?",
        "ground_truth": "vasculature",
        "generated_answer": "colon",
        "image_name": "test/test_0493.jpg",
        "answer_type": "OPEN",
        "question_type": "what",
        "Evaluation(1/0)": "        "
    },
    "300493009": {
        "question": "What is present ?",
        "ground_truth": "cardiovascular",
        "generated_answer": "basal cell",
        "image_name": "test/test_0493.jpg",
        "answer_type": "OPEN",
        "question_type": "what",
        "Evaluation(1/0)": "        "
    },
    "300484000": {
        "question": "What does this image show?",
        "ground_truth": "muscle ruthenium red to illustrate glycocalyx",
        "generated_answer": "electron micrographs of the lesion",
        "image_name": "test/test_0484.jpg",
        "answer_type": "OPEN",
        "question_type": "what",
        "Evaluation(1/0)": "        "
    },
    "300484006": {
        "question": "What is present?",
        "ground_truth": "vasculature",
        "generated_answer": "cardiovascular",
        "image_name": "test/test_0484.jpg",
        "answer_type": "OPEN",
        "question_type": "what",
        "Evaluation(1/0)": "        "
    },
    "300484012": {
        "question": "Where is this mage from?",
        "ground_truth": "capillary",
        "generated_answer": "gastrointestinal system",
        "image_name": "test/test_0484.jpg",
        "answer_type": "OPEN",
        "question_type": "where",
        "Evaluation(1/0)": "        "
    },
    "300484014": {
        "question": "What is present ?",
        "ground_truth": "vasculature",
        "generated_answer": "cardiovascular",
        "image_name": "test/test_0484.jpg",
        "answer_type": "OPEN",
        "question_type": "what",
        "Evaluation(1/0)": "        "
    },
    "300495000": {
        "question": "What does this image show?",
        "ground_truth": "skeletal muscle",
        "generated_answer": "electron micrograph",
        "image_name": "test/test_0495.jpg",
        "answer_type": "OPEN",
        "question_type": "what",
        "Evaluation(1/0)": "        "
    },
    "300495006": {
        "question": "What is present?",
        "ground_truth": "vasculature",
        "generated_answer": "brain",
        "image_name": "test/test_0495.jpg",
        "answer_type": "OPEN",
        "question_type": "what",
        "Evaluation(1/0)": "        "
    },
    "300495012": {
        "question": "Where is this mage from?",
        "ground_truth": "capillary",
        "generated_answer": "heart",
        "image_name": "test/test_0495.jpg",
        "answer_type": "OPEN",
        "question_type": "where",
        "Evaluation(1/0)": "        "
    },
    "300495014": {
        "question": "What is present ?",
        "ground_truth": "vasculature",
        "generated_answer": "atrophy",
        "image_name": "test/test_0495.jpg",
        "answer_type": "OPEN",
        "question_type": "what",
        "Evaluation(1/0)": "        "
    },
    "300490000": {
        "question": "What does this image show?",
        "ground_truth": "sarcoplasmic reticulum",
        "generated_answer": "normal small intestine",
        "image_name": "test/test_0490.jpg",
        "answer_type": "OPEN",
        "question_type": "what",
        "Evaluation(1/0)": "        "
    },
    "300490010": {
        "question": "What is present ?",
        "ground_truth": "myocardium",
        "generated_answer": "cardiovascular",
        "image_name": "test/test_0490.jpg",
        "answer_type": "OPEN",
        "question_type": "what",
        "Evaluation(1/0)": "        "
    },
    "300489011": {
        "question": "What is present ?",
        "ground_truth": "cranial artery",
        "generated_answer": "cardiovascular",
        "image_name": "test/test_0489.jpg",
        "answer_type": "OPEN",
        "question_type": "what",
        "Evaluation(1/0)": "        "
    },
    "300488003": {
        "question": "What is present?",
        "ground_truth": "cardiovascular",
        "generated_answer": "hematologic",
        "image_name": "test/test_0488.jpg",
        "answer_type": "OPEN",
        "question_type": "what",
        "Evaluation(1/0)": "        "
    },
    "300488009": {
        "question": "What is present?",
        "ground_truth": "coronary artery",
        "generated_answer": "hematologic",
        "image_name": "test/test_0488.jpg",
        "answer_type": "OPEN",
        "question_type": "what",
        "Evaluation(1/0)": "        "
    },
    "300488013": {
        "question": "What is present ?",
        "ground_truth": "cardiovascular",
        "generated_answer": "hematologic",
        "image_name": "test/test_0488.jpg",
        "answer_type": "OPEN",
        "question_type": "what",
        "Evaluation(1/0)": "        "
    },
    "300488015": {
        "question": "What is present ?",
        "ground_truth": "coronary artery",
        "generated_answer": "hematologic",
        "image_name": "test/test_0488.jpg",
        "answer_type": "OPEN",
        "question_type": "what",
        "Evaluation(1/0)": "        "
    },
    "300486001": {
        "question": "How does this image show intimal smooth muscle cells?",
        "ground_truth": "with lipid in cytoplasm and precipitated lipid in interstitial space",
        "generated_answer": "with elongated nuclei and prominent mitotic figures",
        "image_name": "test/test_0486.jpg",
        "answer_type": "OPEN",
        "question_type": "how",
        "Evaluation(1/0)": "        "
    },
    "300486007": {
        "question": "What is present?",
        "ground_truth": "vasculature",
        "generated_answer": "cardiovascular",
        "image_name": "test/test_0486.jpg",
        "answer_type": "OPEN",
        "question_type": "what",
        "Evaluation(1/0)": "        "
    },
    "300486015": {
        "question": "What is present ?",
        "ground_truth": "vasculature",
        "generated_answer": "cardiovascular",
        "image_name": "test/test_0486.jpg",
        "answer_type": "OPEN",
        "question_type": "what",
        "Evaluation(1/0)": "        "
    },
    "300487008": {
        "question": "What does myocytolysis not show containing no lipid ?",
        "ground_truth": "show lesion",
        "generated_answer": "this material",
        "image_name": "test/test_0487.jpg",
        "answer_type": "OPEN",
        "question_type": "what",
        "Evaluation(1/0)": "        "
    },
    "300487010": {
        "question": "What is present ?",
        "ground_truth": "chronic ischemia",
        "generated_answer": "cardiovascular",
        "image_name": "test/test_0487.jpg",
        "answer_type": "OPEN",
        "question_type": "what",
        "Evaluation(1/0)": "        "
    },
    "300485003": {
        "question": "What is present?",
        "ground_truth": "cardiovascular",
        "generated_answer": "gastrointestinal",
        "image_name": "test/test_0485.jpg",
        "answer_type": "OPEN",
        "question_type": "what",
        "Evaluation(1/0)": "        "
    },
    "300882003": {
        "question": "What is present?",
        "ground_truth": "cardiovascular",
        "generated_answer": "gastrointestinal",
        "image_name": "test/test_0882.jpg",
        "answer_type": "OPEN",
        "question_type": "what",
        "Evaluation(1/0)": "        "
    },
    "300882007": {
        "question": "What is present ?",
        "ground_truth": "cardiovascular",
        "generated_answer": "gastrointestinal",
        "image_name": "test/test_0882.jpg",
        "answer_type": "OPEN",
        "question_type": "what",
        "Evaluation(1/0)": "        "
    },
    "300862000": {
        "question": "What does this image show?",
        "ground_truth": "aorta",
        "generated_answer": "bone",
        "image_name": "test/test_0862.jpg",
        "answer_type": "OPEN",
        "question_type": "what",
        "Evaluation(1/0)": "        "
    },
    "300862006": {
        "question": "What is present?",
        "ground_truth": "vasculature",
        "generated_answer": "gastrointestinal",
        "image_name": "test/test_0862.jpg",
        "answer_type": "OPEN",
        "question_type": "what",
        "Evaluation(1/0)": "        "
    },
    "300862010": {
        "question": "What is present ?",
        "ground_truth": "cardiovascular",
        "generated_answer": "gastrointestinal",
        "image_name": "test/test_0862.jpg",
        "answer_type": "OPEN",
        "question_type": "what",
        "Evaluation(1/0)": "        "
    },
    "300884001": {
        "question": "What does this image show?",
        "ground_truth": "congestive heart failure",
        "generated_answer": "heart",
        "image_name": "test/test_0884.jpg",
        "answer_type": "OPEN",
        "question_type": "what",
        "Evaluation(1/0)": "        "
    },
    "300883000": {
        "question": "What does this image show?",
        "ground_truth": "heart",
        "generated_answer": "esophagus",
        "image_name": "test/test_0883.jpg",
        "answer_type": "OPEN",
        "question_type": "what",
        "Evaluation(1/0)": "        "
    },
    "300880000": {
        "question": "What does this image show?",
        "ground_truth": "heart",
        "generated_answer": "larynx",
        "image_name": "test/test_0880.jpg",
        "answer_type": "OPEN",
        "question_type": "what",
        "Evaluation(1/0)": "        "
    },
    "300880002": {
        "question": "Where is this?",
        "ground_truth": "heart",
        "generated_answer": "lung",
        "image_name": "test/test_0880.jpg",
        "answer_type": "OPEN",
        "question_type": "where",
        "Evaluation(1/0)": "        "
    },
    "300881000": {
        "question": "What does this image show?",
        "ground_truth": "pericarditis",
        "generated_answer": "heart",
        "image_name": "test/test_0881.jpg",
        "answer_type": "OPEN",
        "question_type": "what",
        "Evaluation(1/0)": "        "
    },
    "300870000": {
        "question": "What does this image show?",
        "ground_truth": "heart",
        "generated_answer": "thyroid",
        "image_name": "test/test_0870.jpg",
        "answer_type": "OPEN",
        "question_type": "what",
        "Evaluation(1/0)": "        "
    },
    "300870006": {
        "question": "Where is this?",
        "ground_truth": "heart",
        "generated_answer": "urinary",
        "image_name": "test/test_0870.jpg",
        "answer_type": "OPEN",
        "question_type": "where",
        "Evaluation(1/0)": "        "
    },
    "300872000": {
        "question": "What does this image show?",
        "ground_truth": "abdominal aorta saccular aneurysm",
        "generated_answer": "aorta",
        "image_name": "test/test_0872.jpg",
        "answer_type": "OPEN",
        "question_type": "what",
        "Evaluation(1/0)": "        "
    },
    "300865011": {
        "question": "What is present ?",
        "ground_truth": "vasculature",
        "generated_answer": "cardiovascular",
        "image_name": "test/test_0865.jpg",
        "answer_type": "OPEN",
        "question_type": "what",
        "Evaluation(1/0)": "        "
    },
    "300879000": {
        "question": "What does this image show?",
        "ground_truth": "heart",
        "generated_answer": "thyroid",
        "image_name": "test/test_0879.jpg",
        "answer_type": "OPEN",
        "question_type": "what",
        "Evaluation(1/0)": "        "
    },
    "300879006": {
        "question": "Where is this?",
        "ground_truth": "heart",
        "generated_answer": "oral",
        "image_name": "test/test_0879.jpg",
        "answer_type": "OPEN",
        "question_type": "where",
        "Evaluation(1/0)": "        "
    },
    "300876000": {
        "question": "What does this image show?",
        "ground_truth": "heart slice",
        "generated_answer": "heart",
        "image_name": "test/test_0876.jpg",
        "answer_type": "OPEN",
        "question_type": "what",
        "Evaluation(1/0)": "        "
    },
    "300867000": {
        "question": "What does this image show?",
        "ground_truth": "congestive heart failure",
        "generated_answer": "lung",
        "image_name": "test/test_0867.jpg",
        "answer_type": "OPEN",
        "question_type": "what",
        "Evaluation(1/0)": "        "
    },
    "300867008": {
        "question": "What is congestive heart failure , left?",
        "ground_truth": "ventricular dilatation",
        "generated_answer": "ventricular hypertrophy",
        "image_name": "test/test_0867.jpg",
        "answer_type": "OPEN",
        "question_type": "what",
        "Evaluation(1/0)": "        "
    },
    "300867010": {
        "question": "How is congestive heart failure , left  dilatation ?",
        "ground_truth": "ventricular",
        "generated_answer": "severe",
        "image_name": "test/test_0867.jpg",
        "answer_type": "OPEN",
        "question_type": "how",
        "Evaluation(1/0)": "        "
    },
    "300874007": {
        "question": "How is amyloidosis left  hypertrophy ?",
        "ground_truth": "ventricular",
        "generated_answer": "cardiac",
        "image_name": "test/test_0874.jpg",
        "answer_type": "OPEN",
        "question_type": "how",
        "Evaluation(1/0)": "        "
    },
    "300871003": {
        "question": "What is present?",
        "ground_truth": "cardiovascular",
        "generated_answer": "respiratory",
        "image_name": "test/test_0871.jpg",
        "answer_type": "OPEN",
        "question_type": "what",
        "Evaluation(1/0)": "        "
    },
    "300871007": {
        "question": "What is present ?",
        "ground_truth": "cardiovascular",
        "generated_answer": "respiratory",
        "image_name": "test/test_0871.jpg",
        "answer_type": "OPEN",
        "question_type": "what",
        "Evaluation(1/0)": "        "
    },
    "300972009": {
        "question": "Where is this from?",
        "ground_truth": "heart",
        "generated_answer": "gastrointestinal system",
        "image_name": "test/test_0972.jpg",
        "answer_type": "OPEN",
        "question_type": "where",
        "Evaluation(1/0)": "        "
    },
    "300972011": {
        "question": "What is present ?",
        "ground_truth": "heart",
        "generated_answer": "cardiovascular",
        "image_name": "test/test_0972.jpg",
        "answer_type": "OPEN",
        "question_type": "what",
        "Evaluation(1/0)": "        "
    },
    "300976003": {
        "question": "What is present?",
        "ground_truth": "cardiovascular",
        "generated_answer": "respiratory",
        "image_name": "test/test_0976.jpg",
        "answer_type": "OPEN",
        "question_type": "what",
        "Evaluation(1/0)": "        "
    },
    "300976007": {
        "question": "What is present ?",
        "ground_truth": "cardiovascular",
        "generated_answer": "gastrointestinal",
        "image_name": "test/test_0976.jpg",
        "answer_type": "OPEN",
        "question_type": "what",
        "Evaluation(1/0)": "        "
    },
    "300979013": {
        "question": "What is present ?",
        "ground_truth": "vasculature",
        "generated_answer": "cardiovascular",
        "image_name": "test/test_0979.jpg",
        "answer_type": "OPEN",
        "question_type": "what",
        "Evaluation(1/0)": "        "
    },
    "300978006": {
        "question": "What is present?",
        "ground_truth": "vasculature",
        "generated_answer": "cardiovascular",
        "image_name": "test/test_0978.jpg",
        "answer_type": "OPEN",
        "question_type": "what",
        "Evaluation(1/0)": "        "
    },
    "300973011": {
        "question": "What is present ?",
        "ground_truth": "vasculature",
        "generated_answer": "cardiovascular",
        "image_name": "test/test_0973.jpg",
        "answer_type": "OPEN",
        "question_type": "what",
        "Evaluation(1/0)": "        "
    },
    "300969003": {
        "question": "What is present?",
        "ground_truth": "cardiovascular",
        "generated_answer": "gastrointestinal",
        "image_name": "test/test_0969.jpg",
        "answer_type": "OPEN",
        "question_type": "what",
        "Evaluation(1/0)": "        "
    },
    "300969009": {
        "question": "Where is this in?",
        "ground_truth": "in vasculature",
        "generated_answer": "in heart",
        "image_name": "test/test_0969.jpg",
        "answer_type": "OPEN",
        "question_type": "where",
        "Evaluation(1/0)": "        "
    },
    "300969011": {
        "question": "What is present ?",
        "ground_truth": "vasculature",
        "generated_answer": "gastrointestinal",
        "image_name": "test/test_0969.jpg",
        "answer_type": "OPEN",
        "question_type": "what",
        "Evaluation(1/0)": "        "
    },
    "300964011": {
        "question": "What is present ?",
        "ground_truth": "vasculature",
        "generated_answer": "cardiovascular",
        "image_name": "test/test_0964.jpg",
        "answer_type": "OPEN",
        "question_type": "what",
        "Evaluation(1/0)": "        "
    },
    "300965011": {
        "question": "What is present ?",
        "ground_truth": "vasculature",
        "generated_answer": "cardiovascular",
        "image_name": "test/test_0965.jpg",
        "answer_type": "OPEN",
        "question_type": "what",
        "Evaluation(1/0)": "        "
    },
    "300980001": {
        "question": "How does this image show thrombus in leg vein?",
        "ground_truth": "with early organization",
        "generated_answer": "with varix",
        "image_name": "test/test_0980.jpg",
        "answer_type": "OPEN",
        "question_type": "how",
        "Evaluation(1/0)": "        "
    },
    "300980007": {
        "question": "What is present?",
        "ground_truth": "vasculature",
        "generated_answer": "gastrointestinal",
        "image_name": "test/test_0980.jpg",
        "answer_type": "OPEN",
        "question_type": "what",
        "Evaluation(1/0)": "        "
    },
    "300980011": {
        "question": "What is present ?",
        "ground_truth": "cardiovascular",
        "generated_answer": "gastrointestinal",
        "image_name": "test/test_0980.jpg",
        "answer_type": "OPEN",
        "question_type": "what",
        "Evaluation(1/0)": "        "
    },
    "300974000": {
        "question": "What does this image show?",
        "ground_truth": "leg veins",
        "generated_answer": "coronary artery",
        "image_name": "test/test_0974.jpg",
        "answer_type": "OPEN",
        "question_type": "what",
        "Evaluation(1/0)": "        "
    },
    "300974006": {
        "question": "What is present?",
        "ground_truth": "vasculature",
        "generated_answer": "cardiovascular",
        "image_name": "test/test_0974.jpg",
        "answer_type": "OPEN",
        "question_type": "what",
        "Evaluation(1/0)": "        "
    },
    "300982000": {
        "question": "What does this image show?",
        "ground_truth": "polyarteritis nodosa",
        "generated_answer": "atherosclerosis",
        "image_name": "test/test_0982.jpg",
        "answer_type": "OPEN",
        "question_type": "what",
        "Evaluation(1/0)": "        "
    },
    "300982006": {
        "question": "What is present?",
        "ground_truth": "vasculature",
        "generated_answer": "cardiovascular",
        "image_name": "test/test_0982.jpg",
        "answer_type": "OPEN",
        "question_type": "what",
        "Evaluation(1/0)": "        "
    },
    "300966000": {
        "question": "What does this image show?",
        "ground_truth": "heart",
        "generated_answer": "stomach",
        "image_name": "test/test_0966.jpg",
        "answer_type": "OPEN",
        "question_type": "what",
        "Evaluation(1/0)": "        "
    },
    "300966006": {
        "question": "Where is this from?",
        "ground_truth": "heart",
        "generated_answer": "gastrointestinal system",
        "image_name": "test/test_0966.jpg",
        "answer_type": "OPEN",
        "question_type": "where",
        "Evaluation(1/0)": "        "
    },
    "300967000": {
        "question": "What does this image show?",
        "ground_truth": "vasculitis",
        "generated_answer": "lymph node",
        "image_name": "test/test_0967.jpg",
        "answer_type": "OPEN",
        "question_type": "what",
        "Evaluation(1/0)": "        "
    },
    "300967006": {
        "question": "What is present?",
        "ground_truth": "vasculature",
        "generated_answer": "respiratory",
        "image_name": "test/test_0967.jpg",
        "answer_type": "OPEN",
        "question_type": "what",
        "Evaluation(1/0)": "        "
    },
    "300967010": {
        "question": "What is present ?",
        "ground_truth": "cardiovascular",
        "generated_answer": "thymoma",
        "image_name": "test/test_0967.jpg",
        "answer_type": "OPEN",
        "question_type": "what",
        "Evaluation(1/0)": "        "
    },
    "300968006": {
        "question": "What is present?",
        "ground_truth": "vasculature",
        "generated_answer": "respiratory",
        "image_name": "test/test_0968.jpg",
        "answer_type": "OPEN",
        "question_type": "what",
        "Evaluation(1/0)": "        "
    },
    "300975000": {
        "question": "What does this image show?",
        "ground_truth": "acute inflammation",
        "generated_answer": "skin",
        "image_name": "test/test_0975.jpg",
        "answer_type": "OPEN",
        "question_type": "what",
        "Evaluation(1/0)": "        "
    },
    "300975006": {
        "question": "What is present?",
        "ground_truth": "vasculature",
        "generated_answer": "cardiovascular",
        "image_name": "test/test_0975.jpg",
        "answer_type": "OPEN",
        "question_type": "what",
        "Evaluation(1/0)": "        "
    },
    "300987000": {
        "question": "What does this image show?",
        "ground_truth": "vasculitis",
        "generated_answer": "typical lesion",
        "image_name": "test/test_0987.jpg",
        "answer_type": "OPEN",
        "question_type": "what",
        "Evaluation(1/0)": "        "
    },
    "300987010": {
        "question": "What is present?",
        "ground_truth": "vasculature",
        "generated_answer": "pancreas",
        "image_name": "test/test_0987.jpg",
        "answer_type": "OPEN",
        "question_type": "what",
        "Evaluation(1/0)": "        "
    },
    "300987016": {
        "question": "What is present ?",
        "ground_truth": "cardiovascular",
        "generated_answer": "pancreas",
        "image_name": "test/test_0987.jpg",
        "answer_type": "OPEN",
        "question_type": "what",
        "Evaluation(1/0)": "        "
    },
    "300988010": {
        "question": "What is present?",
        "ground_truth": "vasculature",
        "generated_answer": "cardiovascular",
        "image_name": "test/test_0988.jpg",
        "answer_type": "OPEN",
        "question_type": "what",
        "Evaluation(1/0)": "        "
    },
    "300989010": {
        "question": "What is present?",
        "ground_truth": "vasculature",
        "generated_answer": "joints",
        "image_name": "test/test_0989.jpg",
        "answer_type": "OPEN",
        "question_type": "what",
        "Evaluation(1/0)": "        "
    },
    "300861000": {
        "question": "What does this image show?",
        "ground_truth": "x-ray postmortdissected arteries extensive lesions",
        "generated_answer": "x-ray postmortal angiogram of aorta and left coronary artery",
        "image_name": "test/test_0861.jpg",
        "answer_type": "OPEN",
        "question_type": "what",
        "Evaluation(1/0)": "        "
    },
    "300861006": {
        "question": "What is present?",
        "ground_truth": "vasculature",
        "generated_answer": "cardiovascular",
        "image_name": "test/test_0861.jpg",
        "answer_type": "OPEN",
        "question_type": "what",
        "Evaluation(1/0)": "        "
    },
    "300861012": {
        "question": "Where is this from?",
        "ground_truth": "vasculature",
        "generated_answer": "heart",
        "image_name": "test/test_0861.jpg",
        "answer_type": "OPEN",
        "question_type": "where",
        "Evaluation(1/0)": "        "
    },
    "300861014": {
        "question": "What is x-ray postmortdissected?",
        "ground_truth": "ray postmortdissected arteries extensive lesions",
        "generated_answer": "coronary arteries",
        "image_name": "test/test_0861.jpg",
        "answer_type": "OPEN",
        "question_type": "what",
        "Evaluation(1/0)": "        "
    },
    "300861016": {
        "question": "What is present ?",
        "ground_truth": "vasculature",
        "generated_answer": "angiogram",
        "image_name": "test/test_0861.jpg",
        "answer_type": "OPEN",
        "question_type": "what",
        "Evaluation(1/0)": "        "
    },
    "300861018": {
        "question": "How is x-ray postmortdissected arteries  lesions ?",
        "ground_truth": "extensive",
        "generated_answer": "small",
        "image_name": "test/test_0861.jpg",
        "answer_type": "OPEN",
        "question_type": "how",
        "Evaluation(1/0)": "        "
    },
    "300860001": {
        "question": "How does this image show x-ray postmortcoronary arteries?",
        "ground_truth": "with multiple lesions",
        "generated_answer": "with thrombus",
        "image_name": "test/test_0860.jpg",
        "answer_type": "OPEN",
        "question_type": "how",
        "Evaluation(1/0)": "        "
    },
    "300860007": {
        "question": "What is present?",
        "ground_truth": "angiogram",
        "generated_answer": "cardiovascular",
        "image_name": "test/test_0860.jpg",
        "answer_type": "OPEN",
        "question_type": "what",
        "Evaluation(1/0)": "        "
    },
    "300859000": {
        "question": "What does this image show?",
        "ground_truth": "postmortangiogram of coronary arteries",
        "generated_answer": "x-ray postmortar angiogram",
        "image_name": "test/test_0859.jpg",
        "answer_type": "OPEN",
        "question_type": "what",
        "Evaluation(1/0)": "        "
    },
    "300859006": {
        "question": "What is present?",
        "ground_truth": "myocardial infarct",
        "generated_answer": "cardiovascular",
        "image_name": "test/test_0859.jpg",
        "answer_type": "OPEN",
        "question_type": "what",
        "Evaluation(1/0)": "        "
    },
    "300513000": {
        "question": "What does this image show?",
        "ground_truth": "pharyngeal pouch remnant",
        "generated_answer": "lung",
        "image_name": "test/test_0513.jpg",
        "answer_type": "OPEN",
        "question_type": "what",
        "Evaluation(1/0)": "        "
    },
    "300513002": {
        "question": "What is present?",
        "ground_truth": "embryo-fetus",
        "generated_answer": "respiratory",
        "image_name": "test/test_0513.jpg",
        "answer_type": "OPEN",
        "question_type": "what",
        "Evaluation(1/0)": "        "
    },
    "300557001": {
        "question": "What is present?",
        "ground_truth": "endocrine",
        "generated_answer": "brain",
        "image_name": "test/test_0557.jpg",
        "answer_type": "OPEN",
        "question_type": "what",
        "Evaluation(1/0)": "        "
    },
    "300557003": {
        "question": "What is present?",
        "ground_truth": "pituitary",
        "generated_answer": "brain",
        "image_name": "test/test_0557.jpg",
        "answer_type": "OPEN",
        "question_type": "what",
        "Evaluation(1/0)": "        "
    },
    "300557005": {
        "question": "What is present?",
        "ground_truth": "adenoma",
        "generated_answer": "brain",
        "image_name": "test/test_0557.jpg",
        "answer_type": "OPEN",
        "question_type": "what",
        "Evaluation(1/0)": "        "
    },
    "300557007": {
        "question": "What is present ?",
        "ground_truth": "endocrine",
        "generated_answer": "brain",
        "image_name": "test/test_0557.jpg",
        "answer_type": "OPEN",
        "question_type": "what",
        "Evaluation(1/0)": "        "
    },
    "300557009": {
        "question": "What is present ?",
        "ground_truth": "adenoma",
        "generated_answer": "brain",
        "image_name": "test/test_0557.jpg",
        "answer_type": "OPEN",
        "question_type": "what",
        "Evaluation(1/0)": "        "
    },
    "300451003": {
        "question": "What is present?",
        "ground_truth": "endocrine",
        "generated_answer": "gastrointestinal",
        "image_name": "test/test_0451.jpg",
        "answer_type": "OPEN",
        "question_type": "what",
        "Evaluation(1/0)": "        "
    },
    "300451007": {
        "question": "What is present ?",
        "ground_truth": "endocrine",
        "generated_answer": "gastrointestinal",
        "image_name": "test/test_0451.jpg",
        "answer_type": "OPEN",
        "question_type": "what",
        "Evaluation(1/0)": "        "
    },
    "300440003": {
        "question": "What is present?",
        "ground_truth": "endocrine",
        "generated_answer": "gastrointestinal",
        "image_name": "test/test_0440.jpg",
        "answer_type": "OPEN",
        "question_type": "what",
        "Evaluation(1/0)": "        "
    },
    "300450005": {
        "question": "Where does this belong to?",
        "ground_truth": "endocrine system",
        "generated_answer": "gastrointestinal system",
        "image_name": "test/test_0450.jpg",
        "answer_type": "OPEN",
        "question_type": "where",
        "Evaluation(1/0)": "        "
    },
    "300447000": {
        "question": "Why does this image show cortical and medullary hemorrhage not extensive but clearly evident case of pneumococcal meningitis lesion probably?",
        "ground_truth": "due to septic shock",
        "generated_answer": "due to ruptured endarteritis",
        "image_name": "test/test_0447.jpg",
        "answer_type": "OPEN",
        "question_type": "why",
        "Evaluation(1/0)": "        "
    },
    "300447002": {
        "question": "What is present?",
        "ground_truth": "endocrine",
        "generated_answer": "larynx",
        "image_name": "test/test_0447.jpg",
        "answer_type": "OPEN",
        "question_type": "what",
        "Evaluation(1/0)": "        "
    },
    "300447008": {
        "question": "Where does this belong to?",
        "ground_truth": "endocrine system",
        "generated_answer": "female reproductive system",
        "image_name": "test/test_0447.jpg",
        "answer_type": "OPEN",
        "question_type": "where",
        "Evaluation(1/0)": "        "
    },
    "300447010": {
        "question": "What is present ?",
        "ground_truth": "adrenal",
        "generated_answer": "lymph node",
        "image_name": "test/test_0447.jpg",
        "answer_type": "OPEN",
        "question_type": "what",
        "Evaluation(1/0)": "        "
    },
    "300454005": {
        "question": "What is present?",
        "ground_truth": "adrenal",
        "generated_answer": "cortical nodule",
        "image_name": "test/test_0454.jpg",
        "answer_type": "OPEN",
        "question_type": "what",
        "Evaluation(1/0)": "        "
    },
    "300454013": {
        "question": "What is present ?",
        "ground_truth": "adrenal",
        "generated_answer": "endocrine",
        "image_name": "test/test_0454.jpg",
        "answer_type": "OPEN",
        "question_type": "what",
        "Evaluation(1/0)": "        "
    },
    "300452000": {
        "question": "What does this image show?",
        "ground_truth": "fixed tissue close-up excellent except for color",
        "generated_answer": "fixed tissue close-up view of lesion with necrotic center",
        "image_name": "test/test_0452.jpg",
        "answer_type": "OPEN",
        "question_type": "what",
        "Evaluation(1/0)": "        "
    },
    "300452006": {
        "question": "What is present?",
        "ground_truth": "adrenal",
        "generated_answer": "endocrine",
        "image_name": "test/test_0452.jpg",
        "answer_type": "OPEN",
        "question_type": "what",
        "Evaluation(1/0)": "        "
    },
    "300452014": {
        "question": "What is present ?",
        "ground_truth": "adrenal",
        "generated_answer": "endocrine",
        "image_name": "test/test_0452.jpg",
        "answer_type": "OPEN",
        "question_type": "what",
        "Evaluation(1/0)": "        "
    },
    "300441000": {
        "question": "What does this image show?",
        "ground_truth": "sectioned gland bilateral lesions excellent example",
        "generated_answer": "close-up of nodule with central necrosis",
        "image_name": "test/test_0441.jpg",
        "answer_type": "OPEN",
        "question_type": "what",
        "Evaluation(1/0)": "        "
    },
    "300441006": {
        "question": "What is present?",
        "ground_truth": "adrenal",
        "generated_answer": "endocrine",
        "image_name": "test/test_0441.jpg",
        "answer_type": "OPEN",
        "question_type": "what",
        "Evaluation(1/0)": "        "
    },
    "300441014": {
        "question": "What is present ?",
        "ground_truth": "adrenal",
        "generated_answer": "endocrine",
        "image_name": "test/test_0441.jpg",
        "answer_type": "OPEN",
        "question_type": "what",
        "Evaluation(1/0)": "        "
    },
    "300461000": {
        "question": "What does this image show?",
        "ground_truth": "section through thyroid and trachea apparently",
        "generated_answer": "lung",
        "image_name": "test/test_0461.jpg",
        "answer_type": "OPEN",
        "question_type": "what",
        "Evaluation(1/0)": "        "
    },
    "300461004": {
        "question": "What said to be undifferentiated carcinoma had metastases to lungs, pleura, liver and regional nodes 70yof also had colon carcinoma?",
        "ground_truth": "fibrotic lesion",
        "generated_answer": "slide",
        "image_name": "test/test_0461.jpg",
        "answer_type": "OPEN",
        "question_type": "what",
        "Evaluation(1/0)": "        "
    },
    "300461006": {
        "question": "What had colon carcinoma?",
        "ground_truth": "70yof",
        "generated_answer": "this tumor",
        "image_name": "test/test_0461.jpg",
        "answer_type": "OPEN",
        "question_type": "what",
        "Evaluation(1/0)": "        "
    },
    "300461010": {
        "question": "What is carcinoma had?",
        "ground_truth": "metastases to lungs",
        "generated_answer": "invaded the pleura",
        "image_name": "test/test_0461.jpg",
        "answer_type": "OPEN",
        "question_type": "what",
        "Evaluation(1/0)": "        "
    },
    "300461012": {
        "question": "What is present?",
        "ground_truth": "endocrine",
        "generated_answer": "joints",
        "image_name": "test/test_0461.jpg",
        "answer_type": "OPEN",
        "question_type": "what",
        "Evaluation(1/0)": "        "
    },
    "300461014": {
        "question": "What is present?",
        "ground_truth": "thyroid",
        "generated_answer": "larynx",
        "image_name": "test/test_0461.jpg",
        "answer_type": "OPEN",
        "question_type": "what",
        "Evaluation(1/0)": "        "
    },
    "300461016": {
        "question": "What is present?",
        "ground_truth": "carcinoma",
        "generated_answer": "respiratory",
        "image_name": "test/test_0461.jpg",
        "answer_type": "OPEN",
        "question_type": "what",
        "Evaluation(1/0)": "        "
    },
    "300461018": {
        "question": "Where does this belong to?",
        "ground_truth": "endocrine system",
        "generated_answer": "female reproductive system",
        "image_name": "test/test_0461.jpg",
        "answer_type": "OPEN",
        "question_type": "where",
        "Evaluation(1/0)": "        "
    },
    "300461020": {
        "question": "What is 70yof had?",
        "ground_truth": "colon carcinoma",
        "generated_answer": "had lung cancer",
        "image_name": "test/test_0461.jpg",
        "answer_type": "OPEN",
        "question_type": "what",
        "Evaluation(1/0)": "        "
    },
    "300461022": {
        "question": "What is section through thyroid and trachea had?",
        "ground_truth": "colon carcinoma",
        "generated_answer": "large tumor mass",
        "image_name": "test/test_0461.jpg",
        "answer_type": "OPEN",
        "question_type": "what",
        "Evaluation(1/0)": "        "
    },
    "300461024": {
        "question": "What is carcinoma had?",
        "ground_truth": "metastases to lungs, pleura, liver and regional nodes",
        "generated_answer": "invaded the pleura",
        "image_name": "test/test_0461.jpg",
        "answer_type": "OPEN",
        "question_type": "what",
        "Evaluation(1/0)": "        "
    },
    "300461026": {
        "question": "What is present ?",
        "ground_truth": "thyroid",
        "generated_answer": "joints",
        "image_name": "test/test_0461.jpg",
        "answer_type": "OPEN",
        "question_type": "what",
        "Evaluation(1/0)": "        "
    },
    "300461028": {
        "question": "How is carcinoma had metastases to lungs , pleura , liver and  nodes ?",
        "ground_truth": "regional",
        "generated_answer": "obvious",
        "image_name": "test/test_0461.jpg",
        "answer_type": "OPEN",
        "question_type": "how",
        "Evaluation(1/0)": "        "
    },
    "300459007": {
        "question": "What is present ?",
        "ground_truth": "endocrine",
        "generated_answer": "cortical nodule",
        "image_name": "test/test_0459.jpg",
        "answer_type": "OPEN",
        "question_type": "what",
        "Evaluation(1/0)": "        "
    },
    "300437000": {
        "question": "How much week gestation gram infant lesion had ruptured causing 20 ml hemoperitoneum?",
        "ground_truth": "30",
        "generated_answer": "24",
        "image_name": "test/test_0437.jpg",
        "answer_type": "OPEN",
        "question_type": "how",
        "Evaluation(1/0)": "        "
    },
    "300437002": {
        "question": "How many ml had adrenal of premature 30 week gestation gram infant lesion ruptured causing hemoperitoneum?",
        "ground_truth": "adrenal",
        "generated_answer": "90 ]",
        "image_name": "test/test_0437.jpg",
        "answer_type": "OPEN",
        "question_type": "how",
        "Evaluation(1/0)": "        "
    },
    "300437010": {
        "question": "What is present?",
        "ground_truth": "hemorrhage in newborn",
        "generated_answer": "endocrine",
        "image_name": "test/test_0437.jpg",
        "answer_type": "OPEN",
        "question_type": "what",
        "Evaluation(1/0)": "        "
    },
    "300437014": {
        "question": "What had ruptured causing 20 ml hemoperitoneum unusual lesion ?",
        "ground_truth": "fixed tissue hemorrhage hematoma in left adrenal of premature 30 week gestation gram infant",
        "generated_answer": "this",
        "image_name": "test/test_0437.jpg",
        "answer_type": "OPEN",
        "question_type": "what",
        "Evaluation(1/0)": "        "
    },
    "300438000": {
        "question": "What does this image show?",
        "ground_truth": "fixed tissue nice close-up view of cortical nodules",
        "generated_answer": "normal pancreas",
        "image_name": "test/test_0438.jpg",
        "answer_type": "OPEN",
        "question_type": "what",
        "Evaluation(1/0)": "        "
    },
    "300438006": {
        "question": "What is present?",
        "ground_truth": "adrenal",
        "generated_answer": "endocrine",
        "image_name": "test/test_0438.jpg",
        "answer_type": "OPEN",
        "question_type": "what",
        "Evaluation(1/0)": "        "
    },
    "300460000": {
        "question": "What does this image show?",
        "ground_truth": "fixed tissue but good color gland not recognizable as such",
        "generated_answer": "cut surface typical",
        "image_name": "test/test_0460.jpg",
        "answer_type": "OPEN",
        "question_type": "what",
        "Evaluation(1/0)": "        "
    },
    "300460006": {
        "question": "What is present?",
        "ground_truth": "pituitary",
        "generated_answer": "endocrine",
        "image_name": "test/test_0460.jpg",
        "answer_type": "OPEN",
        "question_type": "what",
        "Evaluation(1/0)": "        "
    },
    "300460014": {
        "question": "What is present ?",
        "ground_truth": "pituitary",
        "generated_answer": "endocrine",
        "image_name": "test/test_0460.jpg",
        "answer_type": "OPEN",
        "question_type": "what",
        "Evaluation(1/0)": "        "
    },
    "300458000": {
        "question": "What is shown well?",
        "ground_truth": "close-up tumor",
        "generated_answer": "large tumor mass",
        "image_name": "test/test_0458.jpg",
        "answer_type": "OPEN",
        "question_type": "what",
        "Evaluation(1/0)": "        "
    },
    "300458004": {
        "question": "What does this image show?",
        "ground_truth": "close-up tumor is shown well",
        "generated_answer": "sectioned surface of kidney with large mass of necrotic tissue",
        "image_name": "test/test_0458.jpg",
        "answer_type": "OPEN",
        "question_type": "what",
        "Evaluation(1/0)": "        "
    },
    "300458010": {
        "question": "What is present?",
        "ground_truth": "endocrine",
        "generated_answer": "adrenal",
        "image_name": "test/test_0458.jpg",
        "answer_type": "OPEN",
        "question_type": "what",
        "Evaluation(1/0)": "        "
    },
    "300458016": {
        "question": "What is present?",
        "ground_truth": "metastatic carcinoma oat cell",
        "generated_answer": "adrenal",
        "image_name": "test/test_0458.jpg",
        "answer_type": "OPEN",
        "question_type": "what",
        "Evaluation(1/0)": "        "
    },
    "300458020": {
        "question": "What is bloody ?",
        "ground_truth": "photo",
        "generated_answer": "this",
        "image_name": "test/test_0458.jpg",
        "answer_type": "OPEN",
        "question_type": "what",
        "Evaluation(1/0)": "        "
    },
    "300458022": {
        "question": "What is close-up tumor well ?",
        "ground_truth": "tumor shown",
        "generated_answer": "shown in photo",
        "image_name": "test/test_0458.jpg",
        "answer_type": "OPEN",
        "question_type": "what",
        "Evaluation(1/0)": "        "
    },
    "300458026": {
        "question": "How is photo ?",
        "ground_truth": "bloody",
        "generated_answer": "gross",
        "image_name": "test/test_0458.jpg",
        "answer_type": "OPEN",
        "question_type": "how",
        "Evaluation(1/0)": "        "
    },
    "300564003": {
        "question": "What is present?",
        "ground_truth": "endocrine",
        "generated_answer": "respiratory",
        "image_name": "test/test_0564.jpg",
        "answer_type": "OPEN",
        "question_type": "what",
        "Evaluation(1/0)": "        "
    },
    "300564007": {
        "question": "What is present ?",
        "ground_truth": "endocrine",
        "generated_answer": "respiratory",
        "image_name": "test/test_0564.jpg",
        "answer_type": "OPEN",
        "question_type": "what",
        "Evaluation(1/0)": "        "
    },
    "300562003": {
        "question": "What is present?",
        "ground_truth": "endocrine",
        "generated_answer": "hematologic",
        "image_name": "test/test_0562.jpg",
        "answer_type": "OPEN",
        "question_type": "what",
        "Evaluation(1/0)": "        "
    },
    "300563001": {
        "question": "How does this image show adrenal, polyarteritis nodosa?",
        "ground_truth": "with infarct",
        "generated_answer": "with vasculitis",
        "image_name": "test/test_0563.jpg",
        "answer_type": "OPEN",
        "question_type": "how",
        "Evaluation(1/0)": "        "
    },
    "300576000": {
        "question": "What does this image show?",
        "ground_truth": "hashimoto 's thyroiditis",
        "generated_answer": "pancreatic fat necrosis",
        "image_name": "test/test_0576.jpg",
        "answer_type": "OPEN",
        "question_type": "what",
        "Evaluation(1/0)": "        "
    },
    "300580000": {
        "question": "What does this image show?",
        "ground_truth": "hashimoto 's thyroiditis",
        "generated_answer": "lymph node",
        "image_name": "test/test_0580.jpg",
        "answer_type": "OPEN",
        "question_type": "what",
        "Evaluation(1/0)": "        "
    },
    "300572000": {
        "question": "What does this image show?",
        "ground_truth": "hashimoto 's thyroiditis",
        "generated_answer": "kidney",
        "image_name": "test/test_0572.jpg",
        "answer_type": "OPEN",
        "question_type": "what",
        "Evaluation(1/0)": "        "
    },
    "300573000": {
        "question": "What does this image show?",
        "ground_truth": "hashimoto 's thyroiditis",
        "generated_answer": "kidney",
        "image_name": "test/test_0573.jpg",
        "answer_type": "OPEN",
        "question_type": "what",
        "Evaluation(1/0)": "        "
    },
    "300566000": {
        "question": "What does this image show?",
        "ground_truth": "thyroid",
        "generated_answer": "thrombotic thrombocytopenic purpura",
        "image_name": "test/test_0566.jpg",
        "answer_type": "OPEN",
        "question_type": "what",
        "Evaluation(1/0)": "        "
    },
    "300581000": {
        "question": "What does this image show?",
        "ground_truth": "thyroid gland",
        "generated_answer": "acute pancreatitis",
        "image_name": "test/test_0581.jpg",
        "answer_type": "OPEN",
        "question_type": "what",
        "Evaluation(1/0)": "        "
    },
    "300561000": {
        "question": "What does this image show?",
        "ground_truth": "parathyroid adenoma",
        "generated_answer": "pancreatic fat necrosis",
        "image_name": "test/test_0561.jpg",
        "answer_type": "OPEN",
        "question_type": "what",
        "Evaluation(1/0)": "        "
    },
    "300567000": {
        "question": "What does this image show?",
        "ground_truth": "pituitary",
        "generated_answer": "pancreatic fat necrosis",
        "image_name": "test/test_0567.jpg",
        "answer_type": "OPEN",
        "question_type": "what",
        "Evaluation(1/0)": "        "
    },
    "300565000": {
        "question": "What does this image show?",
        "ground_truth": "parathyroid adenoma",
        "generated_answer": "lymph node",
        "image_name": "test/test_0565.jpg",
        "answer_type": "OPEN",
        "question_type": "what",
        "Evaluation(1/0)": "        "
    },
    "300575000": {
        "question": "What has folds?",
        "ground_truth": "outside adrenal capsule section",
        "generated_answer": "atherosclerotic lesion",
        "image_name": "test/test_0575.jpg",
        "answer_type": "OPEN",
        "question_type": "what",
        "Evaluation(1/0)": "        "
    },
    "300575004": {
        "question": "What does this image show?",
        "ground_truth": "healing lesion in medium size artery just outside adrenal capsule section has folds",
        "generated_answer": "atherosclerosis",
        "image_name": "test/test_0575.jpg",
        "answer_type": "OPEN",
        "question_type": "what",
        "Evaluation(1/0)": "        "
    },
    "300575010": {
        "question": "What is present?",
        "ground_truth": "polyarteritis nodosa",
        "generated_answer": "cardiovascular",
        "image_name": "test/test_0575.jpg",
        "answer_type": "OPEN",
        "question_type": "what",
        "Evaluation(1/0)": "        "
    },
    "300575014": {
        "question": "What has folds ?",
        "ground_truth": "healing lesion in medium size artery just outside adrenal capsule section",
        "generated_answer": "wall",
        "image_name": "test/test_0575.jpg",
        "answer_type": "OPEN",
        "question_type": "what",
        "Evaluation(1/0)": "        "
    },
    "300575016": {
        "question": "What is present ?",
        "ground_truth": "endocrine",
        "generated_answer": "cardiovascular",
        "image_name": "test/test_0575.jpg",
        "answer_type": "OPEN",
        "question_type": "what",
        "Evaluation(1/0)": "        "
    },
    "300577000": {
        "question": "How many glomerulosa does this image show pigment in area of?",
        "ground_truth": "zona",
        "generated_answer": "one",
        "image_name": "test/test_0577.jpg",
        "answer_type": "OPEN",
        "question_type": "how",
        "Evaluation(1/0)": "        "
    },
    "300577004": {
        "question": "What is present?",
        "ground_truth": "endocrine",
        "generated_answer": "breast",
        "image_name": "test/test_0577.jpg",
        "answer_type": "OPEN",
        "question_type": "what",
        "Evaluation(1/0)": "        "
    },
    "300577010": {
        "question": "What is present?",
        "ground_truth": "hemochromatosis",
        "generated_answer": "prostate",
        "image_name": "test/test_0577.jpg",
        "answer_type": "OPEN",
        "question_type": "what",
        "Evaluation(1/0)": "        "
    },
    "300577014": {
        "question": "What is present ?",
        "ground_truth": "endocrine",
        "generated_answer": "prostate",
        "image_name": "test/test_0577.jpg",
        "answer_type": "OPEN",
        "question_type": "what",
        "Evaluation(1/0)": "        "
    },
    "300577016": {
        "question": "What is present ?",
        "ground_truth": "hemochromatosis",
        "generated_answer": "thymoma",
        "image_name": "test/test_0577.jpg",
        "answer_type": "OPEN",
        "question_type": "what",
        "Evaluation(1/0)": "        "
    },
    "300574003": {
        "question": "What does this image show?",
        "ground_truth": "iron stain",
        "generated_answer": "lymph node",
        "image_name": "test/test_0574.jpg",
        "answer_type": "OPEN",
        "question_type": "what",
        "Evaluation(1/0)": "        "
    },
    "300574009": {
        "question": "What is present?",
        "ground_truth": "pituitary",
        "generated_answer": "lymph node",
        "image_name": "test/test_0574.jpg",
        "answer_type": "OPEN",
        "question_type": "what",
        "Evaluation(1/0)": "        "
    },
    "300574019": {
        "question": "What is present ?",
        "ground_truth": "hemochromatosis",
        "generated_answer": "endocrine",
        "image_name": "test/test_0574.jpg",
        "answer_type": "OPEN",
        "question_type": "what",
        "Evaluation(1/0)": "        "
    },
    "300571003": {
        "question": "What is present?",
        "ground_truth": "endocrine",
        "generated_answer": "pancreas",
        "image_name": "test/test_0571.jpg",
        "answer_type": "OPEN",
        "question_type": "what",
        "Evaluation(1/0)": "        "
    },
    "300571009": {
        "question": "What is present?",
        "ground_truth": "atheromatous embolus",
        "generated_answer": "liver",
        "image_name": "test/test_0571.jpg",
        "answer_type": "OPEN",
        "question_type": "what",
        "Evaluation(1/0)": "        "
    },
    "300571015": {
        "question": "What is present ?",
        "ground_truth": "atheromatous embolus",
        "generated_answer": "liver",
        "image_name": "test/test_0571.jpg",
        "answer_type": "OPEN",
        "question_type": "what",
        "Evaluation(1/0)": "        "
    },
    "300578001": {
        "question": "What does this image show?",
        "ground_truth": "nice photo of parotid on one side with tumor capsule and obvious invasive tumor",
        "generated_answer": "typical lesion",
        "image_name": "test/test_0578.jpg",
        "answer_type": "OPEN",
        "question_type": "what",
        "Evaluation(1/0)": "        "
    },
    "300578007": {
        "question": "What is present?",
        "ground_truth": "parathyroid",
        "generated_answer": "prostate",
        "image_name": "test/test_0578.jpg",
        "answer_type": "OPEN",
        "question_type": "what",
        "Evaluation(1/0)": "        "
    },
    "300578015": {
        "question": "What is present ?",
        "ground_truth": "parathyroid",
        "generated_answer": "gastrointestinal",
        "image_name": "test/test_0578.jpg",
        "answer_type": "OPEN",
        "question_type": "what",
        "Evaluation(1/0)": "        "
    },
    "300579000": {
        "question": "What is present?",
        "ground_truth": "endocrine",
        "generated_answer": "pancreas",
        "image_name": "test/test_0579.jpg",
        "answer_type": "OPEN",
        "question_type": "what",
        "Evaluation(1/0)": "        "
    },
    "300579006": {
        "question": "What is present?",
        "ground_truth": "normal immature infant",
        "generated_answer": "endocrine",
        "image_name": "test/test_0579.jpg",
        "answer_type": "OPEN",
        "question_type": "what",
        "Evaluation(1/0)": "        "
    },
    "300579010": {
        "question": "What is present ?",
        "ground_truth": "endocrine",
        "generated_answer": "hematologic",
        "image_name": "test/test_0579.jpg",
        "answer_type": "OPEN",
        "question_type": "what",
        "Evaluation(1/0)": "        "
    },
    "300579012": {
        "question": "What is present ?",
        "ground_truth": "normal immature infant",
        "generated_answer": "pancreas",
        "image_name": "test/test_0579.jpg",
        "answer_type": "OPEN",
        "question_type": "what",
        "Evaluation(1/0)": "        "
    },
    "300582003": {
        "question": "What is present?",
        "ground_truth": "thyroid",
        "generated_answer": "pancreas",
        "image_name": "test/test_0582.jpg",
        "answer_type": "OPEN",
        "question_type": "what",
        "Evaluation(1/0)": "        "
    },
    "300582011": {
        "question": "What is present ?",
        "ground_truth": "thyroid",
        "generated_answer": "hematologic",
        "image_name": "test/test_0582.jpg",
        "answer_type": "OPEN",
        "question_type": "what",
        "Evaluation(1/0)": "        "
    },
    "300570000": {
        "question": "What was empty case of type i diabetes with pituitectomy for retinal lesions 9 years?",
        "ground_truth": "sella",
        "generated_answer": "a case of type i diabetes with pituitary lesions 9 years prior to death",
        "image_name": "test/test_0570.jpg",
        "answer_type": "OPEN",
        "question_type": "what",
        "Evaluation(1/0)": "        "
    },
    "300570004": {
        "question": "What is present?",
        "ground_truth": "endocrine",
        "generated_answer": "respiratory",
        "image_name": "test/test_0570.jpg",
        "answer_type": "OPEN",
        "question_type": "what",
        "Evaluation(1/0)": "        "
    },
    "300570012": {
        "question": "What was section through pituitary stalk showing what remains sella of type i diabetes with pituitectomy for retinal lesions 9 years ?",
        "ground_truth": "empty case",
        "generated_answer": "anterior",
        "image_name": "test/test_0570.jpg",
        "answer_type": "OPEN",
        "question_type": "what",
        "Evaluation(1/0)": "        "
    },
    "300570014": {
        "question": "What is present ?",
        "ground_truth": "pituitectomy",
        "generated_answer": "respiratory",
        "image_name": "test/test_0570.jpg",
        "answer_type": "OPEN",
        "question_type": "what",
        "Evaluation(1/0)": "        "
    },
    "300568003": {
        "question": "What is present?",
        "ground_truth": "endocrine",
        "generated_answer": "lymph node",
        "image_name": "test/test_0568.jpg",
        "answer_type": "OPEN",
        "question_type": "what",
        "Evaluation(1/0)": "        "
    },
    "300568009": {
        "question": "What is present?",
        "ground_truth": "metastatic carcinoma",
        "generated_answer": "adrenal",
        "image_name": "test/test_0568.jpg",
        "answer_type": "OPEN",
        "question_type": "what",
        "Evaluation(1/0)": "        "
    },
    "300568013": {
        "question": "What is present ?",
        "ground_truth": "endocrine",
        "generated_answer": "lymph node",
        "image_name": "test/test_0568.jpg",
        "answer_type": "OPEN",
        "question_type": "what",
        "Evaluation(1/0)": "        "
    },
    "300568015": {
        "question": "What is present ?",
        "ground_truth": "metastatic carcinoma",
        "generated_answer": "gastrointestinal",
        "image_name": "test/test_0568.jpg",
        "answer_type": "OPEN",
        "question_type": "what",
        "Evaluation(1/0)": "        "
    },
    "300569005": {
        "question": "What is present ?",
        "ground_truth": "endocrine",
        "generated_answer": "hematologic",
        "image_name": "test/test_0569.jpg",
        "answer_type": "OPEN",
        "question_type": "what",
        "Evaluation(1/0)": "        "
    },
    "300614000": {
        "question": "What does this image show?",
        "ground_truth": "good close-up of gangrene",
        "generated_answer": "typical gangrene",
        "image_name": "test/test_0614.jpg",
        "answer_type": "OPEN",
        "question_type": "what",
        "Evaluation(1/0)": "        "
    },
    "300614006": {
        "question": "What is present?",
        "ground_truth": "feet",
        "generated_answer": "gangrene",
        "image_name": "test/test_0614.jpg",
        "answer_type": "OPEN",
        "question_type": "what",
        "Evaluation(1/0)": "        "
    },
    "300614010": {
        "question": "What is present ?",
        "ground_truth": "feet",
        "generated_answer": "gangrene",
        "image_name": "test/test_0614.jpg",
        "answer_type": "OPEN",
        "question_type": "what",
        "Evaluation(1/0)": "        "
    },
    "300611003": {
        "question": "What does this image show?",
        "ground_truth": "newborn with renal polycystic disease legs are too short",
        "generated_answer": "lateral view of conjoined twins",
        "image_name": "test/test_0611.jpg",
        "answer_type": "OPEN",
        "question_type": "what",
        "Evaluation(1/0)": "        "
    },
    "300611015": {
        "question": "How many digits is present?",
        "ground_truth": "six",
        "generated_answer": "6",
        "image_name": "test/test_0611.jpg",
        "answer_type": "OPEN",
        "question_type": "how",
        "Evaluation(1/0)": "        "
    },
    "300611017": {
        "question": "Is six digits present?",
        "ground_truth": "six",
        "generated_answer": "yes",
        "image_name": "test/test_0611.jpg",
        "answer_type": "OPEN",
        "question_type": "is",
        "Evaluation(1/0)": "        "
    },
    "300611023": {
        "question": "What is present ?",
        "ground_truth": "six digits",
        "generated_answer": "syndactyly",
        "image_name": "test/test_0611.jpg",
        "answer_type": "OPEN",
        "question_type": "what",
        "Evaluation(1/0)": "        "
    },
    "300613000": {
        "question": "What shows marked deformity both legs?",
        "ground_truth": "no",
        "generated_answer": "this fetus",
        "image_name": "test/test_0613.jpg",
        "answer_type": "CLOSED",
        "question_type": "what",
        "Evaluation(1/0)": "        "
    },
    "300613004": {
        "question": "What are present?",
        "ground_truth": "extremities",
        "generated_answer": "lymphangiomas",
        "image_name": "test/test_0613.jpg",
        "answer_type": "OPEN",
        "question_type": "what",
        "Evaluation(1/0)": "        "
    },
    "300613010": {
        "question": "What are present ?",
        "ground_truth": "extremities",
        "generated_answer": "female reproductive",
        "image_name": "test/test_0613.jpg",
        "answer_type": "OPEN",
        "question_type": "what",
        "Evaluation(1/0)": "        "
    },
    "300623000": {
        "question": "What does this image show?",
        "ground_truth": "good example exposure not the best but ok rheumatoid arthritis",
        "generated_answer": "typical gangrene of fingers in diabetes",
        "image_name": "test/test_0623.jpg",
        "answer_type": "OPEN",
        "question_type": "what",
        "Evaluation(1/0)": "        "
    },
    "300627000": {
        "question": "What does this image show?",
        "ground_truth": "good example source of gout",
        "generated_answer": "typical gangrene of fingers and toes",
        "image_name": "test/test_0627.jpg",
        "answer_type": "OPEN",
        "question_type": "what",
        "Evaluation(1/0)": "        "
    },
    "300630001": {
        "question": "What does this image show?",
        "ground_truth": "gangrene both hands due to embolism case of av canal with downs syndrome",
        "generated_answer": "typical appearance of hands in infant with congenital rubella",
        "image_name": "test/test_0630.jpg",
        "answer_type": "OPEN",
        "question_type": "what",
        "Evaluation(1/0)": "        "
    },
    "300626000": {
        "question": "What does this image show?",
        "ground_truth": "nice photo of syndactyly",
        "generated_answer": "syndactyly",
        "image_name": "test/test_0626.jpg",
        "answer_type": "OPEN",
        "question_type": "what",
        "Evaluation(1/0)": "        "
    },
    "300626006": {
        "question": "What is present?",
        "ground_truth": "feet",
        "generated_answer": "syndactyly",
        "image_name": "test/test_0626.jpg",
        "answer_type": "OPEN",
        "question_type": "what",
        "Evaluation(1/0)": "        "
    },
    "300626010": {
        "question": "What is present ?",
        "ground_truth": "feet",
        "generated_answer": "syndactyly",
        "image_name": "test/test_0626.jpg",
        "answer_type": "OPEN",
        "question_type": "what",
        "Evaluation(1/0)": "        "
    },
    "300615009": {
        "question": "What shows clubbing ?",
        "ground_truth": "this great toe",
        "generated_answer": "this toe",
        "image_name": "test/test_0615.jpg",
        "answer_type": "OPEN",
        "question_type": "what",
        "Evaluation(1/0)": "        "
    },
    "300615011": {
        "question": "What is present ?",
        "ground_truth": "pulmonary osteoarthropathy",
        "generated_answer": "gangrene",
        "image_name": "test/test_0615.jpg",
        "answer_type": "OPEN",
        "question_type": "what",
        "Evaluation(1/0)": "        "
    },
    "300618009": {
        "question": "What is present ?",
        "ground_truth": "feet",
        "generated_answer": "gangrene",
        "image_name": "test/test_0618.jpg",
        "answer_type": "OPEN",
        "question_type": "what",
        "Evaluation(1/0)": "        "
    },
    "300621009": {
        "question": "What is present?",
        "ground_truth": "pulmonary osteoarthropathy",
        "generated_answer": "hand",
        "image_name": "test/test_0621.jpg",
        "answer_type": "OPEN",
        "question_type": "what",
        "Evaluation(1/0)": "        "
    },
    "300612000": {
        "question": "What does this image show?",
        "ground_truth": "childs hands with obvious clubbing",
        "generated_answer": "typical appearance of gangrene",
        "image_name": "test/test_0612.jpg",
        "answer_type": "OPEN",
        "question_type": "what",
        "Evaluation(1/0)": "        "
    },
    "300616000": {
        "question": "What does this image show?",
        "ground_truth": "simian crease",
        "generated_answer": "close-up view of hand",
        "image_name": "test/test_0616.jpg",
        "answer_type": "OPEN",
        "question_type": "what",
        "Evaluation(1/0)": "        "
    },
    "300625001": {
        "question": "How does this image show club feet?",
        "ground_truth": "with marked talipes equinovarus",
        "generated_answer": "with fusion",
        "image_name": "test/test_0625.jpg",
        "answer_type": "OPEN",
        "question_type": "how",
        "Evaluation(1/0)": "        "
    },
    "300629007": {
        "question": "What is present ?",
        "ground_truth": "hand",
        "generated_answer": "abdomen",
        "image_name": "test/test_0629.jpg",
        "answer_type": "OPEN",
        "question_type": "what",
        "Evaluation(1/0)": "        "
    },
    "300628009": {
        "question": "What is present?",
        "ground_truth": "gangrene",
        "generated_answer": "digital infarct",
        "image_name": "test/test_0628.jpg",
        "answer_type": "OPEN",
        "question_type": "what",
        "Evaluation(1/0)": "        "
    },
    "300628013": {
        "question": "What is very good example of focal necrotizing lesions in distal portion of digit associated?",
        "ground_truth": "with bacterial endocarditis",
        "generated_answer": "with gangrene",
        "image_name": "test/test_0628.jpg",
        "answer_type": "OPEN",
        "question_type": "what",
        "Evaluation(1/0)": "        "
    },
    "300628015": {
        "question": "What is present ?",
        "ground_truth": "hand",
        "generated_answer": "gangrene fingers",
        "image_name": "test/test_0628.jpg",
        "answer_type": "OPEN",
        "question_type": "what",
        "Evaluation(1/0)": "        "
    },
    "300628017": {
        "question": "How is very good example of focal necrotizing lesions in distal portion of digit associated with  endocarditis ?",
        "ground_truth": "bacterial",
        "generated_answer": "septic",
        "image_name": "test/test_0628.jpg",
        "answer_type": "OPEN",
        "question_type": "how",
        "Evaluation(1/0)": "        "
    },
    "300990003": {
        "question": "What is present?",
        "ground_truth": "eye",
        "generated_answer": "joints",
        "image_name": "test/test_0990.jpg",
        "answer_type": "OPEN",
        "question_type": "what",
        "Evaluation(1/0)": "        "
    },
    "300990009": {
        "question": "What is present ?",
        "ground_truth": "eye",
        "generated_answer": "joints",
        "image_name": "test/test_0990.jpg",
        "answer_type": "OPEN",
        "question_type": "what",
        "Evaluation(1/0)": "        "
    },
    "300602000": {
        "question": "What does this image show?",
        "ground_truth": "gravid uterus",
        "generated_answer": "myxoid liposarcoma",
        "image_name": "test/test_0602.jpg",
        "answer_type": "OPEN",
        "question_type": "what",
        "Evaluation(1/0)": "        "
    },
    "300604000": {
        "question": "What does this image show?",
        "ground_truth": "uterus",
        "generated_answer": "thyroid",
        "image_name": "test/test_0604.jpg",
        "answer_type": "OPEN",
        "question_type": "what",
        "Evaluation(1/0)": "        "
    },
    "300583000": {
        "question": "What does this image show?",
        "ground_truth": "uterus",
        "generated_answer": "thyroid",
        "image_name": "test/test_0583.jpg",
        "answer_type": "OPEN",
        "question_type": "what",
        "Evaluation(1/0)": "        "
    },
    "300584000": {
        "question": "What does this image show?",
        "ground_truth": "vaginal herpes",
        "generated_answer": "hypospadias",
        "image_name": "test/test_0584.jpg",
        "answer_type": "OPEN",
        "question_type": "what",
        "Evaluation(1/0)": "        "
    },
    "300592000": {
        "question": "What does this image show?",
        "ground_truth": "ovarian cysts",
        "generated_answer": "leiomyoma",
        "image_name": "test/test_0592.jpg",
        "answer_type": "OPEN",
        "question_type": "what",
        "Evaluation(1/0)": "        "
    },
    "300586000": {
        "question": "What does this image show?",
        "ground_truth": "opened uterus with polypoid mass",
        "generated_answer": "opened uterus with large myoma",
        "image_name": "test/test_0586.jpg",
        "answer_type": "OPEN",
        "question_type": "what",
        "Evaluation(1/0)": "        "
    },
    "300586006": {
        "question": "What is present?",
        "ground_truth": "mixed mesodermal tumor",
        "generated_answer": "female reproductive",
        "image_name": "test/test_0586.jpg",
        "answer_type": "OPEN",
        "question_type": "what",
        "Evaluation(1/0)": "        "
    },
    "300590000": {
        "question": "What does this image show?",
        "ground_truth": "opened uterus polypoid tumor demonstrated",
        "generated_answer": "large mass in the true pelvis",
        "image_name": "test/test_0590.jpg",
        "answer_type": "OPEN",
        "question_type": "what",
        "Evaluation(1/0)": "        "
    },
    "300590006": {
        "question": "What is present?",
        "ground_truth": "mixed mesodermal tumor",
        "generated_answer": "female reproductive",
        "image_name": "test/test_0590.jpg",
        "answer_type": "OPEN",
        "question_type": "what",
        "Evaluation(1/0)": "        "
    },
    "300590010": {
        "question": "What demonstrated ?",
        "ground_truth": "uterus polypoid tumor",
        "generated_answer": "this tumor",
        "image_name": "test/test_0590.jpg",
        "answer_type": "OPEN",
        "question_type": "what",
        "Evaluation(1/0)": "        "
    },
    "300590012": {
        "question": "What is present ?",
        "ground_truth": "mixed mesodermal tumor",
        "generated_answer": "female reproductive",
        "image_name": "test/test_0590.jpg",
        "answer_type": "OPEN",
        "question_type": "what",
        "Evaluation(1/0)": "        "
    },
    "300605003": {
        "question": "What is present?",
        "ground_truth": "female reproductive",
        "generated_answer": "endocrine",
        "image_name": "test/test_0605.jpg",
        "answer_type": "OPEN",
        "question_type": "what",
        "Evaluation(1/0)": "        "
    },
    "300605011": {
        "question": "What is present ?",
        "ground_truth": "fallopian tube",
        "generated_answer": "endocrine",
        "image_name": "test/test_0605.jpg",
        "answer_type": "OPEN",
        "question_type": "what",
        "Evaluation(1/0)": "        "
    },
    "300600001": {
        "question": "What does this image show?",
        "ground_truth": "cut surface 4 cm lesion 76yobf",
        "generated_answer": "fixed tissue cut surface typical lesion",
        "image_name": "test/test_0600.jpg",
        "answer_type": "OPEN",
        "question_type": "what",
        "Evaluation(1/0)": "        "
    },
    "300600007": {
        "question": "What is present?",
        "ground_truth": "ovary",
        "generated_answer": "endocrine",
        "image_name": "test/test_0600.jpg",
        "answer_type": "OPEN",
        "question_type": "what",
        "Evaluation(1/0)": "        "
    },
    "300600013": {
        "question": "Where does this part belong to?",
        "ground_truth": "female reproductive system",
        "generated_answer": "endocrine system",
        "image_name": "test/test_0600.jpg",
        "answer_type": "OPEN",
        "question_type": "where",
        "Evaluation(1/0)": "        "
    },
    "300600015": {
        "question": "What is present ?",
        "ground_truth": "ovary",
        "generated_answer": "endocrine",
        "image_name": "test/test_0600.jpg",
        "answer_type": "OPEN",
        "question_type": "what",
        "Evaluation(1/0)": "        "
    },
    "300595000": {
        "question": "What does this image show?",
        "ground_truth": "opened lesion with necrotic center not too typical",
        "generated_answer": "large primary tumor with metastatic nodes",
        "image_name": "test/test_0595.jpg",
        "answer_type": "OPEN",
        "question_type": "what",
        "Evaluation(1/0)": "        "
    },
    "300595006": {
        "question": "What is present?",
        "ground_truth": "ovary",
        "generated_answer": "female reproductive",
        "image_name": "test/test_0595.jpg",
        "answer_type": "OPEN",
        "question_type": "what",
        "Evaluation(1/0)": "        "
    },
    "300595014": {
        "question": "What is present ?",
        "ground_truth": "ovary",
        "generated_answer": "female reproductive",
        "image_name": "test/test_0595.jpg",
        "answer_type": "OPEN",
        "question_type": "what",
        "Evaluation(1/0)": "        "
    },
    "300596000": {
        "question": "What does this image show?",
        "ground_truth": "necrotic central mass with thin fibrous capsule not all that typical 91yo",
        "generated_answer": "large cystic mass in ovary",
        "image_name": "test/test_0596.jpg",
        "answer_type": "OPEN",
        "question_type": "what",
        "Evaluation(1/0)": "        "
    },
    "300596006": {
        "question": "What is present?",
        "ground_truth": "ovary",
        "generated_answer": "female reproductive",
        "image_name": "test/test_0596.jpg",
        "answer_type": "OPEN",
        "question_type": "what",
        "Evaluation(1/0)": "        "
    },
    "300596014": {
        "question": "What is present ?",
        "ground_truth": "ovary",
        "generated_answer": "metastatic carcinoma",
        "image_name": "test/test_0596.jpg",
        "answer_type": "OPEN",
        "question_type": "what",
        "Evaluation(1/0)": "        "
    },
    "300591000": {
        "question": "What does this image show?",
        "ground_truth": "sectioned uterus shown close-up with typical small myomas very good",
        "generated_answer": "close-up of nodular hyperplasia",
        "image_name": "test/test_0591.jpg",
        "answer_type": "OPEN",
        "question_type": "what",
        "Evaluation(1/0)": "        "
    },
    "300591006": {
        "question": "What is present?",
        "ground_truth": "leiomyomas",
        "generated_answer": "larynx",
        "image_name": "test/test_0591.jpg",
        "answer_type": "OPEN",
        "question_type": "what",
        "Evaluation(1/0)": "        "
    },
    "300591010": {
        "question": "What is present ?",
        "ground_truth": "female reproductive",
        "generated_answer": "larynx",
        "image_name": "test/test_0591.jpg",
        "answer_type": "OPEN",
        "question_type": "what",
        "Evaluation(1/0)": "        "
    },
    "300601000": {
        "question": "How many myomas does this image show opened uterus with quite typical?",
        "ground_truth": "three",
        "generated_answer": "two",
        "image_name": "test/test_0601.jpg",
        "answer_type": "OPEN",
        "question_type": "how",
        "Evaluation(1/0)": "        "
    },
    "300601012": {
        "question": "What is present ?",
        "ground_truth": "leiomyoma",
        "generated_answer": "female reproductive",
        "image_name": "test/test_0601.jpg",
        "answer_type": "OPEN",
        "question_type": "what",
        "Evaluation(1/0)": "        "
    },
    "300587009": {
        "question": "What is present?",
        "ground_truth": "leiomyoma",
        "generated_answer": "female reproductive",
        "image_name": "test/test_0587.jpg",
        "answer_type": "OPEN",
        "question_type": "what",
        "Evaluation(1/0)": "        "
    },
    "300587015": {
        "question": "What is present ?",
        "ground_truth": "leiomyoma",
        "generated_answer": "female reproductive",
        "image_name": "test/test_0587.jpg",
        "answer_type": "OPEN",
        "question_type": "what",
        "Evaluation(1/0)": "        "
    },
    "300603001": {
        "question": "What does this image show?",
        "ground_truth": "18 hours after cesarean section",
        "generated_answer": "opened uterus with large myoma",
        "image_name": "test/test_0603.jpg",
        "answer_type": "OPEN",
        "question_type": "what",
        "Evaluation(1/0)": "        "
    },
    "300603005": {
        "question": "What is present?",
        "ground_truth": "uterus",
        "generated_answer": "female reproductive",
        "image_name": "test/test_0603.jpg",
        "answer_type": "OPEN",
        "question_type": "what",
        "Evaluation(1/0)": "        "
    },
    "300603007": {
        "question": "What is present?",
        "ground_truth": "postpartum",
        "generated_answer": "female reproductive",
        "image_name": "test/test_0603.jpg",
        "answer_type": "OPEN",
        "question_type": "what",
        "Evaluation(1/0)": "        "
    },
    "300603011": {
        "question": "What is present ?",
        "ground_truth": "uterus",
        "generated_answer": "female reproductive",
        "image_name": "test/test_0603.jpg",
        "answer_type": "OPEN",
        "question_type": "what",
        "Evaluation(1/0)": "        "
    },
    "300598000": {
        "question": "What does this image show?",
        "ground_truth": "close-up of cut surface of cervical myoma which is shown in relation to cervix and vagina",
        "generated_answer": "normal ovary",
        "image_name": "test/test_0598.jpg",
        "answer_type": "OPEN",
        "question_type": "what",
        "Evaluation(1/0)": "        "
    },
    "300598004": {
        "question": "What is present?",
        "ground_truth": "uterus",
        "generated_answer": "female reproductive",
        "image_name": "test/test_0598.jpg",
        "answer_type": "OPEN",
        "question_type": "what",
        "Evaluation(1/0)": "        "
    },
    "300598006": {
        "question": "What is present?",
        "ground_truth": "cervical leiomyoma",
        "generated_answer": "female reproductive",
        "image_name": "test/test_0598.jpg",
        "answer_type": "OPEN",
        "question_type": "what",
        "Evaluation(1/0)": "        "
    },
    "300598008": {
        "question": "Where does this belong to?",
        "ground_truth": "female reproductive system",
        "generated_answer": "gastrointestinal system",
        "image_name": "test/test_0598.jpg",
        "answer_type": "OPEN",
        "question_type": "where",
        "Evaluation(1/0)": "        "
    },
    "300598010": {
        "question": "What is present ?",
        "ground_truth": "uterus",
        "generated_answer": "female reproductive",
        "image_name": "test/test_0598.jpg",
        "answer_type": "OPEN",
        "question_type": "what",
        "Evaluation(1/0)": "        "
    },
    "300597000": {
        "question": "What was in the stomach this is true bilateral krukenberg?",
        "ground_truth": "peritoneal surface of uterus and douglas pouch outstanding photo primary",
        "generated_answer": "tumor",
        "image_name": "test/test_0597.jpg",
        "answer_type": "OPEN",
        "question_type": "what",
        "Evaluation(1/0)": "        "
    },
    "300597006": {
        "question": "What is this?",
        "ground_truth": "true bilateral krukenberg",
        "generated_answer": "female reproductive",
        "image_name": "test/test_0597.jpg",
        "answer_type": "OPEN",
        "question_type": "what",
        "Evaluation(1/0)": "        "
    },
    "300597010": {
        "question": "What is present?",
        "ground_truth": "ovary",
        "generated_answer": "female reproductive",
        "image_name": "test/test_0597.jpg",
        "answer_type": "OPEN",
        "question_type": "what",
        "Evaluation(1/0)": "        "
    },
    "300597012": {
        "question": "What is present?",
        "ground_truth": "krukenberg tumor",
        "generated_answer": "female reproductive",
        "image_name": "test/test_0597.jpg",
        "answer_type": "OPEN",
        "question_type": "what",
        "Evaluation(1/0)": "        "
    },
    "300597016": {
        "question": "What is this ?",
        "ground_truth": "true bilateral krukenberg",
        "generated_answer": "female reproductive",
        "image_name": "test/test_0597.jpg",
        "answer_type": "OPEN",
        "question_type": "what",
        "Evaluation(1/0)": "        "
    },
    "300597018": {
        "question": "What was view of uterus tubes and ovaries showing large nodular metastatic tumor masses on ovaries and peritoneal surface of uterus and douglas pouch outstanding photo primary in this is true bilateral krukenberg ?",
        "ground_truth": "in the stomach",
        "generated_answer": "case",
        "image_name": "test/test_0597.jpg",
        "answer_type": "OPEN",
        "question_type": "what",
        "Evaluation(1/0)": "        "
    },
    "300597020": {
        "question": "What is present ?",
        "ground_truth": "ovary",
        "generated_answer": "female reproductive",
        "image_name": "test/test_0597.jpg",
        "answer_type": "OPEN",
        "question_type": "what",
        "Evaluation(1/0)": "        "
    },
    "300597022": {
        "question": "How is this true  krukenberg?",
        "ground_truth": "bilateral",
        "generated_answer": "false",
        "image_name": "test/test_0597.jpg",
        "answer_type": "OPEN",
        "question_type": "how",
        "Evaluation(1/0)": "        "
    },
    "300588011": {
        "question": "What is present ?",
        "ground_truth": "hemorrhagic corpus luteum",
        "generated_answer": "female reproductive",
        "image_name": "test/test_0588.jpg",
        "answer_type": "OPEN",
        "question_type": "what",
        "Evaluation(1/0)": "        "
    },
    "300599003": {
        "question": "What is present?",
        "ground_truth": "female reproductive",
        "generated_answer": "bone",
        "image_name": "test/test_0599.jpg",
        "answer_type": "OPEN",
        "question_type": "what",
        "Evaluation(1/0)": "        "
    },
    "300599009": {
        "question": "What is present?",
        "ground_truth": "mucinous cystadenocarcinoma",
        "generated_answer": "bone",
        "image_name": "test/test_0599.jpg",
        "answer_type": "OPEN",
        "question_type": "what",
        "Evaluation(1/0)": "        "
    },
    "300599013": {
        "question": "What is present ?",
        "ground_truth": "female reproductive",
        "generated_answer": "bone, joints",
        "image_name": "test/test_0599.jpg",
        "answer_type": "OPEN",
        "question_type": "what",
        "Evaluation(1/0)": "        "
    },
    "300599015": {
        "question": "What is present ?",
        "ground_truth": "mucinous cystadenocarcinoma",
        "generated_answer": "rheumatoid arthritis",
        "image_name": "test/test_0599.jpg",
        "answer_type": "OPEN",
        "question_type": "what",
        "Evaluation(1/0)": "        "
    },
    "300589009": {
        "question": "What is present?",
        "ground_truth": "granulosa cell tumor",
        "generated_answer": "female reproductive",
        "image_name": "test/test_0589.jpg",
        "answer_type": "OPEN",
        "question_type": "what",
        "Evaluation(1/0)": "        "
    },
    "300589013": {
        "question": "What is not diagnostic ?",
        "ground_truth": "this partially fixed gross",
        "generated_answer": "the cystic mass",
        "image_name": "test/test_0589.jpg",
        "answer_type": "OPEN",
        "question_type": "what",
        "Evaluation(1/0)": "        "
    },
    "300589015": {
        "question": "What is present ?",
        "ground_truth": "ovary",
        "generated_answer": "female reproductive",
        "image_name": "test/test_0589.jpg",
        "answer_type": "OPEN",
        "question_type": "what",
        "Evaluation(1/0)": "        "
    },
    "300589017": {
        "question": "How is this partially fixed gross not ?",
        "ground_truth": "diagnostic",
        "generated_answer": "well",
        "image_name": "test/test_0589.jpg",
        "answer_type": "OPEN",
        "question_type": "how",
        "Evaluation(1/0)": "        "
    },
    "300585003": {
        "question": "What does this image show?",
        "ground_truth": "external view typical appearance",
        "generated_answer": "sacroiliac joint",
        "image_name": "test/test_0585.jpg",
        "answer_type": "OPEN",
        "question_type": "what",
        "Evaluation(1/0)": "        "
    },
    "300585009": {
        "question": "What is present?",
        "ground_truth": "mucinous cystadenocarcinoma",
        "generated_answer": "hematologic",
        "image_name": "test/test_0585.jpg",
        "answer_type": "OPEN",
        "question_type": "what",
        "Evaluation(1/0)": "        "
    },
    "300585013": {
        "question": "What is present ?",
        "ground_truth": "external view typical appearance but no tissue recognizable as ovary",
        "generated_answer": "female reproductive",
        "image_name": "test/test_0585.jpg",
        "answer_type": "OPEN",
        "question_type": "what",
        "Evaluation(1/0)": "        "
    },
    "300585015": {
        "question": "What is present ?",
        "ground_truth": "mucinous cystadenocarcinoma",
        "generated_answer": "female reproductive",
        "image_name": "test/test_0585.jpg",
        "answer_type": "OPEN",
        "question_type": "what",
        "Evaluation(1/0)": "        "
    },
    "300593001": {
        "question": "What is the excellent uterus in and thus illustrates the very large size of the ovarian tumor?",
        "ground_truth": "in picture",
        "generated_answer": "fixed",
        "image_name": "test/test_0593.jpg",
        "answer_type": "OPEN",
        "question_type": "what",
        "Evaluation(1/0)": "        "
    },
    "300593005": {
        "question": "What is present?",
        "ground_truth": "ovary",
        "generated_answer": "female reproductive",
        "image_name": "test/test_0593.jpg",
        "answer_type": "OPEN",
        "question_type": "what",
        "Evaluation(1/0)": "        "
    },
    "300593007": {
        "question": "What is present?",
        "ground_truth": "mucinous cystadenocarcinoma",
        "generated_answer": "female reproductive",
        "image_name": "test/test_0593.jpg",
        "answer_type": "OPEN",
        "question_type": "what",
        "Evaluation(1/0)": "        "
    },
    "300593011": {
        "question": "What is the excellent uterus in and thus illustrates the very large size of the ovarian tumor ?",
        "ground_truth": "in picture",
        "generated_answer": "fixed",
        "image_name": "test/test_0593.jpg",
        "answer_type": "OPEN",
        "question_type": "what",
        "Evaluation(1/0)": "        "
    },
    "300593013": {
        "question": "What is present ?",
        "ground_truth": "ovary",
        "generated_answer": "female reproductive",
        "image_name": "test/test_0593.jpg",
        "answer_type": "OPEN",
        "question_type": "what",
        "Evaluation(1/0)": "        "
    },
    "300594000": {
        "question": "What does this image show?",
        "ground_truth": "excellent example of rather large submucous myoma",
        "generated_answer": "typical lesion",
        "image_name": "test/test_0594.jpg",
        "answer_type": "OPEN",
        "question_type": "what",
        "Evaluation(1/0)": "        "
    },
    "300594002": {
        "question": "What is present?",
        "ground_truth": "female reproductive",
        "generated_answer": "testicle",
        "image_name": "test/test_0594.jpg",
        "answer_type": "OPEN",
        "question_type": "what",
        "Evaluation(1/0)": "        "
    },
    "300594004": {
        "question": "What is present?",
        "ground_truth": "uterus",
        "generated_answer": "sacrococcygeal teratoma",
        "image_name": "test/test_0594.jpg",
        "answer_type": "OPEN",
        "question_type": "what",
        "Evaluation(1/0)": "        "
    },
    "300594006": {
        "question": "What is present?",
        "ground_truth": "leiomyoma",
        "generated_answer": "sacrococcygeal teratoma",
        "image_name": "test/test_0594.jpg",
        "answer_type": "OPEN",
        "question_type": "what",
        "Evaluation(1/0)": "        "
    },
    "300594008": {
        "question": "Where does this belong to?",
        "ground_truth": "female reproductive system",
        "generated_answer": "gastrointestinal system",
        "image_name": "test/test_0594.jpg",
        "answer_type": "OPEN",
        "question_type": "where",
        "Evaluation(1/0)": "        "
    },
    "300594010": {
        "question": "What is present ?",
        "ground_truth": "uterus",
        "generated_answer": "adrenal",
        "image_name": "test/test_0594.jpg",
        "answer_type": "OPEN",
        "question_type": "what",
        "Evaluation(1/0)": "        "
    },
    "300462000": {
        "question": "What does this image show?",
        "ground_truth": "normal breast",
        "generated_answer": "lymph node",
        "image_name": "test/test_0462.jpg",
        "answer_type": "OPEN",
        "question_type": "what",
        "Evaluation(1/0)": "        "
    },
    "300462006": {
        "question": "Where is this from?",
        "ground_truth": "female reproductive system",
        "generated_answer": "vasculature",
        "image_name": "test/test_0462.jpg",
        "answer_type": "OPEN",
        "question_type": "where",
        "Evaluation(1/0)": "        "
    },
    "300472000": {
        "question": "What does this image show?",
        "ground_truth": "cervix",
        "generated_answer": "lymph node",
        "image_name": "test/test_0472.jpg",
        "answer_type": "OPEN",
        "question_type": "what",
        "Evaluation(1/0)": "        "
    },
    "300474000": {
        "question": "What does this image show?",
        "ground_truth": "cervix",
        "generated_answer": "pancreatic fat necrosis",
        "image_name": "test/test_0474.jpg",
        "answer_type": "OPEN",
        "question_type": "what",
        "Evaluation(1/0)": "        "
    },
    "300474006": {
        "question": "Where is this from?",
        "ground_truth": "female reproductive system",
        "generated_answer": "gastrointestinal system",
        "image_name": "test/test_0474.jpg",
        "answer_type": "OPEN",
        "question_type": "where",
        "Evaluation(1/0)": "        "
    },
    "300473000": {
        "question": "What does this image show?",
        "ground_truth": "cervix",
        "generated_answer": "skin",
        "image_name": "test/test_0473.jpg",
        "answer_type": "OPEN",
        "question_type": "what",
        "Evaluation(1/0)": "        "
    },
    "300473006": {
        "question": "Where is this from?",
        "ground_truth": "female reproductive system",
        "generated_answer": "gastrointestinal system",
        "image_name": "test/test_0473.jpg",
        "answer_type": "OPEN",
        "question_type": "where",
        "Evaluation(1/0)": "        "
    },
    "300467000": {
        "question": "What does this image show?",
        "ground_truth": "cervix",
        "generated_answer": "lung",
        "image_name": "test/test_0467.jpg",
        "answer_type": "OPEN",
        "question_type": "what",
        "Evaluation(1/0)": "        "
    },
    "300467006": {
        "question": "Where is this from?",
        "ground_truth": "female reproductive system",
        "generated_answer": "gastrointestinal system",
        "image_name": "test/test_0467.jpg",
        "answer_type": "OPEN",
        "question_type": "where",
        "Evaluation(1/0)": "        "
    },
    "300468000": {
        "question": "What does this image show?",
        "ground_truth": "cervix",
        "generated_answer": "lung",
        "image_name": "test/test_0468.jpg",
        "answer_type": "OPEN",
        "question_type": "what",
        "Evaluation(1/0)": "        "
    },
    "300468006": {
        "question": "Where is this from?",
        "ground_truth": "female reproductive system",
        "generated_answer": "gastrointestinal system",
        "image_name": "test/test_0468.jpg",
        "answer_type": "OPEN",
        "question_type": "where",
        "Evaluation(1/0)": "        "
    },
    "300465002": {
        "question": "What is present?",
        "ground_truth": "female reproductive",
        "generated_answer": "endocrine",
        "image_name": "test/test_0465.jpg",
        "answer_type": "OPEN",
        "question_type": "what",
        "Evaluation(1/0)": "        "
    },
    "300465006": {
        "question": "What is present ?",
        "ground_truth": "female reproductive",
        "generated_answer": "endocrine",
        "image_name": "test/test_0465.jpg",
        "answer_type": "OPEN",
        "question_type": "what",
        "Evaluation(1/0)": "        "
    },
    "300466003": {
        "question": "What is present?",
        "ground_truth": "female reproductive",
        "generated_answer": "muscle",
        "image_name": "test/test_0466.jpg",
        "answer_type": "OPEN",
        "question_type": "what",
        "Evaluation(1/0)": "        "
    },
    "300466007": {
        "question": "What is present ?",
        "ground_truth": "female reproductive",
        "generated_answer": "cardiovascular",
        "image_name": "test/test_0466.jpg",
        "answer_type": "OPEN",
        "question_type": "what",
        "Evaluation(1/0)": "        "
    },
    "300464005": {
        "question": "What is present?",
        "ground_truth": "placenta",
        "generated_answer": "brain",
        "image_name": "test/test_0464.jpg",
        "answer_type": "OPEN",
        "question_type": "what",
        "Evaluation(1/0)": "        "
    },
    "300464011": {
        "question": "Where is this from?",
        "ground_truth": "female reproductive system",
        "generated_answer": "gastrointestinal system",
        "image_name": "test/test_0464.jpg",
        "answer_type": "OPEN",
        "question_type": "where",
        "Evaluation(1/0)": "        "
    },
    "300464013": {
        "question": "What is present ?",
        "ground_truth": "placenta",
        "generated_answer": "hematologic",
        "image_name": "test/test_0464.jpg",
        "answer_type": "OPEN",
        "question_type": "what",
        "Evaluation(1/0)": "        "
    },
    "300471000": {
        "question": "What does this image show?",
        "ground_truth": "bizarre strap and fusiform cells",
        "generated_answer": "typical lesion",
        "image_name": "test/test_0471.jpg",
        "answer_type": "OPEN",
        "question_type": "what",
        "Evaluation(1/0)": "        "
    },
    "300471006": {
        "question": "What is present?",
        "ground_truth": "uterus",
        "generated_answer": "joints",
        "image_name": "test/test_0471.jpg",
        "answer_type": "OPEN",
        "question_type": "what",
        "Evaluation(1/0)": "        "
    },
    "300471012": {
        "question": "Where is this from?",
        "ground_truth": "female reproductive system",
        "generated_answer": "gastrointestinal system",
        "image_name": "test/test_0471.jpg",
        "answer_type": "OPEN",
        "question_type": "where",
        "Evaluation(1/0)": "        "
    },
    "300471014": {
        "question": "What is present ?",
        "ground_truth": "uterus",
        "generated_answer": "colon",
        "image_name": "test/test_0471.jpg",
        "answer_type": "OPEN",
        "question_type": "what",
        "Evaluation(1/0)": "        "
    },
    "300469000": {
        "question": "What does this image show?",
        "ground_truth": "shows early placental development",
        "generated_answer": "pancreatic fat necrosis",
        "image_name": "test/test_0469.jpg",
        "answer_type": "OPEN",
        "question_type": "what",
        "Evaluation(1/0)": "        "
    },
    "300469006": {
        "question": "What is present?",
        "ground_truth": "uterus",
        "generated_answer": "gastrointestinal",
        "image_name": "test/test_0469.jpg",
        "answer_type": "OPEN",
        "question_type": "what",
        "Evaluation(1/0)": "        "
    },
    "300469012": {
        "question": "Where is this from?",
        "ground_truth": "female reproductive system",
        "generated_answer": "gastrointestinal system",
        "image_name": "test/test_0469.jpg",
        "answer_type": "OPEN",
        "question_type": "where",
        "Evaluation(1/0)": "        "
    },
    "300469014": {
        "question": "What is present ?",
        "ground_truth": "uterus",
        "generated_answer": "gastrointestinal",
        "image_name": "test/test_0469.jpg",
        "answer_type": "OPEN",
        "question_type": "what",
        "Evaluation(1/0)": "        "
    },
    "300470000": {
        "question": "What does this image show?",
        "ground_truth": "excellent photo of pleomorphic spindle cell tumor with storiform pattern",
        "generated_answer": "lymph node",
        "image_name": "test/test_0470.jpg",
        "answer_type": "OPEN",
        "question_type": "what",
        "Evaluation(1/0)": "        "
    },
    "300470004": {
        "question": "What is present?",
        "ground_truth": "female reproductive",
        "generated_answer": "lymph node",
        "image_name": "test/test_0470.jpg",
        "answer_type": "OPEN",
        "question_type": "what",
        "Evaluation(1/0)": "        "
    },
    "300470010": {
        "question": "What is present?",
        "ground_truth": "leiomyosarcoma",
        "generated_answer": "lymph node",
        "image_name": "test/test_0470.jpg",
        "answer_type": "OPEN",
        "question_type": "what",
        "Evaluation(1/0)": "        "
    },
    "300470014": {
        "question": "What is present ?",
        "ground_truth": "female reproductive",
        "generated_answer": "hematologic",
        "image_name": "test/test_0470.jpg",
        "answer_type": "OPEN",
        "question_type": "what",
        "Evaluation(1/0)": "        "
    },
    "300470016": {
        "question": "What is present ?",
        "ground_truth": "leiomyosarcoma",
        "generated_answer": "thymoma",
        "image_name": "test/test_0470.jpg",
        "answer_type": "OPEN",
        "question_type": "what",
        "Evaluation(1/0)": "        "
    },
    "300463003": {
        "question": "What is present?",
        "ground_truth": "female reproductive",
        "generated_answer": "hematologic",
        "image_name": "test/test_0463.jpg",
        "answer_type": "OPEN",
        "question_type": "what",
        "Evaluation(1/0)": "        "
    },
    "300463009": {
        "question": "What is present?",
        "ground_truth": "malignant lymphoma",
        "generated_answer": "hematologic",
        "image_name": "test/test_0463.jpg",
        "answer_type": "OPEN",
        "question_type": "what",
        "Evaluation(1/0)": "        "
    },
    "300463013": {
        "question": "What is present ?",
        "ground_truth": "female reproductive",
        "generated_answer": "hematologic",
        "image_name": "test/test_0463.jpg",
        "answer_type": "OPEN",
        "question_type": "what",
        "Evaluation(1/0)": "        "
    },
    "300463015": {
        "question": "What is present ?",
        "ground_truth": "malignant lymphoma",
        "generated_answer": "hematologic",
        "image_name": "test/test_0463.jpg",
        "answer_type": "OPEN",
        "question_type": "what",
        "Evaluation(1/0)": "        "
    },
    "300556003": {
        "question": "What is present?",
        "ground_truth": "gastrointestinal",
        "generated_answer": "cardiovascular",
        "image_name": "test/test_0556.jpg",
        "answer_type": "OPEN",
        "question_type": "what",
        "Evaluation(1/0)": "        "
    },
    "300556007": {
        "question": "What is present ?",
        "ground_truth": "gastrointestinal",
        "generated_answer": "cardiovascular",
        "image_name": "test/test_0556.jpg",
        "answer_type": "OPEN",
        "question_type": "what",
        "Evaluation(1/0)": "        "
    },
    "300505003": {
        "question": "What is present?",
        "ground_truth": "gastrointestinal",
        "generated_answer": "respiratory",
        "image_name": "test/test_0505.jpg",
        "answer_type": "OPEN",
        "question_type": "what",
        "Evaluation(1/0)": "        "
    },
    "300505007": {
        "question": "What is present ?",
        "ground_truth": "gastrointestinal",
        "generated_answer": "respiratory",
        "image_name": "test/test_0505.jpg",
        "answer_type": "OPEN",
        "question_type": "what",
        "Evaluation(1/0)": "        "
    },
    "300504003": {
        "question": "What is present?",
        "ground_truth": "gastrointestinal",
        "generated_answer": "respiratory",
        "image_name": "test/test_0504.jpg",
        "answer_type": "OPEN",
        "question_type": "what",
        "Evaluation(1/0)": "        "
    },
    "300504007": {
        "question": "What ingested as suicide attempt ?",
        "ground_truth": "stomach, necrotizing esophagitis and gastritis, sulfuric acid",
        "generated_answer": "stomach",
        "image_name": "test/test_0504.jpg",
        "answer_type": "OPEN",
        "question_type": "what",
        "Evaluation(1/0)": "        "
    },
    "300504009": {
        "question": "What is present ?",
        "ground_truth": "gastrointestinal",
        "generated_answer": "cardiovascular",
        "image_name": "test/test_0504.jpg",
        "answer_type": "OPEN",
        "question_type": "what",
        "Evaluation(1/0)": "        "
    },
    "300509003": {
        "question": "What is present?",
        "ground_truth": "gastrointestinal",
        "generated_answer": "urinary",
        "image_name": "test/test_0509.jpg",
        "answer_type": "OPEN",
        "question_type": "what",
        "Evaluation(1/0)": "        "
    },
    "300498003": {
        "question": "What is present?",
        "ground_truth": "gastrointestinal",
        "generated_answer": "respiratory",
        "image_name": "test/test_0498.jpg",
        "answer_type": "OPEN",
        "question_type": "what",
        "Evaluation(1/0)": "        "
    },
    "300511001": {
        "question": "What does this image show?",
        "ground_truth": "esophageal varices due to alcoholic cirrhosis",
        "generated_answer": "stomach",
        "image_name": "test/test_0511.jpg",
        "answer_type": "OPEN",
        "question_type": "what",
        "Evaluation(1/0)": "        "
    },
    "300508000": {
        "question": "What does this image show?",
        "ground_truth": "stomach and esophagus",
        "generated_answer": "stomach",
        "image_name": "test/test_0508.jpg",
        "answer_type": "OPEN",
        "question_type": "what",
        "Evaluation(1/0)": "        "
    },
    "300500000": {
        "question": "What does this image show?",
        "ground_truth": "duodenal ulcer",
        "generated_answer": "colon",
        "image_name": "test/test_0500.jpg",
        "answer_type": "OPEN",
        "question_type": "what",
        "Evaluation(1/0)": "        "
    },
    "300499000": {
        "question": "What does this image show?",
        "ground_truth": "small intestine",
        "generated_answer": "colon",
        "image_name": "test/test_0499.jpg",
        "answer_type": "OPEN",
        "question_type": "what",
        "Evaluation(1/0)": "        "
    },
    "300502000": {
        "question": "What does this image show?",
        "ground_truth": "colon",
        "generated_answer": "pancreatic fat necrosis",
        "image_name": "test/test_0502.jpg",
        "answer_type": "OPEN",
        "question_type": "what",
        "Evaluation(1/0)": "        "
    },
    "300506000": {
        "question": "What does this image show?",
        "ground_truth": "esophagus",
        "generated_answer": "stomach",
        "image_name": "test/test_0506.jpg",
        "answer_type": "OPEN",
        "question_type": "what",
        "Evaluation(1/0)": "        "
    },
    "300512000": {
        "question": "What does this image show?",
        "ground_truth": "stomach",
        "generated_answer": "normal colon and colon with ulcerative lesion",
        "image_name": "test/test_0512.jpg",
        "answer_type": "OPEN",
        "question_type": "what",
        "Evaluation(1/0)": "        "
    },
    "300727002": {
        "question": "What stain?",
        "ground_truth": "silver",
        "generated_answer": "acid fast",
        "image_name": "test/test_0727.jpg",
        "answer_type": "OPEN",
        "question_type": "what",
        "Evaluation(1/0)": "        "
    },
    "300732003": {
        "question": "What is present?",
        "ground_truth": "gastrointestinal",
        "generated_answer": "oral",
        "image_name": "test/test_0732.jpg",
        "answer_type": "OPEN",
        "question_type": "what",
        "Evaluation(1/0)": "        "
    },
    "300733000": {
        "question": "What does this image show?",
        "ground_truth": "normal appendix",
        "generated_answer": "colon",
        "image_name": "test/test_0733.jpg",
        "answer_type": "OPEN",
        "question_type": "what",
        "Evaluation(1/0)": "        "
    },
    "300728000": {
        "question": "What does this image show?",
        "ground_truth": "tongue",
        "generated_answer": "esophagus",
        "image_name": "test/test_0728.jpg",
        "answer_type": "OPEN",
        "question_type": "what",
        "Evaluation(1/0)": "        "
    },
    "300734000": {
        "question": "What does this image show?",
        "ground_truth": "intestine",
        "generated_answer": "colon",
        "image_name": "test/test_0734.jpg",
        "answer_type": "OPEN",
        "question_type": "what",
        "Evaluation(1/0)": "        "
    },
    "300736000": {
        "question": "What does this image show?",
        "ground_truth": "oral dysplasia",
        "generated_answer": "prostate",
        "image_name": "test/test_0736.jpg",
        "answer_type": "OPEN",
        "question_type": "what",
        "Evaluation(1/0)": "        "
    },
    "300738000": {
        "question": "What does this image show?",
        "ground_truth": "oral dysplasia",
        "generated_answer": "pancreatic fat necrosis",
        "image_name": "test/test_0738.jpg",
        "answer_type": "OPEN",
        "question_type": "what",
        "Evaluation(1/0)": "        "
    },
    "300737000": {
        "question": "What does this image show?",
        "ground_truth": "leukoplakia",
        "generated_answer": "pancreatic fat necrosis",
        "image_name": "test/test_0737.jpg",
        "answer_type": "OPEN",
        "question_type": "what",
        "Evaluation(1/0)": "        "
    },
    "300746000": {
        "question": "What does this image show?",
        "ground_truth": "colon",
        "generated_answer": "pancreatic fat necrosis",
        "image_name": "test/test_0746.jpg",
        "answer_type": "OPEN",
        "question_type": "what",
        "Evaluation(1/0)": "        "
    },
    "300749000": {
        "question": "What is?",
        "ground_truth": "the tumor",
        "generated_answer": "lymph node",
        "image_name": "test/test_0749.jpg",
        "answer_type": "OPEN",
        "question_type": "what",
        "Evaluation(1/0)": "        "
    },
    "300749006": {
        "question": "What is present?",
        "ground_truth": "gastrointestinal",
        "generated_answer": "lymph node",
        "image_name": "test/test_0749.jpg",
        "answer_type": "OPEN",
        "question_type": "what",
        "Evaluation(1/0)": "        "
    },
    "300749012": {
        "question": "What is present?",
        "ground_truth": "metastatic malignant melanoma",
        "generated_answer": "thymoma",
        "image_name": "test/test_0749.jpg",
        "answer_type": "OPEN",
        "question_type": "what",
        "Evaluation(1/0)": "        "
    },
    "300749016": {
        "question": "What is ?",
        "ground_truth": "the tumor",
        "generated_answer": "lymph node",
        "image_name": "test/test_0749.jpg",
        "answer_type": "OPEN",
        "question_type": "what",
        "Evaluation(1/0)": "        "
    },
    "300749018": {
        "question": "What is present ?",
        "ground_truth": "small intestine",
        "generated_answer": "thymoma",
        "image_name": "test/test_0749.jpg",
        "answer_type": "OPEN",
        "question_type": "what",
        "Evaluation(1/0)": "        "
    },
    "300730000": {
        "question": "What does this image show?",
        "ground_truth": "tunica propria granulomas",
        "generated_answer": "lung",
        "image_name": "test/test_0730.jpg",
        "answer_type": "OPEN",
        "question_type": "what",
        "Evaluation(1/0)": "        "
    },
    "300730006": {
        "question": "What is present?",
        "ground_truth": "esophagus",
        "generated_answer": "respiratory",
        "image_name": "test/test_0730.jpg",
        "answer_type": "OPEN",
        "question_type": "what",
        "Evaluation(1/0)": "        "
    },
    "300730014": {
        "question": "What is present ?",
        "ground_truth": "esophagus",
        "generated_answer": "respiratory",
        "image_name": "test/test_0730.jpg",
        "answer_type": "OPEN",
        "question_type": "what",
        "Evaluation(1/0)": "        "
    },
    "300729000": {
        "question": "What does this image show?",
        "ground_truth": "carcinoma on peritoneal side of muscularis",
        "generated_answer": "typical lesion",
        "image_name": "test/test_0729.jpg",
        "answer_type": "OPEN",
        "question_type": "what",
        "Evaluation(1/0)": "        "
    },
    "300729006": {
        "question": "What is present?",
        "ground_truth": "colon",
        "generated_answer": "gastrointestinal",
        "image_name": "test/test_0729.jpg",
        "answer_type": "OPEN",
        "question_type": "what",
        "Evaluation(1/0)": "        "
    },
    "300729018": {
        "question": "What is present ?",
        "ground_truth": "metastatic carcinoma",
        "generated_answer": "gastrointestinal",
        "image_name": "test/test_0729.jpg",
        "answer_type": "OPEN",
        "question_type": "what",
        "Evaluation(1/0)": "        "
    },
    "300735013": {
        "question": "What is present ?",
        "ground_truth": "pinworm",
        "generated_answer": "gastrointestinal",
        "image_name": "test/test_0735.jpg",
        "answer_type": "OPEN",
        "question_type": "what",
        "Evaluation(1/0)": "        "
    },
    "300740003": {
        "question": "What is present?",
        "ground_truth": "gastrointestinal",
        "generated_answer": "uterus",
        "image_name": "test/test_0740.jpg",
        "answer_type": "OPEN",
        "question_type": "what",
        "Evaluation(1/0)": "        "
    },
    "300740013": {
        "question": "What is present ?",
        "ground_truth": "colon",
        "generated_answer": "uterus",
        "image_name": "test/test_0740.jpg",
        "answer_type": "OPEN",
        "question_type": "what",
        "Evaluation(1/0)": "        "
    },
    "300744003": {
        "question": "What is present?",
        "ground_truth": "gastrointestinal",
        "generated_answer": "colon",
        "image_name": "test/test_0744.jpg",
        "answer_type": "OPEN",
        "question_type": "what",
        "Evaluation(1/0)": "        "
    },
    "300744013": {
        "question": "What is present ?",
        "ground_truth": "colon",
        "generated_answer": "gastrointestinal",
        "image_name": "test/test_0744.jpg",
        "answer_type": "OPEN",
        "question_type": "what",
        "Evaluation(1/0)": "        "
    },
    "300743003": {
        "question": "What is present?",
        "ground_truth": "gastrointestinal",
        "generated_answer": "pancreas",
        "image_name": "test/test_0743.jpg",
        "answer_type": "OPEN",
        "question_type": "what",
        "Evaluation(1/0)": "        "
    },
    "300743009": {
        "question": "What is present?",
        "ground_truth": "amebiasis",
        "generated_answer": "gastrointestinal",
        "image_name": "test/test_0743.jpg",
        "answer_type": "OPEN",
        "question_type": "what",
        "Evaluation(1/0)": "        "
    },
    "300743017": {
        "question": "What is present ?",
        "ground_truth": "colon",
        "generated_answer": "gastrointestinal",
        "image_name": "test/test_0743.jpg",
        "answer_type": "OPEN",
        "question_type": "what",
        "Evaluation(1/0)": "        "
    },
    "300741000": {
        "question": "What does this image show?",
        "ground_truth": "pas hematoxylin",
        "generated_answer": "stomach",
        "image_name": "test/test_0741.jpg",
        "answer_type": "OPEN",
        "question_type": "what",
        "Evaluation(1/0)": "        "
    },
    "300741006": {
        "question": "What is present?",
        "ground_truth": "intestine",
        "generated_answer": "gastrointestinal",
        "image_name": "test/test_0741.jpg",
        "answer_type": "OPEN",
        "question_type": "what",
        "Evaluation(1/0)": "        "
    },
    "300741008": {
        "question": "What is present?",
        "ground_truth": "whipples disease",
        "generated_answer": "colon",
        "image_name": "test/test_0741.jpg",
        "answer_type": "OPEN",
        "question_type": "what",
        "Evaluation(1/0)": "        "
    },
    "300741016": {
        "question": "What is present ?",
        "ground_truth": "intestine",
        "generated_answer": "gastrointestinal",
        "image_name": "test/test_0741.jpg",
        "answer_type": "OPEN",
        "question_type": "what",
        "Evaluation(1/0)": "        "
    },
    "300739000": {
        "question": "What is present?",
        "ground_truth": "gastrointestinal",
        "generated_answer": "colon",
        "image_name": "test/test_0739.jpg",
        "answer_type": "OPEN",
        "question_type": "what",
        "Evaluation(1/0)": "        "
    },
    "300739006": {
        "question": "What is present?",
        "ground_truth": "villous adenoma",
        "generated_answer": "colon",
        "image_name": "test/test_0739.jpg",
        "answer_type": "OPEN",
        "question_type": "what",
        "Evaluation(1/0)": "        "
    },
    "300739014": {
        "question": "What is present ?",
        "ground_truth": "colon",
        "generated_answer": "gastrointestinal",
        "image_name": "test/test_0739.jpg",
        "answer_type": "OPEN",
        "question_type": "what",
        "Evaluation(1/0)": "        "
    },
    "300748000": {
        "question": "What does this image show?",
        "ground_truth": "med alcian blue with apparently eosin counterstain enlarged villus with many macrophages source",
        "generated_answer": "well shown lesion",
        "image_name": "test/test_0748.jpg",
        "answer_type": "OPEN",
        "question_type": "what",
        "Evaluation(1/0)": "        "
    },
    "300748004": {
        "question": "What is present?",
        "ground_truth": "gastrointestinal",
        "generated_answer": "colon",
        "image_name": "test/test_0748.jpg",
        "answer_type": "OPEN",
        "question_type": "what",
        "Evaluation(1/0)": "        "
    },
    "300748010": {
        "question": "What is present?",
        "ground_truth": "whipples disease",
        "generated_answer": "colon",
        "image_name": "test/test_0748.jpg",
        "answer_type": "OPEN",
        "question_type": "what",
        "Evaluation(1/0)": "        "
    },
    "300748018": {
        "question": "What is present ?",
        "ground_truth": "intestine",
        "generated_answer": "endocrine",
        "image_name": "test/test_0748.jpg",
        "answer_type": "OPEN",
        "question_type": "what",
        "Evaluation(1/0)": "        "
    },
    "300745000": {
        "question": "What does this image show?",
        "ground_truth": "med pas hematoxylin excellent demonstration source",
        "generated_answer": "typical lesion",
        "image_name": "test/test_0745.jpg",
        "answer_type": "OPEN",
        "question_type": "what",
        "Evaluation(1/0)": "        "
    },
    "300745006": {
        "question": "What is present?",
        "ground_truth": "intestine",
        "generated_answer": "hematologic",
        "image_name": "test/test_0745.jpg",
        "answer_type": "OPEN",
        "question_type": "what",
        "Evaluation(1/0)": "        "
    },
    "300745018": {
        "question": "What is present ?",
        "ground_truth": "whipples disease",
        "generated_answer": "hematologic",
        "image_name": "test/test_0745.jpg",
        "answer_type": "OPEN",
        "question_type": "what",
        "Evaluation(1/0)": "        "
    },
    "300381003": {
        "question": "What does this image show?",
        "ground_truth": "body on autopsy table lesion that supposedly predicts premature coronary disease is easily seen",
        "generated_answer": "skin",
        "image_name": "test/test_0381.jpg",
        "answer_type": "OPEN",
        "question_type": "what",
        "Evaluation(1/0)": "        "
    },
    "300381011": {
        "question": "What is easily seen ?",
        "ground_truth": "body on autopsy table lesion that supposedly predicts premature coronary disease",
        "generated_answer": "the face",
        "image_name": "test/test_0381.jpg",
        "answer_type": "OPEN",
        "question_type": "what",
        "Evaluation(1/0)": "        "
    },
    "300380000": {
        "question": "What does this image show?",
        "ground_truth": "stenotic foramen magnum in situs excellent example",
        "generated_answer": "close-up view of a large bone cyst",
        "image_name": "test/test_0380.jpg",
        "answer_type": "OPEN",
        "question_type": "what",
        "Evaluation(1/0)": "        "
    },
    "300380006": {
        "question": "What is present?",
        "ground_truth": "rheumatoid arthritis",
        "generated_answer": "joints",
        "image_name": "test/test_0380.jpg",
        "answer_type": "OPEN",
        "question_type": "what",
        "Evaluation(1/0)": "        "
    },
    "300380012": {
        "question": "What is present ?",
        "ground_truth": "rheumatoid arthritis",
        "generated_answer": "bone",
        "image_name": "test/test_0380.jpg",
        "answer_type": "OPEN",
        "question_type": "what",
        "Evaluation(1/0)": "        "
    },
    "300383001": {
        "question": "What does this protocol have?",
        "ground_truth": "basal skull fracture chronic subdural hematoma malignant lymphoma and acute myelogenous leukemia",
        "generated_answer": "traumatic brain injury",
        "image_name": "test/test_0383.jpg",
        "answer_type": "OPEN",
        "question_type": "what",
        "Evaluation(1/0)": "        "
    },
    "300383003": {
        "question": "What is present?",
        "ground_truth": "temporal muscle hemorrhage",
        "generated_answer": "bone",
        "image_name": "test/test_0383.jpg",
        "answer_type": "OPEN",
        "question_type": "what",
        "Evaluation(1/0)": "        "
    },
    "300383007": {
        "question": "What has basal skull fracture chronic subdural hematoma malignant lymphoma and acute myelogenous leukemia ?",
        "ground_truth": "this protocol",
        "generated_answer": "hemorrhage",
        "image_name": "test/test_0383.jpg",
        "answer_type": "OPEN",
        "question_type": "what",
        "Evaluation(1/0)": "        "
    },
    "300383009": {
        "question": "What is present ?",
        "ground_truth": "temporal muscle hemorrhage",
        "generated_answer": "bone, calvarium",
        "image_name": "test/test_0383.jpg",
        "answer_type": "OPEN",
        "question_type": "what",
        "Evaluation(1/0)": "        "
    },
    "300379003": {
        "question": "What is present ?",
        "ground_truth": "malformed base",
        "generated_answer": "female reproductive",
        "image_name": "test/test_0379.jpg",
        "answer_type": "OPEN",
        "question_type": "what",
        "Evaluation(1/0)": "        "
    },
    "300382007": {
        "question": "What is present ?",
        "ground_truth": "basilar skull fracture",
        "generated_answer": "bone",
        "image_name": "test/test_0382.jpg",
        "answer_type": "OPEN",
        "question_type": "what",
        "Evaluation(1/0)": "        "
    },
    "300376001": {
        "question": "What is present?",
        "ground_truth": "lymphangiomatosis",
        "generated_answer": "female reproductive",
        "image_name": "test/test_0376.jpg",
        "answer_type": "OPEN",
        "question_type": "what",
        "Evaluation(1/0)": "        "
    },
    "300376003": {
        "question": "What is present ?",
        "ground_truth": "lymphangiomatosis",
        "generated_answer": "female reproductive",
        "image_name": "test/test_0376.jpg",
        "answer_type": "OPEN",
        "question_type": "what",
        "Evaluation(1/0)": "        "
    },
    "300391003": {
        "question": "What is present?",
        "ground_truth": "basilar skull fracture",
        "generated_answer": "bone",
        "image_name": "test/test_0391.jpg",
        "answer_type": "OPEN",
        "question_type": "what",
        "Evaluation(1/0)": "        "
    },
    "300390000": {
        "question": "What does this image show?",
        "ground_truth": "close-up view of hemorrhagic excavation quite good",
        "generated_answer": "close-up view of a large primary brain lymphoma",
        "image_name": "test/test_0390.jpg",
        "answer_type": "OPEN",
        "question_type": "what",
        "Evaluation(1/0)": "        "
    },
    "300390006": {
        "question": "What is present?",
        "ground_truth": "multiple myeloma",
        "generated_answer": "bone",
        "image_name": "test/test_0390.jpg",
        "answer_type": "OPEN",
        "question_type": "what",
        "Evaluation(1/0)": "        "
    },
    "300390010": {
        "question": "What is present ?",
        "ground_truth": "multiple myeloma",
        "generated_answer": "metastatic carcinoma",
        "image_name": "test/test_0390.jpg",
        "answer_type": "OPEN",
        "question_type": "what",
        "Evaluation(1/0)": "        "
    },
    "300385001": {
        "question": "What is right side atresia left?",
        "ground_truth": "was patent hemisection of nose",
        "generated_answer": "side atresia",
        "image_name": "test/test_0385.jpg",
        "answer_type": "OPEN",
        "question_type": "what",
        "Evaluation(1/0)": "        "
    },
    "300385007": {
        "question": "What is present?",
        "ground_truth": "choanal atresia",
        "generated_answer": "larynx",
        "image_name": "test/test_0385.jpg",
        "answer_type": "OPEN",
        "question_type": "what",
        "Evaluation(1/0)": "        "
    },
    "300385011": {
        "question": "What is right side atresia left?",
        "ground_truth": "was patent hemisection of nose",
        "generated_answer": "side",
        "image_name": "test/test_0385.jpg",
        "answer_type": "OPEN",
        "question_type": "what",
        "Evaluation(1/0)": "        "
    },
    "300388000": {
        "question": "What looks more like a gunshot wound?",
        "ground_truth": "this",
        "generated_answer": "the right side",
        "image_name": "test/test_0388.jpg",
        "answer_type": "OPEN",
        "question_type": "what",
        "Evaluation(1/0)": "        "
    },
    "300388010": {
        "question": "What looks more like a gunshot wound ?",
        "ground_truth": "this",
        "generated_answer": "the right side",
        "image_name": "test/test_0388.jpg",
        "answer_type": "OPEN",
        "question_type": "what",
        "Evaluation(1/0)": "        "
    },
    "300388012": {
        "question": "What is present ?",
        "ground_truth": "bone, calvarium",
        "generated_answer": "metastatic carcinoma",
        "image_name": "test/test_0388.jpg",
        "answer_type": "OPEN",
        "question_type": "what",
        "Evaluation(1/0)": "        "
    },
    "300384000": {
        "question": "What head showing mandibular lesion?",
        "ground_truth": "lateral view of infants",
        "generated_answer": "view of face",
        "image_name": "test/test_0384.jpg",
        "answer_type": "OPEN",
        "question_type": "what",
        "Evaluation(1/0)": "        "
    },
    "300384004": {
        "question": "What does this image show?",
        "ground_truth": "lateral view of infants head showing mandibular lesion",
        "generated_answer": "lateral view of head with typical facies",
        "image_name": "test/test_0384.jpg",
        "answer_type": "OPEN",
        "question_type": "what",
        "Evaluation(1/0)": "        "
    },
    "300384010": {
        "question": "What head showing mandibular lesion ?",
        "ground_truth": "lateral view of infants",
        "generated_answer": "that",
        "image_name": "test/test_0384.jpg",
        "answer_type": "OPEN",
        "question_type": "what",
        "Evaluation(1/0)": "        "
    },
    "300384012": {
        "question": "What is present ?",
        "ground_truth": "pierre robin sndrome",
        "generated_answer": "face",
        "image_name": "test/test_0384.jpg",
        "answer_type": "OPEN",
        "question_type": "what",
        "Evaluation(1/0)": "        "
    },
    "300378002": {
        "question": "What is present?",
        "ground_truth": "basilar skull fracture",
        "generated_answer": "bone",
        "image_name": "test/test_0378.jpg",
        "answer_type": "OPEN",
        "question_type": "what",
        "Evaluation(1/0)": "        "
    },
    "300389000": {
        "question": "What does this image show?",
        "ground_truth": "dr garcia tumors b4",
        "generated_answer": "close-up view of bladder with tumor",
        "image_name": "test/test_0389.jpg",
        "answer_type": "OPEN",
        "question_type": "what",
        "Evaluation(1/0)": "        "
    },
    "300389006": {
        "question": "What is present?",
        "ground_truth": "metastatic lung carcinoma",
        "generated_answer": "bone",
        "image_name": "test/test_0389.jpg",
        "answer_type": "OPEN",
        "question_type": "what",
        "Evaluation(1/0)": "        "
    },
    "300389010": {
        "question": "What is present ?",
        "ground_truth": "metastatic lung carcinoma",
        "generated_answer": "metastatic carcinoma",
        "image_name": "test/test_0389.jpg",
        "answer_type": "OPEN",
        "question_type": "what",
        "Evaluation(1/0)": "        "
    },
    "300375000": {
        "question": "What does this image show?",
        "ground_truth": "external view bilateral cleft palate",
        "generated_answer": "lateral view of face",
        "image_name": "test/test_0375.jpg",
        "answer_type": "OPEN",
        "question_type": "what",
        "Evaluation(1/0)": "        "
    },
    "300387003": {
        "question": "What is present?",
        "ground_truth": "purulent sinusitis",
        "generated_answer": "joints",
        "image_name": "test/test_0387.jpg",
        "answer_type": "OPEN",
        "question_type": "what",
        "Evaluation(1/0)": "        "
    },
    "300387007": {
        "question": "What is present ?",
        "ground_truth": "purulent sinusitis",
        "generated_answer": "joints",
        "image_name": "test/test_0387.jpg",
        "answer_type": "OPEN",
        "question_type": "what",
        "Evaluation(1/0)": "        "
    },
    "300386009": {
        "question": "What associated with tuberous sclerosis ?",
        "ground_truth": "very good example",
        "generated_answer": "this case",
        "image_name": "test/test_0386.jpg",
        "answer_type": "OPEN",
        "question_type": "what",
        "Evaluation(1/0)": "        "
    },
    "300386013": {
        "question": "How is very good example associated with  sclerosis ?",
        "ground_truth": "tuberous",
        "generated_answer": "this",
        "image_name": "test/test_0386.jpg",
        "answer_type": "OPEN",
        "question_type": "how",
        "Evaluation(1/0)": "        "
    },
    "300436003": {
        "question": "What is present?",
        "ground_truth": "cysticercosis",
        "generated_answer": "cardiovascular",
        "image_name": "test/test_0436.jpg",
        "answer_type": "OPEN",
        "question_type": "what",
        "Evaluation(1/0)": "        "
    },
    "300436007": {
        "question": "What is present ?",
        "ground_truth": "cysticercosis",
        "generated_answer": "uterus",
        "image_name": "test/test_0436.jpg",
        "answer_type": "OPEN",
        "question_type": "what",
        "Evaluation(1/0)": "        "
    },
    "300691001": {
        "question": "What does this image show?",
        "ground_truth": "spleen",
        "generated_answer": "normal colon",
        "image_name": "test/test_0691.jpg",
        "answer_type": "OPEN",
        "question_type": "what",
        "Evaluation(1/0)": "        "
    },
    "300691007": {
        "question": "Where is this part in?",
        "ground_truth": "spleen",
        "generated_answer": "gastrointestinal system",
        "image_name": "test/test_0691.jpg",
        "answer_type": "OPEN",
        "question_type": "where",
        "Evaluation(1/0)": "        "
    },
    "300674000": {
        "question": "What does this image show?",
        "ground_truth": "sickle cell disease",
        "generated_answer": "chronic myelogenous leukemia",
        "image_name": "test/test_0674.jpg",
        "answer_type": "OPEN",
        "question_type": "what",
        "Evaluation(1/0)": "        "
    },
    "300675000": {
        "question": "What does this image show?",
        "ground_truth": "splenic infarcts",
        "generated_answer": "spleen",
        "image_name": "test/test_0675.jpg",
        "answer_type": "OPEN",
        "question_type": "what",
        "Evaluation(1/0)": "        "
    },
    "300680000": {
        "question": "What does this image show?",
        "ground_truth": "congested spleen infarct easily seen",
        "generated_answer": "lung",
        "image_name": "test/test_0680.jpg",
        "answer_type": "OPEN",
        "question_type": "what",
        "Evaluation(1/0)": "        "
    },
    "300679011": {
        "question": "What is present ?",
        "ground_truth": "spleen",
        "generated_answer": "hematologic",
        "image_name": "test/test_0679.jpg",
        "answer_type": "OPEN",
        "question_type": "what",
        "Evaluation(1/0)": "        "
    },
    "300681001": {
        "question": "How does this image show external view?",
        "ground_truth": "with several tears in capsule",
        "generated_answer": "with spleen",
        "image_name": "test/test_0681.jpg",
        "answer_type": "OPEN",
        "question_type": "how",
        "Evaluation(1/0)": "        "
    },
    "300681007": {
        "question": "What is present?",
        "ground_truth": "spleen",
        "generated_answer": "hematologic",
        "image_name": "test/test_0681.jpg",
        "answer_type": "OPEN",
        "question_type": "what",
        "Evaluation(1/0)": "        "
    },
    "300681015": {
        "question": "What is present ?",
        "ground_truth": "spleen",
        "generated_answer": "hematologic",
        "image_name": "test/test_0681.jpg",
        "answer_type": "OPEN",
        "question_type": "what",
        "Evaluation(1/0)": "        "
    },
    "300682000": {
        "question": "What does this image show?",
        "ground_truth": "i am not sure of diagnosis",
        "generated_answer": "large lesion",
        "image_name": "test/test_0682.jpg",
        "answer_type": "OPEN",
        "question_type": "what",
        "Evaluation(1/0)": "        "
    },
    "300682004": {
        "question": "What is this?",
        "ground_truth": "a thymus",
        "generated_answer": "larynx",
        "image_name": "test/test_0682.jpg",
        "answer_type": "OPEN",
        "question_type": "what",
        "Evaluation(1/0)": "        "
    },
    "300682010": {
        "question": "What is present?",
        "ground_truth": "thymus",
        "generated_answer": "larynx",
        "image_name": "test/test_0682.jpg",
        "answer_type": "OPEN",
        "question_type": "what",
        "Evaluation(1/0)": "        "
    },
    "300682016": {
        "question": "Where is this part in?",
        "ground_truth": "thymus",
        "generated_answer": "cervix uteri",
        "image_name": "test/test_0682.jpg",
        "answer_type": "OPEN",
        "question_type": "where",
        "Evaluation(1/0)": "        "
    },
    "300682018": {
        "question": "What is this ?",
        "ground_truth": "a thymus",
        "generated_answer": "larynx",
        "image_name": "test/test_0682.jpg",
        "answer_type": "OPEN",
        "question_type": "what",
        "Evaluation(1/0)": "        "
    },
    "300682020": {
        "question": "What is present ?",
        "ground_truth": "thymus",
        "generated_answer": "larynx",
        "image_name": "test/test_0682.jpg",
        "answer_type": "OPEN",
        "question_type": "what",
        "Evaluation(1/0)": "        "
    },
    "300689006": {
        "question": "What is present?",
        "ground_truth": "polysplenia",
        "generated_answer": "hematologic",
        "image_name": "test/test_0689.jpg",
        "answer_type": "OPEN",
        "question_type": "what",
        "Evaluation(1/0)": "        "
    },
    "300689012": {
        "question": "What is present ?",
        "ground_truth": "polysplenia",
        "generated_answer": "hematologic",
        "image_name": "test/test_0689.jpg",
        "answer_type": "OPEN",
        "question_type": "what",
        "Evaluation(1/0)": "        "
    },
    "300683003": {
        "question": "What is present?",
        "ground_truth": "spleen",
        "generated_answer": "hematologic",
        "image_name": "test/test_0683.jpg",
        "answer_type": "OPEN",
        "question_type": "what",
        "Evaluation(1/0)": "        "
    },
    "300683011": {
        "question": "What is present ?",
        "ground_truth": "spleen",
        "generated_answer": "hematologic",
        "image_name": "test/test_0683.jpg",
        "answer_type": "OPEN",
        "question_type": "what",
        "Evaluation(1/0)": "        "
    },
    "300684006": {
        "question": "What is present?",
        "ground_truth": "traumatic rupture",
        "generated_answer": "hematologic",
        "image_name": "test/test_0684.jpg",
        "answer_type": "OPEN",
        "question_type": "what",
        "Evaluation(1/0)": "        "
    },
    "300684012": {
        "question": "What is present ?",
        "ground_truth": "traumatic rupture",
        "generated_answer": "hematologic",
        "image_name": "test/test_0684.jpg",
        "answer_type": "OPEN",
        "question_type": "what",
        "Evaluation(1/0)": "        "
    },
    "300688001": {
        "question": "How does this image show sectioned vertebrae?",
        "ground_truth": "with no red marrow case of chronic myelogenous leukemia in blast crisis",
        "generated_answer": "with obvious bone lesions",
        "image_name": "test/test_0688.jpg",
        "answer_type": "OPEN",
        "question_type": "how",
        "Evaluation(1/0)": "        "
    },
    "300688007": {
        "question": "What is present?",
        "ground_truth": "bone marrow",
        "generated_answer": "joints",
        "image_name": "test/test_0688.jpg",
        "answer_type": "OPEN",
        "question_type": "what",
        "Evaluation(1/0)": "        "
    },
    "300688011": {
        "question": "What is present ?",
        "ground_truth": "hematologic",
        "generated_answer": "joints",
        "image_name": "test/test_0688.jpg",
        "answer_type": "OPEN",
        "question_type": "what",
        "Evaluation(1/0)": "        "
    },
    "300686000": {
        "question": "What does this image show?",
        "ground_truth": "cut surface multiple nodular lesions",
        "generated_answer": "section of spleen with multiple infarcts",
        "image_name": "test/test_0686.jpg",
        "answer_type": "OPEN",
        "question_type": "what",
        "Evaluation(1/0)": "        "
    },
    "300686006": {
        "question": "What is present?",
        "ground_truth": "spleen",
        "generated_answer": "hematologic",
        "image_name": "test/test_0686.jpg",
        "answer_type": "OPEN",
        "question_type": "what",
        "Evaluation(1/0)": "        "
    },
    "300686014": {
        "question": "What is present ?",
        "ground_truth": "spleen",
        "generated_answer": "hematologic",
        "image_name": "test/test_0686.jpg",
        "answer_type": "OPEN",
        "question_type": "what",
        "Evaluation(1/0)": "        "
    },
    "300677000": {
        "question": "What is invaded by the tumor?",
        "ground_truth": "the superior vena cava",
        "generated_answer": "the carotid artery",
        "image_name": "test/test_0677.jpg",
        "answer_type": "OPEN",
        "question_type": "what",
        "Evaluation(1/0)": "        "
    },
    "300677004": {
        "question": "What is present?",
        "ground_truth": "hematologic",
        "generated_answer": "heart",
        "image_name": "test/test_0677.jpg",
        "answer_type": "OPEN",
        "question_type": "what",
        "Evaluation(1/0)": "        "
    },
    "300677010": {
        "question": "What is present?",
        "ground_truth": "malignant thymoma",
        "generated_answer": "female reproductive",
        "image_name": "test/test_0677.jpg",
        "answer_type": "OPEN",
        "question_type": "what",
        "Evaluation(1/0)": "        "
    },
    "300677014": {
        "question": "What is invaded by the tumor ?",
        "ground_truth": "the superior vena cava",
        "generated_answer": "the left atrium",
        "image_name": "test/test_0677.jpg",
        "answer_type": "OPEN",
        "question_type": "what",
        "Evaluation(1/0)": "        "
    },
    "300677016": {
        "question": "What is present ?",
        "ground_truth": "hematologic",
        "generated_answer": "female reproductive",
        "image_name": "test/test_0677.jpg",
        "answer_type": "OPEN",
        "question_type": "what",
        "Evaluation(1/0)": "        "
    },
    "300677018": {
        "question": "What is present ?",
        "ground_truth": "malignant thymoma",
        "generated_answer": "female reproductive",
        "image_name": "test/test_0677.jpg",
        "answer_type": "OPEN",
        "question_type": "what",
        "Evaluation(1/0)": "        "
    },
    "300676001": {
        "question": "What does this image show?",
        "ground_truth": "external view of lacerations of capsule apparently done during surgical procedure",
        "generated_answer": "external view of spleen with large infarct",
        "image_name": "test/test_0676.jpg",
        "answer_type": "OPEN",
        "question_type": "what",
        "Evaluation(1/0)": "        "
    },
    "300676015": {
        "question": "What done external view of lacerations of capsule done during ?",
        "ground_truth": "done surgical procedure",
        "generated_answer": "autopsy",
        "image_name": "test/test_0676.jpg",
        "answer_type": "OPEN",
        "question_type": "what",
        "Evaluation(1/0)": "        "
    },
    "300678000": {
        "question": "What are well shown?",
        "ground_truth": "not too spectacular discs",
        "generated_answer": "joints",
        "image_name": "test/test_0678.jpg",
        "answer_type": "OPEN",
        "question_type": "what",
        "Evaluation(1/0)": "        "
    },
    "300678010": {
        "question": "What is present?",
        "ground_truth": "chronic myelogenous leukemia",
        "generated_answer": "joints",
        "image_name": "test/test_0678.jpg",
        "answer_type": "OPEN",
        "question_type": "what",
        "Evaluation(1/0)": "        "
    },
    "300678014": {
        "question": "What are well shown and normal ?",
        "ground_truth": "not too spectacular discs",
        "generated_answer": "layers of the joint",
        "image_name": "test/test_0678.jpg",
        "answer_type": "OPEN",
        "question_type": "what",
        "Evaluation(1/0)": "        "
    },
    "300678016": {
        "question": "What is close-up view of vertebral marrow not too spectacular discs are well shown and normal entered?",
        "ground_truth": "normal entered into this file as slide",
        "generated_answer": "marrow",
        "image_name": "test/test_0678.jpg",
        "answer_type": "OPEN",
        "question_type": "what",
        "Evaluation(1/0)": "        "
    },
    "300678018": {
        "question": "What is present ?",
        "ground_truth": "bone marrow",
        "generated_answer": "joints",
        "image_name": "test/test_0678.jpg",
        "answer_type": "OPEN",
        "question_type": "what",
        "Evaluation(1/0)": "        "
    },
    "300678020": {
        "question": "How are not too spectacular discs well shown and ?",
        "ground_truth": "normal",
        "generated_answer": "good",
        "image_name": "test/test_0678.jpg",
        "answer_type": "OPEN",
        "question_type": "how",
        "Evaluation(1/0)": "        "
    },
    "300687001": {
        "question": "How does this image show tail of pancreas?",
        "ground_truth": "with spleens",
        "generated_answer": "with multiple tumors",
        "image_name": "test/test_0687.jpg",
        "answer_type": "OPEN",
        "question_type": "how",
        "Evaluation(1/0)": "        "
    },
    "300687007": {
        "question": "What is present?",
        "ground_truth": "accessory spleens",
        "generated_answer": "metastatic carcinoma",
        "image_name": "test/test_0687.jpg",
        "answer_type": "OPEN",
        "question_type": "what",
        "Evaluation(1/0)": "        "
    },
    "300687011": {
        "question": "What is present ?",
        "ground_truth": "hematologic",
        "generated_answer": "metastatic carcinoma prostate",
        "image_name": "test/test_0687.jpg",
        "answer_type": "OPEN",
        "question_type": "what",
        "Evaluation(1/0)": "        "
    },
    "300685006": {
        "question": "What is present?",
        "ground_truth": "miliary tuberculosis",
        "generated_answer": "hematologic",
        "image_name": "test/test_0685.jpg",
        "answer_type": "OPEN",
        "question_type": "what",
        "Evaluation(1/0)": "        "
    },
    "300685012": {
        "question": "What is present ?",
        "ground_truth": "miliary tuberculosis",
        "generated_answer": "hematologic",
        "image_name": "test/test_0685.jpg",
        "answer_type": "OPEN",
        "question_type": "what",
        "Evaluation(1/0)": "        "
    },
    "300760003": {
        "question": "What induce involution in baby with hyaline membrane disease?",
        "ground_truth": "stress",
        "generated_answer": "thymic involution",
        "image_name": "test/test_0760.jpg",
        "answer_type": "OPEN",
        "question_type": "what",
        "Evaluation(1/0)": "        "
    },
    "300760005": {
        "question": "How do stress induce involution in baby?",
        "ground_truth": "hyaline membrane disease",
        "generated_answer": "by increasing cortisol",
        "image_name": "test/test_0760.jpg",
        "answer_type": "OPEN",
        "question_type": "how",
        "Evaluation(1/0)": "        "
    },
    "300760011": {
        "question": "What induce involution in baby with hyaline membrane disease ?",
        "ground_truth": "thymus",
        "generated_answer": "thymocytes",
        "image_name": "test/test_0760.jpg",
        "answer_type": "OPEN",
        "question_type": "what",
        "Evaluation(1/0)": "        "
    },
    "300758001": {
        "question": "What does this image show?",
        "ground_truth": "spleen",
        "generated_answer": "lymph node",
        "image_name": "test/test_0758.jpg",
        "answer_type": "OPEN",
        "question_type": "what",
        "Evaluation(1/0)": "        "
    },
    "300761003": {
        "question": "What is present?",
        "ground_truth": "spleen",
        "generated_answer": "hematologic",
        "image_name": "test/test_0761.jpg",
        "answer_type": "OPEN",
        "question_type": "what",
        "Evaluation(1/0)": "        "
    },
    "300761011": {
        "question": "What is present ?",
        "ground_truth": "erythrophagocytosis new born",
        "generated_answer": "hematologic",
        "image_name": "test/test_0761.jpg",
        "answer_type": "OPEN",
        "question_type": "what",
        "Evaluation(1/0)": "        "
    },
    "300756003": {
        "question": "What is present?",
        "ground_truth": "spleen",
        "generated_answer": "lymph node",
        "image_name": "test/test_0756.jpg",
        "answer_type": "OPEN",
        "question_type": "what",
        "Evaluation(1/0)": "        "
    },
    "300756009": {
        "question": "What is present ?",
        "ground_truth": "hematologic",
        "generated_answer": "endocrine",
        "image_name": "test/test_0756.jpg",
        "answer_type": "OPEN",
        "question_type": "what",
        "Evaluation(1/0)": "        "
    },
    "300756011": {
        "question": "What is present ?",
        "ground_truth": "amyloidosis",
        "generated_answer": "hematologic",
        "image_name": "test/test_0756.jpg",
        "answer_type": "OPEN",
        "question_type": "what",
        "Evaluation(1/0)": "        "
    },
    "300757003": {
        "question": "What is present?",
        "ground_truth": "bone marrow",
        "generated_answer": "hematologic",
        "image_name": "test/test_0757.jpg",
        "answer_type": "OPEN",
        "question_type": "what",
        "Evaluation(1/0)": "        "
    },
    "300757011": {
        "question": "What is present ?",
        "ground_truth": "multiple myeloma",
        "generated_answer": "hematologic",
        "image_name": "test/test_0757.jpg",
        "answer_type": "OPEN",
        "question_type": "what",
        "Evaluation(1/0)": "        "
    },
    "300759003": {
        "question": "What is present?",
        "ground_truth": "hematologic",
        "generated_answer": "prostate",
        "image_name": "test/test_0759.jpg",
        "answer_type": "OPEN",
        "question_type": "what",
        "Evaluation(1/0)": "        "
    },
    "300759009": {
        "question": "What is present?",
        "ground_truth": "thymoma",
        "generated_answer": "prostate",
        "image_name": "test/test_0759.jpg",
        "answer_type": "OPEN",
        "question_type": "what",
        "Evaluation(1/0)": "        "
    },
    "300759013": {
        "question": "What is present ?",
        "ground_truth": "thymus",
        "generated_answer": "prostate",
        "image_name": "test/test_0759.jpg",
        "answer_type": "OPEN",
        "question_type": "what",
        "Evaluation(1/0)": "        "
    },
    "300754000": {
        "question": "What does this image show?",
        "ground_truth": "ring form",
        "generated_answer": "wrights excellent",
        "image_name": "test/test_0754.jpg",
        "answer_type": "OPEN",
        "question_type": "what",
        "Evaluation(1/0)": "        "
    },
    "300754006": {
        "question": "What is present?",
        "ground_truth": "blood",
        "generated_answer": "hematologic",
        "image_name": "test/test_0754.jpg",
        "answer_type": "OPEN",
        "question_type": "what",
        "Evaluation(1/0)": "        "
    },
    "300754014": {
        "question": "What is present ?",
        "ground_truth": "malaria plasmodium vivax",
        "generated_answer": "hematologic",
        "image_name": "test/test_0754.jpg",
        "answer_type": "OPEN",
        "question_type": "what",
        "Evaluation(1/0)": "        "
    },
    "300766009": {
        "question": "What is present?",
        "ground_truth": "candida in peripheral blood",
        "generated_answer": "hematologic",
        "image_name": "test/test_0766.jpg",
        "answer_type": "OPEN",
        "question_type": "what",
        "Evaluation(1/0)": "        "
    },
    "300766013": {
        "question": "What is present ?",
        "ground_truth": "blood",
        "generated_answer": "hematologic",
        "image_name": "test/test_0766.jpg",
        "answer_type": "OPEN",
        "question_type": "what",
        "Evaluation(1/0)": "        "
    },
    "300768000": {
        "question": "What is present?",
        "ground_truth": "hematologic",
        "generated_answer": "lymph node",
        "image_name": "test/test_0768.jpg",
        "answer_type": "OPEN",
        "question_type": "what",
        "Evaluation(1/0)": "        "
    },
    "300768006": {
        "question": "What is present?",
        "ground_truth": "tuberculosis",
        "generated_answer": "lymph node",
        "image_name": "test/test_0768.jpg",
        "answer_type": "OPEN",
        "question_type": "what",
        "Evaluation(1/0)": "        "
    },
    "300768010": {
        "question": "What is present ?",
        "ground_truth": "bone marrow",
        "generated_answer": "hematologic",
        "image_name": "test/test_0768.jpg",
        "answer_type": "OPEN",
        "question_type": "what",
        "Evaluation(1/0)": "        "
    },
    "300764000": {
        "question": "What does this image show?",
        "ground_truth": "typical cells with some pleomorphism suspicious for multiple myeloma source unknown",
        "generated_answer": "wrights typical plasma cells",
        "image_name": "test/test_0764.jpg",
        "answer_type": "OPEN",
        "question_type": "what",
        "Evaluation(1/0)": "        "
    },
    "300764004": {
        "question": "What is present?",
        "ground_truth": "hematologic",
        "generated_answer": "bone marrow",
        "image_name": "test/test_0764.jpg",
        "answer_type": "OPEN",
        "question_type": "what",
        "Evaluation(1/0)": "        "
    },
    "300764010": {
        "question": "What is present?",
        "ground_truth": "plasma cell",
        "generated_answer": "bone marrow",
        "image_name": "test/test_0764.jpg",
        "answer_type": "OPEN",
        "question_type": "what",
        "Evaluation(1/0)": "        "
    },
    "300765000": {
        "question": "What stain excellent example source unknown?",
        "ground_truth": "iron",
        "generated_answer": "unknown",
        "image_name": "test/test_0765.jpg",
        "answer_type": "OPEN",
        "question_type": "what",
        "Evaluation(1/0)": "        "
    },
    "300765012": {
        "question": "What is present?",
        "ground_truth": "sideroblasts",
        "generated_answer": "hematologic",
        "image_name": "test/test_0765.jpg",
        "answer_type": "OPEN",
        "question_type": "what",
        "Evaluation(1/0)": "        "
    },
    "300765018": {
        "question": "What is present ?",
        "ground_truth": "sideroblasts",
        "generated_answer": "hematologic",
        "image_name": "test/test_0765.jpg",
        "answer_type": "OPEN",
        "question_type": "what",
        "Evaluation(1/0)": "        "
    },
    "300752003": {
        "question": "What does this image show?",
        "ground_truth": "organisms are easily evident",
        "generated_answer": "lymph node",
        "image_name": "test/test_0752.jpg",
        "answer_type": "OPEN",
        "question_type": "what",
        "Evaluation(1/0)": "        "
    },
    "300752009": {
        "question": "What is present?",
        "ground_truth": "bone marrow",
        "generated_answer": "hematologic",
        "image_name": "test/test_0752.jpg",
        "answer_type": "OPEN",
        "question_type": "what",
        "Evaluation(1/0)": "        "
    },
    "300752015": {
        "question": "What are easily evident ?",
        "ground_truth": "organisms",
        "generated_answer": "plasma cells",
        "image_name": "test/test_0752.jpg",
        "answer_type": "OPEN",
        "question_type": "what",
        "Evaluation(1/0)": "        "
    },
    "300752017": {
        "question": "What is present ?",
        "ground_truth": "bone marrow",
        "generated_answer": "hematologic",
        "image_name": "test/test_0752.jpg",
        "answer_type": "OPEN",
        "question_type": "what",
        "Evaluation(1/0)": "        "
    },
    "300752019": {
        "question": "How are organisms easily ?",
        "ground_truth": "evident",
        "generated_answer": "seen",
        "image_name": "test/test_0752.jpg",
        "answer_type": "OPEN",
        "question_type": "how",
        "Evaluation(1/0)": "        "
    },
    "300753001": {
        "question": "What do med wrights stain?",
        "ground_truth": "many pleomorphic blast cells readily seen",
        "generated_answer": "wrights stain cells in the peripheral blood",
        "image_name": "test/test_0753.jpg",
        "answer_type": "OPEN",
        "question_type": "what",
        "Evaluation(1/0)": "        "
    },
    "300753007": {
        "question": "What is present?",
        "ground_truth": "hematologic",
        "generated_answer": "bone marrow",
        "image_name": "test/test_0753.jpg",
        "answer_type": "OPEN",
        "question_type": "what",
        "Evaluation(1/0)": "        "
    },
    "300753013": {
        "question": "What is present?",
        "ground_truth": "acute myelogenous leukemia",
        "generated_answer": "bone marrow",
        "image_name": "test/test_0753.jpg",
        "answer_type": "OPEN",
        "question_type": "what",
        "Evaluation(1/0)": "        "
    },
    "300753017": {
        "question": "What do wrights stain?",
        "ground_truth": "many pleomorphic blast cells readily seen",
        "generated_answer": "typical plasma cells",
        "image_name": "test/test_0753.jpg",
        "answer_type": "OPEN",
        "question_type": "what",
        "Evaluation(1/0)": "        "
    },
    "300753019": {
        "question": "What is present ?",
        "ground_truth": "bone marrow",
        "generated_answer": "hematologic",
        "image_name": "test/test_0753.jpg",
        "answer_type": "OPEN",
        "question_type": "what",
        "Evaluation(1/0)": "        "
    },
    "300755000": {
        "question": "What does this image show?",
        "ground_truth": "typical atrophy associated with infection in newborn",
        "generated_answer": "typical lesion",
        "image_name": "test/test_0755.jpg",
        "answer_type": "OPEN",
        "question_type": "what",
        "Evaluation(1/0)": "        "
    },
    "300755006": {
        "question": "What is present?",
        "ground_truth": "thymus",
        "generated_answer": "thymoma",
        "image_name": "test/test_0755.jpg",
        "answer_type": "OPEN",
        "question_type": "what",
        "Evaluation(1/0)": "        "
    },
    "300755012": {
        "question": "What associated with infection in newborn ?",
        "ground_truth": "atrophy",
        "generated_answer": "this case",
        "image_name": "test/test_0755.jpg",
        "answer_type": "OPEN",
        "question_type": "what",
        "Evaluation(1/0)": "        "
    },
    "300755014": {
        "question": "What is present ?",
        "ground_truth": "hematologic",
        "generated_answer": "thymoma",
        "image_name": "test/test_0755.jpg",
        "answer_type": "OPEN",
        "question_type": "what",
        "Evaluation(1/0)": "        "
    },
    "300755016": {
        "question": "What is present ?",
        "ground_truth": "lymphoid atrophy in newborn",
        "generated_answer": "thymoma",
        "image_name": "test/test_0755.jpg",
        "answer_type": "OPEN",
        "question_type": "what",
        "Evaluation(1/0)": "        "
    },
    "300762014": {
        "question": "What is present ?",
        "ground_truth": "multiple myeloma",
        "generated_answer": "bone marrow",
        "image_name": "test/test_0762.jpg",
        "answer_type": "OPEN",
        "question_type": "what",
        "Evaluation(1/0)": "        "
    },
    "300767001": {
        "question": "What is well seen atypical cells surrounding splenic arteriole man probably died?",
        "ground_truth": "of viral pneumonia likely to have been influenzae",
        "generated_answer": "atypical cells surrounding splenic arteriole man probably died of hemorrhage into spleen",
        "image_name": "test/test_0767.jpg",
        "answer_type": "OPEN",
        "question_type": "what",
        "Evaluation(1/0)": "        "
    },
    "300767003": {
        "question": "What is present?",
        "ground_truth": "hematologic",
        "generated_answer": "lymph node",
        "image_name": "test/test_0767.jpg",
        "answer_type": "OPEN",
        "question_type": "what",
        "Evaluation(1/0)": "        "
    },
    "300767005": {
        "question": "What is present?",
        "ground_truth": "immunoblastic reaction characteristic of viral infection",
        "generated_answer": "hematologic",
        "image_name": "test/test_0767.jpg",
        "answer_type": "OPEN",
        "question_type": "what",
        "Evaluation(1/0)": "        "
    },
    "300767007": {
        "question": "What is well seen atypical cells surrounding splenic arteriole man died?",
        "ground_truth": "of viral pneumonia likely to have been influenzae",
        "generated_answer": "well seen atypical cells surrounding splenic arteriole man died of myocardial infarction",
        "image_name": "test/test_0767.jpg",
        "answer_type": "OPEN",
        "question_type": "what",
        "Evaluation(1/0)": "        "
    },
    "300767009": {
        "question": "What is present ?",
        "ground_truth": "spleen",
        "generated_answer": "hematologic",
        "image_name": "test/test_0767.jpg",
        "answer_type": "OPEN",
        "question_type": "what",
        "Evaluation(1/0)": "        "
    },
    "300763000": {
        "question": "What does this image show?",
        "ground_truth": "two basophilic bodies and periarterial fibrosis excellent example of rarely seen lupus lesion",
        "generated_answer": "typical lesion",
        "image_name": "test/test_0763.jpg",
        "answer_type": "OPEN",
        "question_type": "what",
        "Evaluation(1/0)": "        "
    },
    "300763002": {
        "question": "What is present?",
        "ground_truth": "hematologic",
        "generated_answer": "joints",
        "image_name": "test/test_0763.jpg",
        "answer_type": "OPEN",
        "question_type": "what",
        "Evaluation(1/0)": "        "
    },
    "300763004": {
        "question": "What is present?",
        "ground_truth": "spleen",
        "generated_answer": "lymph node",
        "image_name": "test/test_0763.jpg",
        "answer_type": "OPEN",
        "question_type": "what",
        "Evaluation(1/0)": "        "
    },
    "300763006": {
        "question": "What is present?",
        "ground_truth": "lupus erythematosus basophilic bodies and periarterial fibrosis",
        "generated_answer": "spleen",
        "image_name": "test/test_0763.jpg",
        "answer_type": "OPEN",
        "question_type": "what",
        "Evaluation(1/0)": "        "
    },
    "300763008": {
        "question": "What is present ?",
        "ground_truth": "hematologic",
        "generated_answer": "spleen",
        "image_name": "test/test_0763.jpg",
        "answer_type": "OPEN",
        "question_type": "what",
        "Evaluation(1/0)": "        "
    },
    "300763010": {
        "question": "What is present ?",
        "ground_truth": "lupus erythematosus basophilic bodies and periarterial fibrosis",
        "generated_answer": "joints",
        "image_name": "test/test_0763.jpg",
        "answer_type": "OPEN",
        "question_type": "what",
        "Evaluation(1/0)": "        "
    },
    "300673001": {
        "question": "What does cat scan?",
        "ground_truth": "showing tumor invading superior vena ca",
        "generated_answer": "showing tumor in pituitary fossa",
        "image_name": "test/test_0673.jpg",
        "answer_type": "OPEN",
        "question_type": "what",
        "Evaluation(1/0)": "        "
    },
    "300673007": {
        "question": "What is present?",
        "ground_truth": "hematologic",
        "generated_answer": "thymus",
        "image_name": "test/test_0673.jpg",
        "answer_type": "OPEN",
        "question_type": "what",
        "Evaluation(1/0)": "        "
    },
    "300673013": {
        "question": "What is present?",
        "ground_truth": "malignant thymoma",
        "generated_answer": "thymus",
        "image_name": "test/test_0673.jpg",
        "answer_type": "OPEN",
        "question_type": "what",
        "Evaluation(1/0)": "        "
    },
    "300949000": {
        "question": "What does this image show?",
        "ground_truth": "normal liver",
        "generated_answer": "normal colon",
        "image_name": "test/test_0949.jpg",
        "answer_type": "OPEN",
        "question_type": "what",
        "Evaluation(1/0)": "        "
    },
    "300949006": {
        "question": "What is present ?",
        "ground_truth": "hepatobiliary",
        "generated_answer": "gastrointestinal",
        "image_name": "test/test_0949.jpg",
        "answer_type": "OPEN",
        "question_type": "what",
        "Evaluation(1/0)": "        "
    },
    "300926000": {
        "question": "What does this image show?",
        "ground_truth": "normal liver",
        "generated_answer": "spleen",
        "image_name": "test/test_0926.jpg",
        "answer_type": "OPEN",
        "question_type": "what",
        "Evaluation(1/0)": "        "
    },
    "300924003": {
        "question": "What is present?",
        "ground_truth": "hepatobiliary",
        "generated_answer": "liver",
        "image_name": "test/test_0924.jpg",
        "answer_type": "OPEN",
        "question_type": "what",
        "Evaluation(1/0)": "        "
    },
    "300925004": {
        "question": "What is present?",
        "ground_truth": "hepatobiliary",
        "generated_answer": "respiratory",
        "image_name": "test/test_0925.jpg",
        "answer_type": "OPEN",
        "question_type": "what",
        "Evaluation(1/0)": "        "
    },
    "300935000": {
        "question": "What does this image show?",
        "ground_truth": "liver and pancreas",
        "generated_answer": "lung",
        "image_name": "test/test_0935.jpg",
        "answer_type": "OPEN",
        "question_type": "what",
        "Evaluation(1/0)": "        "
    },
    "300935006": {
        "question": "What is present ?",
        "ground_truth": "hepatobiliary",
        "generated_answer": "metastatic carcinoma",
        "image_name": "test/test_0935.jpg",
        "answer_type": "OPEN",
        "question_type": "what",
        "Evaluation(1/0)": "        "
    },
    "300938003": {
        "question": "What is present?",
        "ground_truth": "hepatobiliary",
        "generated_answer": "hematologic",
        "image_name": "test/test_0938.jpg",
        "answer_type": "OPEN",
        "question_type": "what",
        "Evaluation(1/0)": "        "
    },
    "300943003": {
        "question": "What is present?",
        "ground_truth": "hepatobiliary",
        "generated_answer": "liver",
        "image_name": "test/test_0943.jpg",
        "answer_type": "OPEN",
        "question_type": "what",
        "Evaluation(1/0)": "        "
    },
    "300934000": {
        "question": "What does this image show?",
        "ground_truth": "liver cirrhosis",
        "generated_answer": "kidney",
        "image_name": "test/test_0934.jpg",
        "answer_type": "OPEN",
        "question_type": "what",
        "Evaluation(1/0)": "        "
    },
    "300929000": {
        "question": "What does this image show?",
        "ground_truth": "cirrhosis",
        "generated_answer": "lung",
        "image_name": "test/test_0929.jpg",
        "answer_type": "OPEN",
        "question_type": "what",
        "Evaluation(1/0)": "        "
    },
    "300929006": {
        "question": "What is present?",
        "ground_truth": "liver",
        "generated_answer": "respiratory",
        "image_name": "test/test_0929.jpg",
        "answer_type": "OPEN",
        "question_type": "what",
        "Evaluation(1/0)": "        "
    },
    "300929010": {
        "question": "What is present ?",
        "ground_truth": "liver",
        "generated_answer": "respiratory",
        "image_name": "test/test_0929.jpg",
        "answer_type": "OPEN",
        "question_type": "what",
        "Evaluation(1/0)": "        "
    },
    "300936000": {
        "question": "What does this image show?",
        "ground_truth": "hepatocellular carcinoma",
        "generated_answer": "lung",
        "image_name": "test/test_0936.jpg",
        "answer_type": "OPEN",
        "question_type": "what",
        "Evaluation(1/0)": "        "
    },
    "300936006": {
        "question": "What is present?",
        "ground_truth": "liver",
        "generated_answer": "respiratory",
        "image_name": "test/test_0936.jpg",
        "answer_type": "OPEN",
        "question_type": "what",
        "Evaluation(1/0)": "        "
    },
    "300936010": {
        "question": "What is present ?",
        "ground_truth": "liver",
        "generated_answer": "cardiovascular",
        "image_name": "test/test_0936.jpg",
        "answer_type": "OPEN",
        "question_type": "what",
        "Evaluation(1/0)": "        "
    },
    "300937003": {
        "question": "What is present?",
        "ground_truth": "hepatobiliary",
        "generated_answer": "respiratory",
        "image_name": "test/test_0937.jpg",
        "answer_type": "OPEN",
        "question_type": "what",
        "Evaluation(1/0)": "        "
    },
    "300928000": {
        "question": "What does this image show?",
        "ground_truth": "fresh tissue but rather autolyzed appearance",
        "generated_answer": "gallbladder",
        "image_name": "test/test_0928.jpg",
        "answer_type": "OPEN",
        "question_type": "what",
        "Evaluation(1/0)": "        "
    },
    "300928006": {
        "question": "What is present?",
        "ground_truth": "liver",
        "generated_answer": "urinary",
        "image_name": "test/test_0928.jpg",
        "answer_type": "OPEN",
        "question_type": "what",
        "Evaluation(1/0)": "        "
    },
    "300928010": {
        "question": "What is present ?",
        "ground_truth": "liver",
        "generated_answer": "hepatobiliary",
        "image_name": "test/test_0928.jpg",
        "answer_type": "OPEN",
        "question_type": "what",
        "Evaluation(1/0)": "        "
    },
    "300930003": {
        "question": "What is present?",
        "ground_truth": "liver",
        "generated_answer": "respiratory",
        "image_name": "test/test_0930.jpg",
        "answer_type": "OPEN",
        "question_type": "what",
        "Evaluation(1/0)": "        "
    },
    "300930007": {
        "question": "What is present ?",
        "ground_truth": "liver",
        "generated_answer": "hepatobiliary",
        "image_name": "test/test_0930.jpg",
        "answer_type": "OPEN",
        "question_type": "what",
        "Evaluation(1/0)": "        "
    },
    "300948001": {
        "question": "How does this image show external view of large liver?",
        "ground_truth": "with obvious cirrhosis excellent example",
        "generated_answer": "with multiple cysts",
        "image_name": "test/test_0948.jpg",
        "answer_type": "OPEN",
        "question_type": "how",
        "Evaluation(1/0)": "        "
    },
    "300944003": {
        "question": "What is present?",
        "ground_truth": "hepatobiliary",
        "generated_answer": "hematologic",
        "image_name": "test/test_0944.jpg",
        "answer_type": "OPEN",
        "question_type": "what",
        "Evaluation(1/0)": "        "
    },
    "300946000": {
        "question": "What does this image show?",
        "ground_truth": "close-up fatty with congestion and areas that suggest necrosis grossly good example shock liver",
        "generated_answer": "liver",
        "image_name": "test/test_0946.jpg",
        "answer_type": "OPEN",
        "question_type": "what",
        "Evaluation(1/0)": "        "
    },
    "300947007": {
        "question": "What is present ?",
        "ground_truth": "liver",
        "generated_answer": "hematologic",
        "image_name": "test/test_0947.jpg",
        "answer_type": "OPEN",
        "question_type": "what",
        "Evaluation(1/0)": "        "
    },
    "300939007": {
        "question": "What is present ?",
        "ground_truth": "hepatobiliary",
        "generated_answer": "peritoneum",
        "image_name": "test/test_0939.jpg",
        "answer_type": "OPEN",
        "question_type": "what",
        "Evaluation(1/0)": "        "
    },
    "300939009": {
        "question": "How is case of polycystic disease lesions seen from  ?",
        "ground_truth": "external",
        "generated_answer": "this side",
        "image_name": "test/test_0939.jpg",
        "answer_type": "OPEN",
        "question_type": "how",
        "Evaluation(1/0)": "        "
    },
    "300820009": {
        "question": "What is present ?",
        "ground_truth": "hepatobiliary",
        "generated_answer": "liver",
        "image_name": "test/test_0820.jpg",
        "answer_type": "OPEN",
        "question_type": "what",
        "Evaluation(1/0)": "        "
    },
    "300816000": {
        "question": "What does this image show?",
        "ground_truth": "primary sclerosing cholangitis",
        "generated_answer": "lymph node",
        "image_name": "test/test_0816.jpg",
        "answer_type": "OPEN",
        "question_type": "what",
        "Evaluation(1/0)": "        "
    },
    "300816006": {
        "question": "What is present?",
        "ground_truth": "liver",
        "generated_answer": "respiratory",
        "image_name": "test/test_0816.jpg",
        "answer_type": "OPEN",
        "question_type": "what",
        "Evaluation(1/0)": "        "
    },
    "300816010": {
        "question": "What is present ?",
        "ground_truth": "liver",
        "generated_answer": "gastrointestinal",
        "image_name": "test/test_0816.jpg",
        "answer_type": "OPEN",
        "question_type": "what",
        "Evaluation(1/0)": "        "
    },
    "300821003": {
        "question": "What is present?",
        "ground_truth": "hepatobiliary",
        "generated_answer": "liver",
        "image_name": "test/test_0821.jpg",
        "answer_type": "OPEN",
        "question_type": "what",
        "Evaluation(1/0)": "        "
    },
    "300821009": {
        "question": "What is present ?",
        "ground_truth": "hepatobiliary",
        "generated_answer": "liver",
        "image_name": "test/test_0821.jpg",
        "answer_type": "OPEN",
        "question_type": "what",
        "Evaluation(1/0)": "        "
    },
    "300812000": {
        "question": "What does this image show?",
        "ground_truth": "primary biliary cirrhosis",
        "generated_answer": "pancreatic fat necrosis",
        "image_name": "test/test_0812.jpg",
        "answer_type": "OPEN",
        "question_type": "what",
        "Evaluation(1/0)": "        "
    },
    "300812006": {
        "question": "What is present?",
        "ground_truth": "liver",
        "generated_answer": "pancreas",
        "image_name": "test/test_0812.jpg",
        "answer_type": "OPEN",
        "question_type": "what",
        "Evaluation(1/0)": "        "
    },
    "300812010": {
        "question": "What is present ?",
        "ground_truth": "liver",
        "generated_answer": "pancreas",
        "image_name": "test/test_0812.jpg",
        "answer_type": "OPEN",
        "question_type": "what",
        "Evaluation(1/0)": "        "
    },
    "300826003": {
        "question": "What is present?",
        "ground_truth": "hepatobiliary",
        "generated_answer": "pancreas",
        "image_name": "test/test_0826.jpg",
        "answer_type": "OPEN",
        "question_type": "what",
        "Evaluation(1/0)": "        "
    },
    "300825000": {
        "question": "What does this image show?",
        "ground_truth": "primary biliary cirrhosis",
        "generated_answer": "pancreatic fat necrosis",
        "image_name": "test/test_0825.jpg",
        "answer_type": "OPEN",
        "question_type": "what",
        "Evaluation(1/0)": "        "
    },
    "300825006": {
        "question": "What is present?",
        "ground_truth": "liver",
        "generated_answer": "hepatobiliary",
        "image_name": "test/test_0825.jpg",
        "answer_type": "OPEN",
        "question_type": "what",
        "Evaluation(1/0)": "        "
    },
    "300827003": {
        "question": "What is present?",
        "ground_truth": "hepatobiliary",
        "generated_answer": "gastrointestinal",
        "image_name": "test/test_0827.jpg",
        "answer_type": "OPEN",
        "question_type": "what",
        "Evaluation(1/0)": "        "
    },
    "300823000": {
        "question": "What does this image show?",
        "ground_truth": "primary biliary cirrhosis",
        "generated_answer": "pancreatic fat necrosis",
        "image_name": "test/test_0823.jpg",
        "answer_type": "OPEN",
        "question_type": "what",
        "Evaluation(1/0)": "        "
    },
    "300815000": {
        "question": "What does this image show?",
        "ground_truth": "autoimmune hepatitis",
        "generated_answer": "lymph node",
        "image_name": "test/test_0815.jpg",
        "answer_type": "OPEN",
        "question_type": "what",
        "Evaluation(1/0)": "        "
    },
    "300815010": {
        "question": "What is present ?",
        "ground_truth": "liver",
        "generated_answer": "hepatobiliary",
        "image_name": "test/test_0815.jpg",
        "answer_type": "OPEN",
        "question_type": "what",
        "Evaluation(1/0)": "        "
    },
    "300819003": {
        "question": "What is present?",
        "ground_truth": "hepatobiliary",
        "generated_answer": "liver",
        "image_name": "test/test_0819.jpg",
        "answer_type": "OPEN",
        "question_type": "what",
        "Evaluation(1/0)": "        "
    },
    "300818000": {
        "question": "What does this image show?",
        "ground_truth": "autoimmune hepatitis",
        "generated_answer": "lymph node",
        "image_name": "test/test_0818.jpg",
        "answer_type": "OPEN",
        "question_type": "what",
        "Evaluation(1/0)": "        "
    },
    "300818006": {
        "question": "What is present?",
        "ground_truth": "liver",
        "generated_answer": "gastrointestinal",
        "image_name": "test/test_0818.jpg",
        "answer_type": "OPEN",
        "question_type": "what",
        "Evaluation(1/0)": "        "
    },
    "300818010": {
        "question": "What is present ?",
        "ground_truth": "liver",
        "generated_answer": "gastrointestinal",
        "image_name": "test/test_0818.jpg",
        "answer_type": "OPEN",
        "question_type": "what",
        "Evaluation(1/0)": "        "
    },
    "300814003": {
        "question": "What is present?",
        "ground_truth": "hepatobiliary",
        "generated_answer": "liver",
        "image_name": "test/test_0814.jpg",
        "answer_type": "OPEN",
        "question_type": "what",
        "Evaluation(1/0)": "        "
    },
    "300822000": {
        "question": "What does this image show?",
        "ground_truth": "resolving acute rejection",
        "generated_answer": "pancreatic fat necrosis",
        "image_name": "test/test_0822.jpg",
        "answer_type": "OPEN",
        "question_type": "what",
        "Evaluation(1/0)": "        "
    },
    "300822006": {
        "question": "What is present?",
        "ground_truth": "liver",
        "generated_answer": "hepatobiliary",
        "image_name": "test/test_0822.jpg",
        "answer_type": "OPEN",
        "question_type": "what",
        "Evaluation(1/0)": "        "
    },
    "300824003": {
        "question": "What is present?",
        "ground_truth": "hepatobiliary",
        "generated_answer": "respiratory",
        "image_name": "test/test_0824.jpg",
        "answer_type": "OPEN",
        "question_type": "what",
        "Evaluation(1/0)": "        "
    },
    "300514000": {
        "question": "What does this image show?",
        "ground_truth": "hepatitis b virus",
        "generated_answer": "pancreatic fat necrosis",
        "image_name": "test/test_0514.jpg",
        "answer_type": "OPEN",
        "question_type": "what",
        "Evaluation(1/0)": "        "
    },
    "300514006": {
        "question": "What is present?",
        "ground_truth": "liver",
        "generated_answer": "pancreas",
        "image_name": "test/test_0514.jpg",
        "answer_type": "OPEN",
        "question_type": "what",
        "Evaluation(1/0)": "        "
    },
    "300516003": {
        "question": "What is present?",
        "ground_truth": "hepatobiliary",
        "generated_answer": "pancreas",
        "image_name": "test/test_0516.jpg",
        "answer_type": "OPEN",
        "question_type": "what",
        "Evaluation(1/0)": "        "
    },
    "300518000": {
        "question": "What does this image show?",
        "ground_truth": "hepatitis b virus",
        "generated_answer": "lymph node",
        "image_name": "test/test_0518.jpg",
        "answer_type": "OPEN",
        "question_type": "what",
        "Evaluation(1/0)": "        "
    },
    "300518006": {
        "question": "What is present?",
        "ground_truth": "liver",
        "generated_answer": "nervous",
        "image_name": "test/test_0518.jpg",
        "answer_type": "OPEN",
        "question_type": "what",
        "Evaluation(1/0)": "        "
    },
    "300517003": {
        "question": "What is present?",
        "ground_truth": "hepatobiliary",
        "generated_answer": "gastrointestinal",
        "image_name": "test/test_0517.jpg",
        "answer_type": "OPEN",
        "question_type": "what",
        "Evaluation(1/0)": "        "
    },
    "300515000": {
        "question": "What does this image show?",
        "ground_truth": "hepatitis b virus",
        "generated_answer": "brain",
        "image_name": "test/test_0515.jpg",
        "answer_type": "OPEN",
        "question_type": "what",
        "Evaluation(1/0)": "        "
    },
    "300515006": {
        "question": "What is present?",
        "ground_truth": "liver",
        "generated_answer": "brain",
        "image_name": "test/test_0515.jpg",
        "answer_type": "OPEN",
        "question_type": "what",
        "Evaluation(1/0)": "        "
    },
    "300672003": {
        "question": "What is present?",
        "ground_truth": "hepatobiliary",
        "generated_answer": "cardiovascular",
        "image_name": "test/test_0672.jpg",
        "answer_type": "OPEN",
        "question_type": "what",
        "Evaluation(1/0)": "        "
    },
    "300665000": {
        "question": "What does this image show?",
        "ground_truth": "opened aorta surrounded by enlarge nodes",
        "generated_answer": "aorta and pulmonary artery with tumor",
        "image_name": "test/test_0665.jpg",
        "answer_type": "OPEN",
        "question_type": "what",
        "Evaluation(1/0)": "        "
    },
    "300665004": {
        "question": "What is present?",
        "ground_truth": "hodgkins disease",
        "generated_answer": "joints",
        "image_name": "test/test_0665.jpg",
        "answer_type": "OPEN",
        "question_type": "what",
        "Evaluation(1/0)": "        "
    },
    "300664000": {
        "question": "What opened surrounded by large nodes?",
        "ground_truth": "aorta not",
        "generated_answer": "stomach",
        "image_name": "test/test_0664.jpg",
        "answer_type": "OPEN",
        "question_type": "what",
        "Evaluation(1/0)": "        "
    },
    "300663000": {
        "question": "What does this image show?",
        "ground_truth": "lung and hilar node with healed and probably calcified granulomata in hilar node",
        "generated_answer": "lung",
        "image_name": "test/test_0663.jpg",
        "answer_type": "OPEN",
        "question_type": "what",
        "Evaluation(1/0)": "        "
    },
    "300661000": {
        "question": "What does this image show?",
        "ground_truth": "close-up view of nodes with obvious metastatic lesions and anthracotic pigment apparently from apex right lung apparently lung primary",
        "generated_answer": "cut surface of spleen with obvious metastatic lesions",
        "image_name": "test/test_0661.jpg",
        "answer_type": "OPEN",
        "question_type": "what",
        "Evaluation(1/0)": "        "
    },
    "300662001": {
        "question": "What does close-up enlarge?",
        "ground_truth": "up enlarge white node with focal necrosis quite good",
        "generated_answer": "this lesion",
        "image_name": "test/test_0662.jpg",
        "answer_type": "OPEN",
        "question_type": "what",
        "Evaluation(1/0)": "        "
    },
    "300669001": {
        "question": "What is fixed tissue sectioned?",
        "ground_truth": "carinal nodes shown close-up nodes are filled with black pigment",
        "generated_answer": "typical lesion",
        "image_name": "test/test_0669.jpg",
        "answer_type": "OPEN",
        "question_type": "what",
        "Evaluation(1/0)": "        "
    },
    "300669003": {
        "question": "What does this image show?",
        "ground_truth": "fixed tissue sectioned carinal nodes shown close-up nodes are filled with black pigment",
        "generated_answer": "typical lesion",
        "image_name": "test/test_0669.jpg",
        "answer_type": "OPEN",
        "question_type": "what",
        "Evaluation(1/0)": "        "
    },
    "300669005": {
        "question": "What are filled with black pigment?",
        "ground_truth": "carinal nodes shown close-up nodes",
        "generated_answer": "these cysts",
        "image_name": "test/test_0669.jpg",
        "answer_type": "OPEN",
        "question_type": "what",
        "Evaluation(1/0)": "        "
    },
    "300669013": {
        "question": "How is fixed tissue sectioned  nodes shown close-up nodes are filled with black pigment ?",
        "ground_truth": "carinal",
        "generated_answer": "with knife",
        "image_name": "test/test_0669.jpg",
        "answer_type": "OPEN",
        "question_type": "how",
        "Evaluation(1/0)": "        "
    },
    "300670000": {
        "question": "What does this image show?",
        "ground_truth": "excellent close-up of enlarged inguinal nodes with white tumor and areas of hemorrhagic necrosis",
        "generated_answer": "large cystic lesion",
        "image_name": "test/test_0670.jpg",
        "answer_type": "OPEN",
        "question_type": "what",
        "Evaluation(1/0)": "        "
    },
    "300670002": {
        "question": "What is present?",
        "ground_truth": "malignant lymphoma",
        "generated_answer": "metastatic carcinoma",
        "image_name": "test/test_0670.jpg",
        "answer_type": "OPEN",
        "question_type": "what",
        "Evaluation(1/0)": "        "
    },
    "300666001": {
        "question": "How does this image show enlarged periaortic nodes?",
        "ground_truth": "with homogeneous tan tumor primary malignant carcinoid in jejunum",
        "generated_answer": "with metastatic carcinoma",
        "image_name": "test/test_0666.jpg",
        "answer_type": "OPEN",
        "question_type": "how",
        "Evaluation(1/0)": "        "
    },
    "300666003": {
        "question": "What is present?",
        "ground_truth": "metastatic carcinoid",
        "generated_answer": "larynx",
        "image_name": "test/test_0666.jpg",
        "answer_type": "OPEN",
        "question_type": "what",
        "Evaluation(1/0)": "        "
    },
    "300668001": {
        "question": "What does this image show?",
        "ground_truth": "excellent example cut surface of nodes seen externally in slide shows matting and focal necrosis",
        "generated_answer": "normal prostate",
        "image_name": "test/test_0668.jpg",
        "answer_type": "OPEN",
        "question_type": "what",
        "Evaluation(1/0)": "        "
    },
    "300668003": {
        "question": "What is present?",
        "ground_truth": "lymph node",
        "generated_answer": "larynx",
        "image_name": "test/test_0668.jpg",
        "answer_type": "OPEN",
        "question_type": "what",
        "Evaluation(1/0)": "        "
    },
    "300668005": {
        "question": "How does surface of nodes seen externally in slide show matting and  necrosis ?",
        "ground_truth": "focal",
        "generated_answer": "yellow",
        "image_name": "test/test_0668.jpg",
        "answer_type": "OPEN",
        "question_type": "how",
        "Evaluation(1/0)": "        "
    },
    "300667000": {
        "question": "What does this image show?",
        "ground_truth": "matted and fused periaortic nodes with hemorrhagic necrosis good example",
        "generated_answer": "close-up view of lesion in hyoid bone",
        "image_name": "test/test_0667.jpg",
        "answer_type": "OPEN",
        "question_type": "what",
        "Evaluation(1/0)": "        "
    },
    "300667006": {
        "question": "What is present?",
        "ground_truth": "malignant lymphoma",
        "generated_answer": "joints",
        "image_name": "test/test_0667.jpg",
        "answer_type": "OPEN",
        "question_type": "what",
        "Evaluation(1/0)": "        "
    },
    "300536000": {
        "question": "What does this image show?",
        "ground_truth": "lymph nodes",
        "generated_answer": "lymph node",
        "image_name": "test/test_0536.jpg",
        "answer_type": "OPEN",
        "question_type": "what",
        "Evaluation(1/0)": "        "
    },
    "300535000": {
        "question": "What does this image show?",
        "ground_truth": "lymph nodes",
        "generated_answer": "brain",
        "image_name": "test/test_0535.jpg",
        "answer_type": "OPEN",
        "question_type": "what",
        "Evaluation(1/0)": "        "
    },
    "300529003": {
        "question": "What stain?",
        "ground_truth": "acid",
        "generated_answer": "acid fast",
        "image_name": "test/test_0529.jpg",
        "answer_type": "OPEN",
        "question_type": "what",
        "Evaluation(1/0)": "        "
    },
    "300537000": {
        "question": "What does this image show?",
        "ground_truth": "excellent for starry sky appearance but not the best histology source",
        "generated_answer": "typical infiltrate",
        "image_name": "test/test_0537.jpg",
        "answer_type": "OPEN",
        "question_type": "what",
        "Evaluation(1/0)": "        "
    },
    "300537002": {
        "question": "What is present?",
        "ground_truth": "lymph node",
        "generated_answer": "endocrine",
        "image_name": "test/test_0537.jpg",
        "answer_type": "OPEN",
        "question_type": "what",
        "Evaluation(1/0)": "        "
    },
    "300537004": {
        "question": "What is present?",
        "ground_truth": "burkitts lymphoma",
        "generated_answer": "kidney",
        "image_name": "test/test_0537.jpg",
        "answer_type": "OPEN",
        "question_type": "what",
        "Evaluation(1/0)": "        "
    },
    "300534000": {
        "question": "What does this image show?",
        "ground_truth": "good example necrotizing granuloma with giant cells",
        "generated_answer": "lymph node",
        "image_name": "test/test_0534.jpg",
        "answer_type": "OPEN",
        "question_type": "what",
        "Evaluation(1/0)": "        "
    },
    "300534006": {
        "question": "What is present?",
        "ground_truth": "tuberculosis",
        "generated_answer": "lymph node",
        "image_name": "test/test_0534.jpg",
        "answer_type": "OPEN",
        "question_type": "what",
        "Evaluation(1/0)": "        "
    },
    "300532009": {
        "question": "How is nice example lymphocyte depleted  area ?",
        "ground_truth": "medullary",
        "generated_answer": "good",
        "image_name": "test/test_0532.jpg",
        "answer_type": "OPEN",
        "question_type": "how",
        "Evaluation(1/0)": "        "
    },
    "300525001": {
        "question": "How does this image show typical area of caseous necrosis?",
        "ground_truth": "with nearby early granuloma quite good source unknown",
        "generated_answer": "with granulomas",
        "image_name": "test/test_0525.jpg",
        "answer_type": "OPEN",
        "question_type": "how",
        "Evaluation(1/0)": "        "
    },
    "300525007": {
        "question": "What is present?",
        "ground_truth": "tuberculosis",
        "generated_answer": "hematologic",
        "image_name": "test/test_0525.jpg",
        "answer_type": "OPEN",
        "question_type": "what",
        "Evaluation(1/0)": "        "
    },
    "300531003": {
        "question": "What is present?",
        "ground_truth": "tuberculosis",
        "generated_answer": "lymph node",
        "image_name": "test/test_0531.jpg",
        "answer_type": "OPEN",
        "question_type": "what",
        "Evaluation(1/0)": "        "
    },
    "300811001": {
        "question": "How does this image show large median bar type lesion?",
        "ground_truth": "with severe cystitis",
        "generated_answer": "with cystic change",
        "image_name": "test/test_0811.jpg",
        "answer_type": "OPEN",
        "question_type": "how",
        "Evaluation(1/0)": "        "
    },
    "300811003": {
        "question": "What is present?",
        "ground_truth": "prostate",
        "generated_answer": "female reproductive",
        "image_name": "test/test_0811.jpg",
        "answer_type": "OPEN",
        "question_type": "what",
        "Evaluation(1/0)": "        "
    },
    "300811005": {
        "question": "What is present?",
        "ground_truth": "hyperplasia median bar",
        "generated_answer": "female reproductive",
        "image_name": "test/test_0811.jpg",
        "answer_type": "OPEN",
        "question_type": "what",
        "Evaluation(1/0)": "        "
    },
    "300806000": {
        "question": "What does this image show?",
        "ground_truth": "enlarged nodular prostate with medial lobe enlargement bladder hypertrophy focal mucosal hemorrhages in bladder mild hydronephrosis very good example",
        "generated_answer": "close-up view of two tumors one on each side of uterus",
        "image_name": "test/test_0806.jpg",
        "answer_type": "OPEN",
        "question_type": "what",
        "Evaluation(1/0)": "        "
    },
    "300806004": {
        "question": "What is present?",
        "ground_truth": "hyperplasia",
        "generated_answer": "prostate",
        "image_name": "test/test_0806.jpg",
        "answer_type": "OPEN",
        "question_type": "what",
        "Evaluation(1/0)": "        "
    },
    "300808000": {
        "question": "What does this image show?",
        "ground_truth": "fixed tissue tumor masses with necrosis easily seen",
        "generated_answer": "close-up view of lesion",
        "image_name": "test/test_0808.jpg",
        "answer_type": "OPEN",
        "question_type": "what",
        "Evaluation(1/0)": "        "
    },
    "300808002": {
        "question": "What is present?",
        "ground_truth": "testicle",
        "generated_answer": "joints",
        "image_name": "test/test_0808.jpg",
        "answer_type": "OPEN",
        "question_type": "what",
        "Evaluation(1/0)": "        "
    },
    "300808004": {
        "question": "What is present?",
        "ground_truth": "metastatic melanoma",
        "generated_answer": "joints",
        "image_name": "test/test_0808.jpg",
        "answer_type": "OPEN",
        "question_type": "what",
        "Evaluation(1/0)": "        "
    },
    "300810000": {
        "question": "What does this image show?",
        "ground_truth": "glans ulcer probable herpes",
        "generated_answer": "penis",
        "image_name": "test/test_0810.jpg",
        "answer_type": "OPEN",
        "question_type": "what",
        "Evaluation(1/0)": "        "
    },
    "300951000": {
        "question": "What does this image show?",
        "ground_truth": "testes",
        "generated_answer": "thyroid",
        "image_name": "test/test_0951.jpg",
        "answer_type": "OPEN",
        "question_type": "what",
        "Evaluation(1/0)": "        "
    },
    "300959000": {
        "question": "What does this image show?",
        "ground_truth": "prostate",
        "generated_answer": "colon",
        "image_name": "test/test_0959.jpg",
        "answer_type": "OPEN",
        "question_type": "what",
        "Evaluation(1/0)": "        "
    },
    "300962000": {
        "question": "What does this image show?",
        "ground_truth": "prostate",
        "generated_answer": "thyroid",
        "image_name": "test/test_0962.jpg",
        "answer_type": "OPEN",
        "question_type": "what",
        "Evaluation(1/0)": "        "
    },
    "300960000": {
        "question": "What does this image show?",
        "ground_truth": "prostate",
        "generated_answer": "colon",
        "image_name": "test/test_0960.jpg",
        "answer_type": "OPEN",
        "question_type": "what",
        "Evaluation(1/0)": "        "
    },
    "300961000": {
        "question": "What does this image show?",
        "ground_truth": "prostate",
        "generated_answer": "thyroid",
        "image_name": "test/test_0961.jpg",
        "answer_type": "OPEN",
        "question_type": "what",
        "Evaluation(1/0)": "        "
    },
    "300958000": {
        "question": "What does this image show?",
        "ground_truth": "normal prostate",
        "generated_answer": "colon",
        "image_name": "test/test_0958.jpg",
        "answer_type": "OPEN",
        "question_type": "what",
        "Evaluation(1/0)": "        "
    },
    "300957000": {
        "question": "What does this image show?",
        "ground_truth": "interstitial infiltrate well shown not the best morphology",
        "generated_answer": "kidney",
        "image_name": "test/test_0957.jpg",
        "answer_type": "OPEN",
        "question_type": "what",
        "Evaluation(1/0)": "        "
    },
    "300957002": {
        "question": "What is present?",
        "ground_truth": "testicle",
        "generated_answer": "pancreas",
        "image_name": "test/test_0957.jpg",
        "answer_type": "OPEN",
        "question_type": "what",
        "Evaluation(1/0)": "        "
    },
    "300957004": {
        "question": "What is present?",
        "ground_truth": "malignant lymphoma",
        "generated_answer": "thymoma",
        "image_name": "test/test_0957.jpg",
        "answer_type": "OPEN",
        "question_type": "what",
        "Evaluation(1/0)": "        "
    },
    "300950000": {
        "question": "What illustrates organisms granulomatous prostatitis aids case?",
        "ground_truth": "gms",
        "generated_answer": "this",
        "image_name": "test/test_0950.jpg",
        "answer_type": "OPEN",
        "question_type": "what",
        "Evaluation(1/0)": "        "
    },
    "300908001": {
        "question": "What do saggital section typical but probably breast lesion?",
        "ground_truth": "not have history",
        "generated_answer": "this",
        "image_name": "test/test_0908.jpg",
        "answer_type": "OPEN",
        "question_type": "what",
        "Evaluation(1/0)": "        "
    },
    "300908003": {
        "question": "What does this image show?",
        "ground_truth": "saggital section typical do not know history but probably breast lesion",
        "generated_answer": "close-up view of vertebral bodies with obvious osteophytes and new bone formation",
        "image_name": "test/test_0908.jpg",
        "answer_type": "OPEN",
        "question_type": "what",
        "Evaluation(1/0)": "        "
    },
    "300910000": {
        "question": "What pale muscle?",
        "ground_truth": "close-up view",
        "generated_answer": "pale muscle",
        "image_name": "test/test_0910.jpg",
        "answer_type": "OPEN",
        "question_type": "what",
        "Evaluation(1/0)": "        "
    },
    "300910004": {
        "question": "What does this image show?",
        "ground_truth": "close-up view pale muscle",
        "generated_answer": "adenocarcinoma",
        "image_name": "test/test_0910.jpg",
        "answer_type": "OPEN",
        "question_type": "what",
        "Evaluation(1/0)": "        "
    },
    "300910010": {
        "question": "How is close-up view  muscle ?",
        "ground_truth": "pale",
        "generated_answer": "normal",
        "image_name": "test/test_0910.jpg",
        "answer_type": "OPEN",
        "question_type": "how",
        "Evaluation(1/0)": "        "
    },
    "300913001": {
        "question": "How does this image show close-up of muscle?",
        "ground_truth": "with some red persisting",
        "generated_answer": "with obvious fat necrosis",
        "image_name": "test/test_0913.jpg",
        "answer_type": "OPEN",
        "question_type": "how",
        "Evaluation(1/0)": "        "
    },
    "300917003": {
        "question": "What does this image show?",
        "ground_truth": "excised spinal column grossly deformed",
        "generated_answer": "sectioned massively enlarged esophagus with tumor infiltrating into trachea and mediastinum",
        "image_name": "test/test_0917.jpg",
        "answer_type": "OPEN",
        "question_type": "what",
        "Evaluation(1/0)": "        "
    },
    "300905001": {
        "question": "What is sectioned femur lesion excellent example?",
        "ground_truth": "distal end",
        "generated_answer": "this",
        "image_name": "test/test_0905.jpg",
        "answer_type": "OPEN",
        "question_type": "what",
        "Evaluation(1/0)": "        "
    },
    "300905003": {
        "question": "What does this image show?",
        "ground_truth": "sectioned femur lesion is distal end excellent example",
        "generated_answer": "typical ulcerative lesion",
        "image_name": "test/test_0905.jpg",
        "answer_type": "OPEN",
        "question_type": "what",
        "Evaluation(1/0)": "        "
    },
    "300905007": {
        "question": "How is sectioned femur lesion  end excellent example?",
        "ground_truth": "distal",
        "generated_answer": "soft",
        "image_name": "test/test_0905.jpg",
        "answer_type": "OPEN",
        "question_type": "how",
        "Evaluation(1/0)": "        "
    },
    "300907000": {
        "question": "What does this image show?",
        "ground_truth": "opened body",
        "generated_answer": "opened abdominal cavity with large tumor mass",
        "image_name": "test/test_0907.jpg",
        "answer_type": "OPEN",
        "question_type": "what",
        "Evaluation(1/0)": "        "
    },
    "300907002": {
        "question": "What is present?",
        "ground_truth": "muscle",
        "generated_answer": "female reproductive",
        "image_name": "test/test_0907.jpg",
        "answer_type": "OPEN",
        "question_type": "what",
        "Evaluation(1/0)": "        "
    },
    "300907004": {
        "question": "What is present?",
        "ground_truth": "soft tissue",
        "generated_answer": "retroperitoneal liposarcoma",
        "image_name": "test/test_0907.jpg",
        "answer_type": "OPEN",
        "question_type": "what",
        "Evaluation(1/0)": "        "
    },
    "300909000": {
        "question": "What does this image show?",
        "ground_truth": "lesions well shown",
        "generated_answer": "close-up view of vertebral bodies with typical lesions",
        "image_name": "test/test_0909.jpg",
        "answer_type": "OPEN",
        "question_type": "what",
        "Evaluation(1/0)": "        "
    },
    "300906000": {
        "question": "What does this image show?",
        "ground_truth": "obvious metastatic lesions primary in mediastinum 20yowm",
        "generated_answer": "close-up view of two lesions one with central necrosis",
        "image_name": "test/test_0906.jpg",
        "answer_type": "OPEN",
        "question_type": "what",
        "Evaluation(1/0)": "        "
    },
    "300911000": {
        "question": "What does this image show?",
        "ground_truth": "in situ close-up well shown",
        "generated_answer": "close-up view of a large lesion",
        "image_name": "test/test_0911.jpg",
        "answer_type": "OPEN",
        "question_type": "what",
        "Evaluation(1/0)": "        "
    },
    "300914000": {
        "question": "What does this image show?",
        "ground_truth": "vertebral column with well shown gross lesions",
        "generated_answer": "close-up view of vertebral bodies with multiple lesions",
        "image_name": "test/test_0914.jpg",
        "answer_type": "OPEN",
        "question_type": "what",
        "Evaluation(1/0)": "        "
    },
    "300916000": {
        "question": "What does this image show?",
        "ground_truth": "large gluteal hematoma seen at autopsy through the skin",
        "generated_answer": "view of buttocks with large ulcerated lesion",
        "image_name": "test/test_0916.jpg",
        "answer_type": "OPEN",
        "question_type": "what",
        "Evaluation(1/0)": "        "
    },
    "300916002": {
        "question": "What is present?",
        "ground_truth": "soft tissue",
        "generated_answer": "thymoma",
        "image_name": "test/test_0916.jpg",
        "answer_type": "OPEN",
        "question_type": "what",
        "Evaluation(1/0)": "        "
    },
    "300919000": {
        "question": "What does this image show?",
        "ground_truth": "section of sternum close-up photo showing typical myeloma lesions very good",
        "generated_answer": "sectioned specimen of esophagus with tumor",
        "image_name": "test/test_0919.jpg",
        "answer_type": "OPEN",
        "question_type": "what",
        "Evaluation(1/0)": "        "
    },
    "300922000": {
        "question": "What does this image show?",
        "ground_truth": "collapsed vertebral body with obvious gray tumor tissue adjacent",
        "generated_answer": "large lesion in pancreatic tail",
        "image_name": "test/test_0922.jpg",
        "answer_type": "OPEN",
        "question_type": "what",
        "Evaluation(1/0)": "        "
    },
    "300923000": {
        "question": "What does this image show?",
        "ground_truth": "close-up of collapsed vertebral body with tumor rather easily seen",
        "generated_answer": "pancreatic fat necrosis",
        "image_name": "test/test_0923.jpg",
        "answer_type": "OPEN",
        "question_type": "what",
        "Evaluation(1/0)": "        "
    },
    "300921001": {
        "question": "What is present?",
        "ground_truth": "muscle",
        "generated_answer": "female reproductive",
        "image_name": "test/test_0921.jpg",
        "answer_type": "OPEN",
        "question_type": "what",
        "Evaluation(1/0)": "        "
    },
    "300921003": {
        "question": "What is present?",
        "ground_truth": "soft tissue",
        "generated_answer": "female reproductive",
        "image_name": "test/test_0921.jpg",
        "answer_type": "OPEN",
        "question_type": "what",
        "Evaluation(1/0)": "        "
    },
    "300904000": {
        "question": "What does this image show?",
        "ground_truth": "close-up view of cross sectioned rib lesion showing white neoplastic lesion with hemorrhagic center",
        "generated_answer": "fixed tissue close-up view of two lesions one with obvious necrosis",
        "image_name": "test/test_0904.jpg",
        "answer_type": "OPEN",
        "question_type": "what",
        "Evaluation(1/0)": "        "
    },
    "300335000": {
        "question": "What does this image show?",
        "ground_truth": "bone",
        "generated_answer": "thyroid",
        "image_name": "test/test_0335.jpg",
        "answer_type": "OPEN",
        "question_type": "what",
        "Evaluation(1/0)": "        "
    },
    "300336000": {
        "question": "What does this image show?",
        "ground_truth": "synovial proliferation",
        "generated_answer": "skin",
        "image_name": "test/test_0336.jpg",
        "answer_type": "OPEN",
        "question_type": "what",
        "Evaluation(1/0)": "        "
    },
    "300334000": {
        "question": "What does this image show?",
        "ground_truth": "synovium",
        "generated_answer": "kidney",
        "image_name": "test/test_0334.jpg",
        "answer_type": "OPEN",
        "question_type": "what",
        "Evaluation(1/0)": "        "
    },
    "300355000": {
        "question": "Why does this image show skeletal muscle, atrophy?",
        "ground_truth": "due to immobilization cast",
        "generated_answer": "due to long-term immobilization of a limb in cast",
        "image_name": "test/test_0355.jpg",
        "answer_type": "OPEN",
        "question_type": "why",
        "Evaluation(1/0)": "        "
    },
    "300355004": {
        "question": "What is present?",
        "ground_truth": "musculoskeletal",
        "generated_answer": "cardiovascular",
        "image_name": "test/test_0355.jpg",
        "answer_type": "OPEN",
        "question_type": "what",
        "Evaluation(1/0)": "        "
    },
    "300333001": {
        "question": "What does this image show?",
        "ground_truth": "skeletal muscle",
        "generated_answer": "bone",
        "image_name": "test/test_0333.jpg",
        "answer_type": "OPEN",
        "question_type": "what",
        "Evaluation(1/0)": "        "
    },
    "300339000": {
        "question": "What does this image show?",
        "ground_truth": "rheumatoid arthritis",
        "generated_answer": "esophageal squamous cell carcinoma",
        "image_name": "test/test_0339.jpg",
        "answer_type": "OPEN",
        "question_type": "what",
        "Evaluation(1/0)": "        "
    },
    "300337000": {
        "question": "What does this image show?",
        "ground_truth": "tracheotomy site",
        "generated_answer": "colon",
        "image_name": "test/test_0337.jpg",
        "answer_type": "OPEN",
        "question_type": "what",
        "Evaluation(1/0)": "        "
    },
    "300337006": {
        "question": "What is present?",
        "ground_truth": "soft tissue",
        "generated_answer": "muscle",
        "image_name": "test/test_0337.jpg",
        "answer_type": "OPEN",
        "question_type": "what",
        "Evaluation(1/0)": "        "
    },
    "300351003": {
        "question": "What is present?",
        "ground_truth": "muscle",
        "generated_answer": "oral",
        "image_name": "test/test_0351.jpg",
        "answer_type": "OPEN",
        "question_type": "what",
        "Evaluation(1/0)": "        "
    },
    "300350000": {
        "question": "What does this image show?",
        "ground_truth": "tracheotomy site",
        "generated_answer": "kidney",
        "image_name": "test/test_0350.jpg",
        "answer_type": "OPEN",
        "question_type": "what",
        "Evaluation(1/0)": "        "
    },
    "300350006": {
        "question": "What is present?",
        "ground_truth": "soft tissue",
        "generated_answer": "urinary",
        "image_name": "test/test_0350.jpg",
        "answer_type": "OPEN",
        "question_type": "what",
        "Evaluation(1/0)": "        "
    },
    "300349003": {
        "question": "What is present?",
        "ground_truth": "soft tissue",
        "generated_answer": "endocrine",
        "image_name": "test/test_0349.jpg",
        "answer_type": "OPEN",
        "question_type": "what",
        "Evaluation(1/0)": "        "
    },
    "300338003": {
        "question": "What is present?",
        "ground_truth": "joints",
        "generated_answer": "oral",
        "image_name": "test/test_0338.jpg",
        "answer_type": "OPEN",
        "question_type": "what",
        "Evaluation(1/0)": "        "
    },
    "300353003": {
        "question": "What is present?",
        "ground_truth": "joints",
        "generated_answer": "pancreas",
        "image_name": "test/test_0353.jpg",
        "answer_type": "OPEN",
        "question_type": "what",
        "Evaluation(1/0)": "        "
    },
    "300352003": {
        "question": "What is present?",
        "ground_truth": "joints",
        "generated_answer": "respiratory",
        "image_name": "test/test_0352.jpg",
        "answer_type": "OPEN",
        "question_type": "what",
        "Evaluation(1/0)": "        "
    },
    "300342001": {
        "question": "What is tumor well shown gross?",
        "ground_truth": "slide",
        "generated_answer": "with lymphocytes in between tumor cells",
        "image_name": "test/test_0342.jpg",
        "answer_type": "OPEN",
        "question_type": "what",
        "Evaluation(1/0)": "        "
    },
    "300347003": {
        "question": "What is present?",
        "ground_truth": "joints",
        "generated_answer": "colon",
        "image_name": "test/test_0347.jpg",
        "answer_type": "OPEN",
        "question_type": "what",
        "Evaluation(1/0)": "        "
    },
    "300344000": {
        "question": "What does this image show?",
        "ground_truth": "typical lesion",
        "generated_answer": "stomach",
        "image_name": "test/test_0344.jpg",
        "answer_type": "OPEN",
        "question_type": "what",
        "Evaluation(1/0)": "        "
    },
    "300348000": {
        "question": "What is additional 3194 and?",
        "ground_truth": "new bone formation excellent depiction large myofibroblastic osteoblastic cells induced by tumor tumor also seen gross",
        "generated_answer": "no additional information",
        "image_name": "test/test_0348.jpg",
        "answer_type": "OPEN",
        "question_type": "what",
        "Evaluation(1/0)": "        "
    },
    "300345000": {
        "question": "What does this image show?",
        "ground_truth": "chronic inflammatory cells and langhans type giant cells case 31",
        "generated_answer": "typical lesion",
        "image_name": "test/test_0345.jpg",
        "answer_type": "OPEN",
        "question_type": "what",
        "Evaluation(1/0)": "        "
    },
    "300343000": {
        "question": "What does this image show?",
        "ground_truth": "med good carcinoma with some bone resorption",
        "generated_answer": "typical lesion",
        "image_name": "test/test_0343.jpg",
        "answer_type": "OPEN",
        "question_type": "what",
        "Evaluation(1/0)": "        "
    },
    "300771001": {
        "question": "What are 7182 and 7183 lesion?",
        "ground_truth": "gross postmortx-rays of this",
        "generated_answer": "not specified",
        "image_name": "test/test_0771.jpg",
        "answer_type": "OPEN",
        "question_type": "what",
        "Evaluation(1/0)": "        "
    },
    "300771003": {
        "question": "What does this image show?",
        "ground_truth": "x-ray of pelvis during life showing osteonecrosis in right femoral head slides 7182 and 7183 are gross and postmortx-rays of lesion",
        "generated_answer": "x-ray knee joint",
        "image_name": "test/test_0771.jpg",
        "answer_type": "OPEN",
        "question_type": "what",
        "Evaluation(1/0)": "        "
    },
    "300771005": {
        "question": "How is x-ray of pelvis during life showing osteonecrosis in  femoral head slides ?",
        "ground_truth": "right",
        "generated_answer": "normal",
        "image_name": "test/test_0771.jpg",
        "answer_type": "OPEN",
        "question_type": "how",
        "Evaluation(1/0)": "        "
    },
    "300725000": {
        "question": "What does this image show?",
        "ground_truth": "necrosis dr garcia tumors 67",
        "generated_answer": "dr garcia tumors 16",
        "image_name": "test/test_0725.jpg",
        "answer_type": "OPEN",
        "question_type": "what",
        "Evaluation(1/0)": "        "
    },
    "300725004": {
        "question": "What is present?",
        "ground_truth": "medulloblastoma",
        "generated_answer": "brain",
        "image_name": "test/test_0725.jpg",
        "answer_type": "OPEN",
        "question_type": "what",
        "Evaluation(1/0)": "        "
    },
    "300726000": {
        "question": "What does this image show?",
        "ground_truth": "dr garcia tumors 51",
        "generated_answer": "dr garcia tumors 16",
        "image_name": "test/test_0726.jpg",
        "answer_type": "OPEN",
        "question_type": "what",
        "Evaluation(1/0)": "        "
    },
    "300726004": {
        "question": "What is present?",
        "ground_truth": "lymphoma",
        "generated_answer": "brain",
        "image_name": "test/test_0726.jpg",
        "answer_type": "OPEN",
        "question_type": "what",
        "Evaluation(1/0)": "        "
    },
    "300724000": {
        "question": "What does this image show?",
        "ground_truth": "dr garcia tumors 15",
        "generated_answer": "dr garcia tumors 10",
        "image_name": "test/test_0724.jpg",
        "answer_type": "OPEN",
        "question_type": "what",
        "Evaluation(1/0)": "        "
    },
    "300724004": {
        "question": "What is present?",
        "ground_truth": "glioblastoma multiforme",
        "generated_answer": "brain",
        "image_name": "test/test_0724.jpg",
        "answer_type": "OPEN",
        "question_type": "what",
        "Evaluation(1/0)": "        "
    },
    "300774000": {
        "question": "What does this image show?",
        "ground_truth": "wernicke 's encephalopathy",
        "generated_answer": "brain",
        "image_name": "test/test_0774.jpg",
        "answer_type": "OPEN",
        "question_type": "what",
        "Evaluation(1/0)": "        "
    },
    "300773000": {
        "question": "What does this image show?",
        "ground_truth": "calvarium",
        "generated_answer": "meningioma",
        "image_name": "test/test_0773.jpg",
        "answer_type": "OPEN",
        "question_type": "what",
        "Evaluation(1/0)": "        "
    },
    "300785000": {
        "question": "What does this image show?",
        "ground_truth": "brain",
        "generated_answer": "brain abscess",
        "image_name": "test/test_0785.jpg",
        "answer_type": "OPEN",
        "question_type": "what",
        "Evaluation(1/0)": "        "
    },
    "300778000": {
        "question": "Why does this image show brain, subarachanoid hemorrhage?",
        "ground_truth": "due to disseminated intravascular coagulation",
        "generated_answer": "due to ruptured aneurysm",
        "image_name": "test/test_0778.jpg",
        "answer_type": "OPEN",
        "question_type": "why",
        "Evaluation(1/0)": "        "
    },
    "300782000": {
        "question": "What does this image show?",
        "ground_truth": "intraventricular hemorrhage",
        "generated_answer": "brain",
        "image_name": "test/test_0782.jpg",
        "answer_type": "OPEN",
        "question_type": "what",
        "Evaluation(1/0)": "        "
    },
    "300401001": {
        "question": "What does this image show?",
        "ground_truth": "brain",
        "generated_answer": "lung",
        "image_name": "test/test_0401.jpg",
        "answer_type": "OPEN",
        "question_type": "what",
        "Evaluation(1/0)": "        "
    },
    "300401003": {
        "question": "What is present?",
        "ground_truth": "nervous",
        "generated_answer": "respiratory",
        "image_name": "test/test_0401.jpg",
        "answer_type": "OPEN",
        "question_type": "what",
        "Evaluation(1/0)": "        "
    },
    "300400001": {
        "question": "What does this image show?",
        "ground_truth": "brain",
        "generated_answer": "heart",
        "image_name": "test/test_0400.jpg",
        "answer_type": "OPEN",
        "question_type": "what",
        "Evaluation(1/0)": "        "
    },
    "300405003": {
        "question": "What is present?",
        "ground_truth": "nervous",
        "generated_answer": "respiratory",
        "image_name": "test/test_0405.jpg",
        "answer_type": "OPEN",
        "question_type": "what",
        "Evaluation(1/0)": "        "
    },
    "300402000": {
        "question": "What does this image show?",
        "ground_truth": "touch impression from brain",
        "generated_answer": "lung",
        "image_name": "test/test_0402.jpg",
        "answer_type": "OPEN",
        "question_type": "what",
        "Evaluation(1/0)": "        "
    },
    "300402006": {
        "question": "Where is this?",
        "ground_truth": "nervous",
        "generated_answer": "lung",
        "image_name": "test/test_0402.jpg",
        "answer_type": "OPEN",
        "question_type": "where",
        "Evaluation(1/0)": "        "
    },
    "300404001": {
        "question": "What does this image show?",
        "ground_truth": "spinal cord injury due to vertebral column trauma",
        "generated_answer": "lymph node",
        "image_name": "test/test_0404.jpg",
        "answer_type": "OPEN",
        "question_type": "what",
        "Evaluation(1/0)": "        "
    },
    "300394000": {
        "question": "What does this image show?",
        "ground_truth": "well shown meningitis purulent",
        "generated_answer": "typical lesion",
        "image_name": "test/test_0394.jpg",
        "answer_type": "OPEN",
        "question_type": "what",
        "Evaluation(1/0)": "        "
    },
    "300409000": {
        "question": "What stain gram negative bacteria?",
        "ground_truth": "grams",
        "generated_answer": "gram",
        "image_name": "test/test_0409.jpg",
        "answer_type": "OPEN",
        "question_type": "what",
        "Evaluation(1/0)": "        "
    },
    "300409006": {
        "question": "What is present?",
        "ground_truth": "brain",
        "generated_answer": "respiratory",
        "image_name": "test/test_0409.jpg",
        "answer_type": "OPEN",
        "question_type": "what",
        "Evaluation(1/0)": "        "
    },
    "300409012": {
        "question": "How does gram stain gram  bacteria ?",
        "ground_truth": "negative",
        "generated_answer": "positive",
        "image_name": "test/test_0409.jpg",
        "answer_type": "OPEN",
        "question_type": "how",
        "Evaluation(1/0)": "        "
    },
    "300395000": {
        "question": "What does this image show?",
        "ground_truth": "neural tangle",
        "generated_answer": "brain",
        "image_name": "test/test_0395.jpg",
        "answer_type": "OPEN",
        "question_type": "what",
        "Evaluation(1/0)": "        "
    },
    "300395006": {
        "question": "What is present?",
        "ground_truth": "alzheimers",
        "generated_answer": "brain",
        "image_name": "test/test_0395.jpg",
        "answer_type": "OPEN",
        "question_type": "what",
        "Evaluation(1/0)": "        "
    },
    "300374003": {
        "question": "What is present?",
        "ground_truth": "nervous",
        "generated_answer": "brain",
        "image_name": "test/test_0374.jpg",
        "answer_type": "OPEN",
        "question_type": "what",
        "Evaluation(1/0)": "        "
    },
    "300435003": {
        "question": "What is present?",
        "ground_truth": "ulcer due to tube",
        "generated_answer": "larynx",
        "image_name": "test/test_0435.jpg",
        "answer_type": "OPEN",
        "question_type": "what",
        "Evaluation(1/0)": "        "
    },
    "300432001": {
        "question": "What does this image show?",
        "ground_truth": "surgical specimen with molar tooth large ulcerating carcinoma on hard palate excellent example -66",
        "generated_answer": "large primary tumor with metastatic nodes",
        "image_name": "test/test_0432.jpg",
        "answer_type": "OPEN",
        "question_type": "what",
        "Evaluation(1/0)": "        "
    },
    "300433001": {
        "question": "What does this image show?",
        "ground_truth": "excellent depiction natural color large ulcerative carcinoma on left cord",
        "generated_answer": "close-up view of lesion in left lateral wall of pharynx",
        "image_name": "test/test_0433.jpg",
        "answer_type": "OPEN",
        "question_type": "what",
        "Evaluation(1/0)": "        "
    },
    "300431001": {
        "question": "What does this image show?",
        "ground_truth": "large ulcerative lesion in pyriform sinus natural color",
        "generated_answer": "large lesion",
        "image_name": "test/test_0431.jpg",
        "answer_type": "OPEN",
        "question_type": "what",
        "Evaluation(1/0)": "        "
    },
    "300431003": {
        "question": "What is present?",
        "ground_truth": "hypopharynx",
        "generated_answer": "larynx",
        "image_name": "test/test_0431.jpg",
        "answer_type": "OPEN",
        "question_type": "what",
        "Evaluation(1/0)": "        "
    },
    "300431005": {
        "question": "What is present?",
        "ground_truth": "squamous cell carcinoma",
        "generated_answer": "larynx",
        "image_name": "test/test_0431.jpg",
        "answer_type": "OPEN",
        "question_type": "what",
        "Evaluation(1/0)": "        "
    },
    "300319001": {
        "question": "What does this image show?",
        "ground_truth": "sarcoidosis",
        "generated_answer": "lymph node",
        "image_name": "test/test_0319.jpg",
        "answer_type": "OPEN",
        "question_type": "what",
        "Evaluation(1/0)": "        "
    },
    "300328001": {
        "question": "What does this image show?",
        "ground_truth": "burkits lymphoma",
        "generated_answer": "normal pancreas",
        "image_name": "test/test_0328.jpg",
        "answer_type": "OPEN",
        "question_type": "what",
        "Evaluation(1/0)": "        "
    },
    "300323001": {
        "question": "What does this image show?",
        "ground_truth": "pemphigus vulgaris",
        "generated_answer": "colon",
        "image_name": "test/test_0323.jpg",
        "answer_type": "OPEN",
        "question_type": "what",
        "Evaluation(1/0)": "        "
    },
    "300317001": {
        "question": "What does this image show?",
        "ground_truth": "epulis fissuratum",
        "generated_answer": "uterus",
        "image_name": "test/test_0317.jpg",
        "answer_type": "OPEN",
        "question_type": "what",
        "Evaluation(1/0)": "        "
    },
    "300324001": {
        "question": "What does this image show?",
        "ground_truth": "intramucosal nevus",
        "generated_answer": "dentin-ligament junction",
        "image_name": "test/test_0324.jpg",
        "answer_type": "OPEN",
        "question_type": "what",
        "Evaluation(1/0)": "        "
    },
    "300322001": {
        "question": "What does this image show?",
        "ground_truth": "incisive canal cyst nasopalatien duct cyst",
        "generated_answer": "uterus",
        "image_name": "test/test_0322.jpg",
        "answer_type": "OPEN",
        "question_type": "what",
        "Evaluation(1/0)": "        "
    },
    "300332001": {
        "question": "What does this image show?",
        "ground_truth": "chronic osteomyelitis",
        "generated_answer": "cystic fibrosis",
        "image_name": "test/test_0332.jpg",
        "answer_type": "OPEN",
        "question_type": "what",
        "Evaluation(1/0)": "        "
    },
    "300331001": {
        "question": "What does this image show?",
        "ground_truth": "developing 3rd molar",
        "generated_answer": "cystic fibrosis",
        "image_name": "test/test_0331.jpg",
        "answer_type": "OPEN",
        "question_type": "what",
        "Evaluation(1/0)": "        "
    },
    "300712001": {
        "question": "What does this image show?",
        "ground_truth": "necrotizing sialometaplasia",
        "generated_answer": "squamous cell carcinoma",
        "image_name": "test/test_0712.jpg",
        "answer_type": "OPEN",
        "question_type": "what",
        "Evaluation(1/0)": "        "
    },
    "300723001": {
        "question": "What does this image show?",
        "ground_truth": "recurrent intraoral herpes simplex",
        "generated_answer": "leukoplakia",
        "image_name": "test/test_0723.jpg",
        "answer_type": "OPEN",
        "question_type": "what",
        "Evaluation(1/0)": "        "
    },
    "300711001": {
        "question": "What does this image show?",
        "ground_truth": "multiple endocrine neoplasia type iib",
        "generated_answer": "lymphoma",
        "image_name": "test/test_0711.jpg",
        "answer_type": "OPEN",
        "question_type": "what",
        "Evaluation(1/0)": "        "
    },
    "300714001": {
        "question": "What does this image show?",
        "ground_truth": "traumatic ulcer",
        "generated_answer": "lichen planus",
        "image_name": "test/test_0714.jpg",
        "answer_type": "OPEN",
        "question_type": "what",
        "Evaluation(1/0)": "        "
    },
    "300708001": {
        "question": "What does this image show?",
        "ground_truth": "oral hairy leukoplakia",
        "generated_answer": "erythroplakia",
        "image_name": "test/test_0708.jpg",
        "answer_type": "OPEN",
        "question_type": "what",
        "Evaluation(1/0)": "        "
    },
    "300718001": {
        "question": "What does this image show?",
        "ground_truth": "leukoplakia",
        "generated_answer": "squamous cell carcinoma",
        "image_name": "test/test_0718.jpg",
        "answer_type": "OPEN",
        "question_type": "what",
        "Evaluation(1/0)": "        "
    },
    "300716001": {
        "question": "What does this image show?",
        "ground_truth": "traumatic bone cyst simple bone cyst",
        "generated_answer": "ameloblastic fibroma",
        "image_name": "test/test_0716.jpg",
        "answer_type": "OPEN",
        "question_type": "what",
        "Evaluation(1/0)": "        "
    },
    "300715001": {
        "question": "What induced discoloration?",
        "ground_truth": "tetracycline",
        "generated_answer": "trauma",
        "image_name": "test/test_0715.jpg",
        "answer_type": "OPEN",
        "question_type": "what",
        "Evaluation(1/0)": "        "
    },
    "300715005": {
        "question": "What does this image show?",
        "ground_truth": "tetracycline induced discoloration",
        "generated_answer": "erosion",
        "image_name": "test/test_0715.jpg",
        "answer_type": "OPEN",
        "question_type": "what",
        "Evaluation(1/0)": "        "
    },
    "300797001": {
        "question": "What does this image show?",
        "ground_truth": "cherubism",
        "generated_answer": "ameloblastic fibroma",
        "image_name": "test/test_0797.jpg",
        "answer_type": "OPEN",
        "question_type": "what",
        "Evaluation(1/0)": "        "
    },
    "300794001": {
        "question": "What does this image show?",
        "ground_truth": "osteoblastoma",
        "generated_answer": "odontogenic myxoma",
        "image_name": "test/test_0794.jpg",
        "answer_type": "OPEN",
        "question_type": "what",
        "Evaluation(1/0)": "        "
    },
    "300789001": {
        "question": "What does this image show?",
        "ground_truth": "anhidrotic ectodermal dysplasia",
        "generated_answer": "pituitary",
        "image_name": "test/test_0789.jpg",
        "answer_type": "OPEN",
        "question_type": "what",
        "Evaluation(1/0)": "        "
    },
    "300796001": {
        "question": "What does this image show?",
        "ground_truth": "dentigerous cyst",
        "generated_answer": "ameloblastic fibroma",
        "image_name": "test/test_0796.jpg",
        "answer_type": "OPEN",
        "question_type": "what",
        "Evaluation(1/0)": "        "
    },
    "300800000": {
        "question": "What does this image show?",
        "ground_truth": "pancreatic fat necrosis",
        "generated_answer": "normal pancreas",
        "image_name": "test/test_0800.jpg",
        "answer_type": "OPEN",
        "question_type": "what",
        "Evaluation(1/0)": "        "
    },
    "300801000": {
        "question": "What does this image show?",
        "ground_truth": "adenocarcinoma",
        "generated_answer": "colon",
        "image_name": "test/test_0801.jpg",
        "answer_type": "OPEN",
        "question_type": "what",
        "Evaluation(1/0)": "        "
    },
    "300802003": {
        "question": "What is present?",
        "ground_truth": "pancreas",
        "generated_answer": "joints",
        "image_name": "test/test_0802.jpg",
        "answer_type": "OPEN",
        "question_type": "what",
        "Evaluation(1/0)": "        "
    },
    "300804000": {
        "question": "What does this image show?",
        "ground_truth": "acute pancreatitis with fat necrosis",
        "generated_answer": "normal pancreas",
        "image_name": "test/test_0804.jpg",
        "answer_type": "OPEN",
        "question_type": "what",
        "Evaluation(1/0)": "        "
    },
    "300798000": {
        "question": "What does this image show?",
        "ground_truth": "acute pancreatitis",
        "generated_answer": "adrenal",
        "image_name": "test/test_0798.jpg",
        "answer_type": "OPEN",
        "question_type": "what",
        "Evaluation(1/0)": "        "
    },
    "300695000": {
        "question": "What does this image show?",
        "ground_truth": "islet cell adenoma",
        "generated_answer": "pancreatic fat necrosis",
        "image_name": "test/test_0695.jpg",
        "answer_type": "OPEN",
        "question_type": "what",
        "Evaluation(1/0)": "        "
    },
    "300694000": {
        "question": "What does this image show?",
        "ground_truth": "normal pancreas",
        "generated_answer": "pancreatic fat necrosis",
        "image_name": "test/test_0694.jpg",
        "answer_type": "OPEN",
        "question_type": "what",
        "Evaluation(1/0)": "        "
    },
    "300704000": {
        "question": "Why does this image show pancreas, thrombi and hemorrhage?",
        "ground_truth": "due to disseminated intravascular coagulation dic",
        "generated_answer": "due to ruptured aneurysm of aorta aortic dissection",
        "image_name": "test/test_0704.jpg",
        "answer_type": "OPEN",
        "question_type": "why",
        "Evaluation(1/0)": "        "
    },
    "300698003": {
        "question": "What is present?",
        "ground_truth": "pancreas",
        "generated_answer": "prostate",
        "image_name": "test/test_0698.jpg",
        "answer_type": "OPEN",
        "question_type": "what",
        "Evaluation(1/0)": "        "
    },
    "300705000": {
        "question": "What does this image show?",
        "ground_truth": "cystic fibrosis",
        "generated_answer": "pancreatic fat necrosis",
        "image_name": "test/test_0705.jpg",
        "answer_type": "OPEN",
        "question_type": "what",
        "Evaluation(1/0)": "        "
    },
    "300699000": {
        "question": "What does this image show?",
        "ground_truth": "cystic fibrosis",
        "generated_answer": "pancreatic fat necrosis",
        "image_name": "test/test_0699.jpg",
        "answer_type": "OPEN",
        "question_type": "what",
        "Evaluation(1/0)": "        "
    },
    "300707003": {
        "question": "What does this image show?",
        "ground_truth": "pancreatic islet",
        "generated_answer": "pancreatic fat necrosis",
        "image_name": "test/test_0707.jpg",
        "answer_type": "OPEN",
        "question_type": "what",
        "Evaluation(1/0)": "        "
    },
    "300700000": {
        "question": "What does this image show?",
        "ground_truth": "cystadenoma",
        "generated_answer": "pancreatic fat necrosis",
        "image_name": "test/test_0700.jpg",
        "answer_type": "OPEN",
        "question_type": "what",
        "Evaluation(1/0)": "        "
    },
    "300702003": {
        "question": "What is present?",
        "ground_truth": "pancreas",
        "generated_answer": "gastrointestinal",
        "image_name": "test/test_0702.jpg",
        "answer_type": "OPEN",
        "question_type": "what",
        "Evaluation(1/0)": "        "
    },
    "300703000": {
        "question": "What does this image show?",
        "ground_truth": "islet cell carcinoma",
        "generated_answer": "lymph node",
        "image_name": "test/test_0703.jpg",
        "answer_type": "OPEN",
        "question_type": "what",
        "Evaluation(1/0)": "        "
    },
    "300414001": {
        "question": "How does this image show hilar lymph nodes, nodular sclerosing hodgkins disease and diffuse alveolar damage?",
        "ground_truth": "with hemorrhagic pneumonia",
        "generated_answer": "with ad",
        "image_name": "test/test_0414.jpg",
        "answer_type": "OPEN",
        "question_type": "how",
        "Evaluation(1/0)": "        "
    },
    "300417000": {
        "question": "What does this image show?",
        "ground_truth": "lung",
        "generated_answer": "external view of lung with two cysts",
        "image_name": "test/test_0417.jpg",
        "answer_type": "OPEN",
        "question_type": "what",
        "Evaluation(1/0)": "        "
    },
    "300424001": {
        "question": "How does this image show lung, bronchitis and oxygen toxicity?",
        "ground_truth": "with hyaline membranes",
        "generated_answer": "with emphysema and atelectasis",
        "image_name": "test/test_0424.jpg",
        "answer_type": "OPEN",
        "question_type": "how",
        "Evaluation(1/0)": "        "
    },
    "300427003": {
        "question": "What is present?",
        "ground_truth": "respiratory",
        "generated_answer": "gastrointestinal",
        "image_name": "test/test_0427.jpg",
        "answer_type": "OPEN",
        "question_type": "what",
        "Evaluation(1/0)": "        "
    },
    "300364000": {
        "question": "What stain?",
        "ground_truth": "this image shows lung",
        "generated_answer": "acid fast",
        "image_name": "test/test_0364.jpg",
        "answer_type": "OPEN",
        "question_type": "what",
        "Evaluation(1/0)": "        "
    },
    "300364004": {
        "question": "Where is this?",
        "ground_truth": "lung",
        "generated_answer": "nervous",
        "image_name": "test/test_0364.jpg",
        "answer_type": "OPEN",
        "question_type": "where",
        "Evaluation(1/0)": "        "
    },
    "300373000": {
        "question": "What does this image show?",
        "ground_truth": "pleura",
        "generated_answer": "acid fast stain",
        "image_name": "test/test_0373.jpg",
        "answer_type": "OPEN",
        "question_type": "what",
        "Evaluation(1/0)": "        "
    },
    "300372000": {
        "question": "What does this image show?",
        "ground_truth": "pleura",
        "generated_answer": "chronic pancreatitis",
        "image_name": "test/test_0372.jpg",
        "answer_type": "OPEN",
        "question_type": "what",
        "Evaluation(1/0)": "        "
    },
    "300372008": {
        "question": "What stain?",
        "ground_truth": "trichrome",
        "generated_answer": "iron",
        "image_name": "test/test_0372.jpg",
        "answer_type": "OPEN",
        "question_type": "what",
        "Evaluation(1/0)": "        "
    },
    "300372014": {
        "question": "Where is this?",
        "ground_truth": "lung",
        "generated_answer": "urinary",
        "image_name": "test/test_0372.jpg",
        "answer_type": "OPEN",
        "question_type": "where",
        "Evaluation(1/0)": "        "
    },
    "300357000": {
        "question": "What does this image show?",
        "ground_truth": "lung",
        "generated_answer": "lymph node",
        "image_name": "test/test_0357.jpg",
        "answer_type": "OPEN",
        "question_type": "what",
        "Evaluation(1/0)": "        "
    },
    "300357006": {
        "question": "Where is this?",
        "ground_truth": "lung",
        "generated_answer": "pancreas",
        "image_name": "test/test_0357.jpg",
        "answer_type": "OPEN",
        "question_type": "where",
        "Evaluation(1/0)": "        "
    },
    "300369000": {
        "question": "What does this image show?",
        "ground_truth": "lung",
        "generated_answer": "brain",
        "image_name": "test/test_0369.jpg",
        "answer_type": "OPEN",
        "question_type": "what",
        "Evaluation(1/0)": "        "
    },
    "300367000": {
        "question": "What does this image show?",
        "ground_truth": "breast cancer metastasis to lung",
        "generated_answer": "lung",
        "image_name": "test/test_0367.jpg",
        "answer_type": "OPEN",
        "question_type": "what",
        "Evaluation(1/0)": "        "
    },
    "300366003": {
        "question": "What is present?",
        "ground_truth": "respiratory",
        "generated_answer": "gastrointestinal",
        "image_name": "test/test_0366.jpg",
        "answer_type": "OPEN",
        "question_type": "what",
        "Evaluation(1/0)": "        "
    },
    "300360003": {
        "question": "What stain?",
        "ground_truth": "silver",
        "generated_answer": "acid fast",
        "image_name": "test/test_0360.jpg",
        "answer_type": "OPEN",
        "question_type": "what",
        "Evaluation(1/0)": "        "
    },
    "300392000": {
        "question": "What does this image show?",
        "ground_truth": "x-ray chest well shown left hilar mass tumor in hilar node",
        "generated_answer": "x-ray chest with lung biopsy specimen in situ",
        "image_name": "test/test_0392.jpg",
        "answer_type": "OPEN",
        "question_type": "what",
        "Evaluation(1/0)": "        "
    },
    "300392006": {
        "question": "What is present?",
        "ground_truth": "metastatic malignant ependymoma",
        "generated_answer": "respiratory",
        "image_name": "test/test_0392.jpg",
        "answer_type": "OPEN",
        "question_type": "what",
        "Evaluation(1/0)": "        "
    },
    "300839000": {
        "question": "What does this image show?",
        "ground_truth": "verruca vulgaris",
        "generated_answer": "sebaceous cyst",
        "image_name": "test/test_0839.jpg",
        "answer_type": "OPEN",
        "question_type": "what",
        "Evaluation(1/0)": "        "
    },
    "300836000": {
        "question": "What does this image show?",
        "ground_truth": "skin",
        "generated_answer": "skin lesions",
        "image_name": "test/test_0836.jpg",
        "answer_type": "OPEN",
        "question_type": "what",
        "Evaluation(1/0)": "        "
    },
    "300840000": {
        "question": "What does this image show?",
        "ground_truth": "cryptococcal dematitis",
        "generated_answer": "legs",
        "image_name": "test/test_0840.jpg",
        "answer_type": "OPEN",
        "question_type": "what",
        "Evaluation(1/0)": "        "
    },
    "300838000": {
        "question": "What does this image show?",
        "ground_truth": "cellulitis",
        "generated_answer": "skin",
        "image_name": "test/test_0838.jpg",
        "answer_type": "OPEN",
        "question_type": "what",
        "Evaluation(1/0)": "        "
    },
    "300837000": {
        "question": "What does this image show?",
        "ground_truth": "close-up of bullous skin lesions and peeling of skin",
        "generated_answer": "skin",
        "image_name": "test/test_0837.jpg",
        "answer_type": "OPEN",
        "question_type": "what",
        "Evaluation(1/0)": "        "
    },
    "300837004": {
        "question": "What is this?",
        "ground_truth": "correct diagnosis as i do not have protocol",
        "generated_answer": "chronic myelogenous leukemia",
        "image_name": "test/test_0837.jpg",
        "answer_type": "OPEN",
        "question_type": "what",
        "Evaluation(1/0)": "        "
    },
    "300837008": {
        "question": "What is this it looks like?",
        "ground_truth": "sure what",
        "generated_answer": "a boil",
        "image_name": "test/test_0837.jpg",
        "answer_type": "OPEN",
        "question_type": "what",
        "Evaluation(1/0)": "        "
    },
    "300837016": {
        "question": "How is this  what it looks like?",
        "ground_truth": "sure",
        "generated_answer": "typical",
        "image_name": "test/test_0837.jpg",
        "answer_type": "OPEN",
        "question_type": "how",
        "Evaluation(1/0)": "        "
    },
    "300831003": {
        "question": "What is present?",
        "ground_truth": "petechiae",
        "generated_answer": "hematologic",
        "image_name": "test/test_0831.jpg",
        "answer_type": "OPEN",
        "question_type": "what",
        "Evaluation(1/0)": "        "
    },
    "300833000": {
        "question": "What does this image show?",
        "ground_truth": "close-up photo very good",
        "generated_answer": "skin",
        "image_name": "test/test_0833.jpg",
        "answer_type": "OPEN",
        "question_type": "what",
        "Evaluation(1/0)": "        "
    },
    "300835001": {
        "question": "How does view of thighs and legs at autopsy ecchymose?",
        "ground_truth": "with central necrosis",
        "generated_answer": "several",
        "image_name": "test/test_0835.jpg",
        "answer_type": "OPEN",
        "question_type": "how",
        "Evaluation(1/0)": "        "
    },
    "300835005": {
        "question": "What looks like pyoderma gangrenosum?",
        "ground_truth": "ulceration",
        "generated_answer": "the skin",
        "image_name": "test/test_0835.jpg",
        "answer_type": "OPEN",
        "question_type": "what",
        "Evaluation(1/0)": "        "
    },
    "300834001": {
        "question": "How does thigh at autopsy ecchymose?",
        "ground_truth": "with necrotizing centers",
        "generated_answer": "show multiple",
        "image_name": "test/test_0834.jpg",
        "answer_type": "OPEN",
        "question_type": "how",
        "Evaluation(1/0)": "        "
    },
    "300843001": {
        "question": "What is close-up of typical lesions perspective of elevated pasted on lesions shown?",
        "ground_truth": "lesions well",
        "generated_answer": "skin",
        "image_name": "test/test_0843.jpg",
        "answer_type": "OPEN",
        "question_type": "what",
        "Evaluation(1/0)": "        "
    },
    "300843007": {
        "question": "What is present?",
        "ground_truth": "seborrheic keratosis",
        "generated_answer": "metastatic carcinoma",
        "image_name": "test/test_0843.jpg",
        "answer_type": "OPEN",
        "question_type": "what",
        "Evaluation(1/0)": "        "
    },
    "300829000": {
        "question": "What does this image show?",
        "ground_truth": "white skin close-up view quite good",
        "generated_answer": "skin",
        "image_name": "test/test_0829.jpg",
        "answer_type": "OPEN",
        "question_type": "what",
        "Evaluation(1/0)": "        "
    },
    "300887003": {
        "question": "Where is this?",
        "ground_truth": "skin",
        "generated_answer": "nervous",
        "image_name": "test/test_0887.jpg",
        "answer_type": "OPEN",
        "question_type": "where",
        "Evaluation(1/0)": "        "
    },
    "300903003": {
        "question": "Where is this?",
        "ground_truth": "skin",
        "generated_answer": "pancreas",
        "image_name": "test/test_0903.jpg",
        "answer_type": "OPEN",
        "question_type": "where",
        "Evaluation(1/0)": "        "
    },
    "300896003": {
        "question": "Where is this?",
        "ground_truth": "skin",
        "generated_answer": "nervous",
        "image_name": "test/test_0896.jpg",
        "answer_type": "OPEN",
        "question_type": "where",
        "Evaluation(1/0)": "        "
    },
    "300898003": {
        "question": "Where is this?",
        "ground_truth": "skin",
        "generated_answer": "nervous",
        "image_name": "test/test_0898.jpg",
        "answer_type": "OPEN",
        "question_type": "where",
        "Evaluation(1/0)": "        "
    },
    "300895003": {
        "question": "What is present?",
        "ground_truth": "sporotrichosis",
        "generated_answer": "hematologic",
        "image_name": "test/test_0895.jpg",
        "answer_type": "OPEN",
        "question_type": "what",
        "Evaluation(1/0)": "        "
    },
    "300894000": {
        "question": "What does this image show?",
        "ground_truth": "oil immersion organism very well shown",
        "generated_answer": "oil immersion wrights typical leukocytes",
        "image_name": "test/test_0894.jpg",
        "answer_type": "OPEN",
        "question_type": "what",
        "Evaluation(1/0)": "        "
    },
    "300892003": {
        "question": "Where is this?",
        "ground_truth": "skin",
        "generated_answer": "pancreas",
        "image_name": "test/test_0892.jpg",
        "answer_type": "OPEN",
        "question_type": "where",
        "Evaluation(1/0)": "        "
    },
    "300901003": {
        "question": "What is present?",
        "ground_truth": "malignant melanoma",
        "generated_answer": "joints",
        "image_name": "test/test_0901.jpg",
        "answer_type": "OPEN",
        "question_type": "what",
        "Evaluation(1/0)": "        "
    },
    "300659000": {
        "question": "What cut surface?",
        "ground_truth": "close-up view of tumor",
        "generated_answer": "normal prostate",
        "image_name": "test/test_0659.jpg",
        "answer_type": "OPEN",
        "question_type": "what",
        "Evaluation(1/0)": "        "
    },
    "300658000": {
        "question": "What does this image show?",
        "ground_truth": "frontal section of lungs and massive tumor teratocarcinoma 20yowm",
        "generated_answer": "lung",
        "image_name": "test/test_0658.jpg",
        "answer_type": "OPEN",
        "question_type": "what",
        "Evaluation(1/0)": "        "
    },
    "300658002": {
        "question": "What is present?",
        "ground_truth": "thorax",
        "generated_answer": "respiratory",
        "image_name": "test/test_0658.jpg",
        "answer_type": "OPEN",
        "question_type": "what",
        "Evaluation(1/0)": "        "
    },
    "300658004": {
        "question": "Where is this?",
        "ground_truth": "thorax",
        "generated_answer": "lung",
        "image_name": "test/test_0658.jpg",
        "answer_type": "OPEN",
        "question_type": "where",
        "Evaluation(1/0)": "        "
    },
    "300656001": {
        "question": "What is opened chest with Breast plate removed?",
        "ground_truth": "easily seen air bubbles",
        "generated_answer": "this",
        "image_name": "test/test_0656.jpg",
        "answer_type": "OPEN",
        "question_type": "what",
        "Evaluation(1/0)": "        "
    },
    "300656003": {
        "question": "What does this image show?",
        "ground_truth": "opened chest with breast plate removed easily seen air bubbles",
        "generated_answer": "close-up view of lung with typical metastatic lesions",
        "image_name": "test/test_0656.jpg",
        "answer_type": "OPEN",
        "question_type": "what",
        "Evaluation(1/0)": "        "
    },
    "300656005": {
        "question": "What is present?",
        "ground_truth": "thorax",
        "generated_answer": "lymphoma",
        "image_name": "test/test_0656.jpg",
        "answer_type": "OPEN",
        "question_type": "what",
        "Evaluation(1/0)": "        "
    },
    "300656007": {
        "question": "What is present?",
        "ground_truth": "emphysema",
        "generated_answer": "peritoneum",
        "image_name": "test/test_0656.jpg",
        "answer_type": "OPEN",
        "question_type": "what",
        "Evaluation(1/0)": "        "
    },
    "300656009": {
        "question": "Where is this?",
        "ground_truth": "thorax",
        "generated_answer": "lung",
        "image_name": "test/test_0656.jpg",
        "answer_type": "OPEN",
        "question_type": "where",
        "Evaluation(1/0)": "        "
    },
    "300657001": {
        "question": "What is present?",
        "ground_truth": "thorax",
        "generated_answer": "joints",
        "image_name": "test/test_0657.jpg",
        "answer_type": "OPEN",
        "question_type": "what",
        "Evaluation(1/0)": "        "
    },
    "300660000": {
        "question": "What does this image show?",
        "ground_truth": "metastatic carcinoma surrounding cava superior caval syndrome lung carcinoma",
        "generated_answer": "esophageal varices",
        "image_name": "test/test_0660.jpg",
        "answer_type": "OPEN",
        "question_type": "what",
        "Evaluation(1/0)": "        "
    },
    "300660002": {
        "question": "Where is this?",
        "ground_truth": "thorax",
        "generated_answer": "lung",
        "image_name": "test/test_0660.jpg",
        "answer_type": "OPEN",
        "question_type": "where",
        "Evaluation(1/0)": "        "
    },
    "300550003": {
        "question": "Where is this?",
        "ground_truth": "urinary",
        "generated_answer": "lung",
        "image_name": "test/test_0550.jpg",
        "answer_type": "OPEN",
        "question_type": "where",
        "Evaluation(1/0)": "        "
    },
    "300541003": {
        "question": "What is present?",
        "ground_truth": "transplant acute rejection",
        "generated_answer": "kidney",
        "image_name": "test/test_0541.jpg",
        "answer_type": "OPEN",
        "question_type": "what",
        "Evaluation(1/0)": "        "
    },
    "300539000": {
        "question": "What does this image show?",
        "ground_truth": "external view with capsule stripped",
        "generated_answer": "large tumor mass with multiple metastatic nodes",
        "image_name": "test/test_0539.jpg",
        "answer_type": "OPEN",
        "question_type": "what",
        "Evaluation(1/0)": "        "
    },
    "300539004": {
        "question": "What is present?",
        "ground_truth": "kidney",
        "generated_answer": "hematologic",
        "image_name": "test/test_0539.jpg",
        "answer_type": "OPEN",
        "question_type": "what",
        "Evaluation(1/0)": "        "
    },
    "300544001": {
        "question": "What is other organs removed?",
        "ground_truth": "dramatic demonstration of size of kidneys",
        "generated_answer": "uterus and cervix",
        "image_name": "test/test_0544.jpg",
        "answer_type": "OPEN",
        "question_type": "what",
        "Evaluation(1/0)": "        "
    },
    "300544007": {
        "question": "What is present?",
        "ground_truth": "polycystic disease infant",
        "generated_answer": "female reproductive",
        "image_name": "test/test_0544.jpg",
        "answer_type": "OPEN",
        "question_type": "what",
        "Evaluation(1/0)": "        "
    },
    "300544011": {
        "question": "How is kidneys in situ with other organs removed  demonstration of size of kidneys ?",
        "ground_truth": "dramatic",
        "generated_answer": "excellent",
        "image_name": "test/test_0544.jpg",
        "answer_type": "OPEN",
        "question_type": "how",
        "Evaluation(1/0)": "        "
    },
    "300546003": {
        "question": "What is present?",
        "ground_truth": "ischemia newborn",
        "generated_answer": "endocrine",
        "image_name": "test/test_0546.jpg",
        "answer_type": "OPEN",
        "question_type": "what",
        "Evaluation(1/0)": "        "
    },
    "300551000": {
        "question": "What does this image show?",
        "ground_truth": "cut surface",
        "generated_answer": "close-up view of a large nodular lesion with central necrosis",
        "image_name": "test/test_0551.jpg",
        "answer_type": "OPEN",
        "question_type": "what",
        "Evaluation(1/0)": "        "
    },
    "300551006": {
        "question": "What is present?",
        "ground_truth": "sarcoidosis",
        "generated_answer": "endocrine",
        "image_name": "test/test_0551.jpg",
        "answer_type": "OPEN",
        "question_type": "what",
        "Evaluation(1/0)": "        "
    },
    "300545000": {
        "question": "What is present?",
        "ground_truth": "renal cell carcinoma",
        "generated_answer": "kidney",
        "image_name": "test/test_0545.jpg",
        "answer_type": "OPEN",
        "question_type": "what",
        "Evaluation(1/0)": "        "
    },
    "300635000": {
        "question": "Why does this image show kidney, thickened and hyalinized basement membranes?",
        "ground_truth": "due to diabetes mellitus pas",
        "generated_answer": "due to diabetes mellitus",
        "image_name": "test/test_0635.jpg",
        "answer_type": "OPEN",
        "question_type": "why",
        "Evaluation(1/0)": "        "
    },
    "300631003": {
        "question": "Where is this?",
        "ground_truth": "urinary",
        "generated_answer": "oral",
        "image_name": "test/test_0631.jpg",
        "answer_type": "OPEN",
        "question_type": "where",
        "Evaluation(1/0)": "        "
    },
    "300644003": {
        "question": "Where is this?",
        "ground_truth": "urinary",
        "generated_answer": "pancreas",
        "image_name": "test/test_0644.jpg",
        "answer_type": "OPEN",
        "question_type": "where",
        "Evaluation(1/0)": "        "
    },
    "300642003": {
        "question": "Where is this?",
        "ground_truth": "urinary",
        "generated_answer": "pancreas",
        "image_name": "test/test_0642.jpg",
        "answer_type": "OPEN",
        "question_type": "where",
        "Evaluation(1/0)": "        "
    },
    "300654001": {
        "question": "What does this image show?",
        "ground_truth": "renal pelvis",
        "generated_answer": "cervix",
        "image_name": "test/test_0654.jpg",
        "answer_type": "OPEN",
        "question_type": "what",
        "Evaluation(1/0)": "        "
    },
    "300650000": {
        "question": "What does this image show?",
        "ground_truth": "atn acute tubular necrosis",
        "generated_answer": "kidney",
        "image_name": "test/test_0650.jpg",
        "answer_type": "OPEN",
        "question_type": "what",
        "Evaluation(1/0)": "        "
    },
    "300641001": {
        "question": "What does this image show?",
        "ground_truth": "squamous metaplasia",
        "generated_answer": "esophagus",
        "image_name": "test/test_0641.jpg",
        "answer_type": "OPEN",
        "question_type": "what",
        "Evaluation(1/0)": "        "
    },
    "300640001": {
        "question": "What does this image show?",
        "ground_truth": "squamous metaplasia",
        "generated_answer": "kidney",
        "image_name": "test/test_0640.jpg",
        "answer_type": "OPEN",
        "question_type": "what",
        "Evaluation(1/0)": "        "
    },
    "300651000": {
        "question": "What is present?",
        "ground_truth": "kidney",
        "generated_answer": "prostate",
        "image_name": "test/test_0651.jpg",
        "answer_type": "OPEN",
        "question_type": "what",
        "Evaluation(1/0)": "        "
    },
    "300651002": {
        "question": "What is present?",
        "ground_truth": "cytomegalovirus",
        "generated_answer": "prostate",
        "image_name": "test/test_0651.jpg",
        "answer_type": "OPEN",
        "question_type": "what",
        "Evaluation(1/0)": "        "
    },
    "300648000": {
        "question": "What does this image show?",
        "ground_truth": "giant cells and fibrosis",
        "generated_answer": "typical lesion",
        "image_name": "test/test_0648.jpg",
        "answer_type": "OPEN",
        "question_type": "what",
        "Evaluation(1/0)": "        "
    },
    "300648002": {
        "question": "What is present?",
        "ground_truth": "kidney",
        "generated_answer": "lymph node",
        "image_name": "test/test_0648.jpg",
        "answer_type": "OPEN",
        "question_type": "what",
        "Evaluation(1/0)": "        "
    },
    "300648004": {
        "question": "What is present?",
        "ground_truth": "sarcoidosis",
        "generated_answer": "lymph node",
        "image_name": "test/test_0648.jpg",
        "answer_type": "OPEN",
        "question_type": "what",
        "Evaluation(1/0)": "        "
    },
    "300648006": {
        "question": "Where is this?",
        "ground_truth": "urinary",
        "generated_answer": "skin",
        "image_name": "test/test_0648.jpg",
        "answer_type": "OPEN",
        "question_type": "where",
        "Evaluation(1/0)": "        "
    },
    "300167001": {
        "question": "How are the histone subunits charged?",
        "ground_truth": "positively charged",
        "generated_answer": "positively",
        "image_name": "test/test_0167.jpg",
        "answer_type": "OPEN",
        "question_type": "how",
        "Evaluation(1/0)": "        "
    },
    "300099000": {
        "question": "What are illustrated?",
        "ground_truth": "the principal cellular alterations that characterize reversible cell injury and necrosis",
        "generated_answer": "cellular processes",
        "image_name": "test/test_0099.jpg",
        "answer_type": "OPEN",
        "question_type": "what",
        "Evaluation(1/0)": "        "
    },
    "300099004": {
        "question": "How is reversible injury considered to do if the injurious stimulus is not removed, by convention?",
        "ground_truth": "culminate in necrosis",
        "generated_answer": "repeated",
        "image_name": "test/test_0099.jpg",
        "answer_type": "OPEN",
        "question_type": "how",
        "Evaluation(1/0)": "        "
    },
    "300122002": {
        "question": "What does ischemic injury show?",
        "ground_truth": "surface blebs",
        "generated_answer": "swelling and necrosis of cells",
        "image_name": "test/test_0122.jpg",
        "answer_type": "OPEN",
        "question_type": "what",
        "Evaluation(1/0)": "        "
    },
    "300238002": {
        "question": "What show preserved outlines with loss of nuclei?",
        "ground_truth": "the necrotic cells",
        "generated_answer": "some of the tumor cells",
        "image_name": "test/test_0238.jpg",
        "answer_type": "OPEN",
        "question_type": "what",
        "Evaluation(1/0)": "        "
    },
    "300288001": {
        "question": "What does the wall of the artery show with protein deposition and inflammation?",
        "ground_truth": "a circumferential bright pink area of necrosis",
        "generated_answer": "a focal area of fibrosis and thrombosis",
        "image_name": "test/test_0288.jpg",
        "answer_type": "OPEN",
        "question_type": "what",
        "Evaluation(1/0)": "        "
    },
    "300253000": {
        "question": "What are shown?",
        "ground_truth": "apoptotic cells in colonic epithelium",
        "generated_answer": "lymph nodes",
        "image_name": "test/test_0253.jpg",
        "answer_type": "OPEN",
        "question_type": "what",
        "Evaluation(1/0)": "        "
    },
    "300273001": {
        "question": "What was a gravid uterus removed for?",
        "ground_truth": "postpartum bleeding",
        "generated_answer": "a benign fibro-myxoid tumor",
        "image_name": "test/test_0273.jpg",
        "answer_type": "OPEN",
        "question_type": "what",
        "Evaluation(1/0)": "        "
    },
    "300148001": {
        "question": "What does typical tuberculous granuloma show?",
        "ground_truth": "an area of central necrosis",
        "generated_answer": "caseation necrosis",
        "image_name": "test/test_0148.jpg",
        "answer_type": "OPEN",
        "question_type": "what",
        "Evaluation(1/0)": "        "
    },
    "300202000": {
        "question": "What overlies white fibrous scar?",
        "ground_truth": "thrombus",
        "generated_answer": "yellow fat",
        "image_name": "test/test_0202.jpg",
        "answer_type": "OPEN",
        "question_type": "what",
        "Evaluation(1/0)": "        "
    },
    "300202004": {
        "question": "What are super-imposed on advanced atherosclerotic lesions of the more proximal aorta (left side of photograph)?",
        "ground_truth": "friable mural thrombi",
        "generated_answer": "the thrombotic material",
        "image_name": "test/test_0202.jpg",
        "answer_type": "OPEN",
        "question_type": "what",
        "Evaluation(1/0)": "        "
    },
    "300239001": {
        "question": "What is the immediate reaction characterized by?",
        "ground_truth": "vasodilation",
        "generated_answer": "the formation of a fibrinoid",
        "image_name": "test/test_0239.jpg",
        "answer_type": "OPEN",
        "question_type": "what",
        "Evaluation(1/0)": "        "
    },
    "300195000": {
        "question": "What shows several multinucleate giant cells?",
        "ground_truth": "the granuloma",
        "generated_answer": "the infiltrate",
        "image_name": "test/test_0195.jpg",
        "answer_type": "OPEN",
        "question_type": "what",
        "Evaluation(1/0)": "        "
    },
    "300193002": {
        "question": "What stain shows C4d deposition in peritubular capillaries and a glomerulus?",
        "ground_truth": "immunoperoxidase stain",
        "generated_answer": "immunofluorescence",
        "image_name": "test/test_0193.jpg",
        "answer_type": "OPEN",
        "question_type": "what",
        "Evaluation(1/0)": "        "
    },
    "300235001": {
        "question": "How are tumour cells?",
        "ground_truth": "strikingly similar to normal squamous epithelial cells",
        "generated_answer": "large",
        "image_name": "test/test_0235.jpg",
        "answer_type": "OPEN",
        "question_type": "how",
        "Evaluation(1/0)": "        "
    },
    "300187000": {
        "question": "What shows failure of normal differentiation,  marked nuclear and cellular pleomorphism,  and numerous mitotic figures extending toward the surface?",
        "ground_truth": "high-power view of another region",
        "generated_answer": "the tumour",
        "image_name": "test/test_0187.jpg",
        "answer_type": "OPEN",
        "question_type": "what",
        "Evaluation(1/0)": "        "
    },
    "300187004": {
        "question": "What is not seen in this section?",
        "ground_truth": "the intact basement membrane",
        "generated_answer": "the underlying bone",
        "image_name": "test/test_0187.jpg",
        "answer_type": "OPEN",
        "question_type": "what",
        "Evaluation(1/0)": "        "
    },
    "300130001": {
        "question": "What does microscopic view of breast carcinoma illustrate?",
        "ground_truth": "the invasion of breast stroma and fat by nests and cords of tumor cells",
        "generated_answer": "a tumor cell with a prominent nucleolus",
        "image_name": "test/test_0130.jpg",
        "answer_type": "OPEN",
        "question_type": "what",
        "Evaluation(1/0)": "        "
    },
    "300250000": {
        "question": "What has been termed cystic hygroma?",
        "ground_truth": "fluid accumulation particularly prominent in the soft tissues of the neck",
        "generated_answer": "this",
        "image_name": "test/test_0250.jpg",
        "answer_type": "OPEN",
        "question_type": "what",
        "Evaluation(1/0)": "        "
    },
    "300250004": {
        "question": "What are characteristically seen with,  but not limited to,  constitutional chromosomal anomalies such as 45,  X karyotypes?",
        "ground_truth": "cystic hygromas",
        "generated_answer": "multiple",
        "image_name": "test/test_0250.jpg",
        "answer_type": "OPEN",
        "question_type": "what",
        "Evaluation(1/0)": "        "
    },
    "300312000": {
        "question": "What is seen abutting the optic nerve?",
        "ground_truth": "poorly cohesive tumor in retina",
        "generated_answer": "a mass of tumor cells",
        "image_name": "test/test_0312.jpg",
        "answer_type": "OPEN",
        "question_type": "what",
        "Evaluation(1/0)": "        "
    },
    "300259000": {
        "question": "What is consistented with the blastemal component and interspersed primitive tubules,  representing the epithelial component?",
        "ground_truth": "wilms tumor with tightly packed blue cells",
        "generated_answer": "the tumor cells",
        "image_name": "test/test_0259.jpg",
        "answer_type": "OPEN",
        "question_type": "what",
        "Evaluation(1/0)": "        "
    },
    "300279000": {
        "question": "What was present in other areas within this Wilms tumor,  characterized by cells with hyperchromatic,  pleomorphic nuclei,  and an abnormal mitosis (center of field)?",
        "ground_truth": "focal anaplasia",
        "generated_answer": "blastemal cells",
        "image_name": "test/test_0279.jpg",
        "answer_type": "OPEN",
        "question_type": "what",
        "Evaluation(1/0)": "        "
    },
    "300279004": {
        "question": "What are associated with specific molecular lesions?",
        "ground_truth": "predominance of blastemal morphology and diffuse anaplasia",
        "generated_answer": "some cases of adenocarcinoma",
        "image_name": "test/test_0279.jpg",
        "answer_type": "OPEN",
        "question_type": "what",
        "Evaluation(1/0)": "        "
    },
    "300080000": {
        "question": "What does not occur in the absence of appropriate T-cell-mediated immunity?",
        "ground_truth": "granulomatous host response",
        "generated_answer": "the infection",
        "image_name": "test/test_0080.jpg",
        "answer_type": "OPEN",
        "question_type": "what",
        "Evaluation(1/0)": "        "
    },
    "300080004": {
        "question": "What does mycobacterium avium infection in a duodenal biopsy from a patient with AIDS show?",
        "ground_truth": "massive intracellular macrophage infection with acid-fast organisms",
        "generated_answer": "acid-fast bacilli",
        "image_name": "test/test_0080.jpg",
        "answer_type": "OPEN",
        "question_type": "what",
        "Evaluation(1/0)": "        "
    },
    "300286000": {
        "question": "What is composed of fibrous plaques?",
        "ground_truth": "aorta with mild atherosclerosis",
        "generated_answer": "aorta",
        "image_name": "test/test_0286.jpg",
        "answer_type": "OPEN",
        "question_type": "what",
        "Evaluation(1/0)": "        "
    },
    "300256001": {
        "question": "What did high-power view of the junction of the fibrous cap and core show?",
        "ground_truth": "scattered inflammatory cells",
        "generated_answer": "a fibrous cap",
        "image_name": "test/test_0256.jpg",
        "answer_type": "OPEN",
        "question_type": "what",
        "Evaluation(1/0)": "        "
    },
    "300100000": {
        "question": "What is concentric thickening of the left ventricular wall causing?",
        "ground_truth": "reduction in lumen size",
        "generated_answer": "hypertrophy",
        "image_name": "test/test_0100.jpg",
        "answer_type": "OPEN",
        "question_type": "what",
        "Evaluation(1/0)": "        "
    },
    "300100004": {
        "question": "What are shown on the right in this four-chamber view of the heart?",
        "ground_truth": "the left ventricle and left atrium",
        "generated_answer": "the aorta and the coronary arteries",
        "image_name": "test/test_0100.jpg",
        "answer_type": "OPEN",
        "question_type": "what",
        "Evaluation(1/0)": "        "
    },
    "300100010": {
        "question": "What is presented incidentally in the right ventricle?",
        "ground_truth": "a pacemaker",
        "generated_answer": "a large aneurysmal dilatation",
        "image_name": "test/test_0100.jpg",
        "answer_type": "OPEN",
        "question_type": "what",
        "Evaluation(1/0)": "        "
    },
    "300118000": {
        "question": "What are heaped up within the sinuses of Valsalva?",
        "ground_truth": "nodular masses of calcium",
        "generated_answer": "infected pus",
        "image_name": "test/test_0118.jpg",
        "answer_type": "OPEN",
        "question_type": "what",
        "Evaluation(1/0)": "        "
    },
    "300118004": {
        "question": "What are not fused,  as in rheumatic aortic valve stenosis?",
        "ground_truth": "the commissures",
        "generated_answer": "cusps",
        "image_name": "test/test_0118.jpg",
        "answer_type": "OPEN",
        "question_type": "what",
        "Evaluation(1/0)": "        "
    },
    "300181000": {
        "question": "What is dilated,  reflecting long-standing valvular insufficiency and volume overload?",
        "ground_truth": "the atrium",
        "generated_answer": "the left atrium",
        "image_name": "test/test_0181.jpg",
        "answer_type": "OPEN",
        "question_type": "what",
        "Evaluation(1/0)": "        "
    },
    "300181004": {
        "question": "What is there with prolapse of the posterior mitral leaflet into the left atrium?",
        "ground_truth": "prominent hooding",
        "generated_answer": "a large",
        "image_name": "test/test_0181.jpg",
        "answer_type": "OPEN",
        "question_type": "what",
        "Evaluation(1/0)": "        "
    },
    "300181008": {
        "question": "Where is the left ventricle shown in this four-chamber view?",
        "ground_truth": "on the right",
        "generated_answer": "at bottom",
        "image_name": "test/test_0181.jpg",
        "answer_type": "OPEN",
        "question_type": "where",
        "Evaluation(1/0)": "        "
    },
    "300097001": {
        "question": "What is subacute endocarditis caused by?",
        "ground_truth": "streptococcus viridans on a previously myxomatous mitral valve",
        "generated_answer": "streptococcus viridans",
        "image_name": "test/test_0097.jpg",
        "answer_type": "OPEN",
        "question_type": "what",
        "Evaluation(1/0)": "        "
    },
    "300222000": {
        "question": "How much dilation and hypertrophy are evident?",
        "ground_truth": "four",
        "generated_answer": "significant",
        "image_name": "test/test_0222.jpg",
        "answer_type": "OPEN",
        "question_type": "how",
        "Evaluation(1/0)": "        "
    },
    "300222002": {
        "question": "How are four-chamber dilation and hypertrophy?",
        "ground_truth": "evident",
        "generated_answer": "typical for this condition",
        "image_name": "test/test_0222.jpg",
        "answer_type": "OPEN",
        "question_type": "how",
        "Evaluation(1/0)": "        "
    },
    "300165001": {
        "question": "What does higher magnification show in the center?",
        "ground_truth": "sickle cells",
        "generated_answer": "a wrights stain",
        "image_name": "test/test_0165.jpg",
        "answer_type": "OPEN",
        "question_type": "what",
        "Evaluation(1/0)": "        "
    },
    "300144001": {
        "question": "What does a peripheral blood smear show?",
        "ground_truth": "a hyper-segmented neutrophil with a six-lobed nucleus",
        "generated_answer": "a wrights or leukocyte with a nucleus that is not clearly visible",
        "image_name": "test/test_0144.jpg",
        "answer_type": "OPEN",
        "question_type": "what",
        "Evaluation(1/0)": "        "
    },
    "300209000": {
        "question": "What is seen lying within a clear space created by retraction of its cytoplasms?",
        "ground_truth": "a distinctive lacunar cell with a multilobed nucleus containing many small nucleoli",
        "generated_answer": "a small cellular mass",
        "image_name": "test/test_0209.jpg",
        "answer_type": "OPEN",
        "question_type": "what",
        "Evaluation(1/0)": "        "
    },
    "300209004": {
        "question": "A distinctive lacunar cell with a multilobed nucleus containing many small nucleoli is seen lying within a clear space created by retraction of whose cytoplasms ?",
        "ground_truth": "its",
        "generated_answer": "surrounding",
        "image_name": "test/test_0209.jpg",
        "answer_type": "OPEN",
        "question_type": "a",
        "Evaluation(1/0)": "        "
    },
    "300247000": {
        "question": "What is surrounded by eosinophils,  lymphocytes,  and histiocytes?",
        "ground_truth": "a diagnostic",
        "generated_answer": "a fibrosed alveolus",
        "image_name": "test/test_0247.jpg",
        "answer_type": "OPEN",
        "question_type": "what",
        "Evaluation(1/0)": "        "
    },
    "300212000": {
        "question": "What results for the AML are shown in the figure?",
        "ground_truth": "flow cytometry",
        "generated_answer": "the presence of the fusion gene",
        "image_name": "test/test_0212.jpg",
        "answer_type": "OPEN",
        "question_type": "what",
        "Evaluation(1/0)": "        "
    },
    "300212002": {
        "question": "What are positive for the stem cell marker CD34 and the myeloid lineage specific markers CD33 and CD15 subset?",
        "ground_truth": "tumour cells",
        "generated_answer": "blast cells",
        "image_name": "test/test_0212.jpg",
        "answer_type": "OPEN",
        "question_type": "what",
        "Evaluation(1/0)": "        "
    },
    "300190000": {
        "question": "What is marked by resorption of hyaline membranes and thickening of alveolar septa by inflammatory cells,  fibroblasts,  and collagen?",
        "ground_truth": "the healing stage",
        "generated_answer": "the alveolar space",
        "image_name": "test/test_0190.jpg",
        "answer_type": "OPEN",
        "question_type": "what",
        "Evaluation(1/0)": "        "
    },
    "300190004": {
        "question": "What are seen at this stage,  associated with regeneration and repair?",
        "ground_truth": "numerous reactive type ii pneumocytes",
        "generated_answer": "fibroblasts",
        "image_name": "test/test_0190.jpg",
        "answer_type": "OPEN",
        "question_type": "what",
        "Evaluation(1/0)": "        "
    },
    "300087000": {
        "question": "What is seen in small arteries?",
        "ground_truth": "plexiform lesion",
        "generated_answer": "intimal fibrosis",
        "image_name": "test/test_0087.jpg",
        "answer_type": "OPEN",
        "question_type": "what",
        "Evaluation(1/0)": "        "
    },
    "300041000": {
        "question": "What is infiltrated by macrophages and fibroblasts?",
        "ground_truth": "fibromyxoid masses",
        "generated_answer": "the alveolar septa",
        "image_name": "test/test_0041.jpg",
        "answer_type": "OPEN",
        "question_type": "what",
        "Evaluation(1/0)": "        "
    },
    "300018001": {
        "question": "What are the thickened alveolar walls infiltrated with?",
        "ground_truth": "lymphocytes and some plasma cells",
        "generated_answer": "neutrophils",
        "image_name": "test/test_0018.jpg",
        "answer_type": "OPEN",
        "question_type": "what",
        "Evaluation(1/0)": "        "
    },
    "300040001": {
        "question": "What are the alveoli filled with?",
        "ground_truth": "a characteristic foamy acellular exudate",
        "generated_answer": "neutrophils",
        "image_name": "test/test_0040.jpg",
        "answer_type": "OPEN",
        "question_type": "what",
        "Evaluation(1/0)": "        "
    },
    "300045000": {
        "question": "What shows complete replacement of virtually all glomeruli by blue-staining collagen?",
        "ground_truth": "a masson trichrome preparation",
        "generated_answer": "this photomicrograph",
        "image_name": "test/test_0045.jpg",
        "answer_type": "OPEN",
        "question_type": "what",
        "Evaluation(1/0)": "        "
    },
    "300045002": {
        "question": "How does a Masson trichrome preparation show complete replacement of virtually all glomeruli?",
        "ground_truth": "by blue-staining collagen",
        "generated_answer": "by a diffuse",
        "image_name": "test/test_0045.jpg",
        "answer_type": "OPEN",
        "question_type": "how",
        "Evaluation(1/0)": "        "
    },
    "300300001": {
        "question": "What do only a few areas of pale squamous mucosa remain within?",
        "ground_truth": "the predominantly metaplastic",
        "generated_answer": "the ulcer",
        "image_name": "test/test_0300.jpg",
        "answer_type": "OPEN",
        "question_type": "what",
        "Evaluation(1/0)": "        "
    },
    "300061000": {
        "question": "What are highlighted in this Warthin-Starry silver stain?",
        "ground_truth": "spiral-shaped helicobacter pylori bacilli",
        "generated_answer": "the lysosomes",
        "image_name": "test/test_0061.jpg",
        "answer_type": "OPEN",
        "question_type": "what",
        "Evaluation(1/0)": "        "
    },
    "300061004": {
        "question": "What are abundant within surface mucus?",
        "ground_truth": "organisms",
        "generated_answer": "neutrophils",
        "image_name": "test/test_0061.jpg",
        "answer_type": "OPEN",
        "question_type": "what",
[truncated: 356,901 more chars]
