# Supplementary material for: PeFoMed: Parameter efficient fine-tuning of multimodal large language models for medical CXR
Source: Sci Rep. 2026 Apr 21;16:18729. doi: 10.1038/s41598-026-47871-2 (PMC13273104; doi:10.1038/s41598-026-47871-2)
Supplement: Supplementary file 2 — Supplementary Information 2. [file 41598_2026_47871_MOESM2_ESM.zip › human evaluation/pathvqa/pathvqa_stage2_answers.json]

[{"qid": 300167000, "answer": "the histones"}, {"qid": 300167002, "answer": "yes"}, {"qid": 300099001, "answer": "yes"}, {"qid": 300099003, "answer": "the process"}, {"qid": 300099005, "answer": "yes"}, {"qid": 300122001, "answer": "the tumor cells"}, {"qid": 300122003, "answer": "no"}, {"qid": 300238001, "answer": "no"}, {"qid": 300238003, "answer": "yes"}, {"qid": 300288000, "answer": "the infarct"}, {"qid": 300288002, "answer": "with thrombosis"}, {"qid": 300257000, "answer": "viral infection of epithelial cells and formation of viral particles"}, {"qid": 300257002, "answer": "no"}, {"qid": 300253001, "answer": "no"}, {"qid": 300273000, "answer": "uterus"}, {"qid": 300273002, "answer": "yes"}, {"qid": 300148000, "answer": "the necrotic area"}, {"qid": 300148002, "answer": "inflammatory cells"}, {"qid": 300148004, "answer": "yes"}, {"qid": 300202001, "answer": "the mitral valve"}, {"qid": 300202003, "answer": "no"}, {"qid": 300202005, "answer": "no"}, {"qid": 300239000, "answer": "the inflammatory response"}, {"qid": 300239002, "answer": "no"}, {"qid": 300195001, "answer": "caseation"}, {"qid": 300195003, "answer": "yes"}, {"qid": 300193001, "answer": "no"}, {"qid": 300235000, "answer": "the tumor cells"}, {"qid": 300235002, "answer": "in appearance"}, {"qid": 300235004, "answer": "no"}, {"qid": 300187001, "answer": "a large tumor cell"}, {"qid": 300187003, "answer": "no"}, {"qid": 300187005, "answer": "yes"}, {"qid": 300130000, "answer": "microscopic section of breast"}, {"qid": 300130002, "answer": "by tumor cells"}, {"qid": 300130004, "answer": "no"}, {"qid": 300250001, "answer": "lymphangioma"}, {"qid": 300250003, "answer": "no"}, {"qid": 300250005, "answer": "the face"}, {"qid": 300250007, "answer": "no"}, {"qid": 300312001, "answer": "the vitreous"}, {"qid": 300312003, "answer": "yes"}, {"qid": 300259001, "answer": "blastemal cells"}, {"qid": 300259003, "answer": "yes"}, {"qid": 300279001, "answer": "a focal area of blast cells"}, {"qid": 300279003, "answer": "yes"}, {"qid": 300279005, "answer": "poor prognosis"}, {"qid": 300279007, "answer": "no"}, {"qid": 300080001, "answer": "yes"}, {"qid": 300080003, "answer": "this photomicrograph"}, {"qid": 300080005, "answer": "yes"}, {"qid": 300080007, "answer": "acute immunoblastic reaction"}, {"qid": 300286001, "answer": "fatty plaque"}, {"qid": 300256000, "answer": "the center"}, {"qid": 300256002, "answer": "yes"}, {"qid": 300255000, "answer": "yes"}, {"qid": 300072000, "answer": "tumor cells"}, {"qid": 300072002, "answer": "yes"}, {"qid": 300100001, "answer": "thrombus"}, {"qid": 300100003, "answer": "no"}, {"qid": 300100005, "answer": "at the bottom of the image"}, {"qid": 300100007, "answer": "no"}, {"qid": 300100009, "answer": "no"}, {"qid": 300100011, "answer": "in the right ventricle"}, {"qid": 300100013, "answer": "no"}, {"qid": 300118001, "answer": "the lumen of the colon"}, {"qid": 300118003, "answer": "no"}, {"qid": 300118005, "answer": "narrowed"}, {"qid": 300118007, "answer": "no"}, {"qid": 300240000, "answer": "its"}, {"qid": 300181001, "answer": "yes"}, {"qid": 300181003, "answer": "a prominent flap of mucosa"}, {"qid": 300181005, "answer": "yes"}, {"qid": 300181007, "answer": "the aorta"}, {"qid": 300181009, "answer": "yes"}, {"qid": 300097000, "answer": "this example"}, {"qid": 300097002, "answer": "by streptococcus viridans"}, {"qid": 300097004, "answer": "yes"}, {"qid": 300222001, "answer": "the aneurysm"}, {"qid": 300222003, "answer": "yes"}, {"qid": 300098000, "answer": "yes"}, {"qid": 300165000, "answer": "the inset"}, {"qid": 300165002, "answer": "yes"}, {"qid": 300144000, "answer": "the inset"}, {"qid": 300144002, "answer": "with basophilic cytoplasm"}, {"qid": 300144004, "answer": "no"}, {"qid": 300209001, "answer": "a prominent nucleolus"}, {"qid": 300209003, "answer": "no"}, {"qid": 300232000, "answer": "tumour"}, {"qid": 300232002, "answer": "yes"}, {"qid": 300247001, "answer": "a rim of tumour cells"}, {"qid": 300247003, "answer": "yes"}, {"qid": 300212001, "answer": "no"}, {"qid": 300212003, "answer": "cytokeratin"}, {"qid": 300212005, "answer": "no"}, {"qid": 300190001, "answer": "the presence of granulation tissue"}, {"qid": 300190003, "answer": "yes"}, {"qid": 300190005, "answer": "the alveolar septa"}, {"qid": 300190007, "answer": "no"}, {"qid": 300087001, "answer": "in the right ventricular free wall"}, {"qid": 300087003, "answer": "yes"}, {"qid": 300041001, "answer": "characterized"}, {"qid": 300018000, "answer": "the alveolar septa"}, {"qid": 300018002, "answer": "yes"}, {"qid": 300040000, "answer": "the alveoli"}, {"qid": 300040002, "answer": "yes"}, {"qid": 300019000, "answer": "yes"}, {"qid": 300313000, "answer": "a mixture of lymphocytes and plasma cells"}, {"qid": 300265000, "answer": "the glomerulus"}, {"qid": 300265002, "answer": "no"}, {"qid": 300045001, "answer": "a well-differentiated tumour"}, {"qid": 300045003, "answer": "yes"}, {"qid": 300300000, "answer": "small areas of normal mucosa"}, {"qid": 300300002, "answer": "yes"}, {"qid": 300001000, "answer": "the tumor"}, {"qid": 300001002, "answer": "no"}, {"qid": 300061001, "answer": "seen in the stomach"}, {"qid": 300061003, "answer": "no"}, {"qid": 300061005, "answer": "the crypts"}, {"qid": 300061007, "answer": "no"}, {"qid": 300043001, "answer": "yes"}, {"qid": 300042000, "answer": "the necrotic area"}, {"qid": 300042002, "answer": "yes"}, {"qid": 300316000, "answer": "yes"}, {"qid": 300316002, "answer": "the wall of the colon"}, {"qid": 300316004, "answer": "no"}, {"qid": 300155000, "answer": "colon"}, {"qid": 300155002, "answer": "no"}, {"qid": 300191001, "answer": "by a fibrous band"}, {"qid": 300191003, "answer": "no"}, {"qid": 300191005, "answer": "a honeycomb appearance"}, {"qid": 300191007, "answer": "no"}, {"qid": 300179001, "answer": "the colonic mucosa"}, {"qid": 300179003, "answer": "yes"}, {"qid": 300207001, "answer": "in the right lung"}, {"qid": 300207003, "answer": "no"}, {"qid": 300189001, "answer": "yes"}, {"qid": 300172000, "answer": "the liver"}, {"qid": 300172002, "answer": "normal"}, {"qid": 300172004, "answer": "no"}, {"qid": 300221001, "answer": "a strangulated intestinal loop"}, {"qid": 300221003, "answer": "no"}, {"qid": 300223001, "answer": "the tumor"}, {"qid": 300223003, "answer": "no"}, {"qid": 300142001, "answer": "lymphoid cells"}, {"qid": 300142003, "answer": "yes"}, {"qid": 300306001, "answer": "the surrounding renal parenchyma"}, {"qid": 300306003, "answer": "no"}, {"qid": 300027001, "answer": "in the center of the lesion"}, {"qid": 300027003, "answer": "no"}, {"qid": 300308001, "answer": "a urinary tract infection"}, {"qid": 300308003, "answer": "yes"}, {"qid": 300308005, "answer": "the left kidney and the adrenal gland"}, {"qid": 300308007, "answer": "no"}, {"qid": 300308009, "answer": "on the right"}, {"qid": 300308011, "answer": "no"}, {"qid": 300274001, "answer": "proliferation of epithelial cells"}, {"qid": 300274003, "answer": "no"}, {"qid": 300267001, "answer": "larger than functioning ones"}, {"qid": 300267003, "answer": "no"}, {"qid": 300311001, "answer": "a large cystic cavity"}, {"qid": 300311003, "answer": "no"}, {"qid": 300304000, "answer": "dilated capillaries"}, {"qid": 300304002, "answer": "yes"}, {"qid": 300304004, "answer": "their"}, {"qid": 300013001, "answer": "no"}, {"qid": 300013003, "answer": "yes"}, {"qid": 300284000, "answer": "the hormone calcitonin"}, {"qid": 300284002, "answer": "no"}, {"qid": 300284004, "answer": "a mixture of mature and immature adenocarcinoma cells"}, {"qid": 300284006, "answer": "no"}, {"qid": 300022001, "answer": "surrounding normal mucosa"}, {"qid": 300022003, "answer": "no"}, {"qid": 300037001, "answer": "yes"}, {"qid": 300081000, "answer": "yes"}, {"qid": 300160001, "answer": "a normal adrenal gland"}, {"qid": 300160003, "answer": "yes"}, {"qid": 300160005, "answer": "yes"}, {"qid": 300160007, "answer": "the cartilage"}, {"qid": 300160009, "answer": "no"}, {"qid": 300160011, "answer": "yes"}, {"qid": 300160013, "answer": "endocrine system"}, {"qid": 300160015, "answer": "no"}, {"qid": 300112000, "answer": "destruction of the adrenal cortex"}, {"qid": 300112002, "answer": "yes"}, {"qid": 300112004, "answer": "a large number of lymphocytes"}, {"qid": 300112006, "answer": "no"}, {"qid": 300112008, "answer": "yes"}, {"qid": 300234000, "answer": "a cartilaginous cap"}, {"qid": 300234002, "answer": "yes"}, {"qid": 300245001, "answer": "small, uniform tumour cells"}, {"qid": 300245003, "answer": "yes"}, {"qid": 300151000, "answer": "the cyst"}, {"qid": 300151002, "answer": "by a thickened periosteal capsule"}, {"qid": 300151004, "answer": "no"}, {"qid": 300162001, "answer": "immature bone"}, {"qid": 300217001, "answer": "a few lymphocytes and macrophages"}, {"qid": 300217003, "answer": "no"}, {"qid": 300204001, "answer": "visualization of individual fibers"}, {"qid": 300204003, "answer": "no"}, {"qid": 300204005, "answer": "two shorter thinner light myelin internodes"}, {"qid": 300204007, "answer": "yes"}, {"qid": 300204009, "answer": "histologic section"}, {"qid": 300204011, "answer": "yes"}, {"qid": 300241000, "answer": "the two layers"}, {"qid": 300241002, "answer": "yes"}, {"qid": 300241004, "answer": "the muscle groups"}, {"qid": 300241006, "answer": "no"}, {"qid": 300093001, "answer": "a pseudocyst"}, {"qid": 300093003, "answer": "yes"}, {"qid": 300050001, "answer": "in the putamen and globus pallidus"}, {"qid": 300050003, "answer": "no"}, {"qid": 300295001, "answer": "a malignant tumor composed of abnormal astrocytes"}, {"qid": 300295003, "answer": "no"}, {"qid": 300032001, "answer": "yes"}, {"qid": 300052000, "answer": "meningiomas"}, {"qid": 300052002, "answer": "yes"}, {"qid": 300052004, "answer": "the dark color of the pituitary gland"}, {"qid": 300052006, "answer": "yes"}, {"qid": 300052008, "answer": "their"}, {"qid": 300009001, "answer": "small cells"}, {"qid": 300009003, "answer": "no"}, {"qid": 300009005, "answer": "a groove"}, {"qid": 300009007, "answer": "yes"}, {"qid": 300282001, "answer": "yes"}, {"qid": 300282003, "answer": "large amount of protein"}, {"qid": 300282005, "answer": "no"}, {"qid": 300282007, "answer": "yes"}, {"qid": 300014000, "answer": "tumour cells"}, {"qid": 300014002, "answer": "no"}, {"qid": 300014004, "answer": "apoptosis"}, {"qid": 300014006, "answer": "no"}, {"qid": 300225001, "answer": "yes"}, {"qid": 300225003, "answer": "section of the kidney"}, {"qid": 300225005, "answer": "with pyknotic nuclei"}, {"qid": 300225007, "answer": "no"}, {"qid": 300225009, "answer": "prominent nucleoli"}, {"qid": 300225011, "answer": "yes"}, {"qid": 300225013, "answer": "a band of inflammatory cells"}, {"qid": 300225015, "answer": "yes"}, {"qid": 300154000, "answer": "the neoplastic cells"}, {"qid": 300154002, "answer": "yes"}, {"qid": 300154004, "answer": "a few lymphocytes"}, {"qid": 300154006, "answer": "no"}, {"qid": 300214000, "answer": "the base of the neck"}, {"qid": 300214002, "answer": "no"}, {"qid": 300214004, "answer": "yes"}, {"qid": 300233000, "answer": "histologic appearance"}, {"qid": 300233002, "answer": "yes"}, {"qid": 300233004, "answer": "central areas"}, {"qid": 300233006, "answer": "dermis"}, {"qid": 300233008, "answer": "no"}, {"qid": 300173001, "answer": "irregular"}, {"qid": 300173003, "answer": "some of the lymph nodes"}, {"qid": 300173005, "answer": "yes"}, {"qid": 300108000, "answer": "in the stroma"}, {"qid": 300108002, "answer": "stroma"}, {"qid": 300108004, "answer": "yes"}, {"qid": 300226000, "answer": "tumour"}, {"qid": 300226002, "answer": "no"}, {"qid": 300134000, "answer": "virion"}, {"qid": 300134002, "answer": "2"}, {"qid": 300134004, "answer": "yes"}, {"qid": 300134006, "answer": "virion"}, {"qid": 300134008, "answer": "no"}, {"qid": 300231000, "answer": "dna"}, {"qid": 300231002, "answer": "yes"}, {"qid": 300231004, "answer": "unit membrane"}, {"qid": 300231006, "answer": "the infected cell"}, {"qid": 300231008, "answer": "no"}, {"qid": 300231010, "answer": "c, x-ray crystallography and infra-red spectroscopy show that the two residues are in contact"}, {"qid": 300231012, "answer": "yes"}, {"qid": 300211001, "answer": "yes"}, {"qid": 300211003, "answer": "the granular casts"}, {"qid": 300211005, "answer": "no"}, {"qid": 300211007, "answer": "the amorphous material"}, {"qid": 300211009, "answer": "no"}, {"qid": 300188001, "answer": "in the cytoplasm"}, {"qid": 300188003, "answer": "yes"}, {"qid": 300188005, "answer": "yes"}, {"qid": 300188007, "answer": "inflammatory cells"}, {"qid": 300188009, "answer": "yes"}, {"qid": 300210000, "answer": "fibrosis"}, {"qid": 300210002, "answer": "no"}, {"qid": 300210004, "answer": "congested capillaries"}, {"qid": 300210006, "answer": "yes"}, {"qid": 300210008, "answer": "no"}, {"qid": 300210010, "answer": "no"}, {"qid": 300230001, "answer": "development of chronic pain"}, {"qid": 300230003, "answer": "no"}, {"qid": 300011001, "answer": "a mixture of lymphocytes and macrophages"}, {"qid": 300011003, "answer": "no"}, {"qid": 300011005, "answer": "marked congestion and distension of hepatocytes"}, {"qid": 300011007, "answer": "yes"}, {"qid": 300065001, "answer": "yes"}, {"qid": 300065003, "answer": "inflammatory exudate"}, {"qid": 300065005, "answer": "no"}, {"qid": 300065007, "answer": "yes"}, {"qid": 300268001, "answer": "sectioned surface"}, {"qid": 300268003, "answer": "with irregular borders"}, {"qid": 300268005, "answer": "yes"}, {"qid": 300252001, "answer": "necrosis"}, {"qid": 300252003, "answer": "yes"}, {"qid": 300297001, "answer": "marked congestion and dilatation of the lumen"}, {"qid": 300297003, "answer": "no"}, {"qid": 300297005, "answer": "a band of viable myocardium"}, {"qid": 300297007, "answer": "yes"}, {"qid": 300136001, "answer": "liver"}, {"qid": 300136003, "answer": "no"}, {"qid": 300153001, "answer": "no"}, {"qid": 300153003, "answer": "the cytoplasm"}, {"qid": 300153005, "answer": "yes"}, {"qid": 300107001, "answer": "yes"}, {"qid": 300107003, "answer": "the spiral"}, {"qid": 300107005, "answer": "yes"}, {"qid": 300107007, "answer": "the upper half of the circle"}, {"qid": 300107009, "answer": "yes"}, {"qid": 300128000, "answer": "wound"}, {"qid": 300128002, "answer": "yes"}, {"qid": 300236000, "answer": "from the blood"}, {"qid": 300236002, "answer": "no"}, {"qid": 300236004, "answer": "granulation tissue"}, {"qid": 300236006, "answer": "yes"}, {"qid": 300236008, "answer": "yes"}, {"qid": 300236010, "answer": "yes"}, {"qid": 300236012, "answer": "suturing"}, {"qid": 300236014, "answer": "yes"}, {"qid": 300163000, "answer": "abnormal apical polarity"}, {"qid": 300163002, "answer": "yes"}, {"qid": 300163004, "answer": "no"}, {"qid": 300149000, "answer": "stroma"}, {"qid": 300149002, "answer": "yes"}, {"qid": 300126000, "answer": "viral rnas"}, {"qid": 300126002, "answer": "yes"}, {"qid": 300126004, "answer": "the virion"}, {"qid": 300126006, "answer": "yes"}, {"qid": 300309000, "answer": "classification of chromosomes"}, {"qid": 300309002, "answer": "yes"}, {"qid": 300294000, "answer": "this photomicrograph"}, {"qid": 300294002, "answer": "yes"}, {"qid": 300275000, "answer": "increased"}, {"qid": 300275002, "answer": "no"}, {"qid": 300053001, "answer": "yes"}, {"qid": 300053003, "answer": "a few basophilic inclusions"}, {"qid": 300053005, "answer": "no"}, {"qid": 300254001, "answer": "yes"}, {"qid": 300254003, "answer": "aspirate"}, {"qid": 300254005, "answer": "no"}, {"qid": 300307001, "answer": "antigen"}, {"qid": 300307003, "answer": "yes"}, {"qid": 300307005, "answer": "shape of red cell"}, {"qid": 300307007, "answer": "no"}, {"qid": 300307009, "answer": "their ability to divide"}, {"qid": 300307011, "answer": "no"}, {"qid": 300307013, "answer": "chronic haemolytic anaemia"}, {"qid": 300307015, "answer": "yes"}, {"qid": 300307017, "answer": "during cell death"}, {"qid": 300307019, "answer": "during cell death"}, {"qid": 300057001, "answer": "no"}, {"qid": 300280000, "answer": "mature monocytes"}, {"qid": 300280002, "answer": "mitotic index"}, {"qid": 300248000, "answer": "the upper right panel"}, {"qid": 300248002, "answer": "yes"}, {"qid": 300085001, "answer": "yes"}, {"qid": 300228000, "answer": "tumour"}, {"qid": 300228002, "answer": "yes"}, {"qid": 300206000, "answer": "two"}, {"qid": 300206002, "answer": "on the right"}, {"qid": 300206004, "answer": "no"}, {"qid": 300110001, "answer": "yes"}, {"qid": 300175000, "answer": "no inflammatory exudate"}, {"qid": 300175002, "answer": "no"}, {"qid": 300175004, "answer": "yes"}, {"qid": 300176000, "answer": "aortic dissection"}, {"qid": 300176002, "answer": "no"}, {"qid": 300176004, "answer": "b"}, {"qid": 300176006, "answer": "no"}, {"qid": 300213001, "answer": "yes"}, {"qid": 300088000, "answer": "acute myocardial infarction"}, {"qid": 300088002, "answer": "yes"}, {"qid": 300156000, "answer": "right"}, {"qid": 300156002, "answer": "a and b"}, {"qid": 300156004, "answer": "no"}, {"qid": 300156006, "answer": "surface of the valve"}, {"qid": 300156008, "answer": "yes"}, {"qid": 300157000, "answer": "several small cystic spaces"}, {"qid": 300157002, "answer": "yes"}, {"qid": 300281000, "answer": "seen are a large mass of tumour"}, {"qid": 300281002, "answer": "yes"}, {"qid": 300063000, "answer": "inflammatory cells"}, {"qid": 300063002, "answer": "no"}, {"qid": 300063004, "answer": "small intestine and colon"}, {"qid": 300063006, "answer": "no"}, {"qid": 300062001, "answer": "by cuboidal cells"}, {"qid": 300062003, "answer": "no"}, {"qid": 300064001, "answer": "cystic spaces"}, {"qid": 300262000, "answer": "spores"}, {"qid": 300262002, "answer": "yes"}, {"qid": 300069001, "answer": "microscopic examination"}, {"qid": 300069003, "answer": "yes"}, {"qid": 300007000, "answer": "a small area of ulceration"}, {"qid": 300007002, "answer": "yes"}, {"qid": 300007004, "answer": "the normal red blood cells"}, {"qid": 300007006, "answer": "yes"}, {"qid": 300028001, "answer": "yes"}, {"qid": 300028003, "answer": "a large amount of mucus"}, {"qid": 300028005, "answer": "no"}, {"qid": 300220001, "answer": "yes"}, {"qid": 300220003, "answer": "the mucosa"}, {"qid": 300220005, "answer": "yes"}, {"qid": 300220007, "answer": "a small area of ulceration"}, {"qid": 300220009, "answer": "yes"}, {"qid": 300182000, "answer": "lesion"}, {"qid": 300182002, "answer": "yes"}, {"qid": 300182004, "answer": "a the segment of small intestine"}, {"qid": 300182006, "answer": "yes"}, {"qid": 300182008, "answer": "sectioned surface"}, {"qid": 300182010, "answer": "with narrow lumen"}, {"qid": 300182012, "answer": "no"}, {"qid": 300198001, "answer": "yes"}, {"qid": 300197001, "answer": "a whitish-pink mucosa with numerous small ulcers"}, {"qid": 300197003, "answer": "no"}, {"qid": 300197005, "answer": "two"}, {"qid": 300197007, "answer": "yes"}, {"qid": 300197009, "answer": "wall"}, {"qid": 300197011, "answer": "no"}, {"qid": 300197013, "answer": "a villous atrophy"}, {"qid": 300197015, "answer": "no"}, {"qid": 300096001, "answer": "no"}, {"qid": 300199001, "answer": "the apoptotic bodies"}, {"qid": 300199003, "answer": "yes"}, {"qid": 300199005, "answer": "mild degree of liver cell necrosis seen as congestion and vacuolisation of hepatocytes"}, {"qid": 300199007, "answer": "no"}, {"qid": 300183001, "answer": "with fibrosis"}, {"qid": 300183003, "answer": "a few scattered tumour cells"}, {"qid": 300183005, "answer": "yes"}, {"qid": 300183007, "answer": "on the left"}, {"qid": 300183009, "answer": "no"}, {"qid": 300123001, "answer": "three"}, {"qid": 300123003, "answer": "yes"}, {"qid": 300123005, "answer": "inset"}, {"qid": 300123007, "answer": "with inflammatory cells"}, {"qid": 300123009, "answer": "no"}, {"qid": 300135001, "answer": "thickness and intensity of colour of on left side of figure correspond to the degree of inflammation"}, {"qid": 300135003, "answer": "yes"}, {"qid": 300246001, "answer": "yes"}, {"qid": 300246003, "answer": "gastrointestinal"}, {"qid": 300246005, "answer": "no"}, {"qid": 300246007, "answer": "in the dermis"}, {"qid": 300246009, "answer": "no"}, {"qid": 300278001, "answer": "proliferation of pericytes"}, {"qid": 300278003, "answer": "no"}, {"qid": 300278005, "answer": "yes"}, {"qid": 300269000, "answer": "no"}, {"qid": 300060000, "answer": "the periphery"}, {"qid": 300060002, "answer": "no"}, {"qid": 300060004, "answer": "cysts"}, {"qid": 300060006, "answer": "yes"}, {"qid": 300060008, "answer": "glomeruli"}, {"qid": 300060010, "answer": "yes"}, {"qid": 300060012, "answer": "dilated blood vessels"}, {"qid": 300060014, "answer": "no"}, {"qid": 300023001, "answer": "green"}, {"qid": 300023003, "answer": "yes"}, {"qid": 300023005, "answer": "fibrosis"}, {"qid": 300023007, "answer": "no"}, {"qid": 300059001, "answer": "normal contour"}, {"qid": 300059003, "answer": "no"}, {"qid": 300059005, "answer": "a cystic mass"}, {"qid": 300059007, "answer": "no"}, {"qid": 300059009, "answer": "wedge-shaped"}, {"qid": 300059011, "answer": "no"}, {"qid": 300249001, "answer": "yes"}, {"qid": 300249003, "answer": "yes"}, {"qid": 300285000, "answer": "no"}, {"qid": 300285002, "answer": "no"}, {"qid": 300285004, "answer": "epithelial"}, {"qid": 300285006, "answer": "no"}, {"qid": 300077001, "answer": "no"}, {"qid": 300025001, "answer": "acute inflammation"}, {"qid": 300025003, "answer": "no"}, {"qid": 300287001, "answer": "a flat mass of cells"}, {"qid": 300287003, "answer": "no"}, {"qid": 300287005, "answer": "a thin fibrous wall"}, {"qid": 300287007, "answer": "yes"}, {"qid": 300076001, "answer": "cyst wall"}, {"qid": 300076003, "answer": "yes"}, {"qid": 300076005, "answer": "some cystic dilatations of the distal colon"}, {"qid": 300076007, "answer": "yes"}, {"qid": 300005001, "answer": "yes"}, {"qid": 300242000, "answer": "photomicrograph on right"}, {"qid": 300242002, "answer": "no"}, {"qid": 300242004, "answer": "sectioned surface of the tumour"}, {"qid": 300242006, "answer": "yes"}, {"qid": 300116000, "answer": "culture"}, {"qid": 300116002, "answer": "no"}, {"qid": 300169000, "answer": "squamous cell carcinoma"}, {"qid": 300169002, "answer": "yes"}, {"qid": 300169004, "answer": "hyperplasia"}, {"qid": 300169006, "answer": "no"}, {"qid": 300219001, "answer": "marked oedema and congestion"}, {"qid": 300218000, "answer": "microscopy"}, {"qid": 300218002, "answer": "no"}, {"qid": 300224001, "answer": "regulation of the immune response"}, {"qid": 300224003, "answer": "no"}, {"qid": 300170001, "answer": "wavy lines of bone"}, {"qid": 300170003, "answer": "with parallel orientation"}, {"qid": 300170005, "answer": "yes"}, {"qid": 300170007, "answer": "new bone formation"}, {"qid": 300170009, "answer": "no"}, {"qid": 300105001, "answer": "a small ulcer"}, {"qid": 300105003, "answer": "no"}, {"qid": 300105005, "answer": "yes"}, {"qid": 300105007, "answer": "the infarction area"}, {"qid": 300105009, "answer": "yes"}, {"qid": 300105011, "answer": "the outermost layer of the ulcer"}, {"qid": 300105013, "answer": "yes"}, {"qid": 300105015, "answer": "the cysticercal wall"}, {"qid": 300105017, "answer": "yes"}, {"qid": 300106000, "answer": "the bone"}, {"qid": 300106002, "answer": "yes"}, {"qid": 300106004, "answer": "sectioned surface"}, {"qid": 300106006, "answer": "yes"}, {"qid": 300092000, "answer": "cartilage"}, {"qid": 300092002, "answer": "at the proximal end"}, {"qid": 300092004, "answer": "no"}, {"qid": 300092006, "answer": "yes"}, {"qid": 300127000, "answer": "the bone"}, {"qid": 300127002, "answer": "yes"}, {"qid": 300127004, "answer": "cut surface of the kidney"}, {"qid": 300127006, "answer": "no"}, {"qid": 300036001, "answer": "other malignant lymphoproliferative disorders"}, {"qid": 300036003, "answer": "no"}, {"qid": 300036005, "answer": "necrotic cells and inflammatory cells"}, {"qid": 300036007, "answer": "yes"}, {"qid": 300067001, "answer": "a dense infiltrate of lymphocytes and plasma cells"}, {"qid": 300067003, "answer": "no"}, {"qid": 300067005, "answer": "yes"}, {"qid": 300024001, "answer": "characteristic papillary growth pattern"}, {"qid": 300024003, "answer": "yes"}, {"qid": 300012000, "answer": "tumour cells"}, {"qid": 300012002, "answer": "yes"}, {"qid": 300012004, "answer": "tumour"}, {"qid": 300012006, "answer": "yes"}, {"qid": 300066000, "answer": "cut surface"}, {"qid": 300066002, "answer": "yes"}, {"qid": 300066004, "answer": "upper part of the image"}, {"qid": 300066006, "answer": "yes"}, {"qid": 300066008, "answer": "cut surface"}, {"qid": 300066010, "answer": "no"}, {"qid": 300475001, "answer": "abdomen"}, {"qid": 300475003, "answer": "yes"}, {"qid": 300475005, "answer": "yes"}, {"qid": 300475007, "answer": "abdomen"}, {"qid": 300476000, "answer": "yes"}, {"qid": 300476002, "answer": "peritoneum"}, {"qid": 300476004, "answer": "no"}, {"qid": 300476006, "answer": "no"}, {"qid": 300476008, "answer": "abdomen"}, {"qid": 300476010, "answer": "peritoneum"}, {"qid": 300477001, "answer": "no"}, {"qid": 300477003, "answer": "yes"}, {"qid": 300477005, "answer": "abdomen"}, {"qid": 300477007, "answer": "no"}, {"qid": 300477009, "answer": "abdomen"}, {"qid": 300478000, "answer": "this specimen"}, {"qid": 300478002, "answer": "no"}, {"qid": 300478004, "answer": "glass tube with brown contents"}, {"qid": 300478006, "answer": "no"}, {"qid": 300478008, "answer": "no"}, {"qid": 300478010, "answer": "joints"}, {"qid": 300478012, "answer": "no"}, {"qid": 300478014, "answer": "this specimen"}, {"qid": 300478016, "answer": "joints"}, {"qid": 300480000, "answer": "this"}, {"qid": 300480002, "answer": "no"}, {"qid": 300480004, "answer": "yes"}, {"qid": 300480006, "answer": "female reproductive"}, {"qid": 300480008, "answer": "no"}, {"qid": 300480010, "answer": "yes"}, {"qid": 300480012, "answer": "female reproductive"}, {"qid": 300480014, "answer": "breast"}, {"qid": 300480016, "answer": "female reproductive"}, {"qid": 300480018, "answer": "female reproductive"}, {"qid": 300480020, "answer": "small"}, {"qid": 300481000, "answer": "close-up of cut surface"}, {"qid": 300481002, "answer": "metastatic carcinoma"}, {"qid": 300481004, "answer": "no"}, {"qid": 300481006, "answer": "no"}, {"qid": 300481008, "answer": "liver"}, {"qid": 300481010, "answer": "no"}, {"qid": 300481012, "answer": "close-up of cut surface"}, {"qid": 300481014, "answer": "metastatic carcinoma"}, {"qid": 300481016, "answer": "female reproductive"}, {"qid": 300479001, "answer": "from surface of pancreas"}, {"qid": 300479003, "answer": "close-up view of cystic lesion in pancreas"}, {"qid": 300479005, "answer": "lymph node"}, {"qid": 300479007, "answer": "lymph node"}, {"qid": 300479009, "answer": "abdomen"}, {"qid": 300479011, "answer": "abdomen"}, {"qid": 300479013, "answer": "from surface of bladder"}, {"qid": 300479015, "answer": "lymph node"}, {"qid": 300479017, "answer": "soft"}, {"qid": 300479019, "answer": "soft"}, {"qid": 300479021, "answer": "soft"}, {"qid": 300482001, "answer": "no"}, {"qid": 300482003, "answer": "yes"}, {"qid": 300482005, "answer": "gastrointestinal"}, {"qid": 300482007, "answer": "no"}, {"qid": 300482009, "answer": "yes"}, {"qid": 300482011, "answer": "abdomen"}, {"qid": 300482013, "answer": "abdomen"}, {"qid": 300483000, "answer": "opened abdominal cavity with tumor mass"}, {"qid": 300483002, "answer": "no"}, {"qid": 300483004, "answer": "yes"}, {"qid": 300483006, "answer": "abdomen"}, {"qid": 300558000, "answer": "lymph node"}, {"qid": 300558002, "answer": "no"}, {"qid": 300558004, "answer": "yes"}, {"qid": 300558006, "answer": "carcinoma"}, {"qid": 300558008, "answer": "carcinoma"}, {"qid": 300558010, "answer": "no"}, {"qid": 300558012, "answer": "hematologic"}, {"qid": 300853000, "answer": "due to pneumocystis carinii pneumonia"}, {"qid": 300853002, "answer": "yes"}, {"qid": 300855000, "answer": "due to pseudomonas aeruginosa"}, {"qid": 300855002, "answer": "yes"}, {"qid": 300846000, "answer": "gunshot wound"}, {"qid": 300846002, "answer": "no"}, {"qid": 300844001, "answer": "this"}, {"qid": 300844003, "answer": "yes"}, {"qid": 300844005, "answer": "no"}, {"qid": 300844007, "answer": "opened body"}, {"qid": 300844009, "answer": "both"}, {"qid": 300847001, "answer": "seven"}, {"qid": 300847003, "answer": "no"}, {"qid": 300847005, "answer": "yes"}, {"qid": 300847007, "answer": "no"}, {"qid": 300847009, "answer": "no"}, {"qid": 300847011, "answer": "each hand"}, {"qid": 300847013, "answer": "no"}, {"qid": 300849001, "answer": "yes"}, {"qid": 300849003, "answer": "anencephaly"}, {"qid": 300849005, "answer": "no"}, {"qid": 300845000, "answer": "typical appearance of lymphangiomatosis generalized"}, {"qid": 300845002, "answer": "no"}, {"qid": 300845004, "answer": "yes"}, {"qid": 300845006, "answer": "lymphangiomatosis generalized"}, {"qid": 300854001, "answer": "yes"}, {"qid": 300854003, "answer": "anencephaly"}, {"qid": 300857001, "answer": "yes"}, {"qid": 300857003, "answer": "anencephaly"}, {"qid": 300857005, "answer": "no"}, {"qid": 300858000, "answer": "typical appearance of body after death from starvation"}, {"qid": 300858002, "answer": "no"}, {"qid": 300856001, "answer": "yes"}, {"qid": 300856003, "answer": "yes"}, {"qid": 300848000, "answer": "anterior view"}, {"qid": 300848002, "answer": "a stillborn with head in normal position"}, {"qid": 300848004, "answer": "yes"}, {"qid": 300848006, "answer": "yes"}, {"qid": 300848008, "answer": "a typical cyclops"}, {"qid": 300852000, "answer": "opened heart with both lobes and aorta"}, {"qid": 300852002, "answer": "siamese twins"}, {"qid": 300852004, "answer": "cardiovascular"}, {"qid": 300851001, "answer": "yes"}, {"qid": 300851003, "answer": "anencephaly"}, {"qid": 300851005, "answer": "no"}, {"qid": 300850000, "answer": "typical appearance of infantile hemangiomas"}, {"qid": 300850002, "answer": "no"}, {"qid": 300850004, "answer": "yes"}, {"qid": 300850006, "answer": "anencephaly"}, {"qid": 300984001, "answer": "no"}, {"qid": 300984003, "answer": "yes"}, {"qid": 300984005, "answer": "no"}, {"qid": 300984007, "answer": "pancreas"}, {"qid": 300985000, "answer": "respiratory"}, {"qid": 300985002, "answer": "yes"}, {"qid": 300986000, "answer": "small intestine"}, {"qid": 300986002, "answer": "no"}, {"qid": 300986004, "answer": "yes"}, {"qid": 300986006, "answer": "thymoma"}, {"qid": 300553001, "answer": "yes"}, {"qid": 300552000, "answer": "infant with large cystic hygroma"}, {"qid": 300552002, "answer": "no"}, {"qid": 300554001, "answer": "yes"}, {"qid": 300555000, "answer": "head and neck"}, {"qid": 300555002, "answer": "no"}, {"qid": 300496001, "answer": "skin"}, {"qid": 300496003, "answer": "no"}, {"qid": 300496005, "answer": "no"}, {"qid": 300496007, "answer": "dermatologic"}, {"qid": 300496009, "answer": "no"}, {"qid": 300496011, "answer": "dermatologic"}, {"qid": 300610000, "answer": "lung"}, {"qid": 300610002, "answer": "no"}, {"qid": 300606000, "answer": "lung"}, {"qid": 300606002, "answer": "no"}, {"qid": 300607000, "answer": "yes"}, {"qid": 300607002, "answer": "breast"}, {"qid": 300607004, "answer": "yes"}, {"qid": 300607006, "answer": "yes"}, {"qid": 300607008, "answer": "breast"}, {"qid": 300607010, "answer": "breast"}, {"qid": 300609000, "answer": "kidney"}, {"qid": 300609002, "answer": "yes"}, {"qid": 300609004, "answer": "prostate"}, {"qid": 300609006, "answer": "no"}, {"qid": 300609008, "answer": "yes"}, {"qid": 300609010, "answer": "prostate"}, {"qid": 300609012, "answer": "no"}, {"qid": 300609014, "answer": "prostate"}, {"qid": 300609016, "answer": "uterus"}, {"qid": 300608001, "answer": "with lymphangiosarcoma"}, {"qid": 300608003, "answer": "no"}, {"qid": 300608005, "answer": "yes"}, {"qid": 300608007, "answer": "hematologic"}, {"qid": 300608009, "answer": "no"}, {"qid": 300608011, "answer": "hematologic"}, {"qid": 300559000, "answer": "heart"}, {"qid": 300559002, "answer": "no"}, {"qid": 300559004, "answer": "yes"}, {"qid": 300559006, "answer": "heart"}, {"qid": 300560000, "answer": "heart"}, {"qid": 300560002, "answer": "no"}, {"qid": 300560004, "answer": "yes"}, {"qid": 300560006, "answer": "heart"}, {"qid": 300491000, "answer": "brain"}, {"qid": 300491002, "answer": "no"}, {"qid": 300491004, "answer": "yes"}, {"qid": 300491006, "answer": "heart"}, {"qid": 300494000, "answer": "sectioned aorta with capillaries"}, {"qid": 300494002, "answer": "no"}, {"qid": 300494004, "answer": "yes"}, {"qid": 300494006, "answer": "cardiovascular"}, {"qid": 300494008, "answer": "no"}, {"qid": 300494010, "answer": "yes"}, {"qid": 300494012, "answer": "vasculature"}, {"qid": 300494014, "answer": "cardiovascular"}, {"qid": 300492000, "answer": "cardiovascular"}, {"qid": 300492002, "answer": "no"}, {"qid": 300492004, "answer": "yes"}, {"qid": 300492006, "answer": "cardiovascular"}, {"qid": 300492008, "answer": "no"}, {"qid": 300492010, "answer": "cardiovascular"}, {"qid": 300492012, "answer": "cardiovascular"}, {"qid": 300493001, "answer": "yes"}, {"qid": 300493003, "answer": "yes"}, {"qid": 300493005, "answer": "colon"}, {"qid": 300493007, "answer": "no"}, {"qid": 300493009, "answer": "basal cell"}, {"qid": 300484000, "answer": "electron micrographs of the lesion"}, {"qid": 300484002, "answer": "no"}, {"qid": 300484004, "answer": "yes"}, {"qid": 300484006, "answer": "cardiovascular"}, {"qid": 300484008, "answer": "no"}, {"qid": 300484010, "answer": "yes"}, {"qid": 300484012, "answer": "gastrointestinal system"}, {"qid": 300484014, "answer": "cardiovascular"}, {"qid": 300495000, "answer": "electron micrograph"}, {"qid": 300495002, "answer": "no"}, {"qid": 300495004, "answer": "yes"}, {"qid": 300495006, "answer": "brain"}, {"qid": 300495008, "answer": "no"}, {"qid": 300495010, "answer": "yes"}, {"qid": 300495012, "answer": "heart"}, {"qid": 300495014, "answer": "atrophy"}, {"qid": 300490000, "answer": "normal small intestine"}, {"qid": 300490002, "answer": "no"}, {"qid": 300490004, "answer": "yes"}, {"qid": 300490006, "answer": "yes"}, {"qid": 300490008, "answer": "heart"}, {"qid": 300490010, "answer": "cardiovascular"}, {"qid": 300489001, "answer": "yes"}, {"qid": 300489003, "answer": "yes"}, {"qid": 300489005, "answer": "yes"}, {"qid": 300489007, "answer": "no"}, {"qid": 300489009, "answer": "cardiovascular"}, {"qid": 300489011, "answer": "cardiovascular"}, {"qid": 300488001, "answer": "yes"}, {"qid": 300488003, "answer": "hematologic"}, {"qid": 300488005, "answer": "no"}, {"qid": 300488007, "answer": "yes"}, {"qid": 300488009, "answer": "hematologic"}, {"qid": 300488011, "answer": "no"}, {"qid": 300488013, "answer": "hematologic"}, {"qid": 300488015, "answer": "hematologic"}, {"qid": 300486001, "answer": "with elongated nuclei and prominent mitotic figures"}, {"qid": 300486003, "answer": "no"}, {"qid": 300486005, "answer": "yes"}, {"qid": 300486007, "answer": "cardiovascular"}, {"qid": 300486009, "answer": "no"}, {"qid": 300486011, "answer": "yes"}, {"qid": 300486013, "answer": "vasculature"}, {"qid": 300486015, "answer": "cardiovascular"}, {"qid": 300487000, "answer": "cardiovascular"}, {"qid": 300487002, "answer": "no"}, {"qid": 300487004, "answer": "yes"}, {"qid": 300487006, "answer": "heart"}, {"qid": 300487008, "answer": "this material"}, {"qid": 300487010, "answer": "cardiovascular"}, {"qid": 300485001, "answer": "yes"}, {"qid": 300485003, "answer": "gastrointestinal"}, {"qid": 300485005, "answer": "no"}, {"qid": 300485007, "answer": "cardiovascular"}, {"qid": 300882001, "answer": "yes"}, {"qid": 300882003, "answer": "gastrointestinal"}, {"qid": 300882005, "answer": "no"}, {"qid": 300882007, "answer": "gastrointestinal"}, {"qid": 300886001, "answer": "yes"}, {"qid": 300886003, "answer": "cardiovascular"}, {"qid": 300886005, "answer": "no"}, {"qid": 300886007, "answer": "cardiovascular"}, {"qid": 300885001, "answer": "no"}, {"qid": 300862000, "answer": "bone"}, {"qid": 300862002, "answer": "no"}, {"qid": 300862004, "answer": "yes"}, {"qid": 300862006, "answer": "gastrointestinal"}, {"qid": 300862008, "answer": "no"}, {"qid": 300862010, "answer": "gastrointestinal"}, {"qid": 300863000, "answer": "yes"}, {"qid": 300863002, "answer": "heart"}, {"qid": 300884001, "answer": "heart"}, {"qid": 300884003, "answer": "no"}, {"qid": 300884005, "answer": "yes"}, {"qid": 300884007, "answer": "heart"}, {"qid": 300883000, "answer": "esophagus"}, {"qid": 300883002, "answer": "no"}, {"qid": 300883004, "answer": "yes"}, {"qid": 300883006, "answer": "heart"}, {"qid": 300880000, "answer": "larynx"}, {"qid": 300880002, "answer": "lung"}, {"qid": 300877000, "answer": "heart"}, {"qid": 300877002, "answer": "heart"}, {"qid": 300881000, "answer": "heart"}, {"qid": 300881002, "answer": "no"}, {"qid": 300881004, "answer": "yes"}, {"qid": 300881006, "answer": "heart"}, {"qid": 300870000, "answer": "thyroid"}, {"qid": 300870002, "answer": "no"}, {"qid": 300870004, "answer": "yes"}, {"qid": 300870006, "answer": "urinary"}, {"qid": 300868000, "answer": "heart"}, {"qid": 300868002, "answer": "yes"}, {"qid": 300868004, "answer": "cardiovascular"}, {"qid": 300868006, "answer": "no"}, {"qid": 300868008, "answer": "cardiovascular"}, {"qid": 300869001, "answer": "with fibrosis"}, {"qid": 300869003, "answer": "no"}, {"qid": 300869005, "answer": "yes"}, {"qid": 300869007, "answer": "heart"}, {"qid": 300872000, "answer": "aorta"}, {"qid": 300872002, "answer": "no"}, {"qid": 300872004, "answer": "yes"}, {"qid": 300872006, "answer": "cardiovascular"}, {"qid": 300873001, "answer": "yes"}, {"qid": 300873003, "answer": "cardiovascular"}, {"qid": 300873005, "answer": "no"}, {"qid": 300873007, "answer": "cardiovascular"}, {"qid": 300865001, "answer": "yes"}, {"qid": 300865003, "answer": "cardiovascular"}, {"qid": 300865005, "answer": "yes"}, {"qid": 300865007, "answer": "yes"}, {"qid": 300865009, "answer": "vasculature"}, {"qid": 300865011, "answer": "cardiovascular"}, {"qid": 300864001, "answer": "yes"}, {"qid": 300864003, "answer": "yes"}, {"qid": 300864005, "answer": "yes"}, {"qid": 300864007, "answer": "cardiovascular"}, {"qid": 300878000, "answer": "heart"}, {"qid": 300878002, "answer": "cardiovascular"}, {"qid": 300878004, "answer": "heart"}, {"qid": 300875000, "answer": "heart"}, {"qid": 300875002, "answer": "cardiovascular"}, {"qid": 300875004, "answer": "heart"}, {"qid": 300879000, "answer": "thyroid"}, {"qid": 300879002, "answer": "no"}, {"qid": 300879004, "answer": "yes"}, {"qid": 300879006, "answer": "oral"}, {"qid": 300876000, "answer": "heart"}, {"qid": 300876002, "answer": "no"}, {"qid": 300876004, "answer": "yes"}, {"qid": 300876006, "answer": "heart"}, {"qid": 300867000, "answer": "lung"}, {"qid": 300867002, "answer": "no"}, {"qid": 300867004, "answer": "yes"}, {"qid": 300867006, "answer": "heart"}, {"qid": 300867008, "answer": "ventricular hypertrophy"}, {"qid": 300867010, "answer": "severe"}, {"qid": 300874001, "answer": "yes"}, {"qid": 300874003, "answer": "heart"}, {"qid": 300874005, "answer": "ventricular hypertrophy"}, {"qid": 300874007, "answer": "cardiac"}, {"qid": 300866001, "answer": "yes"}, {"qid": 300866003, "answer": "cardiovascular"}, {"qid": 300866005, "answer": "no"}, {"qid": 300866007, "answer": "cardiovascular"}, {"qid": 300871001, "answer": "yes"}, {"qid": 300871003, "answer": "respiratory"}, {"qid": 300871005, "answer": "no"}, {"qid": 300871007, "answer": "respiratory"}, {"qid": 300971001, "answer": "yes"}, {"qid": 300971003, "answer": "cardiovascular"}, {"qid": 300971005, "answer": "no"}, {"qid": 300971007, "answer": "cardiovascular"}, {"qid": 300972001, "answer": "yes"}, {"qid": 300972003, "answer": "cardiovascular"}, {"qid": 300972005, "answer": "no"}, {"qid": 300972007, "answer": "yes"}, {"qid": 300972009, "answer": "gastrointestinal system"}, {"qid": 300972011, "answer": "cardiovascular"}, {"qid": 300970001, "answer": "yes"}, {"qid": 300970003, "answer": "cardiovascular"}, {"qid": 300970005, "answer": "no"}, {"qid": 300970007, "answer": "cardiovascular"}, {"qid": 300976001, "answer": "yes"}, {"qid": 300976003, "answer": "respiratory"}, {"qid": 300976005, "answer": "no"}, {"qid": 300976007, "answer": "gastrointestinal"}, {"qid": 300979001, "answer": "yes"}, {"qid": 300979003, "answer": "cardiovascular"}, {"qid": 300979005, "answer": "no"}, {"qid": 300979007, "answer": "yes"}, {"qid": 300979009, "answer": "in vasculature"}, {"qid": 300979011, "answer": "anterior descending coronary artery"}, {"qid": 300979013, "answer": "cardiovascular"}, {"qid": 300978000, "answer": "atherosclerosis"}, {"qid": 300978002, "answer": "no"}, {"qid": 300978004, "answer": "yes"}, {"qid": 300978006, "answer": "cardiovascular"}, {"qid": 300978008, "answer": "no"}, {"qid": 300978010, "answer": "atherosclerosis"}, {"qid": 300978012, "answer": "cardiovascular"}, {"qid": 300978014, "answer": "coronary"}, {"qid": 300981001, "answer": "yes"}, {"qid": 300981003, "answer": "cardiovascular"}, {"qid": 300981005, "answer": "no"}, {"qid": 300981007, "answer": "cardiovascular"}, {"qid": 300977001, "answer": "yes"}, {"qid": 300977003, "answer": "cardiovascular"}, {"qid": 300977005, "answer": "no"}, {"qid": 300977007, "answer": "cardiovascular"}, {"qid": 300973001, "answer": "yes"}, {"qid": 300973003, "answer": "cardiovascular"}, {"qid": 300973005, "answer": "no"}, {"qid": 300973007, "answer": "yes"}, {"qid": 300973009, "answer": "in vasculature"}, {"qid": 300973011, "answer": "cardiovascular"}, {"qid": 300969001, "answer": "yes"}, {"qid": 300969003, "answer": "gastrointestinal"}, {"qid": 300969005, "answer": "no"}, {"qid": 300969007, "answer": "yes"}, {"qid": 300969009, "answer": "in heart"}, {"qid": 300969011, "answer": "gastrointestinal"}, {"qid": 300964001, "answer": "yes"}, {"qid": 300964003, "answer": "cardiovascular"}, {"qid": 300964005, "answer": "no"}, {"qid": 300964007, "answer": "yes"}, {"qid": 300964009, "answer": "in vasculature"}, {"qid": 300964011, "answer": "cardiovascular"}, {"qid": 300965001, "answer": "yes"}, {"qid": 300965003, "answer": "cardiovascular"}, {"qid": 300965005, "answer": "no"}, {"qid": 300965007, "answer": "yes"}, {"qid": 300965009, "answer": "in vasculature"}, {"qid": 300965011, "answer": "cardiovascular"}, {"qid": 300963001, "answer": "yes"}, {"qid": 300963003, "answer": "cardiovascular"}, {"qid": 300963005, "answer": "yes"}, {"qid": 300963007, "answer": "cardiovascular"}, {"qid": 300980001, "answer": "with varix"}, {"qid": 300980003, "answer": "no"}, {"qid": 300980005, "answer": "yes"}, {"qid": 300980007, "answer": "gastrointestinal"}, {"qid": 300980009, "answer": "no"}, {"qid": 300980011, "answer": "gastrointestinal"}, {"qid": 300974000, "answer": "coronary artery"}, {"qid": 300974002, "answer": "no"}, {"qid": 300974004, "answer": "yes"}, {"qid": 300974006, "answer": "cardiovascular"}, {"qid": 300974008, "answer": "no"}, {"qid": 300974010, "answer": "cardiovascular"}, {"qid": 300983000, "answer": "heart"}, {"qid": 300983002, "answer": "no"}, {"qid": 300983004, "answer": "yes"}, {"qid": 300983006, "answer": "heart"}, {"qid": 300982000, "answer": "atherosclerosis"}, {"qid": 300982002, "answer": "no"}, {"qid": 300982004, "answer": "yes"}, {"qid": 300982006, "answer": "cardiovascular"}, {"qid": 300982008, "answer": "no"}, {"qid": 300982010, "answer": "cardiovascular"}, {"qid": 300966000, "answer": "stomach"}, {"qid": 300966002, "answer": "no"}, {"qid": 300966004, "answer": "yes"}, {"qid": 300966006, "answer": "gastrointestinal system"}, {"qid": 300967000, "answer": "lymph node"}, {"qid": 300967002, "answer": "no"}, {"qid": 300967004, "answer": "yes"}, {"qid": 300967006, "answer": "respiratory"}, {"qid": 300967008, "answer": "yes"}, {"qid": 300967010, "answer": "thymoma"}, {"qid": 300968000, "answer": "acute inflammation"}, {"qid": 300968002, "answer": "no"}, {"qid": 300968004, "answer": "yes"}, {"qid": 300968006, "answer": "respiratory"}, {"qid": 300968008, "answer": "no"}, {"qid": 300968010, "answer": "cardiovascular"}, {"qid": 300975000, "answer": "skin"}, {"qid": 300975002, "answer": "no"}, {"qid": 300975004, "answer": "yes"}, {"qid": 300975006, "answer": "cardiovascular"}, {"qid": 300975008, "answer": "no"}, {"qid": 300975010, "answer": "cardiovascular"}, {"qid": 300987000, "answer": "typical lesion"}, {"qid": 300987002, "answer": "no"}, {"qid": 300987004, "answer": "fever"}, {"qid": 300987006, "answer": "yes"}, {"qid": 300987008, "answer": "yes"}, {"qid": 300987010, "answer": "pancreas"}, {"qid": 300987012, "answer": "no"}, {"qid": 300987014, "answer": "vasculitis rocky mountain"}, {"qid": 300987016, "answer": "pancreas"}, {"qid": 300988000, "answer": "vasculitis"}, {"qid": 300988002, "answer": "no"}, {"qid": 300988004, "answer": "fever"}, {"qid": 300988006, "answer": "no"}, {"qid": 300988008, "answer": "yes"}, {"qid": 300988010, "answer": "cardiovascular"}, {"qid": 300988012, "answer": "no"}, {"qid": 300988014, "answer": "vasculitis rocky mountain"}, {"qid": 300988016, "answer": "cardiovascular"}, {"qid": 300989000, "answer": "vasculitis"}, {"qid": 300989002, "answer": "no"}, {"qid": 300989004, "answer": "fever"}, {"qid": 300989006, "answer": "no"}, {"qid": 300989008, "answer": "yes"}, {"qid": 300989010, "answer": "joints"}, {"qid": 300989012, "answer": "no"}, {"qid": 300989014, "answer": "vasculitis rocky mountain"}, {"qid": 300989016, "answer": "cardiovascular"}, {"qid": 300861000, "answer": "x-ray postmortal angiogram of aorta and left coronary artery"}, {"qid": 300861002, "answer": "no"}, {"qid": 300861004, "answer": "yes"}, {"qid": 300861006, "answer": "cardiovascular"}, {"qid": 300861008, "answer": "no"}, {"qid": 300861010, "answer": "yes"}, {"qid": 300861012, "answer": "heart"}, {"qid": 300861014, "answer": "coronary arteries"}, {"qid": 300861016, "answer": "angiogram"}, {"qid": 300861018, "answer": "small"}, {"qid": 300860001, "answer": "with thrombus"}, {"qid": 300860003, "answer": "no"}, {"qid": 300860005, "answer": "yes"}, {"qid": 300860007, "answer": "cardiovascular"}, {"qid": 300860009, "answer": "no"}, {"qid": 300860011, "answer": "cardiovascular"}, {"qid": 300859000, "answer": "x-ray postmortar angiogram"}, {"qid": 300859002, "answer": "no"}, {"qid": 300859004, "answer": "yes"}, {"qid": 300859006, "answer": "cardiovascular"}, {"qid": 300859008, "answer": "no"}, {"qid": 300859010, "answer": "cardiovascular"}, {"qid": 300513000, "answer": "lung"}, {"qid": 300513002, "answer": "respiratory"}, {"qid": 300513004, "answer": "yes"}, {"qid": 300513006, "answer": "fetus present"}, {"qid": 300557001, "answer": "brain"}, {"qid": 300557003, "answer": "brain"}, {"qid": 300557005, "answer": "brain"}, {"qid": 300557007, "answer": "brain"}, {"qid": 300557009, "answer": "brain"}, {"qid": 300439001, "answer": "yes"}, {"qid": 300439003, "answer": "yes"}, {"qid": 300439005, "answer": "endocrine"}, {"qid": 300446001, "answer": "yes"}, {"qid": 300446003, "answer": "yes"}, {"qid": 300446005, "answer": "endocrine"}, {"qid": 300444001, "answer": "yes"}, {"qid": 300444003, "answer": "endocrine"}, {"qid": 300444005, "answer": "no"}, {"qid": 300444007, "answer": "endocrine"}, {"qid": 300457001, "answer": "yes"}, {"qid": 300457003, "answer": "endocrine"}, {"qid": 300457005, "answer": "no"}, {"qid": 300457007, "answer": "endocrine"}, {"qid": 300451001, "answer": "yes"}, {"qid": 300451003, "answer": "gastrointestinal"}, {"qid": 300451005, "answer": "no"}, {"qid": 300451007, "answer": "gastrointestinal"}, {"qid": 300449001, "answer": "yes"}, {"qid": 300449003, "answer": "endocrine"}, {"qid": 300449005, "answer": "no"}, {"qid": 300449007, "answer": "endocrine"}, {"qid": 300453001, "answer": "yes"}, {"qid": 300453003, "answer": "endocrine"}, {"qid": 300453005, "answer": "no"}, {"qid": 300453007, "answer": "endocrine"}, {"qid": 300456001, "answer": "yes"}, {"qid": 300456003, "answer": "endocrine"}, {"qid": 300456005, "answer": "no"}, {"qid": 300456007, "answer": "endocrine"}, {"qid": 300442001, "answer": "yes"}, {"qid": 300442003, "answer": "endocrine"}, {"qid": 300442005, "answer": "no"}, {"qid": 300442007, "answer": "endocrine"}, {"qid": 300448001, "answer": "yes"}, {"qid": 300448003, "answer": "endocrine"}, {"qid": 300448005, "answer": "no"}, {"qid": 300448007, "answer": "endocrine"}, {"qid": 300440001, "answer": "yes"}, {"qid": 300440003, "answer": "gastrointestinal"}, {"qid": 300440005, "answer": "no"}, {"qid": 300440007, "answer": "endocrine"}, {"qid": 300443001, "answer": "yes"}, {"qid": 300443003, "answer": "endocrine"}, {"qid": 300443005, "answer": "no"}, {"qid": 300443007, "answer": "endocrine"}, {"qid": 300455001, "answer": "yes"}, {"qid": 300455003, "answer": "endocrine"}, {"qid": 300455005, "answer": "no"}, {"qid": 300455007, "answer": "endocrine"}, {"qid": 300445001, "answer": "yes"}, {"qid": 300445003, "answer": "endocrine"}, {"qid": 300445005, "answer": "no"}, {"qid": 300445007, "answer": "endocrine"}, {"qid": 300450001, "answer": "no"}, {"qid": 300450003, "answer": "yes"}, {"qid": 300450005, "answer": "gastrointestinal system"}, {"qid": 300447000, "answer": "due to ruptured endarteritis"}, {"qid": 300447002, "answer": "larynx"}, {"qid": 300447004, "answer": "no"}, {"qid": 300447006, "answer": "yes"}, {"qid": 300447008, "answer": "female reproductive system"}, {"qid": 300447010, "answer": "lymph node"}, {"qid": 300454001, "answer": "no"}, {"qid": 300454003, "answer": "yes"}, {"qid": 300454005, "answer": "cortical nodule"}, {"qid": 300454007, "answer": "no"}, {"qid": 300454009, "answer": "yes"}, {"qid": 300454011, "answer": "endocrine system"}, {"qid": 300454013, "answer": "endocrine"}, {"qid": 300452000, "answer": "fixed tissue close-up view of lesion with necrotic center"}, {"qid": 300452002, "answer": "no"}, {"qid": 300452004, "answer": "yes"}, {"qid": 300452006, "answer": "endocrine"}, {"qid": 300452008, "answer": "no"}, {"qid": 300452010, "answer": "no"}, {"qid": 300452012, "answer": "endocrine system"}, {"qid": 300452014, "answer": "endocrine"}, {"qid": 300441000, "answer": "close-up of nodule with central necrosis"}, {"qid": 300441002, "answer": "no"}, {"qid": 300441004, "answer": "yes"}, {"qid": 300441006, "answer": "endocrine"}, {"qid": 300441008, "answer": "no"}, {"qid": 300441010, "answer": "yes"}, {"qid": 300441012, "answer": "endocrine system"}, {"qid": 300441014, "answer": "endocrine"}, {"qid": 300461000, "answer": "lung"}, {"qid": 300461002, "answer": "yes"}, {"qid": 300461004, "answer": "slide"}, {"qid": 300461006, "answer": "this tumor"}, {"qid": 300461008, "answer": "yes"}, {"qid": 300461010, "answer": "invaded the pleura"}, {"qid": 300461012, "answer": "joints"}, {"qid": 300461014, "answer": "larynx"}, {"qid": 300461016, "answer": "respiratory"}, {"qid": 300461018, "answer": "female reproductive system"}, {"qid": 300461020, "answer": "had lung cancer"}, {"qid": 300461022, "answer": "large tumor mass"}, {"qid": 300461024, "answer": "invaded the pleura"}, {"qid": 300461026, "answer": "joints"}, {"qid": 300461028, "answer": "obvious"}, {"qid": 300459001, "answer": "yes"}, {"qid": 300459003, "answer": "yes"}, {"qid": 300459005, "answer": "yes"}, {"qid": 300459007, "answer": "cortical nodule"}, {"qid": 300437000, "answer": "24"}, {"qid": 300437002, "answer": "90 ]"}, {"qid": 300437004, "answer": "yes"}, {"qid": 300437006, "answer": "yes"}, {"qid": 300437008, "answer": "yes"}, {"qid": 300437010, "answer": "endocrine"}, {"qid": 300437012, "answer": "no"}, {"qid": 300437014, "answer": "this"}, {"qid": 300437016, "answer": "endocrine"}, {"qid": 300438000, "answer": "normal pancreas"}, {"qid": 300438002, "answer": "no"}, {"qid": 300438004, "answer": "yes"}, {"qid": 300438006, "answer": "endocrine"}, {"qid": 300438008, "answer": "no"}, {"qid": 300438010, "answer": "endocrine"}, {"qid": 300460000, "answer": "cut surface typical"}, {"qid": 300460002, "answer": "no"}, {"qid": 300460004, "answer": "yes"}, {"qid": 300460006, "answer": "endocrine"}, {"qid": 300460008, "answer": "no"}, {"qid": 300460010, "answer": "no"}, {"qid": 300460012, "answer": "endocrine system"}, {"qid": 300460014, "answer": "endocrine"}, {"qid": 300458000, "answer": "large tumor mass"}, {"qid": 300458002, "answer": "no"}, {"qid": 300458004, "answer": "sectioned surface of kidney with large mass of necrotic tissue"}, {"qid": 300458006, "answer": "no"}, {"qid": 300458008, "answer": "no"}, {"qid": 300458010, "answer": "adrenal"}, {"qid": 300458012, "answer": "no"}, {"qid": 300458014, "answer": "yes"}, {"qid": 300458016, "answer": "adrenal"}, {"qid": 300458018, "answer": "no"}, {"qid": 300458020, "answer": "this"}, {"qid": 300458022, "answer": "shown in photo"}, {"qid": 300458024, "answer": "adrenal"}, {"qid": 300458026, "answer": "gross"}, {"qid": 300564001, "answer": "yes"}, {"qid": 300564003, "answer": "respiratory"}, {"qid": 300564005, "answer": "no"}, {"qid": 300564007, "answer": "respiratory"}, {"qid": 300562001, "answer": "yes"}, {"qid": 300562003, "answer": "hematologic"}, {"qid": 300562005, "answer": "no"}, {"qid": 300562007, "answer": "endocrine"}, {"qid": 300563001, "answer": "with vasculitis"}, {"qid": 300563003, "answer": "no"}, {"qid": 300563005, "answer": "yes"}, {"qid": 300563007, "answer": "endocrine system"}, {"qid": 300576000, "answer": "pancreatic fat necrosis"}, {"qid": 300576002, "answer": "no"}, {"qid": 300576004, "answer": "yes"}, {"qid": 300576006, "answer": "endocrine system"}, {"qid": 300580000, "answer": "lymph node"}, {"qid": 300580002, "answer": "no"}, {"qid": 300580004, "answer": "yes"}, {"qid": 300580006, "answer": "endocrine system"}, {"qid": 300572000, "answer": "kidney"}, {"qid": 300572002, "answer": "no"}, {"qid": 300572004, "answer": "yes"}, {"qid": 300572006, "answer": "endocrine system"}, {"qid": 300573000, "answer": "kidney"}, {"qid": 300573002, "answer": "no"}, {"qid": 300573004, "answer": "yes"}, {"qid": 300573006, "answer": "endocrine system"}, {"qid": 300566000, "answer": "thrombotic thrombocytopenic purpura"}, {"qid": 300566002, "answer": "no"}, {"qid": 300566004, "answer": "yes"}, {"qid": 300566006, "answer": "endocrine system"}, {"qid": 300581000, "answer": "acute pancreatitis"}, {"qid": 300581002, "answer": "no"}, {"qid": 300581004, "answer": "yes"}, {"qid": 300581006, "answer": "endocrine system"}, {"qid": 300561000, "answer": "pancreatic fat necrosis"}, {"qid": 300561002, "answer": "yes"}, {"qid": 300561004, "answer": "yes"}, {"qid": 300561006, "answer": "endocrine system"}, {"qid": 300567000, "answer": "pancreatic fat necrosis"}, {"qid": 300567002, "answer": "no"}, {"qid": 300567004, "answer": "yes"}, {"qid": 300567006, "answer": "endocrine system"}, {"qid": 300565000, "answer": "lymph node"}, {"qid": 300565002, "answer": "no"}, {"qid": 300565004, "answer": "yes"}, {"qid": 300565006, "answer": "endocrine system"}, {"qid": 300575000, "answer": "atherosclerotic lesion"}, {"qid": 300575002, "answer": "no"}, {"qid": 300575004, "answer": "atherosclerosis"}, {"qid": 300575006, "answer": "no"}, {"qid": 300575008, "answer": "yes"}, {"qid": 300575010, "answer": "cardiovascular"}, {"qid": 300575012, "answer": "no"}, {"qid": 300575014, "answer": "wall"}, {"qid": 300575016, "answer": "cardiovascular"}, {"qid": 300577000, "answer": "one"}, {"qid": 300577002, "answer": "yes"}, {"qid": 300577004, "answer": "breast"}, {"qid": 300577006, "answer": "yes"}, {"qid": 300577008, "answer": "yes"}, {"qid": 300577010, "answer": "prostate"}, {"qid": 300577012, "answer": "no"}, {"qid": 300577014, "answer": "prostate"}, {"qid": 300577016, "answer": "thymoma"}, {"qid": 300574001, "answer": "yes"}, {"qid": 300574003, "answer": "lymph node"}, {"qid": 300574005, "answer": "no"}, {"qid": 300574007, "answer": "yes"}, {"qid": 300574009, "answer": "lymph node"}, {"qid": 300574011, "answer": "yes"}, {"qid": 300574013, "answer": "yes"}, {"qid": 300574015, "answer": "endocrine system"}, {"qid": 300574017, "answer": "endocrine"}, {"qid": 300574019, "answer": "endocrine"}, {"qid": 300571001, "answer": "yes"}, {"qid": 300571003, "answer": "pancreas"}, {"qid": 300571005, "answer": "no"}, {"qid": 300571007, "answer": "yes"}, {"qid": 300571009, "answer": "liver"}, {"qid": 300571011, "answer": "no"}, {"qid": 300571013, "answer": "endocrine"}, {"qid": 300571015, "answer": "liver"}, {"qid": 300578001, "answer": "typical lesion"}, {"qid": 300578003, "answer": "no"}, {"qid": 300578005, "answer": "yes"}, {"qid": 300578007, "answer": "prostate"}, {"qid": 300578009, "answer": "yes"}, {"qid": 300578011, "answer": "yes"}, {"qid": 300578013, "answer": "endocrine system"}, {"qid": 300578015, "answer": "gastrointestinal"}, {"qid": 300579000, "answer": "pancreas"}, {"qid": 300579002, "answer": "yes"}, {"qid": 300579004, "answer": "yes"}, {"qid": 300579006, "answer": "endocrine"}, {"qid": 300579008, "answer": "no"}, {"qid": 300579010, "answer": "hematologic"}, {"qid": 300579012, "answer": "pancreas"}, {"qid": 300582001, "answer": "yes"}, {"qid": 300582003, "answer": "pancreas"}, {"qid": 300582005, "answer": "no"}, {"qid": 300582007, "answer": "no"}, {"qid": 300582009, "answer": "endocrine system"}, {"qid": 300582011, "answer": "hematologic"}, {"qid": 300570000, "answer": "a case of type i diabetes with pituitary lesions 9 years prior to death"}, {"qid": 300570002, "answer": "no"}, {"qid": 300570004, "answer": "respiratory"}, {"qid": 300570006, "answer": "no"}, {"qid": 300570008, "answer": "no"}, {"qid": 300570010, "answer": "endocrine system"}, {"qid": 300570012, "answer": "anterior"}, {"qid": 300570014, "answer": "respiratory"}, {"qid": 300568001, "answer": "yes"}, {"qid": 300568003, "answer": "lymph node"}, {"qid": 300568005, "answer": "yes"}, {"qid": 300568007, "answer": "yes"}, {"qid": 300568009, "answer": "adrenal"}, {"qid": 300568011, "answer": "no"}, {"qid": 300568013, "answer": "lymph node"}, {"qid": 300568015, "answer": "gastrointestinal"}, {"qid": 300569001, "answer": "yes"}, {"qid": 300569003, "answer": "yes"}, {"qid": 300569005, "answer": "hematologic"}, {"qid": 300620001, "answer": "yes"}, {"qid": 300620003, "answer": "extremities"}, {"qid": 300620005, "answer": "no"}, {"qid": 300620007, "answer": "extremities"}, {"qid": 300617001, "answer": "yes"}, {"qid": 300617003, "answer": "extremities"}, {"qid": 300617005, "answer": "no"}, {"qid": 300617007, "answer": "yes"}, {"qid": 300617009, "answer": "extremities"}, {"qid": 300614000, "answer": "typical gangrene"}, {"qid": 300614002, "answer": "no"}, {"qid": 300614004, "answer": "yes"}, {"qid": 300614006, "answer": "gangrene"}, {"qid": 300614008, "answer": "no"}, {"qid": 300614010, "answer": "gangrene"}, {"qid": 300611001, "answer": "no"}, {"qid": 300611003, "answer": "lateral view of conjoined twins"}, {"qid": 300611005, "answer": "no"}, {"qid": 300611007, "answer": "yes"}, {"qid": 300611009, "answer": "extremities"}, {"qid": 300611011, "answer": "no"}, {"qid": 300611013, "answer": "yes"}, {"qid": 300611015, "answer": "6"}, {"qid": 300611017, "answer": "yes"}, {"qid": 300611019, "answer": "feet"}, {"qid": 300611021, "answer": "extremities"}, {"qid": 300611023, "answer": "syndactyly"}, {"qid": 300613000, "answer": "this fetus"}, {"qid": 300613002, "answer": "no"}, {"qid": 300613004, "answer": "lymphangiomas"}, {"qid": 300613006, "answer": "no"}, {"qid": 300613008, "answer": "yes"}, {"qid": 300613010, "answer": "female reproductive"}, {"qid": 300623000, "answer": "typical gangrene of fingers in diabetes"}, {"qid": 300623002, "answer": "extremities"}, {"qid": 300623004, "answer": "yes"}, {"qid": 300623006, "answer": "yes"}, {"qid": 300623008, "answer": "extremities"}, {"qid": 300627000, "answer": "typical gangrene of fingers and toes"}, {"qid": 300627002, "answer": "no"}, {"qid": 300627004, "answer": "yes"}, {"qid": 300627006, "answer": "hand"}, {"qid": 300627008, "answer": "no"}, {"qid": 300627010, "answer": "hand"}, {"qid": 300630001, "answer": "typical appearance of hands in infant with congenital rubella"}, {"qid": 300630003, "answer": "yes"}, {"qid": 300630005, "answer": "extremities"}, {"qid": 300630007, "answer": "no"}, {"qid": 300626000, "answer": "syndactyly"}, {"qid": 300626002, "answer": "no"}, {"qid": 300626004, "answer": "yes"}, {"qid": 300626006, "answer": "syndactyly"}, {"qid": 300626008, "answer": "no"}, {"qid": 300626010, "answer": "syndactyly"}, {"qid": 300624001, "answer": "no"}, {"qid": 300624003, "answer": "yes"}, {"qid": 300624005, "answer": "feet"}, {"qid": 300624007, "answer": "yes"}, {"qid": 300624009, "answer": "feet"}, {"qid": 300615001, "answer": "no"}, {"qid": 300615003, "answer": "extremities"}, {"qid": 300615005, "answer": "yes"}, {"qid": 300615007, "answer": "yes"}, {"qid": 300615009, "answer": "this toe"}, {"qid": 300615011, "answer": "gangrene"}, {"qid": 300618001, "answer": "yes"}, {"qid": 300618003, "answer": "extremities"}, {"qid": 300618005, "answer": "yes"}, {"qid": 300618007, "answer": "yes"}, {"qid": 300618009, "answer": "gangrene"}, {"qid": 300621001, "answer": "yes"}, {"qid": 300621003, "answer": "extremities"}, {"qid": 300621005, "answer": "no"}, {"qid": 300621007, "answer": "yes"}, {"qid": 300621009, "answer": "hand"}, {"qid": 300621011, "answer": "no"}, {"qid": 300621013, "answer": "hand"}, {"qid": 300612000, "answer": "typical appearance of gangrene"}, {"qid": 300612002, "answer": "yes"}, {"qid": 300612004, "answer": "extremities"}, {"qid": 300612006, "answer": "no"}, {"qid": 300612008, "answer": "yes"}, {"qid": 300612010, "answer": "extremities"}, {"qid": 300616000, "answer": "close-up view of hand"}, {"qid": 300616002, "answer": "no"}, {"qid": 300616004, "answer": "yes"}, {"qid": 300616006, "answer": "hand"}, {"qid": 300616008, "answer": "no"}, {"qid": 300616010, "answer": "hand"}, {"qid": 300619001, "answer": "yes"}, {"qid": 300619003, "answer": "yes"}, {"qid": 300619005, "answer": "yes"}, {"qid": 300619007, "answer": "hand"}, {"qid": 300622001, "answer": "yes"}, {"qid": 300622003, "answer": "yes"}, {"qid": 300622005, "answer": "yes"}, {"qid": 300622007, "answer": "hand"}, {"qid": 300625001, "answer": "with fusion"}, {"qid": 300625003, "answer": "extremities"}, {"qid": 300625005, "answer": "extremities"}, {"qid": 300629001, "answer": "yes"}, {"qid": 300629003, "answer": "yes"}, {"qid": 300629005, "answer": "yes"}, {"qid": 300629007, "answer": "abdomen"}, {"qid": 300628001, "answer": "yes"}, {"qid": 300628003, "answer": "extremities"}, {"qid": 300628005, "answer": "no"}, {"qid": 300628007, "answer": "yes"}, {"qid": 300628009, "answer": "digital infarct"}, {"qid": 300628011, "answer": "no"}, {"qid": 300628013, "answer": "with gangrene"}, {"qid": 300628015, "answer": "gangrene fingers"}, {"qid": 300628017, "answer": "septic"}, {"qid": 300990001, "answer": "yes"}, {"qid": 300990003, "answer": "joints"}, {"qid": 300990005, "answer": "no"}, {"qid": 300990007, "answer": "yes"}, {"qid": 300990009, "answer": "joints"}, {"qid": 300602000, "answer": "myxoid liposarcoma"}, {"qid": 300602002, "answer": "no"}, {"qid": 300604000, "answer": "thyroid"}, {"qid": 300604002, "answer": "no"}, {"qid": 300583000, "answer": "thyroid"}, {"qid": 300583002, "answer": "no"}, {"qid": 300584000, "answer": "hypospadias"}, {"qid": 300584002, "answer": "no"}, {"qid": 300592000, "answer": "leiomyoma"}, {"qid": 300592002, "answer": "no"}, {"qid": 300586000, "answer": "opened uterus with large myoma"}, {"qid": 300586002, "answer": "no"}, {"qid": 300586004, "answer": "yes"}, {"qid": 300586006, "answer": "female reproductive"}, {"qid": 300586008, "answer": "no"}, {"qid": 300586010, "answer": "female reproductive"}, {"qid": 300590000, "answer": "large mass in the true pelvis"}, {"qid": 300590002, "answer": "no"}, {"qid": 300590004, "answer": "yes"}, {"qid": 300590006, "answer": "female reproductive"}, {"qid": 300590008, "answer": "no"}, {"qid": 300590010, "answer": "this tumor"}, {"qid": 300590012, "answer": "female reproductive"}, {"qid": 300605001, "answer": "yes"}, {"qid": 300605003, "answer": "endocrine"}, {"qid": 300605005, "answer": "no"}, {"qid": 300605007, "answer": "no"}, {"qid": 300605009, "answer": "female reproductive system"}, {"qid": 300605011, "answer": "endocrine"}, {"qid": 300600001, "answer": "fixed tissue cut surface typical lesion"}, {"qid": 300600003, "answer": "no"}, {"qid": 300600005, "answer": "yes"}, {"qid": 300600007, "answer": "endocrine"}, {"qid": 300600009, "answer": "no"}, {"qid": 300600011, "answer": "yes"}, {"qid": 300600013, "answer": "endocrine system"}, {"qid": 300600015, "answer": "endocrine"}, {"qid": 300595000, "answer": "large primary tumor with metastatic nodes"}, {"qid": 300595002, "answer": "no"}, {"qid": 300595004, "answer": "yes"}, {"qid": 300595006, "answer": "female reproductive"}, {"qid": 300595008, "answer": "no"}, {"qid": 300595010, "answer": "no"}, {"qid": 300595012, "answer": "female reproductive system"}, {"qid": 300595014, "answer": "female reproductive"}, {"qid": 300596000, "answer": "large cystic mass in ovary"}, {"qid": 300596002, "answer": "no"}, {"qid": 300596004, "answer": "yes"}, {"qid": 300596006, "answer": "female reproductive"}, {"qid": 300596008, "answer": "no"}, {"qid": 300596010, "answer": "yes"}, {"qid": 300596012, "answer": "female reproductive system"}, {"qid": 300596014, "answer": "metastatic carcinoma"}, {"qid": 300591000, "answer": "close-up of nodular hyperplasia"}, {"qid": 300591002, "answer": "no"}, {"qid": 300591004, "answer": "yes"}, {"qid": 300591006, "answer": "larynx"}, {"qid": 300591008, "answer": "no"}, {"qid": 300591010, "answer": "larynx"}, {"qid": 300601000, "answer": "two"}, {"qid": 300601002, "answer": "yes"}, {"qid": 300601004, "answer": "female reproductive"}, {"qid": 300601006, "answer": "no"}, {"qid": 300601008, "answer": "yes"}, {"qid": 300601010, "answer": "female reproductive system"}, {"qid": 300601012, "answer": "female reproductive"}, {"qid": 300587001, "answer": "yes"}, {"qid": 300587003, "answer": "female reproductive"}, {"qid": 300587005, "answer": "no"}, {"qid": 300587007, "answer": "yes"}, {"qid": 300587009, "answer": "female reproductive"}, {"qid": 300587011, "answer": "yes"}, {"qid": 300587013, "answer": "female reproductive"}, {"qid": 300587015, "answer": "female reproductive"}, {"qid": 300603001, "answer": "opened uterus with large myoma"}, {"qid": 300603003, "answer": "female reproductive"}, {"qid": 300603005, "answer": "female reproductive"}, {"qid": 300603007, "answer": "female reproductive"}, {"qid": 300603009, "answer": "female reproductive system"}, {"qid": 300603011, "answer": "female reproductive"}, {"qid": 300598000, "answer": "normal ovary"}, {"qid": 300598002, "answer": "female reproductive"}, {"qid": 300598004, "answer": "female reproductive"}, {"qid": 300598006, "answer": "female reproductive"}, {"qid": 300598008, "answer": "gastrointestinal system"}, {"qid": 300598010, "answer": "female reproductive"}, {"qid": 300597000, "answer": "tumor"}, {"qid": 300597002, "answer": "yes"}, {"qid": 300597004, "answer": "yes"}, {"qid": 300597006, "answer": "female reproductive"}, {"qid": 300597008, "answer": "female reproductive"}, {"qid": 300597010, "answer": "female reproductive"}, {"qid": 300597012, "answer": "female reproductive"}, {"qid": 300597014, "answer": "female reproductive system"}, {"qid": 300597016, "answer": "female reproductive"}, {"qid": 300597018, "answer": "case"}, {"qid": 300597020, "answer": "female reproductive"}, {"qid": 300597022, "answer": "false"}, {"qid": 300588001, "answer": "yes"}, {"qid": 300588003, "answer": "female reproductive"}, {"qid": 300588005, "answer": "no"}, {"qid": 300588007, "answer": "no"}, {"qid": 300588009, "answer": "female reproductive system"}, {"qid": 300588011, "answer": "female reproductive"}, {"qid": 300599001, "answer": "yes"}, {"qid": 300599003, "answer": "bone"}, {"qid": 300599005, "answer": "no"}, {"qid": 300599007, "answer": "no"}, {"qid": 300599009, "answer": "bone"}, {"qid": 300599011, "answer": "yes"}, {"qid": 300599013, "answer": "bone, joints"}, {"qid": 300599015, "answer": "rheumatoid arthritis"}, {"qid": 300589001, "answer": "no"}, {"qid": 300589003, "answer": "female reproductive"}, {"qid": 300589005, "answer": "yes"}, {"qid": 300589007, "answer": "yes"}, {"qid": 300589009, "answer": "female reproductive"}, {"qid": 300589011, "answer": "no"}, {"qid": 300589013, "answer": "the cystic mass"}, {"qid": 300589015, "answer": "female reproductive"}, {"qid": 300589017, "answer": "well"}, {"qid": 300585001, "answer": "no"}, {"qid": 300585003, "answer": "sacroiliac joint"}, {"qid": 300585005, "answer": "no"}, {"qid": 300585007, "answer": "yes"}, {"qid": 300585009, "answer": "hematologic"}, {"qid": 300585011, "answer": "no"}, {"qid": 300585013, "answer": "female reproductive"}, {"qid": 300585015, "answer": "female reproductive"}, {"qid": 300593001, "answer": "fixed"}, {"qid": 300593003, "answer": "female reproductive"}, {"qid": 300593005, "answer": "female reproductive"}, {"qid": 300593007, "answer": "female reproductive"}, {"qid": 300593009, "answer": "female reproductive system"}, {"qid": 300593011, "answer": "fixed"}, {"qid": 300593013, "answer": "female reproductive"}, {"qid": 300593015, "answer": "large"}, {"qid": 300594000, "answer": "typical lesion"}, {"qid": 300594002, "answer": "testicle"}, {"qid": 300594004, "answer": "sacrococcygeal teratoma"}, {"qid": 300594006, "answer": "sacrococcygeal teratoma"}, {"qid": 300594008, "answer": "gastrointestinal system"}, {"qid": 300594010, "answer": "adrenal"}, {"qid": 300462000, "answer": "lymph node"}, {"qid": 300462002, "answer": "no"}, {"qid": 300462004, "answer": "yes"}, {"qid": 300462006, "answer": "vasculature"}, {"qid": 300472000, "answer": "lymph node"}, {"qid": 300472002, "answer": "no"}, {"qid": 300472004, "answer": "yes"}, {"qid": 300472006, "answer": "female reproductive system"}, {"qid": 300474000, "answer": "pancreatic fat necrosis"}, {"qid": 300474002, "answer": "no"}, {"qid": 300474004, "answer": "yes"}, {"qid": 300474006, "answer": "gastrointestinal system"}, {"qid": 300473000, "answer": "skin"}, {"qid": 300473002, "answer": "no"}, {"qid": 300473004, "answer": "yes"}, {"qid": 300473006, "answer": "gastrointestinal system"}, {"qid": 300467000, "answer": "lung"}, {"qid": 300467002, "answer": "no"}, {"qid": 300467004, "answer": "yes"}, {"qid": 300467006, "answer": "gastrointestinal system"}, {"qid": 300468000, "answer": "lung"}, {"qid": 300468002, "answer": "no"}, {"qid": 300468004, "answer": "yes"}, {"qid": 300468006, "answer": "gastrointestinal system"}, {"qid": 300465000, "answer": "yes"}, {"qid": 300465002, "answer": "endocrine"}, {"qid": 300465004, "answer": "yes"}, {"qid": 300465006, "answer": "endocrine"}, {"qid": 300466001, "answer": "yes"}, {"qid": 300466003, "answer": "muscle"}, {"qid": 300466005, "answer": "yes"}, {"qid": 300466007, "answer": "cardiovascular"}, {"qid": 300464001, "answer": "no"}, {"qid": 300464003, "answer": "yes"}, {"qid": 300464005, "answer": "brain"}, {"qid": 300464007, "answer": "no"}, {"qid": 300464009, "answer": "yes"}, {"qid": 300464011, "answer": "gastrointestinal system"}, {"qid": 300464013, "answer": "hematologic"}, {"qid": 300471000, "answer": "typical lesion"}, {"qid": 300471002, "answer": "yes"}, {"qid": 300471004, "answer": "yes"}, {"qid": 300471006, "answer": "joints"}, {"qid": 300471008, "answer": "no"}, {"qid": 300471010, "answer": "yes"}, {"qid": 300471012, "answer": "gastrointestinal system"}, {"qid": 300471014, "answer": "colon"}, {"qid": 300469000, "answer": "pancreatic fat necrosis"}, {"qid": 300469002, "answer": "no"}, {"qid": 300469004, "answer": "yes"}, {"qid": 300469006, "answer": "gastrointestinal"}, {"qid": 300469008, "answer": "yes"}, {"qid": 300469010, "answer": "yes"}, {"qid": 300469012, "answer": "gastrointestinal system"}, {"qid": 300469014, "answer": "gastrointestinal"}, {"qid": 300470000, "answer": "lymph node"}, {"qid": 300470002, "answer": "yes"}, {"qid": 300470004, "answer": "lymph node"}, {"qid": 300470006, "answer": "no"}, {"qid": 300470008, "answer": "yes"}, {"qid": 300470010, "answer": "lymph node"}, {"qid": 300470012, "answer": "no"}, {"qid": 300470014, "answer": "hematologic"}, {"qid": 300470016, "answer": "thymoma"}, {"qid": 300463001, "answer": "yes"}, {"qid": 300463003, "answer": "hematologic"}, {"qid": 300463005, "answer": "yes"}, {"qid": 300463007, "answer": "yes"}, {"qid": 300463009, "answer": "hematologic"}, {"qid": 300463011, "answer": "no"}, {"qid": 300463013, "answer": "hematologic"}, {"qid": 300463015, "answer": "hematologic"}, {"qid": 300556001, "answer": "yes"}, {"qid": 300556003, "answer": "cardiovascular"}, {"qid": 300556005, "answer": "no"}, {"qid": 300556007, "answer": "cardiovascular"}, {"qid": 300505001, "answer": "yes"}, {"qid": 300505003, "answer": "respiratory"}, {"qid": 300505005, "answer": "no"}, {"qid": 300505007, "answer": "respiratory"}, {"qid": 300503001, "answer": "yes"}, {"qid": 300503003, "answer": "gastrointestinal"}, {"qid": 300503005, "answer": "yes"}, {"qid": 300503007, "answer": "gastrointestinal"}, {"qid": 300504001, "answer": "yes"}, {"qid": 300504003, "answer": "respiratory"}, {"qid": 300504005, "answer": "no"}, {"qid": 300504007, "answer": "stomach"}, {"qid": 300504009, "answer": "cardiovascular"}, {"qid": 300510001, "answer": "yes"}, {"qid": 300510003, "answer": "gastrointestinal"}, {"qid": 300510005, "answer": "no"}, {"qid": 300510007, "answer": "gastrointestinal"}, {"qid": 300509001, "answer": "yes"}, {"qid": 300509003, "answer": "urinary"}, {"qid": 300509005, "answer": "no"}, {"qid": 300509007, "answer": "gastrointestinal"}, {"qid": 300498001, "answer": "yes"}, {"qid": 300498003, "answer": "respiratory"}, {"qid": 300498005, "answer": "no"}, {"qid": 300498007, "answer": "gastrointestinal"}, {"qid": 300511001, "answer": "stomach"}, {"qid": 300511003, "answer": "no"}, {"qid": 300511005, "answer": "yes"}, {"qid": 300511007, "answer": "gastrointestinal system"}, {"qid": 300508000, "answer": "stomach"}, {"qid": 300508002, "answer": "no"}, {"qid": 300508004, "answer": "yes"}, {"qid": 300508006, "answer": "gastrointestinal system"}, {"qid": 300500000, "answer": "colon"}, {"qid": 300500002, "answer": "no"}, {"qid": 300500004, "answer": "yes"}, {"qid": 300500006, "answer": "gastrointestinal system"}, {"qid": 300499000, "answer": "colon"}, {"qid": 300499002, "answer": "no"}, {"qid": 300499004, "answer": "yes"}, {"qid": 300499006, "answer": "gastrointestinal system"}, {"qid": 300502000, "answer": "pancreatic fat necrosis"}, {"qid": 300502002, "answer": "no"}, {"qid": 300502004, "answer": "yes"}, {"qid": 300502006, "answer": "gastrointestinal system"}, {"qid": 300497000, "answer": "esophagus"}, {"qid": 300497002, "answer": "no"}, {"qid": 300497004, "answer": "yes"}, {"qid": 300497006, "answer": "gastrointestinal system"}, {"qid": 300506000, "answer": "stomach"}, {"qid": 300506002, "answer": "no"}, {"qid": 300506004, "answer": "yes"}, {"qid": 300506006, "answer": "gastrointestinal system"}, {"qid": 300501000, "answer": "colon"}, {"qid": 300501002, "answer": "no"}, {"qid": 300501004, "answer": "yes"}, {"qid": 300501006, "answer": "gastrointestinal system"}, {"qid": 300512000, "answer": "normal colon and colon with ulcerative lesion"}, {"qid": 300512002, "answer": "no"}, {"qid": 300512004, "answer": "yes"}, {"qid": 300512006, "answer": "gastrointestinal system"}, {"qid": 300507000, "answer": "colon"}, {"qid": 300507002, "answer": "no"}, {"qid": 300507004, "answer": "yes"}, {"qid": 300507006, "answer": "gastrointestinal system"}, {"qid": 300751000, "answer": "esophagus"}, {"qid": 300751002, "answer": "no"}, {"qid": 300751004, "answer": "yes"}, {"qid": 300751006, "answer": "gastrointestinal system"}, {"qid": 300727000, "answer": "yes"}, {"qid": 300727002, "answer": "acid fast"}, {"qid": 300727004, "answer": "no"}, {"qid": 300727006, "answer": "yes"}, {"qid": 300727008, "answer": "gastrointestinal system"}, {"qid": 300727010, "answer": "gastrointestinal"}, {"qid": 300732001, "answer": "yes"}, {"qid": 300732003, "answer": "oral"}, {"qid": 300732005, "answer": "no"}, {"qid": 300732007, "answer": "gastrointestinal"}, {"qid": 300731001, "answer": "no"}, {"qid": 300731003, "answer": "yes"}, {"qid": 300731005, "answer": "gastrointestinal system"}, {"qid": 300733000, "answer": "colon"}, {"qid": 300733002, "answer": "no"}, {"qid": 300733004, "answer": "yes"}, {"qid": 300733006, "answer": "gastrointestinal system"}, {"qid": 300728000, "answer": "esophagus"}, {"qid": 300728002, "answer": "no"}, {"qid": 300728004, "answer": "yes"}, {"qid": 300728006, "answer": "gastrointestinal system"}, {"qid": 300734000, "answer": "colon"}, {"qid": 300734002, "answer": "no"}, {"qid": 300734004, "answer": "yes"}, {"qid": 300734006, "answer": "gastrointestinal system"}, {"qid": 300736000, "answer": "prostate"}, {"qid": 300736002, "answer": "no"}, {"qid": 300736004, "answer": "yes"}, {"qid": 300736006, "answer": "gastrointestinal system"}, {"qid": 300738000, "answer": "pancreatic fat necrosis"}, {"qid": 300738002, "answer": "no"}, {"qid": 300738004, "answer": "yes"}, {"qid": 300738006, "answer": "gastrointestinal system"}, {"qid": 300737000, "answer": "pancreatic fat necrosis"}, {"qid": 300737002, "answer": "no"}, {"qid": 300737004, "answer": "yes"}, {"qid": 300737006, "answer": "gastrointestinal system"}, {"qid": 300746000, "answer": "pancreatic fat necrosis"}, {"qid": 300746002, "answer": "no"}, {"qid": 300746004, "answer": "yes"}, {"qid": 300746006, "answer": "gastrointestinal system"}, {"qid": 300742000, "answer": "colon"}, {"qid": 300742002, "answer": "no"}, {"qid": 300742004, "answer": "yes"}, {"qid": 300742006, "answer": "gastrointestinal system"}, {"qid": 300747000, "answer": "stomach"}, {"qid": 300747002, "answer": "no"}, {"qid": 300747004, "answer": "yes"}, {"qid": 300747006, "answer": "gastrointestinal system"}, {"qid": 300750000, "answer": "colon"}, {"qid": 300750002, "answer": "no"}, {"qid": 300750004, "answer": "yes"}, {"qid": 300750006, "answer": "gastrointestinal system"}, {"qid": 300749000, "answer": "lymph node"}, {"qid": 300749002, "answer": "yes"}, {"qid": 300749004, "answer": "yes"}, {"qid": 300749006, "answer": "lymph node"}, {"qid": 300749008, "answer": "no"}, {"qid": 300749010, "answer": "no"}, {"qid": 300749012, "answer": "thymoma"}, {"qid": 300749014, "answer": "yes"}, {"qid": 300749016, "answer": "lymph node"}, {"qid": 300749018, "answer": "thymoma"}, {"qid": 300730000, "answer": "lung"}, {"qid": 300730002, "answer": "no"}, {"qid": 300730004, "answer": "yes"}, {"qid": 300730006, "answer": "respiratory"}, {"qid": 300730008, "answer": "no"}, {"qid": 300730010, "answer": "yes"}, {"qid": 300730012, "answer": "gastrointestinal system"}, {"qid": 300730014, "answer": "respiratory"}, {"qid": 300729000, "answer": "typical lesion"}, {"qid": 300729002, "answer": "no"}, {"qid": 300729004, "answer": "yes"}, {"qid": 300729006, "answer": "gastrointestinal"}, {"qid": 300729008, "answer": "no"}, {"qid": 300729010, "answer": "yes"}, {"qid": 300729012, "answer": "gastrointestinal system"}, {"qid": 300729014, "answer": "yes"}, {"qid": 300729016, "answer": "gastrointestinal"}, {"qid": 300729018, "answer": "gastrointestinal"}, {"qid": 300735001, "answer": "yes"}, {"qid": 300735003, "answer": "gastrointestinal"}, {"qid": 300735005, "answer": "yes"}, {"qid": 300735007, "answer": "yes"}, {"qid": 300735009, "answer": "gastrointestinal system"}, {"qid": 300735011, "answer": "yes"}, {"qid": 300735013, "answer": "gastrointestinal"}, {"qid": 300740001, "answer": "yes"}, {"qid": 300740003, "answer": "uterus"}, {"qid": 300740005, "answer": "no"}, {"qid": 300740007, "answer": "yes"}, {"qid": 300740009, "answer": "gastrointestinal system"}, {"qid": 300740011, "answer": "yes"}, {"qid": 300740013, "answer": "uterus"}, {"qid": 300744001, "answer": "yes"}, {"qid": 300744003, "answer": "colon"}, {"qid": 300744005, "answer": "yes"}, {"qid": 300744007, "answer": "yes"}, {"qid": 300744009, "answer": "gastrointestinal system"}, {"qid": 300744011, "answer": "yes"}, {"qid": 300744013, "answer": "gastrointestinal"}, {"qid": 300743001, "answer": "yes"}, {"qid": 300743003, "answer": "pancreas"}, {"qid": 300743005, "answer": "no"}, {"qid": 300743007, "answer": "yes"}, {"qid": 300743009, "answer": "gastrointestinal"}, {"qid": 300743011, "answer": "no"}, {"qid": 300743013, "answer": "yes"}, {"qid": 300743015, "answer": "yes"}, {"qid": 300743017, "answer": "gastrointestinal"}, {"qid": 300741000, "answer": "stomach"}, {"qid": 300741002, "answer": "no"}, {"qid": 300741004, "answer": "yes"}, {"qid": 300741006, "answer": "gastrointestinal"}, {"qid": 300741008, "answer": "colon"}, {"qid": 300741010, "answer": "no"}, {"qid": 300741012, "answer": "yes"}, {"qid": 300741014, "answer": "yes"}, {"qid": 300741016, "answer": "gastrointestinal"}, {"qid": 300739000, "answer": "colon"}, {"qid": 300739002, "answer": "no"}, {"qid": 300739004, "answer": "yes"}, {"qid": 300739006, "answer": "colon"}, {"qid": 300739008, "answer": "yes"}, {"qid": 300739010, "answer": "yes"}, {"qid": 300739012, "answer": "yes"}, {"qid": 300739014, "answer": "gastrointestinal"}, {"qid": 300748000, "answer": "well shown lesion"}, {"qid": 300748002, "answer": "yes"}, {"qid": 300748004, "answer": "colon"}, {"qid": 300748006, "answer": "no"}, {"qid": 300748008, "answer": "yes"}, {"qid": 300748010, "answer": "colon"}, {"qid": 300748012, "answer": "no"}, {"qid": 300748014, "answer": "yes"}, {"qid": 300748016, "answer": "yes"}, {"qid": 300748018, "answer": "endocrine"}, {"qid": 300745000, "answer": "typical lesion"}, {"qid": 300745002, "answer": "no"}, {"qid": 300745004, "answer": "yes"}, {"qid": 300745006, "answer": "hematologic"}, {"qid": 300745008, "answer": "yes"}, {"qid": 300745010, "answer": "yes"}, {"qid": 300745012, "answer": "gastrointestinal system"}, {"qid": 300745014, "answer": "no"}, {"qid": 300745016, "answer": "gastrointestinal"}, {"qid": 300745018, "answer": "hematologic"}, {"qid": 300381001, "answer": "no"}, {"qid": 300381003, "answer": "skin"}, {"qid": 300381005, "answer": "no"}, {"qid": 300381007, "answer": "no"}, {"qid": 300381009, "answer": "no"}, {"qid": 300381011, "answer": "the face"}, {"qid": 300380000, "answer": "close-up view of a large bone cyst"}, {"qid": 300380002, "answer": "no"}, {"qid": 300380004, "answer": "yes"}, {"qid": 300380006, "answer": "joints"}, {"qid": 300380008, "answer": "no"}, {"qid": 300380010, "answer": "yes"}, {"qid": 300380012, "answer": "bone"}, {"qid": 300383001, "answer": "traumatic brain injury"}, {"qid": 300383003, "answer": "bone"}, {"qid": 300383005, "answer": "no"}, {"qid": 300383007, "answer": "hemorrhage"}, {"qid": 300383009, "answer": "bone, calvarium"}, {"qid": 300379001, "answer": "yes"}, {"qid": 300379003, "answer": "female reproductive"}, {"qid": 300382001, "answer": "yes"}, {"qid": 300382003, "answer": "yes"}, {"qid": 300382005, "answer": "yes"}, {"qid": 300382007, "answer": "bone"}, {"qid": 300376001, "answer": "female reproductive"}, {"qid": 300376003, "answer": "female reproductive"}, {"qid": 300391001, "answer": "yes"}, {"qid": 300391003, "answer": "bone"}, {"qid": 300391005, "answer": "no"}, {"qid": 300390000, "answer": "close-up view of a large primary brain lymphoma"}, {"qid": 300390002, "answer": "no"}, {"qid": 300390004, "answer": "yes"}, {"qid": 300390006, "answer": "bone"}, {"qid": 300390008, "answer": "no"}, {"qid": 300390010, "answer": "metastatic carcinoma"}, {"qid": 300385001, "answer": "side atresia"}, {"qid": 300385003, "answer": "no"}, {"qid": 300385005, "answer": "yes"}, {"qid": 300385007, "answer": "larynx"}, {"qid": 300385009, "answer": "no"}, {"qid": 300385011, "answer": "side"}, {"qid": 300388000, "answer": "the right side"}, {"qid": 300388002, "answer": "yes"}, {"qid": 300388004, "answer": "bone"}, {"qid": 300388006, "answer": "yes"}, {"qid": 300388008, "answer": "yes"}, {"qid": 300388010, "answer": "the right side"}, {"qid": 300388012, "answer": "metastatic carcinoma"}, {"qid": 300384000, "answer": "view of face"}, {"qid": 300384002, "answer": "no"}, {"qid": 300384004, "answer": "lateral view of head with typical facies"}, {"qid": 300384006, "answer": "no"}, {"qid": 300384008, "answer": "yes"}, {"qid": 300384010, "answer": "that"}, {"qid": 300384012, "answer": "face"}, {"qid": 300378000, "answer": "bone"}, {"qid": 300378002, "answer": "bone"}, {"qid": 300378004, "answer": "bone, calvarium"}, {"qid": 300389000, "answer": "close-up view of bladder with tumor"}, {"qid": 300389002, "answer": "no"}, {"qid": 300389004, "answer": "yes"}, {"qid": 300389006, "answer": "bone"}, {"qid": 300389008, "answer": "yes"}, {"qid": 300389010, "answer": "metastatic carcinoma"}, {"qid": 300377001, "answer": "yes"}, {"qid": 300377003, "answer": "bone"}, {"qid": 300377005, "answer": "no"}, {"qid": 300375000, "answer": "lateral view of face"}, {"qid": 300375002, "answer": "no"}, {"qid": 300387001, "answer": "yes"}, {"qid": 300387003, "answer": "joints"}, {"qid": 300387005, "answer": "no"}, {"qid": 300387007, "answer": "joints"}, {"qid": 300386001, "answer": "yes"}, {"qid": 300386003, "answer": "face"}, {"qid": 300386005, "answer": "no"}, {"qid": 300386007, "answer": "no"}, {"qid": 300386009, "answer": "this case"}, {"qid": 300386011, "answer": "face"}, {"qid": 300386013, "answer": "this"}, {"qid": 300436001, "answer": "no"}, {"qid": 300436003, "answer": "cardiovascular"}, {"qid": 300436005, "answer": "no"}, {"qid": 300436007, "answer": "uterus"}, {"qid": 300691001, "answer": "normal colon"}, {"qid": 300691003, "answer": "no"}, {"qid": 300691005, "answer": "yes"}, {"qid": 300691007, "answer": "gastrointestinal system"}, {"qid": 300674000, "answer": "chronic myelogenous leukemia"}, {"qid": 300674002, "answer": "no"}, {"qid": 300674004, "answer": "yes"}, {"qid": 300674006, "answer": "spleen"}, {"qid": 300675000, "answer": "spleen"}, {"qid": 300675002, "answer": "no"}, {"qid": 300675004, "answer": "yes"}, {"qid": 300675006, "answer": "spleen"}, {"qid": 300690000, "answer": "spleen"}, {"qid": 300690002, "answer": "no"}, {"qid": 300690004, "answer": "yes"}, {"qid": 300690006, "answer": "spleen"}, {"qid": 300680000, "answer": "lung"}, {"qid": 300680002, "answer": "no"}, {"qid": 300680004, "answer": "yes"}, {"qid": 300680006, "answer": "spleen"}, {"qid": 300680008, "answer": "hematologic"}, {"qid": 300679001, "answer": "yes"}, {"qid": 300679003, "answer": "hematologic"}, {"qid": 300679005, "answer": "no"}, {"qid": 300679007, "answer": "yes"}, {"qid": 300679009, "answer": "spleen"}, {"qid": 300679011, "answer": "hematologic"}, {"qid": 300681001, "answer": "with spleen"}, {"qid": 300681003, "answer": "no"}, {"qid": 300681005, "answer": "yes"}, {"qid": 300681007, "answer": "hematologic"}, {"qid": 300681009, "answer": "no"}, {"qid": 300681011, "answer": "no"}, {"qid": 300681013, "answer": "spleen"}, {"qid": 300681015, "answer": "hematologic"}, {"qid": 300682000, "answer": "large lesion"}, {"qid": 300682002, "answer": "no"}, {"qid": 300682004, "answer": "larynx"}, {"qid": 300682006, "answer": "no"}, {"qid": 300682008, "answer": "yes"}, {"qid": 300682010, "answer": "larynx"}, {"qid": 300682012, "answer": "no"}, {"qid": 300682014, "answer": "yes"}, {"qid": 300682016, "answer": "cervix uteri"}, {"qid": 300682018, "answer": "larynx"}, {"qid": 300682020, "answer": "larynx"}, {"qid": 300689000, "answer": "hematologic"}, {"qid": 300689002, "answer": "no"}, {"qid": 300689004, "answer": "yes"}, {"qid": 300689006, "answer": "hematologic"}, {"qid": 300689008, "answer": "no"}, {"qid": 300689010, "answer": "hematologic"}, {"qid": 300689012, "answer": "hematologic"}, {"qid": 300683001, "answer": "yes"}, {"qid": 300683003, "answer": "hematologic"}, {"qid": 300683005, "answer": "no"}, {"qid": 300683007, "answer": "yes"}, {"qid": 300683009, "answer": "spleen"}, {"qid": 300683011, "answer": "hematologic"}, {"qid": 300684000, "answer": "hematologic"}, {"qid": 300684002, "answer": "no"}, {"qid": 300684004, "answer": "yes"}, {"qid": 300684006, "answer": "hematologic"}, {"qid": 300684008, "answer": "no"}, {"qid": 300684010, "answer": "hematologic"}, {"qid": 300684012, "answer": "hematologic"}, {"qid": 300688001, "answer": "with obvious bone lesions"}, {"qid": 300688003, "answer": "no"}, {"qid": 300688005, "answer": "yes"}, {"qid": 300688007, "answer": "joints"}, {"qid": 300688009, "answer": "no"}, {"qid": 300688011, "answer": "joints"}, {"qid": 300686000, "answer": "section of spleen with multiple infarcts"}, {"qid": 300686002, "answer": "no"}, {"qid": 300686004, "answer": "yes"}, {"qid": 300686006, "answer": "hematologic"}, {"qid": 300686008, "answer": "no"}, {"qid": 300686010, "answer": "no"}, {"qid": 300686012, "answer": "spleen"}, {"qid": 300686014, "answer": "hematologic"}, {"qid": 300677000, "answer": "the carotid artery"}, {"qid": 300677002, "answer": "yes"}, {"qid": 300677004, "answer": "heart"}, {"qid": 300677006, "answer": "no"}, {"qid": 300677008, "answer": "yes"}, {"qid": 300677010, "answer": "female reproductive"}, {"qid": 300677012, "answer": "yes"}, {"qid": 300677014, "answer": "the left atrium"}, {"qid": 300677016, "answer": "female reproductive"}, {"qid": 300677018, "answer": "female reproductive"}, {"qid": 300676001, "answer": "external view of spleen with large infarct"}, {"qid": 300676003, "answer": "no"}, {"qid": 300676005, "answer": "yes"}, {"qid": 300676007, "answer": "spleen"}, {"qid": 300676009, "answer": "no"}, {"qid": 300676011, "answer": "yes"}, {"qid": 300676013, "answer": "spleen"}, {"qid": 300676015, "answer": "autopsy"}, {"qid": 300676017, "answer": "spleen"}, {"qid": 300678000, "answer": "joints"}, {"qid": 300678002, "answer": "no"}, {"qid": 300678004, "answer": "no"}, {"qid": 300678006, "answer": "yes"}, {"qid": 300678008, "answer": "yes"}, {"qid": 300678010, "answer": "joints"}, {"qid": 300678012, "answer": "yes"}, {"qid": 300678014, "answer": "layers of the joint"}, {"qid": 300678016, "answer": "marrow"}, {"qid": 300678018, "answer": "joints"}, {"qid": 300678020, "answer": "good"}, {"qid": 300687001, "answer": "with multiple tumors"}, {"qid": 300687003, "answer": "no"}, {"qid": 300687005, "answer": "yes"}, {"qid": 300687007, "answer": "metastatic carcinoma"}, {"qid": 300687009, "answer": "no"}, {"qid": 300687011, "answer": "metastatic carcinoma prostate"}, {"qid": 300685000, "answer": "hematologic"}, {"qid": 300685002, "answer": "no"}, {"qid": 300685004, "answer": "yes"}, {"qid": 300685006, "answer": "hematologic"}, {"qid": 300685008, "answer": "no"}, {"qid": 300685010, "answer": "hematologic"}, {"qid": 300685012, "answer": "hematologic"}, {"qid": 300760001, "answer": "yes"}, {"qid": 300760003, "answer": "thymic involution"}, {"qid": 300760005, "answer": "by increasing cortisol"}, {"qid": 300760007, "answer": "no"}, {"qid": 300760009, "answer": "yes"}, {"qid": 300760011, "answer": "thymocytes"}, {"qid": 300760013, "answer": "hematologic"}, {"qid": 300758001, "answer": "lymph node"}, {"qid": 300758003, "answer": "yes"}, {"qid": 300758005, "answer": "yes"}, {"qid": 300758007, "answer": "hematologic"}, {"qid": 300761001, "answer": "yes"}, {"qid": 300761003, "answer": "hematologic"}, {"qid": 300761005, "answer": "no"}, {"qid": 300761007, "answer": "no"}, {"qid": 300761009, "answer": "hematologic"}, {"qid": 300761011, "answer": "hematologic"}, {"qid": 300756001, "answer": "yes"}, {"qid": 300756003, "answer": "lymph node"}, {"qid": 300756005, "answer": "no"}, {"qid": 300756007, "answer": "yes"}, {"qid": 300756009, "answer": "endocrine"}, {"qid": 300756011, "answer": "hematologic"}, {"qid": 300757001, "answer": "yes"}, {"qid": 300757003, "answer": "hematologic"}, {"qid": 300757005, "answer": "no"}, {"qid": 300757007, "answer": "yes"}, {"qid": 300757009, "answer": "hematologic"}, {"qid": 300757011, "answer": "hematologic"}, {"qid": 300759001, "answer": "yes"}, {"qid": 300759003, "answer": "prostate"}, {"qid": 300759005, "answer": "yes"}, {"qid": 300759007, "answer": "yes"}, {"qid": 300759009, "answer": "prostate"}, {"qid": 300759011, "answer": "yes"}, {"qid": 300759013, "answer": "prostate"}, {"qid": 300754000, "answer": "wrights excellent"}, {"qid": 300754002, "answer": "no"}, {"qid": 300754004, "answer": "yes"}, {"qid": 300754006, "answer": "hematologic"}, {"qid": 300754008, "answer": "no"}, {"qid": 300754010, "answer": "yes"}, {"qid": 300754012, "answer": "hematologic"}, {"qid": 300754014, "answer": "hematologic"}, {"qid": 300766001, "answer": "yes"}, {"qid": 300766003, "answer": "hematologic"}, {"qid": 300766005, "answer": "no"}, {"qid": 300766007, "answer": "yes"}, {"qid": 300766009, "answer": "hematologic"}, {"qid": 300766011, "answer": "no"}, {"qid": 300766013, "answer": "hematologic"}, {"qid": 300768000, "answer": "lymph node"}, {"qid": 300768002, "answer": "no"}, {"qid": 300768004, "answer": "yes"}, {"qid": 300768006, "answer": "lymph node"}, {"qid": 300768008, "answer": "no"}, {"qid": 300768010, "answer": "hematologic"}, {"qid": 300764000, "answer": "wrights typical plasma cells"}, {"qid": 300764002, "answer": "yes"}, {"qid": 300764004, "answer": "bone marrow"}, {"qid": 300764006, "answer": "no"}, {"qid": 300764008, "answer": "yes"}, {"qid": 300764010, "answer": "bone marrow"}, {"qid": 300764012, "answer": "no"}, {"qid": 300764014, "answer": "bone marrow"}, {"qid": 300765000, "answer": "unknown"}, {"qid": 300765002, "answer": "no"}, {"qid": 300765004, "answer": "yes"}, {"qid": 300765006, "answer": "hematologic"}, {"qid": 300765008, "answer": "no"}, {"qid": 300765010, "answer": "yes"}, {"qid": 300765012, "answer": "hematologic"}, {"qid": 300765014, "answer": "no"}, {"qid": 300765016, "answer": "hematologic"}, {"qid": 300765018, "answer": "hematologic"}, {"qid": 300752001, "answer": "no"}, {"qid": 300752003, "answer": "lymph node"}, {"qid": 300752005, "answer": "no"}, {"qid": 300752007, "answer": "yes"}, {"qid": 300752009, "answer": "hematologic"}, {"qid": 300752011, "answer": "no"}, {"qid": 300752013, "answer": "yes"}, {"qid": 300752015, "answer": "plasma cells"}, {"qid": 300752017, "answer": "hematologic"}, {"qid": 300752019, "answer": "seen"}, {"qid": 300753001, "answer": "wrights stain cells in the peripheral blood"}, {"qid": 300753003, "answer": "no"}, {"qid": 300753005, "answer": "yes"}, {"qid": 300753007, "answer": "bone marrow"}, {"qid": 300753009, "answer": "no"}, {"qid": 300753011, "answer": "yes"}, {"qid": 300753013, "answer": "bone marrow"}, {"qid": 300753015, "answer": "no"}, {"qid": 300753017, "answer": "typical plasma cells"}, {"qid": 300753019, "answer": "hematologic"}, {"qid": 300755000, "answer": "typical lesion"}, {"qid": 300755002, "answer": "no"}, {"qid": 300755004, "answer": "yes"}, {"qid": 300755006, "answer": "thymoma"}, {"qid": 300755008, "answer": "no"}, {"qid": 300755010, "answer": "no"}, {"qid": 300755012, "answer": "this case"}, {"qid": 300755014, "answer": "thymoma"}, {"qid": 300755016, "answer": "thymoma"}, {"qid": 300762000, "answer": "wrights typical plasma cells"}, {"qid": 300762002, "answer": "no"}, {"qid": 300762004, "answer": "yes"}, {"qid": 300762006, "answer": "bone marrow"}, {"qid": 300762008, "answer": "no"}, {"qid": 300762010, "answer": "yes"}, {"qid": 300762012, "answer": "hematologic"}, {"qid": 300762014, "answer": "bone marrow"}, {"qid": 300767001, "answer": "atypical cells surrounding splenic arteriole man probably died of hemorrhage into spleen"}, {"qid": 300767003, "answer": "lymph node"}, {"qid": 300767005, "answer": "hematologic"}, {"qid": 300767007, "answer": "well seen atypical cells surrounding splenic arteriole man died of myocardial infarction"}, {"qid": 300767009, "answer": "hematologic"}, {"qid": 300763000, "answer": "typical lesion"}, {"qid": 300763002, "answer": "joints"}, {"qid": 300763004, "answer": "lymph node"}, {"qid": 300763006, "answer": "spleen"}, {"qid": 300763008, "answer": "spleen"}, {"qid": 300763010, "answer": "joints"}, {"qid": 300673001, "answer": "showing tumor in pituitary fossa"}, {"qid": 300673003, "answer": "yes"}, {"qid": 300673005, "answer": "yes"}, {"qid": 300673007, "answer": "thymus"}, {"qid": 300673009, "answer": "no"}, {"qid": 300673011, "answer": "yes"}, {"qid": 300673013, "answer": "thymus"}, {"qid": 300673015, "answer": "no"}, {"qid": 300673017, "answer": "thymus"}, {"qid": 300949000, "answer": "normal colon"}, {"qid": 300949002, "answer": "no"}, {"qid": 300949004, "answer": "yes"}, {"qid": 300949006, "answer": "gastrointestinal"}, {"qid": 300927001, "answer": "yes"}, {"qid": 300927003, "answer": "hepatobiliary"}, {"qid": 300927005, "answer": "no"}, {"qid": 300926000, "answer": "spleen"}, {"qid": 300926002, "answer": "no"}, {"qid": 300926004, "answer": "yes"}, {"qid": 300926006, "answer": "hepatobiliary"}, {"qid": 300924001, "answer": "yes"}, {"qid": 300924003, "answer": "liver"}, {"qid": 300924005, "answer": "no"}, {"qid": 300925000, "answer": "1"}, {"qid": 300925002, "answer": "yes"}, {"qid": 300925004, "answer": "respiratory"}, {"qid": 300925006, "answer": "no"}, {"qid": 300935000, "answer": "lung"}, {"qid": 300935002, "answer": "no"}, {"qid": 300935004, "answer": "yes"}, {"qid": 300935006, "answer": "metastatic carcinoma"}, {"qid": 300938001, "answer": "yes"}, {"qid": 300938003, "answer": "hematologic"}, {"qid": 300938005, "answer": "no"}, {"qid": 300940000, "answer": "liver"}, {"qid": 300940002, "answer": "no"}, {"qid": 300940004, "answer": "yes"}, {"qid": 300940006, "answer": "hepatobiliary"}, {"qid": 300943001, "answer": "yes"}, {"qid": 300943003, "answer": "liver"}, {"qid": 300943005, "answer": "no"}, {"qid": 300941000, "answer": "liver"}, {"qid": 300941002, "answer": "no"}, {"qid": 300941004, "answer": "yes"}, {"qid": 300941006, "answer": "hepatobiliary"}, {"qid": 300945001, "answer": "yes"}, {"qid": 300945003, "answer": "hepatobiliary"}, {"qid": 300945005, "answer": "no"}, {"qid": 300942000, "answer": "liver"}, {"qid": 300942002, "answer": "no"}, {"qid": 300942004, "answer": "yes"}, {"qid": 300942006, "answer": "hepatobiliary"}, {"qid": 300932001, "answer": "yes"}, {"qid": 300932003, "answer": "hepatobiliary"}, {"qid": 300932005, "answer": "no"}, {"qid": 300932007, "answer": "yes"}, {"qid": 300932009, "answer": "hepatobiliary"}, {"qid": 300934000, "answer": "kidney"}, {"qid": 300934002, "answer": "no"}, {"qid": 300934004, "answer": "yes"}, {"qid": 300929000, "answer": "lung"}, {"qid": 300929002, "answer": "no"}, {"qid": 300929004, "answer": "yes"}, {"qid": 300929006, "answer": "respiratory"}, {"qid": 300929008, "answer": "no"}, {"qid": 300929010, "answer": "respiratory"}, {"qid": 300931001, "answer": "yes"}, {"qid": 300931003, "answer": "hepatobiliary"}, {"qid": 300931005, "answer": "no"}, {"qid": 300931007, "answer": "yes"}, {"qid": 300931009, "answer": "hepatobiliary"}, {"qid": 300936000, "answer": "lung"}, {"qid": 300936002, "answer": "no"}, {"qid": 300936004, "answer": "yes"}, {"qid": 300936006, "answer": "respiratory"}, {"qid": 300936008, "answer": "no"}, {"qid": 300936010, "answer": "cardiovascular"}, {"qid": 300937001, "answer": "yes"}, {"qid": 300937003, "answer": "respiratory"}, {"qid": 300937005, "answer": "no"}, {"qid": 300928000, "answer": "gallbladder"}, {"qid": 300928002, "answer": "no"}, {"qid": 300928004, "answer": "yes"}, {"qid": 300928006, "answer": "urinary"}, {"qid": 300928008, "answer": "no"}, {"qid": 300928010, "answer": "hepatobiliary"}, {"qid": 300930001, "answer": "yes"}, {"qid": 300930003, "answer": "respiratory"}, {"qid": 300930005, "answer": "no"}, {"qid": 300930007, "answer": "hepatobiliary"}, {"qid": 300948001, "answer": "with multiple cysts"}, {"qid": 300948003, "answer": "no"}, {"qid": 300948005, "answer": "yes"}, {"qid": 300948007, "answer": "hepatobiliary"}, {"qid": 300944001, "answer": "yes"}, {"qid": 300944003, "answer": "hematologic"}, {"qid": 300944005, "answer": "no"}, {"qid": 300946000, "answer": "liver"}, {"qid": 300946002, "answer": "hepatobiliary"}, {"qid": 300946004, "answer": "hepatobiliary"}, {"qid": 300947001, "answer": "yes"}, {"qid": 300947003, "answer": "yes"}, {"qid": 300947005, "answer": "yes"}, {"qid": 300947007, "answer": "hematologic"}, {"qid": 300939001, "answer": "yes"}, {"qid": 300939003, "answer": "yes"}, {"qid": 300939005, "answer": "yes"}, {"qid": 300939007, "answer": "peritoneum"}, {"qid": 300939009, "answer": "this side"}, {"qid": 300933001, "answer": "yes"}, {"qid": 300933003, "answer": "yes"}, {"qid": 300933005, "answer": "liver"}, {"qid": 300820001, "answer": "yes"}, {"qid": 300820003, "answer": "hepatobiliary"}, {"qid": 300820005, "answer": "no"}, {"qid": 300820007, "answer": "yes"}, {"qid": 300820009, "answer": "liver"}, {"qid": 300816000, "answer": "lymph node"}, {"qid": 300816002, "answer": "no"}, {"qid": 300816004, "answer": "yes"}, {"qid": 300816006, "answer": "respiratory"}, {"qid": 300816008, "answer": "yes"}, {"qid": 300816010, "answer": "gastrointestinal"}, {"qid": 300821001, "answer": "yes"}, {"qid": 300821003, "answer": "liver"}, {"qid": 300821005, "answer": "yes"}, {"qid": 300821007, "answer": "yes"}, {"qid": 300821009, "answer": "liver"}, {"qid": 300812000, "answer": "pancreatic fat necrosis"}, {"qid": 300812002, "answer": "no"}, {"qid": 300812004, "answer": "yes"}, {"qid": 300812006, "answer": "pancreas"}, {"qid": 300812008, "answer": "no"}, {"qid": 300812010, "answer": "pancreas"}, {"qid": 300826001, "answer": "yes"}, {"qid": 300826003, "answer": "pancreas"}, {"qid": 300826005, "answer": "no"}, {"qid": 300826007, "answer": "yes"}, {"qid": 300826009, "answer": "hepatobiliary"}, {"qid": 300825000, "answer": "pancreatic fat necrosis"}, {"qid": 300825002, "answer": "no"}, {"qid": 300825004, "answer": "yes"}, {"qid": 300825006, "answer": "hepatobiliary"}, {"qid": 300825008, "answer": "no"}, {"qid": 300825010, "answer": "liver"}, {"qid": 300827001, "answer": "yes"}, {"qid": 300827003, "answer": "gastrointestinal"}, {"qid": 300827005, "answer": "no"}, {"qid": 300827007, "answer": "yes"}, {"qid": 300827009, "answer": "hepatobiliary"}, {"qid": 300823000, "answer": "pancreatic fat necrosis"}, {"qid": 300823002, "answer": "no"}, {"qid": 300823004, "answer": "yes"}, {"qid": 300823006, "answer": "liver"}, {"qid": 300823008, "answer": "yes"}, {"qid": 300823010, "answer": "liver"}, {"qid": 300817001, "answer": "yes"}, {"qid": 300817003, "answer": "hepatobiliary"}, {"qid": 300817005, "answer": "no"}, {"qid": 300817007, "answer": "yes"}, {"qid": 300817009, "answer": "hepatobiliary"}, {"qid": 300815000, "answer": "lymph node"}, {"qid": 300815002, "answer": "no"}, {"qid": 300815004, "answer": "yes"}, {"qid": 300815006, "answer": "liver"}, {"qid": 300815008, "answer": "no"}, {"qid": 300815010, "answer": "hepatobiliary"}, {"qid": 300819001, "answer": "yes"}, {"qid": 300819003, "answer": "liver"}, {"qid": 300819005, "answer": "no"}, {"qid": 300819007, "answer": "yes"}, {"qid": 300819009, "answer": "hepatobiliary"}, {"qid": 300818000, "answer": "lymph node"}, {"qid": 300818002, "answer": "no"}, {"qid": 300818004, "answer": "yes"}, {"qid": 300818006, "answer": "gastrointestinal"}, {"qid": 300818008, "answer": "no"}, {"qid": 300818010, "answer": "gastrointestinal"}, {"qid": 300814001, "answer": "yes"}, {"qid": 300814003, "answer": "liver"}, {"qid": 300814005, "answer": "no"}, {"qid": 300814007, "answer": "yes"}, {"qid": 300822000, "answer": "pancreatic fat necrosis"}, {"qid": 300822002, "answer": "no"}, {"qid": 300822004, "answer": "yes"}, {"qid": 300822006, "answer": "hepatobiliary"}, {"qid": 300822008, "answer": "no"}, {"qid": 300813001, "answer": "no"}, {"qid": 300813003, "answer": "yes"}, {"qid": 300813005, "answer": "liver"}, {"qid": 300813007, "answer": "no"}, {"qid": 300824001, "answer": "yes"}, {"qid": 300824003, "answer": "respiratory"}, {"qid": 300824005, "answer": "no"}, {"qid": 300824007, "answer": "yes"}, {"qid": 300828000, "answer": "yes"}, {"qid": 300828002, "answer": "hepatobiliary"}, {"qid": 300828004, "answer": "no"}, {"qid": 300828006, "answer": "yes"}, {"qid": 300514000, "answer": "pancreatic fat necrosis"}, {"qid": 300514002, "answer": "no"}, {"qid": 300514004, "answer": "yes"}, {"qid": 300514006, "answer": "pancreas"}, {"qid": 300514008, "answer": "no"}, {"qid": 300516001, "answer": "yes"}, {"qid": 300516003, "answer": "pancreas"}, {"qid": 300516005, "answer": "no"}, {"qid": 300516007, "answer": "yes"}, {"qid": 300518000, "answer": "lymph node"}, {"qid": 300518002, "answer": "no"}, {"qid": 300518004, "answer": "yes"}, {"qid": 300518006, "answer": "nervous"}, {"qid": 300518008, "answer": "no"}, {"qid": 300517001, "answer": "yes"}, {"qid": 300517003, "answer": "gastrointestinal"}, {"qid": 300517005, "answer": "no"}, {"qid": 300517007, "answer": "yes"}, {"qid": 300515000, "answer": "brain"}, {"qid": 300515002, "answer": "no"}, {"qid": 300515004, "answer": "yes"}, {"qid": 300515006, "answer": "brain"}, {"qid": 300515008, "answer": "no"}, {"qid": 300672001, "answer": "yes"}, {"qid": 300672003, "answer": "cardiovascular"}, {"qid": 300672005, "answer": "no"}, {"qid": 300671001, "answer": "yes"}, {"qid": 300665000, "answer": "aorta and pulmonary artery with tumor"}, {"qid": 300665002, "answer": "lymph node"}, {"qid": 300665004, "answer": "joints"}, {"qid": 300664000, "answer": "stomach"}, {"qid": 300664002, "answer": "yes"}, {"qid": 300664004, "answer": "yes"}, {"qid": 300664006, "answer": "yes"}, {"qid": 300664008, "answer": "yes"}, {"qid": 300663000, "answer": "lung"}, {"qid": 300661000, "answer": "cut surface of spleen with obvious metastatic lesions"}, {"qid": 300661002, "answer": "no"}, {"qid": 300661004, "answer": "no"}, {"qid": 300662001, "answer": "this lesion"}, {"qid": 300662003, "answer": "no"}, {"qid": 300662005, "answer": "no"}, {"qid": 300662007, "answer": "yes"}, {"qid": 300662009, "answer": "no"}, {"qid": 300669001, "answer": "typical lesion"}, {"qid": 300669003, "answer": "typical lesion"}, {"qid": 300669005, "answer": "these cysts"}, {"qid": 300669007, "answer": "no"}, {"qid": 300669009, "answer": "yes"}, {"qid": 300669011, "answer": "no"}, {"qid": 300669013, "answer": "with knife"}, {"qid": 300670000, "answer": "large cystic lesion"}, {"qid": 300670002, "answer": "metastatic carcinoma"}, {"qid": 300666001, "answer": "with metastatic carcinoma"}, {"qid": 300666003, "answer": "larynx"}, {"qid": 300668001, "answer": "normal prostate"}, {"qid": 300668003, "answer": "larynx"}, {"qid": 300668005, "answer": "yellow"}, {"qid": 300667000, "answer": "close-up view of lesion in hyoid bone"}, {"qid": 300667002, "answer": "no"}, {"qid": 300667004, "answer": "yes"}, {"qid": 300667006, "answer": "joints"}, {"qid": 300667008, "answer": "yes"}, {"qid": 300533001, "answer": "yes"}, {"qid": 300536000, "answer": "lymph node"}, {"qid": 300536002, "answer": "no"}, {"qid": 300526001, "answer": "yes"}, {"qid": 300524000, "answer": "lymph nodes"}, {"qid": 300524002, "answer": "no"}, {"qid": 300527001, "answer": "yes"}, {"qid": 300535000, "answer": "brain"}, {"qid": 300535002, "answer": "no"}, {"qid": 300529001, "answer": "yes"}, {"qid": 300529003, "answer": "acid fast"}, {"qid": 300529005, "answer": "no"}, {"qid": 300530001, "answer": "yes"}, {"qid": 300537000, "answer": "typical infiltrate"}, {"qid": 300537002, "answer": "endocrine"}, {"qid": 300537004, "answer": "kidney"}, {"qid": 300534000, "answer": "lymph node"}, {"qid": 300534002, "answer": "no"}, {"qid": 300534004, "answer": "yes"}, {"qid": 300534006, "answer": "lymph node"}, {"qid": 300534008, "answer": "yes"}, {"qid": 300532001, "answer": "yes"}, {"qid": 300532003, "answer": "lymph node"}, {"qid": 300532005, "answer": "no"}, {"qid": 300532007, "answer": "no"}, {"qid": 300532009, "answer": "good"}, {"qid": 300525001, "answer": "with granulomas"}, {"qid": 300525003, "answer": "no"}, {"qid": 300525005, "answer": "yes"}, {"qid": 300525007, "answer": "hematologic"}, {"qid": 300525009, "answer": "no"}, {"qid": 300531001, "answer": "yes"}, {"qid": 300531003, "answer": "lymph node"}, {"qid": 300531005, "answer": "no"}, {"qid": 300528001, "answer": "yes"}, {"qid": 300528003, "answer": "yes"}, {"qid": 300528005, "answer": "yes"}, {"qid": 300519001, "answer": "yes"}, {"qid": 300522001, "answer": "yes"}, {"qid": 300521001, "answer": "yes"}, {"qid": 300523001, "answer": "yes"}, {"qid": 300520001, "answer": "yes"}, {"qid": 300807001, "answer": "yes"}, {"qid": 300807003, "answer": "yes"}, {"qid": 300809001, "answer": "yes"}, {"qid": 300809003, "answer": "yes"}, {"qid": 300809005, "answer": "yes"}, {"qid": 300811001, "answer": "with cystic change"}, {"qid": 300811003, "answer": "female reproductive"}, {"qid": 300811005, "answer": "female reproductive"}, {"qid": 300806000, "answer": "close-up view of two tumors one on each side of uterus"}, {"qid": 300806002, "answer": "prostate"}, {"qid": 300806004, "answer": "prostate"}, {"qid": 300808000, "answer": "close-up view of lesion"}, {"qid": 300808002, "answer": "joints"}, {"qid": 300808004, "answer": "joints"}, {"qid": 300810000, "answer": "penis"}, {"qid": 300810002, "answer": "no"}, {"qid": 300810004, "answer": "yes"}, {"qid": 300951000, "answer": "thyroid"}, {"qid": 300959000, "answer": "colon"}, {"qid": 300962000, "answer": "thyroid"}, {"qid": 300960000, "answer": "colon"}, {"qid": 300961000, "answer": "thyroid"}, {"qid": 300958000, "answer": "colon"}, {"qid": 300957000, "answer": "kidney"}, {"qid": 300957002, "answer": "pancreas"}, {"qid": 300957004, "answer": "thymoma"}, {"qid": 300950000, "answer": "this"}, {"qid": 300950002, "answer": "no"}, {"qid": 300950004, "answer": "yes"}, {"qid": 300950006, "answer": "yes"}, {"qid": 300954001, "answer": "yes"}, {"qid": 300953001, "answer": "yes"}, {"qid": 300953003, "answer": "yes"}, {"qid": 300952001, "answer": "yes"}, {"qid": 300952003, "answer": "yes"}, {"qid": 300956001, "answer": "yes"}, {"qid": 300956003, "answer": "no"}, {"qid": 300955001, "answer": "yes"}, {"qid": 300915001, "answer": "yes"}, {"qid": 300915003, "answer": "yes"}, {"qid": 300915005, "answer": "no"}, {"qid": 300915007, "answer": "yes"}, {"qid": 300908001, "answer": "this"}, {"qid": 300908003, "answer": "close-up view of vertebral bodies with obvious osteophytes and new bone formation"}, {"qid": 300908005, "answer": "joints"}, {"qid": 300910000, "answer": "pale muscle"}, {"qid": 300910002, "answer": "no"}, {"qid": 300910004, "answer": "adenocarcinoma"}, {"qid": 300910006, "answer": "no"}, {"qid": 300910008, "answer": "yes"}, {"qid": 300910010, "answer": "normal"}, {"qid": 300913001, "answer": "with obvious fat necrosis"}, {"qid": 300913003, "answer": "no"}, {"qid": 300913005, "answer": "yes"}, {"qid": 300918000, "answer": "yes"}, {"qid": 300918002, "answer": "soft tissue"}, {"qid": 300918004, "answer": "yes"}, {"qid": 300917001, "answer": "yes"}, {"qid": 300917003, "answer": "sectioned massively enlarged esophagus with tumor infiltrating into trachea and mediastinum"}, {"qid": 300917005, "answer": "no"}, {"qid": 300917007, "answer": "yes"}, {"qid": 300912000, "answer": "joints"}, {"qid": 300912002, "answer": "no"}, {"qid": 300920001, "answer": "yes"}, {"qid": 300920003, "answer": "yes"}, {"qid": 300905001, "answer": "this"}, {"qid": 300905003, "answer": "typical ulcerative lesion"}, {"qid": 300905005, "answer": "joints"}, {"qid": 300905007, "answer": "soft"}, {"qid": 300907000, "answer": "opened abdominal cavity with large tumor mass"}, {"qid": 300907002, "answer": "female reproductive"}, {"qid": 300907004, "answer": "retroperitoneal liposarcoma"}, {"qid": 300909000, "answer": "close-up view of vertebral bodies with typical lesions"}, {"qid": 300909002, "answer": "joints"}, {"qid": 300906000, "answer": "close-up view of two lesions one with central necrosis"}, {"qid": 300906002, "answer": "joints"}, {"qid": 300911000, "answer": "close-up view of a large lesion"}, {"qid": 300911002, "answer": "joints"}, {"qid": 300914000, "answer": "close-up view of vertebral bodies with multiple lesions"}, {"qid": 300914002, "answer": "yes"}, {"qid": 300914004, "answer": "yes"}, {"qid": 300916000, "answer": "view of buttocks with large ulcerated lesion"}, {"qid": 300916002, "answer": "thymoma"}, {"qid": 300919000, "answer": "sectioned specimen of esophagus with tumor"}, {"qid": 300922000, "answer": "large lesion in pancreatic tail"}, {"qid": 300922002, "answer": "joints"}, {"qid": 300923000, "answer": "pancreatic fat necrosis"}, {"qid": 300923002, "answer": "yes"}, {"qid": 300923004, "answer": "yes"}, {"qid": 300921001, "answer": "female reproductive"}, {"qid": 300921003, "answer": "female reproductive"}, {"qid": 300904000, "answer": "fixed tissue close-up view of two lesions one with obvious necrosis"}, {"qid": 300904002, "answer": "no"}, {"qid": 300904004, "answer": "yes"}, {"qid": 300335000, "answer": "thyroid"}, {"qid": 300335002, "answer": "no"}, {"qid": 300335004, "answer": "yes"}, {"qid": 300336000, "answer": "skin"}, {"qid": 300336002, "answer": "no"}, {"qid": 300336004, "answer": "yes"}, {"qid": 300334000, "answer": "kidney"}, {"qid": 300334002, "answer": "no"}, {"qid": 300334004, "answer": "yes"}, {"qid": 300355000, "answer": "due to long-term immobilization of a limb in cast"}, {"qid": 300355002, "answer": "yes"}, {"qid": 300355004, "answer": "cardiovascular"}, {"qid": 300355006, "answer": "no"}, {"qid": 300333001, "answer": "bone"}, {"qid": 300333003, "answer": "no"}, {"qid": 300333005, "answer": "yes"}, {"qid": 300339000, "answer": "esophageal squamous cell carcinoma"}, {"qid": 300339002, "answer": "no"}, {"qid": 300339004, "answer": "yes"}, {"qid": 300337000, "answer": "colon"}, {"qid": 300337002, "answer": "no"}, {"qid": 300337004, "answer": "yes"}, {"qid": 300337006, "answer": "muscle"}, {"qid": 300337008, "answer": "no"}, {"qid": 300351001, "answer": "yes"}, {"qid": 300351003, "answer": "oral"}, {"qid": 300351005, "answer": "no"}, {"qid": 300351007, "answer": "yes"}, {"qid": 300350000, "answer": "kidney"}, {"qid": 300350002, "answer": "no"}, {"qid": 300350004, "answer": "yes"}, {"qid": 300350006, "answer": "urinary"}, {"qid": 300350008, "answer": "yes"}, {"qid": 300349001, "answer": "yes"}, {"qid": 300349003, "answer": "endocrine"}, {"qid": 300349005, "answer": "no"}, {"qid": 300338001, "answer": "yes"}, {"qid": 300338003, "answer": "oral"}, {"qid": 300338005, "answer": "no"}, {"qid": 300353001, "answer": "yes"}, {"qid": 300353003, "answer": "pancreas"}, {"qid": 300353005, "answer": "no"}, {"qid": 300352001, "answer": "yes"}, {"qid": 300352003, "answer": "respiratory"}, {"qid": 300352005, "answer": "no"}, {"qid": 300354001, "answer": "yes"}, {"qid": 300354003, "answer": "joints"}, {"qid": 300354005, "answer": "no"}, {"qid": 300341001, "answer": "yes"}, {"qid": 300341003, "answer": "yes"}, {"qid": 300340001, "answer": "yes"}, {"qid": 300340003, "answer": "yes"}, {"qid": 300346001, "answer": "yes"}, {"qid": 300346003, "answer": "yes"}, {"qid": 300346005, "answer": "yes"}, {"qid": 300342001, "answer": "with lymphocytes in between tumor cells"}, {"qid": 300342003, "answer": "yes"}, {"qid": 300342005, "answer": "yes"}, {"qid": 300342007, "answer": "joints"}, {"qid": 300342009, "answer": "no"}, {"qid": 300347001, "answer": "yes"}, {"qid": 300347003, "answer": "colon"}, {"qid": 300347005, "answer": "no"}, {"qid": 300344000, "answer": "stomach"}, {"qid": 300344002, "answer": "no"}, {"qid": 300344004, "answer": "yes"}, {"qid": 300348000, "answer": "no additional information"}, {"qid": 300348002, "answer": "joints"}, {"qid": 300345000, "answer": "typical lesion"}, {"qid": 300343000, "answer": "typical lesion"}, {"qid": 300343002, "answer": "joints"}, {"qid": 300769001, "answer": "yes"}, {"qid": 300769003, "answer": "yes"}, {"qid": 300772001, "answer": "yes"}, {"qid": 300772003, "answer": "yes"}, {"qid": 300770001, "answer": "yes"}, {"qid": 300770003, "answer": "yes"}, {"qid": 300771001, "answer": "not specified"}, {"qid": 300771003, "answer": "x-ray knee joint"}, {"qid": 300771005, "answer": "normal"}, {"qid": 300725000, "answer": "dr garcia tumors 16"}, {"qid": 300725002, "answer": "brain"}, {"qid": 300725004, "answer": "brain"}, {"qid": 300726000, "answer": "dr garcia tumors 16"}, {"qid": 300726002, "answer": "brain"}, {"qid": 300726004, "answer": "brain"}, {"qid": 300724000, "answer": "dr garcia tumors 10"}, {"qid": 300724002, "answer": "brain"}, {"qid": 300724004, "answer": "brain"}, {"qid": 300774000, "answer": "brain"}, {"qid": 300774002, "answer": "no"}, {"qid": 300774004, "answer": "yes"}, {"qid": 300773000, "answer": "meningioma"}, {"qid": 300773002, "answer": "no"}, {"qid": 300773004, "answer": "yes"}, {"qid": 300785000, "answer": "brain abscess"}, {"qid": 300785002, "answer": "no"}, {"qid": 300785004, "answer": "yes"}, {"qid": 300786000, "answer": "brain"}, {"qid": 300786002, "answer": "no"}, {"qid": 300786004, "answer": "yes"}, {"qid": 300787000, "answer": "brain"}, {"qid": 300787002, "answer": "no"}, {"qid": 300787004, "answer": "yes"}, {"qid": 300788000, "answer": "brain"}, {"qid": 300788002, "answer": "no"}, {"qid": 300788004, "answer": "yes"}, {"qid": 300778000, "answer": "due to ruptured aneurysm"}, {"qid": 300778002, "answer": "yes"}, {"qid": 300778004, "answer": "nervous"}, {"qid": 300778006, "answer": "no"}, {"qid": 300784001, "answer": "yes"}, {"qid": 300783000, "answer": "brain"}, {"qid": 300783002, "answer": "no"}, {"qid": 300783004, "answer": "yes"}, {"qid": 300777000, "answer": "brain"}, {"qid": 300777002, "answer": "no"}, {"qid": 300777004, "answer": "yes"}, {"qid": 300779000, "answer": "brain"}, {"qid": 300779002, "answer": "no"}, {"qid": 300779004, "answer": "yes"}, {"qid": 300775000, "answer": "brain abscess"}, {"qid": 300775002, "answer": "no"}, {"qid": 300775004, "answer": "yes"}, {"qid": 300776000, "answer": "brain abscess"}, {"qid": 300776002, "answer": "no"}, {"qid": 300776004, "answer": "yes"}, {"qid": 300780000, "answer": "brain"}, {"qid": 300780002, "answer": "no"}, {"qid": 300780004, "answer": "yes"}, {"qid": 300781000, "answer": "brain"}, {"qid": 300781002, "answer": "no"}, {"qid": 300781004, "answer": "yes"}, {"qid": 300782000, "answer": "brain"}, {"qid": 300782002, "answer": "no"}, {"qid": 300782004, "answer": "yes"}, {"qid": 300397000, "answer": "brain"}, {"qid": 300397002, "answer": "no"}, {"qid": 300397004, "answer": "yes"}, {"qid": 300397006, "answer": "nervous"}, {"qid": 300397008, "answer": "no"}, {"qid": 300396000, "answer": "brain"}, {"qid": 300396002, "answer": "nervous"}, {"qid": 300396004, "answer": "nervous"}, {"qid": 300401001, "answer": "lung"}, {"qid": 300401003, "answer": "respiratory"}, {"qid": 300401005, "answer": "nervous"}, {"qid": 300399001, "answer": "brain"}, {"qid": 300399003, "answer": "nervous"}, {"qid": 300399005, "answer": "nervous"}, {"qid": 300400001, "answer": "heart"}, {"qid": 300400003, "answer": "nervous"}, {"qid": 300400005, "answer": "nervous"}, {"qid": 300398001, "answer": "yes"}, {"qid": 300398003, "answer": "yes"}, {"qid": 300407000, "answer": "brain"}, {"qid": 300407002, "answer": "no"}, {"qid": 300407004, "answer": "yes"}, {"qid": 300407006, "answer": "nervous"}, {"qid": 300405001, "answer": "yes"}, {"qid": 300405003, "answer": "respiratory"}, {"qid": 300405005, "answer": "no"}, {"qid": 300402000, "answer": "lung"}, {"qid": 300402002, "answer": "no"}, {"qid": 300402004, "answer": "yes"}, {"qid": 300402006, "answer": "lung"}, {"qid": 300393001, "answer": "yes"}, {"qid": 300393003, "answer": "nervous"}, {"qid": 300393005, "answer": "yes"}, {"qid": 300410001, "answer": "yes"}, {"qid": 300410003, "answer": "nervous"}, {"qid": 300410005, "answer": "yes"}, {"qid": 300408001, "answer": "yes"}, {"qid": 300408003, "answer": "nervous"}, {"qid": 300408005, "answer": "yes"}, {"qid": 300404001, "answer": "lymph node"}, {"qid": 300404003, "answer": "no"}, {"qid": 300404005, "answer": "yes"}, {"qid": 300394000, "answer": "typical lesion"}, {"qid": 300394002, "answer": "no"}, {"qid": 300394004, "answer": "yes"}, {"qid": 300409000, "answer": "gram"}, {"qid": 300409002, "answer": "yes"}, {"qid": 300409004, "answer": "yes"}, {"qid": 300409006, "answer": "respiratory"}, {"qid": 300409008, "answer": "no"}, {"qid": 300409010, "answer": "yes"}, {"qid": 300409012, "answer": "positive"}, {"qid": 300403001, "answer": "yes"}, {"qid": 300403003, "answer": "brain"}, {"qid": 300403005, "answer": "yes"}, {"qid": 300403007, "answer": "yes"}, {"qid": 300406000, "answer": "brain"}, {"qid": 300406002, "answer": "no"}, {"qid": 300406004, "answer": "yes"}, {"qid": 300395000, "answer": "brain"}, {"qid": 300395002, "answer": "no"}, {"qid": 300395004, "answer": "yes"}, {"qid": 300395006, "answer": "brain"}, {"qid": 300395008, "answer": "no"}, {"qid": 300374001, "answer": "yes"}, {"qid": 300374003, "answer": "brain"}, {"qid": 300374005, "answer": "yes"}, {"qid": 300413001, "answer": "yes"}, {"qid": 300412001, "answer": "yes"}, {"qid": 300411001, "answer": "yes"}, {"qid": 300411003, "answer": "yes"}, {"qid": 300435001, "answer": "larynx"}, {"qid": 300435003, "answer": "larynx"}, {"qid": 300434000, "answer": "oral"}, {"qid": 300434002, "answer": "yes"}, {"qid": 300434004, "answer": "yes"}, {"qid": 300434006, "answer": "yes"}, {"qid": 300432001, "answer": "large primary tumor with metastatic nodes"}, {"qid": 300432003, "answer": "yes"}, {"qid": 300432005, "answer": "yes"}, {"qid": 300433001, "answer": "close-up view of lesion in left lateral wall of pharynx"}, {"qid": 300433003, "answer": "larynx"}, {"qid": 300430000, "answer": "oral"}, {"qid": 300430002, "answer": "yes"}, {"qid": 300430004, "answer": "yes"}, {"qid": 300430006, "answer": "yes"}, {"qid": 300431001, "answer": "large lesion"}, {"qid": 300431003, "answer": "larynx"}, {"qid": 300431005, "answer": "larynx"}, {"qid": 300320000, "answer": "oral"}, {"qid": 300320002, "answer": "yes"}, {"qid": 300320004, "answer": "oral"}, {"qid": 300320006, "answer": "no"}, {"qid": 300319001, "answer": "lymph node"}, {"qid": 300319003, "answer": "no"}, {"qid": 300319005, "answer": "yes"}, {"qid": 300318000, "answer": "oral"}, {"qid": 300318002, "answer": "yes"}, {"qid": 300318004, "answer": "oral"}, {"qid": 300318006, "answer": "no"}, {"qid": 300328001, "answer": "normal pancreas"}, {"qid": 300328003, "answer": "no"}, {"qid": 300328005, "answer": "yes"}, {"qid": 300325000, "answer": "oral"}, {"qid": 300325002, "answer": "yes"}, {"qid": 300325004, "answer": "oral"}, {"qid": 300325006, "answer": "no"}, {"qid": 300323001, "answer": "colon"}, {"qid": 300323003, "answer": "no"}, {"qid": 300323005, "answer": "yes"}, {"qid": 300327000, "answer": "oral"}, {"qid": 300327002, "answer": "yes"}, {"qid": 300327004, "answer": "oral"}, {"qid": 300327006, "answer": "no"}, {"qid": 300317001, "answer": "uterus"}, {"qid": 300317003, "answer": "no"}, {"qid": 300317005, "answer": "yes"}, {"qid": 300321000, "answer": "oral"}, {"qid": 300321002, "answer": "yes"}, {"qid": 300321004, "answer": "oral"}, {"qid": 300321006, "answer": "no"}, {"qid": 300324001, "answer": "dentin-ligament junction"}, {"qid": 300324003, "answer": "no"}, {"qid": 300324005, "answer": "yes"}, {"qid": 300326000, "answer": "oral"}, {"qid": 300326002, "answer": "yes"}, {"qid": 300326004, "answer": "oral"}, {"qid": 300326006, "answer": "no"}, {"qid": 300322001, "answer": "uterus"}, {"qid": 300322003, "answer": "no"}, {"qid": 300322005, "answer": "yes"}, {"qid": 300329000, "answer": "oral"}, {"qid": 300329002, "answer": "yes"}, {"qid": 300329004, "answer": "oral"}, {"qid": 300329006, "answer": "no"}, {"qid": 300332001, "answer": "cystic fibrosis"}, {"qid": 300332003, "answer": "no"}, {"qid": 300332005, "answer": "yes"}, {"qid": 300330000, "answer": "oral"}, {"qid": 300330002, "answer": "yes"}, {"qid": 300330004, "answer": "oral"}, {"qid": 300330006, "answer": "no"}, {"qid": 300331001, "answer": "cystic fibrosis"}, {"qid": 300331003, "answer": "no"}, {"qid": 300331005, "answer": "yes"}, {"qid": 300713000, "answer": "oral"}, {"qid": 300713002, "answer": "yes"}, {"qid": 300713004, "answer": "oral"}, {"qid": 300713006, "answer": "no"}, {"qid": 300712001, "answer": "squamous cell carcinoma"}, {"qid": 300712003, "answer": "no"}, {"qid": 300712005, "answer": "yes"}, {"qid": 300721000, "answer": "oral"}, {"qid": 300721002, "answer": "yes"}, {"qid": 300721004, "answer": "oral"}, {"qid": 300721006, "answer": "no"}, {"qid": 300723001, "answer": "leukoplakia"}, {"qid": 300723003, "answer": "no"}, {"qid": 300723005, "answer": "yes"}, {"qid": 300709000, "answer": "oral"}, {"qid": 300709002, "answer": "yes"}, {"qid": 300709004, "answer": "oral"}, {"qid": 300709006, "answer": "no"}, {"qid": 300711001, "answer": "lymphoma"}, {"qid": 300711003, "answer": "no"}, {"qid": 300711005, "answer": "yes"}, {"qid": 300710000, "answer": "oral"}, {"qid": 300710002, "answer": "yes"}, {"qid": 300710004, "answer": "oral"}, {"qid": 300710006, "answer": "no"}, {"qid": 300714001, "answer": "lichen planus"}, {"qid": 300714003, "answer": "no"}, {"qid": 300714005, "answer": "yes"}, {"qid": 300722000, "answer": "oral"}, {"qid": 300722002, "answer": "yes"}, {"qid": 300722004, "answer": "oral"}, {"qid": 300722006, "answer": "no"}, {"qid": 300708001, "answer": "erythroplakia"}, {"qid": 300708003, "answer": "no"}, {"qid": 300708005, "answer": "yes"}, {"qid": 300719000, "answer": "oral"}, {"qid": 300719002, "answer": "yes"}, {"qid": 300719004, "answer": "oral"}, {"qid": 300719006, "answer": "no"}, {"qid": 300718001, "answer": "squamous cell carcinoma"}, {"qid": 300718003, "answer": "no"}, {"qid": 300718005, "answer": "yes"}, {"qid": 300720000, "answer": "oral"}, {"qid": 300720002, "answer": "yes"}, {"qid": 300720004, "answer": "oral"}, {"qid": 300720006, "answer": "yes"}, {"qid": 300716001, "answer": "ameloblastic fibroma"}, {"qid": 300716003, "answer": "no"}, {"qid": 300716005, "answer": "yes"}, {"qid": 300717000, "answer": "oral"}, {"qid": 300717002, "answer": "yes"}, {"qid": 300717004, "answer": "oral"}, {"qid": 300717006, "answer": "no"}, {"qid": 300715001, "answer": "trauma"}, {"qid": 300715003, "answer": "yes"}, {"qid": 300715005, "answer": "erosion"}, {"qid": 300715007, "answer": "no"}, {"qid": 300715009, "answer": "yes"}, {"qid": 300791000, "answer": "oral"}, {"qid": 300791002, "answer": "yes"}, {"qid": 300791004, "answer": "oral"}, {"qid": 300791006, "answer": "no"}, {"qid": 300797001, "answer": "ameloblastic fibroma"}, {"qid": 300797003, "answer": "no"}, {"qid": 300797005, "answer": "yes"}, {"qid": 300793000, "answer": "oral"}, {"qid": 300793002, "answer": "yes"}, {"qid": 300793004, "answer": "oral"}, {"qid": 300793006, "answer": "no"}, {"qid": 300792001, "answer": "yes"}, {"qid": 300792003, "answer": "oral"}, {"qid": 300792005, "answer": "no"}, {"qid": 300794001, "answer": "odontogenic myxoma"}, {"qid": 300794003, "answer": "no"}, {"qid": 300794005, "answer": "yes"}, {"qid": 300795000, "answer": "oral"}, {"qid": 300795002, "answer": "yes"}, {"qid": 300795004, "answer": "oral"}, {"qid": 300795006, "answer": "no"}, {"qid": 300789001, "answer": "pituitary"}, {"qid": 300789003, "answer": "no"}, {"qid": 300789005, "answer": "yes"}, {"qid": 300790000, "answer": "oral"}, {"qid": 300790002, "answer": "yes"}, {"qid": 300790004, "answer": "oral"}, {"qid": 300790006, "answer": "no"}, {"qid": 300796001, "answer": "ameloblastic fibroma"}, {"qid": 300796003, "answer": "no"}, {"qid": 300796005, "answer": "yes"}, {"qid": 300800000, "answer": "normal pancreas"}, {"qid": 300800002, "answer": "no"}, {"qid": 300803001, "answer": "yes"}, {"qid": 300801000, "answer": "colon"}, {"qid": 300801002, "answer": "no"}, {"qid": 300802001, "answer": "yes"}, {"qid": 300802003, "answer": "joints"}, {"qid": 300804000, "answer": "normal pancreas"}, {"qid": 300804002, "answer": "yes"}, {"qid": 300798000, "answer": "adrenal"}, {"qid": 300798002, "answer": "no"}, {"qid": 300799001, "answer": "yes"}, {"qid": 300695000, "answer": "pancreatic fat necrosis"}, {"qid": 300695002, "answer": "no"}, {"qid": 300694000, "answer": "pancreatic fat necrosis"}, {"qid": 300694002, "answer": "no"}, {"qid": 300704000, "answer": "due to ruptured aneurysm of aorta aortic dissection"}, {"qid": 300704002, "answer": "yes"}, {"qid": 300704004, "answer": "pancreas"}, {"qid": 300698001, "answer": "yes"}, {"qid": 300698003, "answer": "prostate"}, {"qid": 300698005, "answer": "yes"}, {"qid": 300705000, "answer": "pancreatic fat necrosis"}, {"qid": 300705002, "answer": "no"}, {"qid": 300705004, "answer": "yes"}, {"qid": 300705006, "answer": "pancreas"}, {"qid": 300697001, "answer": "yes"}, {"qid": 300697003, "answer": "pancreas"}, {"qid": 300697005, "answer": "no"}, {"qid": 300699000, "answer": "pancreatic fat necrosis"}, {"qid": 300699002, "answer": "no"}, {"qid": 300699004, "answer": "yes"}, {"qid": 300699006, "answer": "pancreas"}, {"qid": 300701001, "answer": "yes"}, {"qid": 300701003, "answer": "pancreas"}, {"qid": 300696001, "answer": "yes"}, {"qid": 300696003, "answer": "pancreas"}, {"qid": 300692001, "answer": "yes"}, {"qid": 300692003, "answer": "pancreas"}, {"qid": 300706001, "answer": "yes"}, {"qid": 300706003, "answer": "pancreas"}, {"qid": 300693001, "answer": "yes"}, {"qid": 300693003, "answer": "pancreas"}, {"qid": 300707001, "answer": "yes"}, {"qid": 300707003, "answer": "pancreatic fat necrosis"}, {"qid": 300707005, "answer": "no"}, {"qid": 300700000, "answer": "pancreatic fat necrosis"}, {"qid": 300700002, "answer": "no"}, {"qid": 300700004, "answer": "yes"}, {"qid": 300700006, "answer": "pancreas"}, {"qid": 300702001, "answer": "yes"}, {"qid": 300702003, "answer": "gastrointestinal"}, {"qid": 300702005, "answer": "no"}, {"qid": 300703000, "answer": "lymph node"}, {"qid": 300703002, "answer": "no"}, {"qid": 300703004, "answer": "yes"}, {"qid": 300703006, "answer": "pancreas"}, {"qid": 300425001, "answer": "yes"}, {"qid": 300425003, "answer": "yes"}, {"qid": 300422000, "answer": "lung"}, {"qid": 300422002, "answer": "respiratory"}, {"qid": 300422004, "answer": "lung"}, {"qid": 300414001, "answer": "with ad"}, {"qid": 300414003, "answer": "respiratory"}, {"qid": 300414005, "answer": "lung"}, {"qid": 300415001, "answer": "lung"}, {"qid": 300415003, "answer": "no"}, {"qid": 300415005, "answer": "yes"}, {"qid": 300415007, "answer": "lung"}, {"qid": 300418001, "answer": "yes"}, {"qid": 300418003, "answer": "respiratory"}, {"qid": 300418005, "answer": "no"}, {"qid": 300417000, "answer": "external view of lung with two cysts"}, {"qid": 300417002, "answer": "no"}, {"qid": 300417004, "answer": "yes"}, {"qid": 300417006, "answer": "lung"}, {"qid": 300424001, "answer": "with emphysema and atelectasis"}, {"qid": 300424003, "answer": "no"}, {"qid": 300424005, "answer": "yes"}, {"qid": 300424007, "answer": "lung"}, {"qid": 300420001, "answer": "yes"}, {"qid": 300420003, "answer": "respiratory"}, {"qid": 300420005, "answer": "no"}, {"qid": 300421000, "answer": "lung"}, {"qid": 300421002, "answer": "no"}, {"qid": 300421004, "answer": "yes"}, {"qid": 300421006, "answer": "lung"}, {"qid": 300427001, "answer": "yes"}, {"qid": 300427003, "answer": "gastrointestinal"}, {"qid": 300427005, "answer": "no"}, {"qid": 300423000, "answer": "lung"}, {"qid": 300423002, "answer": "no"}, {"qid": 300423004, "answer": "yes"}, {"qid": 300423006, "answer": "lung"}, {"qid": 300429001, "answer": "yes"}, {"qid": 300429003, "answer": "respiratory"}, {"qid": 300429005, "answer": "no"}, {"qid": 300426000, "answer": "lung"}, {"qid": 300426002, "answer": "no"}, {"qid": 300426004, "answer": "yes"}, {"qid": 300426006, "answer": "lung"}, {"qid": 300428001, "answer": "yes"}, {"qid": 300428003, "answer": "respiratory"}, {"qid": 300428005, "answer": "no"}, {"qid": 300416000, "answer": "lung fibrosis"}, {"qid": 300416002, "answer": "respiratory"}, {"qid": 300416004, "answer": "lung"}, {"qid": 300419001, "answer": "yes"}, {"qid": 300419003, "answer": "yes"}, {"qid": 300364000, "answer": "acid fast"}, {"qid": 300364002, "answer": "respiratory"}, {"qid": 300364004, "answer": "nervous"}, {"qid": 300358001, "answer": "yes"}, {"qid": 300358003, "answer": "respiratory"}, {"qid": 300358005, "answer": "yes"}, {"qid": 300365000, "answer": "lung"}, {"qid": 300365002, "answer": "no"}, {"qid": 300365004, "answer": "yes"}, {"qid": 300365006, "answer": "lung"}, {"qid": 300368001, "answer": "yes"}, {"qid": 300368003, "answer": "respiratory"}, {"qid": 300368005, "answer": "no"}, {"qid": 300371000, "answer": "lung"}, {"qid": 300371002, "answer": "no"}, {"qid": 300373000, "answer": "acid fast stain"}, {"qid": 300373002, "answer": "no"}, {"qid": 300373004, "answer": "1"}, {"qid": 300373006, "answer": "yes"}, {"qid": 300373008, "answer": "respiratory"}, {"qid": 300373010, "answer": "no"}, {"qid": 300372000, "answer": "chronic pancreatitis"}, {"qid": 300372002, "answer": "no"}, {"qid": 300372004, "answer": "1"}, {"qid": 300372006, "answer": "yes"}, {"qid": 300372008, "answer": "iron"}, {"qid": 300372010, "answer": "no"}, {"qid": 300372012, "answer": "yes"}, {"qid": 300372014, "answer": "urinary"}, {"qid": 300370001, "answer": "yes"}, {"qid": 300370003, "answer": "respiratory"}, {"qid": 300370005, "answer": "no"}, {"qid": 300357000, "answer": "lymph node"}, {"qid": 300357002, "answer": "no"}, {"qid": 300357004, "answer": "yes"}, {"qid": 300357006, "answer": "pancreas"}, {"qid": 300356001, "answer": "yes"}, {"qid": 300356003, "answer": "respiratory"}, {"qid": 300356005, "answer": "no"}, {"qid": 300369000, "answer": "brain"}, {"qid": 300369002, "answer": "yes"}, {"qid": 300369004, "answer": "yes"}, {"qid": 300367000, "answer": "lung"}, {"qid": 300367002, "answer": "respiratory"}, {"qid": 300367004, "answer": "lung"}, {"qid": 300366001, "answer": "yes"}, {"qid": 300366003, "answer": "gastrointestinal"}, {"qid": 300366005, "answer": "no"}, {"qid": 300362000, "answer": "lung"}, {"qid": 300362002, "answer": "no"}, {"qid": 300362004, "answer": "yes"}, {"qid": 300362006, "answer": "lung"}, {"qid": 300360001, "answer": "yes"}, {"qid": 300360003, "answer": "acid fast"}, {"qid": 300360005, "answer": "no"}, {"qid": 300360007, "answer": "yes"}, {"qid": 300360009, "answer": "lung"}, {"qid": 300361001, "answer": "yes"}, {"qid": 300361003, "answer": "respiratory"}, {"qid": 300361005, "answer": "no"}, {"qid": 300363000, "answer": "lung"}, {"qid": 300363002, "answer": "no"}, {"qid": 300363004, "answer": "yes"}, {"qid": 300363006, "answer": "lung"}, {"qid": 300359001, "answer": "yes"}, {"qid": 300359003, "answer": "respiratory"}, {"qid": 300359005, "answer": "no"}, {"qid": 300392000, "answer": "x-ray chest with lung biopsy specimen in situ"}, {"qid": 300392002, "answer": "no"}, {"qid": 300392004, "answer": "yes"}, {"qid": 300392006, "answer": "respiratory"}, {"qid": 300392008, "answer": "no"}, {"qid": 300392010, "answer": "mass"}, {"qid": 300839000, "answer": "sebaceous cyst"}, {"qid": 300839002, "answer": "no"}, {"qid": 300832000, "answer": "skin"}, {"qid": 300832002, "answer": "no"}, {"qid": 300836000, "answer": "skin lesions"}, {"qid": 300836002, "answer": "no"}, {"qid": 300840000, "answer": "legs"}, {"qid": 300840002, "answer": "no"}, {"qid": 300841000, "answer": "thermal"}, {"qid": 300841002, "answer": "no"}, {"qid": 300841004, "answer": "yes"}, {"qid": 300841006, "answer": "skin"}, {"qid": 300842001, "answer": "yes"}, {"qid": 300842003, "answer": "thermal burn"}, {"qid": 300842005, "answer": "no"}, {"qid": 300838000, "answer": "skin"}, {"qid": 300838002, "answer": "no"}, {"qid": 300837000, "answer": "skin"}, {"qid": 300837002, "answer": "no"}, {"qid": 300837004, "answer": "chronic myelogenous leukemia"}, {"qid": 300837006, "answer": "no"}, {"qid": 300837008, "answer": "a boil"}, {"qid": 300837010, "answer": "no"}, {"qid": 300837012, "answer": "yes"}, {"qid": 300837014, "answer": "skin"}, {"qid": 300837016, "answer": "typical"}, {"qid": 300831001, "answer": "yes"}, {"qid": 300831003, "answer": "hematologic"}, {"qid": 300831005, "answer": "no"}, {"qid": 300833000, "answer": "skin"}, {"qid": 300833002, "answer": "no"}, {"qid": 300833004, "answer": "yes"}, {"qid": 300833006, "answer": "skin"}, {"qid": 300835001, "answer": "several"}, {"qid": 300835003, "answer": "no"}, {"qid": 300835005, "answer": "the skin"}, {"qid": 300835007, "answer": "skin"}, {"qid": 300834001, "answer": "show multiple"}, {"qid": 300834003, "answer": "skin"}, {"qid": 300843001, "answer": "skin"}, {"qid": 300843003, "answer": "yes"}, {"qid": 300843005, "answer": "yes"}, {"qid": 300843007, "answer": "metastatic carcinoma"}, {"qid": 300843009, "answer": "no"}, {"qid": 300829000, "answer": "skin"}, {"qid": 300829002, "answer": "no"}, {"qid": 300829004, "answer": "yes"}, {"qid": 300829006, "answer": "skin"}, {"qid": 300830001, "answer": "yes"}, {"qid": 300830003, "answer": "skin"}, {"qid": 300888001, "answer": "yes"}, {"qid": 300888003, "answer": "rocky mountain"}, {"qid": 300888005, "answer": "yes"}, {"qid": 300888007, "answer": "skin"}, {"qid": 300887001, "answer": "yes"}, {"qid": 300887003, "answer": "nervous"}, {"qid": 300903001, "answer": "yes"}, {"qid": 300903003, "answer": "pancreas"}, {"qid": 300897001, "answer": "yes"}, {"qid": 300897003, "answer": "skin"}, {"qid": 300896001, "answer": "yes"}, {"qid": 300896003, "answer": "nervous"}, {"qid": 300893001, "answer": "yes"}, {"qid": 300893003, "answer": "skin"}, {"qid": 300890001, "answer": "yes"}, {"qid": 300890003, "answer": "skin"}, {"qid": 300899001, "answer": "yes"}, {"qid": 300899003, "answer": "skin"}, {"qid": 300898001, "answer": "yes"}, {"qid": 300898003, "answer": "nervous"}, {"qid": 300900001, "answer": "yes"}, {"qid": 300900003, "answer": "skin"}, {"qid": 300891001, "answer": "no"}, {"qid": 300902000, "answer": "yes"}, {"qid": 300902002, "answer": "skin"}, {"qid": 300895001, "answer": "yes"}, {"qid": 300895003, "answer": "hematologic"}, {"qid": 300895005, "answer": "no"}, {"qid": 300894000, "answer": "oil immersion wrights typical leukocytes"}, {"qid": 300894002, "answer": "no"}, {"qid": 300894004, "answer": "yes"}, {"qid": 300894006, "answer": "skin"}, {"qid": 300892001, "answer": "yes"}, {"qid": 300892003, "answer": "pancreas"}, {"qid": 300889001, "answer": "yes"}, {"qid": 300889003, "answer": "skin"}, {"qid": 300901001, "answer": "yes"}, {"qid": 300901003, "answer": "joints"}, {"qid": 300901005, "answer": "yes"}, {"qid": 300659000, "answer": "normal prostate"}, {"qid": 300659002, "answer": "no"}, {"qid": 300659004, "answer": "no"}, {"qid": 300659006, "answer": "yes"}, {"qid": 300659008, "answer": "no"}, {"qid": 300658000, "answer": "lung"}, {"qid": 300658002, "answer": "respiratory"}, {"qid": 300658004, "answer": "lung"}, {"qid": 300656001, "answer": "this"}, {"qid": 300656003, "answer": "close-up view of lung with typical metastatic lesions"}, {"qid": 300656005, "answer": "lymphoma"}, {"qid": 300656007, "answer": "peritoneum"}, {"qid": 300656009, "answer": "lung"}, {"qid": 300657001, "answer": "joints"}, {"qid": 300660000, "answer": "esophageal varices"}, {"qid": 300660002, "answer": "lung"}, {"qid": 300543001, "answer": "urinary"}, {"qid": 300540001, "answer": "yes"}, {"qid": 300540003, "answer": "urinary"}, {"qid": 300550001, "answer": "yes"}, {"qid": 300550003, "answer": "lung"}, {"qid": 300547001, "answer": "yes"}, {"qid": 300547003, "answer": "urinary"}, {"qid": 300538001, "answer": "yes"}, {"qid": 300538003, "answer": "urinary"}, {"qid": 300548001, "answer": "yes"}, {"qid": 300548003, "answer": "urinary"}, {"qid": 300542001, "answer": "yes"}, {"qid": 300542003, "answer": "urinary"}, {"qid": 300541001, "answer": "yes"}, {"qid": 300541003, "answer": "kidney"}, {"qid": 300541005, "answer": "yes"}, {"qid": 300539000, "answer": "large tumor mass with multiple metastatic nodes"}, {"qid": 300539002, "answer": "yes"}, {"qid": 300539004, "answer": "hematologic"}, {"qid": 300539006, "answer": "no"}, {"qid": 300539008, "answer": "no"}, {"qid": 300539010, "answer": "urinary"}, {"qid": 300544001, "answer": "uterus and cervix"}, {"qid": 300544003, "answer": "no"}, {"qid": 300544005, "answer": "yes"}, {"qid": 300544007, "answer": "female reproductive"}, {"qid": 300544009, "answer": "no"}, {"qid": 300544011, "answer": "excellent"}, {"qid": 300549001, "answer": "yes"}, {"qid": 300549003, "answer": "kidney"}, {"qid": 300549005, "answer": "no"}, {"qid": 300549007, "answer": "yes"}, {"qid": 300549009, "answer": "urinary"}, {"qid": 300546001, "answer": "yes"}, {"qid": 300546003, "answer": "endocrine"}, {"qid": 300546005, "answer": "no"}, {"qid": 300551000, "answer": "close-up view of a large nodular lesion with central necrosis"}, {"qid": 300551002, "answer": "no"}, {"qid": 300551004, "answer": "yes"}, {"qid": 300551006, "answer": "endocrine"}, {"qid": 300551008, "answer": "no"}, {"qid": 300545000, "answer": "kidney"}, {"qid": 300545002, "answer": "no"}, {"qid": 300634000, "answer": "kidney"}, {"qid": 300634002, "answer": "no"}, {"qid": 300635000, "answer": "due to diabetes mellitus"}, {"qid": 300635002, "answer": "urinary"}, {"qid": 300636001, "answer": "yes"}, {"qid": 300655000, "answer": "kidney"}, {"qid": 300655002, "answer": "urinary"}, {"qid": 300633000, "answer": "kidney"}, {"qid": 300633002, "answer": "urinary"}, {"qid": 300631001, "answer": "yes"}, {"qid": 300631003, "answer": "oral"}, {"qid": 300632001, "answer": "yes"}, {"qid": 300632003, "answer": "urinary"}, {"qid": 300639001, "answer": "yes"}, {"qid": 300639003, "answer": "urinary"}, {"qid": 300644001, "answer": "yes"}, {"qid": 300644003, "answer": "pancreas"}, {"qid": 300646001, "answer": "yes"}, {"qid": 300646003, "answer": "urinary"}, {"qid": 300642001, "answer": "yes"}, {"qid": 300642003, "answer": "pancreas"}, {"qid": 300647001, "answer": "renal pelvis"}, {"qid": 300647003, "answer": "no"}, {"qid": 300647005, "answer": "yes"}, {"qid": 300647007, "answer": "urinary"}, {"qid": 300654001, "answer": "cervix"}, {"qid": 300654003, "answer": "urinary"}, {"qid": 300654005, "answer": "no"}, {"qid": 300637000, "answer": "kidney"}, {"qid": 300637002, "answer": "no"}, {"qid": 300650000, "answer": "kidney"}, {"qid": 300650002, "answer": "no"}, {"qid": 300650004, "answer": "yes"}, {"qid": 300650006, "answer": "urinary"}, {"qid": 300641001, "answer": "esophagus"}, {"qid": 300641003, "answer": "no"}, {"qid": 300641005, "answer": "yes"}, {"qid": 300641007, "answer": "urinary"}, {"qid": 300640001, "answer": "kidney"}, {"qid": 300640003, "answer": "no"}, {"qid": 300640005, "answer": "yes"}, {"qid": 300640007, "answer": "urinary"}, {"qid": 300649001, "answer": "yes"}, {"qid": 300643000, "answer": "kidney"}, {"qid": 300643002, "answer": "urinary"}, {"qid": 300652001, "answer": "yes"}, {"qid": 300645000, "answer": "kidney"}, {"qid": 300645002, "answer": "urinary"}, {"qid": 300653001, "answer": "yes"}, {"qid": 300653003, "answer": "yes"}, {"qid": 300653005, "answer": "yes"}, {"qid": 300651000, "answer": "prostate"}, {"qid": 300651002, "answer": "prostate"}, {"qid": 300651004, "answer": "urinary"}, {"qid": 300638001, "answer": "yes"}, {"qid": 300638003, "answer": "yes"}, {"qid": 300638005, "answer": "yes"}, {"qid": 300648000, "answer": "typical lesion"}, {"qid": 300648002, "answer": "lymph node"}, {"qid": 300648004, "answer": "lymph node"}, {"qid": 300648006, "answer": "skin"}, {"qid": 300167001, "answer": "positively"}, {"qid": 300099000, "answer": "cellular processes"}, {"qid": 300099002, "answer": "no"}, {"qid": 300099004, "answer": "repeated"}, {"qid": 300122000, "answer": "no"}, {"qid": 300122002, "answer": "swelling and necrosis of cells"}, {"qid": 300238000, "answer": "yes"}, {"qid": 300238002, "answer": "some of the tumor cells"}, {"qid": 300238004, "answer": "no"}, {"qid": 300288001, "answer": "a focal area of fibrosis and thrombosis"}, {"qid": 300288003, "answer": "yes"}, {"qid": 300257001, "answer": "yes"}, {"qid": 300253000, "answer": "lymph nodes"}, {"qid": 300253002, "answer": "no"}, {"qid": 300273001, "answer": "a benign fibro-myxoid tumor"}, {"qid": 300273003, "answer": "no"}, {"qid": 300148001, "answer": "caseation necrosis"}, {"qid": 300148003, "answer": "yes"}, {"qid": 300202000, "answer": "yellow fat"}, {"qid": 300202002, "answer": "no"}, {"qid": 300202004, "answer": "the thrombotic material"}, {"qid": 300202006, "answer": "no"}, {"qid": 300239001, "answer": "the formation of a fibrinoid"}, {"qid": 300195000, "answer": "the infiltrate"}, {"qid": 300195002, "answer": "yes"}, {"qid": 300193000, "answer": "yes"}, {"qid": 300193002, "answer": "immunofluorescence"}, {"qid": 300235001, "answer": "large"}, {"qid": 300235003, "answer": "yes"}, {"qid": 300187000, "answer": "the tumour"}, {"qid": 300187002, "answer": "yes"}, {"qid": 300187004, "answer": "the underlying bone"}, {"qid": 300187006, "answer": "no"}, {"qid": 300130001, "answer": "a tumor cell with a prominent nucleolus"}, {"qid": 300130003, "answer": "no"}, {"qid": 300250000, "answer": "this"}, {"qid": 300250002, "answer": "yes"}, {"qid": 300250004, "answer": "multiple"}, {"qid": 300250006, "answer": "yes"}, {"qid": 300312000, "answer": "a mass of tumor cells"}, {"qid": 300312002, "answer": "yes"}, {"qid": 300259000, "answer": "the tumor cells"}, {"qid": 300259002, "answer": "yes"}, {"qid": 300279000, "answer": "blastemal cells"}, {"qid": 300279002, "answer": "yes"}, {"qid": 300279004, "answer": "some cases of adenocarcinoma"}, {"qid": 300279006, "answer": "yes"}, {"qid": 300080000, "answer": "the infection"}, {"qid": 300080002, "answer": "yes"}, {"qid": 300080004, "answer": "acid-fast bacilli"}, {"qid": 300080006, "answer": "yes"}, {"qid": 300286000, "answer": "aorta"}, {"qid": 300286002, "answer": "yes"}, {"qid": 300256001, "answer": "a fibrous cap"}, {"qid": 300256003, "answer": "no"}, {"qid": 300255001, "answer": "yes"}, {"qid": 300072001, "answer": "yes"}, {"qid": 300100000, "answer": "hypertrophy"}, {"qid": 300100002, "answer": "yes"}, {"qid": 300100004, "answer": "the aorta and the coronary arteries"}, {"qid": 300100006, "answer": "yes"}, {"qid": 300100008, "answer": "no"}, {"qid": 300100010, "answer": "a large aneurysmal dilatation"}, {"qid": 300100012, "answer": "no"}, {"qid": 300118000, "answer": "infected pus"}, {"qid": 300118002, "answer": "no"}, {"qid": 300118004, "answer": "cusps"}, {"qid": 300118006, "answer": "yes"}, {"qid": 300118008, "answer": "its"}, {"qid": 300181000, "answer": "the left atrium"}, {"qid": 300181002, "answer": "yes"}, {"qid": 300181004, "answer": "a large"}, {"qid": 300181006, "answer": "no"}, {"qid": 300181008, "answer": "at bottom"}, {"qid": 300181010, "answer": "no"}, {"qid": 300097001, "answer": "streptococcus viridans"}, {"qid": 300097003, "answer": "yes"}, {"qid": 300222000, "answer": "significant"}, {"qid": 300222002, "answer": "typical for this condition"}, {"qid": 300222004, "answer": "no"}, {"qid": 300098001, "answer": "no"}, {"qid": 300165001, "answer": "a wrights stain"}, {"qid": 300165003, "answer": "no"}, {"qid": 300144001, "answer": "a wrights or leukocyte with a nucleus that is not clearly visible"}, {"qid": 300144003, "answer": "yes"}, {"qid": 300209000, "answer": "a small cellular mass"}, {"qid": 300209002, "answer": "yes"}, {"qid": 300209004, "answer": "surrounding"}, {"qid": 300232001, "answer": "yes"}, {"qid": 300247000, "answer": "a fibrosed alveolus"}, {"qid": 300247002, "answer": "no"}, {"qid": 300212000, "answer": "the presence of the fusion gene"}, {"qid": 300212002, "answer": "blast cells"}, {"qid": 300212004, "answer": "yes"}, {"qid": 300190000, "answer": "the alveolar space"}, {"qid": 300190002, "answer": "yes"}, {"qid": 300190004, "answer": "fibroblasts"}, {"qid": 300190006, "answer": "yes"}, {"qid": 300087000, "answer": "intimal fibrosis"}, {"qid": 300087002, "answer": "yes"}, {"qid": 300041000, "answer": "the alveolar septa"}, {"qid": 300041002, "answer": "yes"}, {"qid": 300018001, "answer": "neutrophils"}, {"qid": 300018003, "answer": "yes"}, {"qid": 300040001, "answer": "neutrophils"}, {"qid": 300040003, "answer": "no"}, {"qid": 300019001, "answer": "yes"}, {"qid": 300313001, "answer": "yes"}, {"qid": 300265001, "answer": "yes"}, {"qid": 300045000, "answer": "this photomicrograph"}, {"qid": 300045002, "answer": "by a diffuse"}, {"qid": 300045004, "answer": "yes"}, {"qid": 300300001, "answer": "the ulcer"}, {"qid": 300300003, "answer": "no"}, {"qid": 300001001, "answer": "yes"}, {"qid": 300061000, "answer": "the lysosomes"}, {"qid": 300061002, "answer": "yes"}, {"qid": 300061004, "answer": "neutrophils"}, {"qid": 300061006, "answer": "no"}, {"qid": 300043000, "answer": "the lymphoid follicles"}, {"qid": 300043002, "answer": "no"}, {"qid": 300042001, "answer": "necrotic epithelium and underlying connective tissue"}, {"qid": 300042003, "answer": "no"}, {"qid": 300316001, "answer": "no"}, {"qid": 300316003, "answer": "yes"}, {"qid": 300044000, "answer": "t"}, {"qid": 300155001, "answer": "yes"}, {"qid": 300191000, "answer": "the tubules"}, {"qid": 300191002, "answer": "no"}, {"qid": 300191004, "answer": "the tumor"}, {"qid": 300191006, "answer": "no"}, {"qid": 300179000, "answer": "crypts"}, {"qid": 300179002, "answer": "no"}, {"qid": 300207000, "answer": "several small polyps"}, {"qid": 300207002, "answer": "yes"}, {"qid": 300189000, "answer": "the presence of numerous small papillary projections"}, {"qid": 300189002, "answer": "yes"}, {"qid": 300172001, "answer": "approximately 1 5 kg"}, {"qid": 300172003, "answer": "yes"}, {"qid": 300221000, "answer": "small bowel"}, {"qid": 300221002, "answer": "no"}, {"qid": 300223000, "answer": "a portion of the right lung"}, {"qid": 300223002, "answer": "no"}, {"qid": 300142000, "answer": "the myocardium"}, {"qid": 300142002, "answer": "yes"}, {"qid": 300306000, "answer": "the hypertrophied lobes of the prostate gland"}, {"qid": 300306002, "answer": "no"}, {"qid": 300027000, "answer": "a small bladder"}, {"qid": 300027002, "answer": "yes"}, {"qid": 300308000, "answer": "this case"}, {"qid": 300308002, "answer": "by chlamydial infection"}, {"qid": 300308004, "answer": "no"}, {"qid": 300308006, "answer": "yes"}, {"qid": 300308008, "answer": "a large cystic mass"}, {"qid": 300308010, "answer": "no"}, {"qid": 300274000, "answer": "hyperplasia"}, {"qid": 300274002, "answer": "yes"}, {"qid": 300267000, "answer": "non-functional adenomas"}, {"qid": 300267002, "answer": "yes"}, {"qid": 300311000, "answer": "the cut surface of the lung"}, {"qid": 300311002, "answer": "no"}, {"qid": 300311004, "answer": "small"}, {"qid": 300304001, "answer": "atretic follicles"}, {"qid": 300304003, "answer": "no"}, {"qid": 300013000, "answer": "yes"}, {"qid": 300013002, "answer": "a fibrous capsule"}, {"qid": 300013004, "answer": "no"}, {"qid": 300284001, "answer": "no"}, {"qid": 300284003, "answer": "amyloid deposits"}, {"qid": 300284005, "answer": "yes"}, {"qid": 300022000, "answer": "a small area of acinar cell necrosis"}, {"qid": 300022002, "answer": "yes"}, {"qid": 300037000, "answer": "the tumor cells"}, {"qid": 300037002, "answer": "no"}, {"qid": 300160000, "answer": "a pheochromocytoma"}, {"qid": 300160002, "answer": "with a normal adrenal gland"}, {"qid": 300160004, "answer": "yes"}, {"qid": 300160006, "answer": "no"}, {"qid": 300160008, "answer": "yes"}, {"qid": 300160010, "answer": "the parathyroid glands"}, {"qid": 300160012, "answer": "this section"}, {"qid": 300160014, "answer": "enlarged"}, {"qid": 300160016, "answer": "no"}, {"qid": 300112001, "answer": "the appearance of this histologic pattern"}, {"qid": 300112003, "answer": "yes"}, {"qid": 300112005, "answer": "yes"}, {"qid": 300112007, "answer": "the brain and cerebral cortex"}, {"qid": 300113000, "answer": "yes"}, {"qid": 300234001, "answer": "yes"}, {"qid": 300245000, "answer": "the tumor"}, {"qid": 300245002, "answer": "with abundant cytoplasmic eosinophilic granular material"}, {"qid": 300245004, "answer": "no"}, {"qid": 300151001, "answer": "a thickened peripheral fibrous wall"}, {"qid": 300151003, "answer": "yes"}, {"qid": 300162000, "answer": "osteoid osteoma"}, {"qid": 300217000, "answer": "the center of the lesion"}, {"qid": 300217002, "answer": "yes"}, {"qid": 300204000, "answer": "cross sections"}, {"qid": 300204002, "answer": "yes"}, {"qid": 300204004, "answer": "myelinated axons"}, {"qid": 300204006, "answer": "by two shorter thinner non-myelinated internodes"}, {"qid": 300204008, "answer": "no"}, {"qid": 300204010, "answer": "a normal myelinated segment"}, {"qid": 300204012, "answer": "yes"}, {"qid": 300241001, "answer": "under conditions of muscle injury"}, {"qid": 300241003, "answer": "no"}, {"qid": 300241005, "answer": "yes"}, {"qid": 300093000, "answer": "lymphocytes"}, {"qid": 300093002, "answer": "no"}, {"qid": 300050000, "answer": "numerous small hemorrhagic areas"}, {"qid": 300050002, "answer": "yes"}, {"qid": 300295000, "answer": "a feature of this tumor"}, {"qid": 300295002, "answer": "yes"}, {"qid": 300032000, "answer": "a mixture of small and large cells"}, {"qid": 300032002, "answer": "no"}, {"qid": 300052001, "answer": "multicentric"}, {"qid": 300052003, "answer": "no"}, {"qid": 300052005, "answer": "hemosiderin pigment"}, {"qid": 300052007, "answer": "no"}, {"qid": 300009000, "answer": "the tumor"}, {"qid": 300009002, "answer": "yes"}, {"qid": 300009004, "answer": "banding"}, {"qid": 300009006, "answer": "yes"}, {"qid": 300282000, "answer": "the background of the photomicrograph"}, {"qid": 300282002, "answer": "tubular epithelial cells"}, {"qid": 300282004, "answer": "yes"}, {"qid": 300282006, "answer": "the nuclei"}, {"qid": 300282008, "answer": "no"}, {"qid": 300014001, "answer": "the presence of nuclear pyknosis and cytoplasmic vacuolation"}, {"qid": 300014003, "answer": "no"}, {"qid": 300014005, "answer": "yes"}, {"qid": 300225000, "answer": "some residual nuclei"}, {"qid": 300225002, "answer": "left ventricle"}, {"qid": 300225004, "answer": "marked oedema and congestion"}, {"qid": 300225006, "answer": "yes"}, {"qid": 300225008, "answer": "the cytoplasm"}, {"qid": 300225010, "answer": "yes"}, {"qid": 300225012, "answer": "the interstitium"}, {"qid": 300225014, "answer": "yes"}, {"qid": 300225016, "answer": "left ventricle"}, {"qid": 300154001, "answer": "the nucleus"}, {"qid": 300154003, "answer": "no"}, {"qid": 300154005, "answer": "in the centre of the field"}, {"qid": 300154007, "answer": "a lymph node"}, {"qid": 300214001, "answer": "yes"}, {"qid": 300214003, "answer": "the diagnosis"}, {"qid": 300214005, "answer": "no"}, {"qid": 300233001, "answer": "a band of normal cartilage"}, {"qid": 300233003, "answer": "yes"}, {"qid": 300233005, "answer": "yellowish-white"}, {"qid": 300233007, "answer": "yes"}, {"qid": 300173000, "answer": "tumour cells"}, {"qid": 300173002, "answer": "yes"}, {"qid": 300173004, "answer": "prominent nucleoli"}, {"qid": 300173006, "answer": "yes"}, {"qid": 300108001, "answer": "yes"}, {"qid": 300108003, "answer": "squamous epithelium"}, {"qid": 300108005, "answer": "no"}, {"qid": 300226001, "answer": "keratin"}, {"qid": 300226003, "answer": "no"}, {"qid": 300134001, "answer": "2"}, {"qid": 300134003, "answer": "viral"}, {"qid": 300134005, "answer": "no"}, {"qid": 300134007, "answer": "studded with proteins"}, {"qid": 300134009, "answer": "no"}, {"qid": 300231001, "answer": "polypeptide chains"}, {"qid": 300231003, "answer": "no"}, {"qid": 300231005, "answer": "yes"}, {"qid": 300231007, "answer": "a long tail"}, {"qid": 300231009, "answer": "no"}, {"qid": 300231011, "answer": "no"}, {"qid": 300211000, "answer": "the necrotic area"}, {"qid": 300211002, "answer": "no"}, {"qid": 300211004, "answer": "granular and coarse eosinophilic material"}, {"qid": 300211006, "answer": "no"}, {"qid": 300211008, "answer": "yes"}, {"qid": 300188000, "answer": "cellular crescents"}, {"qid": 300188002, "answer": "yes"}, {"qid": 300188004, "answer": "pus"}, {"qid": 300188006, "answer": "no"}, {"qid": 300188008, "answer": "in the cytoplasm of the affected tubules"}, {"qid": 300188010, "answer": "no"}, {"qid": 300210001, "answer": "at the periphery of the nodule"}, {"qid": 300210003, "answer": "no"}, {"qid": 300210005, "answer": "necrotic cells"}, {"qid": 300210007, "answer": "no"}, {"qid": 300210009, "answer": "the cytoplasm of the tumour cells"}, {"qid": 300230000, "answer": "pathogenesis of cardiac oedema"}, {"qid": 300230002, "answer": "yes"}, {"qid": 300011000, "answer": "the lobule"}, {"qid": 300011002, "answer": "no"}, {"qid": 300011004, "answer": "the central zone"}, {"qid": 300011006, "answer": "yes"}, {"qid": 300065000, "answer": "the alveoli"}, {"qid": 300065002, "answer": "yes"}, {"qid": 300065004, "answer": "yes"}, {"qid": 300065006, "answer": "yes"}, {"qid": 300268000, "answer": "white"}, {"qid": 300268002, "answer": "a large cystic cavity"}, {"qid": 300268004, "answer": "yes"}, {"qid": 300252000, "answer": "the artery"}, {"qid": 300252002, "answer": "no"}, {"qid": 300297000, "answer": "the centres of the lesion"}, {"qid": 300297002, "answer": "yes"}, {"qid": 300297004, "answer": "at the periphery of the tumour"}, {"qid": 300297006, "answer": "yes"}, {"qid": 300136000, "answer": "tumour cells"}, {"qid": 300136002, "answer": "yes"}, {"qid": 300153000, "answer": "yes"}, {"qid": 300153002, "answer": "a few lymphocytes"}, {"qid": 300153004, "answer": "yes"}, {"qid": 300107000, "answer": "the circle"}, {"qid": 300107002, "answer": "yes"}, {"qid": 300107004, "answer": "arrows"}, {"qid": 300107006, "answer": "no"}, {"qid": 300107008, "answer": "arrows"}, {"qid": 300107010, "answer": "no"}, {"qid": 300128001, "answer": "a characteristic 'pink toothbrush' appearance"}, {"qid": 300128003, "answer": "no"}, {"qid": 300236001, "answer": "yes"}, {"qid": 300236003, "answer": "the lumen"}, {"qid": 300236005, "answer": "yes"}, {"qid": 300236007, "answer": "fibroblasts"}, {"qid": 300236009, "answer": "no"}, {"qid": 300236011, "answer": "yes"}, {"qid": 300236013, "answer": "formation of granuloma"}, {"qid": 300236015, "answer": "no"}, {"qid": 300163001, "answer": "with normal colonic epithelium"}, {"qid": 300163003, "answer": "no"}, {"qid": 300163005, "answer": "no"}, {"qid": 300149001, "answer": "fibrous capsule"}, {"qid": 300149003, "answer": "no"}, {"qid": 300126001, "answer": "host cell"}, {"qid": 300126003, "answer": "no"}, {"qid": 300126005, "answer": "the cell membrane"}, {"qid": 300126007, "answer": "no"}, {"qid": 300309001, "answer": "their morphology"}, {"qid": 300309003, "answer": "no"}, {"qid": 300294001, "answer": "a few lymphocytes"}, {"qid": 300294003, "answer": "yes"}, {"qid": 300275001, "answer": "yes"}, {"qid": 300053000, "answer": "no condensed chromatin"}, {"qid": 300053002, "answer": "larger red blood cells"}, {"qid": 300053004, "answer": "no"}, {"qid": 300254000, "answer": "acute myeloid leukaemia"}, {"qid": 300254002, "answer": "no"}, {"qid": 300254004, "answer": "yes"}, {"qid": 300307000, "answer": "their"}, {"qid": 300307002, "answer": "defects in the cytoskeleton"}, {"qid": 300307004, "answer": "no"}, {"qid": 300307006, "answer": "no"}, {"qid": 300307008, "answer": "antigens"}, {"qid": 300307010, "answer": "no"}, {"qid": 300307012, "answer": "no"}, {"qid": 300307014, "answer": "a complex"}, {"qid": 300307016, "answer": "no"}, {"qid": 300307018, "answer": "during lysis"}, {"qid": 300057000, "answer": "peripheral blood"}, {"qid": 300057002, "answer": "yes"}, {"qid": 300280001, "answer": "a few lymphocytes with cytoplasmic granules"}, {"qid": 300280003, "answer": "no"}, {"qid": 300248001, "answer": "electron micrograph of tuberculous granuloma"}, {"qid": 300085000, "answer": "the tumour cells"}, {"qid": 300085002, "answer": "no"}, {"qid": 300228001, "answer": "characteristic 'salt and pepper ' pattern of small cell carcinoma"}, {"qid": 300228003, "answer": "no"}, {"qid": 300206001, "answer": "dilatation of the lumen of the affected artery"}, {"qid": 300206003, "answer": "yes"}, {"qid": 300110000, "answer": "intimal smooth muscle cells"}, {"qid": 300110002, "answer": "no"}, {"qid": 300175001, "answer": "yes"}, {"qid": 300175003, "answer": "infiltration"}, {"qid": 300175005, "answer": "no"}, {"qid": 300176001, "answer": "one lobe"}, {"qid": 300176003, "answer": "no"}, {"qid": 300176005, "answer": "yes"}, {"qid": 300213000, "answer": "size of the heart"}, {"qid": 300213002, "answer": "no"}, {"qid": 300088001, "answer": "infiltration of neutrophils"}, {"qid": 300088003, "answer": "yes"}, {"qid": 300156001, "answer": "the ventricular septal defect"}, {"qid": 300156003, "answer": "yes"}, {"qid": 300156005, "answer": "both chambers"}, {"qid": 300156007, "answer": "fibrosis and calcium deposits"}, {"qid": 300156009, "answer": "no"}, {"qid": 300157001, "answer": "many"}, {"qid": 300157003, "answer": "no"}, {"qid": 300281001, "answer": "irregular margins"}, {"qid": 300281003, "answer": "no"}, {"qid": 300063001, "answer": "coal macules composed of calcium carbonate and iron oxide"}, {"qid": 300063003, "answer": "no"}, {"qid": 300063005, "answer": "yes"}, {"qid": 300062000, "answer": "lumina"}, {"qid": 300062002, "answer": "yes"}, {"qid": 300064000, "answer": "functioning pancreatic islets"}, {"qid": 300064002, "answer": "yes"}, {"qid": 300262001, "answer": "the cyst wall"}, {"qid": 300069000, "answer": "yes"}, {"qid": 300069002, "answer": "a few areas of necrosis"}, {"qid": 300069004, "answer": "yes"}, {"qid": 300007001, "answer": "in the root"}, {"qid": 300007003, "answer": "no"}, {"qid": 300007005, "answer": "yes"}, {"qid": 300028000, "answer": "the mesenteric surface"}, {"qid": 300028002, "answer": "the lumen"}, {"qid": 300028004, "answer": "yes"}, {"qid": 300220000, "answer": "the underlying cartilage"}, {"qid": 300220002, "answer": "no"}, {"qid": 300220004, "answer": "marked congestion and oedema"}, {"qid": 300220006, "answer": "no"}, {"qid": 300220008, "answer": "at the periphery of the lesion"}, {"qid": 300220010, "answer": "no"}, {"qid": 300182001, "answer": "on right side"}, {"qid": 300182003, "answer": "no"}, {"qid": 300182005, "answer": "a smooth muscle layer"}, {"qid": 300182007, "answer": "no"}, {"qid": 300182009, "answer": "narrowing of the lumen"}, {"qid": 300182011, "answer": "yes"}, {"qid": 300198000, "answer": "necrotic centres"}, {"qid": 300197000, "answer": "histopathology"}, {"qid": 300197002, "answer": "no"}, {"qid": 300197004, "answer": "specimen"}, {"qid": 300197006, "answer": "marked narrowing"}, {"qid": 300197008, "answer": "no"}, {"qid": 300197010, "answer": "yes"}, {"qid": 300197012, "answer": "sectioned surface of the intestine"}, {"qid": 300197014, "answer": "yes"}, {"qid": 300096000, "answer": "yes"}, {"qid": 300199000, "answer": "alveolar capillary damage and congestion"}, {"qid": 300199002, "answer": "yes"}, {"qid": 300199004, "answer": "the hepatocytes"}, {"qid": 300199006, "answer": "yes"}, {"qid": 300183000, "answer": "iron"}, {"qid": 300183002, "answer": "bands of reticulin"}, {"qid": 300183004, "answer": "tumour cells"}, {"qid": 300183006, "answer": "no"}, {"qid": 300183008, "answer": "yes"}, {"qid": 300123000, "answer": "outer layer"}, {"qid": 300123002, "answer": "a large number of lymphocytes and plasma cells in the dermis"}, {"qid": 300123004, "answer": "no"}, {"qid": 300123006, "answer": "a large number of lymphocytes in the dermis"}, {"qid": 300123008, "answer": "no"}, {"qid": 300135000, "answer": "the arrow"}, {"qid": 300135002, "answer": "yes"}, {"qid": 300246000, "answer": "invasion"}, {"qid": 300246002, "answer": "no"}, {"qid": 300246004, "answer": "yes"}, {"qid": 300246006, "answer": "lymphoid follicles"}, {"qid": 300246008, "answer": "yes"}, {"qid": 300278000, "answer": "the bladder wall and the ureters"}, {"qid": 300278002, "answer": "yes"}, {"qid": 300278004, "answer": "tubules"}, {"qid": 300278006, "answer": "yes"}, {"qid": 300269001, "answer": "no"}, {"qid": 300060001, "answer": "marked fibrosis and atrophy"}, {"qid": 300060003, "answer": "no"}, {"qid": 300060005, "answer": "inflammatory cells"}, {"qid": 300060007, "answer": "no"}, {"qid": 300060009, "answer": "cellular proliferation and fibrosis"}, {"qid": 300060011, "answer": "no"}, {"qid": 300060013, "answer": "no"}, {"qid": 300023000, "answer": "characteristic features"}, {"qid": 300023002, "answer": "yes"}, {"qid": 300023004, "answer": "characteristic features"}, {"qid": 300023006, "answer": "yes"}, {"qid": 300059000, "answer": "nodular lesion"}, {"qid": 300059002, "answer": "no"}, {"qid": 300059004, "answer": "coronal section of the kidney"}, {"qid": 300059006, "answer": "yes"}, {"qid": 300059008, "answer": "sectioned surface of the kidney"}, {"qid": 300059010, "answer": "yes"}, {"qid": 300249000, "answer": "necrosis"}, {"qid": 300249002, "answer": "no"}, {"qid": 300249004, "answer": "no"}, {"qid": 300285001, "answer": "yes"}, {"qid": 300285003, "answer": "some of the tumour cells"}, {"qid": 300285005, "answer": "yes"}, {"qid": 300077000, "answer": "no"}, {"qid": 300025000, "answer": "microscopic appearance"}, {"qid": 300025002, "answer": "no"}, {"qid": 300287000, "answer": "cut surface"}, {"qid": 300287002, "answer": "no"}, {"qid": 300287004, "answer": "sectioned surface of the gallbladder"}, {"qid": 300287006, "answer": "yes"}, {"qid": 300076000, "answer": "hair follicles"}, {"qid": 300076002, "answer": "by epithelial cells"}, {"qid": 300076004, "answer": "no"}, {"qid": 300076006, "answer": "yes"}, {"qid": 300005000, "answer": "dilated and congested terminal ducts"}, {"qid": 300005002, "answer": "no"}, {"qid": 300242001, "answer": "a large tumour mass"}, {"qid": 300242003, "answer": "no"}, {"qid": 300242005, "answer": "irregular masses of amorphous yellowish-white material"}, {"qid": 300242007, "answer": "no"}, {"qid": 300116001, "answer": "neutrophilic infiltrate"}, {"qid": 300116003, "answer": "yes"}, {"qid": 300169001, "answer": "yes"}, {"qid": 300169003, "answer": "epidermis"}, {"qid": 300169005, "answer": "no"}, {"qid": 300219000, "answer": "sectioned surface"}, {"qid": 300219002, "answer": "yes"}, {"qid": 300218001, "answer": "yes"}, {"qid": 300224000, "answer": "involvement of genetic and environmental factors"}, {"qid": 300224002, "answer": "yes"}, {"qid": 300170000, "answer": "inset"}, {"qid": 300170002, "answer": "on the right side of the figure"}, {"qid": 300170004, "answer": "yes"}, {"qid": 300170006, "answer": "b, marrow space"}, {"qid": 300170008, "answer": "yes"}, {"qid": 300105000, "answer": "the bone"}, {"qid": 300105002, "answer": "no"}, {"qid": 300105004, "answer": "new bone formation"}, {"qid": 300105006, "answer": "no"}, {"qid": 300105008, "answer": "into the peritoneal cavity"}, {"qid": 300105010, "answer": "no"}, {"qid": 300105012, "answer": "callus"}, {"qid": 300105014, "answer": "no"}, {"qid": 300105016, "answer": "synovial effusion"}, {"qid": 300105018, "answer": "no"}, {"qid": 300106001, "answer": "due to the presence of a large tumour mass"}, {"qid": 300106003, "answer": "yes"}, {"qid": 300106005, "answer": "with cystic spaces"}, {"qid": 300106007, "answer": "yes"}, {"qid": 300092001, "answer": "shape of a spoon"}, {"qid": 300092003, "answer": "yes"}, {"qid": 300092005, "answer": "sectioned surface of the bone"}, {"qid": 300092007, "answer": "yes"}, {"qid": 300127001, "answer": "the shape of a drum"}, {"qid": 300127003, "answer": "no"}, {"qid": 300127005, "answer": "yes"}, {"qid": 300036000, "answer": "yes"}, {"qid": 300036002, "answer": "yes"}, {"qid": 300036004, "answer": "microscopy"}, {"qid": 300036006, "answer": "yes"}, {"qid": 300067000, "answer": "microscopy"}, {"qid": 300067002, "answer": "yes"}, {"qid": 300067004, "answer": "small areas of necrosis"}, {"qid": 300024000, "answer": "microscopy"}, {"qid": 300024002, "answer": "yes"}, {"qid": 300010000, "answer": "no"}, {"qid": 300012001, "answer": "hyperchromatic nuclei and prominent nucleoli"}, {"qid": 300012003, "answer": "no"}, {"qid": 300012005, "answer": "small central keratin pearls"}, {"qid": 300012007, "answer": "no"}, {"qid": 300066001, "answer": "a small nodule"}, {"qid": 300066003, "answer": "no"}, {"qid": 300066005, "answer": "irregular margins"}, {"qid": 300066007, "answer": "no"}, {"qid": 300066009, "answer": "yes"}, {"qid": 300475000, "answer": "yes"}, {"qid": 300475002, "answer": "yes"}, {"qid": 300475004, "answer": "hematologic"}, {"qid": 300475006, "answer": "abdomen"}, {"qid": 300475008, "answer": "abdomen"}, {"qid": 300476001, "answer": "no"}, {"qid": 300476003, "answer": "yes"}, {"qid": 300476005, "answer": "peritoneum"}, {"qid": 300476007, "answer": "yes"}, {"qid": 300476009, "answer": "peritoneum"}, {"qid": 300477000, "answer": "yes"}, {"qid": 300477002, "answer": "abdomen"}, {"qid": 300477004, "answer": "no"}, {"qid": 300477006, "answer": "no"}, {"qid": 300477008, "answer": "abdomen"}, {"qid": 300477010, "answer": "abdomen"}, {"qid": 300478001, "answer": "peritoneum"}, {"qid": 300478003, "answer": "no"}, {"qid": 300478005, "answer": "yes"}, {"qid": 300478007, "answer": "joints"}, {"qid": 300478009, "answer": "no"}, {"qid": 300478011, "answer": "no"}, {"qid": 300478013, "answer": "blood cells"}, {"qid": 300478015, "answer": "peritonitis due to gram negative rod"}, {"qid": 300478017, "answer": "joints"}, {"qid": 300480001, "answer": "yes"}, {"qid": 300480003, "answer": "close-up view of lesion with necrotic center and surrounding hyperplastic tissue"}, {"qid": 300480005, "answer": "no"}, {"qid": 300480007, "answer": "yes"}, {"qid": 300480009, "answer": "female reproductive"}, {"qid": 300480011, "answer": "no"}, {"qid": 300480013, "answer": "no"}, {"qid": 300480015, "answer": "this"}, {"qid": 300480017, "answer": "female reproductive"}, {"qid": 300480019, "answer": "yellow"}, {"qid": 300480021, "answer": "good"}, {"qid": 300481001, "answer": "typical yellow color"}, {"qid": 300481003, "answer": "yes"}, {"qid": 300481005, "answer": "metastatic carcinoma"}, {"qid": 300481007, "answer": "yes"}, {"qid": 300481009, "answer": "no"}, {"qid": 300481011, "answer": "abdomen"}, {"qid": 300481013, "answer": "obvious necrosis and hemorrhage"}, {"qid": 300481015, "answer": "metastatic carcinoma"}, {"qid": 300479000, "answer": "soft tissue"}, {"qid": 300479002, "answer": "yes"}, {"qid": 300479004, "answer": "yes"}, {"qid": 300479006, "answer": "yes"}, {"qid": 300479008, "answer": "yes"}, {"qid": 300479010, "answer": "yes"}, {"qid": 300479012, "answer": "soft tissue"}, {"qid": 300479014, "answer": "lymph node"}, {"qid": 300479016, "answer": "abdomen"}, {"qid": 300479018, "answer": "soft"}, {"qid": 300479020, "answer": "soft"}, {"qid": 300482000, "answer": "no"}, {"qid": 300482002, "answer": "gastrointestinal"}, {"qid": 300482004, "answer": "no"}, {"qid": 300482006, "answer": "yes"}, {"qid": 300482008, "answer": "gastrointestinal"}, {"qid": 300482010, "answer": "no"}, {"qid": 300482012, "answer": "gastrointestinal"}, {"qid": 300482014, "answer": "metastatic carcinoma"}, {"qid": 300483001, "answer": "yes"}, {"qid": 300483003, "answer": "respiratory"}, {"qid": 300483005, "answer": "no"}, {"qid": 300483007, "answer": "abdomen"}, {"qid": 300558001, "answer": "yes"}, {"qid": 300558003, "answer": "carcinoma"}, {"qid": 300558005, "answer": "no"}, {"qid": 300558007, "answer": "yes"}, {"qid": 300558009, "answer": "yes"}, {"qid": 300558011, "answer": "carcinoma"}, {"qid": 300558013, "answer": "carcinoma"}, {"qid": 300853001, "answer": "face"}, {"qid": 300853003, "answer": "no"}, {"qid": 300855001, "answer": "petechiae"}, {"qid": 300855003, "answer": "no"}, {"qid": 300846001, "answer": "yes"}, {"qid": 300844000, "answer": "opened body"}, {"qid": 300844002, "answer": "yes"}, {"qid": 300844004, "answer": "one"}, {"qid": 300844006, "answer": "yes"}, {"qid": 300844008, "answer": "this"}, {"qid": 300847000, "answer": "its arms"}, {"qid": 300847002, "answer": "normal"}, {"qid": 300847004, "answer": "anterior view"}, {"qid": 300847006, "answer": "no"}, {"qid": 300847008, "answer": "no"}, {"qid": 300847010, "answer": "limbs"}, {"qid": 300847012, "answer": "typical facies"}, {"qid": 300849000, "answer": "typical lesion"}, {"qid": 300849002, "answer": "no"}, {"qid": 300849004, "answer": "yes"}, {"qid": 300849006, "answer": "anencephaly"}, {"qid": 300845001, "answer": "yes"}, {"qid": 300845003, "answer": "lymphangiomatosis generalized"}, {"qid": 300845005, "answer": "no"}, {"qid": 300854000, "answer": "anencephaly"}, {"qid": 300854002, "answer": "no"}, {"qid": 300857000, "answer": "anterior view of typical craniofacial appearance"}, {"qid": 300857002, "answer": "no"}, {"qid": 300857004, "answer": "yes"}, {"qid": 300857006, "answer": "anencephaly"}, {"qid": 300858001, "answer": "yes"}, {"qid": 300856000, "answer": "lateral view of head"}, {"qid": 300856002, "answer": "face"}, {"qid": 300856004, "answer": "face"}, {"qid": 300848001, "answer": "yes"}, {"qid": 300848003, "answer": "a very large fetus"}, {"qid": 300848005, "answer": "conjoined twins cephalothoracopagus janiceps"}, {"qid": 300848007, "answer": "a stillborn with a large head and face"}, {"qid": 300848009, "answer": "conjoined twins cephalothoracopagus janiceps"}, {"qid": 300852001, "answer": "yes"}, {"qid": 300852003, "answer": "yes"}, {"qid": 300851000, "answer": "lateral view of head with large cystic adenoma"}, {"qid": 300851002, "answer": "no"}, {"qid": 300851004, "answer": "yes"}, {"qid": 300851006, "answer": "craniosynostosis"}, {"qid": 300850001, "answer": "yes"}, {"qid": 300850003, "answer": "anencephaly"}, {"qid": 300850005, "answer": "no"}, {"qid": 300984000, "answer": "pancreas"}, {"qid": 300984002, "answer": "typical necrotizing granuloma"}, {"qid": 300984004, "answer": "pancreas"}, {"qid": 300984006, "answer": "no"}, {"qid": 300984008, "answer": "gastrointestinal"}, {"qid": 300985001, "answer": "no"}, {"qid": 300985003, "answer": "gastrointestinal"}, {"qid": 300986001, "answer": "yes"}, {"qid": 300986003, "answer": "lymph node"}, {"qid": 300986005, "answer": "yes"}, {"qid": 300553000, "answer": "skin"}, {"qid": 300553002, "answer": "no"}, {"qid": 300552001, "answer": "yes"}, {"qid": 300554000, "answer": "severe burn"}, {"qid": 300554002, "answer": "no"}, {"qid": 300555001, "answer": "yes"}, {"qid": 300496000, "answer": "2"}, {"qid": 300496002, "answer": "no"}, {"qid": 300496004, "answer": "dermatologic"}, {"qid": 300496006, "answer": "no"}, {"qid": 300496008, "answer": "no"}, {"qid": 300496010, "answer": "chest"}, {"qid": 300496012, "answer": "dermatologic"}, {"qid": 300610001, "answer": "yes"}, {"qid": 300610003, "answer": "breast"}, {"qid": 300606001, "answer": "yes"}, {"qid": 300606003, "answer": "breast"}, {"qid": 300607001, "answer": "no"}, {"qid": 300607003, "answer": "yes"}, {"qid": 300607005, "answer": "breast"}, {"qid": 300607007, "answer": "yes"}, {"qid": 300607009, "answer": "breast"}, {"qid": 300607011, "answer": "normal"}, {"qid": 300609001, "answer": "with lymphangiogenesis"}, {"qid": 300609003, "answer": "yes"}, {"qid": 300609005, "answer": "yes"}, {"qid": 300609007, "answer": "prostate"}, {"qid": 300609009, "answer": "no"}, {"qid": 300609011, "answer": "yes"}, {"qid": 300609013, "answer": "breast"}, {"qid": 300609015, "answer": "prostate"}, {"qid": 300608000, "answer": "pancreatic fat necrosis"}, {"qid": 300608002, "answer": "yes"}, {"qid": 300608004, "answer": "hematologic"}, {"qid": 300608006, "answer": "no"}, {"qid": 300608008, "answer": "yes"}, {"qid": 300608010, "answer": "breast"}, {"qid": 300608012, "answer": "hematologic"}, {"qid": 300559001, "answer": "yes"}, {"qid": 300559003, "answer": "cardiovascular"}, {"qid": 300559005, "answer": "no"}, {"qid": 300559007, "answer": "cardiovascular"}, {"qid": 300560001, "answer": "yes"}, {"qid": 300560003, "answer": "cardiovascular"}, {"qid": 300560005, "answer": "no"}, {"qid": 300560007, "answer": "cardiovascular"}, {"qid": 300491001, "answer": "yes"}, {"qid": 300491003, "answer": "brain"}, {"qid": 300491005, "answer": "no"}, {"qid": 300491007, "answer": "brain"}, {"qid": 300494001, "answer": "yes"}, {"qid": 300494003, "answer": "lymph node"}, {"qid": 300494005, "answer": "no"}, {"qid": 300494007, "answer": "yes"}, {"qid": 300494009, "answer": "cardiovascular"}, {"qid": 300494011, "answer": "no"}, {"qid": 300494013, "answer": "cardiovascular"}, {"qid": 300494015, "answer": "cardiovascular"}, {"qid": 300492001, "answer": "yes"}, {"qid": 300492003, "answer": "cardiovascular"}, {"qid": 300492005, "answer": "yes"}, {"qid": 300492007, "answer": "yes"}, {"qid": 300492009, "answer": "heart"}, {"qid": 300492011, "answer": "cardiovascular"}, {"qid": 300493000, "answer": "colon"}, {"qid": 300493002, "answer": "gastrointestinal"}, {"qid": 300493004, "answer": "no"}, {"qid": 300493006, "answer": "yes"}, {"qid": 300493008, "answer": "gastrointestinal system"}, {"qid": 300493010, "answer": "gastrointestinal"}, {"qid": 300484001, "answer": "yes"}, {"qid": 300484003, "answer": "cardiovascular"}, {"qid": 300484005, "answer": "no"}, {"qid": 300484007, "answer": "yes"}, {"qid": 300484009, "answer": "cardiovascular"}, {"qid": 300484011, "answer": "yes"}, {"qid": 300484013, "answer": "cardiovascular"}, {"qid": 300484015, "answer": "cardiovascular"}, {"qid": 300495001, "answer": "yes"}, {"qid": 300495003, "answer": "cardiovascular"}, {"qid": 300495005, "answer": "no"}, {"qid": 300495007, "answer": "yes"}, {"qid": 300495009, "answer": "brain"}, {"qid": 300495011, "answer": "no"}, {"qid": 300495013, "answer": "cardiovascular"}, {"qid": 300495015, "answer": "cardiovascular"}, {"qid": 300490001, "answer": "yes"}, {"qid": 300490003, "answer": "cardiovascular"}, {"qid": 300490005, "answer": "cardiovascular"}, {"qid": 300490007, "answer": "no"}, {"qid": 300490009, "answer": "cardiovascular"}, {"qid": 300489000, "answer": "heart"}, {"qid": 300489002, "answer": "cardiovascular"}, {"qid": 300489004, "answer": "cardiovascular"}, {"qid": 300489006, "answer": "cardiovascular"}, {"qid": 300489008, "answer": "vasculature"}, {"qid": 300489010, "answer": "cardiovascular"}, {"qid": 300488000, "answer": "wrights typical lesion"}, {"qid": 300488002, "answer": "no"}, {"qid": 300488004, "answer": "yes"}, {"qid": 300488006, "answer": "brain"}, {"qid": 300488008, "answer": "no"}, {"qid": 300488010, "answer": "no"}, {"qid": 300488012, "answer": "aorta"}, {"qid": 300488014, "answer": "hematologic"}, {"qid": 300486000, "answer": "pancreatic fat necrosis"}, {"qid": 300486002, "answer": "yes"}, {"qid": 300486004, "answer": "cardiovascular"}, {"qid": 300486006, "answer": "yes"}, {"qid": 300486008, "answer": "yes"}, {"qid": 300486010, "answer": "cardiovascular"}, {"qid": 300486012, "answer": "no"}, {"qid": 300486014, "answer": "cardiovascular"}, {"qid": 300486016, "answer": "cardiovascular"}, {"qid": 300487001, "answer": "yes"}, {"qid": 300487003, "answer": "cardiovascular"}, {"qid": 300487005, "answer": "no"}, {"qid": 300487007, "answer": "this tissue at autopsy"}, {"qid": 300487009, "answer": "cardiovascular"}, {"qid": 300485000, "answer": "colon biopsy"}, {"qid": 300485002, "answer": "no"}, {"qid": 300485004, "answer": "yes"}, {"qid": 300485006, "answer": "heart"}, {"qid": 300882000, "answer": "thyroid"}, {"qid": 300882002, "answer": "no"}, {"qid": 300882004, "answer": "yes"}, {"qid": 300882006, "answer": "urinary"}, {"qid": 300886000, "answer": "normal spleen"}, {"qid": 300886002, "answer": "no"}, {"qid": 300886004, "answer": "yes"}, {"qid": 300886006, "answer": "heart"}, {"qid": 300885000, "answer": "yes"}, {"qid": 300885002, "answer": "heart"}, {"qid": 300862001, "answer": "yes"}, {"qid": 300862003, "answer": "gastrointestinal"}, {"qid": 300862005, "answer": "no"}, {"qid": 300862007, "answer": "no"}, {"qid": 300862009, "answer": "lung"}, {"qid": 300862011, "answer": "gastrointestinal"}, {"qid": 300863001, "answer": "no"}, {"qid": 300884000, "answer": "three"}, {"qid": 300884002, "answer": "yes"}, {"qid": 300884004, "answer": "cardiovascular"}, {"qid": 300884006, "answer": "no"}, {"qid": 300884008, "answer": "cardiovascular"}, {"qid": 300883001, "answer": "yes"}, {"qid": 300883003, "answer": "cardiovascular"}, {"qid": 300883005, "answer": "no"}, {"qid": 300883007, "answer": "gastrointestinal"}, {"qid": 300880001, "answer": "respiratory"}, {"qid": 300880003, "answer": "cardiovascular"}, {"qid": 300877001, "answer": "cardiovascular"}, {"qid": 300877003, "answer": "cardiovascular"}, {"qid": 300881001, "answer": "yes"}, {"qid": 300881003, "answer": "cardiovascular"}, {"qid": 300881005, "answer": "no"}, {"qid": 300881007, "answer": "cardiovascular"}, {"qid": 300870001, "answer": "yes"}, {"qid": 300870003, "answer": "cardiovascular"}, {"qid": 300870005, "answer": "no"}, {"qid": 300870007, "answer": "gastrointestinal"}, {"qid": 300868001, "answer": "with fibrosis and calcification"}, {"qid": 300868003, "answer": "no"}, {"qid": 300868005, "answer": "yes"}, {"qid": 300868007, "answer": "heart"}, {"qid": 300869000, "answer": "heart"}, {"qid": 300869002, "answer": "yes"}, {"qid": 300869004, "answer": "cardiovascular"}, {"qid": 300869006, "answer": "no"}, {"qid": 300869008, "answer": "cardiovascular"}, {"qid": 300872001, "answer": "yes"}, {"qid": 300872003, "answer": "cardiovascular"}, {"qid": 300872005, "answer": "heart"}, {"qid": 300873000, "answer": "heart"}, {"qid": 300873002, "answer": "no"}, {"qid": 300873004, "answer": "yes"}, {"qid": 300873006, "answer": "heart"}, {"qid": 300865000, "answer": "coronary artery atherosclerosis"}, {"qid": 300865002, "answer": "no"}, {"qid": 300865004, "answer": "yes"}, {"qid": 300865006, "answer": "cardiovascular"}, {"qid": 300865008, "answer": "no"}, {"qid": 300865010, "answer": "cardiovascular"}, {"qid": 300864000, "answer": "aorta"}, {"qid": 300864002, "answer": "joints"}, {"qid": 300864004, "answer": "joints"}, {"qid": 300864006, "answer": "heart"}, {"qid": 300864008, "answer": "joints"}, {"qid": 300878001, "answer": "yes"}, {"qid": 300878003, "answer": "yes"}, {"qid": 300878005, "answer": "cardiovascular"}, {"qid": 300875001, "answer": "yes"}, {"qid": 300875003, "answer": "yes"}, {"qid": 300875005, "answer": "cardiovascular"}, {"qid": 300879001, "answer": "yes"}, {"qid": 300879003, "answer": "gastrointestinal"}, {"qid": 300879005, "answer": "no"}, {"qid": 300879007, "answer": "gastrointestinal"}, {"qid": 300876001, "answer": "yes"}, {"qid": 300876003, "answer": "cardiovascular"}, {"qid": 300876005, "answer": "no"}, {"qid": 300876007, "answer": "cardiovascular"}, {"qid": 300867001, "answer": "yes"}, {"qid": 300867003, "answer": "cardiovascular"}, {"qid": 300867005, "answer": "no"}, {"qid": 300867007, "answer": "this heart"}, {"qid": 300867009, "answer": "cardiovascular"}, {"qid": 300874000, "answer": "cardiovascular"}, {"qid": 300874002, "answer": "no"}, {"qid": 300874004, "answer": "heart"}, {"qid": 300874006, "answer": "cardiovascular"}, {"qid": 300866000, "answer": "heart"}, {"qid": 300866002, "answer": "no"}, {"qid": 300866004, "answer": "yes"}, {"qid": 300866006, "answer": "heart"}, {"qid": 300871000, "answer": "lung"}, {"qid": 300871002, "answer": "no"}, {"qid": 300871004, "answer": "yes"}, {"qid": 300871006, "answer": "lung"}, {"qid": 300971000, "answer": "heart"}, {"qid": 300971002, "answer": "no"}, {"qid": 300971004, "answer": "yes"}, {"qid": 300971006, "answer": "heart"}, {"qid": 300972000, "answer": "heart"}, {"qid": 300972002, "answer": "no"}, {"qid": 300972004, "answer": "yes"}, {"qid": 300972006, "answer": "cardiovascular"}, {"qid": 300972008, "answer": "no"}, {"qid": 300972010, "answer": "cardiovascular"}, {"qid": 300970000, "answer": "heart"}, {"qid": 300970002, "answer": "no"}, {"qid": 300970004, "answer": "yes"}, {"qid": 300970006, "answer": "in heart"}, {"qid": 300976000, "answer": "stomach"}, {"qid": 300976002, "answer": "no"}, {"qid": 300976004, "answer": "yes"}, {"qid": 300976006, "answer": "in heart"}, {"qid": 300979000, "answer": "atherosclerosis"}, {"qid": 300979002, "answer": "no"}, {"qid": 300979004, "answer": "yes"}, {"qid": 300979006, "answer": "cardiovascular"}, {"qid": 300979008, "answer": "no"}, {"qid": 300979010, "answer": "atherosclerosis"}, {"qid": 300979012, "answer": "cardiovascular"}, {"qid": 300979014, "answer": "coronary"}, {"qid": 300978001, "answer": "yes"}, {"qid": 300978003, "answer": "cardiovascular"}, {"qid": 300978005, "answer": "yes"}, {"qid": 300978007, "answer": "yes"}, {"qid": 300978009, "answer": "in vasculature"}, {"qid": 300978011, "answer": "anterior descending coronary artery"}, {"qid": 300978013, "answer": "cardiovascular"}, {"qid": 300981000, "answer": "heart"}, {"qid": 300981002, "answer": "no"}, {"qid": 300981004, "answer": "yes"}, {"qid": 300981006, "answer": "in heart"}, {"qid": 300977000, "answer": "heart"}, {"qid": 300977002, "answer": "no"}, {"qid": 300977004, "answer": "yes"}, {"qid": 300977006, "answer": "in heart"}, {"qid": 300973000, "answer": "normal breast"}, {"qid": 300973002, "answer": "no"}, {"qid": 300973004, "answer": "yes"}, {"qid": 300973006, "answer": "cardiovascular"}, {"qid": 300973008, "answer": "no"}, {"qid": 300973010, "answer": "cardiovascular"}, {"qid": 300969000, "answer": "esophagus"}, {"qid": 300969002, "answer": "no"}, {"qid": 300969004, "answer": "yes"}, {"qid": 300969006, "answer": "gastrointestinal"}, {"qid": 300969008, "answer": "no"}, {"qid": 300969010, "answer": "gastrointestinal"}, {"qid": 300964000, "answer": "renal pelvis"}, {"qid": 300964002, "answer": "no"}, {"qid": 300964004, "answer": "yes"}, {"qid": 300964006, "answer": "cardiovascular"}, {"qid": 300964008, "answer": "no"}, {"qid": 300964010, "answer": "cardiovascular"}, {"qid": 300965000, "answer": "atherosclerosis"}, {"qid": 300965002, "answer": "no"}, {"qid": 300965004, "answer": "yes"}, {"qid": 300965006, "answer": "cardiovascular"}, {"qid": 300965008, "answer": "no"}, {"qid": 300965010, "answer": "cardiovascular"}, {"qid": 300963000, "answer": "heart"}, {"qid": 300963002, "answer": "no"}, {"qid": 300963004, "answer": "yes"}, {"qid": 300963006, "answer": "in heart"}, {"qid": 300980000, "answer": "heart"}, {"qid": 300980002, "answer": "yes"}, {"qid": 300980004, "answer": "cardiovascular"}, {"qid": 300980006, "answer": "no"}, {"qid": 300980008, "answer": "yes"}, {"qid": 300980010, "answer": "gastrointestinal system"}, {"qid": 300980012, "answer": "gastrointestinal"}, {"qid": 300974001, "answer": "yes"}, {"qid": 300974003, "answer": "cardiovascular"}, {"qid": 300974005, "answer": "no"}, {"qid": 300974007, "answer": "yes"}, {"qid": 300974009, "answer": "gastrointestinal system"}, {"qid": 300974011, "answer": "cardiovascular"}, {"qid": 300983001, "answer": "yes"}, {"qid": 300983003, "answer": "respiratory"}, {"qid": 300983005, "answer": "no"}, {"qid": 300983007, "answer": "cardiovascular"}, {"qid": 300982001, "answer": "yes"}, {"qid": 300982003, "answer": "cardiovascular"}, {"qid": 300982005, "answer": "no"}, {"qid": 300982007, "answer": "yes"}, {"qid": 300982009, "answer": "gastrointestinal system"}, {"qid": 300982011, "answer": "cardiovascular"}, {"qid": 300966001, "answer": "yes"}, {"qid": 300966003, "answer": "gastrointestinal"}, {"qid": 300966005, "answer": "yes"}, {"qid": 300966007, "answer": "gastrointestinal"}, {"qid": 300967001, "answer": "yes"}, {"qid": 300967003, "answer": "hematologic"}, {"qid": 300967005, "answer": "yes"}, {"qid": 300967007, "answer": "yes"}, {"qid": 300967009, "answer": "gastrointestinal system"}, {"qid": 300967011, "answer": "cardiovascular"}, {"qid": 300968001, "answer": "yes"}, {"qid": 300968003, "answer": "oral"}, {"qid": 300968005, "answer": "no"}, {"qid": 300968007, "answer": "yes"}, {"qid": 300968009, "answer": "gastrointestinal system"}, {"qid": 300968011, "answer": "cardiovascular"}, {"qid": 300975001, "answer": "yes"}, {"qid": 300975003, "answer": "cardiovascular"}, {"qid": 300975005, "answer": "no"}, {"qid": 300975007, "answer": "yes"}, {"qid": 300975009, "answer": "gastrointestinal system"}, {"qid": 300975011, "answer": "gastrointestinal"}, {"qid": 300987001, "answer": "yes"}, {"qid": 300987003, "answer": "rocky mountain"}, {"qid": 300987005, "answer": "yes"}, {"qid": 300987007, "answer": "pancreas"}, {"qid": 300987009, "answer": "no"}, {"qid": 300987011, "answer": "yes"}, {"qid": 300987013, "answer": "vasculature"}, {"qid": 300987015, "answer": "fever immunoperoxidase staining vessels for rickettsia rickettsii"}, {"qid": 300987017, "answer": "pancreas"}, {"qid": 300988001, "answer": "yes"}, {"qid": 300988003, "answer": "rocky mountain"}, {"qid": 300988005, "answer": "yes"}, {"qid": 300988007, "answer": "cardiovascular"}, {"qid": 300988009, "answer": "no"}, {"qid": 300988011, "answer": "yes"}, {"qid": 300988013, "answer": "vasculature"}, {"qid": 300988015, "answer": "fever immunoperoxidase staining vessel wall for rickettsia rickettsii"}, {"qid": 300988017, "answer": "cardiovascular"}, {"qid": 300989001, "answer": "yes"}, {"qid": 300989003, "answer": "rocky mountain"}, {"qid": 300989005, "answer": "yes"}, {"qid": 300989007, "answer": "joints"}, {"qid": 300989009, "answer": "no"}, {"qid": 300989011, "answer": "yes"}, {"qid": 300989013, "answer": "vasculature"}, {"qid": 300989015, "answer": "fever immunoperoxidation vasculitis"}, {"qid": 300989017, "answer": "cardiovascular"}, {"qid": 300861001, "answer": "yes"}, {"qid": 300861003, "answer": "cardiovascular"}, {"qid": 300861005, "answer": "no"}, {"qid": 300861007, "answer": "yes"}, {"qid": 300861009, "answer": "cardiovascular"}, {"qid": 300861011, "answer": "no"}, {"qid": 300861013, "answer": "x-ray"}, {"qid": 300861015, "answer": "cardiovascular"}, {"qid": 300861017, "answer": "cardiovascular"}, {"qid": 300860000, "answer": "x-ray postmortal angiogram"}, {"qid": 300860002, "answer": "yes"}, {"qid": 300860004, "answer": "cardiovascular"}, {"qid": 300860006, "answer": "no"}, {"qid": 300860008, "answer": "yes"}, {"qid": 300860010, "answer": "heart"}, {"qid": 300860012, "answer": "cardiovascular"}, {"qid": 300859001, "answer": "yes"}, {"qid": 300859003, "answer": "cardiovascular"}, {"qid": 300859005, "answer": "yes"}, {"qid": 300859007, "answer": "yes"}, {"qid": 300859009, "answer": "heart"}, {"qid": 300859011, "answer": "cardiovascular"}, {"qid": 300513001, "answer": "yes"}, {"qid": 300513003, "answer": "fetus present"}, {"qid": 300513005, "answer": "cardiovascular"}, {"qid": 300557000, "answer": "yes"}, {"qid": 300557002, "answer": "yes"}, {"qid": 300557004, "answer": "no"}, {"qid": 300557006, "answer": "no"}, {"qid": 300557008, "answer": "brain"}, {"qid": 300439000, "answer": "adrenal"}, {"qid": 300439002, "answer": "adrenal"}, {"qid": 300439004, "answer": "endocrine system"}, {"qid": 300446000, "answer": "adrenal"}, {"qid": 300446002, "answer": "endocrine"}, {"qid": 300446004, "answer": "endocrine system"}, {"qid": 300444000, "answer": "thyroid"}, {"qid": 300444002, "answer": "no"}, {"qid": 300444004, "answer": "yes"}, {"qid": 300444006, "answer": "endocrine system"}, {"qid": 300457000, "answer": "adrenal"}, {"qid": 300457002, "answer": "no"}, {"qid": 300457004, "answer": "yes"}, {"qid": 300457006, "answer": "endocrine system"}, {"qid": 300451000, "answer": "colon"}, {"qid": 300451002, "answer": "no"}, {"qid": 300451004, "answer": "yes"}, {"qid": 300451006, "answer": "gastrointestinal system"}, {"qid": 300449000, "answer": "adrenal"}, {"qid": 300449002, "answer": "no"}, {"qid": 300449004, "answer": "yes"}, {"qid": 300449006, "answer": "endocrine system"}, {"qid": 300453000, "answer": "adrenal"}, {"qid": 300453002, "answer": "no"}, {"qid": 300453004, "answer": "yes"}, {"qid": 300453006, "answer": "endocrine system"}, {"qid": 300456000, "answer": "adrenal"}, {"qid": 300456002, "answer": "no"}, {"qid": 300456004, "answer": "yes"}, {"qid": 300456006, "answer": "endocrine system"}, {"qid": 300442000, "answer": "kidney"}, {"qid": 300442002, "answer": "no"}, {"qid": 300442004, "answer": "yes"}, {"qid": 300442006, "answer": "endocrine system"}, {"qid": 300448000, "answer": "adrenal"}, {"qid": 300448002, "answer": "no"}, {"qid": 300448004, "answer": "yes"}, {"qid": 300448006, "answer": "endocrine system"}, {"qid": 300440000, "answer": "adenocarcinoma"}, {"qid": 300440002, "answer": "no"}, {"qid": 300440004, "answer": "yes"}, {"qid": 300440006, "answer": "gastrointestinal system"}, {"qid": 300443000, "answer": "pancreatic fat necrosis"}, {"qid": 300443002, "answer": "no"}, {"qid": 300443004, "answer": "yes"}, {"qid": 300443006, "answer": "endocrine system"}, {"qid": 300455000, "answer": "thyroid"}, {"qid": 300455002, "answer": "no"}, {"qid": 300455004, "answer": "yes"}, {"qid": 300455006, "answer": "endocrine system"}, {"qid": 300445000, "answer": "parathyroid"}, {"qid": 300445002, "answer": "no"}, {"qid": 300445004, "answer": "yes"}, {"qid": 300445006, "answer": "endocrine system"}, {"qid": 300450000, "answer": "yes"}, {"qid": 300450002, "answer": "endocrine"}, {"qid": 300450004, "answer": "no"}, {"qid": 300450006, "answer": "endocrine"}, {"qid": 300447001, "answer": "typical lesions"}, {"qid": 300447003, "answer": "yes"}, {"qid": 300447005, "answer": "larynx"}, {"qid": 300447007, "answer": "no"}, {"qid": 300447009, "answer": "metastatic carcinoma"}, {"qid": 300454000, "answer": "yes"}, {"qid": 300454002, "answer": "adrenal"}, {"qid": 300454004, "answer": "no"}, {"qid": 300454006, "answer": "yes"}, {"qid": 300454008, "answer": "endocrine"}, {"qid": 300454010, "answer": "no"}, {"qid": 300454012, "answer": "cortical nodule"}, {"qid": 300454014, "answer": "endocrine"}, {"qid": 300452001, "answer": "yes"}, {"qid": 300452003, "answer": "adrenal"}, {"qid": 300452005, "answer": "no"}, {"qid": 300452007, "answer": "yes"}, {"qid": 300452009, "answer": "adrenal"}, {"qid": 300452011, "answer": "no"}, {"qid": 300452013, "answer": "metastatic carcinoma"}, {"qid": 300452015, "answer": "adrenal"}, {"qid": 300441001, "answer": "yes"}, {"qid": 300441003, "answer": "endocrine"}, {"qid": 300441005, "answer": "no"}, {"qid": 300441007, "answer": "yes"}, {"qid": 300441009, "answer": "lymph node"}, {"qid": 300441011, "answer": "no"}, {"qid": 300441013, "answer": "lymph node"}, {"qid": 300441015, "answer": "endocrine"}, {"qid": 300461001, "answer": "a large mass"}, {"qid": 300461003, "answer": "no"}, {"qid": 300461005, "answer": "to be due to tuberculosis"}, {"qid": 300461007, "answer": "had lung cancer"}, {"qid": 300461009, "answer": "prostate carcinoma"}, {"qid": 300461011, "answer": "yes"}, {"qid": 300461013, "answer": "yes"}, {"qid": 300461015, "answer": "yes"}, {"qid": 300461017, "answer": "yes"}, {"qid": 300461019, "answer": "this tumor"}, {"qid": 300461021, "answer": "this tumor"}, {"qid": 300461023, "answer": "prostate carcinoma"}, {"qid": 300461025, "answer": "lymph node"}, {"qid": 300461027, "answer": "respiratory"}, {"qid": 300459000, "answer": "adrenal"}, {"qid": 300459002, "answer": "adrenal"}, {"qid": 300459004, "answer": "adrenal"}, {"qid": 300459006, "answer": "endocrine system"}, {"qid": 300459008, "answer": "cortical nodule"}, {"qid": 300437001, "answer": "aneurysm"}, {"qid": 300437003, "answer": "typical"}, {"qid": 300437005, "answer": "adrenal"}, {"qid": 300437007, "answer": "endocrine"}, {"qid": 300437009, "answer": "no"}, {"qid": 300437011, "answer": "no"}, {"qid": 300437013, "answer": "endocrine system"}, {"qid": 300437015, "answer": "right adrenal hemorrhage"}, {"qid": 300437017, "answer": "endocrine"}, {"qid": 300438001, "answer": "yes"}, {"qid": 300438003, "answer": "endocrine"}, {"qid": 300438005, "answer": "no"}, {"qid": 300438007, "answer": "yes"}, {"qid": 300438009, "answer": "endocrine system"}, {"qid": 300438011, "answer": "endocrine"}, {"qid": 300460001, "answer": "yes"}, {"qid": 300460003, "answer": "adrenal"}, {"qid": 300460005, "answer": "yes"}, {"qid": 300460007, "answer": "no"}, {"qid": 300460009, "answer": "adrenal"}, {"qid": 300460011, "answer": "no"}, {"qid": 300460013, "answer": "endocrine"}, {"qid": 300460015, "answer": "endocrine"}, {"qid": 300458001, "answer": "shown"}, {"qid": 300458003, "answer": "no"}, {"qid": 300458005, "answer": "yes"}, {"qid": 300458007, "answer": "this"}, {"qid": 300458009, "answer": "no"}, {"qid": 300458011, "answer": "yes"}, {"qid": 300458013, "answer": "adrenal"}, {"qid": 300458015, "answer": "no"}, {"qid": 300458017, "answer": "no"}, {"qid": 300458019, "answer": "endocrine system"}, {"qid": 300458021, "answer": "large tumor mass"}, {"qid": 300458023, "answer": "adrenal"}, {"qid": 300458025, "answer": "adrenal"}, {"qid": 300564000, "answer": "pancreas"}, {"qid": 300564002, "answer": "no"}, {"qid": 300564004, "answer": "yes"}, {"qid": 300564006, "answer": "endocrine system"}, {"qid": 300562000, "answer": "lymph node"}, {"qid": 300562002, "answer": "no"}, {"qid": 300562004, "answer": "yes"}, {"qid": 300562006, "answer": "endocrine system"}, {"qid": 300563000, "answer": "sacrococcygeal teratoma"}, {"qid": 300563002, "answer": "yes"}, {"qid": 300563004, "answer": "gastrointestinal"}, {"qid": 300563006, "answer": "yes"}, {"qid": 300563008, "answer": "cardiovascular"}, {"qid": 300576001, "answer": "yes"}, {"qid": 300576003, "answer": "endocrine"}, {"qid": 300576005, "answer": "no"}, {"qid": 300576007, "answer": "endocrine"}, {"qid": 300580001, "answer": "yes"}, {"qid": 300580003, "answer": "respiratory"}, {"qid": 300580005, "answer": "no"}, {"qid": 300580007, "answer": "endocrine"}, {"qid": 300572001, "answer": "yes"}, {"qid": 300572003, "answer": "endocrine"}, {"qid": 300572005, "answer": "no"}, {"qid": 300572007, "answer": "endocrine"}, {"qid": 300573001, "answer": "yes"}, {"qid": 300573003, "answer": "pancreas"}, {"qid": 300573005, "answer": "yes"}, {"qid": 300573007, "answer": "endocrine"}, {"qid": 300566001, "answer": "yes"}, {"qid": 300566003, "answer": "endocrine"}, {"qid": 300566005, "answer": "no"}, {"qid": 300566007, "answer": "gastrointestinal"}, {"qid": 300581001, "answer": "yes"}, {"qid": 300581003, "answer": "endocrine"}, {"qid": 300581005, "answer": "no"}, {"qid": 300581007, "answer": "endocrine"}, {"qid": 300561001, "answer": "yes"}, {"qid": 300561003, "answer": "pancreas"}, {"qid": 300561005, "answer": "yes"}, {"qid": 300561007, "answer": "hematologic"}, {"qid": 300567001, "answer": "yes"}, {"qid": 300567003, "answer": "pancreas"}, {"qid": 300567005, "answer": "no"}, {"qid": 300567007, "answer": "endocrine"}, {"qid": 300565001, "answer": "yes"}, {"qid": 300565003, "answer": "hematologic"}, {"qid": 300565005, "answer": "no"}, {"qid": 300565007, "answer": "hematologic"}, {"qid": 300575001, "answer": "adrenal gland"}, {"qid": 300575003, "answer": "no"}, {"qid": 300575005, "answer": "yes"}, {"qid": 300575007, "answer": "cardiovascular"}, {"qid": 300575009, "answer": "no"}, {"qid": 300575011, "answer": "yes"}, {"qid": 300575013, "answer": "endocrine system"}, {"qid": 300575015, "answer": "thromboembolus"}, {"qid": 300575017, "answer": "vasculature"}, {"qid": 300577001, "answer": "well shown lesion"}, {"qid": 300577003, "answer": "no"}, {"qid": 300577005, "answer": "yes"}, {"qid": 300577007, "answer": "prostate"}, {"qid": 300577009, "answer": "no"}, {"qid": 300577011, "answer": "yes"}, {"qid": 300577013, "answer": "endocrine system"}, {"qid": 300577015, "answer": "breast"}, {"qid": 300574000, "answer": "iron"}, {"qid": 300574002, "answer": "no"}, {"qid": 300574004, "answer": "yes"}, {"qid": 300574006, "answer": "pituitary"}, {"qid": 300574008, "answer": "no"}, {"qid": 300574010, "answer": "yes"}, {"qid": 300574012, "answer": "lymph node"}, {"qid": 300574014, "answer": "no"}, {"qid": 300574016, "answer": "iron"}, {"qid": 300574018, "answer": "endocrine"}, {"qid": 300571000, "answer": "typical lesion"}, {"qid": 300571002, "answer": "no"}, {"qid": 300571004, "answer": "yes"}, {"qid": 300571006, "answer": "adrenal"}, {"qid": 300571008, "answer": "no"}, {"qid": 300571010, "answer": "no"}, {"qid": 300571012, "answer": "endocrine system"}, {"qid": 300571014, "answer": "endocrine"}, {"qid": 300578000, "answer": "one"}, {"qid": 300578002, "answer": "yes"}, {"qid": 300578004, "answer": "pancreas"}, {"qid": 300578006, "answer": "no"}, {"qid": 300578008, "answer": "yes"}, {"qid": 300578010, "answer": "gastrointestinal"}, {"qid": 300578012, "answer": "no"}, {"qid": 300578014, "answer": "gastrointestinal"}, {"qid": 300578016, "answer": "gastrointestinal"}, {"qid": 300579001, "answer": "yes"}, {"qid": 300579003, "answer": "lymph node"}, {"qid": 300579005, "answer": "no"}, {"qid": 300579007, "answer": "no"}, {"qid": 300579009, "answer": "endocrine system"}, {"qid": 300579011, "answer": "endocrine"}, {"qid": 300582000, "answer": "pancreas"}, {"qid": 300582002, "answer": "no"}, {"qid": 300582004, "answer": "yes"}, {"qid": 300582006, "answer": "thymoma"}, {"qid": 300582008, "answer": "no"}, {"qid": 300582010, "answer": "hematologic"}, {"qid": 300582012, "answer": "hematologic"}, {"qid": 300570001, "answer": "postoperative"}, {"qid": 300570003, "answer": "no"}, {"qid": 300570005, "answer": "yes"}, {"qid": 300570007, "answer": "respiratory"}, {"qid": 300570009, "answer": "no"}, {"qid": 300570011, "answer": "a case of type i diabetes with pituitary lesions"}, {"qid": 300570013, "answer": "respiratory"}, {"qid": 300568000, "answer": "typical lesion"}, {"qid": 300568002, "answer": "no"}, {"qid": 300568004, "answer": "yes"}, {"qid": 300568006, "answer": "gastrointestinal"}, {"qid": 300568008, "answer": "no"}, {"qid": 300568010, "answer": "yes"}, {"qid": 300568012, "answer": "endocrine system"}, {"qid": 300568014, "answer": "adrenal"}, {"qid": 300569000, "answer": "typical histologic findings in acute myelogenous leukemia"}, {"qid": 300569002, "answer": "lymph node"}, {"qid": 300569004, "answer": "endocrine system"}, {"qid": 300620000, "answer": "gangrene"}, {"qid": 300620002, "answer": "no"}, {"qid": 300620004, "answer": "yes"}, {"qid": 300620006, "answer": "gram caseous necrotizing"}, {"qid": 300617000, "answer": "gangrene of great toe"}, {"qid": 300617002, "answer": "no"}, {"qid": 300617004, "answer": "yes"}, {"qid": 300617006, "answer": "edema"}, {"qid": 300617008, "answer": "no"}, {"qid": 300617010, "answer": "edema"}, {"qid": 300614001, "answer": "yes"}, {"qid": 300614003, "answer": "extremities"}, {"qid": 300614005, "answer": "no"}, {"qid": 300614007, "answer": "yes"}, {"qid": 300614009, "answer": "extremities"}, {"qid": 300611000, "answer": "the limbs"}, {"qid": 300611002, "answer": "no"}, {"qid": 300611004, "answer": "yes"}, {"qid": 300611006, "answer": "feet"}, {"qid": 300611008, "answer": "no"}, {"qid": 300611010, "answer": "yes"}, {"qid": 300611012, "answer": "conjoined twins"}, {"qid": 300611014, "answer": "yes"}, {"qid": 300611016, "answer": "syndactyly"}, {"qid": 300611018, "answer": "no"}, {"qid": 300611020, "answer": "limbs"}, {"qid": 300611022, "answer": "syndactyly"}, {"qid": 300611024, "answer": "close"}, {"qid": 300613001, "answer": "close-up of ear with large cyst"}, {"qid": 300613003, "answer": "no"}, {"qid": 300613005, "answer": "no"}, {"qid": 300613007, "answer": "ear"}, {"qid": 300613009, "answer": "no"}, {"qid": 300613011, "answer": "ear"}, {"qid": 300623001, "answer": "yes"}, {"qid": 300623003, "answer": "yes"}, {"qid": 300623005, "answer": "hand"}, {"qid": 300623007, "answer": "no"}, {"qid": 300623009, "answer": "gangrene"}, {"qid": 300627001, "answer": "yes"}, {"qid": 300627003, "answer": "extremities"}, {"qid": 300627005, "answer": "no"}, {"qid": 300627007, "answer": "yes"}, {"qid": 300627009, "answer": "extremities"}, {"qid": 300630000, "answer": "due to lack of blood supply"}, {"qid": 300630002, "answer": "with gangrene both hands due to embolism case of av canal"}, {"qid": 300630004, "answer": "no"}, {"qid": 300630006, "answer": "yes"}, {"qid": 300630008, "answer": "extremities"}, {"qid": 300626001, "answer": "yes"}, {"qid": 300626003, "answer": "extremities"}, {"qid": 300626005, "answer": "yes"}, {"qid": 300626007, "answer": "yes"}, {"qid": 300626009, "answer": "extremities"}, {"qid": 300624000, "answer": "yes"}, {"qid": 300624002, "answer": "extremities"}, {"qid": 300624004, "answer": "yes"}, {"qid": 300624006, "answer": "yes"}, {"qid": 300624008, "answer": "extremities"}, {"qid": 300615000, "answer": "extremities"}, {"qid": 300615002, "answer": "no"}, {"qid": 300615004, "answer": "yes"}, {"qid": 300615006, "answer": "feet"}, {"qid": 300615008, "answer": "no"}, {"qid": 300615010, "answer": "extremities"}, {"qid": 300618000, "answer": "typical gangrene of toes in diabetes"}, {"qid": 300618002, "answer": "no"}, {"qid": 300618004, "answer": "yes"}, {"qid": 300618006, "answer": "feet"}, {"qid": 300618008, "answer": "extremities"}, {"qid": 300621000, "answer": "typical gangrene"}, {"qid": 300621002, "answer": "no"}, {"qid": 300621004, "answer": "yes"}, {"qid": 300621006, "answer": "hand"}, {"qid": 300621008, "answer": "yes"}, {"qid": 300621010, "answer": "yes"}, {"qid": 300621012, "answer": "extremities"}, {"qid": 300621014, "answer": "hand"}, {"qid": 300612001, "answer": "with typical gangrene"}, {"qid": 300612003, "answer": "yes"}, {"qid": 300612005, "answer": "yes"}, {"qid": 300612007, "answer": "hand"}, {"qid": 300612009, "answer": "yes"}, {"qid": 300612011, "answer": "hand"}, {"qid": 300616001, "answer": "yes"}, {"qid": 300616003, "answer": "extremities"}, {"qid": 300616005, "answer": "no"}, {"qid": 300616007, "answer": "yes"}, {"qid": 300616009, "answer": "extremities"}, {"qid": 300619000, "answer": "typical gangrene"}, {"qid": 300619002, "answer": "extremities"}, {"qid": 300619004, "answer": "hand"}, {"qid": 300619006, "answer": "extremities"}, {"qid": 300622000, "answer": "close-up view of palmar creases"}, {"qid": 300622002, "answer": "extremities"}, {"qid": 300622004, "answer": "hand"}, {"qid": 300622006, "answer": "extremities"}, {"qid": 300625000, "answer": "lateral view of forearm and hand"}, {"qid": 300625002, "answer": "yes"}, {"qid": 300625004, "answer": "yes"}, {"qid": 300629000, "answer": "lateral view of anterior neck and chest"}, {"qid": 300629002, "answer": "extremities"}, {"qid": 300629004, "answer": "abdomen"}, {"qid": 300629006, "answer": "extremities"}, {"qid": 300628000, "answer": "gangrene of great toe"}, {"qid": 300628002, "answer": "no"}, {"qid": 300628004, "answer": "yes"}, {"qid": 300628006, "answer": "digital infarct"}, {"qid": 300628008, "answer": "no"}, {"qid": 300628010, "answer": "yes"}, {"qid": 300628012, "answer": "well shown lesions"}, {"qid": 300628014, "answer": "extremities"}, {"qid": 300628016, "answer": "gangrene"}, {"qid": 300990000, "answer": "typical lesion"}, {"qid": 300990002, "answer": "no"}, {"qid": 300990004, "answer": "yes"}, {"qid": 300990006, "answer": "joints"}, {"qid": 300990008, "answer": "yes"}, {"qid": 300990010, "answer": "hematologic"}, {"qid": 300602001, "answer": "yes"}, {"qid": 300602003, "answer": "gastrointestinal system"}, {"qid": 300604001, "answer": "yes"}, {"qid": 300604003, "answer": "female reproductive system"}, {"qid": 300583001, "answer": "yes"}, {"qid": 300583003, "answer": "female reproductive system"}, {"qid": 300584001, "answer": "yes"}, {"qid": 300584003, "answer": "female reproductive system"}, {"qid": 300592001, "answer": "yes"}, {"qid": 300592003, "answer": "female reproductive system"}, {"qid": 300586001, "answer": "yes"}, {"qid": 300586003, "answer": "female reproductive"}, {"qid": 300586005, "answer": "no"}, {"qid": 300586007, "answer": "yes"}, {"qid": 300586009, "answer": "female reproductive system"}, {"qid": 300586011, "answer": "female reproductive"}, {"qid": 300590001, "answer": "yes"}, {"qid": 300590003, "answer": "female reproductive"}, {"qid": 300590005, "answer": "no"}, {"qid": 300590007, "answer": "yes"}, {"qid": 300590009, "answer": "female reproductive system"}, {"qid": 300590011, "answer": "female reproductive"}, {"qid": 300605000, "answer": "fixed tissue cut surface with obvious cystic lesion"}, {"qid": 300605002, "answer": "no"}, {"qid": 300605004, "answer": "yes"}, {"qid": 300605006, "answer": "endocrine"}, {"qid": 300605008, "answer": "no"}, {"qid": 300605010, "answer": "endocrine"}, {"qid": 300600000, "answer": "3"}, {"qid": 300600002, "answer": "yes"}, {"qid": 300600004, "answer": "adrenal"}, {"qid": 300600006, "answer": "no"}, {"qid": 300600008, "answer": "yes"}, {"qid": 300600010, "answer": "endocrine"}, {"qid": 300600012, "answer": "no"}, {"qid": 300600014, "answer": "endocrine"}, {"qid": 300600016, "answer": "adrenal"}, {"qid": 300595001, "answer": "yes"}, {"qid": 300595003, "answer": "metastatic carcinoma"}, {"qid": 300595005, "answer": "no"}, {"qid": 300595007, "answer": "yes"}, {"qid": 300595009, "answer": "female reproductive"}, {"qid": 300595011, "answer": "no"}, {"qid": 300595013, "answer": "female reproductive"}, {"qid": 300595015, "answer": "metastatic carcinoma"}, {"qid": 300596001, "answer": "yes"}, {"qid": 300596003, "answer": "female reproductive"}, {"qid": 300596005, "answer": "no"}, {"qid": 300596007, "answer": "yes"}, {"qid": 300596009, "answer": "metastatic carcinoma"}, {"qid": 300596011, "answer": "no"}, {"qid": 300596013, "answer": "female reproductive"}, {"qid": 300596015, "answer": "metastatic carcinoma"}, {"qid": 300591001, "answer": "yes"}, {"qid": 300591003, "answer": "female reproductive"}, {"qid": 300591005, "answer": "no"}, {"qid": 300591007, "answer": "yes"}, {"qid": 300591009, "answer": "female reproductive system"}, {"qid": 300591011, "answer": "female reproductive"}, {"qid": 300601001, "answer": "close-up of lesion in thyroid"}, {"qid": 300601003, "answer": "no"}, {"qid": 300601005, "answer": "yes"}, {"qid": 300601007, "answer": "larynx"}, {"qid": 300601009, "answer": "no"}, {"qid": 300601011, "answer": "lymph node"}, {"qid": 300587000, "answer": "uterus"}, {"qid": 300587002, "answer": "no"}, {"qid": 300587004, "answer": "yes"}, {"qid": 300587006, "answer": "female reproductive"}, {"qid": 300587008, "answer": "yes"}, {"qid": 300587010, "answer": "yes"}, {"qid": 300587012, "answer": "female reproductive system"}, {"qid": 300587014, "answer": "female reproductive"}, {"qid": 300603000, "answer": "after thermal burn"}, {"qid": 300603002, "answer": "yes"}, {"qid": 300603004, "answer": "yes"}, {"qid": 300603006, "answer": "yes"}, {"qid": 300603008, "answer": "yes"}, {"qid": 300603010, "answer": "female reproductive"}, {"qid": 300603012, "answer": "female reproductive"}, {"qid": 300598001, "answer": "yes"}, {"qid": 300598003, "answer": "yes"}, {"qid": 300598005, "answer": "yes"}, {"qid": 300598007, "answer": "yes"}, {"qid": 300598009, "answer": "female reproductive"}, {"qid": 300598011, "answer": "female reproductive"}, {"qid": 300597001, "answer": "carcinoma"}, {"qid": 300597003, "answer": "large cystic mass with solid areas"}, {"qid": 300597005, "answer": "not shown"}, {"qid": 300597007, "answer": "no"}, {"qid": 300597009, "answer": "yes"}, {"qid": 300597011, "answer": "yes"}, {"qid": 300597013, "answer": "no"}, {"qid": 300597015, "answer": "not shown"}, {"qid": 300597017, "answer": "tumor"}, {"qid": 300597019, "answer": "female reproductive"}, {"qid": 300597021, "answer": "female reproductive"}, {"qid": 300588000, "answer": "large cystic lesion in the prostate"}, {"qid": 300588002, "answer": "no"}, {"qid": 300588004, "answer": "yes"}, {"qid": 300588006, "answer": "larynx"}, {"qid": 300588008, "answer": "no"}, {"qid": 300588010, "answer": "female reproductive"}, {"qid": 300599000, "answer": "view of skull with large tumor"}, {"qid": 300599002, "answer": "no"}, {"qid": 300599004, "answer": "no"}, {"qid": 300599006, "answer": "bone"}, {"qid": 300599008, "answer": "yes"}, {"qid": 300599010, "answer": "no"}, {"qid": 300599012, "answer": "gastrointestinal system"}, {"qid": 300599014, "answer": "bone"}, {"qid": 300589000, "answer": "the cystic mass"}, {"qid": 300589002, "answer": "no"}, {"qid": 300589004, "answer": "yes"}, {"qid": 300589006, "answer": "female reproductive"}, {"qid": 300589008, "answer": "no"}, {"qid": 300589010, "answer": "yes"}, {"qid": 300589012, "answer": "female reproductive system"}, {"qid": 300589014, "answer": "female reproductive"}, {"qid": 300589016, "answer": "female reproductive"}, {"qid": 300585000, "answer": "female reproductive"}, {"qid": 300585002, "answer": "no"}, {"qid": 300585004, "answer": "yes"}, {"qid": 300585006, "answer": "female reproductive"}, {"qid": 300585008, "answer": "no"}, {"qid": 300585010, "answer": "no"}, {"qid": 300585012, "answer": "female reproductive system"}, {"qid": 300585014, "answer": "female reproductive"}, {"qid": 300593000, "answer": "ovarian tumor"}, {"qid": 300593002, "answer": "yes"}, {"qid": 300593004, "answer": "yes"}, {"qid": 300593006, "answer": "yes"}, {"qid": 300593008, "answer": "no"}, {"qid": 300593010, "answer": "ovarian surface"}, {"qid": 300593012, "answer": "female reproductive"}, {"qid": 300593014, "answer": "female reproductive"}, {"qid": 300593016, "answer": "good"}, {"qid": 300594001, "answer": "yes"}, {"qid": 300594003, "answer": "yes"}, {"qid": 300594005, "answer": "no"}, {"qid": 300594007, "answer": "yes"}, {"qid": 300594009, "answer": "testicle"}, {"qid": 300594011, "answer": "adenocarcinoma"}, {"qid": 300462001, "answer": "yes"}, {"qid": 300462003, "answer": "oral"}, {"qid": 300462005, "answer": "no"}, {"qid": 300462007, "answer": "cardiovascular"}, {"qid": 300472001, "answer": "yes"}, {"qid": 300472003, "answer": "oral"}, {"qid": 300472005, "answer": "no"}, {"qid": 300472007, "answer": "female reproductive"}, {"qid": 300474001, "answer": "yes"}, {"qid": 300474003, "answer": "gastrointestinal"}, {"qid": 300474005, "answer": "no"}, {"qid": 300474007, "answer": "gastrointestinal"}, {"qid": 300473001, "answer": "yes"}, {"qid": 300473003, "answer": "muscle"}, {"qid": 300473005, "answer": "yes"}, {"qid": 300473007, "answer": "gastrointestinal"}, {"qid": 300467001, "answer": "yes"}, {"qid": 300467003, "answer": "respiratory"}, {"qid": 300467005, "answer": "no"}, {"qid": 300467007, "answer": "respiratory"}, {"qid": 300468001, "answer": "yes"}, {"qid": 300468003, "answer": "respiratory"}, {"qid": 300468005, "answer": "no"}, {"qid": 300468007, "answer": "respiratory"}, {"qid": 300465001, "answer": "no"}, {"qid": 300465003, "answer": "yes"}, {"qid": 300465005, "answer": "gastrointestinal system"}, {"qid": 300466000, "answer": "heart"}, {"qid": 300466002, "answer": "no"}, {"qid": 300466004, "answer": "yes"}, {"qid": 300466006, "answer": "heart"}, {"qid": 300464000, "answer": "yes"}, {"qid": 300464002, "answer": "hematologic"}, {"qid": 300464004, "answer": "no"}, {"qid": 300464006, "answer": "yes"}, {"qid": 300464008, "answer": "hematologic"}, {"qid": 300464010, "answer": "no"}, {"qid": 300464012, "answer": "hematologic"}, {"qid": 300464014, "answer": "hematologic"}, {"qid": 300471001, "answer": "yes"}, {"qid": 300471003, "answer": "joints"}, {"qid": 300471005, "answer": "yes"}, {"qid": 300471007, "answer": "yes"}, {"qid": 300471009, "answer": "joints"}, {"qid": 300471011, "answer": "no"}, {"qid": 300471013, "answer": "colon"}, {"qid": 300471015, "answer": "uterus"}, {"qid": 300469001, "answer": "yes"}, {"qid": 300469003, "answer": "gastrointestinal"}, {"qid": 300469005, "answer": "no"}, {"qid": 300469007, "answer": "yes"}, {"qid": 300469009, "answer": "gastrointestinal"}, {"qid": 300469011, "answer": "yes"}, {"qid": 300469013, "answer": "gastrointestinal"}, {"qid": 300469015, "answer": "gastrointestinal"}, {"qid": 300470001, "answer": "with obvious mitotic figures"}, {"qid": 300470003, "answer": "no"}, {"qid": 300470005, "answer": "yes"}, {"qid": 300470007, "answer": "lymph node"}, {"qid": 300470009, "answer": "no"}, {"qid": 300470011, "answer": "yes"}, {"qid": 300470013, "answer": "gastrointestinal system"}, {"qid": 300470015, "answer": "lymph node"}, {"qid": 300463000, "answer": "typical lesion"}, {"qid": 300463002, "answer": "no"}, {"qid": 300463004, "answer": "yes"}, {"qid": 300463006, "answer": "hematologic"}, {"qid": 300463008, "answer": "no"}, {"qid": 300463010, "answer": "yes"}, {"qid": 300463012, "answer": "gastrointestinal system"}, {"qid": 300463014, "answer": "hematologic"}, {"qid": 300556000, "answer": "colon biopsy"}, {"qid": 300556002, "answer": "no"}, {"qid": 300556004, "answer": "yes"}, {"qid": 300556006, "answer": "gastrointestinal system"}, {"qid": 300505000, "answer": "larynx"}, {"qid": 300505002, "answer": "no"}, {"qid": 300505004, "answer": "yes"}, {"qid": 300505006, "answer": "gastrointestinal system"}, {"qid": 300503000, "answer": "esophagus"}, {"qid": 300503002, "answer": "no"}, {"qid": 300503004, "answer": "yes"}, {"qid": 300503006, "answer": "gastrointestinal system"}, {"qid": 300504000, "answer": "lung"}, {"qid": 300504002, "answer": "no"}, {"qid": 300504004, "answer": "yes"}, {"qid": 300504006, "answer": "cardiovascular system"}, {"qid": 300504008, "answer": "self"}, {"qid": 300510000, "answer": "stomach"}, {"qid": 300510002, "answer": "no"}, {"qid": 300510004, "answer": "yes"}, {"qid": 300510006, "answer": "gastrointestinal system"}, {"qid": 300509000, "answer": "brain"}, {"qid": 300509002, "answer": "no"}, {"qid": 300509004, "answer": "yes"}, {"qid": 300509006, "answer": "gastrointestinal system"}, {"qid": 300498000, "answer": "esophageal varices"}, {"qid": 300498002, "answer": "no"}, {"qid": 300498004, "answer": "yes"}, {"qid": 300498006, "answer": "gastrointestinal system"}, {"qid": 300511000, "answer": "due to cirrhosis"}, {"qid": 300511002, "answer": "yes"}, {"qid": 300511004, "answer": "gastrointestinal"}, {"qid": 300511006, "answer": "no"}, {"qid": 300511008, "answer": "gastrointestinal"}, {"qid": 300508001, "answer": "yes"}, {"qid": 300508003, "answer": "gastrointestinal"}, {"qid": 300508005, "answer": "no"}, {"qid": 300508007, "answer": "gastrointestinal"}, {"qid": 300500001, "answer": "yes"}, {"qid": 300500003, "answer": "gastrointestinal"}, {"qid": 300500005, "answer": "no"}, {"qid": 300500007, "answer": "gastrointestinal"}, {"qid": 300499001, "answer": "yes"}, {"qid": 300499003, "answer": "gastrointestinal"}, {"qid": 300499005, "answer": "yes"}, {"qid": 300499007, "answer": "gastrointestinal"}, {"qid": 300502001, "answer": "yes"}, {"qid": 300502003, "answer": "gastrointestinal"}, {"qid": 300502005, "answer": "no"}, {"qid": 300502007, "answer": "gastrointestinal"}, {"qid": 300497001, "answer": "yes"}, {"qid": 300497003, "answer": "gastrointestinal"}, {"qid": 300497005, "answer": "no"}, {"qid": 300497007, "answer": "gastrointestinal"}, {"qid": 300506001, "answer": "yes"}, {"qid": 300506003, "answer": "gastrointestinal"}, {"qid": 300506005, "answer": "yes"}, {"qid": 300506007, "answer": "gastrointestinal"}, {"qid": 300501001, "answer": "yes"}, {"qid": 300501003, "answer": "gastrointestinal"}, {"qid": 300501005, "answer": "no"}, {"qid": 300501007, "answer": "gastrointestinal"}, {"qid": 300512001, "answer": "yes"}, {"qid": 300512003, "answer": "gastrointestinal"}, {"qid": 300512005, "answer": "no"}, {"qid": 300512007, "answer": "gastrointestinal"}, {"qid": 300507001, "answer": "yes"}, {"qid": 300507003, "answer": "gastrointestinal"}, {"qid": 300507005, "answer": "no"}, {"qid": 300507007, "answer": "gastrointestinal"}, {"qid": 300751001, "answer": "yes"}, {"qid": 300751003, "answer": "gastrointestinal"}, {"qid": 300751005, "answer": "no"}, {"qid": 300751007, "answer": "gastrointestinal"}, {"qid": 300727001, "answer": "no"}, {"qid": 300727003, "answer": "yes"}, {"qid": 300727005, "answer": "gastrointestinal"}, {"qid": 300727007, "answer": "no"}, {"qid": 300727009, "answer": "acid fast"}, {"qid": 300732000, "answer": "colon"}, {"qid": 300732002, "answer": "no"}, {"qid": 300732004, "answer": "yes"}, {"qid": 300732006, "answer": "gastrointestinal"}, {"qid": 300731000, "answer": "yes"}, {"qid": 300731002, "answer": "gastrointestinal"}, {"qid": 300731004, "answer": "no"}, {"qid": 300731006, "answer": "gastrointestinal"}, {"qid": 300733001, "answer": "yes"}, {"qid": 300733003, "answer": "gastrointestinal"}, {"qid": 300733005, "answer": "no"}, {"qid": 300733007, "answer": "gastrointestinal"}, {"qid": 300728001, "answer": "yes"}, {"qid": 300728003, "answer": "gastrointestinal"}, {"qid": 300728005, "answer": "no"}, {"qid": 300728007, "answer": "gastrointestinal"}, {"qid": 300734001, "answer": "yes"}, {"qid": 300734003, "answer": "gastrointestinal"}, {"qid": 300734005, "answer": "no"}, {"qid": 300734007, "answer": "gastrointestinal"}, {"qid": 300736001, "answer": "yes"}, {"qid": 300736003, "answer": "pancreas"}, {"qid": 300736005, "answer": "no"}, {"qid": 300736007, "answer": "female reproductive"}, {"qid": 300738001, "answer": "yes"}, {"qid": 300738003, "answer": "liver"}, {"qid": 300738005, "answer": "no"}, {"qid": 300738007, "answer": "hepatobiliary"}, {"qid": 300737001, "answer": "yes"}, {"qid": 300737003, "answer": "pancreas"}, {"qid": 300737005, "answer": "no"}, {"qid": 300737007, "answer": "gastrointestinal"}, {"qid": 300746001, "answer": "yes"}, {"qid": 300746003, "answer": "gastrointestinal"}, {"qid": 300746005, "answer": "no"}, {"qid": 300746007, "answer": "gastrointestinal"}, {"qid": 300742001, "answer": "yes"}, {"qid": 300742003, "answer": "gastrointestinal"}, {"qid": 300742005, "answer": "no"}, {"qid": 300742007, "answer": "gastrointestinal"}, {"qid": 300747001, "answer": "yes"}, {"qid": 300747003, "answer": "gastrointestinal"}, {"qid": 300747005, "answer": "no"}, {"qid": 300747007, "answer": "gastrointestinal"}, {"qid": 300750001, "answer": "yes"}, {"qid": 300750003, "answer": "gastrointestinal"}, {"qid": 300750005, "answer": "no"}, {"qid": 300750007, "answer": "gastrointestinal"}, {"qid": 300749001, "answer": "yes"}, {"qid": 300749003, "answer": "typical infiltrate"}, {"qid": 300749005, "answer": "no"}, {"qid": 300749007, "answer": "yes"}, {"qid": 300749009, "answer": "thymoma"}, {"qid": 300749011, "answer": "no"}, {"qid": 300749013, "answer": "yes"}, {"qid": 300749015, "answer": "gastrointestinal system"}, {"qid": 300749017, "answer": "thymoma"}, {"qid": 300749019, "answer": "endocrine"}, {"qid": 300730001, "answer": "yes"}, {"qid": 300730003, "answer": "gastrointestinal"}, {"qid": 300730005, "answer": "no"}, {"qid": 300730007, "answer": "yes"}, {"qid": 300730009, "answer": "gastrointestinal"}, {"qid": 300730011, "answer": "no"}, {"qid": 300730013, "answer": "endocrine"}, {"qid": 300730015, "answer": "gastrointestinal"}, {"qid": 300729001, "answer": "yes"}, {"qid": 300729003, "answer": "gastrointestinal"}, {"qid": 300729005, "answer": "no"}, {"qid": 300729007, "answer": "yes"}, {"qid": 300729009, "answer": "gastrointestinal"}, {"qid": 300729011, "answer": "yes"}, {"qid": 300729013, "answer": "yes"}, {"qid": 300729015, "answer": "yes"}, {"qid": 300729017, "answer": "gastrointestinal"}, {"qid": 300735000, "answer": "cryptosporidia"}, {"qid": 300735002, "answer": "no"}, {"qid": 300735004, "answer": "yes"}, {"qid": 300735006, "answer": "urinary"}, {"qid": 300735008, "answer": "no"}, {"qid": 300735010, "answer": "yes"}, {"qid": 300735012, "answer": "gastrointestinal"}, {"qid": 300740000, "answer": "typical lesion"}, {"qid": 300740002, "answer": "no"}, {"qid": 300740004, "answer": "yes"}, {"qid": 300740006, "answer": "uterus"}, {"qid": 300740008, "answer": "yes"}, {"qid": 300740010, "answer": "yes"}, {"qid": 300740012, "answer": "uterus"}, {"qid": 300744000, "answer": "typical lesion"}, {"qid": 300744002, "answer": "no"}, {"qid": 300744004, "answer": "yes"}, {"qid": 300744006, "answer": "gastrointestinal"}, {"qid": 300744008, "answer": "yes"}, {"qid": 300744010, "answer": "yes"}, {"qid": 300744012, "answer": "gastrointestinal"}, {"qid": 300743000, "answer": "pancreatic fat necrosis"}, {"qid": 300743002, "answer": "no"}, {"qid": 300743004, "answer": "yes"}, {"qid": 300743006, "answer": "pancreas"}, {"qid": 300743008, "answer": "no"}, {"qid": 300743010, "answer": "yes"}, {"qid": 300743012, "answer": "gastrointestinal system"}, {"qid": 300743014, "answer": "yes"}, {"qid": 300743016, "answer": "gastrointestinal"}, {"qid": 300743018, "answer": "gastrointestinal"}, {"qid": 300741001, "answer": "yes"}, {"qid": 300741003, "answer": "gastrointestinal"}, {"qid": 300741005, "answer": "no"}, {"qid": 300741007, "answer": "yes"}, {"qid": 300741009, "answer": "yes"}, {"qid": 300741011, "answer": "gastrointestinal system"}, {"qid": 300741013, "answer": "yes"}, {"qid": 300741015, "answer": "gastrointestinal"}, {"qid": 300741017, "answer": "gastrointestinal"}, {"qid": 300739001, "answer": "yes"}, {"qid": 300739003, "answer": "colon"}, {"qid": 300739005, "answer": "yes"}, {"qid": 300739007, "answer": "yes"}, {"qid": 300739009, "answer": "gastrointestinal system"}, {"qid": 300739011, "answer": "yes"}, {"qid": 300739013, "answer": "colon"}, {"qid": 300739015, "answer": "colon"}, {"qid": 300748001, "answer": "with crypts of normal mucin"}, {"qid": 300748003, "answer": "no"}, {"qid": 300748005, "answer": "yes"}, {"qid": 300748007, "answer": "gastrointestinal"}, {"qid": 300748009, "answer": "yes"}, {"qid": 300748011, "answer": "yes"}, {"qid": 300748013, "answer": "gastrointestinal system"}, {"qid": 300748015, "answer": "yes"}, {"qid": 300748017, "answer": "gastrointestinal"}, {"qid": 300748019, "answer": "gastrointestinal"}, {"qid": 300745001, "answer": "yes"}, {"qid": 300745003, "answer": "hematologic"}, {"qid": 300745005, "answer": "no"}, {"qid": 300745007, "answer": "yes"}, {"qid": 300745009, "answer": "hematologic"}, {"qid": 300745011, "answer": "yes"}, {"qid": 300745013, "answer": "yes"}, {"qid": 300745015, "answer": "yes"}, {"qid": 300745017, "answer": "hematologic"}, {"qid": 300381000, "answer": "edema"}, {"qid": 300381002, "answer": "no"}, {"qid": 300381004, "answer": "yes"}, {"qid": 300381006, "answer": "face"}, {"qid": 300381008, "answer": "no"}, {"qid": 300381010, "answer": "no"}, {"qid": 300381012, "answer": "face"}, {"qid": 300380001, "answer": "yes"}, {"qid": 300380003, "answer": "joints"}, {"qid": 300380005, "answer": "yes"}, {"qid": 300380007, "answer": "yes"}, {"qid": 300380009, "answer": "yes"}, {"qid": 300380011, "answer": "bone"}, {"qid": 300383000, "answer": "nothing"}, {"qid": 300383002, "answer": "no"}, {"qid": 300383004, "answer": "yes"}, {"qid": 300383006, "answer": "yes"}, {"qid": 300383008, "answer": "metastatic carcinoma"}, {"qid": 300379000, "answer": "bone"}, {"qid": 300379002, "answer": "yes"}, {"qid": 300382000, "answer": "close-up view of bone with fracture and cartilage"}, {"qid": 300382002, "answer": "bone"}, {"qid": 300382004, "answer": "bone"}, {"qid": 300382006, "answer": "bone"}, {"qid": 300376000, "answer": "no"}, {"qid": 300376002, "answer": "yes"}, {"qid": 300391000, "answer": "1"}, {"qid": 300391002, "answer": "no"}, {"qid": 300391004, "answer": "yes"}, {"qid": 300391006, "answer": "basilar skull fracture"}, {"qid": 300390001, "answer": "yes"}, {"qid": 300390003, "answer": "bone"}, {"qid": 300390005, "answer": "yes"}, {"qid": 300390007, "answer": "yes"}, {"qid": 300390009, "answer": "bone"}, {"qid": 300385000, "answer": "right side"}, {"qid": 300385002, "answer": "no"}, {"qid": 300385004, "answer": "close-up view of large lesion"}, {"qid": 300385006, "answer": "no"}, {"qid": 300385008, "answer": "no"}, {"qid": 300385010, "answer": "right side"}, {"qid": 300385012, "answer": "larynx"}, {"qid": 300388001, "answer": "like a bone"}, {"qid": 300388003, "answer": "yes"}, {"qid": 300388005, "answer": "yes"}, {"qid": 300388007, "answer": "bone"}, {"qid": 300388009, "answer": "no"}, {"qid": 300388011, "answer": "like a bone"}, {"qid": 300388013, "answer": "bone, calvarium"}, {"qid": 300384001, "answer": "view of face"}, {"qid": 300384003, "answer": "no"}, {"qid": 300384005, "answer": "yes"}, {"qid": 300384007, "answer": "face"}, {"qid": 300384009, "answer": "no"}, {"qid": 300384011, "answer": "view of face"}, {"qid": 300384013, "answer": "typical"}, {"qid": 300378001, "answer": "yes"}, {"qid": 300378003, "answer": "yes"}, {"qid": 300378005, "answer": "bone, calvarium"}, {"qid": 300389001, "answer": "yes"}, {"qid": 300389003, "answer": "metastatic carcinoma"}, {"qid": 300389005, "answer": "no"}, {"qid": 300389007, "answer": "yes"}, {"qid": 300389009, "answer": "metastatic carcinoma"}, {"qid": 300377000, "answer": "close-up view of bone with two cysts"}, {"qid": 300377002, "answer": "no"}, {"qid": 300377004, "answer": "yes"}, {"qid": 300377006, "answer": "bone"}, {"qid": 300375001, "answer": "yes"}, {"qid": 300387000, "answer": "close-up view of large lesion"}, {"qid": 300387002, "answer": "no"}, {"qid": 300387004, "answer": "yes"}, {"qid": 300387006, "answer": "lesion"}, {"qid": 300386000, "answer": "view of face with typical appearance of acneiform lesions"}, {"qid": 300386002, "answer": "no"}, {"qid": 300386004, "answer": "yes"}, {"qid": 300386006, "answer": "face"}, {"qid": 300386008, "answer": "no"}, {"qid": 300386010, "answer": "with this condition"}, {"qid": 300386012, "answer": "face"}, {"qid": 300436000, "answer": "cardiovascular"}, {"qid": 300436002, "answer": "no"}, {"qid": 300436004, "answer": "yes"}, {"qid": 300436006, "answer": "cardiovascular"}, {"qid": 300691000, "answer": "due to portal hypertension in cirrhosis"}, {"qid": 300691002, "answer": "yes"}, {"qid": 300691004, "answer": "gastrointestinal"}, {"qid": 300691006, "answer": "no"}, {"qid": 300691008, "answer": "gastrointestinal"}, {"qid": 300674001, "answer": "yes"}, {"qid": 300674003, "answer": "respiratory"}, {"qid": 300674005, "answer": "no"}, {"qid": 300674007, "answer": "hepatobiliary"}, {"qid": 300675001, "answer": "yes"}, {"qid": 300675003, "answer": "hepatobiliary"}, {"qid": 300675005, "answer": "no"}, {"qid": 300675007, "answer": "hematologic"}, {"qid": 300690001, "answer": "yes"}, {"qid": 300690003, "answer": "hematologic"}, {"qid": 300690005, "answer": "no"}, {"qid": 300690007, "answer": "hematologic"}, {"qid": 300680001, "answer": "yes"}, {"qid": 300680003, "answer": "hematologic"}, {"qid": 300680005, "answer": "no"}, {"qid": 300680007, "answer": "this photo shows a large nodular lesion"}, {"qid": 300679000, "answer": "typical spleen"}, {"qid": 300679002, "answer": "no"}, {"qid": 300679004, "answer": "yes"}, {"qid": 300679006, "answer": "hematologic"}, {"qid": 300679008, "answer": "no"}, {"qid": 300679010, "answer": "hematologic"}, {"qid": 300681000, "answer": "enlarged spleen with nodular lesions"}, {"qid": 300681002, "answer": "yes"}, {"qid": 300681004, "answer": "hematologic"}, {"qid": 300681006, "answer": "no"}, {"qid": 300681008, "answer": "yes"}, {"qid": 300681010, "answer": "hematologic"}, {"qid": 300681012, "answer": "no"}, {"qid": 300681014, "answer": "hematologic"}, {"qid": 300681016, "answer": "hematologic"}, {"qid": 300682001, "answer": "yes"}, {"qid": 300682003, "answer": "normal"}, {"qid": 300682005, "answer": "yes"}, {"qid": 300682007, "answer": "larynx"}, {"qid": 300682009, "answer": "no"}, {"qid": 300682011, "answer": "yes"}, {"qid": 300682013, "answer": "larynx"}, {"qid": 300682015, "answer": "no"}, {"qid": 300682017, "answer": "this"}, {"qid": 300682019, "answer": "larynx"}, {"qid": 300682021, "answer": "larynx"}, {"qid": 300689001, "answer": "yes"}, {"qid": 300689003, "answer": "hematologic"}, {"qid": 300689005, "answer": "no"}, {"qid": 300689007, "answer": "no"}, {"qid": 300689009, "answer": "spleen"}, {"qid": 300689011, "answer": "hematologic"}, {"qid": 300683000, "answer": "hematologic"}, {"qid": 300683002, "answer": "no"}, {"qid": 300683004, "answer": "yes"}, {"qid": 300683006, "answer": "hematologic"}, {"qid": 300683008, "answer": "no"}, {"qid": 300683010, "answer": "hematologic"}, {"qid": 300683012, "answer": "hematologic"}, {"qid": 300684001, "answer": "yes"}, {"qid": 300684003, "answer": "hematologic"}, {"qid": 300684005, "answer": "no"}, {"qid": 300684007, "answer": "yes"}, {"qid": 300684009, "answer": "spleen"}, {"qid": 300684011, "answer": "hematologic"}, {"qid": 300688000, "answer": "close-up view of vertebral body with typical marrow lesions"}, {"qid": 300688002, "answer": "yes"}, {"qid": 300688004, "answer": "joints"}, {"qid": 300688006, "answer": "yes"}, {"qid": 300688008, "answer": "yes"}, {"qid": 300688010, "answer": "joints"}, {"qid": 300688012, "answer": "joints"}, {"qid": 300686001, "answer": "yes"}, {"qid": 300686003, "answer": "hematologic"}, {"qid": 300686005, "answer": "no"}, {"qid": 300686007, "answer": "yes"}, {"qid": 300686009, "answer": "hematologic"}, {"qid": 300686011, "answer": "no"}, {"qid": 300686013, "answer": "hematologic"}, {"qid": 300686015, "answer": "hematologic"}, {"qid": 300677001, "answer": "tumor"}, {"qid": 300677003, "answer": "yes"}, {"qid": 300677005, "answer": "yes"}, {"qid": 300677007, "answer": "female reproductive"}, {"qid": 300677009, "answer": "no"}, {"qid": 300677011, "answer": "yes"}, {"qid": 300677013, "answer": "female reproductive"}, {"qid": 300677015, "answer": "tumor"}, {"qid": 300677017, "answer": "female reproductive"}, {"qid": 300676000, "answer": "after fixation"}, {"qid": 300676002, "answer": "yes"}, {"qid": 300676004, "answer": "hematologic"}, {"qid": 300676006, "answer": "no"}, {"qid": 300676008, "answer": "yes"}, {"qid": 300676010, "answer": "spleen"}, {"qid": 300676012, "answer": "no"}, {"qid": 300676014, "answer": "sectioned for view of spleen"}, {"qid": 300676016, "answer": "spleen"}, {"qid": 300676018, "answer": "hematologic"}, {"qid": 300678001, "answer": "no"}, {"qid": 300678003, "answer": "close-up view of vertebral bodies with osteoporotic lesions"}, {"qid": 300678005, "answer": "respiratory"}, {"qid": 300678007, "answer": "joints"}, {"qid": 300678009, "answer": "yes"}, {"qid": 300678011, "answer": "no"}, {"qid": 300678013, "answer": "in between layers of compact bone"}, {"qid": 300678015, "answer": "air"}, {"qid": 300678017, "answer": "joints"}, {"qid": 300678019, "answer": "joints"}, {"qid": 300687000, "answer": "large tumor"}, {"qid": 300687002, "answer": "yes"}, {"qid": 300687004, "answer": "metastatic carcinoma"}, {"qid": 300687006, "answer": "no"}, {"qid": 300687008, "answer": "no"}, {"qid": 300687010, "answer": "thymus"}, {"qid": 300687012, "answer": "lymph node"}, {"qid": 300685001, "answer": "yes"}, {"qid": 300685003, "answer": "hematologic"}, {"qid": 300685005, "answer": "no"}, {"qid": 300685007, "answer": "no"}, {"qid": 300685009, "answer": "spleen"}, {"qid": 300685011, "answer": "hematologic"}, {"qid": 300760000, "answer": "lymph node"}, {"qid": 300760002, "answer": "no"}, {"qid": 300760004, "answer": "trophoblastic differentiation"}, {"qid": 300760006, "answer": "yes"}, {"qid": 300760008, "answer": "hematologic"}, {"qid": 300760010, "answer": "yes"}, {"qid": 300760012, "answer": "atrophy"}, {"qid": 300758000, "answer": "due to hemochromatosis"}, {"qid": 300758002, "answer": "yes"}, {"qid": 300758004, "answer": "lymph node"}, {"qid": 300758006, "answer": "no"}, {"qid": 300761000, "answer": "hematologic"}, {"qid": 300761002, "answer": "no"}, {"qid": 300761004, "answer": "yes"}, {"qid": 300761006, "answer": "hematologic"}, {"qid": 300761008, "answer": "no"}, {"qid": 300761010, "answer": "hematologic"}, {"qid": 300756000, "answer": "lymph node"}, {"qid": 300756002, "answer": "no"}, {"qid": 300756004, "answer": "yes"}, {"qid": 300756006, "answer": "lymph node"}, {"qid": 300756008, "answer": "no"}, {"qid": 300756010, "answer": "endocrine"}, {"qid": 300757000, "answer": "hematologic"}, {"qid": 300757002, "answer": "no"}, {"qid": 300757004, "answer": "yes"}, {"qid": 300757006, "answer": "hematologic"}, {"qid": 300757008, "answer": "no"}, {"qid": 300757010, "answer": "hematologic"}, {"qid": 300759000, "answer": "well shown lesion"}, {"qid": 300759002, "answer": "no"}, {"qid": 300759004, "answer": "yes"}, {"qid": 300759006, "answer": "prostate"}, {"qid": 300759008, "answer": "no"}, {"qid": 300759010, "answer": "yes"}, {"qid": 300759012, "answer": "prostate"}, {"qid": 300759014, "answer": "prostate"}, {"qid": 300754001, "answer": "yes"}, {"qid": 300754003, "answer": "hematologic"}, {"qid": 300754005, "answer": "no"}, {"qid": 300754007, "answer": "yes"}, {"qid": 300754009, "answer": "hematologic"}, {"qid": 300754011, "answer": "no"}, {"qid": 300754013, "answer": "hematologic"}, {"qid": 300766000, "answer": "wrights"}, {"qid": 300766002, "answer": "no"}, {"qid": 300766004, "answer": "yes"}, {"qid": 300766006, "answer": "hematologic"}, {"qid": 300766008, "answer": "no"}, {"qid": 300766010, "answer": "yes"}, {"qid": 300766012, "answer": "hematologic"}, {"qid": 300766014, "answer": "hematologic"}, {"qid": 300768001, "answer": "yes"}, {"qid": 300768003, "answer": "lymph node"}, {"qid": 300768005, "answer": "yes"}, {"qid": 300768007, "answer": "yes"}, {"qid": 300768009, "answer": "hematologic"}, {"qid": 300768011, "answer": "hematologic"}, {"qid": 300764001, "answer": "with atypia"}, {"qid": 300764003, "answer": "no"}, {"qid": 300764005, "answer": "yes"}, {"qid": 300764007, "answer": "bone marrow"}, {"qid": 300764009, "answer": "no"}, {"qid": 300764011, "answer": "yes"}, {"qid": 300764013, "answer": "bone marrow"}, {"qid": 300764015, "answer": "bone marrow"}, {"qid": 300765001, "answer": "no"}, {"qid": 300765003, "answer": "chronic lymphocytic leukemia"}, {"qid": 300765005, "answer": "no"}, {"qid": 300765007, "answer": "yes"}, {"qid": 300765009, "answer": "hematologic"}, {"qid": 300765011, "answer": "no"}, {"qid": 300765013, "answer": "yes"}, {"qid": 300765015, "answer": "unknown"}, {"qid": 300765017, "answer": "hematologic"}, {"qid": 300752000, "answer": "plasma cells"}, {"qid": 300752002, "answer": "no"}, {"qid": 300752004, "answer": "yes"}, {"qid": 300752006, "answer": "hematologic"}, {"qid": 300752008, "answer": "no"}, {"qid": 300752010, "answer": "yes"}, {"qid": 300752012, "answer": "hematologic"}, {"qid": 300752014, "answer": "no"}, {"qid": 300752016, "answer": "hematologic"}, {"qid": 300752018, "answer": "hematologic"}, {"qid": 300753000, "answer": "wrights"}, {"qid": 300753002, "answer": "yes"}, {"qid": 300753004, "answer": "wrights excellent"}, {"qid": 300753006, "answer": "no"}, {"qid": 300753008, "answer": "yes"}, {"qid": 300753010, "answer": "hematologic"}, {"qid": 300753012, "answer": "no"}, {"qid": 300753014, "answer": "yes"}, {"qid": 300753016, "answer": "wrights"}, {"qid": 300753018, "answer": "bone marrow"}, {"qid": 300753020, "answer": "hematologic"}, {"qid": 300755001, "answer": "yes"}, {"qid": 300755003, "answer": "thymoma"}, {"qid": 300755005, "answer": "no"}, {"qid": 300755007, "answer": "yes"}, {"qid": 300755009, "answer": "thymoma"}, {"qid": 300755011, "answer": "no"}, {"qid": 300755013, "answer": "with this case of scleroderma"}, {"qid": 300755015, "answer": "thymoma"}, {"qid": 300755017, "answer": "this case tuberculosis"}, {"qid": 300762001, "answer": "yes"}, {"qid": 300762003, "answer": "bone marrow"}, {"qid": 300762005, "answer": "no"}, {"qid": 300762007, "answer": "yes"}, {"qid": 300762009, "answer": "hematologic"}, {"qid": 300762011, "answer": "no"}, {"qid": 300762013, "answer": "bone marrow"}, {"qid": 300767000, "answer": "this case"}, {"qid": 300767002, "answer": "typical lesion"}, {"qid": 300767004, "answer": "hematologic"}, {"qid": 300767006, "answer": "this case"}, {"qid": 300767008, "answer": "hematologic"}, {"qid": 300767010, "answer": "hematologic"}, {"qid": 300763001, "answer": "yes"}, {"qid": 300763003, "answer": "yes"}, {"qid": 300763005, "answer": "yes"}, {"qid": 300763007, "answer": "yes"}, {"qid": 300763009, "answer": "hematologic"}, {"qid": 300673000, "answer": "cat"}, {"qid": 300673002, "answer": "yes"}, {"qid": 300673004, "answer": "x-ray showing tumor in pancreatic tail"}, {"qid": 300673006, "answer": "no"}, {"qid": 300673008, "answer": "yes"}, {"qid": 300673010, "answer": "malignant thymoma"}, {"qid": 300673012, "answer": "no"}, {"qid": 300673014, "answer": "yes"}, {"qid": 300673016, "answer": "thymus"}, {"qid": 300673018, "answer": "malignant thymoma"}, {"qid": 300949001, "answer": "yes"}, {"qid": 300949003, "answer": "gastrointestinal"}, {"qid": 300949005, "answer": "no"}, {"qid": 300927000, "answer": "chronic myelogenous leukemia"}, {"qid": 300927002, "answer": "no"}, {"qid": 300927004, "answer": "yes"}, {"qid": 300927006, "answer": "hepatobiliary"}, {"qid": 300926001, "answer": "yes"}, {"qid": 300926003, "answer": "hepatobiliary"}, {"qid": 300926005, "answer": "no"}, {"qid": 300924000, "answer": "alcoholic cirrhosis"}, {"qid": 300924002, "answer": "no"}, {"qid": 300924004, "answer": "yes"}, {"qid": 300924006, "answer": "liver"}, {"qid": 300925001, "answer": "lung"}, {"qid": 300925003, "answer": "no"}, {"qid": 300925005, "answer": "yes"}, {"qid": 300925007, "answer": "respiratory"}, {"qid": 300935001, "answer": "yes"}, {"qid": 300935003, "answer": "hepatobiliary"}, {"qid": 300935005, "answer": "no"}, {"qid": 300938000, "answer": "spleen"}, {"qid": 300938002, "answer": "no"}, {"qid": 300938004, "answer": "yes"}, {"qid": 300938006, "answer": "hematologic"}, {"qid": 300940001, "answer": "yes"}, {"qid": 300940003, "answer": "hepatobiliary"}, {"qid": 300940005, "answer": "no"}, {"qid": 300943000, "answer": "liver"}, {"qid": 300943002, "answer": "no"}, {"qid": 300943004, "answer": "yes"}, {"qid": 300943006, "answer": "hepatobiliary"}, {"qid": 300941001, "answer": "yes"}, {"qid": 300941003, "answer": "hepatobiliary"}, {"qid": 300941005, "answer": "no"}, {"qid": 300945000, "answer": "cholangitis"}, {"qid": 300945002, "answer": "no"}, {"qid": 300945004, "answer": "yes"}, {"qid": 300945006, "answer": "hepatobiliary"}, {"qid": 300942001, "answer": "yes"}, {"qid": 300942003, "answer": "hepatobiliary"}, {"qid": 300942005, "answer": "no"}, {"qid": 300932000, "answer": "liver"}, {"qid": 300932002, "answer": "no"}, {"qid": 300932004, "answer": "yes"}, {"qid": 300932006, "answer": "hepatobiliary"}, {"qid": 300932008, "answer": "no"}, {"qid": 300932010, "answer": "gastrointestinal"}, {"qid": 300934001, "answer": "yes"}, {"qid": 300934003, "answer": "respiratory"}, {"qid": 300934005, "answer": "hepatobiliary"}, {"qid": 300929001, "answer": "yes"}, {"qid": 300929003, "answer": "respiratory"}, {"qid": 300929005, "answer": "no"}, {"qid": 300929007, "answer": "yes"}, {"qid": 300929009, "answer": "hepatobiliary"}, {"qid": 300931000, "answer": "chronic pancreatitis"}, {"qid": 300931002, "answer": "no"}, {"qid": 300931004, "answer": "yes"}, {"qid": 300931006, "answer": "hepatobiliary"}, {"qid": 300931008, "answer": "no"}, {"qid": 300931010, "answer": "hepatobiliary"}, {"qid": 300936001, "answer": "yes"}, {"qid": 300936003, "answer": "respiratory"}, {"qid": 300936005, "answer": "no"}, {"qid": 300936007, "answer": "yes"}, {"qid": 300936009, "answer": "cardiovascular"}, {"qid": 300937000, "answer": "larynx"}, {"qid": 300937002, "answer": "no"}, {"qid": 300937004, "answer": "yes"}, {"qid": 300937006, "answer": "oral"}, {"qid": 300928001, "answer": "yes"}, {"qid": 300928003, "answer": "gastrointestinal"}, {"qid": 300928005, "answer": "no"}, {"qid": 300928007, "answer": "no"}, {"qid": 300928009, "answer": "gastrointestinal"}, {"qid": 300930000, "answer": "respiratory"}, {"qid": 300930002, "answer": "no"}, {"qid": 300930004, "answer": "yes"}, {"qid": 300930006, "answer": "hepatobiliary"}, {"qid": 300948000, "answer": "lung"}, {"qid": 300948002, "answer": "yes"}, {"qid": 300948004, "answer": "respiratory"}, {"qid": 300948006, "answer": "no"}, {"qid": 300944000, "answer": "close-up view of lesion with obvious central necrosis"}, {"qid": 300944002, "answer": "no"}, {"qid": 300944004, "answer": "yes"}, {"qid": 300944006, "answer": "liver"}, {"qid": 300946001, "answer": "yes"}, {"qid": 300946003, "answer": "yes"}, {"qid": 300947000, "answer": "sectioned liver with large tumor mass"}, {"qid": 300947002, "answer": "hematologic"}, {"qid": 300947004, "answer": "hematologic"}, {"qid": 300947006, "answer": "hematologic"}, {"qid": 300939000, "answer": "external view of spleen with multiple cysts"}, {"qid": 300939002, "answer": "liver"}, {"qid": 300939004, "answer": "respiratory"}, {"qid": 300939006, "answer": "view from external surface of body with enlarged spleen and kidney capsule with cysts"}, {"qid": 300939008, "answer": "liver"}, {"qid": 300933000, "answer": "liver"}, {"qid": 300933002, "answer": "liver"}, {"qid": 300933004, "answer": "liver"}, {"qid": 300820000, "answer": "primary biliary cirrhosis"}, {"qid": 300820002, "answer": "no"}, {"qid": 300820004, "answer": "yes"}, {"qid": 300820006, "answer": "hepatobiliary"}, {"qid": 300820008, "answer": "no"}, {"qid": 300820010, "answer": "hepatobiliary"}, {"qid": 300816001, "answer": "yes"}, {"qid": 300816003, "answer": "hepatobiliary"}, {"qid": 300816005, "answer": "no"}, {"qid": 300816007, "answer": "yes"}, {"qid": 300816009, "answer": "gastrointestinal"}, {"qid": 300821000, "answer": "pancreatic fat necrosis"}, {"qid": 300821002, "answer": "no"}, {"qid": 300821004, "answer": "yes"}, {"qid": 300821006, "answer": "liver"}, {"qid": 300821008, "answer": "no"}, {"qid": 300821010, "answer": "liver"}, {"qid": 300812001, "answer": "yes"}, {"qid": 300812003, "answer": "pancreas"}, {"qid": 300812005, "answer": "no"}, {"qid": 300812007, "answer": "yes"}, {"qid": 300812009, "answer": "hematologic"}, {"qid": 300826000, "answer": "pancreatic fat necrosis"}, {"qid": 300826002, "answer": "no"}, {"qid": 300826004, "answer": "yes"}, {"qid": 300826006, "answer": "pancreas"}, {"qid": 300826008, "answer": "no"}, {"qid": 300826010, "answer": "gastrointestinal"}, {"qid": 300825001, "answer": "yes"}, {"qid": 300825003, "answer": "hepatobiliary"}, {"qid": 300825005, "answer": "no"}, {"qid": 300825007, "answer": "yes"}, {"qid": 300825009, "answer": "hepatobiliary"}, {"qid": 300827000, "answer": "pancreatic fat necrosis"}, {"qid": 300827002, "answer": "no"}, {"qid": 300827004, "answer": "yes"}, {"qid": 300827006, "answer": "pancreas"}, {"qid": 300827008, "answer": "no"}, {"qid": 300827010, "answer": "gastrointestinal"}, {"qid": 300823001, "answer": "yes"}, {"qid": 300823003, "answer": "liver"}, {"qid": 300823005, "answer": "no"}, {"qid": 300823007, "answer": "yes"}, {"qid": 300823009, "answer": "liver"}, {"qid": 300817000, "answer": "pancreatic fat necrosis"}, {"qid": 300817002, "answer": "no"}, {"qid": 300817004, "answer": "yes"}, {"qid": 300817006, "answer": "hepatobiliary"}, {"qid": 300817008, "answer": "no"}, {"qid": 300817010, "answer": "gastrointestinal"}, {"qid": 300815001, "answer": "yes"}, {"qid": 300815003, "answer": "liver"}, {"qid": 300815005, "answer": "no"}, {"qid": 300815007, "answer": "yes"}, {"qid": 300815009, "answer": "hepatobiliary"}, {"qid": 300819000, "answer": "lymph node"}, {"qid": 300819002, "answer": "no"}, {"qid": 300819004, "answer": "yes"}, {"qid": 300819006, "answer": "hepatobiliary"}, {"qid": 300819008, "answer": "no"}, {"qid": 300819010, "answer": "hepatobiliary"}, {"qid": 300818001, "answer": "yes"}, {"qid": 300818003, "answer": "gastrointestinal"}, {"qid": 300818005, "answer": "no"}, {"qid": 300818007, "answer": "yes"}, {"qid": 300818009, "answer": "gastrointestinal"}, {"qid": 300814000, "answer": "pancreatic fat necrosis"}, {"qid": 300814002, "answer": "no"}, {"qid": 300814004, "answer": "yes"}, {"qid": 300814006, "answer": "hepatobiliary"}, {"qid": 300814008, "answer": "no"}, {"qid": 300822001, "answer": "yes"}, {"qid": 300822003, "answer": "liver"}, {"qid": 300822005, "answer": "no"}, {"qid": 300822007, "answer": "yes"}, {"qid": 300813000, "answer": "yes"}, {"qid": 300813002, "answer": "liver"}, {"qid": 300813004, "answer": "no"}, {"qid": 300813006, "answer": "yes"}, {"qid": 300824000, "answer": "lymph node"}, {"qid": 300824002, "answer": "no"}, {"qid": 300824004, "answer": "yes"}, {"qid": 300824006, "answer": "hematologic"}, {"qid": 300824008, "answer": "no"}, {"qid": 300828001, "answer": "no"}, {"qid": 300828003, "answer": "yes"}, {"qid": 300828005, "answer": "hepatobiliary"}, {"qid": 300828007, "answer": "no"}, {"qid": 300514001, "answer": "yes"}, {"qid": 300514003, "answer": "liver"}, {"qid": 300514005, "answer": "no"}, {"qid": 300514007, "answer": "yes"}, {"qid": 300516000, "answer": "brain"}, {"qid": 300516002, "answer": "no"}, {"qid": 300516004, "answer": "yes"}, {"qid": 300516006, "answer": "pancreas"}, {"qid": 300516008, "answer": "no"}, {"qid": 300518001, "answer": "yes"}, {"qid": 300518003, "answer": "nervous"}, {"qid": 300518005, "answer": "yes"}, {"qid": 300518007, "answer": "yes"}, {"qid": 300517000, "answer": "normal brain"}, {"qid": 300517002, "answer": "no"}, {"qid": 300517004, "answer": "yes"}, {"qid": 300517006, "answer": "nervous"}, {"qid": 300517008, "answer": "no"}, {"qid": 300515001, "answer": "yes"}, {"qid": 300515003, "answer": "brain"}, {"qid": 300515005, "answer": "no"}, {"qid": 300515007, "answer": "yes"}, {"qid": 300672000, "answer": "coronary artery"}, {"qid": 300672002, "answer": "no"}, {"qid": 300672004, "answer": "yes"}, {"qid": 300671000, "answer": "enlarged spleen"}, {"qid": 300671002, "answer": "no"}, {"qid": 300665001, "answer": "yes"}, {"qid": 300665003, "answer": "yes"}, {"qid": 300665005, "answer": "yes"}, {"qid": 300664001, "answer": "labeled with radioactive iodine"}, {"qid": 300664003, "answer": "large mass of lymph node"}, {"qid": 300664005, "answer": "lymph node"}, {"qid": 300664007, "answer": "lymph node"}, {"qid": 300664009, "answer": "large"}, {"qid": 300663001, "answer": "respiratory"}, {"qid": 300661001, "answer": "metastatic carcinoma"}, {"qid": 300661003, "answer": "metastatic carcinoma"}, {"qid": 300662000, "answer": "this"}, {"qid": 300662002, "answer": "with tumor"}, {"qid": 300662004, "answer": "large lesion"}, {"qid": 300662006, "answer": "lymph node"}, {"qid": 300662008, "answer": "lymph node"}, {"qid": 300669000, "answer": "this slide"}, {"qid": 300669002, "answer": "no"}, {"qid": 300669004, "answer": "no"}, {"qid": 300669006, "answer": "nodular"}, {"qid": 300669008, "answer": "joints"}, {"qid": 300669010, "answer": "respiratory"}, {"qid": 300669012, "answer": "with tumor"}, {"qid": 300669014, "answer": "yellow"}, {"qid": 300670001, "answer": "metastatic carcinoma"}, {"qid": 300666000, "answer": "aorta"}, {"qid": 300666002, "answer": "gastrointestinal"}, {"qid": 300668000, "answer": "fixed"}, {"qid": 300668002, "answer": "this sectioned surface of prostate"}, {"qid": 300668004, "answer": "lymph node"}, {"qid": 300668006, "answer": "obvious"}, {"qid": 300667001, "answer": "yes"}, {"qid": 300667003, "answer": "joints"}, {"qid": 300667005, "answer": "no"}, {"qid": 300667007, "answer": "yes"}, {"qid": 300533000, "answer": "brain"}, {"qid": 300533002, "answer": "no"}, {"qid": 300536001, "answer": "yes"}, {"qid": 300526000, "answer": "lymph node"}, {"qid": 300526002, "answer": "no"}, {"qid": 300524001, "answer": "yes"}, {"qid": 300527000, "answer": "brain"}, {"qid": 300527002, "answer": "no"}, {"qid": 300535001, "answer": "yes"}, {"qid": 300529000, "answer": "colon"}, {"qid": 300529002, "answer": "no"}, {"qid": 300529004, "answer": "yes"}, {"qid": 300530000, "answer": "pancreas"}, {"qid": 300530002, "answer": "no"}, {"qid": 300537001, "answer": "yes"}, {"qid": 300537003, "answer": "yes"}, {"qid": 300537005, "answer": "yes"}, {"qid": 300534001, "answer": "yes"}, {"qid": 300534003, "answer": "lymph node"}, {"qid": 300534005, "answer": "no"}, {"qid": 300534007, "answer": "yes"}, {"qid": 300532000, "answer": "typical lesion"}, {"qid": 300532002, "answer": "no"}, {"qid": 300532004, "answer": "yes"}, {"qid": 300532006, "answer": "lymph node"}, {"qid": 300532008, "answer": "yes"}, {"qid": 300525000, "answer": "lymph node"}, {"qid": 300525002, "answer": "yes"}, {"qid": 300525004, "answer": "hematologic"}, {"qid": 300525006, "answer": "no"}, {"qid": 300525008, "answer": "yes"}, {"qid": 300531000, "answer": "lymph node"}, {"qid": 300531002, "answer": "no"}, {"qid": 300531004, "answer": "yes"}, {"qid": 300528000, "answer": "typical lesion"}, {"qid": 300528002, "answer": "colon"}, {"qid": 300528004, "answer": "colon"}, {"qid": 300519000, "answer": "lymph node"}, {"qid": 300522000, "answer": "lymph node"}, {"qid": 300521000, "answer": "lymph node"}, {"qid": 300523000, "answer": "lymph node"}, {"qid": 300520000, "answer": "pancreatic fat necrosis"}, {"qid": 300807000, "answer": "normal prostate"}, {"qid": 300807002, "answer": "urinary"}, {"qid": 300809000, "answer": "close-up view of a large mass of hyperplastic tissue"}, {"qid": 300809002, "answer": "female reproductive"}, {"qid": 300809004, "answer": "larynx"}, {"qid": 300811000, "answer": "kidney"}, {"qid": 300811002, "answer": "yes"}, {"qid": 300811004, "answer": "yes"}, {"qid": 300811006, "answer": "no"}, {"qid": 300806001, "answer": "yes"}, {"qid": 300806003, "answer": "yes"}, {"qid": 300806005, "answer": "yes"}, {"qid": 300808001, "answer": "yes"}, {"qid": 300808003, "answer": "yes"}, {"qid": 300808005, "answer": "yes"}, {"qid": 300810001, "answer": "yes"}, {"qid": 300810003, "answer": "penis"}, {"qid": 300810005, "answer": "no"}, {"qid": 300951001, "answer": "yes"}, {"qid": 300959001, "answer": "yes"}, {"qid": 300962001, "answer": "yes"}, {"qid": 300960001, "answer": "yes"}, {"qid": 300961001, "answer": "yes"}, {"qid": 300958001, "answer": "yes"}, {"qid": 300957001, "answer": "yes"}, {"qid": 300957003, "answer": "yes"}, {"qid": 300957005, "answer": "yes"}, {"qid": 300950001, "answer": "this well shown tumor"}, {"qid": 300950003, "answer": "typical lesion"}, {"qid": 300950005, "answer": "joints"}, {"qid": 300954000, "answer": "kidney"}, {"qid": 300953000, "answer": "stomach"}, {"qid": 300953002, "answer": "thymoma"}, {"qid": 300952000, "answer": "kidney"}, {"qid": 300952002, "answer": "prostate"}, {"qid": 300956000, "answer": "wrights stain"}, {"qid": 300956002, "answer": "lymph node"}, {"qid": 300955000, "answer": "typical lesion"}, {"qid": 300915000, "answer": "joints"}, {"qid": 300915002, "answer": "close-up view of vertebral bodies with obvious osteoporosis"}, {"qid": 300915004, "answer": "joints"}, {"qid": 300915006, "answer": "joints"}, {"qid": 300908000, "answer": "this"}, {"qid": 300908002, "answer": "no"}, {"qid": 300908004, "answer": "yes"}, {"qid": 300908006, "answer": "yes"}, {"qid": 300910001, "answer": "soft tissue"}, {"qid": 300910003, "answer": "no"}, {"qid": 300910005, "answer": "yes"}, {"qid": 300910007, "answer": "soft tissue"}, {"qid": 300910009, "answer": "no"}, {"qid": 300913000, "answer": "typical lesion"}, {"qid": 300913002, "answer": "yes"}, {"qid": 300913004, "answer": "soft tissue"}, {"qid": 300913006, "answer": "yes"}, {"qid": 300918001, "answer": "no"}, {"qid": 300918003, "answer": "yes"}, {"qid": 300917000, "answer": "this is a typical example"}, {"qid": 300917002, "answer": "no"}, {"qid": 300917004, "answer": "yes"}, {"qid": 300917006, "answer": "abdomen"}, {"qid": 300917008, "answer": "no"}, {"qid": 300912001, "answer": "yes"}, {"qid": 300920000, "answer": "close-up view of lesion"}, {"qid": 300920002, "answer": "joints"}, {"qid": 300905000, "answer": "that"}, {"qid": 300905002, "answer": "yes"}, {"qid": 300905004, "answer": "yes"}, {"qid": 300905006, "answer": "yes"}, {"qid": 300905008, "answer": "soft tissue"}, {"qid": 300907001, "answer": "yes"}, {"qid": 300907003, "answer": "yes"}, {"qid": 300907005, "answer": "yes"}, {"qid": 300909001, "answer": "yes"}, {"qid": 300909003, "answer": "yes"}, {"qid": 300906001, "answer": "yes"}, {"qid": 300906003, "answer": "yes"}, {"qid": 300911001, "answer": "yes"}, {"qid": 300911003, "answer": "yes"}, {"qid": 300914001, "answer": "with multiple lesions"}, {"qid": 300914003, "answer": "joints"}, {"qid": 300914005, "answer": "typical"}, {"qid": 300916001, "answer": "breast"}, {"qid": 300916003, "answer": "through"}, {"qid": 300919001, "answer": "joints"}, {"qid": 300922001, "answer": "yes"}, {"qid": 300922003, "answer": "yes"}, {"qid": 300923001, "answer": "with sclerosis and osteophytes"}, {"qid": 300923003, "answer": "joints"}, {"qid": 300921000, "answer": "large tumor with necrotic center"}, {"qid": 300921002, "answer": "yes"}, {"qid": 300921004, "answer": "yes"}, {"qid": 300904001, "answer": "yes"}, {"qid": 300904003, "answer": "joints"}, {"qid": 300904005, "answer": "no"}, {"qid": 300335001, "answer": "yes"}, {"qid": 300335003, "answer": "respiratory"}, {"qid": 300335005, "answer": "no"}, {"qid": 300336001, "answer": "yes"}, {"qid": 300336003, "answer": "respiratory"}, {"qid": 300336005, "answer": "no"}, {"qid": 300334001, "answer": "yes"}, {"qid": 300334003, "answer": "respiratory"}, {"qid": 300334005, "answer": "no"}, {"qid": 300355001, "answer": "normal myocardium"}, {"qid": 300355003, "answer": "yes"}, {"qid": 300355005, "answer": "yes"}, {"qid": 300333000, "answer": "due to immobilization cast"}, {"qid": 300333002, "answer": "yes"}, {"qid": 300333004, "answer": "soft tissue"}, {"qid": 300333006, "answer": "no"}, {"qid": 300339001, "answer": "yes"}, {"qid": 300339003, "answer": "gastrointestinal"}, {"qid": 300339005, "answer": "no"}, {"qid": 300337001, "answer": "yes"}, {"qid": 300337003, "answer": "muscle"}, {"qid": 300337005, "answer": "no"}, {"qid": 300337007, "answer": "yes"}, {"qid": 300351000, "answer": "skin"}, {"qid": 300351002, "answer": "no"}, {"qid": 300351004, "answer": "yes"}, {"qid": 300351006, "answer": "musculoskeletal"}, {"qid": 300351008, "answer": "no"}, {"qid": 300350001, "answer": "yes"}, {"qid": 300350003, "answer": "urinary"}, {"qid": 300350005, "answer": "no"}, {"qid": 300350007, "answer": "yes"}, {"qid": 300349000, "answer": "thyroid"}, {"qid": 300349002, "answer": "no"}, {"qid": 300349004, "answer": "yes"}, {"qid": 300338000, "answer": "prostate"}, {"qid": 300338002, "answer": "no"}, {"qid": 300338004, "answer": "yes"}, {"qid": 300353000, "answer": "pancreatic fat necrosis"}, {"qid": 300353002, "answer": "no"}, {"qid": 300353004, "answer": "yes"}, {"qid": 300352000, "answer": "esophageal squamous cell carcinoma"}, {"qid": 300352002, "answer": "no"}, {"qid": 300352004, "answer": "yes"}, {"qid": 300354000, "answer": "squamous cell carcinoma"}, {"qid": 300354002, "answer": "no"}, {"qid": 300354004, "answer": "yes"}, {"qid": 300341000, "answer": "bone"}, {"qid": 300341002, "answer": "gastrointestinal"}, {"qid": 300340000, "answer": "lymph node"}, {"qid": 300340002, "answer": "lymph node"}, {"qid": 300346000, "answer": "heart"}, {"qid": 300346002, "answer": "muscle"}, {"qid": 300346004, "answer": "muscle"}, {"qid": 300342000, "answer": "histopathology"}, {"qid": 300342002, "answer": "no"}, {"qid": 300342004, "answer": "lymph node"}, {"qid": 300342006, "answer": "no"}, {"qid": 300342008, "answer": "yes"}, {"qid": 300347000, "answer": "atherosclerosis"}, {"qid": 300347002, "answer": "no"}, {"qid": 300347004, "answer": "yes"}, {"qid": 300347006, "answer": "marked"}, {"qid": 300344001, "answer": "yes"}, {"qid": 300344003, "answer": "colon"}, {"qid": 300344005, "answer": "no"}, {"qid": 300348001, "answer": "lung"}, {"qid": 300348003, "answer": "yes"}, {"qid": 300345001, "answer": "joints"}, {"qid": 300343001, "answer": "with lymphocytic infiltrate"}, {"qid": 300769000, "answer": "x-ray lymph node"}, {"qid": 300769002, "answer": "joints"}, {"qid": 300772000, "answer": "x-ray of vertebrae with metastatic carcinoma"}, {"qid": 300772002, "answer": "joints"}, {"qid": 300770000, "answer": "x-ray lymph node"}, {"qid": 300770002, "answer": "aorta"}, {"qid": 300771000, "answer": "gross"}, {"qid": 300771002, "answer": "after operation for osteosarcoma"}, {"qid": 300771004, "answer": "joints"}, {"qid": 300771006, "answer": "normal"}, {"qid": 300725001, "answer": "no"}, {"qid": 300725003, "answer": "no"}, {"qid": 300725005, "answer": "no"}, {"qid": 300726001, "answer": "no"}, {"qid": 300726003, "answer": "no"}, {"qid": 300726005, "answer": "yes"}, {"qid": 300724001, "answer": "no"}, {"qid": 300724003, "answer": "yes"}, {"qid": 300724005, "answer": "yes"}, {"qid": 300774001, "answer": "yes"}, {"qid": 300774003, "answer": "nervous"}, {"qid": 300774005, "answer": "no"}, {"qid": 300773001, "answer": "yes"}, {"qid": 300773003, "answer": "respiratory"}, {"qid": 300773005, "answer": "yes"}, {"qid": 300785001, "answer": "yes"}, {"qid": 300785003, "answer": "nervous"}, {"qid": 300785005, "answer": "no"}, {"qid": 300786001, "answer": "yes"}, {"qid": 300786003, "answer": "nervous"}, {"qid": 300786005, "answer": "no"}, {"qid": 300787001, "answer": "yes"}, {"qid": 300787003, "answer": "nervous"}, {"qid": 300787005, "answer": "no"}, {"qid": 300788001, "answer": "yes"}, {"qid": 300788003, "answer": "nervous"}, {"qid": 300788005, "answer": "no"}, {"qid": 300778001, "answer": "brain"}, {"qid": 300778003, "answer": "no"}, {"qid": 300778005, "answer": "yes"}, {"qid": 300784000, "answer": "nervous"}, {"qid": 300784002, "answer": "no"}, {"qid": 300783001, "answer": "yes"}, {"qid": 300783003, "answer": "nervous"}, {"qid": 300783005, "answer": "no"}, {"qid": 300777001, "answer": "yes"}, {"qid": 300777003, "answer": "nervous"}, {"qid": 300777005, "answer": "no"}, {"qid": 300779001, "answer": "yes"}, {"qid": 300779003, "answer": "nervous"}, {"qid": 300779005, "answer": "no"}, {"qid": 300775001, "answer": "yes"}, {"qid": 300775003, "answer": "nervous"}, {"qid": 300775005, "answer": "no"}, {"qid": 300776001, "answer": "yes"}, {"qid": 300776003, "answer": "nervous"}, {"qid": 300776005, "answer": "no"}, {"qid": 300780001, "answer": "yes"}, {"qid": 300780003, "answer": "nervous"}, {"qid": 300780005, "answer": "yes"}, {"qid": 300781001, "answer": "yes"}, {"qid": 300781003, "answer": "nervous"}, {"qid": 300781005, "answer": "no"}, {"qid": 300782001, "answer": "yes"}, {"qid": 300782003, "answer": "nervous"}, {"qid": 300782005, "answer": "no"}, {"qid": 300397001, "answer": "yes"}, {"qid": 300397003, "answer": "brain"}, {"qid": 300397005, "answer": "yes"}, {"qid": 300397007, "answer": "yes"}, {"qid": 300397009, "answer": "nervous"}, {"qid": 300396001, "answer": "yes"}, {"qid": 300396003, "answer": "yes"}, {"qid": 300401000, "answer": "due to ruptured saccular aneurysm"}, {"qid": 300401002, "answer": "yes"}, {"qid": 300401004, "answer": "yes"}, {"qid": 300399000, "answer": "due to ruptured saccular aneurysm"}, {"qid": 300399002, "answer": "yes"}, {"qid": 300399004, "answer": "yes"}, {"qid": 300400000, "answer": "due to ruptured aneurysm"}, {"qid": 300400002, "answer": "yes"}, {"qid": 300400004, "answer": "yes"}, {"qid": 300398000, "answer": "brain"}, {"qid": 300398002, "answer": "nervous"}, {"qid": 300398004, "answer": "nervous"}, {"qid": 300407001, "answer": "yes"}, {"qid": 300407003, "answer": "nervous"}, {"qid": 300407005, "answer": "no"}, {"qid": 300405000, "answer": "lymph node"}, {"qid": 300405002, "answer": "no"}, {"qid": 300405004, "answer": "yes"}, {"qid": 300405006, "answer": "urinary"}, {"qid": 300402001, "answer": "yes"}, {"qid": 300402003, "answer": "respiratory"}, {"qid": 300402005, "answer": "no"}, {"qid": 300393000, "answer": "brain"}, {"qid": 300393002, "answer": "no"}, {"qid": 300393004, "answer": "yes"}, {"qid": 300410000, "answer": "brain"}, {"qid": 300410002, "answer": "no"}, {"qid": 300410004, "answer": "yes"}, {"qid": 300408000, "answer": "brain"}, {"qid": 300408002, "answer": "no"}, {"qid": 300408004, "answer": "yes"}, {"qid": 300404000, "answer": "due to vertebral column trauma"}, {"qid": 300404002, "answer": "yes"}, {"qid": 300404004, "answer": "nervous"}, {"qid": 300404006, "answer": "no"}, {"qid": 300394001, "answer": "yes"}, {"qid": 300394003, "answer": "gastrointestinal"}, {"qid": 300394005, "answer": "no"}, {"qid": 300409001, "answer": "yes"}, {"qid": 300409003, "answer": "lung"}, {"qid": 300409005, "answer": "no"}, {"qid": 300409007, "answer": "yes"}, {"qid": 300409009, "answer": "respiratory"}, {"qid": 300409011, "answer": "no"}, {"qid": 300403000, "answer": "brain"}, {"qid": 300403002, "answer": "no"}, {"qid": 300403004, "answer": "yes"}, {"qid": 300403006, "answer": "lymph node"}, {"qid": 300403008, "answer": "no"}, {"qid": 300406001, "answer": "yes"}, {"qid": 300406003, "answer": "brain"}, {"qid": 300406005, "answer": "yes"}, {"qid": 300395001, "answer": "yes"}, {"qid": 300395003, "answer": "brain"}, {"qid": 300395005, "answer": "no"}, {"qid": 300395007, "answer": "yes"}, {"qid": 300374000, "answer": "brain"}, {"qid": 300374002, "answer": "no"}, {"qid": 300374004, "answer": "yes"}, {"qid": 300413000, "answer": "skin and muscle"}, {"qid": 300412000, "answer": "posterior view of typical case"}, {"qid": 300411000, "answer": "brain"}, {"qid": 300411002, "answer": "nervous"}, {"qid": 300435000, "answer": "oral"}, {"qid": 300435002, "answer": "yes"}, {"qid": 300435004, "answer": "yes"}, {"qid": 300434001, "answer": "close-up of lesion"}, {"qid": 300434003, "answer": "lymph node"}, {"qid": 300434005, "answer": "larynx"}, {"qid": 300432000, "answer": "oral"}, {"qid": 300432002, "answer": "larynx"}, {"qid": 300432004, "answer": "larynx"}, {"qid": 300433000, "answer": "oral"}, {"qid": 300433002, "answer": "yes"}, {"qid": 300433004, "answer": "yes"}, {"qid": 300430001, "answer": "large tumor mass in the uterus and cervix"}, {"qid": 300430003, "answer": "female reproductive"}, {"qid": 300430005, "answer": "female reproductive"}, {"qid": 300431000, "answer": "oral"}, {"qid": 300431002, "answer": "yes"}, {"qid": 300431004, "answer": "yes"}, {"qid": 300431006, "answer": "yes"}, {"qid": 300320001, "answer": "atrophy of parathyroid gland"}, {"qid": 300320003, "answer": "no"}, {"qid": 300320005, "answer": "yes"}, {"qid": 300319000, "answer": "oral"}, {"qid": 300319002, "answer": "yes"}, {"qid": 300319004, "answer": "oral"}, {"qid": 300319006, "answer": "no"}, {"qid": 300318001, "answer": "kidney"}, {"qid": 300318003, "answer": "no"}, {"qid": 300318005, "answer": "yes"}, {"qid": 300328000, "answer": "pancreas"}, {"qid": 300328002, "answer": "yes"}, {"qid": 300328004, "answer": "liver"}, {"qid": 300328006, "answer": "yes"}, {"qid": 300325001, "answer": "lymph node"}, {"qid": 300325003, "answer": "no"}, {"qid": 300325005, "answer": "yes"}, {"qid": 300323000, "answer": "oral"}, {"qid": 300323002, "answer": "yes"}, {"qid": 300323004, "answer": "oral"}, {"qid": 300323006, "answer": "no"}, {"qid": 300327001, "answer": "odontogenic myxoma"}, {"qid": 300327003, "answer": "no"}, {"qid": 300327005, "answer": "yes"}, {"qid": 300317000, "answer": "oral"}, {"qid": 300317002, "answer": "yes"}, {"qid": 300317004, "answer": "oral"}, {"qid": 300317006, "answer": "no"}, {"qid": 300321001, "answer": "osteosarcoma"}, {"qid": 300321003, "answer": "no"}, {"qid": 300321005, "answer": "yes"}, {"qid": 300324000, "answer": "oral"}, {"qid": 300324002, "answer": "yes"}, {"qid": 300324004, "answer": "oral"}, {"qid": 300324006, "answer": "no"}, {"qid": 300326001, "answer": "acute inflammation"}, {"qid": 300326003, "answer": "no"}, {"qid": 300326005, "answer": "yes"}, {"qid": 300322000, "answer": "oral"}, {"qid": 300322002, "answer": "yes"}, {"qid": 300322004, "answer": "oral"}, {"qid": 300322006, "answer": "no"}, {"qid": 300329001, "answer": "lymph node"}, {"qid": 300329003, "answer": "no"}, {"qid": 300329005, "answer": "yes"}, {"qid": 300332000, "answer": "oral"}, {"qid": 300332002, "answer": "yes"}, {"qid": 300332004, "answer": "oral"}, {"qid": 300332006, "answer": "no"}, {"qid": 300330001, "answer": "ameloblastic fibroma"}, {"qid": 300330003, "answer": "no"}, {"qid": 300330005, "answer": "yes"}, {"qid": 300331000, "answer": "oral"}, {"qid": 300331002, "answer": "yes"}, {"qid": 300331004, "answer": "oral"}, {"qid": 300331006, "answer": "no"}, {"qid": 300713001, "answer": "papillomatosis"}, {"qid": 300713003, "answer": "no"}, {"qid": 300713005, "answer": "yes"}, {"qid": 300712000, "answer": "oral"}, {"qid": 300712002, "answer": "yes"}, {"qid": 300712004, "answer": "oral"}, {"qid": 300712006, "answer": "no"}, {"qid": 300721001, "answer": "erythroplakia"}, {"qid": 300721003, "answer": "no"}, {"qid": 300721005, "answer": "yes"}, {"qid": 300723000, "answer": "oral"}, {"qid": 300723002, "answer": "yes"}, {"qid": 300723004, "answer": "oral"}, {"qid": 300723006, "answer": "no"}, {"qid": 300709001, "answer": "lichen planus"}, {"qid": 300709003, "answer": "no"}, {"qid": 300709005, "answer": "yes"}, {"qid": 300711000, "answer": "oral"}, {"qid": 300711002, "answer": "yes"}, {"qid": 300711004, "answer": "oral"}, {"qid": 300711006, "answer": "no"}, {"qid": 300710001, "answer": "erythroplakia"}, {"qid": 300710003, "answer": "no"}, {"qid": 300710005, "answer": "yes"}, {"qid": 300714000, "answer": "oral"}, {"qid": 300714002, "answer": "yes"}, {"qid": 300714004, "answer": "oral"}, {"qid": 300714006, "answer": "yes"}, {"qid": 300722001, "answer": "leukoplakia"}, {"qid": 300722003, "answer": "no"}, {"qid": 300722005, "answer": "yes"}, {"qid": 300708000, "answer": "oral"}, {"qid": 300708002, "answer": "yes"}, {"qid": 300708004, "answer": "oral"}, {"qid": 300708006, "answer": "no"}, {"qid": 300719001, "answer": "lichen planus"}, {"qid": 300719003, "answer": "no"}, {"qid": 300719005, "answer": "yes"}, {"qid": 300718000, "answer": "oral"}, {"qid": 300718002, "answer": "yes"}, {"qid": 300718004, "answer": "oral"}, {"qid": 300718006, "answer": "no"}, {"qid": 300720001, "answer": "leukoplakia"}, {"qid": 300720003, "answer": "no"}, {"qid": 300720005, "answer": "yes"}, {"qid": 300716000, "answer": "oral"}, {"qid": 300716002, "answer": "yes"}, {"qid": 300716004, "answer": "oral"}, {"qid": 300716006, "answer": "no"}, {"qid": 300717001, "answer": "amalgam tattoo"}, {"qid": 300717003, "answer": "no"}, {"qid": 300717005, "answer": "yes"}, {"qid": 300715000, "answer": "oral"}, {"qid": 300715002, "answer": "staining"}, {"qid": 300715004, "answer": "no"}, {"qid": 300715006, "answer": "yes"}, {"qid": 300715008, "answer": "oral"}, {"qid": 300715010, "answer": "no"}, {"qid": 300791001, "answer": "ameloblastic fibroma"}, {"qid": 300791003, "answer": "no"}, {"qid": 300791005, "answer": "yes"}, {"qid": 300797000, "answer": "oral"}, {"qid": 300797002, "answer": "yes"}, {"qid": 300797004, "answer": "oral"}, {"qid": 300797006, "answer": "no"}, {"qid": 300793001, "answer": "odontogenic myxoma"}, {"qid": 300793003, "answer": "no"}, {"qid": 300793005, "answer": "yes"}, {"qid": 300792000, "answer": "oral"}, {"qid": 300792002, "answer": "no"}, {"qid": 300792004, "answer": "yes"}, {"qid": 300794000, "answer": "oral"}, {"qid": 300794002, "answer": "yes"}, {"qid": 300794004, "answer": "oral"}, {"qid": 300794006, "answer": "no"}, {"qid": 300795001, "answer": "osteosarcoma"}, {"qid": 300795003, "answer": "no"}, {"qid": 300795005, "answer": "yes"}, {"qid": 300789000, "answer": "oral"}, {"qid": 300789002, "answer": "yes"}, {"qid": 300789004, "answer": "oral"}, {"qid": 300789006, "answer": "no"}, {"qid": 300790001, "answer": "ameloblastic fibroma"}, {"qid": 300790003, "answer": "no"}, {"qid": 300790005, "answer": "yes"}, {"qid": 300796000, "answer": "oral"}, {"qid": 300796002, "answer": "yes"}, {"qid": 300796004, "answer": "oral"}, {"qid": 300796006, "answer": "no"}, {"qid": 300800001, "answer": "yes"}, {"qid": 300803000, "answer": "thyroid"}, {"qid": 300803002, "answer": "no"}, {"qid": 300801001, "answer": "yes"}, {"qid": 300802000, "answer": "colon"}, {"qid": 300802002, "answer": "no"}, {"qid": 300802004, "answer": "yes"}, {"qid": 300804001, "answer": "with necrosis"}, {"qid": 300804003, "answer": "no"}, {"qid": 300798001, "answer": "yes"}, {"qid": 300799000, "answer": "thyroid"}, {"qid": 300799002, "answer": "no"}, {"qid": 300695001, "answer": "yes"}, {"qid": 300695003, "answer": "pancreas"}, {"qid": 300694001, "answer": "yes"}, {"qid": 300694003, "answer": "pancreas"}, {"qid": 300704001, "answer": "pancreatic fat necrosis"}, {"qid": 300704003, "answer": "no"}, {"qid": 300698000, "answer": "kidney"}, {"qid": 300698002, "answer": "no"}, {"qid": 300698004, "answer": "yes"}, {"qid": 300698006, "answer": "pancreas"}, {"qid": 300705001, "answer": "yes"}, {"qid": 300705003, "answer": "pancreas"}, {"qid": 300705005, "answer": "no"}, {"qid": 300697000, "answer": "pancreatic fat necrosis"}, {"qid": 300697002, "answer": "no"}, {"qid": 300697004, "answer": "yes"}, {"qid": 300697006, "answer": "pancreas"}, {"qid": 300699001, "answer": "yes"}, {"qid": 300699003, "answer": "respiratory"}, {"qid": 300699005, "answer": "no"}, {"qid": 300701000, "answer": "normal pancreas"}, {"qid": 300701002, "answer": "no"}, {"qid": 300696000, "answer": "pancreatic fat necrosis"}, {"qid": 300696002, "answer": "no"}, {"qid": 300692000, "answer": "pancreatic fat necrosis"}, {"qid": 300692002, "answer": "no"}, {"qid": 300706000, "answer": "pancreatic fat necrosis"}, {"qid": 300706002, "answer": "no"}, {"qid": 300693000, "answer": "lymph node"}, {"qid": 300693002, "answer": "no"}, {"qid": 300707000, "answer": "acid fuchsin"}, {"qid": 300707002, "answer": "no"}, {"qid": 300707004, "answer": "yes"}, {"qid": 300707006, "answer": "pancreas"}, {"qid": 300700001, "answer": "yes"}, {"qid": 300700003, "answer": "pancreas"}, {"qid": 300700005, "answer": "no"}, {"qid": 300702000, "answer": "pancreatic fat necrosis"}, {"qid": 300702002, "answer": "no"}, {"qid": 300702004, "answer": "yes"}, {"qid": 300702006, "answer": "pancreas"}, {"qid": 300703001, "answer": "yes"}, {"qid": 300703003, "answer": "pancreas"}, {"qid": 300703005, "answer": "no"}, {"qid": 300425000, "answer": "lung"}, {"qid": 300425002, "answer": "respiratory"}, {"qid": 300425004, "answer": "lung"}, {"qid": 300422001, "answer": "yes"}, {"qid": 300422003, "answer": "yes"}, {"qid": 300414000, "answer": "lung"}, {"qid": 300414002, "answer": "yes"}, {"qid": 300414004, "answer": "yes"}, {"qid": 300415000, "answer": "1"}, {"qid": 300415002, "answer": "yes"}, {"qid": 300415004, "answer": "respiratory"}, {"qid": 300415006, "answer": "no"}, {"qid": 300418000, "answer": "lung"}, {"qid": 300418002, "answer": "no"}, {"qid": 300418004, "answer": "yes"}, {"qid": 300418006, "answer": "lung"}, {"qid": 300417001, "answer": "yes"}, {"qid": 300417003, "answer": "female reproductive"}, {"qid": 300417005, "answer": "no"}, {"qid": 300424000, "answer": "lung"}, {"qid": 300424002, "answer": "yes"}, {"qid": 300424004, "answer": "respiratory"}, {"qid": 300424006, "answer": "no"}, {"qid": 300420000, "answer": "lung"}, {"qid": 300420002, "answer": "no"}, {"qid": 300420004, "answer": "yes"}, {"qid": 300420006, "answer": "lung"}, {"qid": 300421001, "answer": "yes"}, {"qid": 300421003, "answer": "respiratory"}, {"qid": 300421005, "answer": "no"}, {"qid": 300427000, "answer": "colon"}, {"qid": 300427002, "answer": "no"}, {"qid": 300427004, "answer": "yes"}, {"qid": 300427006, "answer": "urinary"}, {"qid": 300423001, "answer": "yes"}, {"qid": 300423003, "answer": "respiratory"}, {"qid": 300423005, "answer": "no"}, {"qid": 300429000, "answer": "lung"}, {"qid": 300429002, "answer": "no"}, {"qid": 300429004, "answer": "yes"}, {"qid": 300429006, "answer": "lung"}, {"qid": 300426001, "answer": "yes"}, {"qid": 300426003, "answer": "respiratory"}, {"qid": 300426005, "answer": "no"}, {"qid": 300428000, "answer": "lung"}, {"qid": 300428002, "answer": "no"}, {"qid": 300428004, "answer": "yes"}, {"qid": 300428006, "answer": "lung"}, {"qid": 300416001, "answer": "yes"}, {"qid": 300416003, "answer": "yes"}, {"qid": 300419000, "answer": "lung"}, {"qid": 300419002, "answer": "respiratory"}, {"qid": 300419004, "answer": "lung"}, {"qid": 300364001, "answer": "yes"}, {"qid": 300364003, "answer": "yes"}, {"qid": 300358000, "answer": "lung"}, {"qid": 300358002, "answer": "no"}, {"qid": 300358004, "answer": "yes"}, {"qid": 300358006, "answer": "lung"}, {"qid": 300365001, "answer": "yes"}, {"qid": 300365003, "answer": "respiratory"}, {"qid": 300365005, "answer": "no"}, {"qid": 300368000, "answer": "lung"}, {"qid": 300368002, "answer": "no"}, {"qid": 300368004, "answer": "yes"}, {"qid": 300368006, "answer": "lung"}, {"qid": 300371001, "answer": "yes"}, {"qid": 300371003, "answer": "lung"}, {"qid": 300373001, "answer": "yes"}, {"qid": 300373003, "answer": "talc"}, {"qid": 300373005, "answer": "used to sclerose emphysematous lung"}, {"qid": 300373007, "answer": "no"}, {"qid": 300373009, "answer": "yes"}, {"qid": 300373011, "answer": "lung"}, {"qid": 300372001, "answer": "yes"}, {"qid": 300372003, "answer": "talc"}, {"qid": 300372005, "answer": "used to sclerose emphysematous lung"}, {"qid": 300372007, "answer": "no"}, {"qid": 300372009, "answer": "yes"}, {"qid": 300372011, "answer": "respiratory"}, {"qid": 300372013, "answer": "no"}, {"qid": 300370000, "answer": "lung"}, {"qid": 300370002, "answer": "no"}, {"qid": 300370004, "answer": "yes"}, {"qid": 300370006, "answer": "lung"}, {"qid": 300357001, "answer": "yes"}, {"qid": 300357003, "answer": "hematologic"}, {"qid": 300357005, "answer": "yes"}, {"qid": 300356000, "answer": "lung"}, {"qid": 300356002, "answer": "no"}, {"qid": 300356004, "answer": "yes"}, {"qid": 300356006, "answer": "lung"}, {"qid": 300369001, "answer": "with asteroid bodies"}, {"qid": 300369003, "answer": "nervous"}, {"qid": 300369005, "answer": "nervous"}, {"qid": 300367001, "answer": "yes"}, {"qid": 300367003, "answer": "yes"}, {"qid": 300366000, "answer": "pancreatic fat necrosis"}, {"qid": 300366002, "answer": "no"}, {"qid": 300366004, "answer": "yes"}, {"qid": 300366006, "answer": "pancreas"}, {"qid": 300362001, "answer": "yes"}, {"qid": 300362003, "answer": "respiratory"}, {"qid": 300362005, "answer": "no"}, {"qid": 300360000, "answer": "esophageal squamous cell carcinoma"}, {"qid": 300360002, "answer": "no"}, {"qid": 300360004, "answer": "yes"}, {"qid": 300360006, "answer": "respiratory"}, {"qid": 300360008, "answer": "no"}, {"qid": 300361000, "answer": "lung"}, {"qid": 300361002, "answer": "no"}, {"qid": 300361004, "answer": "yes"}, {"qid": 300361006, "answer": "lung"}, {"qid": 300363001, "answer": "yes"}, {"qid": 300363003, "answer": "respiratory"}, {"qid": 300363005, "answer": "no"}, {"qid": 300359000, "answer": "lung"}, {"qid": 300359002, "answer": "no"}, {"qid": 300359004, "answer": "yes"}, {"qid": 300359006, "answer": "lung"}, {"qid": 300392001, "answer": "yes"}, {"qid": 300392003, "answer": "lung"}, {"qid": 300392005, "answer": "no"}, {"qid": 300392007, "answer": "yes"}, {"qid": 300392009, "answer": "lung"}, {"qid": 300392011, "answer": "node"}, {"qid": 300839001, "answer": "yes"}, {"qid": 300839003, "answer": "oral"}, {"qid": 300832001, "answer": "yes"}, {"qid": 300832003, "answer": "skin"}, {"qid": 300836001, "answer": "yes"}, {"qid": 300836003, "answer": "skin"}, {"qid": 300840001, "answer": "yes"}, {"qid": 300840003, "answer": "skin"}, {"qid": 300841001, "answer": "yes"}, {"qid": 300841003, "answer": "gangrene"}, {"qid": 300841005, "answer": "no"}, {"qid": 300842000, "answer": "thermal"}, {"qid": 300842002, "answer": "no"}, {"qid": 300842004, "answer": "yes"}, {"qid": 300842006, "answer": "skin"}, {"qid": 300838001, "answer": "yes"}, {"qid": 300838003, "answer": "skin"}, {"qid": 300837001, "answer": "yes"}, {"qid": 300837003, "answer": "pyemonia"}, {"qid": 300837005, "answer": "yes"}, {"qid": 300837007, "answer": "a purulent abscess"}, {"qid": 300837009, "answer": "no"}, {"qid": 300837011, "answer": "petechiae"}, {"qid": 300837013, "answer": "no"}, {"qid": 300837015, "answer": "a fungal"}, {"qid": 300831000, "answer": "skin"}, {"qid": 300831002, "answer": "no"}, {"qid": 300831004, "answer": "yes"}, {"qid": 300831006, "answer": "skin"}, {"qid": 300833001, "answer": "yes"}, {"qid": 300833003, "answer": "lymphoma"}, {"qid": 300833005, "answer": "no"}, {"qid": 300835000, "answer": "several on legs"}, {"qid": 300835002, "answer": "yes"}, {"qid": 300835004, "answer": "typical gangrene of extremities in diabetes"}, {"qid": 300835006, "answer": "like this"}, {"qid": 300834000, "answer": "multiple"}, {"qid": 300834002, "answer": "multiple myeloma"}, {"qid": 300843000, "answer": "typical petechial hemorrhages"}, {"qid": 300843002, "answer": "no"}, {"qid": 300843004, "answer": "skin"}, {"qid": 300843006, "answer": "no"}, {"qid": 300843008, "answer": "yes"}, {"qid": 300843010, "answer": "skin"}, {"qid": 300829001, "answer": "yes"}, {"qid": 300829003, "answer": "hematologic"}, {"qid": 300829005, "answer": "yes"}, {"qid": 300830000, "answer": "typical skin lesion"}, {"qid": 300830002, "answer": "no"}, {"qid": 300888000, "answer": "skin"}, {"qid": 300888002, "answer": "no"}, {"qid": 300888004, "answer": "fever"}, {"qid": 300888006, "answer": "no"}, {"qid": 300887000, "answer": "brain"}, {"qid": 300887002, "answer": "no"}, {"qid": 300903000, "answer": "lung"}, {"qid": 300903002, "answer": "no"}, {"qid": 300897000, "answer": "thermal burned skin"}, {"qid": 300897002, "answer": "no"}, {"qid": 300896000, "answer": "esophagus"}, {"qid": 300896002, "answer": "no"}, {"qid": 300893000, "answer": "esophagus"}, {"qid": 300893002, "answer": "no"}, {"qid": 300890000, "answer": "thermal burned skin"}, {"qid": 300890002, "answer": "no"}, {"qid": 300899000, "answer": "thermal burned skin"}, {"qid": 300899002, "answer": "no"}, {"qid": 300898000, "answer": "lymph node"}, {"qid": 300898002, "answer": "no"}, {"qid": 300900000, "answer": "esophagus"}, {"qid": 300900002, "answer": "no"}, {"qid": 300891000, "answer": "yes"}, {"qid": 300891002, "answer": "nervous"}, {"qid": 300902001, "answer": "no"}, {"qid": 300895000, "answer": "skin"}, {"qid": 300895002, "answer": "no"}, {"qid": 300895004, "answer": "yes"}, {"qid": 300895006, "answer": "skin"}, {"qid": 300894001, "answer": "yes"}, {"qid": 300894003, "answer": "candida in peripheral blood"}, {"qid": 300894005, "answer": "no"}, {"qid": 300892000, "answer": "pancreas"}, {"qid": 300892002, "answer": "no"}, {"qid": 300889000, "answer": "skin"}, {"qid": 300889002, "answer": "no"}, {"qid": 300901000, "answer": "typical lesion"}, {"qid": 300901002, "answer": "no"}, {"qid": 300901004, "answer": "yes"}, {"qid": 300901006, "answer": "skin"}, {"qid": 300659001, "answer": "surface of lung"}, {"qid": 300659003, "answer": "lung"}, {"qid": 300659005, "answer": "metastatic carcinoma"}, {"qid": 300659007, "answer": "metastatic carcinoma"}, {"qid": 300659009, "answer": "lung"}, {"qid": 300658001, "answer": "no"}, {"qid": 300658003, "answer": "no"}, {"qid": 300656000, "answer": "this specimen"}, {"qid": 300656002, "answer": "no"}, {"qid": 300656004, "answer": "no"}, {"qid": 300656006, "answer": "yes"}, {"qid": 300656008, "answer": "yes"}, {"qid": 300657000, "answer": "sectioned vertebral bodies with obvious bone lesions"}, {"qid": 300657002, "answer": "joints"}, {"qid": 300660001, "answer": "lymph node"}, {"qid": 300543000, "answer": "kidney"}, {"qid": 300540000, "answer": "kidney"}, {"qid": 300540002, "answer": "no"}, {"qid": 300550000, "answer": "kidney"}, {"qid": 300550002, "answer": "no"}, {"qid": 300547000, "answer": "kidney"}, {"qid": 300547002, "answer": "no"}, {"qid": 300538000, "answer": "kidney"}, {"qid": 300538002, "answer": "no"}, {"qid": 300548000, "answer": "kidney"}, {"qid": 300548002, "answer": "no"}, {"qid": 300542000, "answer": "normal prostate"}, {"qid": 300542002, "answer": "no"}, {"qid": 300541000, "answer": "kidney"}, {"qid": 300541002, "answer": "no"}, {"qid": 300541004, "answer": "no"}, {"qid": 300541006, "answer": "urinary"}, {"qid": 300539001, "answer": "with spleen capsule opened to show large tumor mass"}, {"qid": 300539003, "answer": "no"}, {"qid": 300539005, "answer": "yes"}, {"qid": 300539007, "answer": "hematologic"}, {"qid": 300539009, "answer": "yes"}, {"qid": 300544000, "answer": "opened uterus and ovaries"}, {"qid": 300544002, "answer": "no"}, {"qid": 300544004, "answer": "opened uterus with large myoma"}, {"qid": 300544006, "answer": "no"}, {"qid": 300544008, "answer": "yes"}, {"qid": 300544010, "answer": "oral"}, {"qid": 300549000, "answer": "kidney"}, {"qid": 300549002, "answer": "no"}, {"qid": 300549004, "answer": "yes"}, {"qid": 300549006, "answer": "endocrine"}, {"qid": 300549008, "answer": "no"}, {"qid": 300546000, "answer": "endocrine"}, {"qid": 300546002, "answer": "no"}, {"qid": 300546004, "answer": "no"}, {"qid": 300546006, "answer": "urinary"}, {"qid": 300551001, "answer": "yes"}, {"qid": 300551003, "answer": "respiratory"}, {"qid": 300551005, "answer": "no"}, {"qid": 300551007, "answer": "yes"}, {"qid": 300551009, "answer": "lung"}, {"qid": 300545001, "answer": "yes"}, {"qid": 300545003, "answer": "urinary"}, {"qid": 300634001, "answer": "yes"}, {"qid": 300634003, "answer": "urinary"}, {"qid": 300635001, "answer": "yes"}, {"qid": 300636000, "answer": "due to diabetes mellitus"}, {"qid": 300636002, "answer": "pancreas"}, {"qid": 300655001, "answer": "yes"}, {"qid": 300655003, "answer": "intravascular"}, {"qid": 300633001, "answer": "yes"}, {"qid": 300631000, "answer": "skin"}, {"qid": 300631002, "answer": "no"}, {"qid": 300632000, "answer": "lung"}, {"qid": 300632002, "answer": "no"}, {"qid": 300639000, "answer": "kidney"}, {"qid": 300639002, "answer": "no"}, {"qid": 300644000, "answer": "colon"}, {"qid": 300644002, "answer": "no"}, {"qid": 300646000, "answer": "kidney"}, {"qid": 300646002, "answer": "no"}, {"qid": 300642000, "answer": "lymph node"}, {"qid": 300642002, "answer": "no"}, {"qid": 300647000, "answer": "due to chronic urolithiasis"}, {"qid": 300647002, "answer": "yes"}, {"qid": 300647004, "answer": "urinary"}, {"qid": 300647006, "answer": "no"}, {"qid": 300654000, "answer": "due to chronic urolithiasis"}, {"qid": 300654002, "answer": "yes"}, {"qid": 300654004, "answer": "yes"}, {"qid": 300654006, "answer": "urinary"}, {"qid": 300637001, "answer": "yes"}, {"qid": 300637003, "answer": "pancreas"}, {"qid": 300650001, "answer": "yes"}, {"qid": 300650003, "answer": "respiratory"}, {"qid": 300650005, "answer": "no"}, {"qid": 300641000, "answer": "due to chronic urolithiasis"}, {"qid": 300641002, "answer": "yes"}, {"qid": 300641004, "answer": "gastrointestinal"}, {"qid": 300641006, "answer": "no"}, {"qid": 300640000, "answer": "due to chronic urolithiasis"}, {"qid": 300640002, "answer": "yes"}, {"qid": 300640004, "answer": "urinary"}, {"qid": 300640006, "answer": "no"}, {"qid": 300649000, "answer": "kidney"}, {"qid": 300649002, "answer": "urinary"}, {"qid": 300643001, "answer": "yes"}, {"qid": 300652000, "answer": "kidney"}, {"qid": 300652002, "answer": "urinary"}, {"qid": 300645001, "answer": "yes"}, {"qid": 300653000, "answer": "duodenum"}, {"qid": 300653002, "answer": "prostate"}, {"qid": 300653004, "answer": "colon"}, {"qid": 300653006, "answer": "skin"}, {"qid": 300651001, "answer": "yes"}, {"qid": 300651003, "answer": "yes"}, {"qid": 300638000, "answer": "typical lesion"}, {"qid": 300638002, "answer": "colon"}, {"qid": 300638004, "answer": "pancreas"}, {"qid": 300638006, "answer": "pancreas"}, {"qid": 300648001, "answer": "yes"}, {"qid": 300648003, "answer": "yes"}, {"qid": 300648005, "answer": "yes"}]
