# Supplementary material for: PeFoMed: Parameter efficient fine-tuning of multimodal large language models for medical CXR
Source: Sci Rep. 2026 Apr 21;16:18729. doi: 10.1038/s41598-026-47871-2 (PMC13273104; doi:10.1038/s41598-026-47871-2)
Supplement: Supplementary file 2 — Supplementary Information 2. [file 41598_2026_47871_MOESM2_ESM.zip › human evaluation/slake/slake.json]

{
    "11934": {
        "question": "what modality is used to take this image?",
        "ground_truth": "ct",
        "generated_answer": "ct scan",
        "image_name": "xmlab102/source.jpg",
        "answer_type": "OPEN",
        "image_organ": "Lung",
        "question_type": "Modality",
        "Evaluation(1/0)": "        "
    },
    "11936": {
        "question": "what is the main organ in the image?",
        "ground_truth": "lung spinal cord",
        "generated_answer": "heart",
        "image_name": "xmlab102/source.jpg",
        "answer_type": "OPEN",
        "image_organ": "Lung",
        "question_type": "Organ",
        "Evaluation(1/0)": "        "
    },
    "11941": {
        "question": "what diseases are included in the picture?",
        "ground_truth": "lung cancer",
        "generated_answer": "cancer",
        "image_name": "xmlab102/source.jpg",
        "answer_type": "OPEN",
        "image_organ": "Lung",
        "question_type": "Abnormality",
        "Evaluation(1/0)": "        "
    },
    "11943": {
        "question": "where is the abnormality located?",
        "ground_truth": "left lung right",
        "generated_answer": "lung",
        "image_name": "xmlab102/source.jpg",
        "answer_type": "OPEN",
        "image_organ": "Lung",
        "question_type": "Position",
        "Evaluation(1/0)": "        "
    },
    "11944": {
        "question": "which is the biggest in this imagelungliver or heart?",
        "ground_truth": "lung",
        "generated_answer": "heart",
        "image_name": "xmlab102/source.jpg",
        "answer_type": "CLOSED",
        "image_organ": "Lung",
        "question_type": "Size",
        "Evaluation(1/0)": "        "
    },
    "11945": {
        "question": "what modality is used to take this image?",
        "ground_truth": "ct",
        "generated_answer": "ct scan",
        "image_name": "xmlab103/source.jpg",
        "answer_type": "OPEN",
        "image_organ": "Abdomen",
        "question_type": "Modality",
        "Evaluation(1/0)": "        "
    },
    "11947": {
        "question": "what is the main organ in the image?",
        "ground_truth": "lung",
        "generated_answer": "heart",
        "image_name": "xmlab103/source.jpg",
        "answer_type": "OPEN",
        "image_organ": "Abdomen",
        "question_type": "Organ",
        "Evaluation(1/0)": "        "
    },
    "11948": {
        "question": "what is the largest organ in the picture?",
        "ground_truth": "lung",
        "generated_answer": "heart",
        "image_name": "xmlab103/source.jpg",
        "answer_type": "OPEN",
        "image_organ": "Abdomen",
        "question_type": "Size",
        "Evaluation(1/0)": "        "
    },
    "11951": {
        "question": "what diseases are included in the picture?",
        "ground_truth": "lung cancer",
        "generated_answer": "cancer",
        "image_name": "xmlab103/source.jpg",
        "answer_type": "OPEN",
        "image_organ": "Abdomen",
        "question_type": "Abnormality",
        "Evaluation(1/0)": "        "
    },
    "11953": {
        "question": "where is the abnormality located?",
        "ground_truth": "left lung right",
        "generated_answer": "heart",
        "image_name": "xmlab103/source.jpg",
        "answer_type": "OPEN",
        "image_organ": "Abdomen",
        "question_type": "Position",
        "Evaluation(1/0)": "        "
    },
    "11954": {
        "question": "which is the biggest in this imagelungliver or heart?",
        "ground_truth": "lung",
        "generated_answer": "heart",
        "image_name": "xmlab103/source.jpg",
        "answer_type": "CLOSED",
        "image_organ": "Abdomen",
        "question_type": "Size",
        "Evaluation(1/0)": "        "
    },
    "11955": {
        "question": "what modality is used to take this image?",
        "ground_truth": "ct",
        "generated_answer": "ct scan",
        "image_name": "xmlab105/source.jpg",
        "answer_type": "OPEN",
        "image_organ": "Lung",
        "question_type": "Modality",
        "Evaluation(1/0)": "        "
    },
    "11957": {
        "question": "what is the main organ in the image?",
        "ground_truth": "lung",
        "generated_answer": "heart",
        "image_name": "xmlab105/source.jpg",
        "answer_type": "OPEN",
        "image_organ": "Lung",
        "question_type": "Organ",
        "Evaluation(1/0)": "        "
    },
    "11958": {
        "question": "what is the largest organ in the picture?",
        "ground_truth": "lung",
        "generated_answer": "heart",
        "image_name": "xmlab105/source.jpg",
        "answer_type": "OPEN",
        "image_organ": "Lung",
        "question_type": "Size",
        "Evaluation(1/0)": "        "
    },
    "11962": {
        "question": "what diseases are included in the picture?",
        "ground_truth": "lung cancer",
        "generated_answer": "cancer",
        "image_name": "xmlab105/source.jpg",
        "answer_type": "OPEN",
        "image_organ": "Lung",
        "question_type": "Abnormality",
        "Evaluation(1/0)": "        "
    },
    "11964": {
        "question": "where is the abnormality located?",
        "ground_truth": "right lung left",
        "generated_answer": "lung",
        "image_name": "xmlab105/source.jpg",
        "answer_type": "OPEN",
        "image_organ": "Lung",
        "question_type": "Position",
        "Evaluation(1/0)": "        "
    },
    "11965": {
        "question": "what modality is used to take this image?",
        "ground_truth": "x-ray",
        "generated_answer": "ct scan",
        "image_name": "xmlab124/source.jpg",
        "answer_type": "OPEN",
        "image_organ": "Lung",
        "question_type": "Modality",
        "Evaluation(1/0)": "        "
    },
    "11967": {
        "question": "what is the largest organ in the picture?",
        "ground_truth": "lung",
        "generated_answer": "heart",
        "image_name": "xmlab124/source.jpg",
        "answer_type": "OPEN",
        "image_organ": "Lung",
        "question_type": "Size",
        "Evaluation(1/0)": "        "
    },
    "11968": {
        "question": "what diseases are included in the picture?",
        "ground_truth": "cardiomegaly",
        "generated_answer": "tuberculosis",
        "image_name": "xmlab124/source.jpg",
        "answer_type": "OPEN",
        "image_organ": "Lung",
        "question_type": "Abnormality",
        "Evaluation(1/0)": "        "
    },
    "11969": {
        "question": "where is the abnormality located?",
        "ground_truth": "center",
        "generated_answer": "lungs",
        "image_name": "xmlab124/source.jpg",
        "answer_type": "OPEN",
        "image_organ": "Lung",
        "question_type": "Position",
        "Evaluation(1/0)": "        "
    },
    "11972": {
        "question": "what modality is used to take this image?",
        "ground_truth": "mri",
        "generated_answer": "ct scan",
        "image_name": "xmlab13/source.jpg",
        "answer_type": "OPEN",
        "image_organ": "Abdomen",
        "question_type": "Modality",
        "Evaluation(1/0)": "        "
    },
    "11973": {
        "question": "which part of the body does this image belong to?",
        "ground_truth": "abdomen",
        "generated_answer": "chest",
        "image_name": "xmlab13/source.jpg",
        "answer_type": "OPEN",
        "image_organ": "Abdomen",
        "question_type": "Position",
        "Evaluation(1/0)": "        "
    },
    "11974": {
        "question": "what is the mr weighting in this image?",
        "ground_truth": "t2",
        "generated_answer": "1000",
        "image_name": "xmlab13/source.jpg",
        "answer_type": "OPEN",
        "image_organ": "Abdomen",
        "question_type": "Modality",
        "Evaluation(1/0)": "        "
    },
    "11980": {
        "question": "what modality is used to take this image?",
        "ground_truth": "x-ray",
        "generated_answer": "ct scan",
        "image_name": "xmlab130/source.jpg",
        "answer_type": "OPEN",
        "image_organ": "Lung",
        "question_type": "Modality",
        "Evaluation(1/0)": "        "
    },
    "11984": {
        "question": "what diseases are included in the picture?",
        "ground_truth": "pneumonia",
        "generated_answer": "lung cancer",
        "image_name": "xmlab130/source.jpg",
        "answer_type": "OPEN",
        "image_organ": "Lung",
        "question_type": "Abnormality",
        "Evaluation(1/0)": "        "
    },
    "11985": {
        "question": "where is the abnormality located?",
        "ground_truth": "left lung lower right",
        "generated_answer": "lungs",
        "image_name": "xmlab130/source.jpg",
        "answer_type": "OPEN",
        "image_organ": "Lung",
        "question_type": "Position",
        "Evaluation(1/0)": "        "
    },
    "11987": {
        "question": "what modality is used to take this image?",
        "ground_truth": "x-ray",
        "generated_answer": "x ray",
        "image_name": "xmlab135/source.jpg",
        "answer_type": "OPEN",
        "image_organ": "Lung",
        "question_type": "Modality",
        "Evaluation(1/0)": "        "
    },
    "11991": {
        "question": "what diseases are included in the picture?",
        "ground_truth": "cardiomegaly",
        "generated_answer": "lung cancer",
        "image_name": "xmlab135/source.jpg",
        "answer_type": "OPEN",
        "image_organ": "Lung",
        "question_type": "Abnormality",
        "Evaluation(1/0)": "        "
    },
    "11992": {
        "question": "where is the abnormality located?",
        "ground_truth": "center",
        "generated_answer": "lungs",
        "image_name": "xmlab135/source.jpg",
        "answer_type": "OPEN",
        "image_organ": "Lung",
        "question_type": "Position",
        "Evaluation(1/0)": "        "
    },
    "11993": {
        "question": "which organ is abnormal heart or lung?",
        "ground_truth": "heart",
        "generated_answer": "lung",
        "image_name": "xmlab135/source.jpg",
        "answer_type": "CLOSED",
        "image_organ": "Lung",
        "question_type": "Abnormality",
        "Evaluation(1/0)": "        "
    },
    "11994": {
        "question": "what modality is used to take this image?",
        "ground_truth": "x-ray",
        "generated_answer": "x ray",
        "image_name": "xmlab142/source.jpg",
        "answer_type": "OPEN",
        "image_organ": "Lung",
        "question_type": "Modality",
        "Evaluation(1/0)": "        "
    },
    "11997": {
        "question": "what is the largest organ in the picture?",
        "ground_truth": "lung",
        "generated_answer": "heart",
        "image_name": "xmlab142/source.jpg",
        "answer_type": "OPEN",
        "image_organ": "Lung",
        "question_type": "Size",
        "Evaluation(1/0)": "        "
    },
    "11998": {
        "question": "what diseases are included in the picture?",
        "ground_truth": "cardiomegaly",
        "generated_answer": "lung cancer",
        "image_name": "xmlab142/source.jpg",
        "answer_type": "OPEN",
        "image_organ": "Lung",
        "question_type": "Abnormality",
        "Evaluation(1/0)": "        "
    },
    "11999": {
        "question": "where is the abnormality located?",
        "ground_truth": "center",
        "generated_answer": "lungs",
        "image_name": "xmlab142/source.jpg",
        "answer_type": "OPEN",
        "image_organ": "Lung",
        "question_type": "Position",
        "Evaluation(1/0)": "        "
    },
    "12001": {
        "question": "what modality is used to take this image?",
        "ground_truth": "x-ray",
        "generated_answer": "ct scan",
        "image_name": "xmlab147/source.jpg",
        "answer_type": "OPEN",
        "image_organ": "Lung",
        "question_type": "Modality",
        "Evaluation(1/0)": "        "
    },
    "12004": {
        "question": "what is the largest organ in the picture?",
        "ground_truth": "lung",
        "generated_answer": "heart",
        "image_name": "xmlab147/source.jpg",
        "answer_type": "OPEN",
        "image_organ": "Lung",
        "question_type": "Size",
        "Evaluation(1/0)": "        "
    },
    "12005": {
        "question": "what diseases are included in the picture?",
        "ground_truth": "atelectasis mass",
        "generated_answer": "tuberculosis",
        "image_name": "xmlab147/source.jpg",
        "answer_type": "OPEN",
        "image_organ": "Lung",
        "question_type": "Abnormality",
        "Evaluation(1/0)": "        "
    },
    "12006": {
        "question": "where is the abnormality located?",
        "ground_truth": "right lung",
        "generated_answer": "chest",
        "image_name": "xmlab147/source.jpg",
        "answer_type": "OPEN",
        "image_organ": "Lung",
        "question_type": "Position",
        "Evaluation(1/0)": "        "
    },
    "12008": {
        "question": "which organ is abnormal heart or lung?",
        "ground_truth": "lung",
        "generated_answer": "heart",
        "image_name": "xmlab147/source.jpg",
        "answer_type": "CLOSED",
        "image_organ": "Lung",
        "question_type": "Abnormality",
        "Evaluation(1/0)": "        "
    },
    "12009": {
        "question": "what modality is used to take this image?",
        "ground_truth": "x-ray",
        "generated_answer": "ct scan",
        "image_name": "xmlab148/source.jpg",
        "answer_type": "OPEN",
        "image_organ": "Lung",
        "question_type": "Modality",
        "Evaluation(1/0)": "        "
    },
    "12013": {
        "question": "what diseases are included in the picture?",
        "ground_truth": "cardiomegaly",
        "generated_answer": "lung cancer",
        "image_name": "xmlab148/source.jpg",
        "answer_type": "OPEN",
        "image_organ": "Lung",
        "question_type": "Abnormality",
        "Evaluation(1/0)": "        "
    },
    "12014": {
        "question": "where is the abnormality located?",
        "ground_truth": "center",
        "generated_answer": "lungs",
        "image_name": "xmlab148/source.jpg",
        "answer_type": "OPEN",
        "image_organ": "Lung",
        "question_type": "Position",
        "Evaluation(1/0)": "        "
    },
    "12016": {
        "question": "what modality is used to take this image?",
        "ground_truth": "x-ray",
        "generated_answer": "ct scan",
        "image_name": "xmlab152/source.jpg",
        "answer_type": "OPEN",
        "image_organ": "Lung",
        "question_type": "Modality",
        "Evaluation(1/0)": "        "
    },
    "12020": {
        "question": "what diseases are included in the picture?",
        "ground_truth": "cardiomegaly",
        "generated_answer": "lung cancer",
        "image_name": "xmlab152/source.jpg",
        "answer_type": "OPEN",
        "image_organ": "Lung",
        "question_type": "Abnormality",
        "Evaluation(1/0)": "        "
    },
    "12021": {
        "question": "where is the abnormality located?",
        "ground_truth": "center",
        "generated_answer": "lungs",
        "image_name": "xmlab152/source.jpg",
        "answer_type": "OPEN",
        "image_organ": "Lung",
        "question_type": "Position",
        "Evaluation(1/0)": "        "
    },
    "12023": {
        "question": "what modality is used to take this image?",
        "ground_truth": "x-ray",
        "generated_answer": "x ray",
        "image_name": "xmlab159/source.jpg",
        "answer_type": "OPEN",
        "image_organ": "Lung",
        "question_type": "Modality",
        "Evaluation(1/0)": "        "
    },
    "12027": {
        "question": "what diseases are included in the picture?",
        "ground_truth": "nodule",
        "generated_answer": "lung cancer",
        "image_name": "xmlab159/source.jpg",
        "answer_type": "OPEN",
        "image_organ": "Lung",
        "question_type": "Abnormality",
        "Evaluation(1/0)": "        "
    },
    "12028": {
        "question": "where is the abnormality located?",
        "ground_truth": "left lung right",
        "generated_answer": "lungs",
        "image_name": "xmlab159/source.jpg",
        "answer_type": "OPEN",
        "image_organ": "Lung",
        "question_type": "Position",
        "Evaluation(1/0)": "        "
    },
    "12031": {
        "question": "what modality is used to take this image?",
        "ground_truth": "x-ray",
        "generated_answer": "x ray",
        "image_name": "xmlab160/source.jpg",
        "answer_type": "OPEN",
        "image_organ": "Lung",
        "question_type": "Modality",
        "Evaluation(1/0)": "        "
    },
    "12033": {
        "question": "what is the largest organ in the picture?",
        "ground_truth": "lung",
        "generated_answer": "heart",
        "image_name": "xmlab160/source.jpg",
        "answer_type": "OPEN",
        "image_organ": "Lung",
        "question_type": "Size",
        "Evaluation(1/0)": "        "
    },
    "12034": {
        "question": "what diseases are included in the picture?",
        "ground_truth": "nodule",
        "generated_answer": "pneumonia",
        "image_name": "xmlab160/source.jpg",
        "answer_type": "OPEN",
        "image_organ": "Lung",
        "question_type": "Abnormality",
        "Evaluation(1/0)": "        "
    },
    "12035": {
        "question": "where is the abnormality located?",
        "ground_truth": "right lung left",
        "generated_answer": "lungs",
        "image_name": "xmlab160/source.jpg",
        "answer_type": "OPEN",
        "image_organ": "Lung",
        "question_type": "Position",
        "Evaluation(1/0)": "        "
    },
    "12038": {
        "question": "which organ is abnormal heart or lung?",
        "ground_truth": "lung",
        "generated_answer": "heart",
        "image_name": "xmlab160/source.jpg",
        "answer_type": "CLOSED",
        "image_organ": "Lung",
        "question_type": "Abnormality",
        "Evaluation(1/0)": "        "
    },
    "12039": {
        "question": "what modality is used to take this image?",
        "ground_truth": "x-ray",
        "generated_answer": "xray",
        "image_name": "xmlab169/source.jpg",
        "answer_type": "OPEN",
        "image_organ": "Lung",
        "question_type": "Modality",
        "Evaluation(1/0)": "        "
    },
    "12043": {
        "question": "what diseases are included in the picture?",
        "ground_truth": "atelectasis",
        "generated_answer": "lung cancer",
        "image_name": "xmlab169/source.jpg",
        "answer_type": "OPEN",
        "image_organ": "Lung",
        "question_type": "Abnormality",
        "Evaluation(1/0)": "        "
    },
    "12044": {
        "question": "where is the abnormality located?",
        "ground_truth": "right lung lower left",
        "generated_answer": "lung",
        "image_name": "xmlab169/source.jpg",
        "answer_type": "OPEN",
        "image_organ": "Lung",
        "question_type": "Position",
        "Evaluation(1/0)": "        "
    },
    "12046": {
        "question": "which organ is abnormal heart or lung?",
        "ground_truth": "lung",
        "generated_answer": "heart",
        "image_name": "xmlab169/source.jpg",
        "answer_type": "CLOSED",
        "image_organ": "Lung",
        "question_type": "Abnormality",
        "Evaluation(1/0)": "        "
    },
    "12047": {
        "question": "what modality is used to take this image?",
        "ground_truth": "x-ray",
        "generated_answer": "x ray",
        "image_name": "xmlab173/source.jpg",
        "answer_type": "OPEN",
        "image_organ": "Lung",
        "question_type": "Modality",
        "Evaluation(1/0)": "        "
    },
    "12049": {
        "question": "what is the largest organ in the picture?",
        "ground_truth": "lung",
        "generated_answer": "heart",
        "image_name": "xmlab173/source.jpg",
        "answer_type": "OPEN",
        "image_organ": "Lung",
        "question_type": "Size",
        "Evaluation(1/0)": "        "
    },
    "12050": {
        "question": "what diseases are included in the picture?",
        "ground_truth": "pneumonia",
        "generated_answer": "cancer",
        "image_name": "xmlab173/source.jpg",
        "answer_type": "OPEN",
        "image_organ": "Lung",
        "question_type": "Abnormality",
        "Evaluation(1/0)": "        "
    },
    "12051": {
        "question": "where is the abnormality located?",
        "ground_truth": "left lung right",
        "generated_answer": "lungs",
        "image_name": "xmlab173/source.jpg",
        "answer_type": "OPEN",
        "image_organ": "Lung",
        "question_type": "Position",
        "Evaluation(1/0)": "        "
    },
    "12054": {
        "question": "which organ is abnormal heart or lung?",
        "ground_truth": "lung",
        "generated_answer": "heart",
        "image_name": "xmlab173/source.jpg",
        "answer_type": "CLOSED",
        "image_organ": "Lung",
        "question_type": "Abnormality",
        "Evaluation(1/0)": "        "
    },
    "12055": {
        "question": "what modality is used to take this image?",
        "ground_truth": "mri",
        "generated_answer": "ct scan",
        "image_name": "xmlab18/source.jpg",
        "answer_type": "OPEN",
        "image_organ": "Abdomen",
        "question_type": "Modality",
        "Evaluation(1/0)": "        "
    },
    "12057": {
        "question": "what is the mr weighting in this image?",
        "ground_truth": "t2",
        "generated_answer": "100",
        "image_name": "xmlab18/source.jpg",
        "answer_type": "OPEN",
        "image_organ": "Abdomen",
        "question_type": "Modality",
        "Evaluation(1/0)": "        "
    },
    "12059": {
        "question": "what is the largest organ in the picture?",
        "ground_truth": "liver",
        "generated_answer": "heart",
        "image_name": "xmlab18/source.jpg",
        "answer_type": "OPEN",
        "image_organ": "Abdomen",
        "question_type": "Size",
        "Evaluation(1/0)": "        "
    },
    "12066": {
        "question": "what modality is used to take this image?",
        "ground_truth": "x-ray",
        "generated_answer": "ct scan",
        "image_name": "xmlab185/source.jpg",
        "answer_type": "OPEN",
        "image_organ": "Lung",
        "question_type": "Modality",
        "Evaluation(1/0)": "        "
    },
    "12070": {
        "question": "what diseases are included in the picture?",
        "ground_truth": "pneumothorax",
        "generated_answer": "cancer",
        "image_name": "xmlab185/source.jpg",
        "answer_type": "OPEN",
        "image_organ": "Lung",
        "question_type": "Abnormality",
        "Evaluation(1/0)": "        "
    },
    "12071": {
        "question": "where is the abnormality located?",
        "ground_truth": "right lung left",
        "generated_answer": "chest",
        "image_name": "xmlab185/source.jpg",
        "answer_type": "OPEN",
        "image_organ": "Lung",
        "question_type": "Position",
        "Evaluation(1/0)": "        "
    },
    "12074": {
        "question": "which organ is abnormal heart or lung?",
        "ground_truth": "lung",
        "generated_answer": "heart",
        "image_name": "xmlab185/source.jpg",
        "answer_type": "CLOSED",
        "image_organ": "Lung",
        "question_type": "Abnormality",
        "Evaluation(1/0)": "        "
    },
    "12075": {
        "question": "what modality is used to take this image?",
        "ground_truth": "ct",
        "generated_answer": "ct scan",
        "image_name": "xmlab208/source.jpg",
        "answer_type": "OPEN",
        "image_organ": "Abdomen",
        "question_type": "Modality",
        "Evaluation(1/0)": "        "
    },
    "12077": {
        "question": "what is the largest organ in the picture?",
        "ground_truth": "liver",
        "generated_answer": "brain",
        "image_name": "xmlab208/source.jpg",
        "answer_type": "OPEN",
        "image_organ": "Abdomen",
        "question_type": "Size",
        "Evaluation(1/0)": "        "
    },
    "12083": {
        "question": "where is the liver?",
        "ground_truth": "left",
        "generated_answer": "abdomen",
        "image_name": "xmlab208/source.jpg",
        "answer_type": "OPEN",
        "image_organ": "Abdomen",
        "question_type": "Position",
        "Evaluation(1/0)": "        "
    },
    "12087": {
        "question": "what is the organ located in the lower right corner of the body in this image?",
        "ground_truth": "left kidney",
        "generated_answer": "kidney",
        "image_name": "xmlab208/source.jpg",
        "answer_type": "OPEN",
        "image_organ": "Abdomen",
        "question_type": "Organ",
        "Evaluation(1/0)": "        "
    },
    "12088": {
        "question": "what is the organ on the left side of this image?",
        "ground_truth": "liver",
        "generated_answer": "kidney",
        "image_name": "xmlab208/source.jpg",
        "answer_type": "OPEN",
        "image_organ": "Abdomen",
        "question_type": "Organ",
        "Evaluation(1/0)": "        "
    },
    "12089": {
        "question": "what is the scanning plane of this image?",
        "ground_truth": "transverse plane",
        "generated_answer": "sagittal",
        "image_name": "xmlab208/source.jpg",
        "answer_type": "OPEN",
        "image_organ": "Abdomen",
        "question_type": "Plane",
        "Evaluation(1/0)": "        "
    },
    "12090": {
        "question": "what modality is used to take this image?",
        "ground_truth": "ct",
        "generated_answer": "ct scan",
        "image_name": "xmlab219/source.jpg",
        "answer_type": "OPEN",
        "image_organ": "Abdomen",
        "question_type": "Modality",
        "Evaluation(1/0)": "        "
    },
    "12091": {
        "question": "which part of the body does this image belong to?",
        "ground_truth": "abdomen",
        "generated_answer": "brain",
        "image_name": "xmlab219/source.jpg",
        "answer_type": "OPEN",
        "image_organ": "Abdomen",
        "question_type": "Position",
        "Evaluation(1/0)": "        "
    },
    "12093": {
        "question": "how many organs are there in this image?",
        "ground_truth": "4",
        "generated_answer": "1",
        "image_name": "xmlab219/source.jpg",
        "answer_type": "OPEN",
        "image_organ": "Abdomen",
        "question_type": "Quantity",
        "Evaluation(1/0)": "        "
    },
    "12094": {
        "question": "what is the largest organ in the picture?",
        "ground_truth": "lung",
        "generated_answer": "brain",
        "image_name": "xmlab219/source.jpg",
        "answer_type": "OPEN",
        "image_organ": "Abdomen",
        "question_type": "Size",
        "Evaluation(1/0)": "        "
    },
    "12100": {
        "question": "where is the liver?",
        "ground_truth": "top",
        "generated_answer": "abdomen",
        "image_name": "xmlab219/source.jpg",
        "answer_type": "OPEN",
        "image_organ": "Abdomen",
        "question_type": "Position",
        "Evaluation(1/0)": "        "
    },
    "12102": {
        "question": "which is the biggest in this image lungheart or liver?",
        "ground_truth": "lung",
        "generated_answer": "liver",
        "image_name": "xmlab219/source.jpg",
        "answer_type": "CLOSED",
        "image_organ": "Abdomen",
        "question_type": "Size",
        "Evaluation(1/0)": "        "
    },
    "12103": {
        "question": "what is the rightmost organ in this image?",
        "ground_truth": "left lung",
        "generated_answer": "liver",
        "image_name": "xmlab219/source.jpg",
        "answer_type": "OPEN",
        "image_organ": "Abdomen",
        "question_type": "Organ",
        "Evaluation(1/0)": "        "
    },
    "12104": {
        "question": "what is the organ on the left side of this image?",
        "ground_truth": "right lung",
        "generated_answer": "heart",
        "image_name": "xmlab219/source.jpg",
        "answer_type": "OPEN",
        "image_organ": "Abdomen",
        "question_type": "Organ",
        "Evaluation(1/0)": "        "
    },
    "12105": {
        "question": "what is the scanning plane of this image?",
        "ground_truth": "transverse plane",
        "generated_answer": "sagittal",
        "image_name": "xmlab219/source.jpg",
        "answer_type": "OPEN",
        "image_organ": "Abdomen",
        "question_type": "Plane",
        "Evaluation(1/0)": "        "
    },
    "12106": {
        "question": "what modality is used to take this image?",
        "ground_truth": "ct",
        "generated_answer": "ct scan",
        "image_name": "xmlab224/source.jpg",
        "answer_type": "OPEN",
        "image_organ": "Abdomen",
        "question_type": "Modality",
        "Evaluation(1/0)": "        "
    },
    "12107": {
        "question": "which part of the body does this image belong to?",
        "ground_truth": "abdomen",
        "generated_answer": "chest",
        "image_name": "xmlab224/source.jpg",
        "answer_type": "OPEN",
        "image_organ": "Abdomen",
        "question_type": "Position",
        "Evaluation(1/0)": "        "
    },
    "12108": {
        "question": "what is the largest organ in the picture?",
        "ground_truth": "liver",
        "generated_answer": "brain",
        "image_name": "xmlab224/source.jpg",
        "answer_type": "OPEN",
        "image_organ": "Abdomen",
        "question_type": "Size",
        "Evaluation(1/0)": "        "
    },
    "12114": {
        "question": "where is the liver?",
        "ground_truth": "left",
        "generated_answer": "abdomen",
        "image_name": "xmlab224/source.jpg",
        "answer_type": "OPEN",
        "image_organ": "Abdomen",
        "question_type": "Position",
        "Evaluation(1/0)": "        "
    },
    "12115": {
        "question": "how many kidneys in this image?",
        "ground_truth": "0",
        "generated_answer": "1",
        "image_name": "xmlab224/source.jpg",
        "answer_type": "OPEN",
        "image_organ": "Abdomen",
        "question_type": "Quantity",
        "Evaluation(1/0)": "        "
    },
    "12117": {
        "question": "what is the organ on the left side of this image?",
        "ground_truth": "liver",
        "generated_answer": "heart",
        "image_name": "xmlab224/source.jpg",
        "answer_type": "OPEN",
        "image_organ": "Abdomen",
        "question_type": "Organ",
        "Evaluation(1/0)": "        "
    },
    "12118": {
        "question": "what is the organ on the lower right corner of the body in this image?",
        "ground_truth": "spleen",
        "generated_answer": "heart",
        "image_name": "xmlab224/source.jpg",
        "answer_type": "OPEN",
        "image_organ": "Abdomen",
        "question_type": "Organ",
        "Evaluation(1/0)": "        "
    },
    "12119": {
        "question": "what is the scanning plane of this image?",
        "ground_truth": "transverse plane",
        "generated_answer": "sagittal",
        "image_name": "xmlab224/source.jpg",
        "answer_type": "OPEN",
        "image_organ": "Abdomen",
        "question_type": "Plane",
        "Evaluation(1/0)": "        "
    },
    "12120": {
        "question": "what modality is used to take this image?",
        "ground_truth": "ct",
        "generated_answer": "ct scan",
        "image_name": "xmlab234/source.jpg",
        "answer_type": "OPEN",
        "image_organ": "Abdomen",
        "question_type": "Modality",
        "Evaluation(1/0)": "        "
    },
    "12122": {
        "question": "what is the largest organ in the picture?",
        "ground_truth": "liver",
        "generated_answer": "heart",
        "image_name": "xmlab234/source.jpg",
        "answer_type": "OPEN",
        "image_organ": "Abdomen",
        "question_type": "Size",
        "Evaluation(1/0)": "        "
    },
    "12126": {
        "question": "what diseases are included in the picture?",
        "ground_truth": "liver cancer",
        "generated_answer": "cancer",
        "image_name": "xmlab234/source.jpg",
        "answer_type": "OPEN",
        "image_organ": "Abdomen",
        "question_type": "Abnormality",
        "Evaluation(1/0)": "        "
    },
    "12127": {
        "question": "where is the liver?",
        "ground_truth": "left and top",
        "generated_answer": "abdomen",
        "image_name": "xmlab234/source.jpg",
        "answer_type": "OPEN",
        "image_organ": "Abdomen",
        "question_type": "Position",
        "Evaluation(1/0)": "        "
    },
    "12128": {
        "question": "where is the abnormality located?",
        "ground_truth": "liver",
        "generated_answer": "lungs",
        "image_name": "xmlab234/source.jpg",
        "answer_type": "OPEN",
        "image_organ": "Abdomen",
        "question_type": "Position",
        "Evaluation(1/0)": "        "
    },
    "12129": {
        "question": "how many kidneys in this image?",
        "ground_truth": "0",
        "generated_answer": "2",
        "image_name": "xmlab234/source.jpg",
        "answer_type": "OPEN",
        "image_organ": "Abdomen",
        "question_type": "Quantity",
        "Evaluation(1/0)": "        "
    },
    "12130": {
        "question": "which is bigger in this image kidney or spleen?",
        "ground_truth": "liver",
        "generated_answer": "spleen",
        "image_name": "xmlab234/source.jpg",
        "answer_type": "CLOSED",
        "image_organ": "Abdomen",
        "question_type": "Size",
        "Evaluation(1/0)": "        "
    },
    "12131": {
        "question": "what is the organ on the left side of this image?",
        "ground_truth": "liver",
        "generated_answer": "heart",
        "image_name": "xmlab234/source.jpg",
        "answer_type": "OPEN",
        "image_organ": "Abdomen",
        "question_type": "Organ",
        "Evaluation(1/0)": "        "
    },
    "12135": {
        "question": "what is the rightmost organ in this image?",
        "ground_truth": "spleen",
        "generated_answer": "heart",
        "image_name": "xmlab234/source.jpg",
        "answer_type": "OPEN",
        "image_organ": "Abdomen",
        "question_type": "Organ",
        "Evaluation(1/0)": "        "
    },
    "12136": {
        "question": "what is the organ on the top of the body in this image?",
        "ground_truth": "liver",
        "generated_answer": "heart",
        "image_name": "xmlab234/source.jpg",
        "answer_type": "OPEN",
        "image_organ": "Abdomen",
        "question_type": "Organ",
        "Evaluation(1/0)": "        "
    },
    "12137": {
        "question": "what is the scanning plane of this image?",
        "ground_truth": "transverse plane",
        "generated_answer": "sagittal",
        "image_name": "xmlab234/source.jpg",
        "answer_type": "OPEN",
        "image_organ": "Abdomen",
        "question_type": "Plane",
        "Evaluation(1/0)": "        "
    },
    "12138": {
        "question": "what modality is used to take this image?",
        "ground_truth": "ct",
        "generated_answer": "ct scan",
        "image_name": "xmlab235/source.jpg",
        "answer_type": "OPEN",
        "image_organ": "Abdomen",
        "question_type": "Modality",
        "Evaluation(1/0)": "        "
    },
    "12140": {
        "question": "what is the largest organ in the picture?",
        "ground_truth": "liver",
        "generated_answer": "brain",
        "image_name": "xmlab235/source.jpg",
        "answer_type": "OPEN",
        "image_organ": "Abdomen",
        "question_type": "Size",
        "Evaluation(1/0)": "        "
    },
    "12144": {
        "question": "where is the liver?",
        "ground_truth": "left and top",
        "generated_answer": "abdomen",
        "image_name": "xmlab235/source.jpg",
        "answer_type": "OPEN",
        "image_organ": "Abdomen",
        "question_type": "Position",
        "Evaluation(1/0)": "        "
    },
    "12145": {
        "question": "where is the abnormality located?",
        "ground_truth": "liver",
        "generated_answer": "brain",
        "image_name": "xmlab235/source.jpg",
        "answer_type": "OPEN",
        "image_organ": "Abdomen",
        "question_type": "Position",
        "Evaluation(1/0)": "        "
    },
    "12150": {
        "question": "which is bigger in this image liver or spleen?",
        "ground_truth": "spleen",
        "generated_answer": "liver",
        "image_name": "xmlab235/source.jpg",
        "answer_type": "CLOSED",
        "image_organ": "Abdomen",
        "question_type": "Size",
        "Evaluation(1/0)": "        "
    },
    "12151": {
        "question": "what is the organ on the lower right corner of this image?",
        "ground_truth": "spleen",
        "generated_answer": "heart",
        "image_name": "xmlab235/source.jpg",
        "answer_type": "OPEN",
        "image_organ": "Abdomen",
        "question_type": "Organ",
        "Evaluation(1/0)": "        "
    },
    "12152": {
        "question": "what is the organ on the top of the body in this image?",
        "ground_truth": "liver",
        "generated_answer": "heart",
        "image_name": "xmlab235/source.jpg",
        "answer_type": "OPEN",
        "image_organ": "Abdomen",
        "question_type": "Organ",
        "Evaluation(1/0)": "        "
    },
    "12153": {
        "question": "what is the scanning plane of this image?",
        "ground_truth": "transverse plane",
        "generated_answer": "sagittal",
        "image_name": "xmlab235/source.jpg",
        "answer_type": "OPEN",
        "image_organ": "Abdomen",
        "question_type": "Plane",
        "Evaluation(1/0)": "        "
    },
    "12154": {
        "question": "what modality is used to take this image?",
        "ground_truth": "mri",
        "generated_answer": "ct scan",
        "image_name": "xmlab24/source.jpg",
        "answer_type": "OPEN",
        "image_organ": "Abdomen",
        "question_type": "Modality",
        "Evaluation(1/0)": "        "
    },
    "12156": {
        "question": "what is the mr weighting in this image?",
        "ground_truth": "t1",
        "generated_answer": "1000",
        "image_name": "xmlab24/source.jpg",
        "answer_type": "OPEN",
        "image_organ": "Abdomen",
        "question_type": "Modality",
        "Evaluation(1/0)": "        "
    },
    "12157": {
        "question": "how many kidneys are there in this image?",
        "ground_truth": "0",
        "generated_answer": "1",
        "image_name": "xmlab24/source.jpg",
        "answer_type": "OPEN",
        "image_organ": "Abdomen",
        "question_type": "Quantity",
        "Evaluation(1/0)": "        "
    },
    "12161": {
        "question": "what modality is used to take this image?",
        "ground_truth": "mri",
        "generated_answer": "ct scan",
        "image_name": "xmlab25/source.jpg",
        "answer_type": "OPEN",
        "image_organ": "Lung",
        "question_type": "Modality",
        "Evaluation(1/0)": "        "
    },
    "12162": {
        "question": "which part of the body does this image belong to?",
        "ground_truth": "abdomen",
        "generated_answer": "chest",
        "image_name": "xmlab25/source.jpg",
        "answer_type": "OPEN",
        "image_organ": "Lung",
        "question_type": "Position",
        "Evaluation(1/0)": "        "
    },
    "12163": {
        "question": "what is the mr weighting in this image?",
        "ground_truth": "t1",
        "generated_answer": "100",
        "image_name": "xmlab25/source.jpg",
        "answer_type": "OPEN",
        "image_organ": "Lung",
        "question_type": "Modality",
        "Evaluation(1/0)": "        "
    },
    "12167": {
        "question": "where is the liver?",
        "ground_truth": "not seen",
        "generated_answer": "abdomen",
        "image_name": "xmlab25/source.jpg",
        "answer_type": "OPEN",
        "image_organ": "Lung",
        "question_type": "Position",
        "Evaluation(1/0)": "        "
    },
    "12168": {
        "question": "how many kidneys in this image?",
        "ground_truth": "0",
        "generated_answer": "1",
        "image_name": "xmlab25/source.jpg",
        "answer_type": "OPEN",
        "image_organ": "Lung",
        "question_type": "Quantity",
        "Evaluation(1/0)": "        "
    },
    "12169": {
        "question": "what is the organ on the left side of this image?",
        "ground_truth": "lung",
        "generated_answer": "heart",
        "image_name": "xmlab25/source.jpg",
        "answer_type": "OPEN",
        "image_organ": "Lung",
        "question_type": "Organ",
        "Evaluation(1/0)": "        "
    },
    "12170": {
        "question": "what modality is used to take this image?",
        "ground_truth": "ct",
        "generated_answer": "ct scan",
        "image_name": "xmlab250/source.jpg",
        "answer_type": "OPEN",
        "image_organ": "Abdomen",
        "question_type": "Modality",
        "Evaluation(1/0)": "        "
    },
    "12173": {
        "question": "what is the largest organ in the picture?",
        "ground_truth": "lung",
        "generated_answer": "liver",
        "image_name": "xmlab250/source.jpg",
        "answer_type": "OPEN",
        "image_organ": "Abdomen",
        "question_type": "Size",
        "Evaluation(1/0)": "        "
    },
    "12179": {
        "question": "what diseases are included in the picture?",
        "ground_truth": "liver cancer",
        "generated_answer": "cancer",
        "image_name": "xmlab250/source.jpg",
        "answer_type": "OPEN",
        "image_organ": "Abdomen",
        "question_type": "Abnormality",
        "Evaluation(1/0)": "        "
    },
    "12180": {
        "question": "where is the liver?",
        "ground_truth": "upper left",
        "generated_answer": "abdomen",
        "image_name": "xmlab250/source.jpg",
        "answer_type": "OPEN",
        "image_organ": "Abdomen",
        "question_type": "Position",
        "Evaluation(1/0)": "        "
    },
    "12182": {
        "question": "how many kidneys in this image?",
        "ground_truth": "0",
        "generated_answer": "1",
        "image_name": "xmlab250/source.jpg",
        "answer_type": "OPEN",
        "image_organ": "Abdomen",
        "question_type": "Quantity",
        "Evaluation(1/0)": "        "
    },
    "12185": {
        "question": "what organ is the black part on the left of the image?",
        "ground_truth": "right lung",
        "generated_answer": "liver",
        "image_name": "xmlab250/source.jpg",
        "answer_type": "OPEN",
        "image_organ": "Abdomen",
        "question_type": "Organ",
        "Evaluation(1/0)": "        "
    },
    "12186": {
        "question": "what is the organ on the top of the body in this image?",
        "ground_truth": "heart and liver",
        "generated_answer": "heart",
        "image_name": "xmlab250/source.jpg",
        "answer_type": "OPEN",
        "image_organ": "Abdomen",
        "question_type": "Organ",
        "Evaluation(1/0)": "        "
    },
    "12187": {
        "question": "what is the scanning plane of this image?",
        "ground_truth": "transverse plane",
        "generated_answer": "sagittal",
        "image_name": "xmlab250/source.jpg",
        "answer_type": "OPEN",
        "image_organ": "Abdomen",
        "question_type": "Plane",
        "Evaluation(1/0)": "        "
    },
    "12188": {
        "question": "what are the white points in the black part of the body?",
        "ground_truth": "pulmonary bronchus",
        "generated_answer": "bones",
        "image_name": "xmlab250/source.jpg",
        "answer_type": "OPEN",
        "image_organ": "Abdomen",
        "question_type": "Organ",
        "Evaluation(1/0)": "        "
    },
    "12189": {
        "question": "which is the kidney?",
        "ground_truth": "symmetrical to bone marrow",
        "generated_answer": "right",
        "image_name": "xmlab250/source.jpg",
        "answer_type": "OPEN",
        "image_organ": "Abdomen",
        "question_type": "Position",
        "Evaluation(1/0)": "        "
    },
    "12190": {
        "question": "what modality is used to take this image?",
        "ground_truth": "ct",
        "generated_answer": "ct scan",
        "image_name": "xmlab252/source.jpg",
        "answer_type": "OPEN",
        "image_organ": "Abdomen",
        "question_type": "Modality",
        "Evaluation(1/0)": "        "
    },
    "12193": {
        "question": "what is the largest organ in the picture?",
        "ground_truth": "liver",
        "generated_answer": "brain",
        "image_name": "xmlab252/source.jpg",
        "answer_type": "OPEN",
        "image_organ": "Abdomen",
        "question_type": "Size",
        "Evaluation(1/0)": "        "
    },
    "12199": {
        "question": "what diseases are included in the picture?",
        "ground_truth": "liver cancer",
        "generated_answer": "cancer",
        "image_name": "xmlab252/source.jpg",
        "answer_type": "OPEN",
        "image_organ": "Abdomen",
        "question_type": "Abnormality",
        "Evaluation(1/0)": "        "
    },
    "12200": {
        "question": "where is the abnormality located?",
        "ground_truth": "liver",
        "generated_answer": "lungs",
        "image_name": "xmlab252/source.jpg",
        "answer_type": "OPEN",
        "image_organ": "Abdomen",
        "question_type": "Position",
        "Evaluation(1/0)": "        "
    },
    "12203": {
        "question": "what organ is the gray part on the left of the image?",
        "ground_truth": "liver",
        "generated_answer": "heart",
        "image_name": "xmlab252/source.jpg",
        "answer_type": "OPEN",
        "image_organ": "Abdomen",
        "question_type": "Organ",
        "Evaluation(1/0)": "        "
    },
    "12204": {
        "question": "what is the scanning plane of this image?",
        "ground_truth": "transverse plane",
        "generated_answer": "sagittal",
        "image_name": "xmlab252/source.jpg",
        "answer_type": "OPEN",
        "image_organ": "Abdomen",
        "question_type": "Plane",
        "Evaluation(1/0)": "        "
    },
    "12205": {
        "question": "what is the shape of the kidney in the picture?",
        "ground_truth": "irregular",
        "generated_answer": "bean",
        "image_name": "xmlab252/source.jpg",
        "answer_type": "OPEN",
        "image_organ": "Abdomen",
        "question_type": "Shape",
        "Evaluation(1/0)": "        "
    },
    "12206": {
        "question": "which is the kidney?",
        "ground_truth": "symmetrical to bone marrow",
        "generated_answer": "right",
        "image_name": "xmlab252/source.jpg",
        "answer_type": "OPEN",
        "image_organ": "Abdomen",
        "question_type": "Position",
        "Evaluation(1/0)": "        "
    },
    "12207": {
        "question": "what modality is used to take this image?",
        "ground_truth": "ct",
        "generated_answer": "ct scan",
        "image_name": "xmlab253/source.jpg",
        "answer_type": "OPEN",
        "image_organ": "Abdomen",
        "question_type": "Modality",
        "Evaluation(1/0)": "        "
    },
    "12210": {
        "question": "what is the largest organ in the picture?",
        "ground_truth": "liver",
        "generated_answer": "heart",
        "image_name": "xmlab253/source.jpg",
        "answer_type": "OPEN",
        "image_organ": "Abdomen",
        "question_type": "Size",
        "Evaluation(1/0)": "        "
    },
    "12216": {
        "question": "where is the liver?",
        "ground_truth": "left",
        "generated_answer": "abdomen",
        "image_name": "xmlab253/source.jpg",
        "answer_type": "OPEN",
        "image_organ": "Abdomen",
        "question_type": "Position",
        "Evaluation(1/0)": "        "
    },
    "12217": {
        "question": "what organ is the gray part on the left of the image?",
        "ground_truth": "liver",
        "generated_answer": "heart",
        "image_name": "xmlab253/source.jpg",
        "answer_type": "OPEN",
        "image_organ": "Abdomen",
        "question_type": "Organ",
        "Evaluation(1/0)": "        "
    },
    "12218": {
        "question": "what organ is the black part on the left of the image?",
        "ground_truth": "right lung",
        "generated_answer": "heart",
        "image_name": "xmlab253/source.jpg",
        "answer_type": "OPEN",
        "image_organ": "Abdomen",
        "question_type": "Organ",
        "Evaluation(1/0)": "        "
    },
    "12219": {
        "question": "what is the scanning plane of this image?",
        "ground_truth": "transverse plane",
        "generated_answer": "sagittal",
        "image_name": "xmlab253/source.jpg",
        "answer_type": "OPEN",
        "image_organ": "Abdomen",
        "question_type": "Plane",
        "Evaluation(1/0)": "        "
    },
    "12220": {
        "question": "what are the white spots in the black part of the lower part of body?",
        "ground_truth": "pulmonary bronchus",
        "generated_answer": "organs",
        "image_name": "xmlab253/source.jpg",
        "answer_type": "OPEN",
        "image_organ": "Abdomen",
        "question_type": "Organ",
        "Evaluation(1/0)": "        "
    },
    "12221": {
        "question": "what modality is used to take this image?",
        "ground_truth": "ct",
        "generated_answer": "ct scan",
        "image_name": "xmlab264/source.jpg",
        "answer_type": "OPEN",
        "image_organ": "Abdomen",
        "question_type": "Modality",
        "Evaluation(1/0)": "        "
    },
    "12223": {
        "question": "what is the largest organ in the picture?",
        "ground_truth": "small bowel",
        "generated_answer": "brain",
        "image_name": "xmlab264/source.jpg",
        "answer_type": "OPEN",
        "image_organ": "Abdomen",
        "question_type": "Size",
        "Evaluation(1/0)": "        "
    },
    "12230": {
        "question": "what is the rightmost organ in this image?",
        "ground_truth": "large bowel",
        "generated_answer": "liver",
        "image_name": "xmlab264/source.jpg",
        "answer_type": "OPEN",
        "image_organ": "Abdomen",
        "question_type": "Organ",
        "Evaluation(1/0)": "        "
    },
    "12231": {
        "question": "what organ is the gray part on the left of the image?",
        "ground_truth": "large bowel",
        "generated_answer": "brain",
        "image_name": "xmlab264/source.jpg",
        "answer_type": "OPEN",
        "image_organ": "Abdomen",
        "question_type": "Organ",
        "Evaluation(1/0)": "        "
    },
    "12232": {
        "question": "what is the organ on the top of the body in this image?",
        "ground_truth": "small bowel",
        "generated_answer": "heart",
        "image_name": "xmlab264/source.jpg",
        "answer_type": "OPEN",
        "image_organ": "Abdomen",
        "question_type": "Organ",
        "Evaluation(1/0)": "        "
    },
    "12233": {
        "question": "what is the scanning plane of this image?",
        "ground_truth": "transverse plane",
        "generated_answer": "sagittal",
        "image_name": "xmlab264/source.jpg",
        "answer_type": "OPEN",
        "image_organ": "Abdomen",
        "question_type": "Plane",
        "Evaluation(1/0)": "        "
    },
    "12234": {
        "question": "which is the kidney?",
        "ground_truth": "symmetrical to bone marrow",
        "generated_answer": "right",
        "image_name": "xmlab264/source.jpg",
        "answer_type": "OPEN",
        "image_organ": "Abdomen",
        "question_type": "Position",
        "Evaluation(1/0)": "        "
    },
    "12235": {
        "question": "what modality is used to take this image?",
        "ground_truth": "ct",
        "generated_answer": "ct scan",
        "image_name": "xmlab269/source.jpg",
        "answer_type": "OPEN",
        "image_organ": "Abdomen",
        "question_type": "Modality",
        "Evaluation(1/0)": "        "
    },
    "12237": {
        "question": "what is the largest organ in the picture?",
        "ground_truth": "liver",
        "generated_answer": "brain",
        "image_name": "xmlab269/source.jpg",
        "answer_type": "OPEN",
        "image_organ": "Abdomen",
        "question_type": "Size",
        "Evaluation(1/0)": "        "
    },
    "12243": {
        "question": "what is the rightmost organ in this image?",
        "ground_truth": "large bowel",
        "generated_answer": "heart",
        "image_name": "xmlab269/source.jpg",
        "answer_type": "OPEN",
        "image_organ": "Abdomen",
        "question_type": "Organ",
        "Evaluation(1/0)": "        "
    },
    "12244": {
        "question": "what organ is the gray part on the left of the image?",
        "ground_truth": "liver",
        "generated_answer": "lung",
        "image_name": "xmlab269/source.jpg",
        "answer_type": "OPEN",
        "image_organ": "Abdomen",
        "question_type": "Organ",
        "Evaluation(1/0)": "        "
    },
    "12245": {
        "question": "what organ is the black part on the left of the image?",
        "ground_truth": "right lung",
        "generated_answer": "lung",
        "image_name": "xmlab269/source.jpg",
        "answer_type": "OPEN",
        "image_organ": "Abdomen",
        "question_type": "Organ",
        "Evaluation(1/0)": "        "
    },
    "12246": {
        "question": "what is the organ on the top of the body in this image?",
        "ground_truth": "stomach",
        "generated_answer": "heart",
        "image_name": "xmlab269/source.jpg",
        "answer_type": "OPEN",
        "image_organ": "Abdomen",
        "question_type": "Organ",
        "Evaluation(1/0)": "        "
    },
    "12247": {
        "question": "what is the scanning plane of this image?",
        "ground_truth": "transverse plane",
        "generated_answer": "sagittal",
        "image_name": "xmlab269/source.jpg",
        "answer_type": "OPEN",
        "image_organ": "Abdomen",
        "question_type": "Plane",
        "Evaluation(1/0)": "        "
    },
    "12248": {
        "question": "what organ is the black hole in the upper right corner?",
        "ground_truth": "large bowel",
        "generated_answer": "lung",
        "image_name": "xmlab269/source.jpg",
        "answer_type": "OPEN",
        "image_organ": "Abdomen",
        "question_type": "Organ",
        "Evaluation(1/0)": "        "
    },
    "12249": {
        "question": "what modality is used to take this image?",
        "ground_truth": "ct",
        "generated_answer": "ct scan",
        "image_name": "xmlab274/source.jpg",
        "answer_type": "OPEN",
        "image_organ": "Abdomen",
        "question_type": "Modality",
        "Evaluation(1/0)": "        "
    },
    "12250": {
        "question": "which part of the body does this image belong to?",
        "ground_truth": "abdomen",
        "generated_answer": "chest",
        "image_name": "xmlab274/source.jpg",
        "answer_type": "OPEN",
        "image_organ": "Abdomen",
        "question_type": "Position",
        "Evaluation(1/0)": "        "
    },
    "12251": {
        "question": "what is the largest organ in the picture?",
        "ground_truth": "liver",
        "generated_answer": "lung",
        "image_name": "xmlab274/source.jpg",
        "answer_type": "OPEN",
        "image_organ": "Abdomen",
        "question_type": "Size",
        "Evaluation(1/0)": "        "
    },
    "12257": {
        "question": "how many kidneys in this image?",
        "ground_truth": "0",
        "generated_answer": "2",
        "image_name": "xmlab274/source.jpg",
        "answer_type": "OPEN",
        "image_organ": "Abdomen",
        "question_type": "Quantity",
        "Evaluation(1/0)": "        "
    },
    "12259": {
        "question": "what is the rightmost organ in this image?",
        "ground_truth": "large bowel",
        "generated_answer": "lung",
        "image_name": "xmlab274/source.jpg",
        "answer_type": "OPEN",
        "image_organ": "Abdomen",
        "question_type": "Organ",
        "Evaluation(1/0)": "        "
    },
    "12260": {
        "question": "what organ is the gray part on the left of the image?",
        "ground_truth": "liver",
        "generated_answer": "lung",
        "image_name": "xmlab274/source.jpg",
        "answer_type": "OPEN",
        "image_organ": "Abdomen",
        "question_type": "Organ",
        "Evaluation(1/0)": "        "
    },
    "12261": {
        "question": "what organ is the black part on the left of the image?",
        "ground_truth": "right lung",
        "generated_answer": "lung",
        "image_name": "xmlab274/source.jpg",
        "answer_type": "OPEN",
        "image_organ": "Abdomen",
        "question_type": "Organ",
        "Evaluation(1/0)": "        "
    },
    "12262": {
        "question": "what is the scanning plane of this image?",
        "ground_truth": "transverse plane",
        "generated_answer": "sagittal",
        "image_name": "xmlab274/source.jpg",
        "answer_type": "OPEN",
        "image_organ": "Abdomen",
        "question_type": "Plane",
        "Evaluation(1/0)": "        "
    },
    "12263": {
        "question": "what organ is the black hole in the upper right corner?",
        "ground_truth": "large bowel",
        "generated_answer": "lung",
        "image_name": "xmlab274/source.jpg",
        "answer_type": "OPEN",
        "image_organ": "Abdomen",
        "question_type": "Organ",
        "Evaluation(1/0)": "        "
    },
    "12264": {
        "question": "what type of medical image is this?",
        "ground_truth": "x-ray",
        "generated_answer": "chest x ray",
        "image_name": "xmlab299/source.jpg",
        "answer_type": "OPEN",
        "image_organ": "Lung",
        "question_type": "Modality",
        "Evaluation(1/0)": "        "
    },
    "12265": {
        "question": "what is the scanning plane of this image?",
        "ground_truth": "coronal plane",
        "generated_answer": "chest",
        "image_name": "xmlab299/source.jpg",
        "answer_type": "OPEN",
        "image_organ": "Lung",
        "question_type": "Plane",
        "Evaluation(1/0)": "        "
    },
    "12266": {
        "question": "which part do the organs in this image locate from the aspect of the whole body?",
        "ground_truth": "chest",
        "generated_answer": "right",
        "image_name": "xmlab299/source.jpg",
        "answer_type": "OPEN",
        "image_organ": "Lung",
        "question_type": "Position",
        "Evaluation(1/0)": "        "
    },
    "12268": {
        "question": "what part of the lung is the pneumothorax located in?",
        "ground_truth": "upper right lung",
        "generated_answer": "right",
        "image_name": "xmlab299/source.jpg",
        "answer_type": "OPEN",
        "image_organ": "Lung",
        "question_type": "Position",
        "Evaluation(1/0)": "        "
    },
    "12269": {
        "question": "which organ system is imaged?",
        "ground_truth": "chest",
        "generated_answer": "respiratory",
        "image_name": "xmlab299/source.jpg",
        "answer_type": "OPEN",
        "image_organ": "Lung",
        "question_type": "Organ",
        "Evaluation(1/0)": "        "
    },
    "12270": {
        "question": "which organs appear in pairs?",
        "ground_truth": "lung",
        "generated_answer": "lungs",
        "image_name": "xmlab299/source.jpg",
        "answer_type": "OPEN",
        "image_organ": "Lung",
        "question_type": "Organ",
        "Evaluation(1/0)": "        "
    },
    "12274": {
        "question": "what color does the left lung show in the picture?",
        "ground_truth": "black",
        "generated_answer": "gray",
        "image_name": "xmlab299/source.jpg",
        "answer_type": "OPEN",
        "image_organ": "Lung",
        "question_type": "Color",
        "Evaluation(1/0)": "        "
    },
    "12276": {
        "question": "what is the effect of the main organ in this picture?",
        "ground_truth": "breathe",
        "generated_answer": "lung",
        "image_name": "xmlab299/source.jpg",
        "answer_type": "OPEN",
        "image_organ": "Lung",
        "question_type": "KG",
        "Evaluation(1/0)": "        "
    },
    "12277": {
        "question": "what kind of symptoms will the disease on the upper right of lung bring to the patient?",
        "ground_truth": "chest pain dyspnea",
        "generated_answer": "cough",
        "image_name": "xmlab299/source.jpg",
        "answer_type": "OPEN",
        "image_organ": "Lung",
        "question_type": "KG",
        "Evaluation(1/0)": "        "
    },
    "12278": {
        "question": "which organs/organ in the picture belong to the respiratory system?",
        "ground_truth": "lung",
        "generated_answer": "lungs",
        "image_name": "xmlab299/source.jpg",
        "answer_type": "OPEN",
        "image_organ": "Lung",
        "question_type": "KG",
        "Evaluation(1/0)": "        "
    },
    "12279": {
        "question": "what imaging modality was used?",
        "ground_truth": "x-ray",
        "generated_answer": "ct scan",
        "image_name": "xmlab304/source.jpg",
        "answer_type": "OPEN",
        "image_organ": "Lung",
        "question_type": "Modality",
        "Evaluation(1/0)": "        "
    },
    "12282": {
        "question": "where is the abnormality in this image?",
        "ground_truth": "lower right lung",
        "generated_answer": "lung",
        "image_name": "xmlab304/source.jpg",
        "answer_type": "OPEN",
        "image_organ": "Lung",
        "question_type": "Position",
        "Evaluation(1/0)": "        "
    },
    "12283": {
        "question": "where is the atelectasis in this image?",
        "ground_truth": "lower right lung",
        "generated_answer": "right lung",
        "image_name": "xmlab304/source.jpg",
        "answer_type": "OPEN",
        "image_organ": "Lung",
        "question_type": "Position",
        "Evaluation(1/0)": "        "
    },
    "12284": {
        "question": "what is the organ system visualized?",
        "ground_truth": "chest",
        "generated_answer": "respiratory",
        "image_name": "xmlab304/source.jpg",
        "answer_type": "OPEN",
        "image_organ": "Lung",
        "question_type": "Organ",
        "Evaluation(1/0)": "        "
    },
    "12286": {
        "question": "what disease is shown on the right of lung?",
        "ground_truth": "atelectasis",
        "generated_answer": "cancer",
        "image_name": "xmlab304/source.jpg",
        "answer_type": "OPEN",
        "image_organ": "Lung",
        "question_type": "Abnormality",
        "Evaluation(1/0)": "        "
    },
    "12289": {
        "question": "what color does the left lung show in the picture?",
        "ground_truth": "black",
        "generated_answer": "white",
        "image_name": "xmlab304/source.jpg",
        "answer_type": "OPEN",
        "image_organ": "Lung",
        "question_type": "Color",
        "Evaluation(1/0)": "        "
    },
    "12291": {
        "question": "what is the function of the main organ in this picture?",
        "ground_truth": "breathe",
        "generated_answer": "heart",
        "image_name": "xmlab304/source.jpg",
        "answer_type": "OPEN",
        "image_organ": "Lung",
        "question_type": "KG",
        "Evaluation(1/0)": "        "
    },
    "12292": {
        "question": "what is the main cause of the disease on the lower right of the lung in the picture?",
        "ground_truth": "bronchial obstruction",
        "generated_answer": "cancer",
        "image_name": "xmlab304/source.jpg",
        "answer_type": "OPEN",
        "image_organ": "Lung",
        "question_type": "KG",
        "Evaluation(1/0)": "        "
    },
    "12297": {
        "question": "which side of lung is abnormal in this imageleft or right?",
        "ground_truth": "left",
        "generated_answer": "right",
        "image_name": "xmlab311/source.jpg",
        "answer_type": "CLOSED",
        "image_organ": "Lung",
        "question_type": "Position",
        "Evaluation(1/0)": "        "
    },
    "12298": {
        "question": "where is the mass in this image?",
        "ground_truth": "lower left lung",
        "generated_answer": "lung",
        "image_name": "xmlab311/source.jpg",
        "answer_type": "OPEN",
        "image_organ": "Lung",
        "question_type": "Position",
        "Evaluation(1/0)": "        "
    },
    "12301": {
        "question": "what disease is shown on the left of lung?",
        "ground_truth": "pulmonary mass",
        "generated_answer": "cancer",
        "image_name": "xmlab311/source.jpg",
        "answer_type": "OPEN",
        "image_organ": "Lung",
        "question_type": "Abnormality",
        "Evaluation(1/0)": "        "
    },
    "12304": {
        "question": "what color is the lung in the picture?",
        "ground_truth": "black",
        "generated_answer": "gray",
        "image_name": "xmlab311/source.jpg",
        "answer_type": "OPEN",
        "image_organ": "Lung",
        "question_type": "Color",
        "Evaluation(1/0)": "        "
    },
    "12306": {
        "question": "how much damage will be caused to the body taking such an image?",
        "ground_truth": "little",
        "generated_answer": "0",
        "image_name": "xmlab311/source.jpg",
        "answer_type": "OPEN",
        "image_organ": "Lung",
        "question_type": "KG",
        "Evaluation(1/0)": "        "
    },
    "12307": {
        "question": "how to prevent the occurrence of the disease on the lower left lobe of lung in this image?",
        "ground_truth": "keep healthy",
        "generated_answer": "vaccination",
        "image_name": "xmlab311/source.jpg",
        "answer_type": "OPEN",
        "image_organ": "Lung",
        "question_type": "KG",
        "Evaluation(1/0)": "        "
    },
    "12309": {
        "question": "what type of medical image is this?",
        "ground_truth": "x-ray",
        "generated_answer": "chest x ray",
        "image_name": "xmlab312/source.jpg",
        "answer_type": "OPEN",
        "image_organ": "Lung",
        "question_type": "Modality",
        "Evaluation(1/0)": "        "
    },
    "12312": {
        "question": "where is the abnormality in this image?",
        "ground_truth": "lower left lung",
        "generated_answer": "lung",
        "image_name": "xmlab312/source.jpg",
        "answer_type": "OPEN",
        "image_organ": "Lung",
        "question_type": "Position",
        "Evaluation(1/0)": "        "
    },
    "12313": {
        "question": "where is the atelectasis in this image?",
        "ground_truth": "lower left lung",
        "generated_answer": "right lung",
        "image_name": "xmlab312/source.jpg",
        "answer_type": "OPEN",
        "image_organ": "Lung",
        "question_type": "Position",
        "Evaluation(1/0)": "        "
    },
    "12315": {
        "question": "what is the main organ in the image?",
        "ground_truth": "lung",
        "generated_answer": "heart",
        "image_name": "xmlab312/source.jpg",
        "answer_type": "OPEN",
        "image_organ": "Lung",
        "question_type": "Organ",
        "Evaluation(1/0)": "        "
    },
    "12320": {
        "question": "how many lungs are shown in this image?",
        "ground_truth": "2",
        "generated_answer": "1",
        "image_name": "xmlab312/source.jpg",
        "answer_type": "OPEN",
        "image_organ": "Lung",
        "question_type": "Quantity",
        "Evaluation(1/0)": "        "
    },
    "12321": {
        "question": "how much damage will be caused to the body taking such an image?",
        "ground_truth": "little",
        "generated_answer": "0",
        "image_name": "xmlab312/source.jpg",
        "answer_type": "OPEN",
        "image_organ": "Lung",
        "question_type": "KG",
        "Evaluation(1/0)": "        "
    },
    "12322": {
        "question": "how to treat the disease located on the left of lung in this image?",
        "ground_truth": "physical therapy surgical treatment",
        "generated_answer": "antibiotic",
        "image_name": "xmlab312/source.jpg",
        "answer_type": "OPEN",
        "image_organ": "Lung",
        "question_type": "KG",
        "Evaluation(1/0)": "        "
    },
    "12323": {
        "question": "which organs/organ in the picture belong to the respiratory system?",
        "ground_truth": "lung",
        "generated_answer": "lungs",
        "image_name": "xmlab312/source.jpg",
        "answer_type": "OPEN",
        "image_organ": "Lung",
        "question_type": "KG",
        "Evaluation(1/0)": "        "
    },
    "12325": {
        "question": "what is the scanning plane of this image?",
        "ground_truth": "coronal plane",
        "generated_answer": "chest",
        "image_name": "xmlab314/source.jpg",
        "answer_type": "OPEN",
        "image_organ": "Lung",
        "question_type": "Plane",
        "Evaluation(1/0)": "        "
    },
    "12328": {
        "question": "where is the pneumonia in the lung?",
        "ground_truth": "right lung",
        "generated_answer": "right",
        "image_name": "xmlab314/source.jpg",
        "answer_type": "OPEN",
        "image_organ": "Lung",
        "question_type": "Position",
        "Evaluation(1/0)": "        "
    },
    "12329": {
        "question": "what organ system is primarily present in this image?",
        "ground_truth": "chest",
        "generated_answer": "respiratory",
        "image_name": "xmlab314/source.jpg",
        "answer_type": "OPEN",
        "image_organ": "Lung",
        "question_type": "Organ",
        "Evaluation(1/0)": "        "
    },
    "12330": {
        "question": "what organ system is pictured?",
        "ground_truth": "chest",
        "generated_answer": "respiratory",
        "image_name": "xmlab314/source.jpg",
        "answer_type": "OPEN",
        "image_organ": "Lung",
        "question_type": "Organ",
        "Evaluation(1/0)": "        "
    },
    "12331": {
        "question": "what disease is shown on the right of lung?",
        "ground_truth": "pneumonia",
        "generated_answer": "cancer",
        "image_name": "xmlab314/source.jpg",
        "answer_type": "OPEN",
        "image_organ": "Lung",
        "question_type": "Abnormality",
        "Evaluation(1/0)": "        "
    },
    "12336": {
        "question": "what can the organ with black color in this image be used for?",
        "ground_truth": "breathe",
        "generated_answer": "breathing",
        "image_name": "xmlab314/source.jpg",
        "answer_type": "OPEN",
        "image_organ": "Lung",
        "question_type": "KG",
        "Evaluation(1/0)": "        "
    },
    "12337": {
        "question": "how to treat the disease located on the right of lung in this image?",
        "ground_truth": "medical therapy supportive therapy",
        "generated_answer": "radiation",
        "image_name": "xmlab314/source.jpg",
        "answer_type": "OPEN",
        "image_organ": "Lung",
        "question_type": "KG",
        "Evaluation(1/0)": "        "
    },
    "12339": {
        "question": "what modality is shown in this image?",
        "ground_truth": "x-ray",
        "generated_answer": "x ray",
        "image_name": "xmlab320/source.jpg",
        "answer_type": "OPEN",
        "image_organ": "Lung",
        "question_type": "Modality",
        "Evaluation(1/0)": "        "
    },
    "12340": {
        "question": "which plane is the image scanned transverse plane or coronal plane?",
        "ground_truth": "coronal plane",
        "generated_answer": "coronal",
        "image_name": "xmlab320/source.jpg",
        "answer_type": "CLOSED",
        "image_organ": "Lung",
        "question_type": "Plane",
        "Evaluation(1/0)": "        "
    },
    "12342": {
        "question": "where is the abnormality in this image?",
        "ground_truth": "heart",
        "generated_answer": "lung",
        "image_name": "xmlab320/source.jpg",
        "answer_type": "OPEN",
        "image_organ": "Lung",
        "question_type": "Position",
        "Evaluation(1/0)": "        "
    },
    "12344": {
        "question": "which organs appear in pairs?",
        "ground_truth": "lung",
        "generated_answer": "lungs",
        "image_name": "xmlab320/source.jpg",
        "answer_type": "OPEN",
        "image_organ": "Lung",
        "question_type": "Organ",
        "Evaluation(1/0)": "        "
    },
    "12345": {
        "question": "which organ system is imaged?",
        "ground_truth": "chest",
        "generated_answer": "respiratory",
        "image_name": "xmlab320/source.jpg",
        "answer_type": "OPEN",
        "image_organ": "Lung",
        "question_type": "Organ",
        "Evaluation(1/0)": "        "
    },
    "12346": {
        "question": "what diseases are included in the picture?",
        "ground_truth": "cardiomegaly",
        "generated_answer": "lung cancer",
        "image_name": "xmlab320/source.jpg",
        "answer_type": "OPEN",
        "image_organ": "Lung",
        "question_type": "Abnormality",
        "Evaluation(1/0)": "        "
    },
    "12350": {
        "question": "how many organs are there in this image?",
        "ground_truth": "2",
        "generated_answer": "1",
        "image_name": "xmlab320/source.jpg",
        "answer_type": "OPEN",
        "image_organ": "Lung",
        "question_type": "Quantity",
        "Evaluation(1/0)": "        "
    },
    "12351": {
        "question": "what is the function of the main organ in this picture?",
        "ground_truth": "breathe",
        "generated_answer": "heart",
        "image_name": "xmlab320/source.jpg",
        "answer_type": "OPEN",
        "image_organ": "Lung",
        "question_type": "KG",
        "Evaluation(1/0)": "        "
    },
    "12352": {
        "question": "what kind of symptoms will the disease on the heart in this image bring to the patient?",
        "ground_truth": "chest tightness arrhythmia",
        "generated_answer": "heart attack",
        "image_name": "xmlab320/source.jpg",
        "answer_type": "OPEN",
        "image_organ": "Lung",
        "question_type": "KG",
        "Evaluation(1/0)": "        "
    },
    "12354": {
        "question": "what type of medical image is this?",
        "ground_truth": "x-ray",
        "generated_answer": "chest x ray",
        "image_name": "xmlab329/source.jpg",
        "answer_type": "OPEN",
        "image_organ": "Lung",
        "question_type": "Modality",
        "Evaluation(1/0)": "        "
    },
    "12357": {
        "question": "which lobe is abnormal in this image?",
        "ground_truth": "left",
        "generated_answer": "right",
        "image_name": "xmlab329/source.jpg",
        "answer_type": "OPEN",
        "image_organ": "Lung",
        "question_type": "Position",
        "Evaluation(1/0)": "        "
    },
    "12358": {
        "question": "where is the pulmonary infiltration in this image?",
        "ground_truth": "lower left lung",
        "generated_answer": "lung",
        "image_name": "xmlab329/source.jpg",
        "answer_type": "OPEN",
        "image_organ": "Lung",
        "question_type": "Position",
        "Evaluation(1/0)": "        "
    },
    "12359": {
        "question": "what organ system is pictured?",
        "ground_truth": "chest",
        "generated_answer": "respiratory",
        "image_name": "xmlab329/source.jpg",
        "answer_type": "OPEN",
        "image_organ": "Lung",
        "question_type": "Organ",
        "Evaluation(1/0)": "        "
    },
    "12360": {
        "question": "what organ system is primarily present in this image?",
        "ground_truth": "chest",
        "generated_answer": "respiratory",
        "image_name": "xmlab329/source.jpg",
        "answer_type": "OPEN",
        "image_organ": "Lung",
        "question_type": "Organ",
        "Evaluation(1/0)": "        "
    },
    "12362": {
        "question": "what diseases are included in the picture?",
        "ground_truth": "pulmonary infiltration",
        "generated_answer": "lung cancer",
        "image_name": "xmlab329/source.jpg",
        "answer_type": "OPEN",
        "image_organ": "Lung",
        "question_type": "Abnormality",
        "Evaluation(1/0)": "        "
    },
    "12365": {
        "question": "how many organs are there in this image?",
        "ground_truth": "2",
        "generated_answer": "1",
        "image_name": "xmlab329/source.jpg",
        "answer_type": "OPEN",
        "image_organ": "Lung",
        "question_type": "Quantity",
        "Evaluation(1/0)": "        "
    },
    "12366": {
        "question": "what is the effect of the main organ in this picture?",
        "ground_truth": "breathe",
        "generated_answer": "heart",
        "image_name": "xmlab329/source.jpg",
        "answer_type": "OPEN",
        "image_organ": "Lung",
        "question_type": "KG",
        "Evaluation(1/0)": "        "
    },
    "12367": {
        "question": "how to prevent the occurrence of the disease on the lower left lobe of lung in this image?",
        "ground_truth": "live healthy enhance physical fitness",
        "generated_answer": "quit smoking",
        "image_name": "xmlab329/source.jpg",
        "answer_type": "OPEN",
        "image_organ": "Lung",
        "question_type": "KG",
        "Evaluation(1/0)": "        "
    },
    "12368": {
        "question": "which organs/organ is part of the respiratory system in this image?",
        "ground_truth": "lung",
        "generated_answer": "lungs",
        "image_name": "xmlab329/source.jpg",
        "answer_type": "OPEN",
        "image_organ": "Lung",
        "question_type": "KG",
        "Evaluation(1/0)": "        "
    },
    "12369": {
        "question": "what imaging modality was used?",
        "ground_truth": "x-ray",
        "generated_answer": "x ray",
        "image_name": "xmlab338/source.jpg",
        "answer_type": "OPEN",
        "image_organ": "Lung",
        "question_type": "Modality",
        "Evaluation(1/0)": "        "
    },
    "12370": {
        "question": "which plane is the image scanned transverse plane or coronal plane?",
        "ground_truth": "coronal plane",
        "generated_answer": "coronal",
        "image_name": "xmlab338/source.jpg",
        "answer_type": "CLOSED",
        "image_organ": "Lung",
        "question_type": "Plane",
        "Evaluation(1/0)": "        "
    },
    "12371": {
        "question": "which part do the organs in this image locate from the aspect of the whole body?",
        "ground_truth": "chest",
        "generated_answer": "right",
        "image_name": "xmlab338/source.jpg",
        "answer_type": "OPEN",
        "image_organ": "Lung",
        "question_type": "Position",
        "Evaluation(1/0)": "        "
    },
    "12372": {
        "question": "where is the abnormality in this image?",
        "ground_truth": "lower left lung",
        "generated_answer": "lung",
        "image_name": "xmlab338/source.jpg",
        "answer_type": "OPEN",
        "image_organ": "Lung",
        "question_type": "Position",
        "Evaluation(1/0)": "        "
    },
    "12373": {
        "question": "where is the pulmonary nodule located in this image?",
        "ground_truth": "lower left lung",
        "generated_answer": "right lung",
        "image_name": "xmlab338/source.jpg",
        "answer_type": "OPEN",
        "image_organ": "Lung",
        "question_type": "Position",
        "Evaluation(1/0)": "        "
    },
    "12374": {
        "question": "what is the organ system visualized?",
        "ground_truth": "chest",
        "generated_answer": "respiratory",
        "image_name": "xmlab338/source.jpg",
        "answer_type": "OPEN",
        "image_organ": "Lung",
        "question_type": "Organ",
        "Evaluation(1/0)": "        "
    },
    "12375": {
        "question": "which organ system is imaged?",
        "ground_truth": "chest",
        "generated_answer": "respiratory",
        "image_name": "xmlab338/source.jpg",
        "answer_type": "OPEN",
        "image_organ": "Lung",
        "question_type": "Organ",
        "Evaluation(1/0)": "        "
    },
    "12380": {
        "question": "how many lungs are shown in this image?",
        "ground_truth": "2",
        "generated_answer": "1",
        "image_name": "xmlab338/source.jpg",
        "answer_type": "OPEN",
        "image_organ": "Lung",
        "question_type": "Quantity",
        "Evaluation(1/0)": "        "
    },
    "12381": {
        "question": "what is the function of the main organ in this picture?",
        "ground_truth": "breathe",
        "generated_answer": "respiration",
        "image_name": "xmlab338/source.jpg",
        "answer_type": "OPEN",
        "image_organ": "Lung",
        "question_type": "KG",
        "Evaluation(1/0)": "        "
    },
    "12382": {
        "question": "how to treat the disease located on the lower left of lung in this image?",
        "ground_truth": "medical treatment surgical treatment",
        "generated_answer": "antibiotic",
        "image_name": "xmlab338/source.jpg",
        "answer_type": "OPEN",
        "image_organ": "Lung",
        "question_type": "KG",
        "Evaluation(1/0)": "        "
    },
    "12384": {
        "question": "what imaging modality was used?",
        "ground_truth": "x-ray",
        "generated_answer": "x ray",
        "image_name": "xmlab344/source.jpg",
        "answer_type": "OPEN",
        "image_organ": "Lung",
        "question_type": "Modality",
        "Evaluation(1/0)": "        "
    },
    "12385": {
        "question": "which plane is the image scanned transverse plane or coronal plane?",
        "ground_truth": "coronal plane",
        "generated_answer": "coronal",
        "image_name": "xmlab344/source.jpg",
        "answer_type": "CLOSED",
        "image_organ": "Lung",
        "question_type": "Plane",
        "Evaluation(1/0)": "        "
    },
    "12387": {
        "question": "where is the abnormality located in this picture?",
        "ground_truth": "upper right lung",
        "generated_answer": "lung",
        "image_name": "xmlab344/source.jpg",
        "answer_type": "OPEN",
        "image_organ": "Lung",
        "question_type": "Position",
        "Evaluation(1/0)": "        "
    },
    "12388": {
        "question": "where is the nodule in this image?",
        "ground_truth": "upper right lung",
        "generated_answer": "lung",
        "image_name": "xmlab344/source.jpg",
        "answer_type": "OPEN",
        "image_organ": "Lung",
        "question_type": "Position",
        "Evaluation(1/0)": "        "
    },
    "12389": {
        "question": "which organ system is imaged?",
        "ground_truth": "chest",
        "generated_answer": "respiratory",
        "image_name": "xmlab344/source.jpg",
        "answer_type": "OPEN",
        "image_organ": "Lung",
        "question_type": "Organ",
        "Evaluation(1/0)": "        "
    },
    "12390": {
        "question": "what organ system is pictured?",
        "ground_truth": "chest",
        "generated_answer": "respiratory",
        "image_name": "xmlab344/source.jpg",
        "answer_type": "OPEN",
        "image_organ": "Lung",
        "question_type": "Organ",
        "Evaluation(1/0)": "        "
    },
    "12394": {
        "question": "what color does the right lung show in the picture?",
        "ground_truth": "black",
        "generated_answer": "white",
        "image_name": "xmlab344/source.jpg",
        "answer_type": "OPEN",
        "image_organ": "Lung",
        "question_type": "Color",
        "Evaluation(1/0)": "        "
    },
    "12395": {
        "question": "how many lungs are shown in this image?",
        "ground_truth": "2",
        "generated_answer": "1",
        "image_name": "xmlab344/source.jpg",
        "answer_type": "OPEN",
        "image_organ": "Lung",
        "question_type": "Quantity",
        "Evaluation(1/0)": "        "
    },
    "12396": {
        "question": "what is the function of the main organ in this picture?",
        "ground_truth": "breathe",
        "generated_answer": "heart",
        "image_name": "xmlab344/source.jpg",
        "answer_type": "OPEN",
        "image_organ": "Lung",
        "question_type": "KG",
        "Evaluation(1/0)": "        "
    },
    "12397": {
        "question": "what kind of symptoms will the disease on the upper right lung bring to the patient?",
        "ground_truth": "chest tightness fatigue",
        "generated_answer": "cough",
        "image_name": "xmlab344/source.jpg",
        "answer_type": "OPEN",
        "image_organ": "Lung",
        "question_type": "KG",
        "Evaluation(1/0)": "        "
    },
    "12398": {
        "question": "which organs/organ in the picture belong to the respiratory system?",
        "ground_truth": "lung",
        "generated_answer": "lungs",
        "image_name": "xmlab344/source.jpg",
        "answer_type": "OPEN",
        "image_organ": "Lung",
        "question_type": "KG",
        "Evaluation(1/0)": "        "
    },
    "12402": {
        "question": "where is the abnormality in this image?",
        "ground_truth": "upper left lung",
        "generated_answer": "lung",
        "image_name": "xmlab350/source.jpg",
        "answer_type": "OPEN",
        "image_organ": "Lung",
        "question_type": "Position",
        "Evaluation(1/0)": "        "
    },
    "12403": {
        "question": "what part of the lung is the pneumothorax located in?",
        "ground_truth": "upper left lung",
        "generated_answer": "right",
        "image_name": "xmlab350/source.jpg",
        "answer_type": "OPEN",
        "image_organ": "Lung",
        "question_type": "Position",
        "Evaluation(1/0)": "        "
    },
    "12404": {
        "question": "what organ system is pictured?",
        "ground_truth": "chest",
        "generated_answer": "respiratory",
        "image_name": "xmlab350/source.jpg",
        "answer_type": "OPEN",
        "image_organ": "Lung",
        "question_type": "Organ",
        "Evaluation(1/0)": "        "
    },
    "12405": {
        "question": "which organ system is imaged?",
        "ground_truth": "chest",
        "generated_answer": "respiratory",
        "image_name": "xmlab350/source.jpg",
        "answer_type": "OPEN",
        "image_organ": "Lung",
        "question_type": "Organ",
        "Evaluation(1/0)": "        "
    },
    "12409": {
        "question": "what color is the lung in the picture?",
        "ground_truth": "black",
        "generated_answer": "white",
        "image_name": "xmlab350/source.jpg",
        "answer_type": "OPEN",
        "image_organ": "Lung",
        "question_type": "Color",
        "Evaluation(1/0)": "        "
    },
    "12411": {
        "question": "how much damage will be caused to the body taking such an image?",
        "ground_truth": "little",
        "generated_answer": "0",
        "image_name": "xmlab350/source.jpg",
        "answer_type": "OPEN",
        "image_organ": "Lung",
        "question_type": "KG",
        "Evaluation(1/0)": "        "
    },
    "12412": {
        "question": "how to treat the disease located on the upper left of lung in this image?",
        "ground_truth": "medical therapy supportive therapy",
        "generated_answer": "antibiotic",
        "image_name": "xmlab350/source.jpg",
        "answer_type": "OPEN",
        "image_organ": "Lung",
        "question_type": "KG",
        "Evaluation(1/0)": "        "
    },
    "12415": {
        "question": "what scanning plane does this image belong to?",
        "ground_truth": "coronal plane",
        "generated_answer": "chest",
        "image_name": "xmlab357/source.jpg",
        "answer_type": "OPEN",
        "image_organ": "Lung",
        "question_type": "Plane",
        "Evaluation(1/0)": "        "
    },
    "12417": {
        "question": "where is the abnormality in this image?",
        "ground_truth": "lower left lung",
        "generated_answer": "heart",
        "image_name": "xmlab357/source.jpg",
        "answer_type": "OPEN",
        "image_organ": "Lung",
        "question_type": "Position",
        "Evaluation(1/0)": "        "
    },
    "12418": {
        "question": "where is the pneumothorax in this image?",
        "ground_truth": "lower left lung",
        "generated_answer": "right lung",
        "image_name": "xmlab357/source.jpg",
        "answer_type": "OPEN",
        "image_organ": "Lung",
        "question_type": "Position",
        "Evaluation(1/0)": "        "
    },
    "12419": {
        "question": "what organ system is pictured?",
        "ground_truth": "chest",
        "generated_answer": "respiratory",
        "image_name": "xmlab357/source.jpg",
        "answer_type": "OPEN",
        "image_organ": "Lung",
        "question_type": "Organ",
        "Evaluation(1/0)": "        "
    },
    "12420": {
        "question": "which organ system is imaged?",
        "ground_truth": "chest",
        "generated_answer": "respiratory",
        "image_name": "xmlab357/source.jpg",
        "answer_type": "OPEN",
        "image_organ": "Lung",
        "question_type": "Organ",
        "Evaluation(1/0)": "        "
    },
    "12424": {
        "question": "what color is the lung in the picture?",
        "ground_truth": "black",
        "generated_answer": "white",
        "image_name": "xmlab357/source.jpg",
        "answer_type": "OPEN",
        "image_organ": "Lung",
        "question_type": "Color",
        "Evaluation(1/0)": "        "
    },
    "12426": {
        "question": "what is the effect of the center organ in this picture?",
        "ground_truth": "promote blood flow",
        "generated_answer": "heart",
        "image_name": "xmlab357/source.jpg",
        "answer_type": "OPEN",
        "image_organ": "Lung",
        "question_type": "KG",
        "Evaluation(1/0)": "        "
    },
    "12427": {
        "question": "what is the main cause of the disease on the lower left of the lung in the picture?",
        "ground_truth": "chest injury lung disease bullae",
        "generated_answer": "cancer",
        "image_name": "xmlab357/source.jpg",
        "answer_type": "OPEN",
        "image_organ": "Lung",
        "question_type": "KG",
        "Evaluation(1/0)": "        "
    },
    "12430": {
        "question": "in what plane is this image scanned?",
        "ground_truth": "coronal plane",
        "generated_answer": "x ray",
        "image_name": "xmlab361/source.jpg",
        "answer_type": "OPEN",
        "image_organ": "Lung",
        "question_type": "Plane",
        "Evaluation(1/0)": "        "
    },
    "12432": {
        "question": "where is the abnormality in this image?",
        "ground_truth": "left lung",
        "generated_answer": "lung",
        "image_name": "xmlab361/source.jpg",
        "answer_type": "OPEN",
        "image_organ": "Lung",
        "question_type": "Position",
        "Evaluation(1/0)": "        "
    },
    "12433": {
        "question": "where is the nodule located in this image?",
        "ground_truth": "left lung",
        "generated_answer": "lung",
        "image_name": "xmlab361/source.jpg",
        "answer_type": "OPEN",
        "image_organ": "Lung",
        "question_type": "Position",
        "Evaluation(1/0)": "        "
    },
    "12434": {
        "question": "what is the main organ in the image?",
        "ground_truth": "lung",
        "generated_answer": "heart",
        "image_name": "xmlab361/source.jpg",
        "answer_type": "OPEN",
        "image_organ": "Lung",
        "question_type": "Organ",
        "Evaluation(1/0)": "        "
    },
    "12435": {
        "question": "what organ system is pictured?",
        "ground_truth": "chest",
        "generated_answer": "respiratory",
        "image_name": "xmlab361/source.jpg",
        "answer_type": "OPEN",
        "image_organ": "Lung",
        "question_type": "Organ",
        "Evaluation(1/0)": "        "
    },
    "12439": {
        "question": "what color is the lung in the picture?",
        "ground_truth": "black",
        "generated_answer": "white",
        "image_name": "xmlab361/source.jpg",
        "answer_type": "OPEN",
        "image_organ": "Lung",
        "question_type": "Color",
        "Evaluation(1/0)": "        "
    },
    "12441": {
        "question": "what is the function of the main organ in this picture?",
        "ground_truth": "breathe",
        "generated_answer": "heart",
        "image_name": "xmlab361/source.jpg",
        "answer_type": "OPEN",
        "image_organ": "Lung",
        "question_type": "KG",
        "Evaluation(1/0)": "        "
    },
    "12442": {
        "question": "how to prevent the occurrence of the disease on the left lobe of lung in this image?",
        "ground_truth": "quit smoking enhance physical fitness",
        "generated_answer": "quit smoking",
        "image_name": "xmlab361/source.jpg",
        "answer_type": "OPEN",
        "image_organ": "Lung",
        "question_type": "KG",
        "Evaluation(1/0)": "        "
    },
    "12443": {
        "question": "which organs/organ in the picture belong to the respiratory system?",
        "ground_truth": "lung",
        "generated_answer": "lungs",
        "image_name": "xmlab361/source.jpg",
        "answer_type": "OPEN",
        "image_organ": "Lung",
        "question_type": "KG",
        "Evaluation(1/0)": "        "
    },
    "12445": {
        "question": "what scanning plane does this image belong to?",
        "ground_truth": "coronal plane",
        "generated_answer": "front",
        "image_name": "xmlab367/source.jpg",
        "answer_type": "OPEN",
        "image_organ": "Lung",
        "question_type": "Plane",
        "Evaluation(1/0)": "        "
    },
    "12447": {
        "question": "which side of lung is abnormal in this imageleft or right?",
        "ground_truth": "left",
        "generated_answer": "right",
        "image_name": "xmlab367/source.jpg",
        "answer_type": "CLOSED",
        "image_organ": "Lung",
        "question_type": "Position",
        "Evaluation(1/0)": "        "
    },
    "12448": {
        "question": "what part of the lung is the pneumonia located in?",
        "ground_truth": "lower left lung",
        "generated_answer": "right",
        "image_name": "xmlab367/source.jpg",
        "answer_type": "OPEN",
        "image_organ": "Lung",
        "question_type": "Position",
        "Evaluation(1/0)": "        "
    },
    "12449": {
        "question": "what is the organ system visualized?",
        "ground_truth": "chest",
        "generated_answer": "respiratory",
        "image_name": "xmlab367/source.jpg",
        "answer_type": "OPEN",
        "image_organ": "Lung",
        "question_type": "Organ",
        "Evaluation(1/0)": "        "
    },
    "12450": {
        "question": "which organs appear in pairs?",
        "ground_truth": "lung",
        "generated_answer": "lungs",
        "image_name": "xmlab367/source.jpg",
        "answer_type": "OPEN",
        "image_organ": "Lung",
        "question_type": "Organ",
        "Evaluation(1/0)": "        "
    },
    "12455": {
        "question": "how many lungs are shown in this image?",
        "ground_truth": "2",
        "generated_answer": "1",
        "image_name": "xmlab367/source.jpg",
        "answer_type": "OPEN",
        "image_organ": "Lung",
        "question_type": "Quantity",
        "Evaluation(1/0)": "        "
    },
    "12456": {
        "question": "what is the effect of the center organ in this picture?",
        "ground_truth": "promote blood flow",
        "generated_answer": "breathing",
        "image_name": "xmlab367/source.jpg",
        "answer_type": "OPEN",
        "image_organ": "Lung",
        "question_type": "KG",
        "Evaluation(1/0)": "        "
    },
    "12457": {
        "question": "how to treat the disease located on the lower left of lung in this image?",
        "ground_truth": "medical therapy supportive therapy",
        "generated_answer": "antibiotic",
        "image_name": "xmlab367/source.jpg",
        "answer_type": "OPEN",
        "image_organ": "Lung",
        "question_type": "KG",
        "Evaluation(1/0)": "        "
    },
    "12458": {
        "question": "which organs/organ in the picture belong to the respiratory system?",
        "ground_truth": "lung",
        "generated_answer": "lungs",
        "image_name": "xmlab367/source.jpg",
        "answer_type": "OPEN",
        "image_organ": "Lung",
        "question_type": "KG",
        "Evaluation(1/0)": "        "
    },
    "12459": {
        "question": "what type of medical image is this?",
        "ground_truth": "x-ray",
        "generated_answer": "x ray",
        "image_name": "xmlab374/source.jpg",
        "answer_type": "OPEN",
        "image_organ": "Lung",
        "question_type": "Modality",
        "Evaluation(1/0)": "        "
    },
    "12461": {
        "question": "which part do the organs in this image locate from the aspect of the whole body?",
        "ground_truth": "chest",
        "generated_answer": "right",
        "image_name": "xmlab374/source.jpg",
        "answer_type": "OPEN",
        "image_organ": "Lung",
        "question_type": "Position",
        "Evaluation(1/0)": "        "
    },
    "12462": {
        "question": "where is the abnormality in this image?",
        "ground_truth": "upper right lung",
        "generated_answer": "lung",
        "image_name": "xmlab374/source.jpg",
        "answer_type": "OPEN",
        "image_organ": "Lung",
        "question_type": "Position",
        "Evaluation(1/0)": "        "
    },
    "12463": {
        "question": "what part of the lung is the pneumonia located in?",
        "ground_truth": "upper right lung",
        "generated_answer": "right",
        "image_name": "xmlab374/source.jpg",
        "answer_type": "OPEN",
        "image_organ": "Lung",
        "question_type": "Position",
        "Evaluation(1/0)": "        "
    },
    "12464": {
        "question": "which organ system is imaged?",
        "ground_truth": "chest",
        "generated_answer": "respiratory",
        "image_name": "xmlab374/source.jpg",
        "answer_type": "OPEN",
        "image_organ": "Lung",
        "question_type": "Organ",
        "Evaluation(1/0)": "        "
    },
    "12469": {
        "question": "what color is the lung in the picture?",
        "ground_truth": "black",
        "generated_answer": "white",
        "image_name": "xmlab374/source.jpg",
        "answer_type": "OPEN",
        "image_organ": "Lung",
        "question_type": "Color",
        "Evaluation(1/0)": "        "
    },
    "12471": {
        "question": "what is the function of the main organ in this picture?",
        "ground_truth": "breathe",
        "generated_answer": "breath",
        "image_name": "xmlab374/source.jpg",
        "answer_type": "OPEN",
        "image_organ": "Lung",
        "question_type": "KG",
        "Evaluation(1/0)": "        "
    },
    "12472": {
        "question": "how to prevent the occurrence of the disease on the upper right lobe of lung in this image?",
        "ground_truth": "pay attention to prevent cold and keep warm enhance physical fitness",
        "generated_answer": "quit smoking",
        "image_name": "xmlab374/source.jpg",
        "answer_type": "OPEN",
        "image_organ": "Lung",
        "question_type": "KG",
        "Evaluation(1/0)": "        "
    },
    "12474": {
        "question": "how was this image taken?",
        "ground_truth": "x-ray",
        "generated_answer": "x ray",
        "image_name": "xmlab375/source.jpg",
        "answer_type": "OPEN",
        "image_organ": "Lung",
        "question_type": "Modality",
        "Evaluation(1/0)": "        "
    },
    "12478": {
        "question": "where is the pneumonia in the lung?",
        "ground_truth": "lower right lung",
        "generated_answer": "right",
        "image_name": "xmlab375/source.jpg",
        "answer_type": "OPEN",
        "image_organ": "Lung",
        "question_type": "Position",
        "Evaluation(1/0)": "        "
    },
    "12480": {
        "question": "what is the organ system visualized?",
        "ground_truth": "chest",
        "generated_answer": "respiratory",
        "image_name": "xmlab375/source.jpg",
        "answer_type": "OPEN",
        "image_organ": "Lung",
        "question_type": "Organ",
        "Evaluation(1/0)": "        "
    },
    "12481": {
        "question": "what disease is shown on the right of lung?",
        "ground_truth": "pneumonia",
        "generated_answer": "cancer",
        "image_name": "xmlab375/source.jpg",
        "answer_type": "OPEN",
        "image_organ": "Lung",
        "question_type": "Abnormality",
        "Evaluation(1/0)": "        "
    },
    "12484": {
        "question": "what color does the right lung show in the picture?",
        "ground_truth": "black",
        "generated_answer": "white",
        "image_name": "xmlab375/source.jpg",
        "answer_type": "OPEN",
        "image_organ": "Lung",
        "question_type": "Color",
        "Evaluation(1/0)": "        "
    },
    "12486": {
        "question": "what is the effect of the center organ in this picture?",
        "ground_truth": "promote blood flow",
        "generated_answer": "lung",
        "image_name": "xmlab375/source.jpg",
        "answer_type": "OPEN",
        "image_organ": "Lung",
        "question_type": "KG",
        "Evaluation(1/0)": "        "
    },
    "12487": {
        "question": "how to prevent the occurrence of the disease on the lower right lobe of lung in this image?",
        "ground_truth": "pay attention to prevent cold and keep warm enhance physical fitness",
        "generated_answer": "quit smoking",
        "image_name": "xmlab375/source.jpg",
        "answer_type": "OPEN",
        "image_organ": "Lung",
        "question_type": "KG",
        "Evaluation(1/0)": "        "
    },
    "12492": {
        "question": "which side of lung is abnormal in this image?",
        "ground_truth": "left",
        "generated_answer": "right",
        "image_name": "xmlab378/source.jpg",
        "answer_type": "OPEN",
        "image_organ": "Lung",
        "question_type": "Position",
        "Evaluation(1/0)": "        "
    },
    "12493": {
        "question": "what part of the lung is the infiltration located in?",
        "ground_truth": "lower left lung",
        "generated_answer": "right",
        "image_name": "xmlab378/source.jpg",
        "answer_type": "OPEN",
        "image_organ": "Lung",
        "question_type": "Position",
        "Evaluation(1/0)": "        "
    },
    "12494": {
        "question": "which organs appear in pairs?",
        "ground_truth": "lung",
        "generated_answer": "lungs",
        "image_name": "xmlab378/source.jpg",
        "answer_type": "OPEN",
        "image_organ": "Lung",
        "question_type": "Organ",
        "Evaluation(1/0)": "        "
    },
    "12495": {
        "question": "what is the main organ in the image?",
        "ground_truth": "lung",
        "generated_answer": "heart",
        "image_name": "xmlab378/source.jpg",
        "answer_type": "OPEN",
        "image_organ": "Lung",
        "question_type": "Organ",
        "Evaluation(1/0)": "        "
    },
    "12497": {
        "question": "what disease is shown on the lower left of lung?",
        "ground_truth": "pulmonary infiltration",
        "generated_answer": "cancer",
        "image_name": "xmlab378/source.jpg",
        "answer_type": "OPEN",
        "image_organ": "Lung",
        "question_type": "Abnormality",
        "Evaluation(1/0)": "        "
    },
    "12499": {
        "question": "what color is the lung in the picture?",
        "ground_truth": "black",
        "generated_answer": "gray",
        "image_name": "xmlab378/source.jpg",
        "answer_type": "OPEN",
        "image_organ": "Lung",
        "question_type": "Color",
        "Evaluation(1/0)": "        "
    },
    "12501": {
        "question": "what can the organ with black color in this image be used for?",
        "ground_truth": "breathe",
        "generated_answer": "breathing",
        "image_name": "xmlab378/source.jpg",
        "answer_type": "OPEN",
        "image_organ": "Lung",
        "question_type": "KG",
        "Evaluation(1/0)": "        "
    },
    "12502": {
        "question": "what kind of symptoms will the disease on the lower left of lung bring to the patient?",
        "ground_truth": "chest pain cough expectoration",
        "generated_answer": "cough",
        "image_name": "xmlab378/source.jpg",
        "answer_type": "OPEN",
        "image_organ": "Lung",
        "question_type": "KG",
        "Evaluation(1/0)": "        "
    },
    "12507": {
        "question": "which part of chest is abnormal in this image?",
        "ground_truth": "lower left lung",
        "generated_answer": "lung",
        "image_name": "xmlab385/source.jpg",
        "answer_type": "OPEN",
        "image_organ": "Lung",
        "question_type": "Position",
        "Evaluation(1/0)": "        "
    },
    "12508": {
        "question": "where is the effusion located?",
        "ground_truth": "lower left lung",
        "generated_answer": "lungs",
        "image_name": "xmlab385/source.jpg",
        "answer_type": "OPEN",
        "image_organ": "Lung",
        "question_type": "Position",
        "Evaluation(1/0)": "        "
    },
    "12509": {
        "question": "which organ system is imaged?",
        "ground_truth": "chest",
        "generated_answer": "respiratory",
        "image_name": "xmlab385/source.jpg",
        "answer_type": "OPEN",
        "image_organ": "Lung",
        "question_type": "Organ",
        "Evaluation(1/0)": "        "
    },
    "12515": {
        "question": "how many lungs are shown in this image?",
        "ground_truth": "2",
        "generated_answer": "1",
        "image_name": "xmlab385/source.jpg",
        "answer_type": "OPEN",
        "image_organ": "Lung",
        "question_type": "Quantity",
        "Evaluation(1/0)": "        "
    },
    "12516": {
        "question": "what can the organ with black color in this image be used for?",
        "ground_truth": "breathe",
        "generated_answer": "breathing",
        "image_name": "xmlab385/source.jpg",
        "answer_type": "OPEN",
        "image_organ": "Lung",
        "question_type": "KG",
        "Evaluation(1/0)": "        "
    },
    "12517": {
        "question": "what is the main cause of the disease on the lower left of the lung in the picture?",
        "ground_truth": "inflammation malignant tumor trauma etc",
        "generated_answer": "cancer",
        "image_name": "xmlab385/source.jpg",
        "answer_type": "OPEN",
        "image_organ": "Lung",
        "question_type": "KG",
        "Evaluation(1/0)": "        "
    },
    "12519": {
        "question": "what modality is used to take this image?",
        "ground_truth": "x-ray",
        "generated_answer": "ct scan",
        "image_name": "xmlab386/source.jpg",
        "answer_type": "OPEN",
        "image_organ": "Lung",
        "question_type": "Modality",
        "Evaluation(1/0)": "        "
    },
    "12520": {
        "question": "what scanning plane does this image belong to?",
        "ground_truth": "coronal plane",
        "generated_answer": "chest",
        "image_name": "xmlab386/source.jpg",
        "answer_type": "OPEN",
        "image_organ": "Lung",
        "question_type": "Plane",
        "Evaluation(1/0)": "        "
    },
    "12522": {
        "question": "where is the heart in this image?",
        "ground_truth": "center",
        "generated_answer": "right side",
        "image_name": "xmlab386/source.jpg",
        "answer_type": "OPEN",
        "image_organ": "Lung",
        "question_type": "Position",
        "Evaluation(1/0)": "        "
    },
    "12523": {
        "question": "where is the pleural effusion?",
        "ground_truth": "lower left lung",
        "generated_answer": "lung",
        "image_name": "xmlab386/source.jpg",
        "answer_type": "OPEN",
        "image_organ": "Lung",
        "question_type": "Position",
        "Evaluation(1/0)": "        "
    },
    "12526": {
        "question": "what diseases are included in the picture?",
        "ground_truth": "pleural effusion",
        "generated_answer": "lung cancer",
        "image_name": "xmlab386/source.jpg",
        "answer_type": "OPEN",
        "image_organ": "Lung",
        "question_type": "Abnormality",
        "Evaluation(1/0)": "        "
    },
    "12531": {
        "question": "what is the effect of the main organ in this picture?",
        "ground_truth": "breathe",
        "generated_answer": "lung",
        "image_name": "xmlab386/source.jpg",
        "answer_type": "OPEN",
        "image_organ": "Lung",
        "question_type": "KG",
        "Evaluation(1/0)": "        "
    },
    "12532": {
        "question": "what kind of symptoms will the disease on the lower left of lung bring to the patient?",
        "ground_truth": "chest tightness dyspnea chest pain",
        "generated_answer": "cough",
        "image_name": "xmlab386/source.jpg",
        "answer_type": "OPEN",
        "image_organ": "Lung",
        "question_type": "KG",
        "Evaluation(1/0)": "        "
    },
    "12534": {
        "question": "which type of modality is shown about this image mri ct or xray?",
        "ground_truth": "ct",
        "generated_answer": "mri",
        "image_name": "xmlab401/source.jpg",
        "answer_type": "CLOSED",
        "image_organ": "Brain_Tissue",
        "question_type": "Modality",
        "Evaluation(1/0)": "        "
    },
    "12537": {
        "question": "where is the brain stem in this image?",
        "ground_truth": "center",
        "generated_answer": "bottom",
        "image_name": "xmlab401/source.jpg",
        "answer_type": "OPEN",
        "image_organ": "Brain_Tissue",
        "question_type": "Position",
        "Evaluation(1/0)": "        "
    },
    "12538": {
        "question": "which organs appear in pairs?",
        "ground_truth": "temporal lobe",
        "generated_answer": "eyes",
        "image_name": "xmlab401/source.jpg",
        "answer_type": "OPEN",
        "image_organ": "Brain_Tissue",
        "question_type": "Organ",
        "Evaluation(1/0)": "        "
    },
    "12542": {
        "question": "what color is the right temporal lobe in the picture?",
        "ground_truth": "gray",
        "generated_answer": "white",
        "image_name": "xmlab401/source.jpg",
        "answer_type": "OPEN",
        "image_organ": "Brain_Tissue",
        "question_type": "Color",
        "Evaluation(1/0)": "        "
    },
    "12545": {
        "question": "how much damage will be caused to the body taking such an image?",
        "ground_truth": "much",
        "generated_answer": "0",
        "image_name": "xmlab401/source.jpg",
        "answer_type": "OPEN",
        "image_organ": "Brain_Tissue",
        "question_type": "KG",
        "Evaluation(1/0)": "        "
    },
    "12551": {
        "question": "where does the image represent in the body?",
        "ground_truth": "head",
        "generated_answer": "brain",
        "image_name": "xmlab405/source.jpg",
        "answer_type": "OPEN",
        "image_organ": "Brain_Face",
        "question_type": "Position",
        "Evaluation(1/0)": "        "
    },
    "12552": {
        "question": "where is the brain stem in this image?",
        "ground_truth": "center",
        "generated_answer": "bottom",
        "image_name": "xmlab405/source.jpg",
        "answer_type": "OPEN",
        "image_organ": "Brain_Face",
        "question_type": "Position",
        "Evaluation(1/0)": "        "
    },
    "12553": {
        "question": "what is the organ system visualized?",
        "ground_truth": "head",
        "generated_answer": "brain",
        "image_name": "xmlab405/source.jpg",
        "answer_type": "OPEN",
        "image_organ": "Brain_Face",
        "question_type": "Organ",
        "Evaluation(1/0)": "        "
    },
    "12554": {
        "question": "what organ system is primarily present in this image?",
        "ground_truth": "head",
        "generated_answer": "brain",
        "image_name": "xmlab405/source.jpg",
        "answer_type": "OPEN",
        "image_organ": "Brain_Face",
        "question_type": "Organ",
        "Evaluation(1/0)": "        "
    },
    "12557": {
        "question": "what color is the ears in the picture?",
        "ground_truth": "white",
        "generated_answer": "black",
        "image_name": "xmlab405/source.jpg",
        "answer_type": "OPEN",
        "image_organ": "Brain_Face",
        "question_type": "Color",
        "Evaluation(1/0)": "        "
    },
    "12559": {
        "question": "how many temporal lobes in this image?",
        "ground_truth": "0",
        "generated_answer": "2",
        "image_name": "xmlab405/source.jpg",
        "answer_type": "OPEN",
        "image_organ": "Brain_Face",
        "question_type": "Quantity",
        "Evaluation(1/0)": "        "
    },
    "12560": {
        "question": "what is the function of the tissue on the center of this image?",
        "ground_truth": "control heartbeat and breathing",
        "generated_answer": "brain",
        "image_name": "xmlab405/source.jpg",
        "answer_type": "OPEN",
        "image_organ": "Brain_Face",
        "question_type": "KG",
        "Evaluation(1/0)": "        "
    },
    "12564": {
        "question": "in what plane is this image scanned?",
        "ground_truth": "transverse plane",
        "generated_answer": "sagittal",
        "image_name": "xmlab407/source.jpg",
        "answer_type": "OPEN",
        "image_organ": "Brain_Face",
        "question_type": "Plane",
        "Evaluation(1/0)": "        "
    },
    "12566": {
        "question": "where is the tooth in this image?",
        "ground_truth": "top",
        "generated_answer": "mouth",
        "image_name": "xmlab407/source.jpg",
        "answer_type": "OPEN",
        "image_organ": "Brain_Face",
        "question_type": "Position",
        "Evaluation(1/0)": "        "
    },
    "12568": {
        "question": "what is the organ system visualized?",
        "ground_truth": "head",
        "generated_answer": "brain",
        "image_name": "xmlab407/source.jpg",
        "answer_type": "OPEN",
        "image_organ": "Brain_Face",
        "question_type": "Organ",
        "Evaluation(1/0)": "        "
    },
    "12571": {
        "question": "what color does the brain stem show in the picture?",
        "ground_truth": "gray",
        "generated_answer": "white",
        "image_name": "xmlab407/source.jpg",
        "answer_type": "OPEN",
        "image_organ": "Brain_Face",
        "question_type": "Color",
        "Evaluation(1/0)": "        "
    },
    "12573": {
        "question": "how many mandibles in this image?",
        "ground_truth": "2",
        "generated_answer": "0",
        "image_name": "xmlab407/source.jpg",
        "answer_type": "OPEN",
        "image_organ": "Brain_Face",
        "question_type": "Quantity",
        "Evaluation(1/0)": "        "
    },
    "12574": {
        "question": "what is the function of the organ on the top of this image?",
        "ground_truth": "cutting chewing maintaining facial contour and assisting pronunciation",
        "generated_answer": "brain",
        "image_name": "xmlab407/source.jpg",
        "answer_type": "OPEN",
        "image_organ": "Brain_Face",
        "question_type": "KG",
        "Evaluation(1/0)": "        "
    },
    "12578": {
        "question": "what modality is shown in this image?",
        "ground_truth": "ct",
        "generated_answer": "ct scan",
        "image_name": "xmlab427/source.jpg",
        "answer_type": "OPEN",
        "image_organ": "Neck",
        "question_type": "Modality",
        "Evaluation(1/0)": "        "
    },
    "12579": {
        "question": "in what plane is this image scanned?",
        "ground_truth": "transverse plane",
        "generated_answer": "2d",
        "image_name": "xmlab427/source.jpg",
        "answer_type": "OPEN",
        "image_organ": "Neck",
        "question_type": "Plane",
        "Evaluation(1/0)": "        "
    },
    "12581": {
        "question": "what organ system is pictured?",
        "ground_truth": "neck",
        "generated_answer": "heart",
        "image_name": "xmlab427/source.jpg",
        "answer_type": "OPEN",
        "image_organ": "Neck",
        "question_type": "Organ",
        "Evaluation(1/0)": "        "
    },
    "12584": {
        "question": "what is the shape of larynx in this image?",
        "ground_truth": "oval",
        "generated_answer": "heart",
        "image_name": "xmlab427/source.jpg",
        "answer_type": "OPEN",
        "image_organ": "Neck",
        "question_type": "Shape",
        "Evaluation(1/0)": "        "
    },
    "12585": {
        "question": "which organs/organ in the picture belong to the respiratory system?",
        "ground_truth": "larynx",
        "generated_answer": "lungs",
        "image_name": "xmlab427/source.jpg",
        "answer_type": "OPEN",
        "image_organ": "Neck",
        "question_type": "KG",
        "Evaluation(1/0)": "        "
    },
    "12589": {
        "question": "what scanning plane does this image belong to?",
        "ground_truth": "transverse plane",
        "generated_answer": "sagittal",
        "image_name": "xmlab428/source.jpg",
        "answer_type": "OPEN",
        "image_organ": "Neck",
        "question_type": "Plane",
        "Evaluation(1/0)": "        "
    },
    "12590": {
        "question": "where does the image represent in the body?",
        "ground_truth": "neck",
        "generated_answer": "heart",
        "image_name": "xmlab428/source.jpg",
        "answer_type": "OPEN",
        "image_organ": "Neck",
        "question_type": "Position",
        "Evaluation(1/0)": "        "
    },
    "12591": {
        "question": "where is the esophagus in this image?",
        "ground_truth": "under trachea",
        "generated_answer": "right",
        "image_name": "xmlab428/source.jpg",
        "answer_type": "OPEN",
        "image_organ": "Neck",
        "question_type": "Position",
        "Evaluation(1/0)": "        "
    },
    "12592": {
        "question": "what organ system is primarily present in this image?",
        "ground_truth": "neck",
        "generated_answer": "heart",
        "image_name": "xmlab428/source.jpg",
        "answer_type": "OPEN",
        "image_organ": "Neck",
        "question_type": "Organ",
        "Evaluation(1/0)": "        "
    },
    "12596": {
        "question": "what is the shape of trachea about this patient?",
        "ground_truth": "irregular",
        "generated_answer": "normal",
        "image_name": "xmlab428/source.jpg",
        "answer_type": "OPEN",
        "image_organ": "Neck",
        "question_type": "Shape",
        "Evaluation(1/0)": "        "
    },
    "12597": {
        "question": "what role does the black hollow tissue play in the human body?",
        "ground_truth": "gas delivery",
        "generated_answer": "heart",
        "image_name": "xmlab428/source.jpg",
        "answer_type": "OPEN",
        "image_organ": "Neck",
        "question_type": "KG",
        "Evaluation(1/0)": "        "
    },
    "12598": {
        "question": "which organs/organ in the picture belong to the respiratory system?",
        "ground_truth": "trachea",
        "generated_answer": "lungs",
        "image_name": "xmlab428/source.jpg",
        "answer_type": "OPEN",
        "image_organ": "Neck",
        "question_type": "KG",
        "Evaluation(1/0)": "        "
    },
    "12603": {
        "question": "which part of the body does this image belong to?",
        "ground_truth": "neck",
        "generated_answer": "head",
        "image_name": "xmlab429/source.jpg",
        "answer_type": "OPEN",
        "image_organ": "Neck",
        "question_type": "Position",
        "Evaluation(1/0)": "        "
    },
    "12604": {
        "question": "which is trachea in this image?",
        "ground_truth": "black hollow",
        "generated_answer": "right",
        "image_name": "xmlab429/source.jpg",
        "answer_type": "OPEN",
        "image_organ": "Neck",
        "question_type": "Position",
        "Evaluation(1/0)": "        "
    },
    "12605": {
        "question": "what organ system is primarily present in this image?",
        "ground_truth": "neck",
        "generated_answer": "heart",
        "image_name": "xmlab429/source.jpg",
        "answer_type": "OPEN",
        "image_organ": "Neck",
        "question_type": "Organ",
        "Evaluation(1/0)": "        "
    },
    "12608": {
        "question": "what is the shape of trachea about this patient?",
        "ground_truth": "irregular",
        "generated_answer": "normal",
        "image_name": "xmlab429/source.jpg",
        "answer_type": "OPEN",
        "image_organ": "Neck",
        "question_type": "Shape",
        "Evaluation(1/0)": "        "
    },
    "12609": {
        "question": "what role does the black hollow tissue play in the human body?",
        "ground_truth": "gas delivery",
        "generated_answer": "heart",
        "image_name": "xmlab429/source.jpg",
        "answer_type": "OPEN",
        "image_organ": "Neck",
        "question_type": "KG",
        "Evaluation(1/0)": "        "
    },
    "12610": {
        "question": "which organs/organ in the picture belong to the digestive system?",
        "ground_truth": "esophagus",
        "generated_answer": "stomach",
        "image_name": "xmlab429/source.jpg",
        "answer_type": "OPEN",
        "image_organ": "Neck",
        "question_type": "KG",
        "Evaluation(1/0)": "        "
    },
    "12615": {
        "question": "what is the scanning plane of this image?",
        "ground_truth": "transverse plane",
        "generated_answer": "sagittal",
        "image_name": "xmlab436/source.jpg",
        "answer_type": "OPEN",
        "image_organ": "Brain_Tissue",
        "question_type": "Plane",
        "Evaluation(1/0)": "        "
    },
    "12618": {
        "question": "which organ system is imaged?",
        "ground_truth": "head",
        "generated_answer": "brain",
        "image_name": "xmlab436/source.jpg",
        "answer_type": "OPEN",
        "image_organ": "Brain_Tissue",
        "question_type": "Organ",
        "Evaluation(1/0)": "        "
    },
    "12619": {
        "question": "what diseases are included in the picture?",
        "ground_truth": "brain edema brain enhancing tumor",
        "generated_answer": "brain",
        "image_name": "xmlab436/source.jpg",
        "answer_type": "OPEN",
        "image_organ": "Brain_Tissue",
        "question_type": "Abnormality",
        "Evaluation(1/0)": "        "
    },
    "12620": {
        "question": "how many kinds of abnormalities are there in this image?",
        "ground_truth": "2",
        "generated_answer": "1",
        "image_name": "xmlab436/source.jpg",
        "answer_type": "OPEN",
        "image_organ": "Brain_Tissue",
        "question_type": "Quantity",
        "Evaluation(1/0)": "        "
    },
    "12621": {
        "question": "what is the main cause of the disease on the right lobe of brain in this picture?",
        "ground_truth": "brain embryonic tissue dysplasia genetic factors chemical factors",
        "generated_answer": "stroke",
        "image_name": "xmlab436/source.jpg",
        "answer_type": "OPEN",
        "image_organ": "Brain_Tissue",
        "question_type": "KG",
        "Evaluation(1/0)": "        "
    },
    "12625": {
        "question": "where does the picture show?",
        "ground_truth": "head",
        "generated_answer": "brain",
        "image_name": "xmlab442/source.jpg",
        "answer_type": "OPEN",
        "image_organ": "Brain_Tissue",
        "question_type": "Position",
        "Evaluation(1/0)": "        "
    },
    "12626": {
        "question": "where is the brain non-enhancing tumor?",
        "ground_truth": "upper left lobe",
        "generated_answer": "right frontal lobe",
        "image_name": "xmlab442/source.jpg",
        "answer_type": "OPEN",
        "image_organ": "Brain_Tissue",
        "question_type": "Position",
        "Evaluation(1/0)": "        "
    },
    "12627": {
        "question": "which organ system is imaged?",
        "ground_truth": "head",
        "generated_answer": "brain",
        "image_name": "xmlab442/source.jpg",
        "answer_type": "OPEN",
        "image_organ": "Brain_Tissue",
        "question_type": "Organ",
        "Evaluation(1/0)": "        "
    },
    "12630": {
        "question": "what is the main cause of the disease on the upper left lobe of brain in this picture?",
        "ground_truth": "brain embryonic tissue dysplasia genetic factors chemical factors",
        "generated_answer": "stroke",
        "image_name": "xmlab442/source.jpg",
        "answer_type": "OPEN",
        "image_organ": "Brain_Tissue",
        "question_type": "KG",
        "Evaluation(1/0)": "        "
    },
    "12634": {
        "question": "where does the picture show?",
        "ground_truth": "head",
        "generated_answer": "brain",
        "image_name": "xmlab447/source.jpg",
        "answer_type": "OPEN",
        "image_organ": "Brain_Tissue",
        "question_type": "Position",
        "Evaluation(1/0)": "        "
    },
    "12635": {
        "question": "which hemisphere is abnormalleft or right?",
        "ground_truth": "left",
        "generated_answer": "right",
        "image_name": "xmlab447/source.jpg",
        "answer_type": "CLOSED",
        "image_organ": "Brain_Tissue",
        "question_type": "Position",
        "Evaluation(1/0)": "        "
    },
    "12636": {
        "question": "what organ system is primarily present in this image?",
        "ground_truth": "head",
        "generated_answer": "brain",
        "image_name": "xmlab447/source.jpg",
        "answer_type": "OPEN",
        "image_organ": "Brain_Tissue",
        "question_type": "Organ",
        "Evaluation(1/0)": "        "
    },
    "12637": {
        "question": "what disease is shown on the left of brain?",
        "ground_truth": "brain edema brain enhancing tumor brain non enhancing tumor",
        "generated_answer": "alzheimer's",
        "image_name": "xmlab447/source.jpg",
        "answer_type": "OPEN",
        "image_organ": "Brain_Tissue",
        "question_type": "Abnormality",
        "Evaluation(1/0)": "        "
    },
    "12639": {
        "question": "how many kinds of abnormalities are there in this image?",
        "ground_truth": "3",
        "generated_answer": "1",
        "image_name": "xmlab447/source.jpg",
        "answer_type": "OPEN",
        "image_organ": "Brain_Tissue",
        "question_type": "Quantity",
        "Evaluation(1/0)": "        "
    },
    "12640": {
        "question": "what kind of symptoms will the disease on the left lobe of brain in the picture bring to the patient?",
        "ground_truth": "visual impairment vomiting tinnitus increased intracranial pressure",
        "generated_answer": "seizure",
        "image_name": "xmlab447/source.jpg",
        "answer_type": "OPEN",
        "image_organ": "Brain_Tissue",
        "question_type": "KG",
        "Evaluation(1/0)": "        "
    },
    "12643": {
        "question": "what is the scanning plane of this image?",
        "ground_truth": "transverse plane",
        "generated_answer": "sagittal",
        "image_name": "xmlab468/source.jpg",
        "answer_type": "OPEN",
        "image_organ": "Brain_Tissue",
        "question_type": "Plane",
        "Evaluation(1/0)": "        "
    },
    "12645": {
        "question": "where is the brain edema?",
        "ground_truth": "left lobe",
        "generated_answer": "brain",
        "image_name": "xmlab468/source.jpg",
        "answer_type": "OPEN",
        "image_organ": "Brain_Tissue",
        "question_type": "Position",
        "Evaluation(1/0)": "        "
    },
    "12649": {
        "question": "how to treat the most severe disease in this image?",
        "ground_truth": "pharmacotherapy rehabilitation",
        "generated_answer": "surgery",
        "image_name": "xmlab468/source.jpg",
        "answer_type": "OPEN",
        "image_organ": "Brain_Tissue",
        "question_type": "KG",
        "Evaluation(1/0)": "        "
    },
    "12651": {
        "question": "is this a t1 weighted or t2 weighted mri image?",
        "ground_truth": "t2",
        "generated_answer": "t1 weighted",
        "image_name": "xmlab469/source.jpg",
        "answer_type": "CLOSED",
        "image_organ": "Brain_Tissue",
        "question_type": "Modality",
        "Evaluation(1/0)": "        "
    },
    "12654": {
        "question": "where are the abnormalities in this image?",
        "ground_truth": "upper left lobe",
        "generated_answer": "no",
        "image_name": "xmlab469/source.jpg",
        "answer_type": "OPEN",
        "image_organ": "Brain_Tissue",
        "question_type": "Position",
        "Evaluation(1/0)": "        "
    },
    "12657": {
        "question": "is the abnormality hyperdense or hypodense?",
        "ground_truth": "hyperdense",
        "generated_answer": "hypodense",
        "image_name": "xmlab469/source.jpg",
        "answer_type": "CLOSED",
        "image_organ": "Brain_Tissue",
        "question_type": "Color",
        "Evaluation(1/0)": "        "
    },
    "12659": {
        "question": "how to treat the most severe disease in this image?",
        "ground_truth": "pharmacotherapy rehabilitation",
        "generated_answer": "medication",
        "image_name": "xmlab469/source.jpg",
        "answer_type": "OPEN",
        "image_organ": "Brain_Tissue",
        "question_type": "KG",
        "Evaluation(1/0)": "        "
    },
    "12661": {
        "question": "is this a t1 weighted or t2 weighted mri image?",
        "ground_truth": "t2",
        "generated_answer": "t1 weighted",
        "image_name": "xmlab471/source.jpg",
        "answer_type": "CLOSED",
        "image_organ": "Brain_Tissue",
        "question_type": "Modality",
        "Evaluation(1/0)": "        "
    },
    "12663": {
        "question": "which part of the body does this image belong to?",
        "ground_truth": "head",
        "generated_answer": "brain",
        "image_name": "xmlab471/source.jpg",
        "answer_type": "OPEN",
        "image_organ": "Brain_Tissue",
        "question_type": "Position",
        "Evaluation(1/0)": "        "
    },
    "12664": {
        "question": "where is the brain tumor?",
        "ground_truth": "upper left lobe",
        "generated_answer": "brain",
        "image_name": "xmlab471/source.jpg",
        "answer_type": "OPEN",
        "image_organ": "Brain_Tissue",
        "question_type": "Position",
        "Evaluation(1/0)": "        "
    },
    "12665": {
        "question": "what is the organ system visualized?",
        "ground_truth": "head",
        "generated_answer": "brain",
        "image_name": "xmlab471/source.jpg",
        "answer_type": "OPEN",
        "image_organ": "Brain_Tissue",
        "question_type": "Organ",
        "Evaluation(1/0)": "        "
    },
    "12667": {
        "question": "how to prevent the occurrence of the disease on the upper left lobe of brain in this image?",
        "ground_truth": "pay attention to dietary hygiene strengthen physical fitness and avoid brain trauma",
        "generated_answer": "exercise",
        "image_name": "xmlab471/source.jpg",
        "answer_type": "OPEN",
        "image_organ": "Brain_Tissue",
        "question_type": "KG",
        "Evaluation(1/0)": "        "
    },
    "12671": {
        "question": "which part of the body does this image belong to?",
        "ground_truth": "head",
        "generated_answer": "brain",
        "image_name": "xmlab473/source.jpg",
        "answer_type": "OPEN",
        "image_organ": "Brain_Tissue",
        "question_type": "Position",
        "Evaluation(1/0)": "        "
    },
    "12672": {
        "question": "where is the brain tumor?",
        "ground_truth": "upper right lobe",
        "generated_answer": "brain",
        "image_name": "xmlab473/source.jpg",
        "answer_type": "OPEN",
        "image_organ": "Brain_Tissue",
        "question_type": "Position",
        "Evaluation(1/0)": "        "
    },
    "12674": {
        "question": "what disease is shown on the upper right of brain?",
        "ground_truth": "brain edema brain non enhancing tumor",
        "generated_answer": "cancer",
        "image_name": "xmlab473/source.jpg",
        "answer_type": "OPEN",
        "image_organ": "Brain_Tissue",
        "question_type": "Abnormality",
        "Evaluation(1/0)": "        "
    },
    "12676": {
        "question": "what kind of symptoms will the disease on the upper right lobe of brain in the picture bring to the patient?",
        "ground_truth": "visual impairment vomiting tinnitus increased intracranial pressure",
        "generated_answer": "seizure",
        "image_name": "xmlab473/source.jpg",
        "answer_type": "OPEN",
        "image_organ": "Brain_Tissue",
        "question_type": "KG",
        "Evaluation(1/0)": "        "
    },
    "12678": {
        "question": "is this a t1 weighted or t2 weighted mri image?",
        "ground_truth": "t2",
        "generated_answer": "t1 weighted",
        "image_name": "xmlab474/source.jpg",
        "answer_type": "CLOSED",
        "image_organ": "Brain_Tissue",
        "question_type": "Modality",
        "Evaluation(1/0)": "        "
    },
    "12681": {
        "question": "where is the brain tumor?",
        "ground_truth": "upper right lobe",
        "generated_answer": "brain",
        "image_name": "xmlab474/source.jpg",
        "answer_type": "OPEN",
        "image_organ": "Brain_Tissue",
        "question_type": "Position",
        "Evaluation(1/0)": "        "
    },
    "12682": {
        "question": "which organ system is imaged?",
        "ground_truth": "head",
        "generated_answer": "brain",
        "image_name": "xmlab474/source.jpg",
        "answer_type": "OPEN",
        "image_organ": "Brain_Tissue",
        "question_type": "Organ",
        "Evaluation(1/0)": "        "
    },
    "12684": {
        "question": "how to prevent the occurrence of the disease on the upper right lobe of brain in this image?",
        "ground_truth": "pay attention to dietary hygiene strengthen physical fitness and avoid brain trauma",
        "generated_answer": "vaccination",
        "image_name": "xmlab474/source.jpg",
        "answer_type": "OPEN",
        "image_organ": "Brain_Tissue",
        "question_type": "KG",
        "Evaluation(1/0)": "        "
    },
    "12686": {
        "question": "what is the mr weighting in this image?",
        "ground_truth": "t1",
        "generated_answer": "1000",
        "image_name": "xmlab483/source.jpg",
        "answer_type": "OPEN",
        "image_organ": "Brain_Tissue",
        "question_type": "Modality",
        "Evaluation(1/0)": "        "
    },
    "12687": {
        "question": "what scanning plane does this image belong to?",
        "ground_truth": "transverse plane",
        "generated_answer": "sagittal",
        "image_name": "xmlab483/source.jpg",
        "answer_type": "OPEN",
        "image_organ": "Brain_Tissue",
        "question_type": "Plane",
        "Evaluation(1/0)": "        "
    },
    "12688": {
        "question": "where does the image represent in the body?",
        "ground_truth": "head",
        "generated_answer": "brain",
        "image_name": "xmlab483/source.jpg",
        "answer_type": "OPEN",
        "image_organ": "Brain_Tissue",
        "question_type": "Position",
        "Evaluation(1/0)": "        "
    },
    "12691": {
        "question": "what diseases are included in the picture?",
        "ground_truth": "brain edema brain non enhancing tumor",
        "generated_answer": "brain tumor",
        "image_name": "xmlab483/source.jpg",
        "answer_type": "OPEN",
        "image_organ": "Brain_Tissue",
        "question_type": "Abnormality",
        "Evaluation(1/0)": "        "
    },
    "12695": {
        "question": "what is the mr weighting in this image?",
        "ground_truth": "t2",
        "generated_answer": "1000",
        "image_name": "xmlab49/source.jpg",
        "answer_type": "OPEN",
        "image_organ": "Brain",
        "question_type": "Modality",
        "Evaluation(1/0)": "        "
    },
    "12699": {
        "question": "what diseases are included in the picture?",
        "ground_truth": "brain edema",
        "generated_answer": "brain tumor",
        "image_name": "xmlab49/source.jpg",
        "answer_type": "OPEN",
        "image_organ": "Brain",
        "question_type": "Abnormality",
        "Evaluation(1/0)": "        "
    },
    "12701": {
        "question": "where is the abnormality located?",
        "ground_truth": "lower right",
        "generated_answer": "brain",
        "image_name": "xmlab49/source.jpg",
        "answer_type": "OPEN",
        "image_organ": "Brain",
        "question_type": "Position",
        "Evaluation(1/0)": "        "
    },
    "12703": {
        "question": "which kind of weighting is this image generated with t1 or t2?",
        "ground_truth": "t1",
        "generated_answer": "t2",
        "image_name": "xmlab495/source.jpg",
        "answer_type": "CLOSED",
        "image_organ": "Brain_Tissue",
        "question_type": "Modality",
        "Evaluation(1/0)": "        "
    },
    "12705": {
        "question": "which part of the body does this image belong to?",
        "ground_truth": "head",
        "generated_answer": "brain",
        "image_name": "xmlab495/source.jpg",
        "answer_type": "OPEN",
        "image_organ": "Brain_Tissue",
        "question_type": "Position",
        "Evaluation(1/0)": "        "
    },
    "12706": {
        "question": "where is the abnormality located?",
        "ground_truth": "upper right lobe",
        "generated_answer": "brain",
        "image_name": "xmlab495/source.jpg",
        "answer_type": "OPEN",
        "image_organ": "Brain_Tissue",
        "question_type": "Position",
        "Evaluation(1/0)": "        "
    },
    "12707": {
        "question": "what organ system is pictured?",
        "ground_truth": "head",
        "generated_answer": "brain",
        "image_name": "xmlab495/source.jpg",
        "answer_type": "OPEN",
        "image_organ": "Brain_Tissue",
        "question_type": "Organ",
        "Evaluation(1/0)": "        "
    },
    "12709": {
        "question": "how many kinds of abnormalities are there in this image?",
        "ground_truth": "2",
        "generated_answer": "1",
        "image_name": "xmlab495/source.jpg",
        "answer_type": "OPEN",
        "image_organ": "Brain_Tissue",
        "question_type": "Quantity",
        "Evaluation(1/0)": "        "
    },
    "12712": {
        "question": "what is the mr weighting in this image?",
        "ground_truth": "t1",
        "generated_answer": "1000",
        "image_name": "xmlab498/source.jpg",
        "answer_type": "OPEN",
        "image_organ": "Brain_Tissue",
        "question_type": "Modality",
        "Evaluation(1/0)": "        "
    },
    "12715": {
        "question": "where are the abnormalities in this image?",
        "ground_truth": "left lobe",
        "generated_answer": "left",
        "image_name": "xmlab498/source.jpg",
        "answer_type": "OPEN",
        "image_organ": "Brain_Tissue",
        "question_type": "Position",
        "Evaluation(1/0)": "        "
    },
    "12716": {
        "question": "which organ system is imaged?",
        "ground_truth": "head",
        "generated_answer": "brain",
        "image_name": "xmlab498/source.jpg",
        "answer_type": "OPEN",
        "image_organ": "Brain_Tissue",
        "question_type": "Organ",
        "Evaluation(1/0)": "        "
    },
    "12717": {
        "question": "what diseases are included in the picture?",
        "ground_truth": "brain edema brain enhancing tumor brain non enhancing tumor",
        "generated_answer": "brain",
        "image_name": "xmlab498/source.jpg",
        "answer_type": "OPEN",
        "image_organ": "Brain_Tissue",
        "question_type": "Abnormality",
        "Evaluation(1/0)": "        "
    },
    "12719": {
        "question": "what kind of symptoms will the disease on the left lobe of brain in the picture bring to the patient?",
        "ground_truth": "visual impairment vomiting tinnitus increased intracranial pressure",
        "generated_answer": "seizures",
        "image_name": "xmlab498/source.jpg",
        "answer_type": "OPEN",
        "image_organ": "Brain_Tissue",
        "question_type": "KG",
        "Evaluation(1/0)": "        "
    },
    "12721": {
        "question": "which kind of weighting is this image generated with t1 or t2?",
        "ground_truth": "t1",
        "generated_answer": "t2",
        "image_name": "xmlab506/source.jpg",
        "answer_type": "CLOSED",
        "image_organ": "Brain_Tissue",
        "question_type": "Modality",
        "Evaluation(1/0)": "        "
    },
    "12722": {
        "question": "in what plane is this image scanned?",
        "ground_truth": "transverse plane",
        "generated_answer": "sagittal",
        "image_name": "xmlab506/source.jpg",
        "answer_type": "OPEN",
        "image_organ": "Brain_Tissue",
        "question_type": "Plane",
        "Evaluation(1/0)": "        "
    },
    "12723": {
        "question": "which part of the human body is the organ located in the image?",
        "ground_truth": "head",
        "generated_answer": "brain",
        "image_name": "xmlab506/source.jpg",
        "answer_type": "OPEN",
        "image_organ": "Brain_Tissue",
        "question_type": "Position",
        "Evaluation(1/0)": "        "
    },
    "12724": {
        "question": "where is the brain tumor located?",
        "ground_truth": "lower left lobe",
        "generated_answer": "brain",
        "image_name": "xmlab506/source.jpg",
        "answer_type": "OPEN",
        "image_organ": "Brain_Tissue",
        "question_type": "Position",
        "Evaluation(1/0)": "        "
    },
    "12727": {
        "question": "what is the main cause of the disease on the left lobe of brain in this picture?",
        "ground_truth": "brain embryonic tissue dysplasia genetic factors chemical factors",
        "generated_answer": "stroke",
        "image_name": "xmlab506/source.jpg",
        "answer_type": "OPEN",
        "image_organ": "Brain_Tissue",
        "question_type": "KG",
        "Evaluation(1/0)": "        "
    },
    "12729": {
        "question": "what type of mri is shown in this image?",
        "ground_truth": "t1",
        "generated_answer": "brain",
        "image_name": "xmlab508/source.jpg",
        "answer_type": "OPEN",
        "image_organ": "Brain_Tissue",
        "question_type": "Modality",
        "Evaluation(1/0)": "        "
    },
    "12730": {
        "question": "in what plane is this image scanned?",
        "ground_truth": "transverse plane",
        "generated_answer": "sagittal",
        "image_name": "xmlab508/source.jpg",
        "answer_type": "OPEN",
        "image_organ": "Brain_Tissue",
        "question_type": "Plane",
        "Evaluation(1/0)": "        "
    },
    "12731": {
        "question": "where does the image represent in the body?",
        "ground_truth": "head",
        "generated_answer": "brain",
        "image_name": "xmlab508/source.jpg",
        "answer_type": "OPEN",
        "image_organ": "Brain_Tissue",
        "question_type": "Position",
        "Evaluation(1/0)": "        "
    },
    "12732": {
        "question": "where is the brain tumor?",
        "ground_truth": "left lobe",
        "generated_answer": "brain",
        "image_name": "xmlab508/source.jpg",
        "answer_type": "OPEN",
        "image_organ": "Brain_Tissue",
        "question_type": "Position",
        "Evaluation(1/0)": "        "
    },
    "12734": {
        "question": "what diseases are included in the picture?",
        "ground_truth": "brain edema brain enhancing tumor brain non enhancing tumor",
        "generated_answer": "brain",
        "image_name": "xmlab508/source.jpg",
        "answer_type": "OPEN",
        "image_organ": "Brain_Tissue",
        "question_type": "Abnormality",
        "Evaluation(1/0)": "        "
    },
    "12735": {
        "question": "what density is the brain enhancing tumor ?",
        "ground_truth": "hyperdense",
        "generated_answer": "high",
        "image_name": "xmlab508/source.jpg",
        "answer_type": "OPEN",
        "image_organ": "Brain_Tissue",
        "question_type": "Color",
        "Evaluation(1/0)": "        "
    },
    "12736": {
        "question": "what kind of symptoms will the disease on the left lobe of brain in the picture bring to the patient?",
        "ground_truth": "visual impairment vomiting tinnitus increased intracranial pressure",
        "generated_answer": "seizure",
        "image_name": "xmlab508/source.jpg",
        "answer_type": "OPEN",
        "image_organ": "Brain_Tissue",
        "question_type": "KG",
        "Evaluation(1/0)": "        "
    },
    "12739": {
        "question": "what is the scanning plane of this image?",
        "ground_truth": "transverse plane",
        "generated_answer": "sagittal",
        "image_name": "xmlab513/source.jpg",
        "answer_type": "OPEN",
        "image_organ": "Brain_Tissue",
        "question_type": "Plane",
        "Evaluation(1/0)": "        "
    },
    "12741": {
        "question": "where is the abnormality located?",
        "ground_truth": "lower left lobe",
        "generated_answer": "brain",
        "image_name": "xmlab513/source.jpg",
        "answer_type": "OPEN",
        "image_organ": "Brain_Tissue",
        "question_type": "Position",
        "Evaluation(1/0)": "        "
    },
    "12742": {
        "question": "what organ system is primarily present in this image?",
        "ground_truth": "head",
        "generated_answer": "brain",
        "image_name": "xmlab513/source.jpg",
        "answer_type": "OPEN",
        "image_organ": "Brain_Tissue",
        "question_type": "Organ",
        "Evaluation(1/0)": "        "
    },
    "12743": {
        "question": "what disease is shown on the lower left of brain?",
        "ground_truth": "brain edema brain enhancing tumor",
        "generated_answer": "cancer",
        "image_name": "xmlab513/source.jpg",
        "answer_type": "OPEN",
        "image_organ": "Brain_Tissue",
        "question_type": "Abnormality",
        "Evaluation(1/0)": "        "
    },
    "12745": {
        "question": "how many kinds of abnormalities are there in this image?",
        "ground_truth": "2",
        "generated_answer": "1",
        "image_name": "xmlab513/source.jpg",
        "answer_type": "OPEN",
        "image_organ": "Brain_Tissue",
        "question_type": "Quantity",
        "Evaluation(1/0)": "        "
    },
    "12746": {
        "question": "how to prevent the occurrence of the disease on the lower left lobe of brain in this image?",
        "ground_truth": "pay attention to dietary hygiene strengthen physical fitness and avoid brain trauma",
        "generated_answer": "vaccination",
        "image_name": "xmlab513/source.jpg",
        "answer_type": "OPEN",
        "image_organ": "Brain_Tissue",
        "question_type": "KG",
        "Evaluation(1/0)": "        "
    },
    "12749": {
        "question": "what is the scanning plane of this image?",
        "ground_truth": "transverse plane",
        "generated_answer": "sagittal",
        "image_name": "xmlab525/source.jpg",
        "answer_type": "OPEN",
        "image_organ": "Brain_Tissue",
        "question_type": "Plane",
        "Evaluation(1/0)": "        "
    },
    "12751": {
        "question": "where is the brain non-enhancing tumor?",
        "ground_truth": "left lobe",
        "generated_answer": "right frontal lobe",
        "image_name": "xmlab525/source.jpg",
        "answer_type": "OPEN",
        "image_organ": "Brain_Tissue",
        "question_type": "Position",
        "Evaluation(1/0)": "        "
    },
    "12753": {
        "question": "what disease is shown on the left of brain?",
        "ground_truth": "brain edema brain non enhancing tumor",
        "generated_answer": "cancer",
        "image_name": "xmlab525/source.jpg",
        "answer_type": "OPEN",
        "image_organ": "Brain_Tissue",
        "question_type": "Abnormality",
        "Evaluation(1/0)": "        "
    },
    "12754": {
        "question": "how many kinds of abnormalities are there in this image?",
        "ground_truth": "2",
        "generated_answer": "1",
        "image_name": "xmlab525/source.jpg",
        "answer_type": "OPEN",
        "image_organ": "Brain_Tissue",
        "question_type": "Quantity",
        "Evaluation(1/0)": "        "
    },
    "12757": {
        "question": "what is the mr weighting in this image?",
        "ground_truth": "t2",
        "generated_answer": "1000",
        "image_name": "xmlab529/source.jpg",
        "answer_type": "OPEN",
        "image_organ": "Brain_Tissue",
        "question_type": "Modality",
        "Evaluation(1/0)": "        "
    },
    "12760": {
        "question": "where is the brain edema located?",
        "ground_truth": "left lobe",
        "generated_answer": "brain",
        "image_name": "xmlab529/source.jpg",
        "answer_type": "OPEN",
        "image_organ": "Brain_Tissue",
        "question_type": "Position",
        "Evaluation(1/0)": "        "
    },
    "12761": {
        "question": "what organ system is pictured?",
        "ground_truth": "head",
        "generated_answer": "brain",
        "image_name": "xmlab529/source.jpg",
        "answer_type": "OPEN",
        "image_organ": "Brain_Tissue",
        "question_type": "Organ",
        "Evaluation(1/0)": "        "
    },
    "12766": {
        "question": "what is the mr weighting in this image?",
        "ground_truth": "t2",
        "generated_answer": "1000",
        "image_name": "xmlab53/source.jpg",
        "answer_type": "OPEN",
        "image_organ": "Brain",
        "question_type": "Modality",
        "Evaluation(1/0)": "        "
    },
    "12770": {
        "question": "what diseases are included in the picture?",
        "ground_truth": "0",
        "generated_answer": "brain tumor",
        "image_name": "xmlab53/source.jpg",
        "answer_type": "OPEN",
        "image_organ": "Brain",
        "question_type": "Abnormality",
        "Evaluation(1/0)": "        "
    },
    "12775": {
        "question": "which part do the organs in this image locate from the aspect of the whole body?",
        "ground_truth": "head",
        "generated_answer": "right",
        "image_name": "xmlab532/source.jpg",
        "answer_type": "OPEN",
        "image_organ": "Brain_Tissue",
        "question_type": "Position",
        "Evaluation(1/0)": "        "
    },
    "12776": {
        "question": "where are the abnormalities in this image?",
        "ground_truth": "lower left lobe",
        "generated_answer": "left side",
        "image_name": "xmlab532/source.jpg",
        "answer_type": "OPEN",
        "image_organ": "Brain_Tissue",
        "question_type": "Position",
        "Evaluation(1/0)": "        "
    },
    "12777": {
        "question": "which organ system is imaged?",
        "ground_truth": "head",
        "generated_answer": "brain",
        "image_name": "xmlab532/source.jpg",
        "answer_type": "OPEN",
        "image_organ": "Brain_Tissue",
        "question_type": "Organ",
        "Evaluation(1/0)": "        "
    },
    "12778": {
        "question": "what disease is shown on the left of brain?",
        "ground_truth": "brain edema",
        "generated_answer": "alzheimer's",
        "image_name": "xmlab532/source.jpg",
        "answer_type": "OPEN",
        "image_organ": "Brain_Tissue",
        "question_type": "Abnormality",
        "Evaluation(1/0)": "        "
    },
    "12781": {
        "question": "which is the kidney in this image?",
        "ground_truth": "symmetrical to bottom spine",
        "generated_answer": "right",
        "image_name": "xmlab538/source.jpg",
        "answer_type": "OPEN",
        "image_organ": "Abdomen",
        "question_type": "Position",
        "Evaluation(1/0)": "        "
    },
    "12782": {
        "question": "what organ is the gray part on the left of the image?",
        "ground_truth": "liver",
        "generated_answer": "brain",
        "image_name": "xmlab538/source.jpg",
        "answer_type": "OPEN",
        "image_organ": "Abdomen",
        "question_type": "Organ",
        "Evaluation(1/0)": "        "
    },
    "12785": {
        "question": "what color is the spleen in the picture?",
        "ground_truth": "gray",
        "generated_answer": "white",
        "image_name": "xmlab538/source.jpg",
        "answer_type": "OPEN",
        "image_organ": "Abdomen",
        "question_type": "Color",
        "Evaluation(1/0)": "        "
    },
    "12786": {
        "question": "which is smaller in this imageliver or right kidney?",
        "ground_truth": "right kidney",
        "generated_answer": "liver",
        "image_name": "xmlab538/source.jpg",
        "answer_type": "CLOSED",
        "image_organ": "Abdomen",
        "question_type": "Size",
        "Evaluation(1/0)": "        "
    },
    "12787": {
        "question": "how many organs are there in this image?",
        "ground_truth": "6",
        "generated_answer": "1",
        "image_name": "xmlab538/source.jpg",
        "answer_type": "OPEN",
        "image_organ": "Abdomen",
        "question_type": "Quantity",
        "Evaluation(1/0)": "        "
    },
    "12788": {
        "question": "how much damage will be caused to the body taking such an image?",
        "ground_truth": "much",
        "generated_answer": "0",
        "image_name": "xmlab538/source.jpg",
        "answer_type": "OPEN",
        "image_organ": "Abdomen",
        "question_type": "KG",
        "Evaluation(1/0)": "        "
    },
    "12793": {
        "question": "in what plane is this image scanned?",
        "ground_truth": "transverse plane",
        "generated_answer": "sagittal",
        "image_name": "xmlab543/source.jpg",
        "answer_type": "OPEN",
        "image_organ": "Abdomen",
        "question_type": "Plane",
        "Evaluation(1/0)": "        "
    },
    "12794": {
        "question": "where is the colon in this image?",
        "ground_truth": "upper right",
        "generated_answer": "right",
        "image_name": "xmlab543/source.jpg",
        "answer_type": "OPEN",
        "image_organ": "Abdomen",
        "question_type": "Position",
        "Evaluation(1/0)": "        "
    },
    "12798": {
        "question": "which is smaller in this imageliver or lung?",
        "ground_truth": "lung",
        "generated_answer": "liver",
        "image_name": "xmlab543/source.jpg",
        "answer_type": "CLOSED",
        "image_organ": "Abdomen",
        "question_type": "Size",
        "Evaluation(1/0)": "        "
    },
    "12799": {
        "question": "how many lungs have existed in this image?",
        "ground_truth": "2",
        "generated_answer": "1",
        "image_name": "xmlab543/source.jpg",
        "answer_type": "OPEN",
        "image_organ": "Abdomen",
        "question_type": "Quantity",
        "Evaluation(1/0)": "        "
    },
    "12800": {
        "question": "what is the effect of the organ on the upper left of this image?",
        "ground_truth": "biotransformation detoxification",
        "generated_answer": "heart",
        "image_name": "xmlab543/source.jpg",
        "answer_type": "OPEN",
        "image_organ": "Abdomen",
        "question_type": "KG",
        "Evaluation(1/0)": "        "
    },
    "12801": {
        "question": "which organs/organ in the picture belong to the respiratory system?",
        "ground_truth": "lung",
        "generated_answer": "lungs",
        "image_name": "xmlab543/source.jpg",
        "answer_type": "OPEN",
        "image_organ": "Abdomen",
        "question_type": "KG",
        "Evaluation(1/0)": "        "
    },
    "12804": {
        "question": "which organ system is imaged?",
        "ground_truth": "abdomen",
        "generated_answer": "skeletal",
        "image_name": "xmlab548/source.jpg",
        "answer_type": "OPEN",
        "image_organ": "Abdomen",
        "question_type": "Organ",
        "Evaluation(1/0)": "        "
    },
    "12808": {
        "question": "how many existing heart in this image?",
        "ground_truth": "0",
        "generated_answer": "1",
        "image_name": "xmlab548/source.jpg",
        "answer_type": "OPEN",
        "image_organ": "Abdomen",
        "question_type": "Quantity",
        "Evaluation(1/0)": "        "
    },
    "12809": {
        "question": "what is the function of the organs appearing in pairs in the picture?",
        "ground_truth": "breathe",
        "generated_answer": "lungs",
        "image_name": "xmlab548/source.jpg",
        "answer_type": "OPEN",
        "image_organ": "Abdomen",
        "question_type": "KG",
        "Evaluation(1/0)": "        "
    },
    "12810": {
        "question": "which organs/organ is part of the digestive system in this image?",
        "ground_truth": "stomach colon",
        "generated_answer": "stomach",
        "image_name": "xmlab548/source.jpg",
        "answer_type": "OPEN",
        "image_organ": "Abdomen",
        "question_type": "KG",
        "Evaluation(1/0)": "        "
    },
    "12814": {
        "question": "what organ is the gray part on the right of the image?",
        "ground_truth": "small bowel",
        "generated_answer": "brain",
        "image_name": "xmlab554/source.jpg",
        "answer_type": "OPEN",
        "image_organ": "Abdomen",
        "question_type": "Organ",
        "Evaluation(1/0)": "        "
    },
    "12817": {
        "question": "which is smaller in this imagekidney or small bowel?",
        "ground_truth": "kidney",
        "generated_answer": "small bowel",
        "image_name": "xmlab554/source.jpg",
        "answer_type": "CLOSED",
        "image_organ": "Abdomen",
        "question_type": "Size",
        "Evaluation(1/0)": "        "
    },
    "12818": {
        "question": "how many existing heart in this image?",
        "ground_truth": "0",
        "generated_answer": "1",
        "image_name": "xmlab554/source.jpg",
        "answer_type": "OPEN",
        "image_organ": "Abdomen",
        "question_type": "Quantity",
        "Evaluation(1/0)": "        "
    },
    "12819": {
        "question": "what is the effect of the organ on the top of this image?",
        "ground_truth": "absorb nutrients secrete enzymes digest food",
        "generated_answer": "brain",
        "image_name": "xmlab554/source.jpg",
        "answer_type": "OPEN",
        "image_organ": "Abdomen",
        "question_type": "KG",
        "Evaluation(1/0)": "        "
    },
    "12822": {
        "question": "which is the kidney in this image?",
        "ground_truth": "symmetrical to bottom spine",
        "generated_answer": "right",
        "image_name": "xmlab557/source.jpg",
        "answer_type": "OPEN",
        "image_organ": "Abdomen",
        "question_type": "Position",
        "Evaluation(1/0)": "        "
    },
    "12823": {
        "question": "what organ is the black part on the upper left of the image?",
        "ground_truth": "small bowel",
        "generated_answer": "brain",
        "image_name": "xmlab557/source.jpg",
        "answer_type": "OPEN",
        "image_organ": "Abdomen",
        "question_type": "Organ",
        "Evaluation(1/0)": "        "
    },
    "12826": {
        "question": "what color does the left kidney show in the picture?",
        "ground_truth": "gray",
        "generated_answer": "black",
        "image_name": "xmlab557/source.jpg",
        "answer_type": "OPEN",
        "image_organ": "Abdomen",
        "question_type": "Color",
        "Evaluation(1/0)": "        "
    },
    "12828": {
        "question": "how many organs are there in this image?",
        "ground_truth": "5",
        "generated_answer": "1",
        "image_name": "xmlab557/source.jpg",
        "answer_type": "OPEN",
        "image_organ": "Abdomen",
        "question_type": "Quantity",
        "Evaluation(1/0)": "        "
    },
    "12829": {
        "question": "what is the shape of spinal cord in this image?",
        "ground_truth": "circular",
        "generated_answer": "round",
        "image_name": "xmlab557/source.jpg",
        "answer_type": "OPEN",
        "image_organ": "Abdomen",
        "question_type": "Shape",
        "Evaluation(1/0)": "        "
    },
    "12830": {
        "question": "what is the effect of the organ on the top of this image?",
        "ground_truth": "absorb nutrients secrete enzymes digest food",
        "generated_answer": "brain",
        "image_name": "xmlab557/source.jpg",
        "answer_type": "OPEN",
        "image_organ": "Abdomen",
        "question_type": "KG",
        "Evaluation(1/0)": "        "
    },
    "12831": {
        "question": "which organs/organ is part of the nervous system in this image?",
        "ground_truth": "spinal cord",
        "generated_answer": "brain",
        "image_name": "xmlab557/source.jpg",
        "answer_type": "OPEN",
        "image_organ": "Abdomen",
        "question_type": "KG",
        "Evaluation(1/0)": "        "
    },
    "12834": {
        "question": "where is the liver in this image?",
        "ground_truth": "left",
        "generated_answer": "right",
        "image_name": "xmlab561/source.jpg",
        "answer_type": "OPEN",
        "image_organ": "Abdomen",
        "question_type": "Position",
        "Evaluation(1/0)": "        "
    },
    "12838": {
        "question": "what color does the duodenum show in the picture?",
        "ground_truth": "gray",
        "generated_answer": "white",
        "image_name": "xmlab561/source.jpg",
        "answer_type": "OPEN",
        "image_organ": "Abdomen",
        "question_type": "Color",
        "Evaluation(1/0)": "        "
    },
    "12840": {
        "question": "how many lungs have existed in this image?",
        "ground_truth": "0",
        "generated_answer": "2",
        "image_name": "xmlab561/source.jpg",
        "answer_type": "OPEN",
        "image_organ": "Abdomen",
        "question_type": "Quantity",
        "Evaluation(1/0)": "        "
    },
    "12841": {
        "question": "what is the shape of spleen in the picture?",
        "ground_truth": "oval",
        "generated_answer": "round",
        "image_name": "xmlab561/source.jpg",
        "answer_type": "OPEN",
        "image_organ": "Abdomen",
        "question_type": "Shape",
        "Evaluation(1/0)": "        "
    },
    "12842": {
        "question": "what is the function of the organ on the center of this image?",
        "ground_truth": "absorb nutrients secrete enzymes digest food",
        "generated_answer": "brain",
        "image_name": "xmlab561/source.jpg",
        "answer_type": "OPEN",
        "image_organ": "Abdomen",
        "question_type": "KG",
        "Evaluation(1/0)": "        "
    },
    "12843": {
        "question": "which organs/organ is part of the nervous system in this image?",
        "ground_truth": "spinal cord",
        "generated_answer": "brain",
        "image_name": "xmlab561/source.jpg",
        "answer_type": "OPEN",
        "image_organ": "Abdomen",
        "question_type": "KG",
        "Evaluation(1/0)": "        "
    },
    "12847": {
        "question": "where is the stomach in this image?",
        "ground_truth": "upper right",
        "generated_answer": "right",
        "image_name": "xmlab573/source.jpg",
        "answer_type": "OPEN",
        "image_organ": "Abdomen",
        "question_type": "Position",
        "Evaluation(1/0)": "        "
    },
    "12848": {
        "question": "which organ system is imaged?",
        "ground_truth": "abdomen",
        "generated_answer": "skeletal",
        "image_name": "xmlab573/source.jpg",
        "answer_type": "OPEN",
        "image_organ": "Abdomen",
        "question_type": "Organ",
        "Evaluation(1/0)": "        "
    },
    "12851": {
        "question": "which is bigger in this imageliver or stomach?",
        "ground_truth": "liver",
        "generated_answer": "stomach",
        "image_name": "xmlab573/source.jpg",
        "answer_type": "CLOSED",
        "image_organ": "Abdomen",
        "question_type": "Size",
        "Evaluation(1/0)": "        "
    },
    "12852": {
        "question": "how many kidneys have existed in this image?",
        "ground_truth": "0",
        "generated_answer": "1",
        "image_name": "xmlab573/source.jpg",
        "answer_type": "OPEN",
        "image_organ": "Abdomen",
        "question_type": "Quantity",
        "Evaluation(1/0)": "        "
    },
    "12853": {
        "question": "what is the shape of spinal cord in this image?",
        "ground_truth": "circular",
        "generated_answer": "round",
        "image_name": "xmlab573/source.jpg",
        "answer_type": "OPEN",
        "image_organ": "Abdomen",
        "question_type": "Shape",
        "Evaluation(1/0)": "        "
    },
    "12854": {
        "question": "what is the function of the rightmost organ in this picture?",
        "ground_truth": "improve body's immunity",
        "generated_answer": "heart",
        "image_name": "xmlab573/source.jpg",
        "answer_type": "OPEN",
        "image_organ": "Abdomen",
        "question_type": "KG",
        "Evaluation(1/0)": "        "
    },
    "12855": {
        "question": "which organs/organ in the picture belong to the lymphatic system?",
        "ground_truth": "spleen",
        "generated_answer": "lymph nodes",
        "image_name": "xmlab573/source.jpg",
        "answer_type": "OPEN",
        "image_organ": "Abdomen",
        "question_type": "KG",
        "Evaluation(1/0)": "        "
    },
    "12858": {
        "question": "in what plane is this image scanned?",
        "ground_truth": "transverse plane",
        "generated_answer": "sagittal",
        "image_name": "xmlab578/source.jpg",
        "answer_type": "OPEN",
        "image_organ": "Abdomen",
        "question_type": "Plane",
        "Evaluation(1/0)": "        "
    },
    "12859": {
        "question": "where is the esophagus in this image?",
        "ground_truth": "center",
        "generated_answer": "right",
        "image_name": "xmlab578/source.jpg",
        "answer_type": "OPEN",
        "image_organ": "Abdomen",
        "question_type": "Position",
        "Evaluation(1/0)": "        "
    },
    "12860": {
        "question": "what is the organ system visualized?",
        "ground_truth": "abdomen",
        "generated_answer": "brain",
        "image_name": "xmlab578/source.jpg",
        "answer_type": "OPEN",
        "image_organ": "Abdomen",
        "question_type": "Organ",
        "Evaluation(1/0)": "        "
    },
    "12863": {
        "question": "what color is the spleen in this image?",
        "ground_truth": "gray",
        "generated_answer": "white",
        "image_name": "xmlab578/source.jpg",
        "answer_type": "OPEN",
        "image_organ": "Abdomen",
        "question_type": "Color",
        "Evaluation(1/0)": "        "
    },
    "12866": {
        "question": "how much damage will be caused to the body taking such an image?",
        "ground_truth": "much",
        "generated_answer": "0",
        "image_name": "xmlab578/source.jpg",
        "answer_type": "OPEN",
        "image_organ": "Abdomen",
        "question_type": "KG",
        "Evaluation(1/0)": "        "
    },
    "12870": {
        "question": "what is the mr weighting in this image?",
        "ground_truth": "t2",
        "generated_answer": "1000",
        "image_name": "xmlab58/source.jpg",
        "answer_type": "OPEN",
        "image_organ": "Brain",
        "question_type": "Modality",
        "Evaluation(1/0)": "        "
    },
    "12874": {
        "question": "what diseases are included in the picture?",
        "ground_truth": "brain tumor brain edema",
        "generated_answer": "brain",
        "image_name": "xmlab58/source.jpg",
        "answer_type": "OPEN",
        "image_organ": "Brain",
        "question_type": "Abnormality",
        "Evaluation(1/0)": "        "
    },
    "12876": {
        "question": "where is the abnormality located?",
        "ground_truth": "lower left",
        "generated_answer": "brain",
        "image_name": "xmlab58/source.jpg",
        "answer_type": "OPEN",
        "image_organ": "Brain",
        "question_type": "Position",
        "Evaluation(1/0)": "        "
    },
    "12878": {
        "question": "where is the heart in this imagelefttop or upper left?",
        "ground_truth": "top",
        "generated_answer": "upper left",
        "image_name": "xmlab580/source.jpg",
        "answer_type": "CLOSED",
        "image_organ": "Abdomen",
        "question_type": "Position",
        "Evaluation(1/0)": "        "
    },
    "12882": {
        "question": "which is smaller in this image esophagus or liver?",
        "ground_truth": "esophagus",
        "generated_answer": "liver",
        "image_name": "xmlab580/source.jpg",
        "answer_type": "CLOSED",
        "image_organ": "Abdomen",
        "question_type": "Size",
        "Evaluation(1/0)": "        "
    },
    "12883": {
        "question": "how many lungs have existed in this image?",
        "ground_truth": "2",
        "generated_answer": "1",
        "image_name": "xmlab580/source.jpg",
        "answer_type": "OPEN",
        "image_organ": "Abdomen",
        "question_type": "Quantity",
        "Evaluation(1/0)": "        "
    },
    "12884": {
        "question": "how much damage will be caused to the body taking such an image?",
        "ground_truth": "much",
        "generated_answer": "0",
        "image_name": "xmlab580/source.jpg",
        "answer_type": "OPEN",
        "image_organ": "Abdomen",
        "question_type": "KG",
        "Evaluation(1/0)": "        "
    },
    "12885": {
        "question": "which organs/organ in the picture belong to the digestive system?",
        "ground_truth": "esophagus",
        "generated_answer": "stomach",
        "image_name": "xmlab580/source.jpg",
        "answer_type": "OPEN",
        "image_organ": "Abdomen",
        "question_type": "KG",
        "Evaluation(1/0)": "        "
    },
    "12888": {
        "question": "in what plane is this image scanned?",
        "ground_truth": "transverse plane",
        "generated_answer": "sagittal",
        "image_name": "xmlab586/source.jpg",
        "answer_type": "OPEN",
        "image_organ": "Chest_mediastinal",
        "question_type": "Plane",
        "Evaluation(1/0)": "        "
    },
    "12889": {
        "question": "what is the leftmost organ in this image?",
        "ground_truth": "right lung",
        "generated_answer": "heart",
        "image_name": "xmlab586/source.jpg",
        "answer_type": "OPEN",
        "image_organ": "Chest_mediastinal",
        "question_type": "Organ",
        "Evaluation(1/0)": "        "
    },
    "12894": {
        "question": "how many organs are there in this image?",
        "ground_truth": "4",
        "generated_answer": "2",
        "image_name": "xmlab586/source.jpg",
        "answer_type": "OPEN",
        "image_organ": "Chest_mediastinal",
        "question_type": "Quantity",
        "Evaluation(1/0)": "        "
    },
    "12895": {
        "question": "what is the function of the organ on the top of this image?",
        "ground_truth": "promote blood flow",
        "generated_answer": "heart",
        "image_name": "xmlab586/source.jpg",
        "answer_type": "OPEN",
        "image_organ": "Chest_mediastinal",
        "question_type": "KG",
        "Evaluation(1/0)": "        "
    },
    "12898": {
        "question": "what modality is used to take this image?",
        "ground_truth": "ct",
        "generated_answer": "ct scan",
        "image_name": "xmlab604/source.jpg",
        "answer_type": "OPEN",
        "image_organ": "Pelvic Cavity",
        "question_type": "Modality",
        "Evaluation(1/0)": "        "
    },
    "12899": {
        "question": "where does the image represent in the body?",
        "ground_truth": "pelvic cavity",
        "generated_answer": "brain",
        "image_name": "xmlab604/source.jpg",
        "answer_type": "OPEN",
        "image_organ": "Pelvic Cavity",
        "question_type": "Position",
        "Evaluation(1/0)": "        "
    },
    "12901": {
        "question": "what organ system is primarily present in this image?",
        "ground_truth": "pelvic cavity",
        "generated_answer": "brain",
        "image_name": "xmlab604/source.jpg",
        "answer_type": "OPEN",
        "image_organ": "Pelvic Cavity",
        "question_type": "Organ",
        "Evaluation(1/0)": "        "
    },
    "12904": {
        "question": "which is smaller in this image bladder or rectum?",
        "ground_truth": "rectum",
        "generated_answer": "bladder",
        "image_name": "xmlab604/source.jpg",
        "answer_type": "CLOSED",
        "image_organ": "Pelvic Cavity",
        "question_type": "Size",
        "Evaluation(1/0)": "        "
    },
    "12905": {
        "question": "how many femoral heads are shown in this image?",
        "ground_truth": "0",
        "generated_answer": "2",
        "image_name": "xmlab604/source.jpg",
        "answer_type": "OPEN",
        "image_organ": "Pelvic Cavity",
        "question_type": "Quantity",
        "Evaluation(1/0)": "        "
    },
    "12906": {
        "question": "what is the function of the organ on the bottom of this picture?",
        "ground_truth": "store feces excrete feces",
        "generated_answer": "heart",
        "image_name": "xmlab604/source.jpg",
        "answer_type": "OPEN",
        "image_organ": "Pelvic Cavity",
        "question_type": "KG",
        "Evaluation(1/0)": "        "
    },
    "12907": {
        "question": "which organs/organ in the picture belong to the digestive system?",
        "ground_truth": "rectum",
        "generated_answer": "stomach",
        "image_name": "xmlab604/source.jpg",
        "answer_type": "OPEN",
        "image_organ": "Pelvic Cavity",
        "question_type": "KG",
        "Evaluation(1/0)": "        "
    },
    "12911": {
        "question": "which part do the organs in this image locate from the aspect of the whole body?",
        "ground_truth": "pelvic cavity",
        "generated_answer": "right",
        "image_name": "xmlab605/source.jpg",
        "answer_type": "OPEN",
        "image_organ": "Pelvic Cavity",
        "question_type": "Position",
        "Evaluation(1/0)": "        "
    },
    "12913": {
        "question": "what is the organ system visualized?",
        "ground_truth": "pelvic cavity",
        "generated_answer": "brain",
        "image_name": "xmlab605/source.jpg",
        "answer_type": "OPEN",
        "image_organ": "Pelvic Cavity",
        "question_type": "Organ",
        "Evaluation(1/0)": "        "
    },
    "12916": {
        "question": "what is the largest organ in the picture?",
        "ground_truth": "bladder",
        "generated_answer": "brain",
        "image_name": "xmlab605/source.jpg",
        "answer_type": "OPEN",
        "image_organ": "Pelvic Cavity",
        "question_type": "Size",
        "Evaluation(1/0)": "        "
    },
    "12917": {
        "question": "what is the effect of the gray organ on the center of this picture?",
        "ground_truth": "store urine",
        "generated_answer": "heart",
        "image_name": "xmlab605/source.jpg",
        "answer_type": "OPEN",
        "image_organ": "Pelvic Cavity",
        "question_type": "KG",
        "Evaluation(1/0)": "        "
    },
    "12918": {
        "question": "which organs/organ is part of the digestive system in this image?",
        "ground_truth": "rectum",
        "generated_answer": "stomach",
        "image_name": "xmlab605/source.jpg",
        "answer_type": "OPEN",
        "image_organ": "Pelvic Cavity",
        "question_type": "KG",
        "Evaluation(1/0)": "        "
    },
    "12921": {
        "question": "which part of the body does this image belong to?",
        "ground_truth": "pelvic cavity",
        "generated_answer": "head",
        "image_name": "xmlab622/source.jpg",
        "answer_type": "OPEN",
        "image_organ": "Pelvic Cavity",
        "question_type": "Position",
        "Evaluation(1/0)": "        "
    },
    "12924": {
        "question": "which organs/organ in the picture belong to the urinary system?",
        "ground_truth": "bladder",
        "generated_answer": "kidney",
        "image_name": "xmlab622/source.jpg",
        "answer_type": "OPEN",
        "image_organ": "Pelvic Cavity",
        "question_type": "KG",
        "Evaluation(1/0)": "        "
    },
    "12926": {
        "question": "how was this image taken?",
        "ground_truth": "ct",
        "generated_answer": "ct scan",
        "image_name": "xmlab628/source.jpg",
        "answer_type": "OPEN",
        "image_organ": "Pelvic Cavity",
        "question_type": "Modality",
        "Evaluation(1/0)": "        "
    },
    "12927": {
        "question": "where does the picture show?",
        "ground_truth": "pelvic cavity",
        "generated_answer": "abdomen",
        "image_name": "xmlab628/source.jpg",
        "answer_type": "OPEN",
        "image_organ": "Pelvic Cavity",
        "question_type": "Position",
        "Evaluation(1/0)": "        "
    },
    "12929": {
        "question": "which is bigger in this image small bowel or colon?",
        "ground_truth": "small bowel",
        "generated_answer": "colon",
        "image_name": "xmlab628/source.jpg",
        "answer_type": "CLOSED",
        "image_organ": "Pelvic Cavity",
        "question_type": "Size",
        "Evaluation(1/0)": "        "
    },
    "12930": {
        "question": "what is the function of the organ on the bottom of this image?",
        "ground_truth": "digest food absorb water excrete body waste",
        "generated_answer": "heart",
        "image_name": "xmlab628/source.jpg",
        "answer_type": "OPEN",
        "image_organ": "Pelvic Cavity",
        "question_type": "KG",
        "Evaluation(1/0)": "        "
    },
    "12932": {
        "question": "what organ system is pictured?",
        "ground_truth": "pelvic cavity",
        "generated_answer": "skeletal",
        "image_name": "xmlab629/source.jpg",
        "answer_type": "OPEN",
        "image_organ": "Pelvic Cavity",
        "question_type": "Organ",
        "Evaluation(1/0)": "        "
    },
    "12935": {
        "question": "what is the function of the organ on the top of this image?",
        "ground_truth": "absorb nutrients secrete enzymes digest food",
        "generated_answer": "brain",
        "image_name": "xmlab629/source.jpg",
        "answer_type": "OPEN",
        "image_organ": "Pelvic Cavity",
        "question_type": "KG",
        "Evaluation(1/0)": "        "
    },
    "12938": {
        "question": "which part of the human body is the organ located in the image?",
        "ground_truth": "pelvic cavity",
        "generated_answer": "abdomen",
        "image_name": "xmlab634/source.jpg",
        "answer_type": "OPEN",
        "image_organ": "Pelvic Cavity",
        "question_type": "Position",
        "Evaluation(1/0)": "        "
    },
    "12939": {
        "question": "where is colon in this image?",
        "ground_truth": "upper left",
        "generated_answer": "abdomen",
        "image_name": "xmlab634/source.jpg",
        "answer_type": "OPEN",
        "image_organ": "Pelvic Cavity",
        "question_type": "Position",
        "Evaluation(1/0)": "        "
    },
    "12940": {
        "question": "what organ system is primarily present in this image?",
        "ground_truth": "pelvic cavity",
        "generated_answer": "brain",
        "image_name": "xmlab634/source.jpg",
        "answer_type": "OPEN",
        "image_organ": "Pelvic Cavity",
        "question_type": "Organ",
        "Evaluation(1/0)": "        "
    },
    "12942": {
        "question": "what is the effect of the organ on the left of this picture?",
        "ground_truth": "digest food absorb water excrete body waste",
        "generated_answer": "heart",
        "image_name": "xmlab634/source.jpg",
        "answer_type": "OPEN",
        "image_organ": "Pelvic Cavity",
        "question_type": "KG",
        "Evaluation(1/0)": "        "
    },
    "12943": {
        "question": "which organs/organ is part of the digestive system in this image?",
        "ground_truth": "colon small bowel",
        "generated_answer": "stomach",
        "image_name": "xmlab634/source.jpg",
        "answer_type": "OPEN",
        "image_organ": "Pelvic Cavity",
        "question_type": "KG",
        "Evaluation(1/0)": "        "
    },
    "12947": {
        "question": "what is the mr weighting in this image?",
        "ground_truth": "t2",
        "generated_answer": "1000",
        "image_name": "xmlab71/source.jpg",
        "answer_type": "OPEN",
        "image_organ": "Brain",
        "question_type": "Modality",
        "Evaluation(1/0)": "        "
    },
    "12951": {
        "question": "what diseases are included in the picture?",
        "ground_truth": "0",
        "generated_answer": "brain",
        "image_name": "xmlab71/source.jpg",
        "answer_type": "OPEN",
        "image_organ": "Brain",
        "question_type": "Abnormality",
        "Evaluation(1/0)": "        "
    },
    "12955": {
        "question": "what is the mr weighting in this image?",
        "ground_truth": "t2",
        "generated_answer": "1000",
        "image_name": "xmlab77/source.jpg",
        "answer_type": "OPEN",
        "image_organ": "Brain",
        "question_type": "Modality",
        "Evaluation(1/0)": "        "
    },
    "12959": {
        "question": "what diseases are included in the picture?",
        "ground_truth": "0",
        "generated_answer": "brain tumor",
        "image_name": "xmlab77/source.jpg",
        "answer_type": "OPEN",
        "image_organ": "Brain",
        "question_type": "Abnormality",
        "Evaluation(1/0)": "        "
    },
    "12961": {
        "question": "what modality is used to take this image?",
        "ground_truth": "ct",
        "generated_answer": "ct scan",
        "image_name": "xmlab82/source.jpg",
        "answer_type": "OPEN",
        "image_organ": "Lung",
        "question_type": "Modality",
        "Evaluation(1/0)": "        "
    },
    "12962": {
        "question": "which part of the body does this image belong to?",
        "ground_truth": "chest",
        "generated_answer": "lung",
        "image_name": "xmlab82/source.jpg",
        "answer_type": "OPEN",
        "image_organ": "Lung",
        "question_type": "Position",
        "Evaluation(1/0)": "        "
    },
    "12968": {
        "question": "what diseases are included in the picture?",
        "ground_truth": "0",
        "generated_answer": "cancer",
        "image_name": "xmlab82/source.jpg",
        "answer_type": "OPEN",
        "image_organ": "Lung",
        "question_type": "Abnormality",
        "Evaluation(1/0)": "        "
    },
    "12970": {
        "question": "which is the biggest in this imagelungliver or heart?",
        "ground_truth": "lung",
        "generated_answer": "heart",
        "image_name": "xmlab82/source.jpg",
        "answer_type": "CLOSED",
        "image_organ": "Lung",
        "question_type": "Size",
        "Evaluation(1/0)": "        "
    },
    "12971": {
        "question": "what modality is used to take this image?",
        "ground_truth": "ct",
        "generated_answer": "ct scan",
        "image_name": "xmlab85/source.jpg",
        "answer_type": "OPEN",
        "image_organ": "Lung",
        "question_type": "Modality",
        "Evaluation(1/0)": "        "
    },
    "12972": {
        "question": "which part of the body does this image belong to?",
        "ground_truth": "chest",
        "generated_answer": "brain",
        "image_name": "xmlab85/source.jpg",
        "answer_type": "OPEN",
        "image_organ": "Lung",
        "question_type": "Position",
        "Evaluation(1/0)": "        "
    },
    "12973": {
        "question": "what is the main organ in the image?",
        "ground_truth": "liver",
        "generated_answer": "brain",
        "image_name": "xmlab85/source.jpg",
        "answer_type": "OPEN",
        "image_organ": "Lung",
        "question_type": "Organ",
        "Evaluation(1/0)": "        "
    },
    "12974": {
        "question": "what is the largest organ in the picture?",
        "ground_truth": "liver",
        "generated_answer": "brain",
        "image_name": "xmlab85/source.jpg",
        "answer_type": "OPEN",
        "image_organ": "Lung",
        "question_type": "Size",
        "Evaluation(1/0)": "        "
    },
    "12979": {
        "question": "which is the biggest in this imagelungliver or heart?",
        "ground_truth": "liver",
        "generated_answer": "heart",
        "image_name": "xmlab85/source.jpg",
        "answer_type": "CLOSED",
        "image_organ": "Lung",
        "question_type": "Size",
        "Evaluation(1/0)": "        "
    },
    "12980": {
        "question": "what modality is used to take this image?",
        "ground_truth": "ct",
        "generated_answer": "ct scan",
        "image_name": "xmlab90/source.jpg",
        "answer_type": "OPEN",
        "image_organ": "Lung",
        "question_type": "Modality",
        "Evaluation(1/0)": "        "
    },
    "12982": {
        "question": "what is the main organ in the image?",
        "ground_truth": "lung heart",
        "generated_answer": "lung",
        "image_name": "xmlab90/source.jpg",
        "answer_type": "OPEN",
        "image_organ": "Lung",
        "question_type": "Organ",
        "Evaluation(1/0)": "        "
    },
    "12988": {
        "question": "which is the biggest in this imagelungliver or heart?",
        "ground_truth": "lung",
        "generated_answer": "heart",
        "image_name": "xmlab90/source.jpg",
        "answer_type": "CLOSED",
        "image_organ": "Lung",
        "question_type": "Size",
        "Evaluation(1/0)": "        "
    },
    "12989": {
        "question": "what modality is used to take this image?",
        "ground_truth": "ct",
        "generated_answer": "mri",
        "image_name": "xmlab93/source.jpg",
        "answer_type": "OPEN",
        "image_organ": "Abdomen",
        "question_type": "Modality",
        "Evaluation(1/0)": "        "
    },
    "12990": {
        "question": "which part of the body does this image belong to?",
        "ground_truth": "chest",
        "generated_answer": "brain",
        "image_name": "xmlab93/source.jpg",
        "answer_type": "OPEN",
        "image_organ": "Abdomen",
        "question_type": "Position",
        "Evaluation(1/0)": "        "
    },
    "12991": {
        "question": "what is the main organ in the image?",
        "ground_truth": "spinal cord",
        "generated_answer": "brain",
        "image_name": "xmlab93/source.jpg",
        "answer_type": "OPEN",
        "image_organ": "Abdomen",
        "question_type": "Organ",
        "Evaluation(1/0)": "        "
    }
}
