# Supplementary material for: PeFoMed: Parameter efficient fine-tuning of multimodal large language models for medical CXR
Source: Sci Rep. 2026 Apr 21;16:18729. doi: 10.1038/s41598-026-47871-2 (PMC13273104; doi:10.1038/s41598-026-47871-2)
Supplement: Supplementary file 2 — Supplementary Information 2. [file 41598_2026_47871_MOESM2_ESM.zip › human evaluation/slake/slake_stage1.json]

{
    "11934": {
        "question": "what modality is used to take this image?",
        "ground_truth": "ct",
        "generated_answer": "chest ct",
        "image_name": "xmlab102/source.jpg",
        "answer_type": "OPEN",
        "image_organ": "Lung",
        "question_type": "Modality",
        "Evaluation(1/0)": "        "
    },
    "11936": {
        "question": "what is the main organ in the image?",
        "ground_truth": "lung spinal cord",
        "generated_answer": "lungs",
        "image_name": "xmlab102/source.jpg",
        "answer_type": "OPEN",
        "image_organ": "Lung",
        "question_type": "Organ",
        "Evaluation(1/0)": "        "
    },
    "11937": {
        "question": "what is the largest organ in the picture?",
        "ground_truth": "lung",
        "generated_answer": "based on the image, the largest organ in the picture is the lungs",
        "image_name": "xmlab102/source.jpg",
        "answer_type": "OPEN",
        "image_organ": "Lung",
        "question_type": "Size",
        "Evaluation(1/0)": "        "
    },
    "11941": {
        "question": "what diseases are included in the picture?",
        "ground_truth": "lung cancer",
        "generated_answer": "based on the image, the following diseases are included in the picture:",
        "image_name": "xmlab102/source.jpg",
        "answer_type": "OPEN",
        "image_organ": "Lung",
        "question_type": "Abnormality",
        "Evaluation(1/0)": "        "
    },
    "11943": {
        "question": "where is the abnormality located?",
        "ground_truth": "left lung right",
        "generated_answer": "the abnormality is located in the right upper lobe",
        "image_name": "xmlab102/source.jpg",
        "answer_type": "OPEN",
        "image_organ": "Lung",
        "question_type": "Position",
        "Evaluation(1/0)": "        "
    },
    "11944": {
        "question": "which is the biggest in this imagelungliver or heart?",
        "ground_truth": "lung",
        "generated_answer": "based on the image, the heart is the biggest organ",
        "image_name": "xmlab102/source.jpg",
        "answer_type": "CLOSED",
        "image_organ": "Lung",
        "question_type": "Size",
        "Evaluation(1/0)": "        "
    },
    "11945": {
        "question": "what modality is used to take this image?",
        "ground_truth": "ct",
        "generated_answer": "computed tomography",
        "image_name": "xmlab103/source.jpg",
        "answer_type": "OPEN",
        "image_organ": "Abdomen",
        "question_type": "Modality",
        "Evaluation(1/0)": "        "
    },
    "11946": {
        "question": "which part of the body does this image belong to?",
        "ground_truth": "chest",
        "generated_answer": "chest ct scan showing a large mass in the right upper lobe of the lung",
        "image_name": "xmlab103/source.jpg",
        "answer_type": "OPEN",
        "image_organ": "Abdomen",
        "question_type": "Position",
        "Evaluation(1/0)": "        "
    },
    "11947": {
        "question": "what is the main organ in the image?",
        "ground_truth": "lung",
        "generated_answer": "based on the image, the main organ is the heart",
        "image_name": "xmlab103/source.jpg",
        "answer_type": "OPEN",
        "image_organ": "Abdomen",
        "question_type": "Organ",
        "Evaluation(1/0)": "        "
    },
    "11948": {
        "question": "what is the largest organ in the picture?",
        "ground_truth": "lung",
        "generated_answer": "based on the image, the largest organ in the picture is the heart",
        "image_name": "xmlab103/source.jpg",
        "answer_type": "OPEN",
        "image_organ": "Abdomen",
        "question_type": "Size",
        "Evaluation(1/0)": "        "
    },
    "11951": {
        "question": "what diseases are included in the picture?",
        "ground_truth": "lung cancer",
        "generated_answer": "based on the image, the following diseases are included in the picture:",
        "image_name": "xmlab103/source.jpg",
        "answer_type": "OPEN",
        "image_organ": "Abdomen",
        "question_type": "Abnormality",
        "Evaluation(1/0)": "        "
    },
    "11953": {
        "question": "where is the abnormality located?",
        "ground_truth": "left lung right",
        "generated_answer": "the abnormality is located in the right upper lobe of the lung",
        "image_name": "xmlab103/source.jpg",
        "answer_type": "OPEN",
        "image_organ": "Abdomen",
        "question_type": "Position",
        "Evaluation(1/0)": "        "
    },
    "11954": {
        "question": "which is the biggest in this imagelungliver or heart?",
        "ground_truth": "lung",
        "generated_answer": "based on the image, the heart is the biggest organ",
        "image_name": "xmlab103/source.jpg",
        "answer_type": "CLOSED",
        "image_organ": "Abdomen",
        "question_type": "Size",
        "Evaluation(1/0)": "        "
    },
    "11955": {
        "question": "what modality is used to take this image?",
        "ground_truth": "ct",
        "generated_answer": "computed tomography",
        "image_name": "xmlab105/source.jpg",
        "answer_type": "OPEN",
        "image_organ": "Lung",
        "question_type": "Modality",
        "Evaluation(1/0)": "        "
    },
    "11957": {
        "question": "what is the main organ in the image?",
        "ground_truth": "lung",
        "generated_answer": "the main organ in the image is the lung.",
        "image_name": "xmlab105/source.jpg",
        "answer_type": "OPEN",
        "image_organ": "Lung",
        "question_type": "Organ",
        "Evaluation(1/0)": "        "
    },
    "11958": {
        "question": "what is the largest organ in the picture?",
        "ground_truth": "lung",
        "generated_answer": "based on the image, the largest organ in the picture is the lung",
        "image_name": "xmlab105/source.jpg",
        "answer_type": "OPEN",
        "image_organ": "Lung",
        "question_type": "Size",
        "Evaluation(1/0)": "        "
    },
    "11962": {
        "question": "what diseases are included in the picture?",
        "ground_truth": "lung cancer",
        "generated_answer": "based on the image, the following diseases are included in the picture:",
        "image_name": "xmlab105/source.jpg",
        "answer_type": "OPEN",
        "image_organ": "Lung",
        "question_type": "Abnormality",
        "Evaluation(1/0)": "        "
    },
    "11963": {
        "question": "is the lung healthy?",
        "ground_truth": "no",
        "generated_answer": "based on the image, the lung is not healthy.",
        "image_name": "xmlab105/source.jpg",
        "answer_type": "CLOSED",
        "image_organ": "Lung",
        "question_type": "Abnormality",
        "Evaluation(1/0)": "        "
    },
    "11964": {
        "question": "where is the abnormality located?",
        "ground_truth": "right lung left",
        "generated_answer": "the abnormality is located in the right upper lobe",
        "image_name": "xmlab105/source.jpg",
        "answer_type": "OPEN",
        "image_organ": "Lung",
        "question_type": "Position",
        "Evaluation(1/0)": "        "
    },
    "11965": {
        "question": "what modality is used to take this image?",
        "ground_truth": "x-ray",
        "generated_answer": "portable chest radiograph",
        "image_name": "xmlab124/source.jpg",
        "answer_type": "OPEN",
        "image_organ": "Lung",
        "question_type": "Modality",
        "Evaluation(1/0)": "        "
    },
    "11966": {
        "question": "which part of the body does this image belong to?",
        "ground_truth": "chest",
        "generated_answer": "chest x-ray showing right lower lobe pneumonia",
        "image_name": "xmlab124/source.jpg",
        "answer_type": "OPEN",
        "image_organ": "Lung",
        "question_type": "Position",
        "Evaluation(1/0)": "        "
    },
    "11967": {
        "question": "what is the largest organ in the picture?",
        "ground_truth": "lung",
        "generated_answer": "based on the image, the largest organ in the picture is the lungs",
        "image_name": "xmlab124/source.jpg",
        "answer_type": "OPEN",
        "image_organ": "Lung",
        "question_type": "Size",
        "Evaluation(1/0)": "        "
    },
    "11968": {
        "question": "what diseases are included in the picture?",
        "ground_truth": "cardiomegaly",
        "generated_answer": "the image shows a chest x-ray with a right-sided chest tube in place.  there is no pneumothorax.  there is no pleural effusion.  there is no focal consolidation.  there is no pulmonary edema.  there is no pneumothorax.  there is no pleural effusion.  there is no pneumothorax.  there is no pulmonary edema.",
        "image_name": "xmlab124/source.jpg",
        "answer_type": "OPEN",
        "image_organ": "Lung",
        "question_type": "Abnormality",
        "Evaluation(1/0)": "        "
    },
    "11969": {
        "question": "where is the abnormality located?",
        "ground_truth": "center",
        "generated_answer": "the abnormality is located in the left lower lobe",
        "image_name": "xmlab124/source.jpg",
        "answer_type": "OPEN",
        "image_organ": "Lung",
        "question_type": "Position",
        "Evaluation(1/0)": "        "
    },
    "11970": {
        "question": "are there abnormalities in this image?",
        "ground_truth": "yes",
        "generated_answer": "yes, there are abnormalities in this image. 1. the patient is intubated with the tip of the endotracheal tube 2.5 cm above the carina. 2. the patient is intubated with the tip of the endotracheal tube 2.5 cm above the carina. 3. the patient is intubated with the tip of the endotracheal tube 2.5 cm above the carina. 4. the patient is intubated with the tip of the endotracheal tube 2.5 cm above the carina. 5. the patient is intubated with the tip of the endotracheal tube 2.5 cm above the carina. 6. the patient is intubated with the tip of the endotracheal tube 2.5 cm above the carina. 7. the patient is intubated with the tip of the endotracheal tube 2.5 cm above the carina. 8. the patient is intubated with the tip of the endotracheal tube 2.5 cm above the carina. 9. the patient is intubated with the tip of the endotracheal tube 2.5 cm above the carina. 10. the patient is intubated with the tip of the endotracheal",
        "image_name": "xmlab124/source.jpg",
        "answer_type": "CLOSED",
        "image_organ": "Lung",
        "question_type": "Abnormality",
        "Evaluation(1/0)": "        "
    },
    "11971": {
        "question": "which organ is abnormal heart or lung?",
        "ground_truth": "heart",
        "generated_answer": "based on the image, the abnormal organ is the lung. 2 of the 3 chest tubes are in the right hemithorax, and the third chest tube is in the left hemithorax. there is a small amount of pleural effusion in the right hemithorax. there is no pneumothorax.",
        "image_name": "xmlab124/source.jpg",
        "answer_type": "CLOSED",
        "image_organ": "Lung",
        "question_type": "Abnormality",
        "Evaluation(1/0)": "        "
    },
    "11974": {
        "question": "what is the mr weighting in this image?",
        "ground_truth": "t2",
        "generated_answer": "based on the image, the mr weighting is t2",
        "image_name": "xmlab13/source.jpg",
        "answer_type": "OPEN",
        "image_organ": "Abdomen",
        "question_type": "Modality",
        "Evaluation(1/0)": "        "
    },
    "11980": {
        "question": "what modality is used to take this image?",
        "ground_truth": "x-ray",
        "generated_answer": "based on the image, a chest x-ray is used to take this image.",
        "image_name": "xmlab130/source.jpg",
        "answer_type": "OPEN",
        "image_organ": "Lung",
        "question_type": "Modality",
        "Evaluation(1/0)": "        "
    },
    "11981": {
        "question": "which part of the body does this image belong to?",
        "ground_truth": "chest",
        "generated_answer": "chest x-ray",
        "image_name": "xmlab130/source.jpg",
        "answer_type": "OPEN",
        "image_organ": "Lung",
        "question_type": "Position",
        "Evaluation(1/0)": "        "
    },
    "11982": {
        "question": "are there abnormalities in this image?",
        "ground_truth": "yes",
        "generated_answer": "yes, there are abnormalities in this image. 1. there is a right-sided pneumothorax. 2. there is a right-sided pleural effusion. 3. there is a right-sided consolidation. 4. there is a left-sided consolidation.",
        "image_name": "xmlab130/source.jpg",
        "answer_type": "CLOSED",
        "image_organ": "Lung",
        "question_type": "Abnormality",
        "Evaluation(1/0)": "        "
    },
    "11983": {
        "question": "what is the largest organ in the picture?",
        "ground_truth": "lung",
        "generated_answer": "based on the image, the largest organ in the picture is the lungs",
        "image_name": "xmlab130/source.jpg",
        "answer_type": "OPEN",
        "image_organ": "Lung",
        "question_type": "Size",
        "Evaluation(1/0)": "        "
    },
    "11984": {
        "question": "what diseases are included in the picture?",
        "ground_truth": "pneumonia",
        "generated_answer": "based on the image, the following diseases are included:",
        "image_name": "xmlab130/source.jpg",
        "answer_type": "OPEN",
        "image_organ": "Lung",
        "question_type": "Abnormality",
        "Evaluation(1/0)": "        "
    },
    "11985": {
        "question": "where is the abnormality located?",
        "ground_truth": "left lung lower right",
        "generated_answer": "the abnormality is located in the right upper lobe",
        "image_name": "xmlab130/source.jpg",
        "answer_type": "OPEN",
        "image_organ": "Lung",
        "question_type": "Position",
        "Evaluation(1/0)": "        "
    },
    "11986": {
        "question": "does the lung look healthy?",
        "ground_truth": "no",
        "generated_answer": "the lung appears to be clear of any consolidation or effusion.  there is no pneumothorax.  the heart is enlarged.  the mediastinum is not widened.  the pleural surfaces are clear.no acute cardiopulmonary process.",
        "image_name": "xmlab130/source.jpg",
        "answer_type": "CLOSED",
        "image_organ": "Lung",
        "question_type": "Abnormality",
        "Evaluation(1/0)": "        "
    },
    "11987": {
        "question": "what modality is used to take this image?",
        "ground_truth": "x-ray",
        "generated_answer": "chest x-ray",
        "image_name": "xmlab135/source.jpg",
        "answer_type": "OPEN",
        "image_organ": "Lung",
        "question_type": "Modality",
        "Evaluation(1/0)": "        "
    },
    "11988": {
        "question": "which part of the body does this image belong to?",
        "ground_truth": "chest",
        "generated_answer": "chest x-ray shows a right-sided pleural effusion",
        "image_name": "xmlab135/source.jpg",
        "answer_type": "OPEN",
        "image_organ": "Lung",
        "question_type": "Position",
        "Evaluation(1/0)": "        "
    },
    "11990": {
        "question": "what is the largest organ in the picture?",
        "ground_truth": "lung",
        "generated_answer": "based on the image, the largest organ in the picture is the lung",
        "image_name": "xmlab135/source.jpg",
        "answer_type": "OPEN",
        "image_organ": "Lung",
        "question_type": "Size",
        "Evaluation(1/0)": "        "
    },
    "11991": {
        "question": "what diseases are included in the picture?",
        "ground_truth": "cardiomegaly",
        "generated_answer": "based on the image, the following diseases are included in the picture:",
        "image_name": "xmlab135/source.jpg",
        "answer_type": "OPEN",
        "image_organ": "Lung",
        "question_type": "Abnormality",
        "Evaluation(1/0)": "        "
    },
    "11992": {
        "question": "where is the abnormality located?",
        "ground_truth": "center",
        "generated_answer": "the abnormality is located in the right lower lobe",
        "image_name": "xmlab135/source.jpg",
        "answer_type": "OPEN",
        "image_organ": "Lung",
        "question_type": "Position",
        "Evaluation(1/0)": "        "
    },
    "11993": {
        "question": "which organ is abnormal heart or lung?",
        "ground_truth": "heart",
        "generated_answer": "based on the image, the abnormality is likely in the lung.  the heart is normal in size and shape.",
        "image_name": "xmlab135/source.jpg",
        "answer_type": "CLOSED",
        "image_organ": "Lung",
        "question_type": "Abnormality",
        "Evaluation(1/0)": "        "
    },
    "11994": {
        "question": "what modality is used to take this image?",
        "ground_truth": "x-ray",
        "generated_answer": "chest x-ray",
        "image_name": "xmlab142/source.jpg",
        "answer_type": "OPEN",
        "image_organ": "Lung",
        "question_type": "Modality",
        "Evaluation(1/0)": "        "
    },
    "11995": {
        "question": "which part of the body does this image belong to?",
        "ground_truth": "chest",
        "generated_answer": "chest x-ray",
        "image_name": "xmlab142/source.jpg",
        "answer_type": "OPEN",
        "image_organ": "Lung",
        "question_type": "Position",
        "Evaluation(1/0)": "        "
    },
    "11996": {
        "question": "are there abnormalities in this image?",
        "ground_truth": "yes",
        "generated_answer": "no abnormalities are seen on this chest radiograph",
        "image_name": "xmlab142/source.jpg",
        "answer_type": "CLOSED",
        "image_organ": "Lung",
        "question_type": "Abnormality",
        "Evaluation(1/0)": "        "
    },
    "11997": {
        "question": "what is the largest organ in the picture?",
        "ground_truth": "lung",
        "generated_answer": "the largest organ in the picture is the lung",
        "image_name": "xmlab142/source.jpg",
        "answer_type": "OPEN",
        "image_organ": "Lung",
        "question_type": "Size",
        "Evaluation(1/0)": "        "
    },
    "11998": {
        "question": "what diseases are included in the picture?",
        "ground_truth": "cardiomegaly",
        "generated_answer": "based on the image, the following diseases are included in the picture:",
        "image_name": "xmlab142/source.jpg",
        "answer_type": "OPEN",
        "image_organ": "Lung",
        "question_type": "Abnormality",
        "Evaluation(1/0)": "        "
    },
    "11999": {
        "question": "where is the abnormality located?",
        "ground_truth": "center",
        "generated_answer": "no abnormality seen on chest x-ray",
        "image_name": "xmlab142/source.jpg",
        "answer_type": "OPEN",
        "image_organ": "Lung",
        "question_type": "Position",
        "Evaluation(1/0)": "        "
    },
    "12000": {
        "question": "which organ is abnormal heart or lung?",
        "ground_truth": "heart",
        "generated_answer": "the heart is normal in size and shape.  the lungs are clear.  there is no pleural effusion or pneumothorax.  the mediastinal and hilar contours are normal.  the pulmonary vasculature is normal.  the cardiac silhouette is normal.  the patient is status post cabg.  the abdomen is unremarkable.no acute cardiopulmonary process.",
        "image_name": "xmlab142/source.jpg",
        "answer_type": "CLOSED",
        "image_organ": "Lung",
        "question_type": "Abnormality",
        "Evaluation(1/0)": "        "
    },
    "12001": {
        "question": "what modality is used to take this image?",
        "ground_truth": "x-ray",
        "generated_answer": "chest x-ray",
        "image_name": "xmlab147/source.jpg",
        "answer_type": "OPEN",
        "image_organ": "Lung",
        "question_type": "Modality",
        "Evaluation(1/0)": "        "
    },
    "12002": {
        "question": "which part of the body does this image belong to?",
        "ground_truth": "chest",
        "generated_answer": "chest x-ray shows diffuse bilateral pulmonary infiltrates",
        "image_name": "xmlab147/source.jpg",
        "answer_type": "OPEN",
        "image_organ": "Lung",
        "question_type": "Position",
        "Evaluation(1/0)": "        "
    },
    "12003": {
        "question": "are there abnormalities in this image?",
        "ground_truth": "yes",
        "generated_answer": "yes, there are abnormalities in this image. 1. there is a right-sided chest tube in place. 2. there is a right-sided effusion. 3. there is a right-sided consolidation. 4. there is a left-sided consolidation. 5. there is a left-sided pleural effusion.",
        "image_name": "xmlab147/source.jpg",
        "answer_type": "CLOSED",
        "image_organ": "Lung",
        "question_type": "Abnormality",
        "Evaluation(1/0)": "        "
    },
    "12004": {
        "question": "what is the largest organ in the picture?",
        "ground_truth": "lung",
        "generated_answer": "based on the image, the largest organ in the picture is the lungs",
        "image_name": "xmlab147/source.jpg",
        "answer_type": "OPEN",
        "image_organ": "Lung",
        "question_type": "Size",
        "Evaluation(1/0)": "        "
    },
    "12005": {
        "question": "what diseases are included in the picture?",
        "ground_truth": "atelectasis mass",
        "generated_answer": "based on the image, the following diseases are included in the picture: 1.  pneumonia 2.  cardiomegaly",
        "image_name": "xmlab147/source.jpg",
        "answer_type": "OPEN",
        "image_organ": "Lung",
        "question_type": "Abnormality",
        "Evaluation(1/0)": "        "
    },
    "12006": {
        "question": "where is the abnormality located?",
        "ground_truth": "right lung",
        "generated_answer": "bilateral infiltrates",
        "image_name": "xmlab147/source.jpg",
        "answer_type": "OPEN",
        "image_organ": "Lung",
        "question_type": "Position",
        "Evaluation(1/0)": "        "
    },
    "12008": {
        "question": "which organ is abnormal heart or lung?",
        "ground_truth": "lung",
        "generated_answer": "based on the image, the abnormal organ is the lung. 2 of the 3 lungs are collapsed and there is a pleural effusion on the right side.",
        "image_name": "xmlab147/source.jpg",
        "answer_type": "CLOSED",
        "image_organ": "Lung",
        "question_type": "Abnormality",
        "Evaluation(1/0)": "        "
    },
    "12009": {
        "question": "what modality is used to take this image?",
        "ground_truth": "x-ray",
        "generated_answer": "chest x-ray",
        "image_name": "xmlab148/source.jpg",
        "answer_type": "OPEN",
        "image_organ": "Lung",
        "question_type": "Modality",
        "Evaluation(1/0)": "        "
    },
    "12010": {
        "question": "which part of the body does this image belong to?",
        "ground_truth": "chest",
        "generated_answer": "chest x-ray shows a right-sided pleural effusion",
        "image_name": "xmlab148/source.jpg",
        "answer_type": "OPEN",
        "image_organ": "Lung",
        "question_type": "Position",
        "Evaluation(1/0)": "        "
    },
    "12011": {
        "question": "are there abnormalities in this image?",
        "ground_truth": "yes",
        "generated_answer": "no abnormalities are seen on this chest radiograph.",
        "image_name": "xmlab148/source.jpg",
        "answer_type": "CLOSED",
        "image_organ": "Lung",
        "question_type": "Abnormality",
        "Evaluation(1/0)": "        "
    },
    "12012": {
        "question": "what is the largest organ in the picture?",
        "ground_truth": "lung",
        "generated_answer": "the largest organ in the picture is the stomach",
        "image_name": "xmlab148/source.jpg",
        "answer_type": "OPEN",
        "image_organ": "Lung",
        "question_type": "Size",
        "Evaluation(1/0)": "        "
    },
    "12013": {
        "question": "what diseases are included in the picture?",
        "ground_truth": "cardiomegaly",
        "generated_answer": "based on the image, the following diseases are included:",
        "image_name": "xmlab148/source.jpg",
        "answer_type": "OPEN",
        "image_organ": "Lung",
        "question_type": "Abnormality",
        "Evaluation(1/0)": "        "
    },
    "12014": {
        "question": "where is the abnormality located?",
        "ground_truth": "center",
        "generated_answer": "the abnormality is located in the right hemithorax",
        "image_name": "xmlab148/source.jpg",
        "answer_type": "OPEN",
        "image_organ": "Lung",
        "question_type": "Position",
        "Evaluation(1/0)": "        "
    },
    "12015": {
        "question": "which organ is abnormal heart or lung?",
        "ground_truth": "heart",
        "generated_answer": "based on the image, the abnormal organ is the lung.",
        "image_name": "xmlab148/source.jpg",
        "answer_type": "CLOSED",
        "image_organ": "Lung",
        "question_type": "Abnormality",
        "Evaluation(1/0)": "        "
    },
    "12016": {
        "question": "what modality is used to take this image?",
        "ground_truth": "x-ray",
        "generated_answer": "portable chest radiograph",
        "image_name": "xmlab152/source.jpg",
        "answer_type": "OPEN",
        "image_organ": "Lung",
        "question_type": "Modality",
        "Evaluation(1/0)": "        "
    },
    "12017": {
        "question": "which part of the body does this image belong to?",
        "ground_truth": "chest",
        "generated_answer": "chest x-ray shows a right-sided pneumothorax",
        "image_name": "xmlab152/source.jpg",
        "answer_type": "OPEN",
        "image_organ": "Lung",
        "question_type": "Position",
        "Evaluation(1/0)": "        "
    },
    "12018": {
        "question": "are there abnormalities in this image?",
        "ground_truth": "yes",
        "generated_answer": "yes, there is a right-sided pleural effusion.  the right hemidiaphragm is elevated.  there is a small left pleural effusion.  there is a small right apical pneumothorax.  there is a right-sided picc line with the tip in the mid svc.  there is a left-sided chest tube with the tip in the left pleural cavity.  there is a small left pleural effusion.  there is a small right pleural effusion.  there is a small right apical pneumothorax.  there is a right-sided picc line with the tip in the mid svc.",
        "image_name": "xmlab152/source.jpg",
        "answer_type": "CLOSED",
        "image_organ": "Lung",
        "question_type": "Abnormality",
        "Evaluation(1/0)": "        "
    },
    "12019": {
        "question": "what is the largest organ in the picture?",
        "ground_truth": "lung",
        "generated_answer": "the largest organ in the picture is the lungs",
        "image_name": "xmlab152/source.jpg",
        "answer_type": "OPEN",
        "image_organ": "Lung",
        "question_type": "Size",
        "Evaluation(1/0)": "        "
    },
    "12020": {
        "question": "what diseases are included in the picture?",
        "ground_truth": "cardiomegaly",
        "generated_answer": "based on the image, the following diseases are included:",
        "image_name": "xmlab152/source.jpg",
        "answer_type": "OPEN",
        "image_organ": "Lung",
        "question_type": "Abnormality",
        "Evaluation(1/0)": "        "
    },
    "12021": {
        "question": "where is the abnormality located?",
        "ground_truth": "center",
        "generated_answer": "the abnormality is located in the left lung",
        "image_name": "xmlab152/source.jpg",
        "answer_type": "OPEN",
        "image_organ": "Lung",
        "question_type": "Position",
        "Evaluation(1/0)": "        "
    },
    "12022": {
        "question": "which organ is abnormal heart or lung?",
        "ground_truth": "heart",
        "generated_answer": "based on the image, the abnormal organ is the lung.",
        "image_name": "xmlab152/source.jpg",
        "answer_type": "CLOSED",
        "image_organ": "Lung",
        "question_type": "Abnormality",
        "Evaluation(1/0)": "        "
    },
    "12023": {
        "question": "what modality is used to take this image?",
        "ground_truth": "x-ray",
        "generated_answer": "based on the image, a chest x-ray is used to take this image.",
        "image_name": "xmlab159/source.jpg",
        "answer_type": "OPEN",
        "image_organ": "Lung",
        "question_type": "Modality",
        "Evaluation(1/0)": "        "
    },
    "12024": {
        "question": "which part of the body does this image belong to?",
        "ground_truth": "chest",
        "generated_answer": "chest x-ray",
        "image_name": "xmlab159/source.jpg",
        "answer_type": "OPEN",
        "image_organ": "Lung",
        "question_type": "Position",
        "Evaluation(1/0)": "        "
    },
    "12025": {
        "question": "does this image look normal?",
        "ground_truth": "no",
        "generated_answer": "no, there is no evidence of pneumonia on this chest radiograph.",
        "image_name": "xmlab159/source.jpg",
        "answer_type": "CLOSED",
        "image_organ": "Lung",
        "question_type": "Abnormality",
        "Evaluation(1/0)": "        "
    },
    "12026": {
        "question": "what is the largest organ in the picture?",
        "ground_truth": "lung",
        "generated_answer": "based on the image, the largest organ in the picture is the lungs",
        "image_name": "xmlab159/source.jpg",
        "answer_type": "OPEN",
        "image_organ": "Lung",
        "question_type": "Size",
        "Evaluation(1/0)": "        "
    },
    "12027": {
        "question": "what diseases are included in the picture?",
        "ground_truth": "nodule",
        "generated_answer": "based on the image, the following diseases are included:",
        "image_name": "xmlab159/source.jpg",
        "answer_type": "OPEN",
        "image_organ": "Lung",
        "question_type": "Abnormality",
        "Evaluation(1/0)": "        "
    },
    "12028": {
        "question": "where is the abnormality located?",
        "ground_truth": "left lung right",
        "generated_answer": "the abnormality is located in the right lower lobe",
        "image_name": "xmlab159/source.jpg",
        "answer_type": "OPEN",
        "image_organ": "Lung",
        "question_type": "Position",
        "Evaluation(1/0)": "        "
    },
    "12029": {
        "question": "is the lung healthy?",
        "ground_truth": "no",
        "generated_answer": "no, the lung is not healthy.  the lung is hyperinflated and there is a blunting of the costophrenic angle, which is consistent with pleural effusion.  there is also a nodular opacity in the right upper lobe, which could be due to a pulmonary nodule or a pleural-based lesion.  the heart is normal in size and cardiac silhouette.  there is no pneumothorax.",
        "image_name": "xmlab159/source.jpg",
        "answer_type": "CLOSED",
        "image_organ": "Lung",
        "question_type": "Abnormality",
        "Evaluation(1/0)": "        "
    },
    "12030": {
        "question": "which organ is abnormal heart or lung?",
        "ground_truth": "lung",
        "generated_answer": "based on the image, the abnormality is lung",
        "image_name": "xmlab159/source.jpg",
        "answer_type": "CLOSED",
        "image_organ": "Lung",
        "question_type": "Abnormality",
        "Evaluation(1/0)": "        "
    },
    "12031": {
        "question": "what modality is used to take this image?",
        "ground_truth": "x-ray",
        "generated_answer": "chest x-ray",
        "image_name": "xmlab160/source.jpg",
        "answer_type": "OPEN",
        "image_organ": "Lung",
        "question_type": "Modality",
        "Evaluation(1/0)": "        "
    },
    "12032": {
        "question": "which part of the body does this image belong to?",
        "ground_truth": "chest",
        "generated_answer": "chest x-ray",
        "image_name": "xmlab160/source.jpg",
        "answer_type": "OPEN",
        "image_organ": "Lung",
        "question_type": "Position",
        "Evaluation(1/0)": "        "
    },
    "12033": {
        "question": "what is the largest organ in the picture?",
        "ground_truth": "lung",
        "generated_answer": "the largest organ in the picture is the lungs",
        "image_name": "xmlab160/source.jpg",
        "answer_type": "OPEN",
        "image_organ": "Lung",
        "question_type": "Size",
        "Evaluation(1/0)": "        "
    },
    "12034": {
        "question": "what diseases are included in the picture?",
        "ground_truth": "nodule",
        "generated_answer": "based on the image, the following diseases are included:",
        "image_name": "xmlab160/source.jpg",
        "answer_type": "OPEN",
        "image_organ": "Lung",
        "question_type": "Abnormality",
        "Evaluation(1/0)": "        "
    },
    "12035": {
        "question": "where is the abnormality located?",
        "ground_truth": "right lung left",
        "generated_answer": "the abnormality is located in the right upper lobe",
        "image_name": "xmlab160/source.jpg",
        "answer_type": "OPEN",
        "image_organ": "Lung",
        "question_type": "Position",
        "Evaluation(1/0)": "        "
    },
    "12037": {
        "question": "is the lung healthy?",
        "ground_truth": "no",
        "generated_answer": "the lung is clear",
        "image_name": "xmlab160/source.jpg",
        "answer_type": "CLOSED",
        "image_organ": "Lung",
        "question_type": "Abnormality",
        "Evaluation(1/0)": "        "
    },
    "12038": {
        "question": "which organ is abnormal heart or lung?",
        "ground_truth": "lung",
        "generated_answer": "based on the image, the abnormal organ is the lung.",
        "image_name": "xmlab160/source.jpg",
        "answer_type": "CLOSED",
        "image_organ": "Lung",
        "question_type": "Abnormality",
        "Evaluation(1/0)": "        "
    },
    "12039": {
        "question": "what modality is used to take this image?",
        "ground_truth": "x-ray",
        "generated_answer": "chest x-ray",
        "image_name": "xmlab169/source.jpg",
        "answer_type": "OPEN",
        "image_organ": "Lung",
        "question_type": "Modality",
        "Evaluation(1/0)": "        "
    },
    "12040": {
        "question": "which part of the body does this image belong to?",
        "ground_truth": "chest",
        "generated_answer": "the image belongs to the chest.",
        "image_name": "xmlab169/source.jpg",
        "answer_type": "OPEN",
        "image_organ": "Lung",
        "question_type": "Position",
        "Evaluation(1/0)": "        "
    },
    "12042": {
        "question": "what is the largest organ in the picture?",
        "ground_truth": "lung",
        "generated_answer": "the largest organ in the picture is the lungs.",
        "image_name": "xmlab169/source.jpg",
        "answer_type": "OPEN",
        "image_organ": "Lung",
        "question_type": "Size",
        "Evaluation(1/0)": "        "
    },
    "12043": {
        "question": "what diseases are included in the picture?",
        "ground_truth": "atelectasis",
        "generated_answer": "based on the image, the following diseases are included in the picture:\n 1. pneumonia",
        "image_name": "xmlab169/source.jpg",
        "answer_type": "OPEN",
        "image_organ": "Lung",
        "question_type": "Abnormality",
        "Evaluation(1/0)": "        "
    },
    "12044": {
        "question": "where is the abnormality located?",
        "ground_truth": "right lung lower left",
        "generated_answer": "2.  the abnormality is located in the right lung.",
        "image_name": "xmlab169/source.jpg",
        "answer_type": "OPEN",
        "image_organ": "Lung",
        "question_type": "Position",
        "Evaluation(1/0)": "        "
    },
    "12045": {
        "question": "is the lung healthy?",
        "ground_truth": "no",
        "generated_answer": "the lung is clear.  there is no pleural effusion or pneumothorax.  the heart is normal in size.  the mediastinum is normal.  the hila are normal.  the pleura is normal.  there is no evidence of pneumonia.",
        "image_name": "xmlab169/source.jpg",
        "answer_type": "CLOSED",
        "image_organ": "Lung",
        "question_type": "Abnormality",
        "Evaluation(1/0)": "        "
    },
    "12046": {
        "question": "which organ is abnormal heart or lung?",
        "ground_truth": "lung",
        "generated_answer": "based on the image, the abnormal organ is the lung.",
        "image_name": "xmlab169/source.jpg",
        "answer_type": "CLOSED",
        "image_organ": "Lung",
        "question_type": "Abnormality",
        "Evaluation(1/0)": "        "
    },
    "12047": {
        "question": "what modality is used to take this image?",
        "ground_truth": "x-ray",
        "generated_answer": "chest x-ray",
        "image_name": "xmlab173/source.jpg",
        "answer_type": "OPEN",
        "image_organ": "Lung",
        "question_type": "Modality",
        "Evaluation(1/0)": "        "
    },
    "12048": {
        "question": "which part of the body does this image belong to?",
        "ground_truth": "chest",
        "generated_answer": "chest x-ray shows right lower lobe consolidation and left pleural effusion",
        "image_name": "xmlab173/source.jpg",
        "answer_type": "OPEN",
        "image_organ": "Lung",
        "question_type": "Position",
        "Evaluation(1/0)": "        "
    },
    "12049": {
        "question": "what is the largest organ in the picture?",
        "ground_truth": "lung",
        "generated_answer": "based on the image, the largest organ in the picture is the lungs",
        "image_name": "xmlab173/source.jpg",
        "answer_type": "OPEN",
        "image_organ": "Lung",
        "question_type": "Size",
        "Evaluation(1/0)": "        "
    },
    "12050": {
        "question": "what diseases are included in the picture?",
        "ground_truth": "pneumonia",
        "generated_answer": "based on the image, the following diseases are included:",
        "image_name": "xmlab173/source.jpg",
        "answer_type": "OPEN",
        "image_organ": "Lung",
        "question_type": "Abnormality",
        "Evaluation(1/0)": "        "
    },
    "12051": {
        "question": "where is the abnormality located?",
        "ground_truth": "left lung right",
        "generated_answer": "1.  right lower lobe consolidation",
        "image_name": "xmlab173/source.jpg",
        "answer_type": "OPEN",
        "image_organ": "Lung",
        "question_type": "Position",
        "Evaluation(1/0)": "        "
    },
    "12052": {
        "question": "is the lung healthy?",
        "ground_truth": "no",
        "generated_answer": "the lung is clear of consolidation or effusion.  the heart is normal in size.  the mediastinal and hilar contours are within normal limits.  no pulmonary edema.  no pneumothorax.  no acute osseous abnormality.no acute cardiopulmonary process.",
        "image_name": "xmlab173/source.jpg",
        "answer_type": "CLOSED",
        "image_organ": "Lung",
        "question_type": "Abnormality",
        "Evaluation(1/0)": "        "
    },
    "12053": {
        "question": "are there abnormalities in this image?",
        "ground_truth": "yes",
        "generated_answer": "yes, there is a right-sided pleural effusion with a small right-sided pneumothorax.  the left lung is clear.  the heart is normal in size.  the mediastinum is normal.  the right subclavian line ends in the right atrium.  there is a right-sided central venous line with the tip in the right atrium.  there is a left-sided chest tube with the tip in the left pleural space.  there is a right-sided chest tube with the tip in the right pleural space.  there is a right-sided picc line with the tip in the right atrium.",
        "image_name": "xmlab173/source.jpg",
        "answer_type": "CLOSED",
        "image_organ": "Lung",
        "question_type": "Abnormality",
        "Evaluation(1/0)": "        "
    },
    "12054": {
        "question": "which organ is abnormal heart or lung?",
        "ground_truth": "lung",
        "generated_answer": "based on the image, the abnormal organ is the lung.",
        "image_name": "xmlab173/source.jpg",
        "answer_type": "CLOSED",
        "image_organ": "Lung",
        "question_type": "Abnormality",
        "Evaluation(1/0)": "        "
    },
    "12057": {
        "question": "what is the mr weighting in this image?",
        "ground_truth": "t2",
        "generated_answer": "fat saturation",
        "image_name": "xmlab18/source.jpg",
        "answer_type": "OPEN",
        "image_organ": "Abdomen",
        "question_type": "Modality",
        "Evaluation(1/0)": "        "
    },
    "12066": {
        "question": "what modality is used to take this image?",
        "ground_truth": "x-ray",
        "generated_answer": "chest x-ray",
        "image_name": "xmlab185/source.jpg",
        "answer_type": "OPEN",
        "image_organ": "Lung",
        "question_type": "Modality",
        "Evaluation(1/0)": "        "
    },
    "12067": {
        "question": "which part of the body does this image belong to?",
        "ground_truth": "chest",
        "generated_answer": "chest x-ray shows a right-sided pneumothorax",
        "image_name": "xmlab185/source.jpg",
        "answer_type": "OPEN",
        "image_organ": "Lung",
        "question_type": "Position",
        "Evaluation(1/0)": "        "
    },
    "12069": {
        "question": "what is the largest organ in the picture?",
        "ground_truth": "lung",
        "generated_answer": "based on the image, the largest organ in the picture is the lung.",
        "image_name": "xmlab185/source.jpg",
        "answer_type": "OPEN",
        "image_organ": "Lung",
        "question_type": "Size",
        "Evaluation(1/0)": "        "
    },
    "12070": {
        "question": "what diseases are included in the picture?",
        "ground_truth": "pneumothorax",
        "generated_answer": "the image shows a chest x-ray with a right-sided chest tube in place.  there is a small right-sided pneumothorax.  there is a small right-sided pleural effusion.  there is a small left-sided pleural effusion.  there is a small left-sided pneumothorax.  there is a small left-sided pleural effusion.  there is a small left-sided pneumothorax.  there is a small left-sided pleural effusion.  there is a small left-sided pneumothorax.  there is a small left-sided pleural effusion.  there is a small left-sided pneumothorax.  there is a small left-sided pleural effusion.  there is a small left-sided pneumothorax.  there is a small left-sided pleural effusion.  there is a small left-sided pneumothorax.  there is a small left-sided pleural effusion.  there is a small left-sided pneumothorax.  there is a small left-sided pleural effusion.  there is a small left-sided pneumothorax.  there is a small left-sided pleural effusion.  there is",
        "image_name": "xmlab185/source.jpg",
        "answer_type": "OPEN",
        "image_organ": "Lung",
        "question_type": "Abnormality",
        "Evaluation(1/0)": "        "
    },
    "12071": {
        "question": "where is the abnormality located?",
        "ground_truth": "right lung left",
        "generated_answer": "the abnormality is located in the left lung",
        "image_name": "xmlab185/source.jpg",
        "answer_type": "OPEN",
        "image_organ": "Lung",
        "question_type": "Position",
        "Evaluation(1/0)": "        "
    },
    "12072": {
        "question": "is the lung healthy?",
        "ground_truth": "no",
        "generated_answer": "the lung is clear of consolidation or effusion.  the heart is normal in size.  the mediastinal and hilar contours are within normal limits.  there is no pulmonary vascular congestion.  no acute osseous abnormalities.no acute cardiopulmonary process.",
        "image_name": "xmlab185/source.jpg",
        "answer_type": "CLOSED",
        "image_organ": "Lung",
        "question_type": "Abnormality",
        "Evaluation(1/0)": "        "
    },
    "12073": {
        "question": "are there abnormalities in this image?",
        "ground_truth": "yes",
        "generated_answer": "yes, there is a right-sided pneumothorax with a small right-sided pleural effusion. 1. the right-sided pneumothorax is small, but it is not clear if it is complete or partial. 2. there is a small right-sided pleural effusion. 3. the left lung is clear. 4. the heart is normal in size. 5. the mediastinum is normal.",
        "image_name": "xmlab185/source.jpg",
        "answer_type": "CLOSED",
        "image_organ": "Lung",
        "question_type": "Abnormality",
        "Evaluation(1/0)": "        "
    },
    "12074": {
        "question": "which organ is abnormal heart or lung?",
        "ground_truth": "lung",
        "generated_answer": "based on the image, the abnormal organ is the lung.  the right lung is hyperinflated and there is a large pleural effusion with atelectasis of the right lower lobe.  there is also a small pleural effusion on the left.  there is no evidence of cardiomegaly.",
        "image_name": "xmlab185/source.jpg",
        "answer_type": "CLOSED",
        "image_organ": "Lung",
        "question_type": "Abnormality",
        "Evaluation(1/0)": "        "
    },
    "12075": {
        "question": "what modality is used to take this image?",
        "ground_truth": "ct",
        "generated_answer": "computed tomography",
        "image_name": "xmlab208/source.jpg",
        "answer_type": "OPEN",
        "image_organ": "Abdomen",
        "question_type": "Modality",
        "Evaluation(1/0)": "        "
    },
    "12083": {
        "question": "where is the liver?",
        "ground_truth": "left",
        "generated_answer": "the liver is located in the upper abdomen",
        "image_name": "xmlab208/source.jpg",
        "answer_type": "OPEN",
        "image_organ": "Abdomen",
        "question_type": "Position",
        "Evaluation(1/0)": "        "
    },
    "12084": {
        "question": "how many kidneys in this image?",
        "ground_truth": "2",
        "generated_answer": "1",
        "image_name": "xmlab208/source.jpg",
        "answer_type": "OPEN",
        "image_organ": "Abdomen",
        "question_type": "Quantity",
        "Evaluation(1/0)": "        "
    },
    "12087": {
        "question": "what is the organ located in the lower right corner of the body in this image?",
        "ground_truth": "left kidney",
        "generated_answer": "gallbladder",
        "image_name": "xmlab208/source.jpg",
        "answer_type": "OPEN",
        "image_organ": "Abdomen",
        "question_type": "Organ",
        "Evaluation(1/0)": "        "
    },
    "12088": {
        "question": "what is the organ on the left side of this image?",
        "ground_truth": "liver",
        "generated_answer": "kidney",
        "image_name": "xmlab208/source.jpg",
        "answer_type": "OPEN",
        "image_organ": "Abdomen",
        "question_type": "Organ",
        "Evaluation(1/0)": "        "
    },
    "12089": {
        "question": "what is the scanning plane of this image?",
        "ground_truth": "transverse plane",
        "generated_answer": "axial",
        "image_name": "xmlab208/source.jpg",
        "answer_type": "OPEN",
        "image_organ": "Abdomen",
        "question_type": "Plane",
        "Evaluation(1/0)": "        "
    },
    "12090": {
        "question": "what modality is used to take this image?",
        "ground_truth": "ct",
        "generated_answer": "computed tomography",
        "image_name": "xmlab219/source.jpg",
        "answer_type": "OPEN",
        "image_organ": "Abdomen",
        "question_type": "Modality",
        "Evaluation(1/0)": "        "
    },
    "12091": {
        "question": "which part of the body does this image belong to?",
        "ground_truth": "abdomen",
        "generated_answer": "chest",
        "image_name": "xmlab219/source.jpg",
        "answer_type": "OPEN",
        "image_organ": "Abdomen",
        "question_type": "Position",
        "Evaluation(1/0)": "        "
    },
    "12093": {
        "question": "how many organs are there in this image?",
        "ground_truth": "4",
        "generated_answer": "2",
        "image_name": "xmlab219/source.jpg",
        "answer_type": "OPEN",
        "image_organ": "Abdomen",
        "question_type": "Quantity",
        "Evaluation(1/0)": "        "
    },
    "12094": {
        "question": "what is the largest organ in the picture?",
        "ground_truth": "lung",
        "generated_answer": "based on the image, the largest organ in the picture is the heart",
        "image_name": "xmlab219/source.jpg",
        "answer_type": "OPEN",
        "image_organ": "Abdomen",
        "question_type": "Size",
        "Evaluation(1/0)": "        "
    },
    "12100": {
        "question": "where is the liver?",
        "ground_truth": "top",
        "generated_answer": "based on the image, the liver is located in the right upper quadrant of the abdomen",
        "image_name": "xmlab219/source.jpg",
        "answer_type": "OPEN",
        "image_organ": "Abdomen",
        "question_type": "Position",
        "Evaluation(1/0)": "        "
    },
    "12102": {
        "question": "which is the biggest in this image lungheart or liver?",
        "ground_truth": "lung",
        "generated_answer": "based on the image, the biggest in this image is the liver.",
        "image_name": "xmlab219/source.jpg",
        "answer_type": "CLOSED",
        "image_organ": "Abdomen",
        "question_type": "Size",
        "Evaluation(1/0)": "        "
    },
    "12103": {
        "question": "what is the rightmost organ in this image?",
        "ground_truth": "left lung",
        "generated_answer": "based on the image, the rightmost organ in this image is the liver",
        "image_name": "xmlab219/source.jpg",
        "answer_type": "OPEN",
        "image_organ": "Abdomen",
        "question_type": "Organ",
        "Evaluation(1/0)": "        "
    },
    "12104": {
        "question": "what is the organ on the left side of this image?",
        "ground_truth": "right lung",
        "generated_answer": "based on the image, the organ on the left side of this image is the heart",
        "image_name": "xmlab219/source.jpg",
        "answer_type": "OPEN",
        "image_organ": "Abdomen",
        "question_type": "Organ",
        "Evaluation(1/0)": "        "
    },
    "12105": {
        "question": "what is the scanning plane of this image?",
        "ground_truth": "transverse plane",
        "generated_answer": "axial",
        "image_name": "xmlab219/source.jpg",
        "answer_type": "OPEN",
        "image_organ": "Abdomen",
        "question_type": "Plane",
        "Evaluation(1/0)": "        "
    },
    "12106": {
        "question": "what modality is used to take this image?",
        "ground_truth": "ct",
        "generated_answer": "computed tomography",
        "image_name": "xmlab224/source.jpg",
        "answer_type": "OPEN",
        "image_organ": "Abdomen",
        "question_type": "Modality",
        "Evaluation(1/0)": "        "
    },
    "12114": {
        "question": "where is the liver?",
        "ground_truth": "left",
        "generated_answer": "the liver is located in the right upper quadrant",
        "image_name": "xmlab224/source.jpg",
        "answer_type": "OPEN",
        "image_organ": "Abdomen",
        "question_type": "Position",
        "Evaluation(1/0)": "        "
    },
    "12115": {
        "question": "how many kidneys in this image?",
        "ground_truth": "0",
        "generated_answer": "1",
        "image_name": "xmlab224/source.jpg",
        "answer_type": "OPEN",
        "image_organ": "Abdomen",
        "question_type": "Quantity",
        "Evaluation(1/0)": "        "
    },
    "12116": {
        "question": "which is the biggest in this image spleenlung or liver?",
        "ground_truth": "liver",
        "generated_answer": "based on the image, the spleen is the biggest organ in the abdomen",
        "image_name": "xmlab224/source.jpg",
        "answer_type": "CLOSED",
        "image_organ": "Abdomen",
        "question_type": "Size",
        "Evaluation(1/0)": "        "
    },
    "12118": {
        "question": "what is the organ on the lower right corner of the body in this image?",
        "ground_truth": "spleen",
        "generated_answer": "liver",
        "image_name": "xmlab224/source.jpg",
        "answer_type": "OPEN",
        "image_organ": "Abdomen",
        "question_type": "Organ",
        "Evaluation(1/0)": "        "
    },
    "12119": {
        "question": "what is the scanning plane of this image?",
        "ground_truth": "transverse plane",
        "generated_answer": "axial",
        "image_name": "xmlab224/source.jpg",
        "answer_type": "OPEN",
        "image_organ": "Abdomen",
        "question_type": "Plane",
        "Evaluation(1/0)": "        "
    },
    "12120": {
        "question": "what modality is used to take this image?",
        "ground_truth": "ct",
        "generated_answer": "computed tomography",
        "image_name": "xmlab234/source.jpg",
        "answer_type": "OPEN",
        "image_organ": "Abdomen",
        "question_type": "Modality",
        "Evaluation(1/0)": "        "
    },
    "12122": {
        "question": "what is the largest organ in the picture?",
        "ground_truth": "liver",
        "generated_answer": "based on the image, the largest organ in the picture is the liver",
        "image_name": "xmlab234/source.jpg",
        "answer_type": "OPEN",
        "image_organ": "Abdomen",
        "question_type": "Size",
        "Evaluation(1/0)": "        "
    },
    "12126": {
        "question": "what diseases are included in the picture?",
        "ground_truth": "liver cancer",
        "generated_answer": "based on the image, the following diseases are included:",
        "image_name": "xmlab234/source.jpg",
        "answer_type": "OPEN",
        "image_organ": "Abdomen",
        "question_type": "Abnormality",
        "Evaluation(1/0)": "        "
    },
    "12127": {
        "question": "where is the liver?",
        "ground_truth": "left and top",
        "generated_answer": "the liver is located in the upper abdomen",
        "image_name": "xmlab234/source.jpg",
        "answer_type": "OPEN",
        "image_organ": "Abdomen",
        "question_type": "Position",
        "Evaluation(1/0)": "        "
    },
    "12128": {
        "question": "where is the abnormality located?",
        "ground_truth": "liver",
        "generated_answer": "abnormality is located in the pancreas",
        "image_name": "xmlab234/source.jpg",
        "answer_type": "OPEN",
        "image_organ": "Abdomen",
        "question_type": "Position",
        "Evaluation(1/0)": "        "
    },
    "12129": {
        "question": "how many kidneys in this image?",
        "ground_truth": "0",
        "generated_answer": "1",
        "image_name": "xmlab234/source.jpg",
        "answer_type": "OPEN",
        "image_organ": "Abdomen",
        "question_type": "Quantity",
        "Evaluation(1/0)": "        "
    },
    "12130": {
        "question": "which is bigger in this image kidney or spleen?",
        "ground_truth": "liver",
        "generated_answer": "the spleen is larger than the kidney",
        "image_name": "xmlab234/source.jpg",
        "answer_type": "CLOSED",
        "image_organ": "Abdomen",
        "question_type": "Size",
        "Evaluation(1/0)": "        "
    },
    "12131": {
        "question": "what is the organ on the left side of this image?",
        "ground_truth": "liver",
        "generated_answer": "based on the image, the organ on the left side of this image is the spleen",
        "image_name": "xmlab234/source.jpg",
        "answer_type": "OPEN",
        "image_organ": "Abdomen",
        "question_type": "Organ",
        "Evaluation(1/0)": "        "
    },
    "12135": {
        "question": "what is the rightmost organ in this image?",
        "ground_truth": "spleen",
        "generated_answer": "based on the image, the rightmost organ in this image is the liver",
        "image_name": "xmlab234/source.jpg",
        "answer_type": "OPEN",
        "image_organ": "Abdomen",
        "question_type": "Organ",
        "Evaluation(1/0)": "        "
    },
    "12136": {
        "question": "what is the organ on the top of the body in this image?",
        "ground_truth": "liver",
        "generated_answer": "based on the image, the organ on the top of the body is the liver",
        "image_name": "xmlab234/source.jpg",
        "answer_type": "OPEN",
        "image_organ": "Abdomen",
        "question_type": "Organ",
        "Evaluation(1/0)": "        "
    },
    "12137": {
        "question": "what is the scanning plane of this image?",
        "ground_truth": "transverse plane",
        "generated_answer": "axial",
        "image_name": "xmlab234/source.jpg",
        "answer_type": "OPEN",
        "image_organ": "Abdomen",
        "question_type": "Plane",
        "Evaluation(1/0)": "        "
    },
    "12138": {
        "question": "what modality is used to take this image?",
        "ground_truth": "ct",
        "generated_answer": "computed tomography",
        "image_name": "xmlab235/source.jpg",
        "answer_type": "OPEN",
        "image_organ": "Abdomen",
        "question_type": "Modality",
        "Evaluation(1/0)": "        "
    },
    "12139": {
        "question": "which part of the body does this image belong to?",
        "ground_truth": "abdomen",
        "generated_answer": "abdominal ct scan showing a large heterogeneous mass in the right lobe of the liver",
        "image_name": "xmlab235/source.jpg",
        "answer_type": "OPEN",
        "image_organ": "Abdomen",
        "question_type": "Position",
        "Evaluation(1/0)": "        "
    },
    "12144": {
        "question": "where is the liver?",
        "ground_truth": "left and top",
        "generated_answer": "the liver is located in the upper abdomen",
        "image_name": "xmlab235/source.jpg",
        "answer_type": "OPEN",
        "image_organ": "Abdomen",
        "question_type": "Position",
        "Evaluation(1/0)": "        "
    },
    "12145": {
        "question": "where is the abnormality located?",
        "ground_truth": "liver",
        "generated_answer": "the abnormality is located in the right lobe of the liver",
        "image_name": "xmlab235/source.jpg",
        "answer_type": "OPEN",
        "image_organ": "Abdomen",
        "question_type": "Position",
        "Evaluation(1/0)": "        "
    },
    "12146": {
        "question": "how many kidneys in this image?",
        "ground_truth": "2",
        "generated_answer": "1",
        "image_name": "xmlab235/source.jpg",
        "answer_type": "OPEN",
        "image_organ": "Abdomen",
        "question_type": "Quantity",
        "Evaluation(1/0)": "        "
    },
    "12150": {
        "question": "which is bigger in this image liver or spleen?",
        "ground_truth": "spleen",
        "generated_answer": "liver",
        "image_name": "xmlab235/source.jpg",
        "answer_type": "CLOSED",
        "image_organ": "Abdomen",
        "question_type": "Size",
        "Evaluation(1/0)": "        "
    },
    "12151": {
        "question": "what is the organ on the lower right corner of this image?",
        "ground_truth": "spleen",
        "generated_answer": "liver",
        "image_name": "xmlab235/source.jpg",
        "answer_type": "OPEN",
        "image_organ": "Abdomen",
        "question_type": "Organ",
        "Evaluation(1/0)": "        "
    },
    "12153": {
        "question": "what is the scanning plane of this image?",
        "ground_truth": "transverse plane",
        "generated_answer": "axial",
        "image_name": "xmlab235/source.jpg",
        "answer_type": "OPEN",
        "image_organ": "Abdomen",
        "question_type": "Plane",
        "Evaluation(1/0)": "        "
    },
    "12155": {
        "question": "which part of the body does this image belong to?",
        "ground_truth": "abdomen",
        "generated_answer": "liver",
        "image_name": "xmlab24/source.jpg",
        "answer_type": "OPEN",
        "image_organ": "Abdomen",
        "question_type": "Position",
        "Evaluation(1/0)": "        "
    },
    "12156": {
        "question": "what is the mr weighting in this image?",
        "ground_truth": "t1",
        "generated_answer": "based on the image, the mr weighting is t2",
        "image_name": "xmlab24/source.jpg",
        "answer_type": "OPEN",
        "image_organ": "Abdomen",
        "question_type": "Modality",
        "Evaluation(1/0)": "        "
    },
    "12157": {
        "question": "how many kidneys are there in this image?",
        "ground_truth": "0",
        "generated_answer": "1",
        "image_name": "xmlab24/source.jpg",
        "answer_type": "OPEN",
        "image_organ": "Abdomen",
        "question_type": "Quantity",
        "Evaluation(1/0)": "        "
    },
    "12158": {
        "question": "does the picture contain liver?",
        "ground_truth": "yes",
        "generated_answer": "mri of the liver",
        "image_name": "xmlab24/source.jpg",
        "answer_type": "CLOSED",
        "image_organ": "Abdomen",
        "question_type": "Organ",
        "Evaluation(1/0)": "        "
    },
    "12161": {
        "question": "what modality is used to take this image?",
        "ground_truth": "mri",
        "generated_answer": "ct",
        "image_name": "xmlab25/source.jpg",
        "answer_type": "OPEN",
        "image_organ": "Lung",
        "question_type": "Modality",
        "Evaluation(1/0)": "        "
    },
    "12162": {
        "question": "which part of the body does this image belong to?",
        "ground_truth": "abdomen",
        "generated_answer": "chest",
        "image_name": "xmlab25/source.jpg",
        "answer_type": "OPEN",
        "image_organ": "Lung",
        "question_type": "Position",
        "Evaluation(1/0)": "        "
    },
    "12163": {
        "question": "what is the mr weighting in this image?",
        "ground_truth": "t1",
        "generated_answer": "based on the image, the mr weighting in this image is t2",
        "image_name": "xmlab25/source.jpg",
        "answer_type": "OPEN",
        "image_organ": "Lung",
        "question_type": "Modality",
        "Evaluation(1/0)": "        "
    },
    "12167": {
        "question": "where is the liver?",
        "ground_truth": "not seen",
        "generated_answer": "liver is not visible in the image",
        "image_name": "xmlab25/source.jpg",
        "answer_type": "OPEN",
        "image_organ": "Lung",
        "question_type": "Position",
        "Evaluation(1/0)": "        "
    },
    "12168": {
        "question": "how many kidneys in this image?",
        "ground_truth": "0",
        "generated_answer": "1",
        "image_name": "xmlab25/source.jpg",
        "answer_type": "OPEN",
        "image_organ": "Lung",
        "question_type": "Quantity",
        "Evaluation(1/0)": "        "
    },
    "12169": {
        "question": "what is the organ on the left side of this image?",
        "ground_truth": "lung",
        "generated_answer": "heart",
        "image_name": "xmlab25/source.jpg",
        "answer_type": "OPEN",
        "image_organ": "Lung",
        "question_type": "Organ",
        "Evaluation(1/0)": "        "
    },
    "12170": {
        "question": "what modality is used to take this image?",
        "ground_truth": "ct",
        "generated_answer": "computed tomography",
        "image_name": "xmlab250/source.jpg",
        "answer_type": "OPEN",
        "image_organ": "Abdomen",
        "question_type": "Modality",
        "Evaluation(1/0)": "        "
    },
    "12171": {
        "question": "which part of the body does this image belong to?",
        "ground_truth": "abdomen",
        "generated_answer": "chest",
        "image_name": "xmlab250/source.jpg",
        "answer_type": "OPEN",
        "image_organ": "Abdomen",
        "question_type": "Position",
        "Evaluation(1/0)": "        "
    },
    "12173": {
        "question": "what is the largest organ in the picture?",
        "ground_truth": "lung",
        "generated_answer": "based on the image, the largest organ in the picture is the heart",
        "image_name": "xmlab250/source.jpg",
        "answer_type": "OPEN",
        "image_organ": "Abdomen",
        "question_type": "Size",
        "Evaluation(1/0)": "        "
    },
    "12179": {
        "question": "what diseases are included in the picture?",
        "ground_truth": "liver cancer",
        "generated_answer": "based on the image, the following diseases are included in the picture:",
        "image_name": "xmlab250/source.jpg",
        "answer_type": "OPEN",
        "image_organ": "Abdomen",
        "question_type": "Abnormality",
        "Evaluation(1/0)": "        "
    },
    "12180": {
        "question": "where is the liver?",
        "ground_truth": "upper left",
        "generated_answer": "the liver is located in the right upper quadrant of the abdomen",
        "image_name": "xmlab250/source.jpg",
        "answer_type": "OPEN",
        "image_organ": "Abdomen",
        "question_type": "Position",
        "Evaluation(1/0)": "        "
    },
    "12181": {
        "question": "where is the abnormality located?",
        "ground_truth": "liver",
        "generated_answer": "the abnormality is located in the right lobe of the liver",
        "image_name": "xmlab250/source.jpg",
        "answer_type": "OPEN",
        "image_organ": "Abdomen",
        "question_type": "Position",
        "Evaluation(1/0)": "        "
    },
    "12182": {
        "question": "how many kidneys in this image?",
        "ground_truth": "0",
        "generated_answer": "2",
        "image_name": "xmlab250/source.jpg",
        "answer_type": "OPEN",
        "image_organ": "Abdomen",
        "question_type": "Quantity",
        "Evaluation(1/0)": "        "
    },
    "12183": {
        "question": "which is bigger in this image liver or heart?",
        "ground_truth": "liver",
        "generated_answer": "based on the image, the liver is larger than the heart",
        "image_name": "xmlab250/source.jpg",
        "answer_type": "CLOSED",
        "image_organ": "Abdomen",
        "question_type": "Size",
        "Evaluation(1/0)": "        "
    },
    "12185": {
        "question": "what organ is the black part on the left of the image?",
        "ground_truth": "right lung",
        "generated_answer": "liver",
        "image_name": "xmlab250/source.jpg",
        "answer_type": "OPEN",
        "image_organ": "Abdomen",
        "question_type": "Organ",
        "Evaluation(1/0)": "        "
    },
    "12186": {
        "question": "what is the organ on the top of the body in this image?",
        "ground_truth": "heart and liver",
        "generated_answer": "based on the image, the organ on the top of the body is the liver",
        "image_name": "xmlab250/source.jpg",
        "answer_type": "OPEN",
        "image_organ": "Abdomen",
        "question_type": "Organ",
        "Evaluation(1/0)": "        "
    },
    "12187": {
        "question": "what is the scanning plane of this image?",
        "ground_truth": "transverse plane",
        "generated_answer": "axial",
        "image_name": "xmlab250/source.jpg",
        "answer_type": "OPEN",
        "image_organ": "Abdomen",
        "question_type": "Plane",
        "Evaluation(1/0)": "        "
    },
    "12188": {
        "question": "what are the white points in the black part of the body?",
        "ground_truth": "pulmonary bronchus",
        "generated_answer": "based on the image, the white points in the black part of the body are artifacts caused by the presence of the patient\u2019s skin and clothing",
        "image_name": "xmlab250/source.jpg",
        "answer_type": "OPEN",
        "image_organ": "Abdomen",
        "question_type": "Organ",
        "Evaluation(1/0)": "        "
    },
    "12189": {
        "question": "which is the kidney?",
        "ground_truth": "symmetrical to bone marrow",
        "generated_answer": "the right kidney",
        "image_name": "xmlab250/source.jpg",
        "answer_type": "OPEN",
        "image_organ": "Abdomen",
        "question_type": "Position",
        "Evaluation(1/0)": "        "
    },
    "12190": {
        "question": "what modality is used to take this image?",
        "ground_truth": "ct",
        "generated_answer": "computed tomography",
        "image_name": "xmlab252/source.jpg",
        "answer_type": "OPEN",
        "image_organ": "Abdomen",
        "question_type": "Modality",
        "Evaluation(1/0)": "        "
    },
    "12193": {
        "question": "what is the largest organ in the picture?",
        "ground_truth": "liver",
        "generated_answer": "based on the image, the largest organ in the picture is the kidney",
        "image_name": "xmlab252/source.jpg",
        "answer_type": "OPEN",
        "image_organ": "Abdomen",
        "question_type": "Size",
        "Evaluation(1/0)": "        "
    },
    "12199": {
        "question": "what diseases are included in the picture?",
        "ground_truth": "liver cancer",
        "generated_answer": "based on the image, the following diseases are included:\n 1. renal cysts",
        "image_name": "xmlab252/source.jpg",
        "answer_type": "OPEN",
        "image_organ": "Abdomen",
        "question_type": "Abnormality",
        "Evaluation(1/0)": "        "
    },
    "12200": {
        "question": "where is the abnormality located?",
        "ground_truth": "liver",
        "generated_answer": "the abnormality is located in the left kidney",
        "image_name": "xmlab252/source.jpg",
        "answer_type": "OPEN",
        "image_organ": "Abdomen",
        "question_type": "Position",
        "Evaluation(1/0)": "        "
    },
    "12202": {
        "question": "which is bigger in this image kidney or spleen?",
        "ground_truth": "spleen",
        "generated_answer": "based on the image, the spleen is larger than the kidney",
        "image_name": "xmlab252/source.jpg",
        "answer_type": "CLOSED",
        "image_organ": "Abdomen",
        "question_type": "Size",
        "Evaluation(1/0)": "        "
    },
    "12203": {
        "question": "what organ is the gray part on the left of the image?",
        "ground_truth": "liver",
        "generated_answer": "based on the image, the gray part on the left of the image is the spleen",
        "image_name": "xmlab252/source.jpg",
        "answer_type": "OPEN",
        "image_organ": "Abdomen",
        "question_type": "Organ",
        "Evaluation(1/0)": "        "
    },
    "12204": {
        "question": "what is the scanning plane of this image?",
        "ground_truth": "transverse plane",
        "generated_answer": "axial",
        "image_name": "xmlab252/source.jpg",
        "answer_type": "OPEN",
        "image_organ": "Abdomen",
        "question_type": "Plane",
        "Evaluation(1/0)": "        "
    },
    "12205": {
        "question": "what is the shape of the kidney in the picture?",
        "ground_truth": "irregular",
        "generated_answer": "the kidney is oval in shape",
        "image_name": "xmlab252/source.jpg",
        "answer_type": "OPEN",
        "image_organ": "Abdomen",
        "question_type": "Shape",
        "Evaluation(1/0)": "        "
    },
    "12206": {
        "question": "which is the kidney?",
        "ground_truth": "symmetrical to bone marrow",
        "generated_answer": "left kidney",
        "image_name": "xmlab252/source.jpg",
        "answer_type": "OPEN",
        "image_organ": "Abdomen",
        "question_type": "Position",
        "Evaluation(1/0)": "        "
    },
    "12208": {
        "question": "which part of the body does this image belong to?",
        "ground_truth": "abdomen",
        "generated_answer": "liver",
        "image_name": "xmlab253/source.jpg",
        "answer_type": "OPEN",
        "image_organ": "Abdomen",
        "question_type": "Position",
        "Evaluation(1/0)": "        "
    },
    "12216": {
        "question": "where is the liver?",
        "ground_truth": "left",
        "generated_answer": "the liver is located in the right upper quadrant of the abdomen",
        "image_name": "xmlab253/source.jpg",
        "answer_type": "OPEN",
        "image_organ": "Abdomen",
        "question_type": "Position",
        "Evaluation(1/0)": "        "
    },
    "12217": {
        "question": "what organ is the gray part on the left of the image?",
        "ground_truth": "liver",
        "generated_answer": "based on the image, the gray part on the left of the image is the liver",
        "image_name": "xmlab253/source.jpg",
        "answer_type": "OPEN",
        "image_organ": "Abdomen",
        "question_type": "Organ",
        "Evaluation(1/0)": "        "
    },
    "12218": {
        "question": "what organ is the black part on the left of the image?",
        "ground_truth": "right lung",
        "generated_answer": "liver",
        "image_name": "xmlab253/source.jpg",
        "answer_type": "OPEN",
        "image_organ": "Abdomen",
        "question_type": "Organ",
        "Evaluation(1/0)": "        "
    },
    "12219": {
        "question": "what is the scanning plane of this image?",
        "ground_truth": "transverse plane",
        "generated_answer": "axial",
        "image_name": "xmlab253/source.jpg",
        "answer_type": "OPEN",
        "image_organ": "Abdomen",
        "question_type": "Plane",
        "Evaluation(1/0)": "        "
    },
    "12220": {
        "question": "what are the white spots in the black part of the lower part of body?",
        "ground_truth": "pulmonary bronchus",
        "generated_answer": "the white spots are calcifications in the liver",
        "image_name": "xmlab253/source.jpg",
        "answer_type": "OPEN",
        "image_organ": "Abdomen",
        "question_type": "Organ",
        "Evaluation(1/0)": "        "
    },
    "12221": {
        "question": "what modality is used to take this image?",
        "ground_truth": "ct",
        "generated_answer": "computed tomography",
        "image_name": "xmlab264/source.jpg",
        "answer_type": "OPEN",
        "image_organ": "Abdomen",
        "question_type": "Modality",
        "Evaluation(1/0)": "        "
    },
    "12223": {
        "question": "what is the largest organ in the picture?",
        "ground_truth": "small bowel",
        "generated_answer": "liver",
        "image_name": "xmlab264/source.jpg",
        "answer_type": "OPEN",
        "image_organ": "Abdomen",
        "question_type": "Size",
        "Evaluation(1/0)": "        "
    },
    "12229": {
        "question": "how many kidneys in this image?",
        "ground_truth": "2",
        "generated_answer": "2 kidneys",
        "image_name": "xmlab264/source.jpg",
        "answer_type": "OPEN",
        "image_organ": "Abdomen",
        "question_type": "Quantity",
        "Evaluation(1/0)": "        "
    },
    "12230": {
        "question": "what is the rightmost organ in this image?",
        "ground_truth": "large bowel",
        "generated_answer": "right kidney",
        "image_name": "xmlab264/source.jpg",
        "answer_type": "OPEN",
        "image_organ": "Abdomen",
        "question_type": "Organ",
        "Evaluation(1/0)": "        "
    },
    "12231": {
        "question": "what organ is the gray part on the left of the image?",
        "ground_truth": "large bowel",
        "generated_answer": "based on the image, the gray part on the left of the image is the kidney",
        "image_name": "xmlab264/source.jpg",
        "answer_type": "OPEN",
        "image_organ": "Abdomen",
        "question_type": "Organ",
        "Evaluation(1/0)": "        "
    },
    "12232": {
        "question": "what is the organ on the top of the body in this image?",
        "ground_truth": "small bowel",
        "generated_answer": "based on the image, the organ on the top of the body is the liver",
        "image_name": "xmlab264/source.jpg",
        "answer_type": "OPEN",
        "image_organ": "Abdomen",
        "question_type": "Organ",
        "Evaluation(1/0)": "        "
    },
    "12233": {
        "question": "what is the scanning plane of this image?",
        "ground_truth": "transverse plane",
        "generated_answer": "axial",
        "image_name": "xmlab264/source.jpg",
        "answer_type": "OPEN",
        "image_organ": "Abdomen",
        "question_type": "Plane",
        "Evaluation(1/0)": "        "
    },
    "12234": {
        "question": "which is the kidney?",
        "ground_truth": "symmetrical to bone marrow",
        "generated_answer": "right kidney",
        "image_name": "xmlab264/source.jpg",
        "answer_type": "OPEN",
        "image_organ": "Abdomen",
        "question_type": "Position",
        "Evaluation(1/0)": "        "
    },
    "12235": {
        "question": "what modality is used to take this image?",
        "ground_truth": "ct",
        "generated_answer": "computed tomography",
        "image_name": "xmlab269/source.jpg",
        "answer_type": "OPEN",
        "image_organ": "Abdomen",
        "question_type": "Modality",
        "Evaluation(1/0)": "        "
    },
    "12237": {
        "question": "what is the largest organ in the picture?",
        "ground_truth": "liver",
        "generated_answer": "based on the image, the largest organ in the picture is the liver",
        "image_name": "xmlab269/source.jpg",
        "answer_type": "OPEN",
        "image_organ": "Abdomen",
        "question_type": "Size",
        "Evaluation(1/0)": "        "
    },
    "12243": {
        "question": "what is the rightmost organ in this image?",
        "ground_truth": "large bowel",
        "generated_answer": "liver",
        "image_name": "xmlab269/source.jpg",
        "answer_type": "OPEN",
        "image_organ": "Abdomen",
        "question_type": "Organ",
        "Evaluation(1/0)": "        "
    },
    "12244": {
        "question": "what organ is the gray part on the left of the image?",
        "ground_truth": "liver",
        "generated_answer": "based on the image, the gray part on the left of the image is the liver",
        "image_name": "xmlab269/source.jpg",
        "answer_type": "OPEN",
        "image_organ": "Abdomen",
        "question_type": "Organ",
        "Evaluation(1/0)": "        "
    },
    "12245": {
        "question": "what organ is the black part on the left of the image?",
        "ground_truth": "right lung",
        "generated_answer": "based on the image, the black part on the left of the image is the liver",
        "image_name": "xmlab269/source.jpg",
        "answer_type": "OPEN",
        "image_organ": "Abdomen",
        "question_type": "Organ",
        "Evaluation(1/0)": "        "
    },
    "12246": {
        "question": "what is the organ on the top of the body in this image?",
        "ground_truth": "stomach",
        "generated_answer": "liver",
        "image_name": "xmlab269/source.jpg",
        "answer_type": "OPEN",
        "image_organ": "Abdomen",
        "question_type": "Organ",
        "Evaluation(1/0)": "        "
    },
    "12247": {
        "question": "what is the scanning plane of this image?",
        "ground_truth": "transverse plane",
        "generated_answer": "axial",
        "image_name": "xmlab269/source.jpg",
        "answer_type": "OPEN",
        "image_organ": "Abdomen",
        "question_type": "Plane",
        "Evaluation(1/0)": "        "
    },
    "12248": {
        "question": "what organ is the black hole in the upper right corner?",
        "ground_truth": "large bowel",
        "generated_answer": "liver",
        "image_name": "xmlab269/source.jpg",
        "answer_type": "OPEN",
        "image_organ": "Abdomen",
        "question_type": "Organ",
        "Evaluation(1/0)": "        "
    },
    "12249": {
        "question": "what modality is used to take this image?",
        "ground_truth": "ct",
        "generated_answer": "computed tomography",
        "image_name": "xmlab274/source.jpg",
        "answer_type": "OPEN",
        "image_organ": "Abdomen",
        "question_type": "Modality",
        "Evaluation(1/0)": "        "
    },
    "12250": {
        "question": "which part of the body does this image belong to?",
        "ground_truth": "abdomen",
        "generated_answer": "abdominal",
        "image_name": "xmlab274/source.jpg",
        "answer_type": "OPEN",
        "image_organ": "Abdomen",
        "question_type": "Position",
        "Evaluation(1/0)": "        "
    },
    "12257": {
        "question": "how many kidneys in this image?",
        "ground_truth": "0",
        "generated_answer": "1",
        "image_name": "xmlab274/source.jpg",
        "answer_type": "OPEN",
        "image_organ": "Abdomen",
        "question_type": "Quantity",
        "Evaluation(1/0)": "        "
    },
    "12259": {
        "question": "what is the rightmost organ in this image?",
        "ground_truth": "large bowel",
        "generated_answer": "based on the image, the rightmost organ in this image is the liver",
        "image_name": "xmlab274/source.jpg",
        "answer_type": "OPEN",
        "image_organ": "Abdomen",
        "question_type": "Organ",
        "Evaluation(1/0)": "        "
    },
    "12260": {
        "question": "what organ is the gray part on the left of the image?",
        "ground_truth": "liver",
        "generated_answer": "based on the image, the gray part on the left of the image is the liver",
        "image_name": "xmlab274/source.jpg",
        "answer_type": "OPEN",
        "image_organ": "Abdomen",
        "question_type": "Organ",
        "Evaluation(1/0)": "        "
    },
    "12261": {
        "question": "what organ is the black part on the left of the image?",
        "ground_truth": "right lung",
        "generated_answer": "based on the image, the black part on the left of the image is the spleen",
        "image_name": "xmlab274/source.jpg",
        "answer_type": "OPEN",
        "image_organ": "Abdomen",
        "question_type": "Organ",
        "Evaluation(1/0)": "        "
    },
    "12262": {
        "question": "what is the scanning plane of this image?",
        "ground_truth": "transverse plane",
        "generated_answer": "axial",
        "image_name": "xmlab274/source.jpg",
        "answer_type": "OPEN",
        "image_organ": "Abdomen",
        "question_type": "Plane",
        "Evaluation(1/0)": "        "
    },
    "12263": {
        "question": "what organ is the black hole in the upper right corner?",
        "ground_truth": "large bowel",
        "generated_answer": "based on the image, the black hole in the upper right corner is the liver.",
        "image_name": "xmlab274/source.jpg",
        "answer_type": "OPEN",
        "image_organ": "Abdomen",
        "question_type": "Organ",
        "Evaluation(1/0)": "        "
    },
    "12264": {
        "question": "what type of medical image is this?",
        "ground_truth": "x-ray",
        "generated_answer": "chest x-ray",
        "image_name": "xmlab299/source.jpg",
        "answer_type": "OPEN",
        "image_organ": "Lung",
        "question_type": "Modality",
        "Evaluation(1/0)": "        "
    },
    "12265": {
        "question": "what is the scanning plane of this image?",
        "ground_truth": "coronal plane",
        "generated_answer": "frontal",
        "image_name": "xmlab299/source.jpg",
        "answer_type": "OPEN",
        "image_organ": "Lung",
        "question_type": "Plane",
        "Evaluation(1/0)": "        "
    },
    "12266": {
        "question": "which part do the organs in this image locate from the aspect of the whole body?",
        "ground_truth": "chest",
        "generated_answer": "the lungs are located in the thoracic cavity",
        "image_name": "xmlab299/source.jpg",
        "answer_type": "OPEN",
        "image_organ": "Lung",
        "question_type": "Position",
        "Evaluation(1/0)": "        "
    },
    "12267": {
        "question": "which side of lung is abnormal in this imageleft or right?",
        "ground_truth": "right",
        "generated_answer": "based on the image, the right lung is abnormal.",
        "image_name": "xmlab299/source.jpg",
        "answer_type": "CLOSED",
        "image_organ": "Lung",
        "question_type": "Position",
        "Evaluation(1/0)": "        "
    },
    "12268": {
        "question": "what part of the lung is the pneumothorax located in?",
        "ground_truth": "upper right lung",
        "generated_answer": "the pneumothorax is located in the right lung",
        "image_name": "xmlab299/source.jpg",
        "answer_type": "OPEN",
        "image_organ": "Lung",
        "question_type": "Position",
        "Evaluation(1/0)": "        "
    },
    "12269": {
        "question": "which organ system is imaged?",
        "ground_truth": "chest",
        "generated_answer": "cardiothoracic",
        "image_name": "xmlab299/source.jpg",
        "answer_type": "OPEN",
        "image_organ": "Lung",
        "question_type": "Organ",
        "Evaluation(1/0)": "        "
    },
    "12270": {
        "question": "which organs appear in pairs?",
        "ground_truth": "lung",
        "generated_answer": "based on the image, the heart appears in pairs with the heart. 2",
        "image_name": "xmlab299/source.jpg",
        "answer_type": "OPEN",
        "image_organ": "Lung",
        "question_type": "Organ",
        "Evaluation(1/0)": "        "
    },
    "12271": {
        "question": "is there abnormalities in the patients right lung?",
        "ground_truth": "yes",
        "generated_answer": "no abnormalities in the patient's right lung.",
        "image_name": "xmlab299/source.jpg",
        "answer_type": "CLOSED",
        "image_organ": "Lung",
        "question_type": "Abnormality",
        "Evaluation(1/0)": "        "
    },
    "12272": {
        "question": "is this image normal?",
        "ground_truth": "no",
        "generated_answer": "no, this is not a normal chest radiograph. 1. there is a right lower lobe opacity, which could be due to pneumonia. 2. there is a small right pleural effusion. 3. there is a small left pleural effusion. 4. there is a right-sided pulmonary nodule. 5. there is a right-sided pleural effusion.",
        "image_name": "xmlab299/source.jpg",
        "answer_type": "CLOSED",
        "image_organ": "Lung",
        "question_type": "Abnormality",
        "Evaluation(1/0)": "        "
    },
    "12273": {
        "question": "can pneumothorax be observed on the lower left lung in this picture?",
        "ground_truth": "no",
        "generated_answer": "yes, a small pneumothorax can be seen on the lower left lung",
        "image_name": "xmlab299/source.jpg",
        "answer_type": "CLOSED",
        "image_organ": "Lung",
        "question_type": "Abnormality",
        "Evaluation(1/0)": "        "
    },
    "12274": {
        "question": "what color does the left lung show in the picture?",
        "ground_truth": "black",
        "generated_answer": "normal",
        "image_name": "xmlab299/source.jpg",
        "answer_type": "OPEN",
        "image_organ": "Lung",
        "question_type": "Color",
        "Evaluation(1/0)": "        "
    },
    "12275": {
        "question": "how many lungs are shown in this image?",
        "ground_truth": "2",
        "generated_answer": "2 lungs",
        "image_name": "xmlab299/source.jpg",
        "answer_type": "OPEN",
        "image_organ": "Lung",
        "question_type": "Quantity",
        "Evaluation(1/0)": "        "
    },
    "12276": {
        "question": "what is the effect of the main organ in this picture?",
        "ground_truth": "breathe",
        "generated_answer": "normal",
        "image_name": "xmlab299/source.jpg",
        "answer_type": "OPEN",
        "image_organ": "Lung",
        "question_type": "KG",
        "Evaluation(1/0)": "        "
    },
    "12277": {
        "question": "what kind of symptoms will the disease on the upper right of lung bring to the patient?",
        "ground_truth": "chest pain dyspnea",
        "generated_answer": "based on the image, the disease on the upper right of lung will bring symptoms of cough, fever, chest pain, and shortness of breath to the patient.",
        "image_name": "xmlab299/source.jpg",
        "answer_type": "OPEN",
        "image_organ": "Lung",
        "question_type": "KG",
        "Evaluation(1/0)": "        "
    },
    "12278": {
        "question": "which organs/organ in the picture belong to the respiratory system?",
        "ground_truth": "lung",
        "generated_answer": "the lungs",
        "image_name": "xmlab299/source.jpg",
        "answer_type": "OPEN",
        "image_organ": "Lung",
        "question_type": "KG",
        "Evaluation(1/0)": "        "
    },
    "12279": {
        "question": "what imaging modality was used?",
        "ground_truth": "x-ray",
        "generated_answer": "the image is a chest radiograph obtained on ___ at ___, with the patient in the supine position.  the lungs are clear of consolidation or effusion.  the heart is normal in size.  the mediastinal and hilar contours are unremarkable.  no acute osseous abnormalities are identified.no acute cardiopulmonary process.",
        "image_name": "xmlab304/source.jpg",
        "answer_type": "OPEN",
        "image_organ": "Lung",
        "question_type": "Modality",
        "Evaluation(1/0)": "        "
    },
    "12281": {
        "question": "which part of the human body is the organ located in the image?",
        "ground_truth": "chest",
        "generated_answer": "the organ in the image is the heart.",
        "image_name": "xmlab304/source.jpg",
        "answer_type": "OPEN",
        "image_organ": "Lung",
        "question_type": "Position",
        "Evaluation(1/0)": "        "
    },
    "12282": {
        "question": "where is the abnormality in this image?",
        "ground_truth": "lower right lung",
        "generated_answer": "the abnormality is in the right lung, where there is a large opacity, likely representing a pneumonia. 1",
        "image_name": "xmlab304/source.jpg",
        "answer_type": "OPEN",
        "image_organ": "Lung",
        "question_type": "Position",
        "Evaluation(1/0)": "        "
    },
    "12283": {
        "question": "where is the atelectasis in this image?",
        "ground_truth": "lower right lung",
        "generated_answer": "there is no atelectasis in this image.",
        "image_name": "xmlab304/source.jpg",
        "answer_type": "OPEN",
        "image_organ": "Lung",
        "question_type": "Position",
        "Evaluation(1/0)": "        "
    },
    "12284": {
        "question": "what is the organ system visualized?",
        "ground_truth": "chest",
        "generated_answer": "lungs",
        "image_name": "xmlab304/source.jpg",
        "answer_type": "OPEN",
        "image_organ": "Lung",
        "question_type": "Organ",
        "Evaluation(1/0)": "        "
    },
    "12286": {
        "question": "what disease is shown on the right of lung?",
        "ground_truth": "atelectasis",
        "generated_answer": "pleural effusion",
        "image_name": "xmlab304/source.jpg",
        "answer_type": "OPEN",
        "image_organ": "Lung",
        "question_type": "Abnormality",
        "Evaluation(1/0)": "        "
    },
    "12287": {
        "question": "is there abnormalities in the patients right lung?",
        "ground_truth": "yes",
        "generated_answer": "yes, there is a right pleural effusion.",
        "image_name": "xmlab304/source.jpg",
        "answer_type": "CLOSED",
        "image_organ": "Lung",
        "question_type": "Abnormality",
        "Evaluation(1/0)": "        "
    },
    "12288": {
        "question": "can atelectasis be observed on the upper right lung in this picture?",
        "ground_truth": "no",
        "generated_answer": "yes, atelectasis can be observed on the upper right lung",
        "image_name": "xmlab304/source.jpg",
        "answer_type": "CLOSED",
        "image_organ": "Lung",
        "question_type": "Abnormality",
        "Evaluation(1/0)": "        "
    },
    "12289": {
        "question": "what color does the left lung show in the picture?",
        "ground_truth": "black",
        "generated_answer": "the left lung is clear",
        "image_name": "xmlab304/source.jpg",
        "answer_type": "OPEN",
        "image_organ": "Lung",
        "question_type": "Color",
        "Evaluation(1/0)": "        "
    },
    "12290": {
        "question": "how many existing lungs in this image?",
        "ground_truth": "2",
        "generated_answer": "2 lungs",
        "image_name": "xmlab304/source.jpg",
        "answer_type": "OPEN",
        "image_organ": "Lung",
        "question_type": "Quantity",
        "Evaluation(1/0)": "        "
    },
    "12291": {
        "question": "what is the function of the main organ in this picture?",
        "ground_truth": "breathe",
        "generated_answer": "the patient is intubated with the tip of the endotracheal tube located 4.5 cm above the carina. the left subclavian line is in unchanged position. the right subclavian line is in unchanged position. the patient is intubated with the tip of the endotracheal tube located 4.5 cm above the carina. the left subclavian line is in unchanged position. the right subclavian line is in unchanged position. the patient is intubated with the tip of the endotracheal tube located 4.5 cm above the carina. the left subclavian line is in unchanged position. the right subclavian line is in unchanged position.",
        "image_name": "xmlab304/source.jpg",
        "answer_type": "OPEN",
        "image_organ": "Lung",
        "question_type": "KG",
        "Evaluation(1/0)": "        "
    },
    "12292": {
        "question": "what is the main cause of the disease on the lower right of the lung in the picture?",
        "ground_truth": "bronchial obstruction",
        "generated_answer": "based on the image, the main cause of the disease on the lower right of the lung in the picture is pneumonia.",
        "image_name": "xmlab304/source.jpg",
        "answer_type": "OPEN",
        "image_organ": "Lung",
        "question_type": "KG",
        "Evaluation(1/0)": "        "
    },
    "12293": {
        "question": "which organs/organ in the picture belong to the circulatory system?",
        "ground_truth": "heart",
        "generated_answer": "based on the image, the heart, lungs, and liver belong to the circulatory system.",
        "image_name": "xmlab304/source.jpg",
        "answer_type": "OPEN",
        "image_organ": "Lung",
        "question_type": "KG",
        "Evaluation(1/0)": "        "
    },
    "12296": {
        "question": "which part of the body does this image belong to?",
        "ground_truth": "chest",
        "generated_answer": "chest x-ray shows no acute findings",
        "image_name": "xmlab311/source.jpg",
        "answer_type": "OPEN",
        "image_organ": "Lung",
        "question_type": "Position",
        "Evaluation(1/0)": "        "
    },
    "12297": {
        "question": "which side of lung is abnormal in this imageleft or right?",
        "ground_truth": "left",
        "generated_answer": "based on the image, there is no abnormality in the lung.",
        "image_name": "xmlab311/source.jpg",
        "answer_type": "CLOSED",
        "image_organ": "Lung",
        "question_type": "Position",
        "Evaluation(1/0)": "        "
    },
    "12298": {
        "question": "where is the mass in this image?",
        "ground_truth": "lower left lung",
        "generated_answer": "a mass is not visible on this chest radiograph",
        "image_name": "xmlab311/source.jpg",
        "answer_type": "OPEN",
        "image_organ": "Lung",
        "question_type": "Position",
        "Evaluation(1/0)": "        "
    },
    "12301": {
        "question": "what disease is shown on the left of lung?",
        "ground_truth": "pulmonary mass",
        "generated_answer": "based on the image, no disease is shown on the left of lung.",
        "image_name": "xmlab311/source.jpg",
        "answer_type": "OPEN",
        "image_organ": "Lung",
        "question_type": "Abnormality",
        "Evaluation(1/0)": "        "
    },
    "12304": {
        "question": "what color is the lung in the picture?",
        "ground_truth": "black",
        "generated_answer": "the lungs are clear.",
        "image_name": "xmlab311/source.jpg",
        "answer_type": "OPEN",
        "image_organ": "Lung",
        "question_type": "Color",
        "Evaluation(1/0)": "        "
    },
    "12306": {
        "question": "how much damage will be caused to the body taking such an image?",
        "ground_truth": "little",
        "generated_answer": "minimal damage",
        "image_name": "xmlab311/source.jpg",
        "answer_type": "OPEN",
        "image_organ": "Lung",
        "question_type": "KG",
        "Evaluation(1/0)": "        "
    },
    "12307": {
        "question": "how to prevent the occurrence of the disease on the lower left lobe of lung in this image?",
        "ground_truth": "keep healthy",
        "generated_answer": "based on the image, the lower left lobe of the lung appears to be hyperinflated and there is a small opacity in the lower left lung. 1. the patient should be advised to avoid smoking and exposure to secondhand smoke. 2. the patient should be advised to avoid exposure to pollutants and irritants. 3. the patient should be advised to avoid exposure to dust and chemicals. 4. the patient should be advised to avoid exposure to dust and chemicals. 5. the patient should be advised to avoid exposure to dust and chemicals. 6. the patient should be advised to avoid exposure to dust and chemicals. 7. the patient should be advised to avoid exposure to dust and chemicals. 8. the patient should be advised to avoid exposure to dust and chemicals. 9. the patient should be advised to avoid exposure to dust and chemicals. 10. the patient should be advised to avoid exposure to dust and chemicals.",
        "image_name": "xmlab311/source.jpg",
        "answer_type": "OPEN",
        "image_organ": "Lung",
        "question_type": "KG",
        "Evaluation(1/0)": "        "
    },
    "12308": {
        "question": "which organs/organ in the picture belong to the circulatory system?",
        "ground_truth": "heart",
        "generated_answer": "1.  heart",
        "image_name": "xmlab311/source.jpg",
        "answer_type": "OPEN",
        "image_organ": "Lung",
        "question_type": "KG",
        "Evaluation(1/0)": "        "
    },
    "12309": {
        "question": "what type of medical image is this?",
        "ground_truth": "x-ray",
        "generated_answer": "chest x-ray",
        "image_name": "xmlab312/source.jpg",
        "answer_type": "OPEN",
        "image_organ": "Lung",
        "question_type": "Modality",
        "Evaluation(1/0)": "        "
    },
    "12311": {
        "question": "which part of the body does this image belong to?",
        "ground_truth": "chest",
        "generated_answer": "chest x-ray shows mild pulmonary edema",
        "image_name": "xmlab312/source.jpg",
        "answer_type": "OPEN",
        "image_organ": "Lung",
        "question_type": "Position",
        "Evaluation(1/0)": "        "
    },
    "12312": {
        "question": "where is the abnormality in this image?",
        "ground_truth": "lower left lung",
        "generated_answer": "there is no abnormality in this image",
        "image_name": "xmlab312/source.jpg",
        "answer_type": "OPEN",
        "image_organ": "Lung",
        "question_type": "Position",
        "Evaluation(1/0)": "        "
    },
    "12313": {
        "question": "where is the atelectasis in this image?",
        "ground_truth": "lower left lung",
        "generated_answer": "atelectasis is present in the right lower lobe",
        "image_name": "xmlab312/source.jpg",
        "answer_type": "OPEN",
        "image_organ": "Lung",
        "question_type": "Position",
        "Evaluation(1/0)": "        "
    },
    "12315": {
        "question": "what is the main organ in the image?",
        "ground_truth": "lung",
        "generated_answer": "lungs",
        "image_name": "xmlab312/source.jpg",
        "answer_type": "OPEN",
        "image_organ": "Lung",
        "question_type": "Organ",
        "Evaluation(1/0)": "        "
    },
    "12316": {
        "question": "does the patient have any abnormalities?",
        "ground_truth": "yes",
        "generated_answer": "yes, there is a right-sided pleural effusion and a right-sided pneumothorax.",
        "image_name": "xmlab312/source.jpg",
        "answer_type": "CLOSED",
        "image_organ": "Lung",
        "question_type": "Abnormality",
        "Evaluation(1/0)": "        "
    },
    "12317": {
        "question": "is this image normal?",
        "ground_truth": "no",
        "generated_answer": "no, there is no evidence of pneumonia on this chest radiograph.",
        "image_name": "xmlab312/source.jpg",
        "answer_type": "CLOSED",
        "image_organ": "Lung",
        "question_type": "Abnormality",
        "Evaluation(1/0)": "        "
    },
    "12319": {
        "question": "what color does the right lung show in the picture?",
        "ground_truth": "black",
        "generated_answer": "based on the image, the right lung shows atelectasis.",
        "image_name": "xmlab312/source.jpg",
        "answer_type": "OPEN",
        "image_organ": "Lung",
        "question_type": "Color",
        "Evaluation(1/0)": "        "
    },
    "12320": {
        "question": "how many lungs are shown in this image?",
        "ground_truth": "2",
        "generated_answer": "2 lungs",
        "image_name": "xmlab312/source.jpg",
        "answer_type": "OPEN",
        "image_organ": "Lung",
        "question_type": "Quantity",
        "Evaluation(1/0)": "        "
    },
    "12321": {
        "question": "how much damage will be caused to the body taking such an image?",
        "ground_truth": "little",
        "generated_answer": "the image shows a chest x-ray with a right-sided pleural effusion and a right-sided chest tube.  the right lung is clear.  there is no pneumothorax.  the left lung is clear.  the heart is normal in size.  the mediastinum is normal.  the bones are intact.  the right-sided chest tube is in place.  the right-sided pleural effusion has increased.  the right-sided chest tube is in place.  the right-sided chest tube is in place.  the right-sided chest tube is in place.  the right-sided chest tube is in place.  the right-sided chest tube is in place.  the right-sided chest tube is in place.  the right-sided chest tube is in place.  the right-sided chest tube is in place.  the right-sided chest tube is in place.  the right-sided chest tube is in place.  the right-sided chest tube is in place.  the right-sided chest tube is in place.  the right-sided chest tube is in place.  the right-sided chest tube is in",
        "image_name": "xmlab312/source.jpg",
        "answer_type": "OPEN",
        "image_organ": "Lung",
        "question_type": "KG",
        "Evaluation(1/0)": "        "
    },
    "12322": {
        "question": "how to treat the disease located on the left of lung in this image?",
        "ground_truth": "physical therapy surgical treatment",
        "generated_answer": "based on the image, the disease located on the left of the lung in this image is most likely pneumonia.  treatment options include antibiotics and supportive care.",
        "image_name": "xmlab312/source.jpg",
        "answer_type": "OPEN",
        "image_organ": "Lung",
        "question_type": "KG",
        "Evaluation(1/0)": "        "
    },
    "12323": {
        "question": "which organs/organ in the picture belong to the respiratory system?",
        "ground_truth": "lung",
        "generated_answer": "1.  lungs",
        "image_name": "xmlab312/source.jpg",
        "answer_type": "OPEN",
        "image_organ": "Lung",
        "question_type": "KG",
        "Evaluation(1/0)": "        "
    },
    "12325": {
        "question": "what is the scanning plane of this image?",
        "ground_truth": "coronal plane",
        "generated_answer": "the scanning plane of this image is the frontal plane.",
        "image_name": "xmlab314/source.jpg",
        "answer_type": "OPEN",
        "image_organ": "Lung",
        "question_type": "Plane",
        "Evaluation(1/0)": "        "
    },
    "12326": {
        "question": "which part of the body does this image belong to?",
        "ground_truth": "chest",
        "generated_answer": "chest x-ray shows a right-sided chest tube with a small right-sided pneumothorax and a left-sided pleural effusion",
        "image_name": "xmlab314/source.jpg",
        "answer_type": "OPEN",
        "image_organ": "Lung",
        "question_type": "Position",
        "Evaluation(1/0)": "        "
    },
    "12327": {
        "question": "which side of lung is abnormal in this imageleft or right?",
        "ground_truth": "right",
        "generated_answer": "based on the image, the right lung is abnormal.",
        "image_name": "xmlab314/source.jpg",
        "answer_type": "CLOSED",
        "image_organ": "Lung",
        "question_type": "Position",
        "Evaluation(1/0)": "        "
    },
    "12328": {
        "question": "where is the pneumonia in the lung?",
        "ground_truth": "right lung",
        "generated_answer": "bilateral infiltrates",
        "image_name": "xmlab314/source.jpg",
        "answer_type": "OPEN",
        "image_organ": "Lung",
        "question_type": "Position",
        "Evaluation(1/0)": "        "
    },
    "12329": {
        "question": "what organ system is primarily present in this image?",
        "ground_truth": "chest",
        "generated_answer": "lungs",
        "image_name": "xmlab314/source.jpg",
        "answer_type": "OPEN",
        "image_organ": "Lung",
        "question_type": "Organ",
        "Evaluation(1/0)": "        "
    },
    "12330": {
        "question": "what organ system is pictured?",
        "ground_truth": "chest",
        "generated_answer": "lungs",
        "image_name": "xmlab314/source.jpg",
        "answer_type": "OPEN",
        "image_organ": "Lung",
        "question_type": "Organ",
        "Evaluation(1/0)": "        "
    },
    "12331": {
        "question": "what disease is shown on the right of lung?",
        "ground_truth": "pneumonia",
        "generated_answer": "based on the image, a right-sided pneumothorax is shown",
        "image_name": "xmlab314/source.jpg",
        "answer_type": "OPEN",
        "image_organ": "Lung",
        "question_type": "Abnormality",
        "Evaluation(1/0)": "        "
    },
    "12333": {
        "question": "can pneumonia be observed on the right lung in this picture?",
        "ground_truth": "yes",
        "generated_answer": "no pneumonia can be observed on the right lung in this picture",
        "image_name": "xmlab314/source.jpg",
        "answer_type": "CLOSED",
        "image_organ": "Lung",
        "question_type": "Abnormality",
        "Evaluation(1/0)": "        "
    },
    "12334": {
        "question": "what color does the right lung show in the picture?",
        "ground_truth": "black",
        "generated_answer": "based on the image, the right lung shows atelectasis.",
        "image_name": "xmlab314/source.jpg",
        "answer_type": "OPEN",
        "image_organ": "Lung",
        "question_type": "Color",
        "Evaluation(1/0)": "        "
    },
    "12335": {
        "question": "how many existing lungs in this image?",
        "ground_truth": "2",
        "generated_answer": "2 lungs",
        "image_name": "xmlab314/source.jpg",
        "answer_type": "OPEN",
        "image_organ": "Lung",
        "question_type": "Quantity",
        "Evaluation(1/0)": "        "
    },
    "12336": {
        "question": "what can the organ with black color in this image be used for?",
        "ground_truth": "breathe",
        "generated_answer": "the organ with black color in this image is the heart.  it is visible as a dark mass in the upper abdomen, and is likely the heart.",
        "image_name": "xmlab314/source.jpg",
        "answer_type": "OPEN",
        "image_organ": "Lung",
        "question_type": "KG",
        "Evaluation(1/0)": "        "
    },
    "12337": {
        "question": "how to treat the disease located on the right of lung in this image?",
        "ground_truth": "medical therapy supportive therapy",
        "generated_answer": "the right lung is severely hyperinflated and there is a large right-sided pleural effusion.  there is a right-sided chest tube in place.  there is a small left pleural effusion.  there is a small right-sided pneumothorax.  there is a right-sided pulmonary contusion.  there is a right-sided pneumothorax.  there is a right-sided pneumothorax.  there is a right-sided pneumothorax.  there is a right-sided pneumothorax.  there is a right-sided pneumothorax.  there is a right-sided pneumothorax.  there is a right-sided pneumothorax.  there is a right-sided pneumothorax.  there is a right-sided pneumothorax.  there is a right-sided pneumothorax.  there is a right-sided pneumothorax.  there is a right-sided pneumothorax.  there is a right-sided pneumothorax.  there is a right-sided pneumothorax.  there is a right-sided pneumothorax.  there is a right-sided pneumothor",
        "image_name": "xmlab314/source.jpg",
        "answer_type": "OPEN",
        "image_organ": "Lung",
        "question_type": "KG",
        "Evaluation(1/0)": "        "
    },
    "12338": {
        "question": "which organs/organ is part of the circulatory system in this image?",
        "ground_truth": "heart",
        "generated_answer": "aorta",
        "image_name": "xmlab314/source.jpg",
        "answer_type": "OPEN",
        "image_organ": "Lung",
        "question_type": "KG",
        "Evaluation(1/0)": "        "
    },
    "12339": {
        "question": "what modality is shown in this image?",
        "ground_truth": "x-ray",
        "generated_answer": "chest x-ray",
        "image_name": "xmlab320/source.jpg",
        "answer_type": "OPEN",
        "image_organ": "Lung",
        "question_type": "Modality",
        "Evaluation(1/0)": "        "
    },
    "12340": {
        "question": "which plane is the image scanned transverse plane or coronal plane?",
        "ground_truth": "coronal plane",
        "generated_answer": "based on the image, the image is scanned in the transverse plane.",
        "image_name": "xmlab320/source.jpg",
        "answer_type": "CLOSED",
        "image_organ": "Lung",
        "question_type": "Plane",
        "Evaluation(1/0)": "        "
    },
    "12342": {
        "question": "where is the abnormality in this image?",
        "ground_truth": "heart",
        "generated_answer": "the abnormality is a large, well-defined, homogenous opacity in the right lower lobe of the lung",
        "image_name": "xmlab320/source.jpg",
        "answer_type": "OPEN",
        "image_organ": "Lung",
        "question_type": "Position",
        "Evaluation(1/0)": "        "
    },
    "12343": {
        "question": "where is the cardiomegaly in this image?",
        "ground_truth": "heart",
        "generated_answer": "cardiomegaly is not visible in this image.",
        "image_name": "xmlab320/source.jpg",
        "answer_type": "OPEN",
        "image_organ": "Lung",
        "question_type": "Position",
        "Evaluation(1/0)": "        "
    },
    "12344": {
        "question": "which organs appear in pairs?",
        "ground_truth": "lung",
        "generated_answer": "heart, liver, and spleen",
        "image_name": "xmlab320/source.jpg",
        "answer_type": "OPEN",
        "image_organ": "Lung",
        "question_type": "Organ",
        "Evaluation(1/0)": "        "
    },
    "12345": {
        "question": "which organ system is imaged?",
        "ground_truth": "chest",
        "generated_answer": "cardiopulmonary",
        "image_name": "xmlab320/source.jpg",
        "answer_type": "OPEN",
        "image_organ": "Lung",
        "question_type": "Organ",
        "Evaluation(1/0)": "        "
    },
    "12346": {
        "question": "what diseases are included in the picture?",
        "ground_truth": "cardiomegaly",
        "generated_answer": "based on the image, the following diseases are included:",
        "image_name": "xmlab320/source.jpg",
        "answer_type": "OPEN",
        "image_organ": "Lung",
        "question_type": "Abnormality",
        "Evaluation(1/0)": "        "
    },
    "12347": {
        "question": "is this image normal?",
        "ground_truth": "no",
        "generated_answer": "no, there is no evidence of pneumonia on this chest radiograph.",
        "image_name": "xmlab320/source.jpg",
        "answer_type": "CLOSED",
        "image_organ": "Lung",
        "question_type": "Abnormality",
        "Evaluation(1/0)": "        "
    },
    "12348": {
        "question": "can cardiomegaly be observed on the heart in this picture?",
        "ground_truth": "yes",
        "generated_answer": "no cardiomegaly can be observed on the heart in this picture.",
        "image_name": "xmlab320/source.jpg",
        "answer_type": "CLOSED",
        "image_organ": "Lung",
        "question_type": "Abnormality",
        "Evaluation(1/0)": "        "
    },
    "12349": {
        "question": "what color does the left lung show in the picture?",
        "ground_truth": "black",
        "generated_answer": "normal",
        "image_name": "xmlab320/source.jpg",
        "answer_type": "OPEN",
        "image_organ": "Lung",
        "question_type": "Color",
        "Evaluation(1/0)": "        "
    },
    "12351": {
        "question": "what is the function of the main organ in this picture?",
        "ground_truth": "breathe",
        "generated_answer": "the main organ in this picture is the lungs.  the lungs are clear of any consolidation, effusion, or nodules.  there is no pneumothorax.  the heart is normal in size.  the mediastinum is normal.  the hila are normal.  the pleural surfaces are normal.  there is no evidence of pleural effusion.  the visualized osseous structures are unremarkable.no acute cardiopulmonary process.",
        "image_name": "xmlab320/source.jpg",
        "answer_type": "OPEN",
        "image_organ": "Lung",
        "question_type": "KG",
        "Evaluation(1/0)": "        "
    },
    "12352": {
        "question": "what kind of symptoms will the disease on the heart in this image bring to the patient?",
        "ground_truth": "chest tightness arrhythmia",
        "generated_answer": "based on the image, the disease on the heart is likely to cause cardiac failure and pulmonary edema.",
        "image_name": "xmlab320/source.jpg",
        "answer_type": "OPEN",
        "image_organ": "Lung",
        "question_type": "KG",
        "Evaluation(1/0)": "        "
    },
    "12354": {
        "question": "what type of medical image is this?",
        "ground_truth": "x-ray",
        "generated_answer": "chest x-ray",
        "image_name": "xmlab329/source.jpg",
        "answer_type": "OPEN",
        "image_organ": "Lung",
        "question_type": "Modality",
        "Evaluation(1/0)": "        "
    },
    "12356": {
        "question": "which part of the body does this image belong to?",
        "ground_truth": "chest",
        "generated_answer": "chest x-ray",
        "image_name": "xmlab329/source.jpg",
        "answer_type": "OPEN",
        "image_organ": "Lung",
        "question_type": "Position",
        "Evaluation(1/0)": "        "
    },
    "12357": {
        "question": "which lobe is abnormal in this image?",
        "ground_truth": "left",
        "generated_answer": "the right upper lobe is abnormal in this image.",
        "image_name": "xmlab329/source.jpg",
        "answer_type": "OPEN",
        "image_organ": "Lung",
        "question_type": "Position",
        "Evaluation(1/0)": "        "
    },
    "12358": {
        "question": "where is the pulmonary infiltration in this image?",
        "ground_truth": "lower left lung",
        "generated_answer": "no pulmonary infiltration is seen on this chest radiograph",
        "image_name": "xmlab329/source.jpg",
        "answer_type": "OPEN",
        "image_organ": "Lung",
        "question_type": "Position",
        "Evaluation(1/0)": "        "
    },
    "12359": {
        "question": "what organ system is pictured?",
        "ground_truth": "chest",
        "generated_answer": "lungs",
        "image_name": "xmlab329/source.jpg",
        "answer_type": "OPEN",
        "image_organ": "Lung",
        "question_type": "Organ",
        "Evaluation(1/0)": "        "
    },
    "12360": {
        "question": "what organ system is primarily present in this image?",
        "ground_truth": "chest",
        "generated_answer": "lungs",
        "image_name": "xmlab329/source.jpg",
        "answer_type": "OPEN",
        "image_organ": "Lung",
        "question_type": "Organ",
        "Evaluation(1/0)": "        "
    },
    "12361": {
        "question": "does the lung look abnormal?",
        "ground_truth": "yes",
        "generated_answer": "no abnormality seen on the current chest x-ray.",
        "image_name": "xmlab329/source.jpg",
        "answer_type": "CLOSED",
        "image_organ": "Lung",
        "question_type": "Abnormality",
        "Evaluation(1/0)": "        "
    },
    "12362": {
        "question": "what diseases are included in the picture?",
        "ground_truth": "pulmonary infiltration",
        "generated_answer": "based on the image, the following diseases are included in the picture:",
        "image_name": "xmlab329/source.jpg",
        "answer_type": "OPEN",
        "image_organ": "Lung",
        "question_type": "Abnormality",
        "Evaluation(1/0)": "        "
    },
    "12363": {
        "question": "can pulmonary infiltration be observed on the upper right lung in this picture?",
        "ground_truth": "no",
        "generated_answer": "no pulmonary infiltration can be observed on the upper right lung in this picture",
        "image_name": "xmlab329/source.jpg",
        "answer_type": "CLOSED",
        "image_organ": "Lung",
        "question_type": "Abnormality",
        "Evaluation(1/0)": "        "
    },
    "12364": {
        "question": "what color does the left lung show in the picture?",
        "ground_truth": "black",
        "generated_answer": "based on the image, the left lung appears clear.",
        "image_name": "xmlab329/source.jpg",
        "answer_type": "OPEN",
        "image_organ": "Lung",
        "question_type": "Color",
        "Evaluation(1/0)": "        "
    },
    "12366": {
        "question": "what is the effect of the main organ in this picture?",
        "ground_truth": "breathe",
        "generated_answer": "normal",
        "image_name": "xmlab329/source.jpg",
        "answer_type": "OPEN",
        "image_organ": "Lung",
        "question_type": "KG",
        "Evaluation(1/0)": "        "
    },
    "12367": {
        "question": "how to prevent the occurrence of the disease on the lower left lobe of lung in this image?",
        "ground_truth": "live healthy enhance physical fitness",
        "generated_answer": "based on the image, the lower left lobe of the lung appears normal.  no abnormality is seen on the chest radiograph.",
        "image_name": "xmlab329/source.jpg",
        "answer_type": "OPEN",
        "image_organ": "Lung",
        "question_type": "KG",
        "Evaluation(1/0)": "        "
    },
    "12368": {
        "question": "which organs/organ is part of the respiratory system in this image?",
        "ground_truth": "lung",
        "generated_answer": "the lungs are normal in appearance.  the heart is normal in size and cardiac contour.  the mediastinal and hilar contours are unremarkable.  there is no pleural effusion or pneumothorax.  the visualized osseous structures are unremarkable.no acute cardiopulmonary process.",
        "image_name": "xmlab329/source.jpg",
        "answer_type": "OPEN",
        "image_organ": "Lung",
        "question_type": "KG",
        "Evaluation(1/0)": "        "
    },
    "12369": {
        "question": "what imaging modality was used?",
        "ground_truth": "x-ray",
        "generated_answer": "chest x-ray",
        "image_name": "xmlab338/source.jpg",
        "answer_type": "OPEN",
        "image_organ": "Lung",
        "question_type": "Modality",
        "Evaluation(1/0)": "        "
    },
    "12370": {
        "question": "which plane is the image scanned transverse plane or coronal plane?",
        "ground_truth": "coronal plane",
        "generated_answer": "the image is scanned in the transverse plane.",
        "image_name": "xmlab338/source.jpg",
        "answer_type": "CLOSED",
        "image_organ": "Lung",
        "question_type": "Plane",
        "Evaluation(1/0)": "        "
    },
    "12371": {
        "question": "which part do the organs in this image locate from the aspect of the whole body?",
        "ground_truth": "chest",
        "generated_answer": "based on the image, the organs in this image locate from the aspect of the whole body",
        "image_name": "xmlab338/source.jpg",
        "answer_type": "OPEN",
        "image_organ": "Lung",
        "question_type": "Position",
        "Evaluation(1/0)": "        "
    },
    "12372": {
        "question": "where is the abnormality in this image?",
        "ground_truth": "lower left lung",
        "generated_answer": "there is no abnormality in this image",
        "image_name": "xmlab338/source.jpg",
        "answer_type": "OPEN",
        "image_organ": "Lung",
        "question_type": "Position",
        "Evaluation(1/0)": "        "
    },
    "12373": {
        "question": "where is the pulmonary nodule located in this image?",
        "ground_truth": "lower left lung",
        "generated_answer": "the pulmonary nodule is not visible in this image",
        "image_name": "xmlab338/source.jpg",
        "answer_type": "OPEN",
        "image_organ": "Lung",
        "question_type": "Position",
        "Evaluation(1/0)": "        "
    },
    "12374": {
        "question": "what is the organ system visualized?",
        "ground_truth": "chest",
        "generated_answer": "lungs",
        "image_name": "xmlab338/source.jpg",
        "answer_type": "OPEN",
        "image_organ": "Lung",
        "question_type": "Organ",
        "Evaluation(1/0)": "        "
    },
    "12375": {
        "question": "which organ system is imaged?",
        "ground_truth": "chest",
        "generated_answer": "lungs",
        "image_name": "xmlab338/source.jpg",
        "answer_type": "OPEN",
        "image_organ": "Lung",
        "question_type": "Organ",
        "Evaluation(1/0)": "        "
    },
    "12376": {
        "question": "is the lung normal appearing?",
        "ground_truth": "no",
        "generated_answer": "no, the lung is not normal appearing. 1. there is a small right apical pneumothorax. 2. there is a small left apical pneumothorax. 3. there is a small right pleural effusion. 4. there is a small left pleural effusion. 5. there is a small right apical pleural thickening. 6. there is a small left apical pleural thickening.",
        "image_name": "xmlab338/source.jpg",
        "answer_type": "CLOSED",
        "image_organ": "Lung",
        "question_type": "Abnormality",
        "Evaluation(1/0)": "        "
    },
    "12377": {
        "question": "is this image normal?",
        "ground_truth": "no",
        "generated_answer": "no, this is not a normal chest radiograph. 1. there is a right-sided pneumothorax. 2. there is a right-sided pleural effusion. 3. there is a right-sided consolidation. 4. there is a left-sided consolidation. 5. there is a left-sided pleural effusion.",
        "image_name": "xmlab338/source.jpg",
        "answer_type": "CLOSED",
        "image_organ": "Lung",
        "question_type": "Abnormality",
        "Evaluation(1/0)": "        "
    },
    "12378": {
        "question": "can nodule be observed on the lower left lung in this picture?",
        "ground_truth": "yes",
        "generated_answer": "no nodule can be observed on the lower left lung in this picture.",
        "image_name": "xmlab338/source.jpg",
        "answer_type": "CLOSED",
        "image_organ": "Lung",
        "question_type": "Abnormality",
        "Evaluation(1/0)": "        "
    },
    "12379": {
        "question": "what color does the right lung show in the picture?",
        "ground_truth": "black",
        "generated_answer": "the right lung is clear",
        "image_name": "xmlab338/source.jpg",
        "answer_type": "OPEN",
        "image_organ": "Lung",
        "question_type": "Color",
        "Evaluation(1/0)": "        "
    },
    "12380": {
        "question": "how many lungs are shown in this image?",
        "ground_truth": "2",
        "generated_answer": "2 lungs",
        "image_name": "xmlab338/source.jpg",
        "answer_type": "OPEN",
        "image_organ": "Lung",
        "question_type": "Quantity",
        "Evaluation(1/0)": "        "
    },
    "12381": {
        "question": "what is the function of the main organ in this picture?",
        "ground_truth": "breathe",
        "generated_answer": "the main organ in this picture is the lungs.  there is no evidence of pneumonia, pneumothorax, or pleural effusion.",
        "image_name": "xmlab338/source.jpg",
        "answer_type": "OPEN",
        "image_organ": "Lung",
        "question_type": "KG",
        "Evaluation(1/0)": "        "
    },
    "12382": {
        "question": "how to treat the disease located on the lower left of lung in this image?",
        "ground_truth": "medical treatment surgical treatment",
        "generated_answer": "based on the image, the disease located on the lower left of lung is likely a pneumonia.",
        "image_name": "xmlab338/source.jpg",
        "answer_type": "OPEN",
        "image_organ": "Lung",
        "question_type": "KG",
        "Evaluation(1/0)": "        "
    },
    "12384": {
        "question": "what imaging modality was used?",
        "ground_truth": "x-ray",
        "generated_answer": "chest x-ray",
        "image_name": "xmlab344/source.jpg",
        "answer_type": "OPEN",
        "image_organ": "Lung",
        "question_type": "Modality",
        "Evaluation(1/0)": "        "
    },
    "12385": {
        "question": "which plane is the image scanned transverse plane or coronal plane?",
        "ground_truth": "coronal plane",
        "generated_answer": "the image is scanned in the transverse plane.",
        "image_name": "xmlab344/source.jpg",
        "answer_type": "CLOSED",
        "image_organ": "Lung",
        "question_type": "Plane",
        "Evaluation(1/0)": "        "
    },
    "12386": {
        "question": "which part of the human body is the organ located in the image?",
        "ground_truth": "chest",
        "generated_answer": "heart",
        "image_name": "xmlab344/source.jpg",
        "answer_type": "OPEN",
        "image_organ": "Lung",
        "question_type": "Position",
        "Evaluation(1/0)": "        "
    },
    "12387": {
        "question": "where is the abnormality located in this picture?",
        "ground_truth": "upper right lung",
        "generated_answer": "no abnormality is seen on this chest radiograph",
        "image_name": "xmlab344/source.jpg",
        "answer_type": "OPEN",
        "image_organ": "Lung",
        "question_type": "Position",
        "Evaluation(1/0)": "        "
    },
    "12388": {
        "question": "where is the nodule in this image?",
        "ground_truth": "upper right lung",
        "generated_answer": "the nodule is not visible in this image",
        "image_name": "xmlab344/source.jpg",
        "answer_type": "OPEN",
        "image_organ": "Lung",
        "question_type": "Position",
        "Evaluation(1/0)": "        "
    },
    "12389": {
        "question": "which organ system is imaged?",
        "ground_truth": "chest",
        "generated_answer": "lungs",
        "image_name": "xmlab344/source.jpg",
        "answer_type": "OPEN",
        "image_organ": "Lung",
        "question_type": "Organ",
        "Evaluation(1/0)": "        "
    },
    "12390": {
        "question": "what organ system is pictured?",
        "ground_truth": "chest",
        "generated_answer": "chest x-ray shows no abnormalities",
        "image_name": "xmlab344/source.jpg",
        "answer_type": "OPEN",
        "image_organ": "Lung",
        "question_type": "Organ",
        "Evaluation(1/0)": "        "
    },
    "12391": {
        "question": "does the patient have any abnormalities?",
        "ground_truth": "yes",
        "generated_answer": "no abnormalities are seen on this chest radiograph.",
        "image_name": "xmlab344/source.jpg",
        "answer_type": "CLOSED",
        "image_organ": "Lung",
        "question_type": "Abnormality",
        "Evaluation(1/0)": "        "
    },
    "12392": {
        "question": "is the lung healthy?",
        "ground_truth": "no",
        "generated_answer": "no abnormality is seen on the chest x-ray",
        "image_name": "xmlab344/source.jpg",
        "answer_type": "CLOSED",
        "image_organ": "Lung",
        "question_type": "Abnormality",
        "Evaluation(1/0)": "        "
    },
    "12393": {
        "question": "can nodule be observed on the upper right lung in this picture?",
        "ground_truth": "yes",
        "generated_answer": "no nodule can be observed on the upper right lung in this picture",
        "image_name": "xmlab344/source.jpg",
        "answer_type": "CLOSED",
        "image_organ": "Lung",
        "question_type": "Abnormality",
        "Evaluation(1/0)": "        "
    },
    "12394": {
        "question": "what color does the right lung show in the picture?",
        "ground_truth": "black",
        "generated_answer": "normal",
        "image_name": "xmlab344/source.jpg",
        "answer_type": "OPEN",
        "image_organ": "Lung",
        "question_type": "Color",
        "Evaluation(1/0)": "        "
    },
    "12396": {
        "question": "what is the function of the main organ in this picture?",
        "ground_truth": "breathe",
        "generated_answer": "the main organ in this picture is the lungs.  there is no evidence of pneumonia, pneumothorax, or pleural effusion.",
        "image_name": "xmlab344/source.jpg",
        "answer_type": "OPEN",
        "image_organ": "Lung",
        "question_type": "KG",
        "Evaluation(1/0)": "        "
    },
    "12397": {
        "question": "what kind of symptoms will the disease on the upper right lung bring to the patient?",
        "ground_truth": "chest tightness fatigue",
        "generated_answer": "based on the image, the disease on the upper right lung will bring symptoms of cough, chest pain, and shortness of breath to the patient.",
        "image_name": "xmlab344/source.jpg",
        "answer_type": "OPEN",
        "image_organ": "Lung",
        "question_type": "KG",
        "Evaluation(1/0)": "        "
    },
    "12398": {
        "question": "which organs/organ in the picture belong to the respiratory system?",
        "ground_truth": "lung",
        "generated_answer": "1.  lungs",
        "image_name": "xmlab344/source.jpg",
        "answer_type": "OPEN",
        "image_organ": "Lung",
        "question_type": "KG",
        "Evaluation(1/0)": "        "
    },
    "12402": {
        "question": "where is the abnormality in this image?",
        "ground_truth": "upper left lung",
        "generated_answer": "there is no abnormality in this image",
        "image_name": "xmlab350/source.jpg",
        "answer_type": "OPEN",
        "image_organ": "Lung",
        "question_type": "Position",
        "Evaluation(1/0)": "        "
    },
    "12403": {
        "question": "what part of the lung is the pneumothorax located in?",
        "ground_truth": "upper left lung",
        "generated_answer": "the pneumothorax is located in the right lung",
        "image_name": "xmlab350/source.jpg",
        "answer_type": "OPEN",
        "image_organ": "Lung",
        "question_type": "Position",
        "Evaluation(1/0)": "        "
    },
    "12404": {
        "question": "what organ system is pictured?",
        "ground_truth": "chest",
        "generated_answer": "lungs",
        "image_name": "xmlab350/source.jpg",
        "answer_type": "OPEN",
        "image_organ": "Lung",
        "question_type": "Organ",
        "Evaluation(1/0)": "        "
    },
    "12405": {
        "question": "which organ system is imaged?",
        "ground_truth": "chest",
        "generated_answer": "lungs",
        "image_name": "xmlab350/source.jpg",
        "answer_type": "OPEN",
        "image_organ": "Lung",
        "question_type": "Organ",
        "Evaluation(1/0)": "        "
    },
    "12408": {
        "question": "can pneumothorax be observed on the lower right lung in this picture?",
        "ground_truth": "no",
        "generated_answer": "no pneumothorax can be observed on the lower right lung in this picture",
        "image_name": "xmlab350/source.jpg",
        "answer_type": "CLOSED",
        "image_organ": "Lung",
        "question_type": "Abnormality",
        "Evaluation(1/0)": "        "
    },
    "12409": {
        "question": "what color is the lung in the picture?",
        "ground_truth": "black",
        "generated_answer": "the lung is clear",
        "image_name": "xmlab350/source.jpg",
        "answer_type": "OPEN",
        "image_organ": "Lung",
        "question_type": "Color",
        "Evaluation(1/0)": "        "
    },
    "12411": {
        "question": "how much damage will be caused to the body taking such an image?",
        "ground_truth": "little",
        "generated_answer": "no damage will be caused to the body taking such an image.",
        "image_name": "xmlab350/source.jpg",
        "answer_type": "OPEN",
        "image_organ": "Lung",
        "question_type": "KG",
        "Evaluation(1/0)": "        "
    },
    "12412": {
        "question": "how to treat the disease located on the upper left of lung in this image?",
        "ground_truth": "medical therapy supportive therapy",
        "generated_answer": "based on the image, the upper left lung opacity is likely a pneumonia.",
        "image_name": "xmlab350/source.jpg",
        "answer_type": "OPEN",
        "image_organ": "Lung",
        "question_type": "KG",
        "Evaluation(1/0)": "        "
    },
    "12413": {
        "question": "which organs/organ in the picture belong to the circulatory system?",
        "ground_truth": "heart",
        "generated_answer": "1.  heart",
        "image_name": "xmlab350/source.jpg",
        "answer_type": "OPEN",
        "image_organ": "Lung",
        "question_type": "KG",
        "Evaluation(1/0)": "        "
    },
    "12415": {
        "question": "what scanning plane does this image belong to?",
        "ground_truth": "coronal plane",
        "generated_answer": "frontal",
        "image_name": "xmlab357/source.jpg",
        "answer_type": "OPEN",
        "image_organ": "Lung",
        "question_type": "Plane",
        "Evaluation(1/0)": "        "
    },
    "12417": {
        "question": "where is the abnormality in this image?",
        "ground_truth": "lower left lung",
        "generated_answer": "there is a large right-sided pleural effusion with atelectasis of the right lower lobe",
        "image_name": "xmlab357/source.jpg",
        "answer_type": "OPEN",
        "image_organ": "Lung",
        "question_type": "Position",
        "Evaluation(1/0)": "        "
    },
    "12418": {
        "question": "where is the pneumothorax in this image?",
        "ground_truth": "lower left lung",
        "generated_answer": "there is no pneumothorax in this image",
        "image_name": "xmlab357/source.jpg",
        "answer_type": "OPEN",
        "image_organ": "Lung",
        "question_type": "Position",
        "Evaluation(1/0)": "        "
    },
    "12419": {
        "question": "what organ system is pictured?",
        "ground_truth": "chest",
        "generated_answer": "chest x-ray",
        "image_name": "xmlab357/source.jpg",
        "answer_type": "OPEN",
        "image_organ": "Lung",
        "question_type": "Organ",
        "Evaluation(1/0)": "        "
    },
    "12420": {
        "question": "which organ system is imaged?",
        "ground_truth": "chest",
        "generated_answer": "lungs",
        "image_name": "xmlab357/source.jpg",
        "answer_type": "OPEN",
        "image_organ": "Lung",
        "question_type": "Organ",
        "Evaluation(1/0)": "        "
    },
    "12421": {
        "question": "are there abnormalities in this image?",
        "ground_truth": "yes",
        "generated_answer": "yes, there is a large right-sided pleural effusion with atelectasis of the right lower lobe.  there is also a small left pleural effusion.  there is no pneumothorax.  the cardiac silhouette is normal in size.  the mediastinal and hilar contours are normal.  the right hemidiaphragm is elevated.  the right lung is clear.  the left lung is clear.  the right hemidiaphragm is elevated.  the left hemidiaphragm is normal.  the right costophrenic angle is obscured by the pleural effusion.  the left costophrenic angle is normal.  the right lateral chest wall is normal.  the left lateral chest wall is normal.  the right lateral chest wall is normal.  the left lateral chest wall is normal.  the right posterior chest wall is normal.  the left posterior chest wall is normal.  the right posterior chest wall is normal.  the left posterior chest wall is normal.  the right posterior chest wall is normal.  the left posterior chest wall is normal.  the right posterior chest wall is normal.  the left posterior chest wall is normal.  the right posterior chest wall is normal.  the left posterior chest wall is normal.  the right posterior ch",
        "image_name": "xmlab357/source.jpg",
        "answer_type": "CLOSED",
        "image_organ": "Lung",
        "question_type": "Abnormality",
        "Evaluation(1/0)": "        "
    },
    "12422": {
        "question": "is the lung healthy?",
        "ground_truth": "no",
        "generated_answer": "the lung is clear.  no pneumonia, edema, or effusion.",
        "image_name": "xmlab357/source.jpg",
        "answer_type": "CLOSED",
        "image_organ": "Lung",
        "question_type": "Abnormality",
        "Evaluation(1/0)": "        "
    },
    "12423": {
        "question": "can pneumothorax be observed on the lower left lung in this picture?",
        "ground_truth": "yes",
        "generated_answer": "yes, a small pneumothorax can be seen on the lower left lung",
        "image_name": "xmlab357/source.jpg",
        "answer_type": "CLOSED",
        "image_organ": "Lung",
        "question_type": "Abnormality",
        "Evaluation(1/0)": "        "
    },
    "12424": {
        "question": "what color is the lung in the picture?",
        "ground_truth": "black",
        "generated_answer": "the lung in the picture is clear",
        "image_name": "xmlab357/source.jpg",
        "answer_type": "OPEN",
        "image_organ": "Lung",
        "question_type": "Color",
        "Evaluation(1/0)": "        "
    },
    "12426": {
        "question": "what is the effect of the center organ in this picture?",
        "ground_truth": "promote blood flow",
        "generated_answer": "the patient is status post right upper lobectomy.  the right lung is well expanded and clear.  the left lung is clear.  there is no pleural effusion or pneumothorax.  the heart is normal in size.  the mediastinal and hilar contours are normal.  the left hemidiaphragm is elevated.  the right hemidiaphragm is normal.  the left hemidiaphragm is elevated.  the left hemidiaphragm is elevated.  the right hemidiaphragm is normal.  the left hemidiaphragm is elevated.  the left hemidiaphragm is elevated.  the right hemidiaphragm is elevated.  the left hemidiaphragm is elevated.  the right hemidiaphragm is elevated.  the left hemidiaphragm is elevated.  the right hemidiaphragm is elevated.  the left hemidiaphragm is elevated.  the right hemidiaphragm is elevated.  the left hemidiaphragm is elevated.  the right hemidiaphragm is elevated.  the left hemidiaphragm is elevated.  the right hemidiaphragm is elevated.  the left hemidiaphragm is elevated.  the right hemidiaphragm is",
        "image_name": "xmlab357/source.jpg",
        "answer_type": "OPEN",
        "image_organ": "Lung",
        "question_type": "KG",
        "Evaluation(1/0)": "        "
    },
    "12427": {
        "question": "what is the main cause of the disease on the lower left of the lung in the picture?",
        "ground_truth": "chest injury lung disease bullae",
        "generated_answer": "based on the image, the main cause of the disease on the lower left of the lung in the picture is a large pleural effusion.",
        "image_name": "xmlab357/source.jpg",
        "answer_type": "OPEN",
        "image_organ": "Lung",
        "question_type": "KG",
        "Evaluation(1/0)": "        "
    },
    "12428": {
        "question": "which organs/organ in the picture belong to the circulatory system?",
        "ground_truth": "heart",
        "generated_answer": "the heart, lungs, and liver are all visible in the image.  the heart is located in the upper left quadrant of the image, and is partially obscured by the lung.  the heart appears to be enlarged, and there is a small amount of fluid in the left atrium.  the lungs are clear of consolidation, and there is no pleural effusion.  the liver is not visible in the image.",
        "image_name": "xmlab357/source.jpg",
        "answer_type": "OPEN",
        "image_organ": "Lung",
        "question_type": "KG",
        "Evaluation(1/0)": "        "
    },
    "12430": {
        "question": "in what plane is this image scanned?",
        "ground_truth": "coronal plane",
        "generated_answer": "the image is scanned in the frontal plane.",
        "image_name": "xmlab361/source.jpg",
        "answer_type": "OPEN",
        "image_organ": "Lung",
        "question_type": "Plane",
        "Evaluation(1/0)": "        "
    },
    "12431": {
        "question": "which part of the human body is the organ located in the image?",
        "ground_truth": "chest",
        "generated_answer": "the organ is located in the chest",
        "image_name": "xmlab361/source.jpg",
        "answer_type": "OPEN",
        "image_organ": "Lung",
        "question_type": "Position",
        "Evaluation(1/0)": "        "
    },
    "12432": {
        "question": "where is the abnormality in this image?",
        "ground_truth": "left lung",
        "generated_answer": "there is no abnormality in this image",
        "image_name": "xmlab361/source.jpg",
        "answer_type": "OPEN",
        "image_organ": "Lung",
        "question_type": "Position",
        "Evaluation(1/0)": "        "
    },
    "12433": {
        "question": "where is the nodule located in this image?",
        "ground_truth": "left lung",
        "generated_answer": "the nodule is not visible in this image",
        "image_name": "xmlab361/source.jpg",
        "answer_type": "OPEN",
        "image_organ": "Lung",
        "question_type": "Position",
        "Evaluation(1/0)": "        "
    },
    "12434": {
        "question": "what is the main organ in the image?",
        "ground_truth": "lung",
        "generated_answer": "lungs",
        "image_name": "xmlab361/source.jpg",
        "answer_type": "OPEN",
        "image_organ": "Lung",
        "question_type": "Organ",
        "Evaluation(1/0)": "        "
    },
    "12435": {
        "question": "what organ system is pictured?",
        "ground_truth": "chest",
        "generated_answer": "lungs",
        "image_name": "xmlab361/source.jpg",
        "answer_type": "OPEN",
        "image_organ": "Lung",
        "question_type": "Organ",
        "Evaluation(1/0)": "        "
    },
    "12436": {
        "question": "is the lung healthy?",
        "ground_truth": "no",
        "generated_answer": "the lung is clear.  no consolidation, effusion, or edema is seen.  there is no pleural effusion or pneumothorax.  the cardiac and mediastinal contours are normal.  a right-sided picc line ends in the mid svc.  a right-sided chest tube is in place.  there is no pneumothorax.  the right-sided chest tube is in place.  the right-sided picc line ends in the mid svc.  the right-sided chest tube is in place.  the right-sided picc line ends in the mid svc.  the right-sided chest tube is in place.  the right-sided chest tube is in place.  the right-sided chest tube is in place.  the right-sided chest tube is in place.  the right-sided chest tube is in place.  the right-sided chest tube is in place.  the right-sided chest tube is in place.  the right-sided chest tube is in place.  the right-sided chest tube is in place.  the right-sided chest tube is in place.  the right-sided chest t",
        "image_name": "xmlab361/source.jpg",
        "answer_type": "CLOSED",
        "image_organ": "Lung",
        "question_type": "Abnormality",
        "Evaluation(1/0)": "        "
    },
    "12438": {
        "question": "can nodule be observed on the lower right lung in this picture?",
        "ground_truth": "no",
        "generated_answer": "no nodule can be observed on the lower right lung in this picture",
        "image_name": "xmlab361/source.jpg",
        "answer_type": "CLOSED",
        "image_organ": "Lung",
        "question_type": "Abnormality",
        "Evaluation(1/0)": "        "
    },
    "12439": {
        "question": "what color is the lung in the picture?",
        "ground_truth": "black",
        "generated_answer": "the lung is clear.",
        "image_name": "xmlab361/source.jpg",
        "answer_type": "OPEN",
        "image_organ": "Lung",
        "question_type": "Color",
        "Evaluation(1/0)": "        "
    },
    "12441": {
        "question": "what is the function of the main organ in this picture?",
        "ground_truth": "breathe",
        "generated_answer": "the main organ in this picture is the lungs.  the lungs are clear without consolidation, effusion, or edema.  there is no pneumothorax.  the cardiac and mediastinal contours are normal.  the hilar and pleural surfaces are unremarkable.no acute cardiopulmonary process.",
        "image_name": "xmlab361/source.jpg",
        "answer_type": "OPEN",
        "image_organ": "Lung",
        "question_type": "KG",
        "Evaluation(1/0)": "        "
    },
    "12442": {
        "question": "how to prevent the occurrence of the disease on the left lobe of lung in this image?",
        "ground_truth": "quit smoking enhance physical fitness",
        "generated_answer": "based on the image, the occurrence of the disease on the left lobe of lung can be prevented by administering appropriate antibiotics to the patient. 1. the patient should be treated with antibiotics to prevent the occurrence of the disease on the left lobe of lung. 2. the patient should be monitored for any signs of infection. 3. the patient should be treated with antibiotics to prevent the occurrence of the disease on the left lobe of lung.",
        "image_name": "xmlab361/source.jpg",
        "answer_type": "OPEN",
        "image_organ": "Lung",
        "question_type": "KG",
        "Evaluation(1/0)": "        "
    },
    "12443": {
        "question": "which organs/organ in the picture belong to the respiratory system?",
        "ground_truth": "lung",
        "generated_answer": "1.  lungs",
        "image_name": "xmlab361/source.jpg",
        "answer_type": "OPEN",
        "image_organ": "Lung",
        "question_type": "KG",
        "Evaluation(1/0)": "        "
    },
    "12445": {
        "question": "what scanning plane does this image belong to?",
        "ground_truth": "coronal plane",
        "generated_answer": "frontal",
        "image_name": "xmlab367/source.jpg",
        "answer_type": "OPEN",
        "image_organ": "Lung",
        "question_type": "Plane",
        "Evaluation(1/0)": "        "
    },
    "12446": {
        "question": "where does the picture show?",
        "ground_truth": "chest",
        "generated_answer": "chest x-ray shows a right-sided pneumothorax",
        "image_name": "xmlab367/source.jpg",
        "answer_type": "OPEN",
        "image_organ": "Lung",
        "question_type": "Position",
        "Evaluation(1/0)": "        "
    },
    "12447": {
        "question": "which side of lung is abnormal in this imageleft or right?",
        "ground_truth": "left",
        "generated_answer": "based on the image, the right lung is abnormal.  there is a right-sided pleural effusion with atelectasis of the right lower lobe.  there is also a small right apical pneumothorax.",
        "image_name": "xmlab367/source.jpg",
        "answer_type": "CLOSED",
        "image_organ": "Lung",
        "question_type": "Position",
        "Evaluation(1/0)": "        "
    },
    "12448": {
        "question": "what part of the lung is the pneumonia located in?",
        "ground_truth": "lower left lung",
        "generated_answer": "based on the image, the pneumonia is located in the right lower lobe.",
        "image_name": "xmlab367/source.jpg",
        "answer_type": "OPEN",
        "image_organ": "Lung",
        "question_type": "Position",
        "Evaluation(1/0)": "        "
    },
    "12449": {
        "question": "what is the organ system visualized?",
        "ground_truth": "chest",
        "generated_answer": "the lungs are clear of consolidation or effusion.  there is no pneumothorax.  the heart is normal in size.  the mediastinal and hilar contours are unremarkable.  there is no pleural effusion.  the visualized osseous structures are unremarkable.no acute cardiopulmonary process.",
        "image_name": "xmlab367/source.jpg",
        "answer_type": "OPEN",
        "image_organ": "Lung",
        "question_type": "Organ",
        "Evaluation(1/0)": "        "
    },
    "12450": {
        "question": "which organs appear in pairs?",
        "ground_truth": "lung",
        "generated_answer": "lungs",
        "image_name": "xmlab367/source.jpg",
        "answer_type": "OPEN",
        "image_organ": "Lung",
        "question_type": "Organ",
        "Evaluation(1/0)": "        "
    },
    "12451": {
        "question": "are there abnormalities in this image?",
        "ground_truth": "yes",
        "generated_answer": "yes, there are abnormalities in this image. 1. there is a large right pleural effusion with atelectasis of the right lower lobe. 2. there is a small left pleural effusion. 3. there is a right-sided pneumothorax. 4. there is a right-sided subcutaneous emphysema. 5. there is a right-sided pneumothorax.",
        "image_name": "xmlab367/source.jpg",
        "answer_type": "CLOSED",
        "image_organ": "Lung",
        "question_type": "Abnormality",
        "Evaluation(1/0)": "        "
    },
    "12452": {
        "question": "is the lung healthy?",
        "ground_truth": "no",
        "generated_answer": "no, the lung is not healthy.  the lung is hyperinflated and there is a large right pleural effusion.  there is also a right lower lobe consolidation.  there is also a small left pleural effusion.  there is a right-sided chest tube in place.  there is a right-sided picc line in place.",
        "image_name": "xmlab367/source.jpg",
        "answer_type": "CLOSED",
        "image_organ": "Lung",
        "question_type": "Abnormality",
        "Evaluation(1/0)": "        "
    },
    "12454": {
        "question": "what color does the right lung show in the picture?",
        "ground_truth": "black",
        "generated_answer": "based on the image, the right lung shows a large opacity, which is most likely a pneumothorax.  the left lung is clear.",
        "image_name": "xmlab367/source.jpg",
        "answer_type": "OPEN",
        "image_organ": "Lung",
        "question_type": "Color",
        "Evaluation(1/0)": "        "
    },
    "12455": {
        "question": "how many lungs are shown in this image?",
        "ground_truth": "2",
        "generated_answer": "2 lungs",
        "image_name": "xmlab367/source.jpg",
        "answer_type": "OPEN",
        "image_organ": "Lung",
        "question_type": "Quantity",
        "Evaluation(1/0)": "        "
    },
    "12456": {
        "question": "what is the effect of the center organ in this picture?",
        "ground_truth": "promote blood flow",
        "generated_answer": "the patient is status post right upper lobectomy.  the right lung is collapsed and there is a small right pleural effusion.  there is a small left pleural effusion.  there is a small right apical pneumothorax.  there is a right-sided chest tube in place.  there is a right-sided picc line in place.  there is a left-sided chest tube in place.  there is a left-sided picc line in place.  there is a small left pleural effusion.  there is a small right pleural effusion.  there is a small right apical pneumothorax.  there is a small left apical pneumothorax.  there is a small left pleural effusion.  there is a small right pleural effusion.",
        "image_name": "xmlab367/source.jpg",
        "answer_type": "OPEN",
        "image_organ": "Lung",
        "question_type": "KG",
        "Evaluation(1/0)": "        "
    },
    "12457": {
        "question": "how to treat the disease located on the lower left of lung in this image?",
        "ground_truth": "medical therapy supportive therapy",
        "generated_answer": "based on the image, the lower left lung is collapsed and there is a small pleural effusion.  the patient is in a semi-upright position, which may be contributing to the appearance of the lower lobe collapse.  the upper lobes are clear.  there is no pneumothorax.  the heart is normal in size and position.  the mediastinum is normal.  the bones are unremarkable.  the patient is wearing a neck brace.  the patient is in a semi-upright position.  the patient is wearing a neck brace.  the patient is wearing a neck brace.  the patient is wearing a neck brace.  the patient is wearing a neck brace.  the patient is wearing a neck brace.  the patient is wearing a neck brace.  the patient is wearing a neck brace.  the patient is wearing a neck brace.  the patient is wearing a neck brace.  the patient is wearing a neck brace.  the patient is wearing a neck brace.  the patient is wearing a neck brace.  the patient is wearing a neck brace.  the patient is wearing a neck brace.  the patient is wearing a neck brace.  the patient is wearing a neck brace.  the patient is",
        "image_name": "xmlab367/source.jpg",
        "answer_type": "OPEN",
        "image_organ": "Lung",
        "question_type": "KG",
        "Evaluation(1/0)": "        "
    },
    "12458": {
        "question": "which organs/organ in the picture belong to the respiratory system?",
        "ground_truth": "lung",
        "generated_answer": "cardiac silhouette is normal in size.  lungs are clear.  no pleural effusion or pneumothorax.  no focal consolidation.  no pulmonary edema.  no pneumothorax.  no pulmonary edema.",
        "image_name": "xmlab367/source.jpg",
        "answer_type": "OPEN",
        "image_organ": "Lung",
        "question_type": "KG",
        "Evaluation(1/0)": "        "
    },
    "12459": {
        "question": "what type of medical image is this?",
        "ground_truth": "x-ray",
        "generated_answer": "normal chest radiograph",
        "image_name": "xmlab374/source.jpg",
        "answer_type": "OPEN",
        "image_organ": "Lung",
        "question_type": "Modality",
        "Evaluation(1/0)": "        "
    },
    "12461": {
        "question": "which part do the organs in this image locate from the aspect of the whole body?",
        "ground_truth": "chest",
        "generated_answer": "based on the image, the organs in this image locate in the thoracic cavity",
        "image_name": "xmlab374/source.jpg",
        "answer_type": "OPEN",
        "image_organ": "Lung",
        "question_type": "Position",
        "Evaluation(1/0)": "        "
    },
    "12462": {
        "question": "where is the abnormality in this image?",
        "ground_truth": "upper right lung",
        "generated_answer": "no abnormality is seen in this chest radiograph",
        "image_name": "xmlab374/source.jpg",
        "answer_type": "OPEN",
        "image_organ": "Lung",
        "question_type": "Position",
        "Evaluation(1/0)": "        "
    },
    "12463": {
        "question": "what part of the lung is the pneumonia located in?",
        "ground_truth": "upper right lung",
        "generated_answer": "based on the image, the pneumonia is located in the right lower lobe.",
        "image_name": "xmlab374/source.jpg",
        "answer_type": "OPEN",
        "image_organ": "Lung",
        "question_type": "Position",
        "Evaluation(1/0)": "        "
    },
    "12464": {
        "question": "which organ system is imaged?",
        "ground_truth": "chest",
        "generated_answer": "cardiopulmonary",
        "image_name": "xmlab374/source.jpg",
        "answer_type": "OPEN",
        "image_organ": "Lung",
        "question_type": "Organ",
        "Evaluation(1/0)": "        "
    },
    "12466": {
        "question": "does the lung look abnormal?",
        "ground_truth": "yes",
        "generated_answer": "no abnormality is seen on the chest radiograph.",
        "image_name": "xmlab374/source.jpg",
        "answer_type": "CLOSED",
        "image_organ": "Lung",
        "question_type": "Abnormality",
        "Evaluation(1/0)": "        "
    },
    "12467": {
        "question": "are there abnormalities in this image?",
        "ground_truth": "yes",
        "generated_answer": "no abnormalities are seen on this chest radiograph.",
        "image_name": "xmlab374/source.jpg",
        "answer_type": "CLOSED",
        "image_organ": "Lung",
        "question_type": "Abnormality",
        "Evaluation(1/0)": "        "
    },
    "12468": {
        "question": "can pneumonia be observed on the upper right lung in this picture?",
        "ground_truth": "yes",
        "generated_answer": "no pneumonia can be seen on the upper right lung on this chest x-ray",
        "image_name": "xmlab374/source.jpg",
        "answer_type": "CLOSED",
        "image_organ": "Lung",
        "question_type": "Abnormality",
        "Evaluation(1/0)": "        "
    },
    "12469": {
        "question": "what color is the lung in the picture?",
        "ground_truth": "black",
        "generated_answer": "normal",
        "image_name": "xmlab374/source.jpg",
        "answer_type": "OPEN",
        "image_organ": "Lung",
        "question_type": "Color",
        "Evaluation(1/0)": "        "
    },
    "12470": {
        "question": "how many existing heart in this image?",
        "ground_truth": "1",
        "generated_answer": "there is no evidence of heart in this image.",
        "image_name": "xmlab374/source.jpg",
        "answer_type": "OPEN",
        "image_organ": "Lung",
        "question_type": "Quantity",
        "Evaluation(1/0)": "        "
    },
    "12471": {
        "question": "what is the function of the main organ in this picture?",
        "ground_truth": "breathe",
        "generated_answer": "the main organ in this picture is the lungs.  the lungs are clear without any focal consolidation, pleural effusion or pneumothorax.  the heart is normal in size with normal cardiac silhouette.  the mediastinal and hilar contours are normal.  no pulmonary edema is seen.  no displaced rib fracture is seen.  no subdiaphragmatic free air is seen.no acute cardiopulmonary process.",
        "image_name": "xmlab374/source.jpg",
        "answer_type": "OPEN",
        "image_organ": "Lung",
        "question_type": "KG",
        "Evaluation(1/0)": "        "
    },
    "12472": {
        "question": "how to prevent the occurrence of the disease on the upper right lobe of lung in this image?",
        "ground_truth": "pay attention to prevent cold and keep warm enhance physical fitness",
        "generated_answer": "based on the image, there is no evidence of upper right lobe lung disease.",
        "image_name": "xmlab374/source.jpg",
        "answer_type": "OPEN",
        "image_organ": "Lung",
        "question_type": "KG",
        "Evaluation(1/0)": "        "
    },
    "12473": {
        "question": "which organs/organ is part of the respiratory system in this image?",
        "ground_truth": "lung",
        "generated_answer": "lungs",
        "image_name": "xmlab374/source.jpg",
        "answer_type": "OPEN",
        "image_organ": "Lung",
        "question_type": "KG",
        "Evaluation(1/0)": "        "
    },
    "12474": {
        "question": "how was this image taken?",
        "ground_truth": "x-ray",
        "generated_answer": "pa chest radiograph demonstrates a large left-sided pleural effusion with atelectasis of the left lower lobe and a small right-sided pleural effusion",
        "image_name": "xmlab375/source.jpg",
        "answer_type": "OPEN",
        "image_organ": "Lung",
        "question_type": "Modality",
        "Evaluation(1/0)": "        "
    },
    "12476": {
        "question": "where does the picture show?",
        "ground_truth": "chest",
        "generated_answer": "chest x-ray shows a large left pleural effusion",
        "image_name": "xmlab375/source.jpg",
        "answer_type": "OPEN",
        "image_organ": "Lung",
        "question_type": "Position",
        "Evaluation(1/0)": "        "
    },
    "12477": {
        "question": "which side of lung is abnormal in this image?",
        "ground_truth": "right",
        "generated_answer": "the right lung is abnormal",
        "image_name": "xmlab375/source.jpg",
        "answer_type": "OPEN",
        "image_organ": "Lung",
        "question_type": "Position",
        "Evaluation(1/0)": "        "
    },
    "12478": {
        "question": "where is the pneumonia in the lung?",
        "ground_truth": "lower right lung",
        "generated_answer": "based on the image, pneumonia is present in the right lower lobe",
        "image_name": "xmlab375/source.jpg",
        "answer_type": "OPEN",
        "image_organ": "Lung",
        "question_type": "Position",
        "Evaluation(1/0)": "        "
    },
    "12480": {
        "question": "what is the organ system visualized?",
        "ground_truth": "chest",
        "generated_answer": "lungs",
        "image_name": "xmlab375/source.jpg",
        "answer_type": "OPEN",
        "image_organ": "Lung",
        "question_type": "Organ",
        "Evaluation(1/0)": "        "
    },
    "12481": {
        "question": "what disease is shown on the right of lung?",
        "ground_truth": "pneumonia",
        "generated_answer": "based on the image, a right pleural effusion is shown",
        "image_name": "xmlab375/source.jpg",
        "answer_type": "OPEN",
        "image_organ": "Lung",
        "question_type": "Abnormality",
        "Evaluation(1/0)": "        "
    },
    "12483": {
        "question": "can pneumonia be observed on the lower right lung in this picture?",
        "ground_truth": "yes",
        "generated_answer": "yes, pneumonia can be observed on the lower right lung in this picture",
        "image_name": "xmlab375/source.jpg",
        "answer_type": "CLOSED",
        "image_organ": "Lung",
        "question_type": "Abnormality",
        "Evaluation(1/0)": "        "
    },
    "12484": {
        "question": "what color does the right lung show in the picture?",
        "ground_truth": "black",
        "generated_answer": "based on the image, the right lung shows atelectasis.",
        "image_name": "xmlab375/source.jpg",
        "answer_type": "OPEN",
        "image_organ": "Lung",
        "question_type": "Color",
        "Evaluation(1/0)": "        "
    },
    "12485": {
        "question": "how many existing lungs in this image?",
        "ground_truth": "2",
        "generated_answer": "2 lungs",
        "image_name": "xmlab375/source.jpg",
        "answer_type": "OPEN",
        "image_organ": "Lung",
        "question_type": "Quantity",
        "Evaluation(1/0)": "        "
    },
    "12486": {
        "question": "what is the effect of the center organ in this picture?",
        "ground_truth": "promote blood flow",
        "generated_answer": "the patient is status post right upper lobectomy.  there is no evidence of pneumothorax.  there is no pleural effusion.  there is no evidence of pneumonia.  the heart is normal in size.  the mediastinum is normal.  the hila are normal.  the lungs are clear.  the osseous structures are unremarkable.no evidence of pneumonia.",
        "image_name": "xmlab375/source.jpg",
        "answer_type": "OPEN",
        "image_organ": "Lung",
        "question_type": "KG",
        "Evaluation(1/0)": "        "
    },
    "12487": {
        "question": "how to prevent the occurrence of the disease on the lower right lobe of lung in this image?",
        "ground_truth": "pay attention to prevent cold and keep warm enhance physical fitness",
        "generated_answer": "based on the image, the lower right lobe of the lung is collapsed and there is a pleural effusion.  to prevent the occurrence of the disease on the lower right lobe of lung, a chest tube should be inserted to drain the pleural effusion and to re-expand the collapsed lung.",
        "image_name": "xmlab375/source.jpg",
        "answer_type": "OPEN",
        "image_organ": "Lung",
        "question_type": "KG",
        "Evaluation(1/0)": "        "
    },
    "12491": {
        "question": "where does the picture show?",
        "ground_truth": "chest",
        "generated_answer": "chest x-ray shows right lower lobe consolidation",
        "image_name": "xmlab378/source.jpg",
        "answer_type": "OPEN",
        "image_organ": "Lung",
        "question_type": "Position",
        "Evaluation(1/0)": "        "
    },
    "12492": {
        "question": "which side of lung is abnormal in this image?",
        "ground_truth": "left",
        "generated_answer": "based on the image, the right lung is abnormal.",
        "image_name": "xmlab378/source.jpg",
        "answer_type": "OPEN",
        "image_organ": "Lung",
        "question_type": "Position",
        "Evaluation(1/0)": "        "
    },
    "12493": {
        "question": "what part of the lung is the infiltration located in?",
        "ground_truth": "lower left lung",
        "generated_answer": "based on the image, the infiltration is located in the right lower lobe.",
        "image_name": "xmlab378/source.jpg",
        "answer_type": "OPEN",
        "image_organ": "Lung",
        "question_type": "Position",
        "Evaluation(1/0)": "        "
    },
    "12494": {
        "question": "which organs appear in pairs?",
        "ground_truth": "lung",
        "generated_answer": "heart",
        "image_name": "xmlab378/source.jpg",
        "answer_type": "OPEN",
        "image_organ": "Lung",
        "question_type": "Organ",
        "Evaluation(1/0)": "        "
    },
    "12495": {
        "question": "what is the main organ in the image?",
        "ground_truth": "lung",
        "generated_answer": "cardiac silhouette is enlarged, and there is a right-sided pleural effusion with adjacent atelectasis.  there is a small left pleural effusion.  there is no pneumothorax.  there is a right-sided picc line with the tip in the mid svc.  there is a small right-sided pleural effusion with adjacent atelectasis.  there is a right-sided pleural effusion with adjacent atelectasis.  there is a small left pleural effusion.  there is a right-sided picc line with the tip in the mid svc.",
        "image_name": "xmlab378/source.jpg",
        "answer_type": "OPEN",
        "image_organ": "Lung",
        "question_type": "Organ",
        "Evaluation(1/0)": "        "
    },
    "12496": {
        "question": "is there abnormalities in the patients left lung?",
        "ground_truth": "yes",
        "generated_answer": "yes, there is a large left-sided pleural effusion with atelectasis of the left lower lobe.  the right lung is clear.  there is no pneumothorax.",
        "image_name": "xmlab378/source.jpg",
        "answer_type": "CLOSED",
        "image_organ": "Lung",
        "question_type": "Abnormality",
        "Evaluation(1/0)": "        "
    },
    "12497": {
        "question": "what disease is shown on the lower left of lung?",
        "ground_truth": "pulmonary infiltration",
        "generated_answer": "based on the image, a mass lesion is seen in the left lower lung. 1",
        "image_name": "xmlab378/source.jpg",
        "answer_type": "OPEN",
        "image_organ": "Lung",
        "question_type": "Abnormality",
        "Evaluation(1/0)": "        "
    },
    "12498": {
        "question": "can infiltration be observed on the lower left lung in this picture?",
        "ground_truth": "yes",
        "generated_answer": "yes, infiltration can be observed on the lower left lung",
        "image_name": "xmlab378/source.jpg",
        "answer_type": "CLOSED",
        "image_organ": "Lung",
        "question_type": "Abnormality",
        "Evaluation(1/0)": "        "
    },
    "12499": {
        "question": "what color is the lung in the picture?",
        "ground_truth": "black",
        "generated_answer": "the lungs are clear of consolidation or effusion.",
        "image_name": "xmlab378/source.jpg",
        "answer_type": "OPEN",
        "image_organ": "Lung",
        "question_type": "Color",
        "Evaluation(1/0)": "        "
    },
    "12500": {
        "question": "how many existing lungs in this image?",
        "ground_truth": "2",
        "generated_answer": "2 lungs",
        "image_name": "xmlab378/source.jpg",
        "answer_type": "OPEN",
        "image_organ": "Lung",
        "question_type": "Quantity",
        "Evaluation(1/0)": "        "
    },
    "12501": {
        "question": "what can the organ with black color in this image be used for?",
        "ground_truth": "breathe",
        "generated_answer": "based on the image, the organ with black color is likely the heart.",
        "image_name": "xmlab378/source.jpg",
        "answer_type": "OPEN",
        "image_organ": "Lung",
        "question_type": "KG",
        "Evaluation(1/0)": "        "
    },
    "12502": {
        "question": "what kind of symptoms will the disease on the lower left of lung bring to the patient?",
        "ground_truth": "chest pain cough expectoration",
        "generated_answer": "based on the image, the disease on the lower left of lung will bring pneumonia to the patient.",
        "image_name": "xmlab378/source.jpg",
        "answer_type": "OPEN",
        "image_organ": "Lung",
        "question_type": "KG",
        "Evaluation(1/0)": "        "
    },
    "12503": {
        "question": "which organs/organ is part of the circulatory system in this image?",
        "ground_truth": "heart",
        "generated_answer": "cardiac silhouette is visible on the left side of the image, and the heart appears to be enlarged.  there is a large left pleural effusion with adjacent atelectasis and a small right pleural effusion.  there is a small right pneumothorax.  there is a right-sided picc line with the tip in the mid-to-lower svc.  there is a right-sided chest tube with the tip in the right pleural cavity.  there is a small right-sided pneumothorax.  there is a large left pleural effusion with adjacent atelectasis.  there is a small right pleural effusion.  there is a right-sided picc line with the tip in the mid-to-lower svc.  there is a right-sided chest tube with the tip in the right pleural cavity.",
        "image_name": "xmlab378/source.jpg",
        "answer_type": "OPEN",
        "image_organ": "Lung",
        "question_type": "KG",
        "Evaluation(1/0)": "        "
    },
    "12506": {
        "question": "where does the image represent in the body?",
        "ground_truth": "chest",
        "generated_answer": "the image represents a chest radiograph",
        "image_name": "xmlab385/source.jpg",
        "answer_type": "OPEN",
        "image_organ": "Lung",
        "question_type": "Position",
        "Evaluation(1/0)": "        "
    },
    "12507": {
        "question": "which part of chest is abnormal in this image?",
        "ground_truth": "lower left lung",
        "generated_answer": "the left lung is normal, but the right lung is abnormal with a large opacity in the right lower lobe",
        "image_name": "xmlab385/source.jpg",
        "answer_type": "OPEN",
        "image_organ": "Lung",
        "question_type": "Position",
        "Evaluation(1/0)": "        "
    },
    "12508": {
        "question": "where is the effusion located?",
        "ground_truth": "lower left lung",
        "generated_answer": "no effusion seen on the current chest radiograph",
        "image_name": "xmlab385/source.jpg",
        "answer_type": "OPEN",
        "image_organ": "Lung",
        "question_type": "Position",
        "Evaluation(1/0)": "        "
    },
    "12509": {
        "question": "which organ system is imaged?",
        "ground_truth": "chest",
        "generated_answer": "cardiothoracic",
        "image_name": "xmlab385/source.jpg",
        "answer_type": "OPEN",
        "image_organ": "Lung",
        "question_type": "Organ",
        "Evaluation(1/0)": "        "
    },
    "12511": {
        "question": "does the patient have any abnormalities?",
        "ground_truth": "yes",
        "generated_answer": "no abnormalities seen on this chest radiograph",
        "image_name": "xmlab385/source.jpg",
        "answer_type": "CLOSED",
        "image_organ": "Lung",
        "question_type": "Abnormality",
        "Evaluation(1/0)": "        "
    },
    "12513": {
        "question": "can effusion be observed on the lower left lung in this picture?",
        "ground_truth": "yes",
        "generated_answer": "no effusion is seen on the lower left lung on this chest radiograph",
        "image_name": "xmlab385/source.jpg",
        "answer_type": "CLOSED",
        "image_organ": "Lung",
        "question_type": "Abnormality",
        "Evaluation(1/0)": "        "
    },
    "12514": {
        "question": "what color does the left lung show in the picture?",
        "ground_truth": "black",
        "generated_answer": "normal",
        "image_name": "xmlab385/source.jpg",
        "answer_type": "OPEN",
        "image_organ": "Lung",
        "question_type": "Color",
        "Evaluation(1/0)": "        "
    },
    "12515": {
        "question": "how many lungs are shown in this image?",
        "ground_truth": "2",
        "generated_answer": "2 lungs",
        "image_name": "xmlab385/source.jpg",
        "answer_type": "OPEN",
        "image_organ": "Lung",
        "question_type": "Quantity",
        "Evaluation(1/0)": "        "
    },
    "12516": {
        "question": "what can the organ with black color in this image be used for?",
        "ground_truth": "breathe",
        "generated_answer": "based on the image, the organ with black color is the right lung.  the right lung is normal.",
        "image_name": "xmlab385/source.jpg",
        "answer_type": "OPEN",
        "image_organ": "Lung",
        "question_type": "KG",
        "Evaluation(1/0)": "        "
    },
    "12517": {
        "question": "what is the main cause of the disease on the lower left of the lung in the picture?",
        "ground_truth": "inflammation malignant tumor trauma etc",
        "generated_answer": "based on the image, the main cause of the disease on the lower left of the lung in the picture is likely atelectasis.",
        "image_name": "xmlab385/source.jpg",
        "answer_type": "OPEN",
        "image_organ": "Lung",
        "question_type": "KG",
        "Evaluation(1/0)": "        "
    },
    "12519": {
        "question": "what modality is used to take this image?",
        "ground_truth": "x-ray",
        "generated_answer": "chest x-ray",
        "image_name": "xmlab386/source.jpg",
        "answer_type": "OPEN",
        "image_organ": "Lung",
        "question_type": "Modality",
        "Evaluation(1/0)": "        "
    },
    "12520": {
        "question": "what scanning plane does this image belong to?",
        "ground_truth": "coronal plane",
        "generated_answer": "frontal",
        "image_name": "xmlab386/source.jpg",
        "answer_type": "OPEN",
        "image_organ": "Lung",
        "question_type": "Plane",
        "Evaluation(1/0)": "        "
    },
    "12522": {
        "question": "where is the heart in this image?",
        "ground_truth": "center",
        "generated_answer": "the heart is not visible on the current image.",
        "image_name": "xmlab386/source.jpg",
        "answer_type": "OPEN",
        "image_organ": "Lung",
        "question_type": "Position",
        "Evaluation(1/0)": "        "
    },
    "12523": {
        "question": "where is the pleural effusion?",
        "ground_truth": "lower left lung",
        "generated_answer": "there is no pleural effusion on the current image",
        "image_name": "xmlab386/source.jpg",
        "answer_type": "OPEN",
        "image_organ": "Lung",
        "question_type": "Position",
        "Evaluation(1/0)": "        "
    },
    "12526": {
        "question": "what diseases are included in the picture?",
        "ground_truth": "pleural effusion",
        "generated_answer": "based on the image, the following diseases are included in the picture:",
        "image_name": "xmlab386/source.jpg",
        "answer_type": "OPEN",
        "image_organ": "Lung",
        "question_type": "Abnormality",
        "Evaluation(1/0)": "        "
    },
    "12528": {
        "question": "can effusion be observed on the lower left lung in this picture?",
        "ground_truth": "yes",
        "generated_answer": "yes, effusion can be observed on the lower left lung",
        "image_name": "xmlab386/source.jpg",
        "answer_type": "CLOSED",
        "image_organ": "Lung",
        "question_type": "Abnormality",
        "Evaluation(1/0)": "        "
    },
    "12529": {
        "question": "what color does the left lung show in the picture?",
        "ground_truth": "black",
        "generated_answer": "the left lung is clear",
        "image_name": "xmlab386/source.jpg",
        "answer_type": "OPEN",
        "image_organ": "Lung",
        "question_type": "Color",
        "Evaluation(1/0)": "        "
    },
    "12531": {
        "question": "what is the effect of the main organ in this picture?",
        "ground_truth": "breathe",
        "generated_answer": "the main organ in this image is the lungs.  the lungs are clear of consolidation, effusion, or nodules.  there is no pleural effusion or pneumothorax.  the heart is normal in size.  the mediastinal and hilar contours are normal.  there is no pulmonary edema.  the visualized osseous structures are unremarkable.no acute cardiopulmonary process.",
        "image_name": "xmlab386/source.jpg",
        "answer_type": "OPEN",
        "image_organ": "Lung",
        "question_type": "KG",
        "Evaluation(1/0)": "        "
    },
    "12532": {
        "question": "what kind of symptoms will the disease on the lower left of lung bring to the patient?",
        "ground_truth": "chest tightness dyspnea chest pain",
        "generated_answer": "based on the image, the disease on the lower left of lung will bring symptoms of atelectasis, consolidation, and pleural effusion to the patient.",
        "image_name": "xmlab386/source.jpg",
        "answer_type": "OPEN",
        "image_organ": "Lung",
        "question_type": "KG",
        "Evaluation(1/0)": "        "
    },
    "12533": {
        "question": "which organs/organ is part of the respiratory system in this image?",
        "ground_truth": "lung",
        "generated_answer": "based on the image, the heart and lungs are not visible.  the heart is not visible because it is not in the field of view.  the lungs are not visible because they are obscured by the diaphragm.  the diaphragm is not visible because it is obscured by the heart.  the heart is not visible because it is not in the field of view.  the heart is not visible because it is not in the field of view.  the heart is not visible because it is not in the field of view.  the heart is not visible because it is not in the field of view.  the heart is not visible because it is not in the field of view.  the heart is not visible because it is not in the field of view.  the heart is not visible because it is not in the field of view.  the heart is not visible because it is not in the field of view.  the heart is not visible because it is not in the field of view.  the heart is not visible because it is not in the field of view.  the heart is not visible because it is not in the field of view.  the heart is not visible because it is not in the field of view.  the heart is not visible because it is not in the field of view.  the heart is not visible because it is not in the field of view.  the heart is not visible because it is",
        "image_name": "xmlab386/source.jpg",
        "answer_type": "OPEN",
        "image_organ": "Lung",
        "question_type": "KG",
        "Evaluation(1/0)": "        "
    },
    "12537": {
        "question": "where is the brain stem in this image?",
        "ground_truth": "center",
        "generated_answer": "the brain stem is located in the midline of the brain, between the cerebral hemispheres",
        "image_name": "xmlab401/source.jpg",
        "answer_type": "OPEN",
        "image_organ": "Brain_Tissue",
        "question_type": "Position",
        "Evaluation(1/0)": "        "
    },
    "12538": {
        "question": "which organs appear in pairs?",
        "ground_truth": "temporal lobe",
        "generated_answer": "based on the image, the following organs appear in pairs:",
        "image_name": "xmlab401/source.jpg",
        "answer_type": "OPEN",
        "image_organ": "Brain_Tissue",
        "question_type": "Organ",
        "Evaluation(1/0)": "        "
    },
    "12542": {
        "question": "what color is the right temporal lobe in the picture?",
        "ground_truth": "gray",
        "generated_answer": "the right temporal lobe is white in the picture.",
        "image_name": "xmlab401/source.jpg",
        "answer_type": "OPEN",
        "image_organ": "Brain_Tissue",
        "question_type": "Color",
        "Evaluation(1/0)": "        "
    },
    "12544": {
        "question": "how many ears are shown in this image?",
        "ground_truth": "0",
        "generated_answer": "2",
        "image_name": "xmlab401/source.jpg",
        "answer_type": "OPEN",
        "image_organ": "Brain_Tissue",
        "question_type": "Quantity",
        "Evaluation(1/0)": "        "
    },
    "12545": {
        "question": "how much damage will be caused to the body taking such an image?",
        "ground_truth": "much",
        "generated_answer": "0",
        "image_name": "xmlab401/source.jpg",
        "answer_type": "OPEN",
        "image_organ": "Brain_Tissue",
        "question_type": "KG",
        "Evaluation(1/0)": "        "
    },
    "12546": {
        "question": "which organs/organ in the picture belong to the nervous system?",
        "ground_truth": "brain",
        "generated_answer": "based on the image, the following organs/organ in the nervous system can be identified:",
        "image_name": "xmlab401/source.jpg",
        "answer_type": "OPEN",
        "image_organ": "Brain_Tissue",
        "question_type": "KG",
        "Evaluation(1/0)": "        "
    },
    "12551": {
        "question": "where does the image represent in the body?",
        "ground_truth": "head",
        "generated_answer": "the image represents a computed tomography scan of the brain",
        "image_name": "xmlab405/source.jpg",
        "answer_type": "OPEN",
        "image_organ": "Brain_Face",
        "question_type": "Position",
        "Evaluation(1/0)": "        "
    },
    "12552": {
        "question": "where is the brain stem in this image?",
        "ground_truth": "center",
        "generated_answer": "the brain stem is located in the midline of the image, in the region of the brainstem",
        "image_name": "xmlab405/source.jpg",
        "answer_type": "OPEN",
        "image_organ": "Brain_Face",
        "question_type": "Position",
        "Evaluation(1/0)": "        "
    },
    "12553": {
        "question": "what is the organ system visualized?",
        "ground_truth": "head",
        "generated_answer": "brain",
        "image_name": "xmlab405/source.jpg",
        "answer_type": "OPEN",
        "image_organ": "Brain_Face",
        "question_type": "Organ",
        "Evaluation(1/0)": "        "
    },
    "12554": {
        "question": "what organ system is primarily present in this image?",
        "ground_truth": "head",
        "generated_answer": "based on the image, the primary organ system present is the respiratory system",
        "image_name": "xmlab405/source.jpg",
        "answer_type": "OPEN",
        "image_organ": "Brain_Face",
        "question_type": "Organ",
        "Evaluation(1/0)": "        "
    },
    "12557": {
        "question": "what color is the ears in the picture?",
        "ground_truth": "white",
        "generated_answer": "the ears are not visible in the image",
        "image_name": "xmlab405/source.jpg",
        "answer_type": "OPEN",
        "image_organ": "Brain_Face",
        "question_type": "Color",
        "Evaluation(1/0)": "        "
    },
    "12559": {
        "question": "how many temporal lobes in this image?",
        "ground_truth": "0",
        "generated_answer": "2",
        "image_name": "xmlab405/source.jpg",
        "answer_type": "OPEN",
        "image_organ": "Brain_Face",
        "question_type": "Quantity",
        "Evaluation(1/0)": "        "
    },
    "12560": {
        "question": "what is the function of the tissue on the center of this image?",
        "ground_truth": "control heartbeat and breathing",
        "generated_answer": "the tissue on the center of the image is a tumor",
        "image_name": "xmlab405/source.jpg",
        "answer_type": "OPEN",
        "image_organ": "Brain_Face",
        "question_type": "KG",
        "Evaluation(1/0)": "        "
    },
    "12563": {
        "question": "what modality is shown in this image?",
        "ground_truth": "ct",
        "generated_answer": "ct scan",
        "image_name": "xmlab407/source.jpg",
        "answer_type": "OPEN",
        "image_organ": "Brain_Face",
        "question_type": "Modality",
        "Evaluation(1/0)": "        "
    },
    "12564": {
        "question": "in what plane is this image scanned?",
        "ground_truth": "transverse plane",
        "generated_answer": "axial",
        "image_name": "xmlab407/source.jpg",
        "answer_type": "OPEN",
        "image_organ": "Brain_Face",
        "question_type": "Plane",
        "Evaluation(1/0)": "        "
    },
    "12566": {
        "question": "where is the tooth in this image?",
        "ground_truth": "top",
        "generated_answer": "the tooth is located in the left mandibular ramus",
        "image_name": "xmlab407/source.jpg",
        "answer_type": "OPEN",
        "image_organ": "Brain_Face",
        "question_type": "Position",
        "Evaluation(1/0)": "        "
    },
    "12568": {
        "question": "what is the organ system visualized?",
        "ground_truth": "head",
        "generated_answer": "the image shows a computed tomography scan of the head and neck region.  the scan shows a large heterogeneous mass in the right parotid gland with a large amount of fluid in the deep lobe of the parotid gland.  the mass is in close proximity to the right facial nerve and the right internal jugular vein.  the mass is not well-defined and there is no evidence of calcification or enhancement.  the right parotid gland is severely enlarged.  there is no evidence of metastatic disease.",
        "image_name": "xmlab407/source.jpg",
        "answer_type": "OPEN",
        "image_organ": "Brain_Face",
        "question_type": "Organ",
        "Evaluation(1/0)": "        "
    },
    "12569": {
        "question": "does the picture contain mandible?",
        "ground_truth": "yes",
        "generated_answer": "axial ct scan of the head and neck showing a large, heterogeneous, expansile, destructive lesion of the body of the mandible",
        "image_name": "xmlab407/source.jpg",
        "answer_type": "CLOSED",
        "image_organ": "Brain_Face",
        "question_type": "Organ",
        "Evaluation(1/0)": "        "
    },
    "12571": {
        "question": "what color does the brain stem show in the picture?",
        "ground_truth": "gray",
        "generated_answer": "the brain stem is not visible in the image.",
        "image_name": "xmlab407/source.jpg",
        "answer_type": "OPEN",
        "image_organ": "Brain_Face",
        "question_type": "Color",
        "Evaluation(1/0)": "        "
    },
    "12572": {
        "question": "what is the largest organ in the picture?",
        "ground_truth": "brain",
        "generated_answer": "based on the image, the largest organ in the picture is the tongue",
        "image_name": "xmlab407/source.jpg",
        "answer_type": "OPEN",
        "image_organ": "Brain_Face",
        "question_type": "Size",
        "Evaluation(1/0)": "        "
    },
    "12574": {
        "question": "what is the function of the organ on the top of this image?",
        "ground_truth": "cutting chewing maintaining facial contour and assisting pronunciation",
        "generated_answer": "based on the image, the organ on top is the parotid gland.",
        "image_name": "xmlab407/source.jpg",
        "answer_type": "OPEN",
        "image_organ": "Brain_Face",
        "question_type": "KG",
        "Evaluation(1/0)": "        "
    },
    "12575": {
        "question": "which organs/organ in the picture belong to nervous system?",
        "ground_truth": "brain",
        "generated_answer": "based on the image, the tumor is located in the left parotid gland.",
        "image_name": "xmlab407/source.jpg",
        "answer_type": "OPEN",
        "image_organ": "Brain_Face",
        "question_type": "KG",
        "Evaluation(1/0)": "        "
    },
    "12578": {
        "question": "what modality is shown in this image?",
        "ground_truth": "ct",
        "generated_answer": "computed tomography",
        "image_name": "xmlab427/source.jpg",
        "answer_type": "OPEN",
        "image_organ": "Neck",
        "question_type": "Modality",
        "Evaluation(1/0)": "        "
    },
    "12579": {
        "question": "in what plane is this image scanned?",
        "ground_truth": "transverse plane",
        "generated_answer": "axial",
        "image_name": "xmlab427/source.jpg",
        "answer_type": "OPEN",
        "image_organ": "Neck",
        "question_type": "Plane",
        "Evaluation(1/0)": "        "
    },
    "12581": {
        "question": "what organ system is pictured?",
        "ground_truth": "neck",
        "generated_answer": "thoracic",
        "image_name": "xmlab427/source.jpg",
        "answer_type": "OPEN",
        "image_organ": "Neck",
        "question_type": "Organ",
        "Evaluation(1/0)": "        "
    },
    "12584": {
        "question": "what is the shape of larynx in this image?",
        "ground_truth": "oval",
        "generated_answer": "the larynx is enlarged and irregular in shape",
        "image_name": "xmlab427/source.jpg",
        "answer_type": "OPEN",
        "image_organ": "Neck",
        "question_type": "Shape",
        "Evaluation(1/0)": "        "
    },
    "12585": {
        "question": "which organs/organ in the picture belong to the respiratory system?",
        "ground_truth": "larynx",
        "generated_answer": "based on the image, the lungs are not visible.",
        "image_name": "xmlab427/source.jpg",
        "answer_type": "OPEN",
        "image_organ": "Neck",
        "question_type": "KG",
        "Evaluation(1/0)": "        "
    },
    "12589": {
        "question": "what scanning plane does this image belong to?",
        "ground_truth": "transverse plane",
        "generated_answer": "axial",
        "image_name": "xmlab428/source.jpg",
        "answer_type": "OPEN",
        "image_organ": "Neck",
        "question_type": "Plane",
        "Evaluation(1/0)": "        "
    },
    "12590": {
        "question": "where does the image represent in the body?",
        "ground_truth": "neck",
        "generated_answer": "the image represents a computed tomography scan of the neck and chest demonstrating a large right-sided neck mass with extension into the chest",
        "image_name": "xmlab428/source.jpg",
        "answer_type": "OPEN",
        "image_organ": "Neck",
        "question_type": "Position",
        "Evaluation(1/0)": "        "
    },
    "12591": {
        "question": "where is the esophagus in this image?",
        "ground_truth": "under trachea",
        "generated_answer": "the esophagus is not visible in this image.",
        "image_name": "xmlab428/source.jpg",
        "answer_type": "OPEN",
        "image_organ": "Neck",
        "question_type": "Position",
        "Evaluation(1/0)": "        "
    },
    "12592": {
        "question": "what organ system is primarily present in this image?",
        "ground_truth": "neck",
        "generated_answer": "primary organ system present in this image is the lymph node",
        "image_name": "xmlab428/source.jpg",
        "answer_type": "OPEN",
        "image_organ": "Neck",
        "question_type": "Organ",
        "Evaluation(1/0)": "        "
    },
    "12595": {
        "question": "what color do the trachea show in the picture?",
        "ground_truth": "black",
        "generated_answer": "the trachea is not visible in the image.",
        "image_name": "xmlab428/source.jpg",
        "answer_type": "OPEN",
        "image_organ": "Neck",
        "question_type": "Color",
        "Evaluation(1/0)": "        "
    },
    "12596": {
        "question": "what is the shape of trachea about this patient?",
        "ground_truth": "irregular",
        "generated_answer": "the trachea is deviated to the right side of the neck",
        "image_name": "xmlab428/source.jpg",
        "answer_type": "OPEN",
        "image_organ": "Neck",
        "question_type": "Shape",
        "Evaluation(1/0)": "        "
    },
    "12597": {
        "question": "what role does the black hollow tissue play in the human body?",
        "ground_truth": "gas delivery",
        "generated_answer": "the black hollow tissue is the esophagus.",
        "image_name": "xmlab428/source.jpg",
        "answer_type": "OPEN",
        "image_organ": "Neck",
        "question_type": "KG",
        "Evaluation(1/0)": "        "
    },
    "12598": {
        "question": "which organs/organ in the picture belong to the respiratory system?",
        "ground_truth": "trachea",
        "generated_answer": "the lungs are not visible in this image.",
        "image_name": "xmlab428/source.jpg",
        "answer_type": "OPEN",
        "image_organ": "Neck",
        "question_type": "KG",
        "Evaluation(1/0)": "        "
    },
    "12604": {
        "question": "which is trachea in this image?",
        "ground_truth": "black hollow",
        "generated_answer": "the trachea is not visible in this image",
        "image_name": "xmlab429/source.jpg",
        "answer_type": "OPEN",
        "image_organ": "Neck",
        "question_type": "Position",
        "Evaluation(1/0)": "        "
    },
    "12605": {
        "question": "what organ system is primarily present in this image?",
        "ground_truth": "neck",
        "generated_answer": "primary organ system present in this image is the larynx",
        "image_name": "xmlab429/source.jpg",
        "answer_type": "OPEN",
        "image_organ": "Neck",
        "question_type": "Organ",
        "Evaluation(1/0)": "        "
    },
    "12608": {
        "question": "what is the shape of trachea about this patient?",
        "ground_truth": "irregular",
        "generated_answer": "the trachea is deviated to the right",
        "image_name": "xmlab429/source.jpg",
        "answer_type": "OPEN",
        "image_organ": "Neck",
        "question_type": "Shape",
        "Evaluation(1/0)": "        "
    },
    "12609": {
        "question": "what role does the black hollow tissue play in the human body?",
        "ground_truth": "gas delivery",
        "generated_answer": "the black hollow tissue is the esophagus.",
        "image_name": "xmlab429/source.jpg",
        "answer_type": "OPEN",
        "image_organ": "Neck",
        "question_type": "KG",
        "Evaluation(1/0)": "        "
    },
    "12610": {
        "question": "which organs/organ in the picture belong to the digestive system?",
        "ground_truth": "esophagus",
        "generated_answer": "the image show a computed tomography scan of the abdomen and pelvis with contrast the mass be see in the left upper quadrant of the abdomen",
        "image_name": "xmlab429/source.jpg",
        "answer_type": "OPEN",
        "image_organ": "Neck",
        "question_type": "KG",
        "Evaluation(1/0)": "        "
    },
    "12615": {
        "question": "what is the scanning plane of this image?",
        "ground_truth": "transverse plane",
        "generated_answer": "coronal",
        "image_name": "xmlab436/source.jpg",
        "answer_type": "OPEN",
        "image_organ": "Brain_Tissue",
        "question_type": "Plane",
        "Evaluation(1/0)": "        "
    },
    "12617": {
        "question": "which hemisphere is abnormalleft or right?",
        "ground_truth": "right",
        "generated_answer": "normal",
        "image_name": "xmlab436/source.jpg",
        "answer_type": "CLOSED",
        "image_organ": "Brain_Tissue",
        "question_type": "Position",
        "Evaluation(1/0)": "        "
    },
    "12618": {
        "question": "which organ system is imaged?",
        "ground_truth": "head",
        "generated_answer": "brain",
        "image_name": "xmlab436/source.jpg",
        "answer_type": "OPEN",
        "image_organ": "Brain_Tissue",
        "question_type": "Organ",
        "Evaluation(1/0)": "        "
    },
    "12619": {
        "question": "what diseases are included in the picture?",
        "ground_truth": "brain edema brain enhancing tumor",
        "generated_answer": "multiple sclerosis",
        "image_name": "xmlab436/source.jpg",
        "answer_type": "OPEN",
        "image_organ": "Brain_Tissue",
        "question_type": "Abnormality",
        "Evaluation(1/0)": "        "
    },
    "12621": {
        "question": "what is the main cause of the disease on the right lobe of brain in this picture?",
        "ground_truth": "brain embryonic tissue dysplasia genetic factors chemical factors",
        "generated_answer": "based on the image, the main cause of the disease on the right lobe of brain in this picture is a right frontal lobe infarct",
        "image_name": "xmlab436/source.jpg",
        "answer_type": "OPEN",
        "image_organ": "Brain_Tissue",
        "question_type": "KG",
        "Evaluation(1/0)": "        "
    },
    "12622": {
        "question": "how was this image taken?",
        "ground_truth": "mri",
        "generated_answer": "axial t2-weighted mri of the brain",
        "image_name": "xmlab442/source.jpg",
        "answer_type": "OPEN",
        "image_organ": "Brain_Tissue",
        "question_type": "Modality",
        "Evaluation(1/0)": "        "
    },
    "12625": {
        "question": "where does the picture show?",
        "ground_truth": "head",
        "generated_answer": "the picture shows a ct scan of the brain",
        "image_name": "xmlab442/source.jpg",
        "answer_type": "OPEN",
        "image_organ": "Brain_Tissue",
        "question_type": "Position",
        "Evaluation(1/0)": "        "
    },
    "12626": {
        "question": "where is the brain non-enhancing tumor?",
        "ground_truth": "upper left lobe",
        "generated_answer": "non-enhancing tumor is in the right frontal lobe",
        "image_name": "xmlab442/source.jpg",
        "answer_type": "OPEN",
        "image_organ": "Brain_Tissue",
        "question_type": "Position",
        "Evaluation(1/0)": "        "
    },
    "12627": {
        "question": "which organ system is imaged?",
        "ground_truth": "head",
        "generated_answer": "brain",
        "image_name": "xmlab442/source.jpg",
        "answer_type": "OPEN",
        "image_organ": "Brain_Tissue",
        "question_type": "Organ",
        "Evaluation(1/0)": "        "
    },
    "12630": {
        "question": "what is the main cause of the disease on the upper left lobe of brain in this picture?",
        "ground_truth": "brain embryonic tissue dysplasia genetic factors chemical factors",
        "generated_answer": "based on the image, the main cause of the disease on the upper left lobe of brain in this picture is a cerebral infarction",
        "image_name": "xmlab442/source.jpg",
        "answer_type": "OPEN",
        "image_organ": "Brain_Tissue",
        "question_type": "KG",
        "Evaluation(1/0)": "        "
    },
    "12634": {
        "question": "where does the picture show?",
        "ground_truth": "head",
        "generated_answer": "the picture shows a brain mri scan",
        "image_name": "xmlab447/source.jpg",
        "answer_type": "OPEN",
        "image_organ": "Brain_Tissue",
        "question_type": "Position",
        "Evaluation(1/0)": "        "
    },
    "12635": {
        "question": "which hemisphere is abnormalleft or right?",
        "ground_truth": "left",
        "generated_answer": "based on the image, the right hemisphere appears to be abnormal",
        "image_name": "xmlab447/source.jpg",
        "answer_type": "CLOSED",
        "image_organ": "Brain_Tissue",
        "question_type": "Position",
        "Evaluation(1/0)": "        "
    },
    "12636": {
        "question": "what organ system is primarily present in this image?",
        "ground_truth": "head",
        "generated_answer": "brain",
        "image_name": "xmlab447/source.jpg",
        "answer_type": "OPEN",
        "image_organ": "Brain_Tissue",
        "question_type": "Organ",
        "Evaluation(1/0)": "        "
    },
    "12637": {
        "question": "what disease is shown on the left of brain?",
        "ground_truth": "brain edema brain enhancing tumor brain non enhancing tumor",
        "generated_answer": "multiple sclerosis",
        "image_name": "xmlab447/source.jpg",
        "answer_type": "OPEN",
        "image_organ": "Brain_Tissue",
        "question_type": "Abnormality",
        "Evaluation(1/0)": "        "
    },
    "12639": {
        "question": "how many kinds of abnormalities are there in this image?",
        "ground_truth": "3",
        "generated_answer": "2",
        "image_name": "xmlab447/source.jpg",
        "answer_type": "OPEN",
        "image_organ": "Brain_Tissue",
        "question_type": "Quantity",
        "Evaluation(1/0)": "        "
    },
    "12640": {
        "question": "what kind of symptoms will the disease on the left lobe of brain in the picture bring to the patient?",
        "ground_truth": "visual impairment vomiting tinnitus increased intracranial pressure",
        "generated_answer": "the lesion in the left lobe of the brain in the image is a cerebral infarction, which can cause a range of symptoms depending on the location and severity of the infarction. 1) hemiparesis or hemiplegia, 2) aphasia, 3) dysarthria, 4) dysphasia, 5) neglect, 6) hemianopia, 7) hemi-blindness, 8) hemi-deafness, 9) dysphagia, 10) dysphonia, 11) dysautonomia, 12) dysphagia, 13) dysarthria, 14) dysphasia, 15) hemi-paresis, 16) hemi-paralysis, 17) hemi-paresis, 18) hemi-paralysis, 19) hemi-paresis, 20) hemi-paralysis, 21) hemi-paralysis, 22) hemi-paralysis, 23) hemi-paralysis, 24) hemi-paralysis, 25) hemi-paralysis, 26) hemi-paralysis,",
        "image_name": "xmlab447/source.jpg",
        "answer_type": "OPEN",
        "image_organ": "Brain_Tissue",
        "question_type": "KG",
        "Evaluation(1/0)": "        "
    },
    "12643": {
        "question": "what is the scanning plane of this image?",
        "ground_truth": "transverse plane",
        "generated_answer": "axial",
        "image_name": "xmlab468/source.jpg",
        "answer_type": "OPEN",
        "image_organ": "Brain_Tissue",
        "question_type": "Plane",
        "Evaluation(1/0)": "        "
    },
    "12645": {
        "question": "where is the brain edema?",
        "ground_truth": "left lobe",
        "generated_answer": "the brain edema is in the left frontal lobe",
        "image_name": "xmlab468/source.jpg",
        "answer_type": "OPEN",
        "image_organ": "Brain_Tissue",
        "question_type": "Position",
        "Evaluation(1/0)": "        "
    },
    "12648": {
        "question": "how many kinds of abnormalities are there in this image?",
        "ground_truth": "1",
        "generated_answer": "2",
        "image_name": "xmlab468/source.jpg",
        "answer_type": "OPEN",
        "image_organ": "Brain_Tissue",
        "question_type": "Quantity",
        "Evaluation(1/0)": "        "
    },
    "12649": {
        "question": "how to treat the most severe disease in this image?",
        "ground_truth": "pharmacotherapy rehabilitation",
        "generated_answer": "mri brain with contrast",
        "image_name": "xmlab468/source.jpg",
        "answer_type": "OPEN",
        "image_organ": "Brain_Tissue",
        "question_type": "KG",
        "Evaluation(1/0)": "        "
    },
    "12651": {
        "question": "is this a t1 weighted or t2 weighted mri image?",
        "ground_truth": "t2",
        "generated_answer": "t1 weighted",
        "image_name": "xmlab469/source.jpg",
        "answer_type": "CLOSED",
        "image_organ": "Brain_Tissue",
        "question_type": "Modality",
        "Evaluation(1/0)": "        "
    },
    "12654": {
        "question": "where are the abnormalities in this image?",
        "ground_truth": "upper left lobe",
        "generated_answer": "normal brain",
        "image_name": "xmlab469/source.jpg",
        "answer_type": "OPEN",
        "image_organ": "Brain_Tissue",
        "question_type": "Position",
        "Evaluation(1/0)": "        "
    },
    "12658": {
        "question": "how many kinds of abnormalities are there in this image?",
        "ground_truth": "1",
        "generated_answer": "2",
        "image_name": "xmlab469/source.jpg",
        "answer_type": "OPEN",
        "image_organ": "Brain_Tissue",
        "question_type": "Quantity",
        "Evaluation(1/0)": "        "
    },
    "12659": {
        "question": "how to treat the most severe disease in this image?",
        "ground_truth": "pharmacotherapy rehabilitation",
        "generated_answer": "mri of the brain with contrast, axial view, showing a right frontal lobe lesion with surrounding vasogenic edema",
        "image_name": "xmlab469/source.jpg",
        "answer_type": "OPEN",
        "image_organ": "Brain_Tissue",
        "question_type": "KG",
        "Evaluation(1/0)": "        "
    },
    "12660": {
        "question": "what type of medical image is this?",
        "ground_truth": "mri",
        "generated_answer": "brain mri",
        "image_name": "xmlab471/source.jpg",
        "answer_type": "OPEN",
        "image_organ": "Brain_Tissue",
        "question_type": "Modality",
        "Evaluation(1/0)": "        "
    },
    "12661": {
        "question": "is this a t1 weighted or t2 weighted mri image?",
        "ground_truth": "t2",
        "generated_answer": "t1 weighted",
        "image_name": "xmlab471/source.jpg",
        "answer_type": "CLOSED",
        "image_organ": "Brain_Tissue",
        "question_type": "Modality",
        "Evaluation(1/0)": "        "
    },
    "12663": {
        "question": "which part of the body does this image belong to?",
        "ground_truth": "head",
        "generated_answer": "brain",
        "image_name": "xmlab471/source.jpg",
        "answer_type": "OPEN",
        "image_organ": "Brain_Tissue",
        "question_type": "Position",
        "Evaluation(1/0)": "        "
    },
    "12664": {
        "question": "where is the brain tumor?",
        "ground_truth": "upper left lobe",
        "generated_answer": "brain tumor",
        "image_name": "xmlab471/source.jpg",
        "answer_type": "OPEN",
        "image_organ": "Brain_Tissue",
        "question_type": "Position",
        "Evaluation(1/0)": "        "
    },
    "12665": {
        "question": "what is the organ system visualized?",
        "ground_truth": "head",
        "generated_answer": "brain",
        "image_name": "xmlab471/source.jpg",
        "answer_type": "OPEN",
        "image_organ": "Brain_Tissue",
        "question_type": "Organ",
        "Evaluation(1/0)": "        "
    },
    "12667": {
        "question": "how to prevent the occurrence of the disease on the upper left lobe of brain in this image?",
        "ground_truth": "pay attention to dietary hygiene strengthen physical fitness and avoid brain trauma",
        "generated_answer": "based on the image, the upper left lobe of brain is affected by the disease, which is characterized by the presence of multiple lesions in the white matter, and the presence of multiple lesions in the white matter, and the presence of multiple lesions in the left frontal lobe, which is the most affected area",
        "image_name": "xmlab471/source.jpg",
        "answer_type": "OPEN",
        "image_organ": "Brain_Tissue",
        "question_type": "KG",
        "Evaluation(1/0)": "        "
    },
    "12669": {
        "question": "which kind of weighting is this image generated with t1 or t2?",
        "ground_truth": "t2",
        "generated_answer": "t1",
        "image_name": "xmlab473/source.jpg",
        "answer_type": "CLOSED",
        "image_organ": "Brain_Tissue",
        "question_type": "Modality",
        "Evaluation(1/0)": "        "
    },
    "12671": {
        "question": "which part of the body does this image belong to?",
        "ground_truth": "head",
        "generated_answer": "brain",
        "image_name": "xmlab473/source.jpg",
        "answer_type": "OPEN",
        "image_organ": "Brain_Tissue",
        "question_type": "Position",
        "Evaluation(1/0)": "        "
    },
    "12672": {
        "question": "where is the brain tumor?",
        "ground_truth": "upper right lobe",
        "generated_answer": "the brain tumor is located in the left frontal lobe",
        "image_name": "xmlab473/source.jpg",
        "answer_type": "OPEN",
        "image_organ": "Brain_Tissue",
        "question_type": "Position",
        "Evaluation(1/0)": "        "
    },
    "12674": {
        "question": "what disease is shown on the upper right of brain?",
        "ground_truth": "brain edema brain non enhancing tumor",
        "generated_answer": "infarct",
        "image_name": "xmlab473/source.jpg",
        "answer_type": "OPEN",
        "image_organ": "Brain_Tissue",
        "question_type": "Abnormality",
        "Evaluation(1/0)": "        "
    },
    "12676": {
        "question": "what kind of symptoms will the disease on the upper right lobe of brain in the picture bring to the patient?",
        "ground_truth": "visual impairment vomiting tinnitus increased intracranial pressure",
        "generated_answer": "seizure",
        "image_name": "xmlab473/source.jpg",
        "answer_type": "OPEN",
        "image_organ": "Brain_Tissue",
        "question_type": "KG",
        "Evaluation(1/0)": "        "
    },
    "12677": {
        "question": "how was this image taken?",
        "ground_truth": "mri",
        "generated_answer": "mri scan of the brain showing multiple cysts in the frontal lobes",
        "image_name": "xmlab474/source.jpg",
        "answer_type": "OPEN",
        "image_organ": "Brain_Tissue",
        "question_type": "Modality",
        "Evaluation(1/0)": "        "
    },
    "12678": {
        "question": "is this a t1 weighted or t2 weighted mri image?",
        "ground_truth": "t2",
        "generated_answer": "t1 weighted mri",
        "image_name": "xmlab474/source.jpg",
        "answer_type": "CLOSED",
        "image_organ": "Brain_Tissue",
        "question_type": "Modality",
        "Evaluation(1/0)": "        "
    },
    "12681": {
        "question": "where is the brain tumor?",
        "ground_truth": "upper right lobe",
        "generated_answer": "the brain tumor is located in the right frontal lobe",
        "image_name": "xmlab474/source.jpg",
        "answer_type": "OPEN",
        "image_organ": "Brain_Tissue",
        "question_type": "Position",
        "Evaluation(1/0)": "        "
    },
    "12682": {
        "question": "which organ system is imaged?",
        "ground_truth": "head",
        "generated_answer": "brain",
        "image_name": "xmlab474/source.jpg",
        "answer_type": "OPEN",
        "image_organ": "Brain_Tissue",
        "question_type": "Organ",
        "Evaluation(1/0)": "        "
    },
    "12684": {
        "question": "how to prevent the occurrence of the disease on the upper right lobe of brain in this image?",
        "ground_truth": "pay attention to dietary hygiene strengthen physical fitness and avoid brain trauma",
        "generated_answer": "prevention of the occurrence of the disease on the upper right lobe of brain in this image can be achieved by early detection and treatment of the underlying condition, which in this case is a metastatic tumor. 1) early detection of the tumor through screening of the patient with a brain mri scan 2) treatment of the underlying tumor with surgery, radiation, or chemotherapy 3) follow-up with regular mri scans to monitor for any changes in the tumor",
        "image_name": "xmlab474/source.jpg",
        "answer_type": "OPEN",
        "image_organ": "Brain_Tissue",
        "question_type": "KG",
        "Evaluation(1/0)": "        "
    },
    "12686": {
        "question": "what is the mr weighting in this image?",
        "ground_truth": "t1",
        "generated_answer": "axial t2",
        "image_name": "xmlab483/source.jpg",
        "answer_type": "OPEN",
        "image_organ": "Brain_Tissue",
        "question_type": "Modality",
        "Evaluation(1/0)": "        "
    },
    "12687": {
        "question": "what scanning plane does this image belong to?",
        "ground_truth": "transverse plane",
        "generated_answer": "axial",
        "image_name": "xmlab483/source.jpg",
        "answer_type": "OPEN",
        "image_organ": "Brain_Tissue",
        "question_type": "Plane",
        "Evaluation(1/0)": "        "
    },
    "12688": {
        "question": "where does the image represent in the body?",
        "ground_truth": "head",
        "generated_answer": "brain",
        "image_name": "xmlab483/source.jpg",
        "answer_type": "OPEN",
        "image_organ": "Brain_Tissue",
        "question_type": "Position",
        "Evaluation(1/0)": "        "
    },
    "12691": {
        "question": "what diseases are included in the picture?",
        "ground_truth": "brain edema brain non enhancing tumor",
        "generated_answer": "cysticercosis",
        "image_name": "xmlab483/source.jpg",
        "answer_type": "OPEN",
        "image_organ": "Brain_Tissue",
        "question_type": "Abnormality",
        "Evaluation(1/0)": "        "
    },
    "12692": {
        "question": "how much damage will be caused to the body taking such an image?",
        "ground_truth": "0",
        "generated_answer": "minimal",
        "image_name": "xmlab483/source.jpg",
        "answer_type": "OPEN",
        "image_organ": "Brain_Tissue",
        "question_type": "KG",
        "Evaluation(1/0)": "        "
    },
    "12695": {
        "question": "what is the mr weighting in this image?",
        "ground_truth": "t2",
        "generated_answer": "axial t2",
        "image_name": "xmlab49/source.jpg",
        "answer_type": "OPEN",
        "image_organ": "Brain",
        "question_type": "Modality",
        "Evaluation(1/0)": "        "
    },
    "12699": {
        "question": "what diseases are included in the picture?",
        "ground_truth": "brain edema",
        "generated_answer": "mri of the brain with and without contrast showing multiple ring-enhancing lesions in the bilateral frontal lobes, left parietal lobe, and left occipital lobe",
        "image_name": "xmlab49/source.jpg",
        "answer_type": "OPEN",
        "image_organ": "Brain",
        "question_type": "Abnormality",
        "Evaluation(1/0)": "        "
    },
    "12701": {
        "question": "where is the abnormality located?",
        "ground_truth": "lower right",
        "generated_answer": "the abnormality is located in the right frontal lobe",
        "image_name": "xmlab49/source.jpg",
        "answer_type": "OPEN",
        "image_organ": "Brain",
        "question_type": "Position",
        "Evaluation(1/0)": "        "
    },
    "12703": {
        "question": "which kind of weighting is this image generated with t1 or t2?",
        "ground_truth": "t1",
        "generated_answer": "t2",
        "image_name": "xmlab495/source.jpg",
        "answer_type": "CLOSED",
        "image_organ": "Brain_Tissue",
        "question_type": "Modality",
        "Evaluation(1/0)": "        "
    },
    "12705": {
        "question": "which part of the body does this image belong to?",
        "ground_truth": "head",
        "generated_answer": "brain",
        "image_name": "xmlab495/source.jpg",
        "answer_type": "OPEN",
        "image_organ": "Brain_Tissue",
        "question_type": "Position",
        "Evaluation(1/0)": "        "
    },
    "12706": {
        "question": "where is the abnormality located?",
        "ground_truth": "upper right lobe",
        "generated_answer": "frontal lobe",
        "image_name": "xmlab495/source.jpg",
        "answer_type": "OPEN",
        "image_organ": "Brain_Tissue",
        "question_type": "Position",
        "Evaluation(1/0)": "        "
    },
    "12707": {
        "question": "what organ system is pictured?",
        "ground_truth": "head",
        "generated_answer": "brain",
        "image_name": "xmlab495/source.jpg",
        "answer_type": "OPEN",
        "image_organ": "Brain_Tissue",
        "question_type": "Organ",
        "Evaluation(1/0)": "        "
    },
    "12709": {
        "question": "how many kinds of abnormalities are there in this image?",
        "ground_truth": "2",
        "generated_answer": "2 kinds of abnormalities are present in this image: 1) bilateral hyperintensities in the frontal and parietal lobes, which are suggestive of bilateral frontal and parietal lobe infarcts 2) bilateral white matter hyperintensities, which are suggestive of bilateral white matter infarcts",
        "image_name": "xmlab495/source.jpg",
        "answer_type": "OPEN",
        "image_organ": "Brain_Tissue",
        "question_type": "Quantity",
        "Evaluation(1/0)": "        "
    },
    "12710": {
        "question": "how much damage will be caused to the body taking such an image?",
        "ground_truth": "0",
        "generated_answer": "no damage",
        "image_name": "xmlab495/source.jpg",
        "answer_type": "OPEN",
        "image_organ": "Brain_Tissue",
        "question_type": "KG",
        "Evaluation(1/0)": "        "
    },
    "12712": {
        "question": "what is the mr weighting in this image?",
        "ground_truth": "t1",
        "generated_answer": "diffusion weighted",
        "image_name": "xmlab498/source.jpg",
        "answer_type": "OPEN",
        "image_organ": "Brain_Tissue",
        "question_type": "Modality",
        "Evaluation(1/0)": "        "
    },
    "12715": {
        "question": "where are the abnormalities in this image?",
        "ground_truth": "left lobe",
        "generated_answer": "bilateral thalamic infarcts",
        "image_name": "xmlab498/source.jpg",
        "answer_type": "OPEN",
        "image_organ": "Brain_Tissue",
        "question_type": "Position",
        "Evaluation(1/0)": "        "
    },
    "12716": {
        "question": "which organ system is imaged?",
        "ground_truth": "head",
        "generated_answer": "brain",
        "image_name": "xmlab498/source.jpg",
        "answer_type": "OPEN",
        "image_organ": "Brain_Tissue",
        "question_type": "Organ",
        "Evaluation(1/0)": "        "
    },
    "12717": {
        "question": "what diseases are included in the picture?",
        "ground_truth": "brain edema brain enhancing tumor brain non enhancing tumor",
        "generated_answer": "cerebral infarction",
        "image_name": "xmlab498/source.jpg",
        "answer_type": "OPEN",
        "image_organ": "Brain_Tissue",
        "question_type": "Abnormality",
        "Evaluation(1/0)": "        "
    },
    "12719": {
        "question": "what kind of symptoms will the disease on the left lobe of brain in the picture bring to the patient?",
        "ground_truth": "visual impairment vomiting tinnitus increased intracranial pressure",
        "generated_answer": "seizures",
        "image_name": "xmlab498/source.jpg",
        "answer_type": "OPEN",
        "image_organ": "Brain_Tissue",
        "question_type": "KG",
        "Evaluation(1/0)": "        "
    },
    "12722": {
        "question": "in what plane is this image scanned?",
        "ground_truth": "transverse plane",
        "generated_answer": "axial",
        "image_name": "xmlab506/source.jpg",
        "answer_type": "OPEN",
        "image_organ": "Brain_Tissue",
        "question_type": "Plane",
        "Evaluation(1/0)": "        "
    },
    "12723": {
        "question": "which part of the human body is the organ located in the image?",
        "ground_truth": "head",
        "generated_answer": "brain",
        "image_name": "xmlab506/source.jpg",
        "answer_type": "OPEN",
        "image_organ": "Brain_Tissue",
        "question_type": "Position",
        "Evaluation(1/0)": "        "
    },
    "12724": {
        "question": "where is the brain tumor located?",
        "ground_truth": "lower left lobe",
        "generated_answer": "the brain tumor is located in the right frontal lobe",
        "image_name": "xmlab506/source.jpg",
        "answer_type": "OPEN",
        "image_organ": "Brain_Tissue",
        "question_type": "Position",
        "Evaluation(1/0)": "        "
    },
    "12727": {
        "question": "what is the main cause of the disease on the left lobe of brain in this picture?",
        "ground_truth": "brain embryonic tissue dysplasia genetic factors chemical factors",
        "generated_answer": "based on the image, the main cause of the disease on the left lobe of brain in this picture is a left frontal lobe infarct",
        "image_name": "xmlab506/source.jpg",
        "answer_type": "OPEN",
        "image_organ": "Brain_Tissue",
        "question_type": "KG",
        "Evaluation(1/0)": "        "
    },
    "12728": {
        "question": "how was this image taken?",
        "ground_truth": "mri",
        "generated_answer": "mri scan",
        "image_name": "xmlab508/source.jpg",
        "answer_type": "OPEN",
        "image_organ": "Brain_Tissue",
        "question_type": "Modality",
        "Evaluation(1/0)": "        "
    },
    "12729": {
        "question": "what type of mri is shown in this image?",
        "ground_truth": "t1",
        "generated_answer": "mri",
        "image_name": "xmlab508/source.jpg",
        "answer_type": "OPEN",
        "image_organ": "Brain_Tissue",
        "question_type": "Modality",
        "Evaluation(1/0)": "        "
    },
    "12730": {
        "question": "in what plane is this image scanned?",
        "ground_truth": "transverse plane",
        "generated_answer": "axial",
        "image_name": "xmlab508/source.jpg",
        "answer_type": "OPEN",
        "image_organ": "Brain_Tissue",
        "question_type": "Plane",
        "Evaluation(1/0)": "        "
    },
    "12731": {
        "question": "where does the image represent in the body?",
        "ground_truth": "head",
        "generated_answer": "the image represents a brain lesion",
        "image_name": "xmlab508/source.jpg",
        "answer_type": "OPEN",
        "image_organ": "Brain_Tissue",
        "question_type": "Position",
        "Evaluation(1/0)": "        "
    },
    "12732": {
        "question": "where is the brain tumor?",
        "ground_truth": "left lobe",
        "generated_answer": "right frontal lobe",
        "image_name": "xmlab508/source.jpg",
        "answer_type": "OPEN",
        "image_organ": "Brain_Tissue",
        "question_type": "Position",
        "Evaluation(1/0)": "        "
    },
    "12734": {
        "question": "what diseases are included in the picture?",
        "ground_truth": "brain edema brain enhancing tumor brain non enhancing tumor",
        "generated_answer": "the image shows a right frontal lobe tumor with a left frontal lobe tumor",
        "image_name": "xmlab508/source.jpg",
        "answer_type": "OPEN",
        "image_organ": "Brain_Tissue",
        "question_type": "Abnormality",
        "Evaluation(1/0)": "        "
    },
    "12735": {
        "question": "what density is the brain enhancing tumor ?",
        "ground_truth": "hyperdense",
        "generated_answer": "the brain enhancing tumor is isointense to gray matter on the t1-weighted image",
        "image_name": "xmlab508/source.jpg",
        "answer_type": "OPEN",
        "image_organ": "Brain_Tissue",
        "question_type": "Color",
        "Evaluation(1/0)": "        "
    },
    "12736": {
        "question": "what kind of symptoms will the disease on the left lobe of brain in the picture bring to the patient?",
        "ground_truth": "visual impairment vomiting tinnitus increased intracranial pressure",
        "generated_answer": "the disease on the left lobe of brain in the picture will bring seizures to the patient",
        "image_name": "xmlab508/source.jpg",
        "answer_type": "OPEN",
        "image_organ": "Brain_Tissue",
        "question_type": "KG",
        "Evaluation(1/0)": "        "
    },
    "12739": {
        "question": "what is the scanning plane of this image?",
        "ground_truth": "transverse plane",
        "generated_answer": "axial",
        "image_name": "xmlab513/source.jpg",
        "answer_type": "OPEN",
        "image_organ": "Brain_Tissue",
        "question_type": "Plane",
        "Evaluation(1/0)": "        "
    },
    "12741": {
        "question": "where is the abnormality located?",
        "ground_truth": "lower left lobe",
        "generated_answer": "left frontal lobe",
        "image_name": "xmlab513/source.jpg",
        "answer_type": "OPEN",
        "image_organ": "Brain_Tissue",
        "question_type": "Position",
        "Evaluation(1/0)": "        "
    },
    "12742": {
        "question": "what organ system is primarily present in this image?",
        "ground_truth": "head",
        "generated_answer": "brain",
        "image_name": "xmlab513/source.jpg",
        "answer_type": "OPEN",
        "image_organ": "Brain_Tissue",
        "question_type": "Organ",
        "Evaluation(1/0)": "        "
    },
    "12743": {
        "question": "what disease is shown on the lower left of brain?",
        "ground_truth": "brain edema brain enhancing tumor",
        "generated_answer": "infarction",
        "image_name": "xmlab513/source.jpg",
        "answer_type": "OPEN",
        "image_organ": "Brain_Tissue",
        "question_type": "Abnormality",
        "Evaluation(1/0)": "        "
    },
    "12746": {
        "question": "how to prevent the occurrence of the disease on the lower left lobe of brain in this image?",
        "ground_truth": "pay attention to dietary hygiene strengthen physical fitness and avoid brain trauma",
        "generated_answer": "prevention of the disease on the lower left lobe of brain in this image can be achieved by early diagnosis and treatment of the underlying infection, which is the most common cause of this condition",
        "image_name": "xmlab513/source.jpg",
        "answer_type": "OPEN",
        "image_organ": "Brain_Tissue",
        "question_type": "KG",
        "Evaluation(1/0)": "        "
    },
    "12749": {
        "question": "what is the scanning plane of this image?",
        "ground_truth": "transverse plane",
        "generated_answer": "axial",
        "image_name": "xmlab525/source.jpg",
        "answer_type": "OPEN",
        "image_organ": "Brain_Tissue",
        "question_type": "Plane",
        "Evaluation(1/0)": "        "
    },
    "12751": {
        "question": "where is the brain non-enhancing tumor?",
        "ground_truth": "left lobe",
        "generated_answer": "the brain non-enhancing tumor is located in the left frontal lobe",
        "image_name": "xmlab525/source.jpg",
        "answer_type": "OPEN",
        "image_organ": "Brain_Tissue",
        "question_type": "Position",
        "Evaluation(1/0)": "        "
    },
    "12753": {
        "question": "what disease is shown on the left of brain?",
        "ground_truth": "brain edema brain non enhancing tumor",
        "generated_answer": "multiple sclerosis",
        "image_name": "xmlab525/source.jpg",
        "answer_type": "OPEN",
        "image_organ": "Brain_Tissue",
        "question_type": "Abnormality",
        "Evaluation(1/0)": "        "
    },
    "12755": {
        "question": "how much damage will be caused to the body taking such an image?",
        "ground_truth": "0",
        "generated_answer": "no damage",
        "image_name": "xmlab525/source.jpg",
        "answer_type": "OPEN",
        "image_organ": "Brain_Tissue",
        "question_type": "KG",
        "Evaluation(1/0)": "        "
    },
    "12757": {
        "question": "what is the mr weighting in this image?",
        "ground_truth": "t2",
        "generated_answer": "axial t2-weighted mri",
        "image_name": "xmlab529/source.jpg",
        "answer_type": "OPEN",
        "image_organ": "Brain_Tissue",
        "question_type": "Modality",
        "Evaluation(1/0)": "        "
    },
    "12760": {
        "question": "where is the brain edema located?",
        "ground_truth": "left lobe",
        "generated_answer": "the brain edema is located in the left frontal lobe",
        "image_name": "xmlab529/source.jpg",
        "answer_type": "OPEN",
        "image_organ": "Brain_Tissue",
        "question_type": "Position",
        "Evaluation(1/0)": "        "
    },
    "12761": {
        "question": "what organ system is pictured?",
        "ground_truth": "head",
        "generated_answer": "brain",
        "image_name": "xmlab529/source.jpg",
        "answer_type": "OPEN",
        "image_organ": "Brain_Tissue",
        "question_type": "Organ",
        "Evaluation(1/0)": "        "
    },
    "12763": {
        "question": "how much damage will be caused to the body taking such an image?",
        "ground_truth": "0",
        "generated_answer": "no damage",
        "image_name": "xmlab529/source.jpg",
        "answer_type": "OPEN",
        "image_organ": "Brain_Tissue",
        "question_type": "KG",
        "Evaluation(1/0)": "        "
    },
    "12766": {
        "question": "what is the mr weighting in this image?",
        "ground_truth": "t2",
        "generated_answer": "axial t2",
        "image_name": "xmlab53/source.jpg",
        "answer_type": "OPEN",
        "image_organ": "Brain",
        "question_type": "Modality",
        "Evaluation(1/0)": "        "
    },
    "12770": {
        "question": "what diseases are included in the picture?",
        "ground_truth": "0",
        "generated_answer": "based on the image, the following diseases are included in the picture:",
        "image_name": "xmlab53/source.jpg",
        "answer_type": "OPEN",
        "image_organ": "Brain",
        "question_type": "Abnormality",
        "Evaluation(1/0)": "        "
    },
    "12773": {
        "question": "which kind of weighting is this image generated with t1 or t2?",
        "ground_truth": "t2",
        "generated_answer": "t1-weighted image",
        "image_name": "xmlab532/source.jpg",
        "answer_type": "CLOSED",
        "image_organ": "Brain_Tissue",
        "question_type": "Modality",
        "Evaluation(1/0)": "        "
    },
    "12775": {
        "question": "which part do the organs in this image locate from the aspect of the whole body?",
        "ground_truth": "head",
        "generated_answer": "brain",
        "image_name": "xmlab532/source.jpg",
        "answer_type": "OPEN",
        "image_organ": "Brain_Tissue",
        "question_type": "Position",
        "Evaluation(1/0)": "        "
    },
    "12776": {
        "question": "where are the abnormalities in this image?",
        "ground_truth": "lower left lobe",
        "generated_answer": "bilateral symmetrical hyperintensities in the globus pallidus and substantia nigra",
        "image_name": "xmlab532/source.jpg",
        "answer_type": "OPEN",
        "image_organ": "Brain_Tissue",
        "question_type": "Position",
        "Evaluation(1/0)": "        "
    },
    "12777": {
        "question": "which organ system is imaged?",
        "ground_truth": "head",
        "generated_answer": "brain",
        "image_name": "xmlab532/source.jpg",
        "answer_type": "OPEN",
        "image_organ": "Brain_Tissue",
        "question_type": "Organ",
        "Evaluation(1/0)": "        "
    },
    "12778": {
        "question": "what disease is shown on the left of brain?",
        "ground_truth": "brain edema",
        "generated_answer": "multiple sclerosis",
        "image_name": "xmlab532/source.jpg",
        "answer_type": "OPEN",
        "image_organ": "Brain_Tissue",
        "question_type": "Abnormality",
        "Evaluation(1/0)": "        "
    },
    "12779": {
        "question": "how many kinds of abnormalities are there in this image?",
        "ground_truth": "1",
        "generated_answer": "2",
        "image_name": "xmlab532/source.jpg",
        "answer_type": "OPEN",
        "image_organ": "Brain_Tissue",
        "question_type": "Quantity",
        "Evaluation(1/0)": "        "
    },
    "12780": {
        "question": "how much damage will be caused to the body taking such an image?",
        "ground_truth": "0",
        "generated_answer": "no damage",
        "image_name": "xmlab532/source.jpg",
        "answer_type": "OPEN",
        "image_organ": "Brain_Tissue",
        "question_type": "KG",
        "Evaluation(1/0)": "        "
    },
    "12781": {
        "question": "which is the kidney in this image?",
        "ground_truth": "symmetrical to bottom spine",
        "generated_answer": "the left kidney",
        "image_name": "xmlab538/source.jpg",
        "answer_type": "OPEN",
        "image_organ": "Abdomen",
        "question_type": "Position",
        "Evaluation(1/0)": "        "
    },
    "12782": {
        "question": "what organ is the gray part on the left of the image?",
        "ground_truth": "liver",
        "generated_answer": "based on the image, the gray part on the left of the image is the spleen",
        "image_name": "xmlab538/source.jpg",
        "answer_type": "OPEN",
        "image_organ": "Abdomen",
        "question_type": "Organ",
        "Evaluation(1/0)": "        "
    },
    "12785": {
        "question": "what color is the spleen in the picture?",
        "ground_truth": "gray",
        "generated_answer": "the spleen is not visible in the image",
        "image_name": "xmlab538/source.jpg",
        "answer_type": "OPEN",
        "image_organ": "Abdomen",
        "question_type": "Color",
        "Evaluation(1/0)": "        "
    },
    "12786": {
        "question": "which is smaller in this imageliver or right kidney?",
        "ground_truth": "right kidney",
        "generated_answer": "based on the image, the left kidney is smaller than the right kidney.",
        "image_name": "xmlab538/source.jpg",
        "answer_type": "CLOSED",
        "image_organ": "Abdomen",
        "question_type": "Size",
        "Evaluation(1/0)": "        "
    },
    "12787": {
        "question": "how many organs are there in this image?",
        "ground_truth": "6",
        "generated_answer": "2",
        "image_name": "xmlab538/source.jpg",
        "answer_type": "OPEN",
        "image_organ": "Abdomen",
        "question_type": "Quantity",
        "Evaluation(1/0)": "        "
    },
    "12788": {
        "question": "how much damage will be caused to the body taking such an image?",
        "ground_truth": "much",
        "generated_answer": "minimal",
        "image_name": "xmlab538/source.jpg",
        "answer_type": "OPEN",
        "image_organ": "Abdomen",
        "question_type": "KG",
        "Evaluation(1/0)": "        "
    },
    "12789": {
        "question": "which organs/organ is part of the lymphatic system in this image?",
        "ground_truth": "spleen",
        "generated_answer": "the lymphatic system is not visible in this image.",
        "image_name": "xmlab538/source.jpg",
        "answer_type": "OPEN",
        "image_organ": "Abdomen",
        "question_type": "KG",
        "Evaluation(1/0)": "        "
    },
    "12790": {
        "question": "which organs/organ is part of the urinary system in this image?",
        "ground_truth": "kidney",
        "generated_answer": "the urinary bladder is part of the urinary system in this image.",
        "image_name": "xmlab538/source.jpg",
        "answer_type": "OPEN",
        "image_organ": "Abdomen",
        "question_type": "KG",
        "Evaluation(1/0)": "        "
    },
    "12793": {
        "question": "in what plane is this image scanned?",
        "ground_truth": "transverse plane",
        "generated_answer": "axial",
        "image_name": "xmlab543/source.jpg",
        "answer_type": "OPEN",
        "image_organ": "Abdomen",
        "question_type": "Plane",
        "Evaluation(1/0)": "        "
    },
    "12794": {
        "question": "where is the colon in this image?",
        "ground_truth": "upper right",
        "generated_answer": "the colon is not visible in this image",
        "image_name": "xmlab543/source.jpg",
        "answer_type": "OPEN",
        "image_organ": "Abdomen",
        "question_type": "Position",
        "Evaluation(1/0)": "        "
    },
    "12798": {
        "question": "which is smaller in this imageliver or lung?",
        "ground_truth": "lung",
        "generated_answer": "based on the image, the liver is smaller than the lung.",
        "image_name": "xmlab543/source.jpg",
        "answer_type": "CLOSED",
        "image_organ": "Abdomen",
        "question_type": "Size",
        "Evaluation(1/0)": "        "
    },
    "12799": {
        "question": "how many lungs have existed in this image?",
        "ground_truth": "2",
        "generated_answer": "1",
        "image_name": "xmlab543/source.jpg",
        "answer_type": "OPEN",
        "image_organ": "Abdomen",
        "question_type": "Quantity",
        "Evaluation(1/0)": "        "
    },
    "12800": {
        "question": "what is the effect of the organ on the upper left of this image?",
        "ground_truth": "biotransformation detoxification",
        "generated_answer": "the upper left image shows a large cystic mass in the left upper quadrant of the abdomen, which is compressing the stomach and displacing the liver to the right",
        "image_name": "xmlab543/source.jpg",
        "answer_type": "OPEN",
        "image_organ": "Abdomen",
        "question_type": "KG",
        "Evaluation(1/0)": "        "
    },
    "12801": {
        "question": "which organs/organ in the picture belong to the respiratory system?",
        "ground_truth": "lung",
        "generated_answer": "based on the image, the lungs are not visible.",
        "image_name": "xmlab543/source.jpg",
        "answer_type": "OPEN",
        "image_organ": "Abdomen",
        "question_type": "KG",
        "Evaluation(1/0)": "        "
    },
    "12804": {
        "question": "which organ system is imaged?",
        "ground_truth": "abdomen",
        "generated_answer": "liver",
        "image_name": "xmlab548/source.jpg",
        "answer_type": "OPEN",
        "image_organ": "Abdomen",
        "question_type": "Organ",
        "Evaluation(1/0)": "        "
    },
    "12807": {
        "question": "which is smaller in this imagecolon or liver?",
        "ground_truth": "colon",
        "generated_answer": "based on the image, the liver is smaller than the colon.",
        "image_name": "xmlab548/source.jpg",
        "answer_type": "CLOSED",
        "image_organ": "Abdomen",
        "question_type": "Size",
        "Evaluation(1/0)": "        "
    },
    "12808": {
        "question": "how many existing heart in this image?",
        "ground_truth": "0",
        "generated_answer": "1",
        "image_name": "xmlab548/source.jpg",
        "answer_type": "OPEN",
        "image_organ": "Abdomen",
        "question_type": "Quantity",
        "Evaluation(1/0)": "        "
    },
    "12809": {
        "question": "what is the function of the organs appearing in pairs in the picture?",
        "ground_truth": "breathe",
        "generated_answer": "based on the image, the organs appearing in pairs are the lungs",
        "image_name": "xmlab548/source.jpg",
        "answer_type": "OPEN",
        "image_organ": "Abdomen",
        "question_type": "KG",
        "Evaluation(1/0)": "        "
    },
    "12810": {
        "question": "which organs/organ is part of the digestive system in this image?",
        "ground_truth": "stomach colon",
        "generated_answer": "liver",
        "image_name": "xmlab548/source.jpg",
        "answer_type": "OPEN",
        "image_organ": "Abdomen",
        "question_type": "KG",
        "Evaluation(1/0)": "        "
    },
    "12811": {
        "question": "which organs/organ in the picture belong to the urinary system?",
        "ground_truth": "kidney",
        "generated_answer": "based on the image, the urinary bladder is not visible.",
        "image_name": "xmlab548/source.jpg",
        "answer_type": "OPEN",
        "image_organ": "Abdomen",
        "question_type": "KG",
        "Evaluation(1/0)": "        "
    },
    "12814": {
        "question": "what organ is the gray part on the right of the image?",
        "ground_truth": "small bowel",
        "generated_answer": "based on the image, the gray part on the right of the image is the kidney",
        "image_name": "xmlab554/source.jpg",
        "answer_type": "OPEN",
        "image_organ": "Abdomen",
        "question_type": "Organ",
        "Evaluation(1/0)": "        "
    },
    "12817": {
        "question": "which is smaller in this imagekidney or small bowel?",
        "ground_truth": "kidney",
        "generated_answer": "based on the image, the small bowel is smaller than the kidney",
        "image_name": "xmlab554/source.jpg",
        "answer_type": "CLOSED",
        "image_organ": "Abdomen",
        "question_type": "Size",
        "Evaluation(1/0)": "        "
    },
    "12818": {
        "question": "how many existing heart in this image?",
        "ground_truth": "0",
        "generated_answer": "1",
        "image_name": "xmlab554/source.jpg",
        "answer_type": "OPEN",
        "image_organ": "Abdomen",
        "question_type": "Quantity",
        "Evaluation(1/0)": "        "
    },
    "12819": {
        "question": "what is the effect of the organ on the top of this image?",
        "ground_truth": "absorb nutrients secrete enzymes digest food",
        "generated_answer": "the organ on top of this image is the liver",
        "image_name": "xmlab554/source.jpg",
        "answer_type": "OPEN",
        "image_organ": "Abdomen",
        "question_type": "KG",
        "Evaluation(1/0)": "        "
    },
    "12822": {
        "question": "which is the kidney in this image?",
        "ground_truth": "symmetrical to bottom spine",
        "generated_answer": "right kidney",
        "image_name": "xmlab557/source.jpg",
        "answer_type": "OPEN",
        "image_organ": "Abdomen",
        "question_type": "Position",
        "Evaluation(1/0)": "        "
    },
    "12823": {
        "question": "what organ is the black part on the upper left of the image?",
        "ground_truth": "small bowel",
        "generated_answer": "based on the image, the black part on the upper left of the image is the spleen",
        "image_name": "xmlab557/source.jpg",
        "answer_type": "OPEN",
        "image_organ": "Abdomen",
        "question_type": "Organ",
        "Evaluation(1/0)": "        "
    },
    "12826": {
        "question": "what color does the left kidney show in the picture?",
        "ground_truth": "gray",
        "generated_answer": "the left kidney is not visible in the image",
        "image_name": "xmlab557/source.jpg",
        "answer_type": "OPEN",
        "image_organ": "Abdomen",
        "question_type": "Color",
        "Evaluation(1/0)": "        "
    },
    "12827": {
        "question": "which is smaller in this image liver or right kidney?",
        "ground_truth": "liver",
        "generated_answer": "based on the image, the right kidney is smaller than the liver.",
        "image_name": "xmlab557/source.jpg",
        "answer_type": "CLOSED",
        "image_organ": "Abdomen",
        "question_type": "Size",
        "Evaluation(1/0)": "        "
    },
    "12828": {
        "question": "how many organs are there in this image?",
        "ground_truth": "5",
        "generated_answer": "2",
        "image_name": "xmlab557/source.jpg",
        "answer_type": "OPEN",
        "image_organ": "Abdomen",
        "question_type": "Quantity",
        "Evaluation(1/0)": "        "
    },
    "12829": {
        "question": "what is the shape of spinal cord in this image?",
        "ground_truth": "circular",
        "generated_answer": "the spinal cord is not visible in this image.",
        "image_name": "xmlab557/source.jpg",
        "answer_type": "OPEN",
        "image_organ": "Abdomen",
        "question_type": "Shape",
        "Evaluation(1/0)": "        "
    },
    "12830": {
        "question": "what is the effect of the organ on the top of this image?",
        "ground_truth": "absorb nutrients secrete enzymes digest food",
        "generated_answer": "the organ on top of this image is the liver",
        "image_name": "xmlab557/source.jpg",
        "answer_type": "OPEN",
        "image_organ": "Abdomen",
        "question_type": "KG",
        "Evaluation(1/0)": "        "
    },
    "12831": {
        "question": "which organs/organ is part of the nervous system in this image?",
        "ground_truth": "spinal cord",
        "generated_answer": "1",
        "image_name": "xmlab557/source.jpg",
        "answer_type": "OPEN",
        "image_organ": "Abdomen",
        "question_type": "KG",
        "Evaluation(1/0)": "        "
    },
    "12834": {
        "question": "where is the liver in this image?",
        "ground_truth": "left",
        "generated_answer": "the liver is located in the upper abdomen",
        "image_name": "xmlab561/source.jpg",
        "answer_type": "OPEN",
        "image_organ": "Abdomen",
        "question_type": "Position",
        "Evaluation(1/0)": "        "
    },
    "12838": {
        "question": "what color does the duodenum show in the picture?",
        "ground_truth": "gray",
        "generated_answer": "the duodenum is not visible in the image.",
        "image_name": "xmlab561/source.jpg",
        "answer_type": "OPEN",
        "image_organ": "Abdomen",
        "question_type": "Color",
        "Evaluation(1/0)": "        "
    },
    "12839": {
        "question": "which is smaller in this image spleen or kidney?",
        "ground_truth": "spleen",
        "generated_answer": "based on the image, the spleen is smaller than the kidney.",
        "image_name": "xmlab561/source.jpg",
        "answer_type": "CLOSED",
        "image_organ": "Abdomen",
        "question_type": "Size",
        "Evaluation(1/0)": "        "
    },
    "12841": {
        "question": "what is the shape of spleen in the picture?",
        "ground_truth": "oval",
        "generated_answer": "the spleen is enlarged, measuring 12.5 cm in length, 8.5 cm in width, and 6.5 cm in thickness",
        "image_name": "xmlab561/source.jpg",
        "answer_type": "OPEN",
        "image_organ": "Abdomen",
        "question_type": "Shape",
        "Evaluation(1/0)": "        "
    },
    "12842": {
        "question": "what is the function of the organ on the center of this image?",
        "ground_truth": "absorb nutrients secrete enzymes digest food",
        "generated_answer": "based on the image, the organ on the center is the spleen.",
        "image_name": "xmlab561/source.jpg",
        "answer_type": "OPEN",
        "image_organ": "Abdomen",
        "question_type": "KG",
        "Evaluation(1/0)": "        "
    },
    "12843": {
        "question": "which organs/organ is part of the nervous system in this image?",
        "ground_truth": "spinal cord",
        "generated_answer": "based on the image, the kidneys are part of the nervous system.",
        "image_name": "xmlab561/source.jpg",
        "answer_type": "OPEN",
        "image_organ": "Abdomen",
        "question_type": "KG",
        "Evaluation(1/0)": "        "
    },
    "12847": {
        "question": "where is the stomach in this image?",
        "ground_truth": "upper right",
        "generated_answer": "the stomach is located in the upper abdomen",
        "image_name": "xmlab573/source.jpg",
        "answer_type": "OPEN",
        "image_organ": "Abdomen",
        "question_type": "Position",
        "Evaluation(1/0)": "        "
    },
    "12848": {
        "question": "which organ system is imaged?",
        "ground_truth": "abdomen",
        "generated_answer": "liver",
        "image_name": "xmlab573/source.jpg",
        "answer_type": "OPEN",
        "image_organ": "Abdomen",
        "question_type": "Organ",
        "Evaluation(1/0)": "        "
    },
    "12852": {
        "question": "how many kidneys have existed in this image?",
        "ground_truth": "0",
        "generated_answer": "1",
        "image_name": "xmlab573/source.jpg",
        "answer_type": "OPEN",
        "image_organ": "Abdomen",
        "question_type": "Quantity",
        "Evaluation(1/0)": "        "
    },
    "12853": {
        "question": "what is the shape of spinal cord in this image?",
        "ground_truth": "circular",
        "generated_answer": "the spinal cord is not visible in this image.",
        "image_name": "xmlab573/source.jpg",
        "answer_type": "OPEN",
        "image_organ": "Abdomen",
        "question_type": "Shape",
        "Evaluation(1/0)": "        "
    },
    "12854": {
        "question": "what is the function of the rightmost organ in this picture?",
        "ground_truth": "improve body's immunity",
        "generated_answer": "liver",
        "image_name": "xmlab573/source.jpg",
        "answer_type": "OPEN",
        "image_organ": "Abdomen",
        "question_type": "KG",
        "Evaluation(1/0)": "        "
    },
    "12855": {
        "question": "which organs/organ in the picture belong to the lymphatic system?",
        "ground_truth": "spleen",
        "generated_answer": "the lymphatic system is not visible in the image.",
        "image_name": "xmlab573/source.jpg",
        "answer_type": "OPEN",
        "image_organ": "Abdomen",
        "question_type": "KG",
        "Evaluation(1/0)": "        "
    },
    "12858": {
        "question": "in what plane is this image scanned?",
        "ground_truth": "transverse plane",
        "generated_answer": "axial",
        "image_name": "xmlab578/source.jpg",
        "answer_type": "OPEN",
        "image_organ": "Abdomen",
        "question_type": "Plane",
        "Evaluation(1/0)": "        "
    },
    "12859": {
        "question": "where is the esophagus in this image?",
        "ground_truth": "center",
        "generated_answer": "the esophagus is not visible in this image",
        "image_name": "xmlab578/source.jpg",
        "answer_type": "OPEN",
        "image_organ": "Abdomen",
        "question_type": "Position",
        "Evaluation(1/0)": "        "
    },
    "12860": {
        "question": "what is the organ system visualized?",
        "ground_truth": "abdomen",
        "generated_answer": "liver",
        "image_name": "xmlab578/source.jpg",
        "answer_type": "OPEN",
        "image_organ": "Abdomen",
        "question_type": "Organ",
        "Evaluation(1/0)": "        "
    },
    "12863": {
        "question": "what color is the spleen in this image?",
        "ground_truth": "gray",
        "generated_answer": "the spleen is not visible in this image",
        "image_name": "xmlab578/source.jpg",
        "answer_type": "OPEN",
        "image_organ": "Abdomen",
        "question_type": "Color",
        "Evaluation(1/0)": "        "
    },
    "12864": {
        "question": "which is the biggest in this image spleen heart or liver?",
        "ground_truth": "liver",
        "generated_answer": "based on the image, the liver is the biggest organ.",
        "image_name": "xmlab578/source.jpg",
        "answer_type": "CLOSED",
        "image_organ": "Abdomen",
        "question_type": "Size",
        "Evaluation(1/0)": "        "
    },
    "12866": {
        "question": "how much damage will be caused to the body taking such an image?",
        "ground_truth": "much",
        "generated_answer": "minimal",
        "image_name": "xmlab578/source.jpg",
        "answer_type": "OPEN",
        "image_organ": "Abdomen",
        "question_type": "KG",
        "Evaluation(1/0)": "        "
    },
    "12870": {
        "question": "what is the mr weighting in this image?",
        "ground_truth": "t2",
        "generated_answer": "axial t2-weighted mri",
        "image_name": "xmlab58/source.jpg",
        "answer_type": "OPEN",
        "image_organ": "Brain",
        "question_type": "Modality",
        "Evaluation(1/0)": "        "
    },
    "12873": {
        "question": "does the picture contain brian?",
        "ground_truth": "yes",
        "generated_answer": "mri of the brain",
        "image_name": "xmlab58/source.jpg",
        "answer_type": "CLOSED",
        "image_organ": "Brain",
        "question_type": "Organ",
        "Evaluation(1/0)": "        "
    },
    "12874": {
        "question": "what diseases are included in the picture?",
        "ground_truth": "brain tumor brain edema",
        "generated_answer": "the image shows a brain mri of a patient with multiple sclerosis",
        "image_name": "xmlab58/source.jpg",
        "answer_type": "OPEN",
        "image_organ": "Brain",
        "question_type": "Abnormality",
        "Evaluation(1/0)": "        "
    },
    "12876": {
        "question": "where is the abnormality located?",
        "ground_truth": "lower left",
        "generated_answer": "mri of the brain axial view showing a right frontal lesion",
        "image_name": "xmlab58/source.jpg",
        "answer_type": "OPEN",
        "image_organ": "Brain",
        "question_type": "Position",
        "Evaluation(1/0)": "        "
    },
    "12877": {
        "question": "which part of the body does this image belong to?",
        "ground_truth": "abdomen",
        "generated_answer": "chest",
        "image_name": "xmlab580/source.jpg",
        "answer_type": "OPEN",
        "image_organ": "Abdomen",
        "question_type": "Position",
        "Evaluation(1/0)": "        "
    },
    "12878": {
        "question": "where is the heart in this imagelefttop or upper left?",
        "ground_truth": "top",
        "generated_answer": "based on the image, the heart is in the upper left.",
        "image_name": "xmlab580/source.jpg",
        "answer_type": "CLOSED",
        "image_organ": "Abdomen",
        "question_type": "Position",
        "Evaluation(1/0)": "        "
    },
    "12882": {
        "question": "which is smaller in this image esophagus or liver?",
        "ground_truth": "esophagus",
        "generated_answer": "liver",
        "image_name": "xmlab580/source.jpg",
        "answer_type": "CLOSED",
        "image_organ": "Abdomen",
        "question_type": "Size",
        "Evaluation(1/0)": "        "
    },
    "12883": {
        "question": "how many lungs have existed in this image?",
        "ground_truth": "2",
        "generated_answer": "1",
        "image_name": "xmlab580/source.jpg",
        "answer_type": "OPEN",
        "image_organ": "Abdomen",
        "question_type": "Quantity",
        "Evaluation(1/0)": "        "
    },
    "12884": {
        "question": "how much damage will be caused to the body taking such an image?",
        "ground_truth": "much",
        "generated_answer": "the patient is in prone position, and the catheter is inserted from the right side. 100 ml of contrast agent is injected, and the catheter is withdrawn. the contrast agent is distributed in the right atrium, right ventricle, and pulmonary artery. the right atrium is enlarged, and the right ventricle is dilated. the pulmonary artery is enlarged, and the pulmonary artery is dilated. the right atrium and right ventricle are enlarged, and the pulmonary artery is dilated. the right atrium and right ventricle are enlarged, and the pulmonary artery is dilated. the right atrium and right ventricle are enlarged, and the pulmonary artery is dilated. the right atrium and right ventricle are enlarged, and the pulmonary artery is dilated. the right atrium and right ventricle are enlarged, and the pulmonary artery is dilated. the right atrium and right ventricle are enlarged, and the pulmonary artery is dilated. the right atrium and right ventricle are enlarged, and the pulmonary artery is dilated. the right atrium and right ventricle are enlarged, and the pulmon",
        "image_name": "xmlab580/source.jpg",
        "answer_type": "OPEN",
        "image_organ": "Abdomen",
        "question_type": "KG",
        "Evaluation(1/0)": "        "
    },
    "12885": {
        "question": "which organs/organ in the picture belong to the digestive system?",
        "ground_truth": "esophagus",
        "generated_answer": "liver",
        "image_name": "xmlab580/source.jpg",
        "answer_type": "OPEN",
        "image_organ": "Abdomen",
        "question_type": "KG",
        "Evaluation(1/0)": "        "
    },
    "12888": {
        "question": "in what plane is this image scanned?",
        "ground_truth": "transverse plane",
        "generated_answer": "coronal",
        "image_name": "xmlab586/source.jpg",
        "answer_type": "OPEN",
        "image_organ": "Chest_mediastinal",
        "question_type": "Plane",
        "Evaluation(1/0)": "        "
    },
    "12889": {
        "question": "what is the leftmost organ in this image?",
        "ground_truth": "right lung",
        "generated_answer": "based on the image, the leftmost organ in this image is the heart",
        "image_name": "xmlab586/source.jpg",
        "answer_type": "OPEN",
        "image_organ": "Chest_mediastinal",
        "question_type": "Organ",
        "Evaluation(1/0)": "        "
    },
    "12892": {
        "question": "what color is the lung in this image?",
        "ground_truth": "black",
        "generated_answer": "the lung is white",
        "image_name": "xmlab586/source.jpg",
        "answer_type": "OPEN",
        "image_organ": "Chest_mediastinal",
        "question_type": "Color",
        "Evaluation(1/0)": "        "
    },
    "12893": {
        "question": "which is smaller in this imageheart or esophagus?",
        "ground_truth": "esophagus",
        "generated_answer": "based on the image, the heart is larger than the esophagus.",
        "image_name": "xmlab586/source.jpg",
        "answer_type": "CLOSED",
        "image_organ": "Chest_mediastinal",
        "question_type": "Size",
        "Evaluation(1/0)": "        "
    },
    "12894": {
        "question": "how many organs are there in this image?",
        "ground_truth": "4",
        "generated_answer": "2",
        "image_name": "xmlab586/source.jpg",
        "answer_type": "OPEN",
        "image_organ": "Chest_mediastinal",
        "question_type": "Quantity",
        "Evaluation(1/0)": "        "
    },
    "12895": {
        "question": "what is the function of the organ on the top of this image?",
        "ground_truth": "promote blood flow",
        "generated_answer": "based on the image, the organ on top is the heart.",
        "image_name": "xmlab586/source.jpg",
        "answer_type": "OPEN",
        "image_organ": "Chest_mediastinal",
        "question_type": "KG",
        "Evaluation(1/0)": "        "
    },
    "12898": {
        "question": "what modality is used to take this image?",
        "ground_truth": "ct",
        "generated_answer": "computed tomography",
        "image_name": "xmlab604/source.jpg",
        "answer_type": "OPEN",
        "image_organ": "Pelvic Cavity",
        "question_type": "Modality",
        "Evaluation(1/0)": "        "
    },
    "12899": {
        "question": "where does the image represent in the body?",
        "ground_truth": "pelvic cavity",
        "generated_answer": "the image represents a computed tomography scan of the abdomen and pelvis, demonstrating a large, heterogeneous, left-sided pelvic mass",
        "image_name": "xmlab604/source.jpg",
        "answer_type": "OPEN",
        "image_organ": "Pelvic Cavity",
        "question_type": "Position",
        "Evaluation(1/0)": "        "
    },
    "12900": {
        "question": "where is the rectum existing in this image?",
        "ground_truth": "bottom",
        "generated_answer": "the rectum is not visible in this image",
        "image_name": "xmlab604/source.jpg",
        "answer_type": "OPEN",
        "image_organ": "Pelvic Cavity",
        "question_type": "Position",
        "Evaluation(1/0)": "        "
    },
    "12901": {
        "question": "what organ system is primarily present in this image?",
        "ground_truth": "pelvic cavity",
        "generated_answer": "primary bladder",
        "image_name": "xmlab604/source.jpg",
        "answer_type": "OPEN",
        "image_organ": "Pelvic Cavity",
        "question_type": "Organ",
        "Evaluation(1/0)": "        "
    },
    "12904": {
        "question": "which is smaller in this image bladder or rectum?",
        "ground_truth": "rectum",
        "generated_answer": "bladder",
        "image_name": "xmlab604/source.jpg",
        "answer_type": "CLOSED",
        "image_organ": "Pelvic Cavity",
        "question_type": "Size",
        "Evaluation(1/0)": "        "
    },
    "12905": {
        "question": "how many femoral heads are shown in this image?",
        "ground_truth": "0",
        "generated_answer": "2",
        "image_name": "xmlab604/source.jpg",
        "answer_type": "OPEN",
        "image_organ": "Pelvic Cavity",
        "question_type": "Quantity",
        "Evaluation(1/0)": "        "
    },
    "12906": {
        "question": "what is the function of the organ on the bottom of this picture?",
        "ground_truth": "store feces excrete feces",
        "generated_answer": "bladder",
        "image_name": "xmlab604/source.jpg",
        "answer_type": "OPEN",
        "image_organ": "Pelvic Cavity",
        "question_type": "KG",
        "Evaluation(1/0)": "        "
    },
    "12907": {
        "question": "which organs/organ in the picture belong to the digestive system?",
        "ground_truth": "rectum",
        "generated_answer": "the bladder and the rectum",
        "image_name": "xmlab604/source.jpg",
        "answer_type": "OPEN",
        "image_organ": "Pelvic Cavity",
        "question_type": "KG",
        "Evaluation(1/0)": "        "
    },
    "12911": {
        "question": "which part do the organs in this image locate from the aspect of the whole body?",
        "ground_truth": "pelvic cavity",
        "generated_answer": "the organs in this image are located in the pelvis",
        "image_name": "xmlab605/source.jpg",
        "answer_type": "OPEN",
        "image_organ": "Pelvic Cavity",
        "question_type": "Position",
        "Evaluation(1/0)": "        "
    },
    "12912": {
        "question": "where is rectum in this image?",
        "ground_truth": "bottom",
        "generated_answer": "rectum is located in the upper left corner of the image",
        "image_name": "xmlab605/source.jpg",
        "answer_type": "OPEN",
        "image_organ": "Pelvic Cavity",
        "question_type": "Position",
        "Evaluation(1/0)": "        "
    },
    "12913": {
        "question": "what is the organ system visualized?",
        "ground_truth": "pelvic cavity",
        "generated_answer": "bladder",
        "image_name": "xmlab605/source.jpg",
        "answer_type": "OPEN",
        "image_organ": "Pelvic Cavity",
        "question_type": "Organ",
        "Evaluation(1/0)": "        "
    },
    "12917": {
        "question": "what is the effect of the gray organ on the center of this picture?",
        "ground_truth": "store urine",
        "generated_answer": "the gray organ is not visible in this image",
        "image_name": "xmlab605/source.jpg",
        "answer_type": "OPEN",
        "image_organ": "Pelvic Cavity",
        "question_type": "KG",
        "Evaluation(1/0)": "        "
    },
    "12918": {
        "question": "which organs/organ is part of the digestive system in this image?",
        "ground_truth": "rectum",
        "generated_answer": "2",
        "image_name": "xmlab605/source.jpg",
        "answer_type": "OPEN",
        "image_organ": "Pelvic Cavity",
        "question_type": "KG",
        "Evaluation(1/0)": "        "
    },
    "12921": {
        "question": "which part of the body does this image belong to?",
        "ground_truth": "pelvic cavity",
        "generated_answer": "abdomen",
        "image_name": "xmlab622/source.jpg",
        "answer_type": "OPEN",
        "image_organ": "Pelvic Cavity",
        "question_type": "Position",
        "Evaluation(1/0)": "        "
    },
    "12924": {
        "question": "which organs/organ in the picture belong to the urinary system?",
        "ground_truth": "bladder",
        "generated_answer": "2",
        "image_name": "xmlab622/source.jpg",
        "answer_type": "OPEN",
        "image_organ": "Pelvic Cavity",
        "question_type": "KG",
        "Evaluation(1/0)": "        "
    },
    "12926": {
        "question": "how was this image taken?",
        "ground_truth": "ct",
        "generated_answer": "ct scan of the abdomen and pelvis with iv contrast demonstrating a 1 5 cm right lower quadrant mass",
        "image_name": "xmlab628/source.jpg",
        "answer_type": "OPEN",
        "image_organ": "Pelvic Cavity",
        "question_type": "Modality",
        "Evaluation(1/0)": "        "
    },
    "12927": {
        "question": "where does the picture show?",
        "ground_truth": "pelvic cavity",
        "generated_answer": "abdomen",
        "image_name": "xmlab628/source.jpg",
        "answer_type": "OPEN",
        "image_organ": "Pelvic Cavity",
        "question_type": "Position",
        "Evaluation(1/0)": "        "
    },
    "12929": {
        "question": "which is bigger in this image small bowel or colon?",
        "ground_truth": "small bowel",
        "generated_answer": "based on the image, the small bowel is larger than the colon",
        "image_name": "xmlab628/source.jpg",
        "answer_type": "CLOSED",
        "image_organ": "Pelvic Cavity",
        "question_type": "Size",
        "Evaluation(1/0)": "        "
    },
    "12930": {
        "question": "what is the function of the organ on the bottom of this image?",
        "ground_truth": "digest food absorb water excrete body waste",
        "generated_answer": "based on the image, the organ at the bottom of the image is the bladder.",
        "image_name": "xmlab628/source.jpg",
        "answer_type": "OPEN",
        "image_organ": "Pelvic Cavity",
        "question_type": "KG",
        "Evaluation(1/0)": "        "
    },
    "12932": {
        "question": "what organ system is pictured?",
        "ground_truth": "pelvic cavity",
        "generated_answer": "abdomen",
        "image_name": "xmlab629/source.jpg",
        "answer_type": "OPEN",
        "image_organ": "Pelvic Cavity",
        "question_type": "Organ",
        "Evaluation(1/0)": "        "
    },
    "12934": {
        "question": "which is smaller in this image colon or small bowel?",
        "ground_truth": "colon",
        "generated_answer": "based on the image, the small bowel is smaller than the colon.",
        "image_name": "xmlab629/source.jpg",
        "answer_type": "CLOSED",
        "image_organ": "Pelvic Cavity",
        "question_type": "Size",
        "Evaluation(1/0)": "        "
    },
    "12935": {
        "question": "what is the function of the organ on the top of this image?",
        "ground_truth": "absorb nutrients secrete enzymes digest food",
        "generated_answer": "the organ on top of the image is the bladder",
        "image_name": "xmlab629/source.jpg",
        "answer_type": "OPEN",
        "image_organ": "Pelvic Cavity",
        "question_type": "KG",
        "Evaluation(1/0)": "        "
    },
    "12936": {
        "question": "do any of the organs in the picture belong to the digestive system?",
        "ground_truth": "yes",
        "generated_answer": "ct scan of the abdomen and pelvis demonstrating a large mass in the right iliac fossa",
        "image_name": "xmlab629/source.jpg",
        "answer_type": "CLOSED",
        "image_organ": "Pelvic Cavity",
        "question_type": "KG",
        "Evaluation(1/0)": "        "
    },
    "12938": {
        "question": "which part of the human body is the organ located in the image?",
        "ground_truth": "pelvic cavity",
        "generated_answer": "abdomen",
        "image_name": "xmlab634/source.jpg",
        "answer_type": "OPEN",
        "image_organ": "Pelvic Cavity",
        "question_type": "Position",
        "Evaluation(1/0)": "        "
    },
    "12939": {
        "question": "where is colon in this image?",
        "ground_truth": "upper left",
        "generated_answer": "the colon is located in the left upper quadrant",
        "image_name": "xmlab634/source.jpg",
        "answer_type": "OPEN",
        "image_organ": "Pelvic Cavity",
        "question_type": "Position",
        "Evaluation(1/0)": "        "
    },
    "12940": {
        "question": "what organ system is primarily present in this image?",
        "ground_truth": "pelvic cavity",
        "generated_answer": "abdominal",
        "image_name": "xmlab634/source.jpg",
        "answer_type": "OPEN",
        "image_organ": "Pelvic Cavity",
        "question_type": "Organ",
        "Evaluation(1/0)": "        "
    },
    "12942": {
        "question": "what is the effect of the organ on the left of this picture?",
        "ground_truth": "digest food absorb water excrete body waste",
        "generated_answer": "the left kidney is enlarged and shows a heterogeneous enhancement with a central area of necrosis.",
        "image_name": "xmlab634/source.jpg",
        "answer_type": "OPEN",
        "image_organ": "Pelvic Cavity",
        "question_type": "KG",
        "Evaluation(1/0)": "        "
    },
    "12943": {
        "question": "which organs/organ is part of the digestive system in this image?",
        "ground_truth": "colon small bowel",
        "generated_answer": "1.  stomach",
        "image_name": "xmlab634/source.jpg",
        "answer_type": "OPEN",
        "image_organ": "Pelvic Cavity",
        "question_type": "KG",
        "Evaluation(1/0)": "        "
    },
    "12947": {
        "question": "what is the mr weighting in this image?",
        "ground_truth": "t2",
        "generated_answer": "axial t2-weighted mri",
        "image_name": "xmlab71/source.jpg",
        "answer_type": "OPEN",
        "image_organ": "Brain",
        "question_type": "Modality",
        "Evaluation(1/0)": "        "
    },
    "12951": {
        "question": "what diseases are included in the picture?",
        "ground_truth": "0",
        "generated_answer": "multiple sclerosis",
        "image_name": "xmlab71/source.jpg",
        "answer_type": "OPEN",
        "image_organ": "Brain",
        "question_type": "Abnormality",
        "Evaluation(1/0)": "        "
    },
    "12955": {
        "question": "what is the mr weighting in this image?",
        "ground_truth": "t2",
        "generated_answer": "axial t2",
        "image_name": "xmlab77/source.jpg",
        "answer_type": "OPEN",
        "image_organ": "Brain",
        "question_type": "Modality",
        "Evaluation(1/0)": "        "
    },
    "12959": {
        "question": "what diseases are included in the picture?",
        "ground_truth": "0",
        "generated_answer": "based on the image, the following diseases are included in the picture:",
        "image_name": "xmlab77/source.jpg",
        "answer_type": "OPEN",
        "image_organ": "Brain",
        "question_type": "Abnormality",
        "Evaluation(1/0)": "        "
    },
    "12961": {
        "question": "what modality is used to take this image?",
        "ground_truth": "ct",
        "generated_answer": "computed tomography",
        "image_name": "xmlab82/source.jpg",
        "answer_type": "OPEN",
        "image_organ": "Lung",
        "question_type": "Modality",
        "Evaluation(1/0)": "        "
    },
    "12963": {
        "question": "what is the main organ in the image?",
        "ground_truth": "lung",
        "generated_answer": "lungs",
        "image_name": "xmlab82/source.jpg",
        "answer_type": "OPEN",
        "image_organ": "Lung",
        "question_type": "Organ",
        "Evaluation(1/0)": "        "
    },
    "12964": {
        "question": "what is the largest organ in the picture?",
        "ground_truth": "lung",
        "generated_answer": "lungs",
        "image_name": "xmlab82/source.jpg",
        "answer_type": "OPEN",
        "image_organ": "Lung",
        "question_type": "Size",
        "Evaluation(1/0)": "        "
    },
    "12968": {
        "question": "what diseases are included in the picture?",
        "ground_truth": "0",
        "generated_answer": "based on the image, the following diseases are included in the picture:",
        "image_name": "xmlab82/source.jpg",
        "answer_type": "OPEN",
        "image_organ": "Lung",
        "question_type": "Abnormality",
        "Evaluation(1/0)": "        "
    },
    "12970": {
        "question": "which is the biggest in this imagelungliver or heart?",
        "ground_truth": "lung",
        "generated_answer": "based on the image, the heart is the biggest organ",
        "image_name": "xmlab82/source.jpg",
        "answer_type": "CLOSED",
        "image_organ": "Lung",
        "question_type": "Size",
        "Evaluation(1/0)": "        "
    },
    "12971": {
        "question": "what modality is used to take this image?",
        "ground_truth": "ct",
        "generated_answer": "computed tomography",
        "image_name": "xmlab85/source.jpg",
        "answer_type": "OPEN",
        "image_organ": "Lung",
        "question_type": "Modality",
        "Evaluation(1/0)": "        "
    },
    "12972": {
        "question": "which part of the body does this image belong to?",
        "ground_truth": "chest",
        "generated_answer": "chest ct scan",
        "image_name": "xmlab85/source.jpg",
        "answer_type": "OPEN",
        "image_organ": "Lung",
        "question_type": "Position",
        "Evaluation(1/0)": "        "
    },
    "12973": {
        "question": "what is the main organ in the image?",
        "ground_truth": "liver",
        "generated_answer": "based on the image, the main organ in the image is the liver",
        "image_name": "xmlab85/source.jpg",
        "answer_type": "OPEN",
        "image_organ": "Lung",
        "question_type": "Organ",
        "Evaluation(1/0)": "        "
    },
    "12974": {
        "question": "what is the largest organ in the picture?",
        "ground_truth": "liver",
        "generated_answer": "based on the image, the largest organ in the picture is the liver",
        "image_name": "xmlab85/source.jpg",
        "answer_type": "OPEN",
        "image_organ": "Lung",
        "question_type": "Size",
        "Evaluation(1/0)": "        "
    },
    "12979": {
        "question": "which is the biggest in this imagelungliver or heart?",
        "ground_truth": "liver",
        "generated_answer": "based on the image, the liver is larger than the heart",
        "image_name": "xmlab85/source.jpg",
        "answer_type": "CLOSED",
        "image_organ": "Lung",
        "question_type": "Size",
        "Evaluation(1/0)": "        "
    },
    "12980": {
        "question": "what modality is used to take this image?",
        "ground_truth": "ct",
        "generated_answer": "computed tomography",
        "image_name": "xmlab90/source.jpg",
        "answer_type": "OPEN",
        "image_organ": "Lung",
        "question_type": "Modality",
        "Evaluation(1/0)": "        "
    },
    "12981": {
        "question": "which part of the body does this image belong to?",
        "ground_truth": "chest",
        "generated_answer": "based on the image, this image belongs to the chest.",
        "image_name": "xmlab90/source.jpg",
        "answer_type": "OPEN",
        "image_organ": "Lung",
        "question_type": "Position",
        "Evaluation(1/0)": "        "
    },
    "12982": {
        "question": "what is the main organ in the image?",
        "ground_truth": "lung heart",
        "generated_answer": "based on the image, the main organ in the image is the lungs",
        "image_name": "xmlab90/source.jpg",
        "answer_type": "OPEN",
        "image_organ": "Lung",
        "question_type": "Organ",
        "Evaluation(1/0)": "        "
    },
    "12983": {
        "question": "what is the largest organ in the picture?",
        "ground_truth": "lung",
        "generated_answer": "lungs",
        "image_name": "xmlab90/source.jpg",
        "answer_type": "OPEN",
        "image_organ": "Lung",
        "question_type": "Size",
        "Evaluation(1/0)": "        "
    },
    "12988": {
        "question": "which is the biggest in this imagelungliver or heart?",
        "ground_truth": "lung",
        "generated_answer": "based on the image, the biggest in this image is the heart",
        "image_name": "xmlab90/source.jpg",
        "answer_type": "CLOSED",
        "image_organ": "Lung",
        "question_type": "Size",
        "Evaluation(1/0)": "        "
    },
    "12989": {
        "question": "what modality is used to take this image?",
        "ground_truth": "ct",
        "generated_answer": "computed tomography",
        "image_name": "xmlab93/source.jpg",
        "answer_type": "OPEN",
        "image_organ": "Abdomen",
        "question_type": "Modality",
        "Evaluation(1/0)": "        "
    },
    "12990": {
        "question": "which part of the body does this image belong to?",
        "ground_truth": "chest",
        "generated_answer": "the image belongs to the neck",
        "image_name": "xmlab93/source.jpg",
        "answer_type": "OPEN",
        "image_organ": "Abdomen",
        "question_type": "Position",
        "Evaluation(1/0)": "        "
    },
    "12991": {
        "question": "what is the main organ in the image?",
        "ground_truth": "spinal cord",
        "generated_answer": "trachea",
        "image_name": "xmlab93/source.jpg",
        "answer_type": "OPEN",
        "image_organ": "Abdomen",
        "question_type": "Organ",
        "Evaluation(1/0)": "        "
    }
}
