# Supplementary material for: PeFoMed: Parameter efficient fine-tuning of multimodal large language models for medical CXR
Source: Sci Rep. 2026 Apr 21;16:18729. doi: 10.1038/s41598-026-47871-2 (PMC13273104; doi:10.1038/s41598-026-47871-2)
Supplement: Supplementary file 2 — Supplementary Information 2. [file 41598_2026_47871_MOESM2_ESM.zip › human evaluation/slake/slake_stage1_answers.json]

[{"qid": 11934, "answer": "chest ct"}, {"qid": 11935, "answer": "chest"}, {"qid": 11936, "answer": "lungs"}, {"qid": 11937, "answer": "based on the image, the largest organ in the picture is the lungs"}, {"qid": 11938, "answer": "no"}, {"qid": 11939, "answer": "yes"}, {"qid": 11940, "answer": "no"}, {"qid": 11941, "answer": "Based on the image, the following diseases are included in the picture:"}, {"qid": 11942, "answer": "no"}, {"qid": 11943, "answer": "the abnormality is located in the right upper lobe"}, {"qid": 11944, "answer": "based on the image, the heart is the biggest organ"}, {"qid": 11945, "answer": "computed tomography"}, {"qid": 11946, "answer": "chest ct scan showing a large mass in the right upper lobe of the lung"}, {"qid": 11947, "answer": "based on the image, the main organ is the heart"}, {"qid": 11948, "answer": "based on the image, the largest organ in the picture is the heart"}, {"qid": 11949, "answer": "no"}, {"qid": 11950, "answer": "yes"}, {"qid": 11951, "answer": "based on the image, the following diseases are included in the picture:"}, {"qid": 11952, "answer": "no"}, {"qid": 11953, "answer": "the abnormality is located in the right upper lobe of the lung"}, {"qid": 11954, "answer": "based on the image, the heart is the biggest organ"}, {"qid": 11955, "answer": "computed tomography"}, {"qid": 11956, "answer": "chest"}, {"qid": 11957, "answer": "The main organ in the image is the lung."}, {"qid": 11958, "answer": "based on the image, the largest organ in the picture is the lung"}, {"qid": 11959, "answer": "no"}, {"qid": 11960, "answer": "yes"}, {"qid": 11961, "answer": "no"}, {"qid": 11962, "answer": "based on the image, the following diseases are included in the picture:"}, {"qid": 11963, "answer": "based on the image, the lung is not healthy."}, {"qid": 11964, "answer": "the abnormality is located in the right upper lobe"}, {"qid": 11965, "answer": "portable chest radiograph"}, {"qid": 11966, "answer": "chest x-ray showing right lower lobe pneumonia"}, {"qid": 11967, "answer": "based on the image, the largest organ in the picture is the lungs"}, {"qid": 11968, "answer": "The image shows a chest x-ray with a right-sided chest tube in place.  There is no pneumothorax.  There is no pleural effusion.  There is no focal consolidation.  There is no pulmonary edema.  There is no pneumothorax.  There is no pleural effusion.  There is no pneumothorax.  There is no pulmonary edema."}, {"qid": 11969, "answer": "the abnormality is located in the left lower lobe"}, {"qid": 11970, "answer": "Yes, there are abnormalities in this image. 1. The patient is intubated with the tip of the endotracheal tube 2.5 cm above the carina. 2. The patient is intubated with the tip of the endotracheal tube 2.5 cm above the carina. 3. The patient is intubated with the tip of the endotracheal tube 2.5 cm above the carina. 4. The patient is intubated with the tip of the endotracheal tube 2.5 cm above the carina. 5. The patient is intubated with the tip of the endotracheal tube 2.5 cm above the carina. 6. The patient is intubated with the tip of the endotracheal tube 2.5 cm above the carina. 7. The patient is intubated with the tip of the endotracheal tube 2.5 cm above the carina. 8. The patient is intubated with the tip of the endotracheal tube 2.5 cm above the carina. 9. The patient is intubated with the tip of the endotracheal tube 2.5 cm above the carina. 10. The patient is intubated with the tip of the endotracheal"}, {"qid": 11971, "answer": "Based on the image, the abnormal organ is the lung. 2 of the 3 chest tubes are in the right hemithorax, and the third chest tube is in the left hemithorax. There is a small amount of pleural effusion in the right hemithorax. There is no pneumothorax."}, {"qid": 11972, "answer": "mri"}, {"qid": 11973, "answer": "abdomen"}, {"qid": 11974, "answer": "based on the image, the mr weighting is t2"}, {"qid": 11975, "answer": "yes"}, {"qid": 11976, "answer": "no"}, {"qid": 11977, "answer": "yes"}, {"qid": 11978, "answer": "no"}, {"qid": 11979, "answer": "yes"}, {"qid": 11980, "answer": "based on the image, a chest x-ray is used to take this image."}, {"qid": 11981, "answer": "chest x-ray"}, {"qid": 11982, "answer": "Yes, there are abnormalities in this image. 1. There is a right-sided pneumothorax. 2. There is a right-sided pleural effusion. 3. There is a right-sided consolidation. 4. There is a left-sided consolidation."}, {"qid": 11983, "answer": "based on the image, the largest organ in the picture is the lungs"}, {"qid": 11984, "answer": "Based on the image, the following diseases are included:"}, {"qid": 11985, "answer": "the abnormality is located in the right upper lobe"}, {"qid": 11986, "answer": "The lung appears to be clear of any consolidation or effusion.  There is no pneumothorax.  The heart is enlarged.  The mediastinum is not widened.  The pleural surfaces are clear.No acute cardiopulmonary process."}, {"qid": 11987, "answer": "chest x-ray"}, {"qid": 11988, "answer": "chest x-ray shows a right-sided pleural effusion"}, {"qid": 11989, "answer": "yes"}, {"qid": 11990, "answer": "based on the image, the largest organ in the picture is the lung"}, {"qid": 11991, "answer": "Based on the image, the following diseases are included in the picture:"}, {"qid": 11992, "answer": "the abnormality is located in the right lower lobe"}, {"qid": 11993, "answer": "Based on the image, the abnormality is likely in the lung.  The heart is normal in size and shape."}, {"qid": 11994, "answer": "chest x-ray"}, {"qid": 11995, "answer": "chest x-ray"}, {"qid": 11996, "answer": "no abnormalities are seen on this chest radiograph"}, {"qid": 11997, "answer": "the largest organ in the picture is the lung"}, {"qid": 11998, "answer": "Based on the image, the following diseases are included in the picture:"}, {"qid": 11999, "answer": "no abnormality seen on chest x-ray"}, {"qid": 12000, "answer": "The heart is normal in size and shape.  The lungs are clear.  There is no pleural effusion or pneumothorax.  The mediastinal and hilar contours are normal.  The pulmonary vasculature is normal.  The cardiac silhouette is normal.  The patient is status post CABG.  The abdomen is unremarkable.No acute cardiopulmonary process."}, {"qid": 12001, "answer": "chest x-ray"}, {"qid": 12002, "answer": "chest x-ray shows diffuse bilateral pulmonary infiltrates"}, {"qid": 12003, "answer": "Yes, there are abnormalities in this image. 1. There is a right-sided chest tube in place. 2. There is a right-sided effusion. 3. There is a right-sided consolidation. 4. There is a left-sided consolidation. 5. There is a left-sided pleural effusion."}, {"qid": 12004, "answer": "based on the image, the largest organ in the picture is the lungs"}, {"qid": 12005, "answer": "Based on the image, the following diseases are included in the picture: 1.  Pneumonia 2.  Cardiomegaly"}, {"qid": 12006, "answer": "bilateral infiltrates"}, {"qid": 12007, "answer": "no"}, {"qid": 12008, "answer": "Based on the image, the abnormal organ is the lung. 2 of the 3 lungs are collapsed and there is a pleural effusion on the right side."}, {"qid": 12009, "answer": "chest x-ray"}, {"qid": 12010, "answer": "chest x-ray shows a right-sided pleural effusion"}, {"qid": 12011, "answer": "No abnormalities are seen on this chest radiograph."}, {"qid": 12012, "answer": "the largest organ in the picture is the stomach"}, {"qid": 12013, "answer": "based on the image, the following diseases are included:"}, {"qid": 12014, "answer": "the abnormality is located in the right hemithorax"}, {"qid": 12015, "answer": "Based on the image, the abnormal organ is the lung."}, {"qid": 12016, "answer": "portable chest radiograph"}, {"qid": 12017, "answer": "chest x-ray shows a right-sided pneumothorax"}, {"qid": 12018, "answer": "Yes, there is a right-sided pleural effusion.  The right hemidiaphragm is elevated.  There is a small left pleural effusion.  There is a small right apical pneumothorax.  There is a right-sided PICC line with the tip in the mid SVC.  There is a left-sided chest tube with the tip in the left pleural cavity.  There is a small left pleural effusion.  There is a small right pleural effusion.  There is a small right apical pneumothorax.  There is a right-sided PICC line with the tip in the mid SVC."}, {"qid": 12019, "answer": "the largest organ in the picture is the lungs"}, {"qid": 12020, "answer": "based on the image, the following diseases are included:"}, {"qid": 12021, "answer": "the abnormality is located in the left lung"}, {"qid": 12022, "answer": "Based on the image, the abnormal organ is the lung."}, {"qid": 12023, "answer": "based on the image, a chest x-ray is used to take this image."}, {"qid": 12024, "answer": "chest x-ray"}, {"qid": 12025, "answer": "No, there is no evidence of pneumonia on this chest radiograph."}, {"qid": 12026, "answer": "based on the image, the largest organ in the picture is the lungs"}, {"qid": 12027, "answer": "based on the image, the following diseases are included:"}, {"qid": 12028, "answer": "the abnormality is located in the right lower lobe"}, {"qid": 12029, "answer": "No, the lung is not healthy.  The lung is hyperinflated and there is a blunting of the costophrenic angle, which is consistent with pleural effusion.  There is also a nodular opacity in the right upper lobe, which could be due to a pulmonary nodule or a pleural-based lesion.  The heart is normal in size and cardiac silhouette.  There is no pneumothorax."}, {"qid": 12030, "answer": "based on the image, the abnormality is lung"}, {"qid": 12031, "answer": "chest x-ray"}, {"qid": 12032, "answer": "chest x-ray"}, {"qid": 12033, "answer": "the largest organ in the picture is the lungs"}, {"qid": 12034, "answer": "based on the image, the following diseases are included:"}, {"qid": 12035, "answer": "the abnormality is located in the right upper lobe"}, {"qid": 12036, "answer": "No"}, {"qid": 12037, "answer": "the lung is clear"}, {"qid": 12038, "answer": "based on the image, the abnormal organ is the lung."}, {"qid": 12039, "answer": "chest x-ray"}, {"qid": 12040, "answer": "The image belongs to the chest."}, {"qid": 12041, "answer": "No"}, {"qid": 12042, "answer": "The largest organ in the picture is the lungs."}, {"qid": 12043, "answer": "Based on the image, the following diseases are included in the picture:\n 1. Pneumonia"}, {"qid": 12044, "answer": "2.  The abnormality is located in the right lung."}, {"qid": 12045, "answer": "The lung is clear.  There is no pleural effusion or pneumothorax.  The heart is normal in size.  The mediastinum is normal.  The hila are normal.  The pleura is normal.  There is no evidence of pneumonia."}, {"qid": 12046, "answer": "Based on the image, the abnormal organ is the lung."}, {"qid": 12047, "answer": "chest x-ray"}, {"qid": 12048, "answer": "chest x-ray shows right lower lobe consolidation and left pleural effusion"}, {"qid": 12049, "answer": "based on the image, the largest organ in the picture is the lungs"}, {"qid": 12050, "answer": "based on the image, the following diseases are included:"}, {"qid": 12051, "answer": "1.  Right lower lobe consolidation"}, {"qid": 12052, "answer": "The lung is clear of consolidation or effusion.  The heart is normal in size.  The mediastinal and hilar contours are within normal limits.  No pulmonary edema.  No pneumothorax.  No acute osseous abnormality.No acute cardiopulmonary process."}, {"qid": 12053, "answer": "Yes, there is a right-sided pleural effusion with a small right-sided pneumothorax.  The left lung is clear.  The heart is normal in size.  The mediastinum is normal.  The right subclavian line ends in the right atrium.  There is a right-sided central venous line with the tip in the right atrium.  There is a left-sided chest tube with the tip in the left pleural space.  There is a right-sided chest tube with the tip in the right pleural space.  There is a right-sided PICC line with the tip in the right atrium."}, {"qid": 12054, "answer": "based on the image, the abnormal organ is the lung."}, {"qid": 12055, "answer": "mri"}, {"qid": 12056, "answer": "abdomen"}, {"qid": 12057, "answer": "fat saturation"}, {"qid": 12058, "answer": "1"}, {"qid": 12059, "answer": "liver"}, {"qid": 12060, "answer": "yes"}, {"qid": 12061, "answer": "yes"}, {"qid": 12062, "answer": "yes"}, {"qid": 12063, "answer": "no"}, {"qid": 12064, "answer": "no"}, {"qid": 12065, "answer": "yes"}, {"qid": 12066, "answer": "chest x-ray"}, {"qid": 12067, "answer": "chest x-ray shows a right-sided pneumothorax"}, {"qid": 12068, "answer": "yes"}, {"qid": 12069, "answer": "based on the image, the largest organ in the picture is the lung."}, {"qid": 12070, "answer": "The image shows a chest x-ray with a right-sided chest tube in place.  There is a small right-sided pneumothorax.  There is a small right-sided pleural effusion.  There is a small left-sided pleural effusion.  There is a small left-sided pneumothorax.  There is a small left-sided pleural effusion.  There is a small left-sided pneumothorax.  There is a small left-sided pleural effusion.  There is a small left-sided pneumothorax.  There is a small left-sided pleural effusion.  There is a small left-sided pneumothorax.  There is a small left-sided pleural effusion.  There is a small left-sided pneumothorax.  There is a small left-sided pleural effusion.  There is a small left-sided pneumothorax.  There is a small left-sided pleural effusion.  There is a small left-sided pneumothorax.  There is a small left-sided pleural effusion.  There is a small left-sided pneumothorax.  There is a small left-sided pleural effusion.  There is"}, {"qid": 12071, "answer": "the abnormality is located in the left lung"}, {"qid": 12072, "answer": "the lung is clear of consolidation or effusion.  The heart is normal in size.  The mediastinal and hilar contours are within normal limits.  There is no pulmonary vascular congestion.  No acute osseous abnormalities.No acute cardiopulmonary process."}, {"qid": 12073, "answer": "Yes, there is a right-sided pneumothorax with a small right-sided pleural effusion. 1. The right-sided pneumothorax is small, but it is not clear if it is complete or partial. 2. There is a small right-sided pleural effusion. 3. The left lung is clear. 4. The heart is normal in size. 5. The mediastinum is normal."}, {"qid": 12074, "answer": "based on the image, the abnormal organ is the lung.  The right lung is hyperinflated and there is a large pleural effusion with atelectasis of the right lower lobe.  There is also a small pleural effusion on the left.  There is no evidence of cardiomegaly."}, {"qid": 12075, "answer": "computed tomography"}, {"qid": 12076, "answer": "abdomen"}, {"qid": 12077, "answer": "liver"}, {"qid": 12078, "answer": "yes"}, {"qid": 12079, "answer": "yes"}, {"qid": 12080, "answer": "no"}, {"qid": 12081, "answer": "no"}, {"qid": 12082, "answer": "no"}, {"qid": 12083, "answer": "the liver is located in the upper abdomen"}, {"qid": 12084, "answer": "1"}, {"qid": 12085, "answer": "no"}, {"qid": 12086, "answer": "liver"}, {"qid": 12087, "answer": "gallbladder"}, {"qid": 12088, "answer": "kidney"}, {"qid": 12089, "answer": "axial"}, {"qid": 12090, "answer": "computed tomography"}, {"qid": 12091, "answer": "chest"}, {"qid": 12092, "answer": "no"}, {"qid": 12093, "answer": "2"}, {"qid": 12094, "answer": "based on the image, the largest organ in the picture is the heart"}, {"qid": 12095, "answer": "yes"}, {"qid": 12096, "answer": "no"}, {"qid": 12097, "answer": "yes"}, {"qid": 12098, "answer": "yes"}, {"qid": 12099, "answer": "yes"}, {"qid": 12100, "answer": "based on the image, the liver is located in the right upper quadrant of the abdomen"}, {"qid": 12101, "answer": "no"}, {"qid": 12102, "answer": "based on the image, the biggest in this image is the liver."}, {"qid": 12103, "answer": "based on the image, the rightmost organ in this image is the liver"}, {"qid": 12104, "answer": "based on the image, the organ on the left side of this image is the heart"}, {"qid": 12105, "answer": "axial"}, {"qid": 12106, "answer": "computed tomography"}, {"qid": 12107, "answer": "abdomen"}, {"qid": 12108, "answer": "liver"}, {"qid": 12109, "answer": "yes"}, {"qid": 12110, "answer": "yes"}, {"qid": 12111, "answer": "yes"}, {"qid": 12112, "answer": "no"}, {"qid": 12113, "answer": "no"}, {"qid": 12114, "answer": "the liver is located in the right upper quadrant"}, {"qid": 12115, "answer": "1"}, {"qid": 12116, "answer": "based on the image, the spleen is the biggest organ in the abdomen"}, {"qid": 12117, "answer": "liver"}, {"qid": 12118, "answer": "liver"}, {"qid": 12119, "answer": "axial"}, {"qid": 12120, "answer": "computed tomography"}, {"qid": 12121, "answer": "abdomen"}, {"qid": 12122, "answer": "based on the image, the largest organ in the picture is the liver"}, {"qid": 12123, "answer": "yes"}, {"qid": 12124, "answer": "yes"}, {"qid": 12125, "answer": "yes"}, {"qid": 12126, "answer": "based on the image, the following diseases are included:"}, {"qid": 12127, "answer": "the liver is located in the upper abdomen"}, {"qid": 12128, "answer": "abnormality is located in the pancreas"}, {"qid": 12129, "answer": "1"}, {"qid": 12130, "answer": "the spleen is larger than the kidney"}, {"qid": 12131, "answer": "based on the image, the organ on the left side of this image is the spleen"}, {"qid": 12132, "answer": "no"}, {"qid": 12133, "answer": "yes"}, {"qid": 12134, "answer": "no"}, {"qid": 12135, "answer": "based on the image, the rightmost organ in this image is the liver"}, {"qid": 12136, "answer": "based on the image, the organ on the top of the body is the liver"}, {"qid": 12137, "answer": "axial"}, {"qid": 12138, "answer": "computed tomography"}, {"qid": 12139, "answer": "abdominal ct scan showing a large heterogeneous mass in the right lobe of the liver"}, {"qid": 12140, "answer": "liver"}, {"qid": 12141, "answer": "yes"}, {"qid": 12142, "answer": "no"}, {"qid": 12143, "answer": "yes"}, {"qid": 12144, "answer": "the liver is located in the upper abdomen"}, {"qid": 12145, "answer": "the abnormality is located in the right lobe of the liver"}, {"qid": 12146, "answer": "1"}, {"qid": 12147, "answer": "no"}, {"qid": 12148, "answer": "no"}, {"qid": 12149, "answer": "no"}, {"qid": 12150, "answer": "liver"}, {"qid": 12151, "answer": "liver"}, {"qid": 12152, "answer": "liver"}, {"qid": 12153, "answer": "axial"}, {"qid": 12154, "answer": "mri"}, {"qid": 12155, "answer": "liver"}, {"qid": 12156, "answer": "based on the image, the mr weighting is t2"}, {"qid": 12157, "answer": "1"}, {"qid": 12158, "answer": "mri of the liver"}, {"qid": 12159, "answer": "no"}, {"qid": 12160, "answer": "no"}, {"qid": 12161, "answer": "ct"}, {"qid": 12162, "answer": "chest"}, {"qid": 12163, "answer": "based on the image, the mr weighting in this image is t2"}, {"qid": 12164, "answer": "no"}, {"qid": 12165, "answer": "no"}, {"qid": 12166, "answer": "no"}, {"qid": 12167, "answer": "liver is not visible in the image"}, {"qid": 12168, "answer": "1"}, {"qid": 12169, "answer": "heart"}, {"qid": 12170, "answer": "computed tomography"}, {"qid": 12171, "answer": "chest"}, {"qid": 12172, "answer": "no"}, {"qid": 12173, "answer": "based on the image, the largest organ in the picture is the heart"}, {"qid": 12174, "answer": "yes"}, {"qid": 12175, "answer": "no"}, {"qid": 12176, "answer": "no"}, {"qid": 12177, "answer": "yes"}, {"qid": 12178, "answer": "yes"}, {"qid": 12179, "answer": "based on the image, the following diseases are included in the picture:"}, {"qid": 12180, "answer": "the liver is located in the right upper quadrant of the abdomen"}, {"qid": 12181, "answer": "the abnormality is located in the right lobe of the liver"}, {"qid": 12182, "answer": "2"}, {"qid": 12183, "answer": "based on the image, the liver is larger than the heart"}, {"qid": 12184, "answer": "liver"}, {"qid": 12185, "answer": "liver"}, {"qid": 12186, "answer": "based on the image, the organ on the top of the body is the liver"}, {"qid": 12187, "answer": "axial"}, {"qid": 12188, "answer": "based on the image, the white points in the black part of the body are artifacts caused by the presence of the patient\u2019s skin and clothing"}, {"qid": 12189, "answer": "the right kidney"}, {"qid": 12190, "answer": "computed tomography"}, {"qid": 12191, "answer": "abdomen"}, {"qid": 12192, "answer": "no"}, {"qid": 12193, "answer": "based on the image, the largest organ in the picture is the kidney"}, {"qid": 12194, "answer": "no"}, {"qid": 12195, "answer": "yes"}, {"qid": 12196, "answer": "yes"}, {"qid": 12197, "answer": "no"}, {"qid": 12198, "answer": "no"}, {"qid": 12199, "answer": "based on the image, the following diseases are included:\n 1. renal cysts"}, {"qid": 12200, "answer": "the abnormality is located in the left kidney"}, {"qid": 12201, "answer": "2"}, {"qid": 12202, "answer": "based on the image, the spleen is larger than the kidney"}, {"qid": 12203, "answer": "based on the image, the gray part on the left of the image is the spleen"}, {"qid": 12204, "answer": "axial"}, {"qid": 12205, "answer": "the kidney is oval in shape"}, {"qid": 12206, "answer": "left kidney"}, {"qid": 12207, "answer": "ct"}, {"qid": 12208, "answer": "liver"}, {"qid": 12209, "answer": "no"}, {"qid": 12210, "answer": "liver"}, {"qid": 12211, "answer": "yes"}, {"qid": 12212, "answer": "yes"}, {"qid": 12213, "answer": "yes"}, {"qid": 12214, "answer": "no"}, {"qid": 12215, "answer": "no"}, {"qid": 12216, "answer": "the liver is located in the right upper quadrant of the abdomen"}, {"qid": 12217, "answer": "based on the image, the gray part on the left of the image is the liver"}, {"qid": 12218, "answer": "liver"}, {"qid": 12219, "answer": "axial"}, {"qid": 12220, "answer": "the white spots are calcifications in the liver"}, {"qid": 12221, "answer": "computed tomography"}, {"qid": 12222, "answer": "abdomen"}, {"qid": 12223, "answer": "liver"}, {"qid": 12224, "answer": "no"}, {"qid": 12225, "answer": "yes"}, {"qid": 12226, "answer": "no"}, {"qid": 12227, "answer": "yes"}, {"qid": 12228, "answer": "no"}, {"qid": 12229, "answer": "2 kidneys"}, {"qid": 12230, "answer": "right kidney"}, {"qid": 12231, "answer": "based on the image, the gray part on the left of the image is the kidney"}, {"qid": 12232, "answer": "based on the image, the organ on the top of the body is the liver"}, {"qid": 12233, "answer": "axial"}, {"qid": 12234, "answer": "right kidney"}, {"qid": 12235, "answer": "computed tomography"}, {"qid": 12236, "answer": "abdomen"}, {"qid": 12237, "answer": "based on the image, the largest organ in the picture is the liver"}, {"qid": 12238, "answer": "yes"}, {"qid": 12239, "answer": "yes"}, {"qid": 12240, "answer": "yes"}, {"qid": 12241, "answer": "no"}, {"qid": 12242, "answer": "yes"}, {"qid": 12243, "answer": "liver"}, {"qid": 12244, "answer": "based on the image, the gray part on the left of the image is the liver"}, {"qid": 12245, "answer": "based on the image, the black part on the left of the image is the liver"}, {"qid": 12246, "answer": "liver"}, {"qid": 12247, "answer": "axial"}, {"qid": 12248, "answer": "liver"}, {"qid": 12249, "answer": "computed tomography"}, {"qid": 12250, "answer": "abdominal"}, {"qid": 12251, "answer": "liver"}, {"qid": 12252, "answer": "yes"}, {"qid": 12253, "answer": "yes"}, {"qid": 12254, "answer": "yes"}, {"qid": 12255, "answer": "no"}, {"qid": 12256, "answer": "no"}, {"qid": 12257, "answer": "1"}, {"qid": 12258, "answer": "liver"}, {"qid": 12259, "answer": "based on the image, the rightmost organ in this image is the liver"}, {"qid": 12260, "answer": "based on the image, the gray part on the left of the image is the liver"}, {"qid": 12261, "answer": "based on the image, the black part on the left of the image is the spleen"}, {"qid": 12262, "answer": "axial"}, {"qid": 12263, "answer": "based on the image, the black hole in the upper right corner is the liver."}, {"qid": 12264, "answer": "chest x-ray"}, {"qid": 12265, "answer": "frontal"}, {"qid": 12266, "answer": "the lungs are located in the thoracic cavity"}, {"qid": 12267, "answer": "based on the image, the right lung is abnormal."}, {"qid": 12268, "answer": "the pneumothorax is located in the right lung"}, {"qid": 12269, "answer": "cardiothoracic"}, {"qid": 12270, "answer": "based on the image, the heart appears in pairs with the heart. 2"}, {"qid": 12271, "answer": "No abnormalities in the patient's right lung."}, {"qid": 12272, "answer": "No, this is not a normal chest radiograph. 1. There is a right lower lobe opacity, which could be due to pneumonia. 2. There is a small right pleural effusion. 3. There is a small left pleural effusion. 4. There is a right-sided pulmonary nodule. 5. There is a right-sided pleural effusion."}, {"qid": 12273, "answer": "yes, a small pneumothorax can be seen on the lower left lung"}, {"qid": 12274, "answer": "normal"}, {"qid": 12275, "answer": "2 lungs"}, {"qid": 12276, "answer": "normal"}, {"qid": 12277, "answer": "based on the image, the disease on the upper right of lung will bring symptoms of cough, fever, chest pain, and shortness of breath to the patient."}, {"qid": 12278, "answer": "the lungs"}, {"qid": 12279, "answer": "The image is a chest radiograph obtained on ___ at ___, with the patient in the supine position.  The lungs are clear of consolidation or effusion.  The heart is normal in size.  The mediastinal and hilar contours are unremarkable.  No acute osseous abnormalities are identified.No acute cardiopulmonary process."}, {"qid": 12280, "answer": "yes"}, {"qid": 12281, "answer": "The organ in the image is the heart."}, {"qid": 12282, "answer": "the abnormality is in the right lung, where there is a large opacity, likely representing a pneumonia. 1"}, {"qid": 12283, "answer": "There is no atelectasis in this image."}, {"qid": 12284, "answer": "lungs"}, {"qid": 12285, "answer": "Yes"}, {"qid": 12286, "answer": "pleural effusion"}, {"qid": 12287, "answer": "Yes, there is a right pleural effusion."}, {"qid": 12288, "answer": "yes, atelectasis can be observed on the upper right lung"}, {"qid": 12289, "answer": "the left lung is clear"}, {"qid": 12290, "answer": "2 lungs"}, {"qid": 12291, "answer": "The patient is intubated with the tip of the endotracheal tube located 4.5 cm above the carina. The left subclavian line is in unchanged position. The right subclavian line is in unchanged position. The patient is intubated with the tip of the endotracheal tube located 4.5 cm above the carina. The left subclavian line is in unchanged position. The right subclavian line is in unchanged position. The patient is intubated with the tip of the endotracheal tube located 4.5 cm above the carina. The left subclavian line is in unchanged position. The right subclavian line is in unchanged position."}, {"qid": 12292, "answer": "based on the image, the main cause of the disease on the lower right of the lung in the picture is pneumonia."}, {"qid": 12293, "answer": "based on the image, the heart, lungs, and liver belong to the circulatory system."}, {"qid": 12294, "answer": "yes"}, {"qid": 12295, "answer": "yes"}, {"qid": 12296, "answer": "chest x-ray shows no acute findings"}, {"qid": 12297, "answer": "based on the image, there is no abnormality in the lung."}, {"qid": 12298, "answer": "a mass is not visible on this chest radiograph"}, {"qid": 12299, "answer": "Yes"}, {"qid": 12300, "answer": "no"}, {"qid": 12301, "answer": "Based on the image, no disease is shown on the left of lung."}, {"qid": 12302, "answer": "yes"}, {"qid": 12303, "answer": "no"}, {"qid": 12304, "answer": "The lungs are clear."}, {"qid": 12305, "answer": "1"}, {"qid": 12306, "answer": "minimal damage"}, {"qid": 12307, "answer": "Based on the image, the lower left lobe of the lung appears to be hyperinflated and there is a small opacity in the lower left lung. 1. The patient should be advised to avoid smoking and exposure to secondhand smoke. 2. The patient should be advised to avoid exposure to pollutants and irritants. 3. The patient should be advised to avoid exposure to dust and chemicals. 4. The patient should be advised to avoid exposure to dust and chemicals. 5. The patient should be advised to avoid exposure to dust and chemicals. 6. The patient should be advised to avoid exposure to dust and chemicals. 7. The patient should be advised to avoid exposure to dust and chemicals. 8. The patient should be advised to avoid exposure to dust and chemicals. 9. The patient should be advised to avoid exposure to dust and chemicals. 10. The patient should be advised to avoid exposure to dust and chemicals."}, {"qid": 12308, "answer": "1.  Heart"}, {"qid": 12309, "answer": "chest x-ray"}, {"qid": 12310, "answer": "no"}, {"qid": 12311, "answer": "chest x-ray shows mild pulmonary edema"}, {"qid": 12312, "answer": "there is no abnormality in this image"}, {"qid": 12313, "answer": "atelectasis is present in the right lower lobe"}, {"qid": 12314, "answer": "no"}, {"qid": 12315, "answer": "lungs"}, {"qid": 12316, "answer": "Yes, there is a right-sided pleural effusion and a right-sided pneumothorax."}, {"qid": 12317, "answer": "No, there is no evidence of pneumonia on this chest radiograph."}, {"qid": 12318, "answer": "yes"}, {"qid": 12319, "answer": "based on the image, the right lung shows atelectasis."}, {"qid": 12320, "answer": "2 lungs"}, {"qid": 12321, "answer": "The image shows a chest x-ray with a right-sided pleural effusion and a right-sided chest tube.  The right lung is clear.  There is no pneumothorax.  The left lung is clear.  The heart is normal in size.  The mediastinum is normal.  The bones are intact.  The right-sided chest tube is in place.  The right-sided pleural effusion has increased.  The right-sided chest tube is in place.  The right-sided chest tube is in place.  The right-sided chest tube is in place.  The right-sided chest tube is in place.  The right-sided chest tube is in place.  The right-sided chest tube is in place.  The right-sided chest tube is in place.  The right-sided chest tube is in place.  The right-sided chest tube is in place.  The right-sided chest tube is in place.  The right-sided chest tube is in place.  The right-sided chest tube is in place.  The right-sided chest tube is in place.  The right-sided chest tube is in"}, {"qid": 12322, "answer": "Based on the image, the disease located on the left of the lung in this image is most likely pneumonia.  Treatment options include antibiotics and supportive care."}, {"qid": 12323, "answer": "1.  Lungs"}, {"qid": 12324, "answer": "Yes"}, {"qid": 12325, "answer": "The scanning plane of this image is the frontal plane."}, {"qid": 12326, "answer": "chest x-ray shows a right-sided chest tube with a small right-sided pneumothorax and a left-sided pleural effusion"}, {"qid": 12327, "answer": "based on the image, the right lung is abnormal."}, {"qid": 12328, "answer": "bilateral infiltrates"}, {"qid": 12329, "answer": "lungs"}, {"qid": 12330, "answer": "lungs"}, {"qid": 12331, "answer": "based on the image, a right-sided pneumothorax is shown"}, {"qid": 12332, "answer": "yes"}, {"qid": 12333, "answer": "no pneumonia can be observed on the right lung in this picture"}, {"qid": 12334, "answer": "based on the image, the right lung shows atelectasis."}, {"qid": 12335, "answer": "2 lungs"}, {"qid": 12336, "answer": "The organ with black color in this image is the heart.  It is visible as a dark mass in the upper abdomen, and is likely the heart."}, {"qid": 12337, "answer": "The right lung is severely hyperinflated and there is a large right-sided pleural effusion.  There is a right-sided chest tube in place.  There is a small left pleural effusion.  There is a small right-sided pneumothorax.  There is a right-sided pulmonary contusion.  There is a right-sided pneumothorax.  There is a right-sided pneumothorax.  There is a right-sided pneumothorax.  There is a right-sided pneumothorax.  There is a right-sided pneumothorax.  There is a right-sided pneumothorax.  There is a right-sided pneumothorax.  There is a right-sided pneumothorax.  There is a right-sided pneumothorax.  There is a right-sided pneumothorax.  There is a right-sided pneumothorax.  There is a right-sided pneumothorax.  There is a right-sided pneumothorax.  There is a right-sided pneumothorax.  There is a right-sided pneumothorax.  There is a right-sided pneumothor"}, {"qid": 12338, "answer": "aorta"}, {"qid": 12339, "answer": "chest x-ray"}, {"qid": 12340, "answer": "based on the image, the image is scanned in the transverse plane."}, {"qid": 12341, "answer": "no"}, {"qid": 12342, "answer": "the abnormality is a large, well-defined, homogenous opacity in the right lower lobe of the lung"}, {"qid": 12343, "answer": "cardiomegaly is not visible in this image."}, {"qid": 12344, "answer": "heart, liver, and spleen"}, {"qid": 12345, "answer": "cardiopulmonary"}, {"qid": 12346, "answer": "based on the image, the following diseases are included:"}, {"qid": 12347, "answer": "No, there is no evidence of pneumonia on this chest radiograph."}, {"qid": 12348, "answer": "No cardiomegaly can be observed on the heart in this picture."}, {"qid": 12349, "answer": "normal"}, {"qid": 12350, "answer": "2"}, {"qid": 12351, "answer": "The main organ in this picture is the lungs.  The lungs are clear of any consolidation, effusion, or nodules.  There is no pneumothorax.  The heart is normal in size.  The mediastinum is normal.  The hila are normal.  The pleural surfaces are normal.  There is no evidence of pleural effusion.  The visualized osseous structures are unremarkable.No acute cardiopulmonary process."}, {"qid": 12352, "answer": "based on the image, the disease on the heart is likely to cause cardiac failure and pulmonary edema."}, {"qid": 12353, "answer": "heart"}, {"qid": 12354, "answer": "chest x-ray"}, {"qid": 12355, "answer": "yes"}, {"qid": 12356, "answer": "chest x-ray"}, {"qid": 12357, "answer": "the right upper lobe is abnormal in this image."}, {"qid": 12358, "answer": "no pulmonary infiltration is seen on this chest radiograph"}, {"qid": 12359, "answer": "lungs"}, {"qid": 12360, "answer": "lungs"}, {"qid": 12361, "answer": "No abnormality seen on the current chest x-ray."}, {"qid": 12362, "answer": "Based on the image, the following diseases are included in the picture:"}, {"qid": 12363, "answer": "no pulmonary infiltration can be observed on the upper right lung in this picture"}, {"qid": 12364, "answer": "based on the image, the left lung appears clear."}, {"qid": 12365, "answer": "2"}, {"qid": 12366, "answer": "normal"}, {"qid": 12367, "answer": "Based on the image, the lower left lobe of the lung appears normal.  No abnormality is seen on the chest radiograph."}, {"qid": 12368, "answer": "The lungs are normal in appearance.  The heart is normal in size and cardiac contour.  The mediastinal and hilar contours are unremarkable.  There is no pleural effusion or pneumothorax.  The visualized osseous structures are unremarkable.No acute cardiopulmonary process."}, {"qid": 12369, "answer": "chest x-ray"}, {"qid": 12370, "answer": "the image is scanned in the transverse plane."}, {"qid": 12371, "answer": "based on the image, the organs in this image locate from the aspect of the whole body"}, {"qid": 12372, "answer": "there is no abnormality in this image"}, {"qid": 12373, "answer": "the pulmonary nodule is not visible in this image"}, {"qid": 12374, "answer": "lungs"}, {"qid": 12375, "answer": "lungs"}, {"qid": 12376, "answer": "No, the lung is not normal appearing. 1. There is a small right apical pneumothorax. 2. There is a small left apical pneumothorax. 3. There is a small right pleural effusion. 4. There is a small left pleural effusion. 5. There is a small right apical pleural thickening. 6. There is a small left apical pleural thickening."}, {"qid": 12377, "answer": "No, this is not a normal chest radiograph. 1. There is a right-sided pneumothorax. 2. There is a right-sided pleural effusion. 3. There is a right-sided consolidation. 4. There is a left-sided consolidation. 5. There is a left-sided pleural effusion."}, {"qid": 12378, "answer": "No nodule can be observed on the lower left lung in this picture."}, {"qid": 12379, "answer": "the right lung is clear"}, {"qid": 12380, "answer": "2 lungs"}, {"qid": 12381, "answer": "The main organ in this picture is the lungs.  There is no evidence of pneumonia, pneumothorax, or pleural effusion."}, {"qid": 12382, "answer": "based on the image, the disease located on the lower left of lung is likely a pneumonia."}, {"qid": 12383, "answer": "heart"}, {"qid": 12384, "answer": "chest x-ray"}, {"qid": 12385, "answer": "the image is scanned in the transverse plane."}, {"qid": 12386, "answer": "heart"}, {"qid": 12387, "answer": "no abnormality is seen on this chest radiograph"}, {"qid": 12388, "answer": "the nodule is not visible in this image"}, {"qid": 12389, "answer": "lungs"}, {"qid": 12390, "answer": "chest x-ray shows no abnormalities"}, {"qid": 12391, "answer": "No abnormalities are seen on this chest radiograph."}, {"qid": 12392, "answer": "no abnormality is seen on the chest x-ray"}, {"qid": 12393, "answer": "no nodule can be observed on the upper right lung in this picture"}, {"qid": 12394, "answer": "normal"}, {"qid": 12395, "answer": "2"}, {"qid": 12396, "answer": "The main organ in this picture is the lungs.  There is no evidence of pneumonia, pneumothorax, or pleural effusion."}, {"qid": 12397, "answer": "Based on the image, the disease on the upper right lung will bring symptoms of cough, chest pain, and shortness of breath to the patient."}, {"qid": 12398, "answer": "1.  lungs"}, {"qid": 12399, "answer": "no"}, {"qid": 12400, "answer": "no"}, {"qid": 12401, "answer": "yes"}, {"qid": 12402, "answer": "there is no abnormality in this image"}, {"qid": 12403, "answer": "the pneumothorax is located in the right lung"}, {"qid": 12404, "answer": "lungs"}, {"qid": 12405, "answer": "lungs"}, {"qid": 12406, "answer": "no"}, {"qid": 12407, "answer": "no"}, {"qid": 12408, "answer": "no pneumothorax can be observed on the lower right lung in this picture"}, {"qid": 12409, "answer": "the lung is clear"}, {"qid": 12410, "answer": "2"}, {"qid": 12411, "answer": "no damage will be caused to the body taking such an image."}, {"qid": 12412, "answer": "based on the image, the upper left lung opacity is likely a pneumonia."}, {"qid": 12413, "answer": "1.  heart"}, {"qid": 12414, "answer": "Yes"}, {"qid": 12415, "answer": "frontal"}, {"qid": 12416, "answer": "no"}, {"qid": 12417, "answer": "there is a large right-sided pleural effusion with atelectasis of the right lower lobe"}, {"qid": 12418, "answer": "there is no pneumothorax in this image"}, {"qid": 12419, "answer": "chest x-ray"}, {"qid": 12420, "answer": "lungs"}, {"qid": 12421, "answer": "Yes, there is a large right-sided pleural effusion with atelectasis of the right lower lobe.  There is also a small left pleural effusion.  There is no pneumothorax.  The cardiac silhouette is normal in size.  The mediastinal and hilar contours are normal.  The right hemidiaphragm is elevated.  The right lung is clear.  The left lung is clear.  The right hemidiaphragm is elevated.  The left hemidiaphragm is normal.  The right costophrenic angle is obscured by the pleural effusion.  The left costophrenic angle is normal.  The right lateral chest wall is normal.  The left lateral chest wall is normal.  The right lateral chest wall is normal.  The left lateral chest wall is normal.  The right posterior chest wall is normal.  The left posterior chest wall is normal.  The right posterior chest wall is normal.  The left posterior chest wall is normal.  The right posterior chest wall is normal.  The left posterior chest wall is normal.  The right posterior chest wall is normal.  The left posterior chest wall is normal.  The right posterior chest wall is normal.  The left posterior chest wall is normal.  The right posterior ch"}, {"qid": 12422, "answer": "The lung is clear.  No pneumonia, edema, or effusion."}, {"qid": 12423, "answer": "yes, a small pneumothorax can be seen on the lower left lung"}, {"qid": 12424, "answer": "the lung in the picture is clear"}, {"qid": 12425, "answer": "1"}, {"qid": 12426, "answer": "The patient is status post right upper lobectomy.  The right lung is well expanded and clear.  The left lung is clear.  There is no pleural effusion or pneumothorax.  The heart is normal in size.  The mediastinal and hilar contours are normal.  The left hemidiaphragm is elevated.  The right hemidiaphragm is normal.  The left hemidiaphragm is elevated.  The left hemidiaphragm is elevated.  The right hemidiaphragm is normal.  The left hemidiaphragm is elevated.  The left hemidiaphragm is elevated.  The right hemidiaphragm is elevated.  The left hemidiaphragm is elevated.  The right hemidiaphragm is elevated.  The left hemidiaphragm is elevated.  The right hemidiaphragm is elevated.  The left hemidiaphragm is elevated.  The right hemidiaphragm is elevated.  The left hemidiaphragm is elevated.  The right hemidiaphragm is elevated.  The left hemidiaphragm is elevated.  The right hemidiaphragm is elevated.  The left hemidiaphragm is elevated.  The right hemidiaphragm is"}, {"qid": 12427, "answer": "based on the image, the main cause of the disease on the lower left of the lung in the picture is a large pleural effusion."}, {"qid": 12428, "answer": "the heart, lungs, and liver are all visible in the image.  The heart is located in the upper left quadrant of the image, and is partially obscured by the lung.  The heart appears to be enlarged, and there is a small amount of fluid in the left atrium.  The lungs are clear of consolidation, and there is no pleural effusion.  The liver is not visible in the image."}, {"qid": 12429, "answer": "yes"}, {"qid": 12430, "answer": "the image is scanned in the frontal plane."}, {"qid": 12431, "answer": "the organ is located in the chest"}, {"qid": 12432, "answer": "there is no abnormality in this image"}, {"qid": 12433, "answer": "the nodule is not visible in this image"}, {"qid": 12434, "answer": "lungs"}, {"qid": 12435, "answer": "lungs"}, {"qid": 12436, "answer": "The lung is clear.  No consolidation, effusion, or edema is seen.  There is no pleural effusion or pneumothorax.  The cardiac and mediastinal contours are normal.  A right-sided PICC line ends in the mid SVC.  A right-sided chest tube is in place.  There is no pneumothorax.  The right-sided chest tube is in place.  The right-sided PICC line ends in the mid SVC.  The right-sided chest tube is in place.  The right-sided PICC line ends in the mid SVC.  The right-sided chest tube is in place.  The right-sided chest tube is in place.  The right-sided chest tube is in place.  The right-sided chest tube is in place.  The right-sided chest tube is in place.  The right-sided chest tube is in place.  The right-sided chest tube is in place.  The right-sided chest tube is in place.  The right-sided chest tube is in place.  The right-sided chest tube is in place.  The right-sided chest t"}, {"qid": 12437, "answer": "no"}, {"qid": 12438, "answer": "no nodule can be observed on the lower right lung in this picture"}, {"qid": 12439, "answer": "The lung is clear."}, {"qid": 12440, "answer": "2"}, {"qid": 12441, "answer": "The main organ in this picture is the lungs.  The lungs are clear without consolidation, effusion, or edema.  There is no pneumothorax.  The cardiac and mediastinal contours are normal.  The hilar and pleural surfaces are unremarkable.No acute cardiopulmonary process."}, {"qid": 12442, "answer": "based on the image, the occurrence of the disease on the left lobe of lung can be prevented by administering appropriate antibiotics to the patient. 1. The patient should be treated with antibiotics to prevent the occurrence of the disease on the left lobe of lung. 2. The patient should be monitored for any signs of infection. 3. The patient should be treated with antibiotics to prevent the occurrence of the disease on the left lobe of lung."}, {"qid": 12443, "answer": "1.  Lungs"}, {"qid": 12444, "answer": "Yes"}, {"qid": 12445, "answer": "frontal"}, {"qid": 12446, "answer": "chest x-ray shows a right-sided pneumothorax"}, {"qid": 12447, "answer": "Based on the image, the right lung is abnormal.  There is a right-sided pleural effusion with atelectasis of the right lower lobe.  There is also a small right apical pneumothorax."}, {"qid": 12448, "answer": "based on the image, the pneumonia is located in the right lower lobe."}, {"qid": 12449, "answer": "The lungs are clear of consolidation or effusion.  There is no pneumothorax.  The heart is normal in size.  The mediastinal and hilar contours are unremarkable.  There is no pleural effusion.  The visualized osseous structures are unremarkable.No acute cardiopulmonary process."}, {"qid": 12450, "answer": "lungs"}, {"qid": 12451, "answer": "Yes, there are abnormalities in this image. 1. There is a large right pleural effusion with atelectasis of the right lower lobe. 2. There is a small left pleural effusion. 3. There is a right-sided pneumothorax. 4. There is a right-sided subcutaneous emphysema. 5. There is a right-sided pneumothorax."}, {"qid": 12452, "answer": "No, the lung is not healthy.  The lung is hyperinflated and there is a large right pleural effusion.  There is also a right lower lobe consolidation.  There is also a small left pleural effusion.  There is a right-sided chest tube in place.  There is a right-sided PICC line in place."}, {"qid": 12453, "answer": "yes"}, {"qid": 12454, "answer": "based on the image, the right lung shows a large opacity, which is most likely a pneumothorax.  The left lung is clear."}, {"qid": 12455, "answer": "2 lungs"}, {"qid": 12456, "answer": "The patient is status post right upper lobectomy.  The right lung is collapsed and there is a small right pleural effusion.  There is a small left pleural effusion.  There is a small right apical pneumothorax.  There is a right-sided chest tube in place.  There is a right-sided PICC line in place.  There is a left-sided chest tube in place.  There is a left-sided PICC line in place.  There is a small left pleural effusion.  There is a small right pleural effusion.  There is a small right apical pneumothorax.  There is a small left apical pneumothorax.  There is a small left pleural effusion.  There is a small right pleural effusion."}, {"qid": 12457, "answer": "Based on the image, the lower left lung is collapsed and there is a small pleural effusion.  The patient is in a semi-upright position, which may be contributing to the appearance of the lower lobe collapse.  The upper lobes are clear.  There is no pneumothorax.  The heart is normal in size and position.  The mediastinum is normal.  The bones are unremarkable.  The patient is wearing a neck brace.  The patient is in a semi-upright position.  The patient is wearing a neck brace.  The patient is wearing a neck brace.  The patient is wearing a neck brace.  The patient is wearing a neck brace.  The patient is wearing a neck brace.  The patient is wearing a neck brace.  The patient is wearing a neck brace.  The patient is wearing a neck brace.  The patient is wearing a neck brace.  The patient is wearing a neck brace.  The patient is wearing a neck brace.  The patient is wearing a neck brace.  The patient is wearing a neck brace.  The patient is wearing a neck brace.  The patient is wearing a neck brace.  The patient is wearing a neck brace.  The patient is"}, {"qid": 12458, "answer": "cardiac silhouette is normal in size.  Lungs are clear.  No pleural effusion or pneumothorax.  No focal consolidation.  No pulmonary edema.  No pneumothorax.  No pulmonary edema."}, {"qid": 12459, "answer": "normal chest radiograph"}, {"qid": 12460, "answer": "no"}, {"qid": 12461, "answer": "based on the image, the organs in this image locate in the thoracic cavity"}, {"qid": 12462, "answer": "no abnormality is seen in this chest radiograph"}, {"qid": 12463, "answer": "based on the image, the pneumonia is located in the right lower lobe."}, {"qid": 12464, "answer": "cardiopulmonary"}, {"qid": 12465, "answer": "no"}, {"qid": 12466, "answer": "No abnormality is seen on the chest radiograph."}, {"qid": 12467, "answer": "No abnormalities are seen on this chest radiograph."}, {"qid": 12468, "answer": "no pneumonia can be seen on the upper right lung on this chest x-ray"}, {"qid": 12469, "answer": "normal"}, {"qid": 12470, "answer": "There is no evidence of heart in this image."}, {"qid": 12471, "answer": "The main organ in this picture is the lungs.  The lungs are clear without any focal consolidation, pleural effusion or pneumothorax.  The heart is normal in size with normal cardiac silhouette.  The mediastinal and hilar contours are normal.  No pulmonary edema is seen.  No displaced rib fracture is seen.  No subdiaphragmatic free air is seen.No acute cardiopulmonary process."}, {"qid": 12472, "answer": "Based on the image, there is no evidence of upper right lobe lung disease."}, {"qid": 12473, "answer": "lungs"}, {"qid": 12474, "answer": "PA chest radiograph demonstrates a large left-sided pleural effusion with atelectasis of the left lower lobe and a small right-sided pleural effusion"}, {"qid": 12475, "answer": "yes"}, {"qid": 12476, "answer": "chest x-ray shows a large left pleural effusion"}, {"qid": 12477, "answer": "the right lung is abnormal"}, {"qid": 12478, "answer": "based on the image, pneumonia is present in the right lower lobe"}, {"qid": 12479, "answer": "yes"}, {"qid": 12480, "answer": "lungs"}, {"qid": 12481, "answer": "based on the image, a right pleural effusion is shown"}, {"qid": 12482, "answer": "no"}, {"qid": 12483, "answer": "yes, pneumonia can be observed on the lower right lung in this picture"}, {"qid": 12484, "answer": "based on the image, the right lung shows atelectasis."}, {"qid": 12485, "answer": "2 lungs"}, {"qid": 12486, "answer": "The patient is status post right upper lobectomy.  There is no evidence of pneumothorax.  There is no pleural effusion.  There is no evidence of pneumonia.  The heart is normal in size.  The mediastinum is normal.  The hila are normal.  The lungs are clear.  The osseous structures are unremarkable.No evidence of pneumonia."}, {"qid": 12487, "answer": "Based on the image, the lower right lobe of the lung is collapsed and there is a pleural effusion.  To prevent the occurrence of the disease on the lower right lobe of lung, a chest tube should be inserted to drain the pleural effusion and to re-expand the collapsed lung."}, {"qid": 12488, "answer": "heart"}, {"qid": 12489, "answer": "no"}, {"qid": 12490, "answer": "yes"}, {"qid": 12491, "answer": "chest x-ray shows right lower lobe consolidation"}, {"qid": 12492, "answer": "based on the image, the right lung is abnormal."}, {"qid": 12493, "answer": "based on the image, the infiltration is located in the right lower lobe."}, {"qid": 12494, "answer": "heart"}, {"qid": 12495, "answer": "cardiac silhouette is enlarged, and there is a right-sided pleural effusion with adjacent atelectasis.  There is a small left pleural effusion.  There is no pneumothorax.  There is a right-sided PICC line with the tip in the mid SVC.  There is a small right-sided pleural effusion with adjacent atelectasis.  There is a right-sided pleural effusion with adjacent atelectasis.  There is a small left pleural effusion.  There is a right-sided PICC line with the tip in the mid SVC."}, {"qid": 12496, "answer": "Yes, there is a large left-sided pleural effusion with atelectasis of the left lower lobe.  The right lung is clear.  There is no pneumothorax."}, {"qid": 12497, "answer": "based on the image, a mass lesion is seen in the left lower lung. 1"}, {"qid": 12498, "answer": "yes, infiltration can be observed on the lower left lung"}, {"qid": 12499, "answer": "The lungs are clear of consolidation or effusion."}, {"qid": 12500, "answer": "2 lungs"}, {"qid": 12501, "answer": "Based on the image, the organ with black color is likely the heart."}, {"qid": 12502, "answer": "Based on the image, the disease on the lower left of lung will bring pneumonia to the patient."}, {"qid": 12503, "answer": "cardiac silhouette is visible on the left side of the image, and the heart appears to be enlarged.  There is a large left pleural effusion with adjacent atelectasis and a small right pleural effusion.  There is a small right pneumothorax.  There is a right-sided PICC line with the tip in the mid-to-lower SVC.  There is a right-sided chest tube with the tip in the right pleural cavity.  There is a small right-sided pneumothorax.  There is a large left pleural effusion with adjacent atelectasis.  There is a small right pleural effusion.  There is a right-sided PICC line with the tip in the mid-to-lower SVC.  There is a right-sided chest tube with the tip in the right pleural cavity."}, {"qid": 12504, "answer": "Yes"}, {"qid": 12505, "answer": "no"}, {"qid": 12506, "answer": "the image represents a chest radiograph"}, {"qid": 12507, "answer": "the left lung is normal, but the right lung is abnormal with a large opacity in the right lower lobe"}, {"qid": 12508, "answer": "no effusion seen on the current chest radiograph"}, {"qid": 12509, "answer": "cardiothoracic"}, {"qid": 12510, "answer": "no"}, {"qid": 12511, "answer": "no abnormalities seen on this chest radiograph"}, {"qid": 12512, "answer": "no"}, {"qid": 12513, "answer": "No effusion is seen on the lower left lung on this chest radiograph"}, {"qid": 12514, "answer": "normal"}, {"qid": 12515, "answer": "2 lungs"}, {"qid": 12516, "answer": "Based on the image, the organ with black color is the right lung.  The right lung is normal."}, {"qid": 12517, "answer": "based on the image, the main cause of the disease on the lower left of the lung in the picture is likely atelectasis."}, {"qid": 12518, "answer": "heart"}, {"qid": 12519, "answer": "chest x-ray"}, {"qid": 12520, "answer": "frontal"}, {"qid": 12521, "answer": "yes"}, {"qid": 12522, "answer": "The heart is not visible on the current image."}, {"qid": 12523, "answer": "there is no pleural effusion on the current image"}, {"qid": 12524, "answer": "no"}, {"qid": 12525, "answer": "No"}, {"qid": 12526, "answer": "based on the image, the following diseases are included in the picture:"}, {"qid": 12527, "answer": "no"}, {"qid": 12528, "answer": "yes, effusion can be observed on the lower left lung"}, {"qid": 12529, "answer": "the left lung is clear"}, {"qid": 12530, "answer": "2"}, {"qid": 12531, "answer": "The main organ in this image is the lungs.  The lungs are clear of consolidation, effusion, or nodules.  There is no pleural effusion or pneumothorax.  The heart is normal in size.  The mediastinal and hilar contours are normal.  There is no pulmonary edema.  The visualized osseous structures are unremarkable.No acute cardiopulmonary process."}, {"qid": 12532, "answer": "Based on the image, the disease on the lower left of lung will bring symptoms of atelectasis, consolidation, and pleural effusion to the patient."}, {"qid": 12533, "answer": "based on the image, the heart and lungs are not visible.  The heart is not visible because it is not in the field of view.  The lungs are not visible because they are obscured by the diaphragm.  The diaphragm is not visible because it is obscured by the heart.  The heart is not visible because it is not in the field of view.  The heart is not visible because it is not in the field of view.  The heart is not visible because it is not in the field of view.  The heart is not visible because it is not in the field of view.  The heart is not visible because it is not in the field of view.  The heart is not visible because it is not in the field of view.  The heart is not visible because it is not in the field of view.  The heart is not visible because it is not in the field of view.  The heart is not visible because it is not in the field of view.  The heart is not visible because it is not in the field of view.  The heart is not visible because it is not in the field of view.  The heart is not visible because it is not in the field of view.  The heart is not visible because it is not in the field of view.  The heart is not visible because it is not in the field of view.  The heart is not visible because it is"}, {"qid": 12534, "answer": "ct"}, {"qid": 12535, "answer": "yes"}, {"qid": 12536, "answer": "yes"}, {"qid": 12537, "answer": "the brain stem is located in the midline of the brain, between the cerebral hemispheres"}, {"qid": 12538, "answer": "based on the image, the following organs appear in pairs:"}, {"qid": 12539, "answer": "no"}, {"qid": 12540, "answer": "no"}, {"qid": 12541, "answer": "yes"}, {"qid": 12542, "answer": "the right temporal lobe is white in the picture."}, {"qid": 12543, "answer": "brain"}, {"qid": 12544, "answer": "2"}, {"qid": 12545, "answer": "0"}, {"qid": 12546, "answer": "based on the image, the following organs/organ in the nervous system can be identified:"}, {"qid": 12547, "answer": "yes"}, {"qid": 12548, "answer": "no"}, {"qid": 12549, "answer": "yes"}, {"qid": 12550, "answer": "yes"}, {"qid": 12551, "answer": "the image represents a computed tomography scan of the brain"}, {"qid": 12552, "answer": "the brain stem is located in the midline of the image, in the region of the brainstem"}, {"qid": 12553, "answer": "brain"}, {"qid": 12554, "answer": "based on the image, the primary organ system present is the respiratory system"}, {"qid": 12555, "answer": "no"}, {"qid": 12556, "answer": "no"}, {"qid": 12557, "answer": "the ears are not visible in the image"}, {"qid": 12558, "answer": "brain"}, {"qid": 12559, "answer": "2"}, {"qid": 12560, "answer": "the tissue on the center of the image is a tumor"}, {"qid": 12561, "answer": "no"}, {"qid": 12562, "answer": "no"}, {"qid": 12563, "answer": "ct scan"}, {"qid": 12564, "answer": "axial"}, {"qid": 12565, "answer": "yes"}, {"qid": 12566, "answer": "the tooth is located in the left mandibular ramus"}, {"qid": 12567, "answer": "no"}, {"qid": 12568, "answer": "the image shows a computed tomography scan of the head and neck region.  The scan shows a large heterogeneous mass in the right parotid gland with a large amount of fluid in the deep lobe of the parotid gland.  The mass is in close proximity to the right facial nerve and the right internal jugular vein.  The mass is not well-defined and there is no evidence of calcification or enhancement.  The right parotid gland is severely enlarged.  There is no evidence of metastatic disease."}, {"qid": 12569, "answer": "axial ct scan of the head and neck showing a large, heterogeneous, expansile, destructive lesion of the body of the mandible"}, {"qid": 12570, "answer": "yes"}, {"qid": 12571, "answer": "the brain stem is not visible in the image."}, {"qid": 12572, "answer": "based on the image, the largest organ in the picture is the tongue"}, {"qid": 12573, "answer": "2"}, {"qid": 12574, "answer": "based on the image, the organ on top is the parotid gland."}, {"qid": 12575, "answer": "based on the image, the tumor is located in the left parotid gland."}, {"qid": 12576, "answer": "yes"}, {"qid": 12577, "answer": "no"}, {"qid": 12578, "answer": "computed tomography"}, {"qid": 12579, "answer": "axial"}, {"qid": 12580, "answer": "no"}, {"qid": 12581, "answer": "thoracic"}, {"qid": 12582, "answer": "yes"}, {"qid": 12583, "answer": "yes"}, {"qid": 12584, "answer": "the larynx is enlarged and irregular in shape"}, {"qid": 12585, "answer": "Based on the image, the lungs are not visible."}, {"qid": 12586, "answer": "no"}, {"qid": 12587, "answer": "yes"}, {"qid": 12588, "answer": "yes"}, {"qid": 12589, "answer": "axial"}, {"qid": 12590, "answer": "the image represents a computed tomography scan of the neck and chest demonstrating a large right-sided neck mass with extension into the chest"}, {"qid": 12591, "answer": "the esophagus is not visible in this image."}, {"qid": 12592, "answer": "primary organ system present in this image is the lymph node"}, {"qid": 12593, "answer": "no"}, {"qid": 12594, "answer": "yes"}, {"qid": 12595, "answer": "The trachea is not visible in the image."}, {"qid": 12596, "answer": "the trachea is deviated to the right side of the neck"}, {"qid": 12597, "answer": "the black hollow tissue is the esophagus."}, {"qid": 12598, "answer": "the lungs are not visible in this image."}, {"qid": 12599, "answer": "no"}, {"qid": 12600, "answer": "yes"}, {"qid": 12601, "answer": "no"}, {"qid": 12602, "answer": "no"}, {"qid": 12603, "answer": "neck"}, {"qid": 12604, "answer": "the trachea is not visible in this image"}, {"qid": 12605, "answer": "primary organ system present in this image is the larynx"}, {"qid": 12606, "answer": "no"}, {"qid": 12607, "answer": "yes"}, {"qid": 12608, "answer": "the trachea is deviated to the right"}, {"qid": 12609, "answer": "the black hollow tissue is the esophagus."}, {"qid": 12610, "answer": "the image show a computed tomography scan of the abdomen and pelvis with contrast the mass be see in the left upper quadrant of the abdomen"}, {"qid": 12611, "answer": "yes"}, {"qid": 12612, "answer": "no"}, {"qid": 12613, "answer": "yes"}, {"qid": 12614, "answer": "t2"}, {"qid": 12615, "answer": "coronal"}, {"qid": 12616, "answer": "yes"}, {"qid": 12617, "answer": "normal"}, {"qid": 12618, "answer": "brain"}, {"qid": 12619, "answer": "multiple sclerosis"}, {"qid": 12620, "answer": "2"}, {"qid": 12621, "answer": "based on the image, the main cause of the disease on the right lobe of brain in this picture is a right frontal lobe infarct"}, {"qid": 12622, "answer": "axial t2-weighted mri of the brain"}, {"qid": 12623, "answer": "yes"}, {"qid": 12624, "answer": "no"}, {"qid": 12625, "answer": "the picture shows a ct scan of the brain"}, {"qid": 12626, "answer": "non-enhancing tumor is in the right frontal lobe"}, {"qid": 12627, "answer": "brain"}, {"qid": 12628, "answer": "no"}, {"qid": 12629, "answer": "white"}, {"qid": 12630, "answer": "based on the image, the main cause of the disease on the upper left lobe of brain in this picture is a cerebral infarction"}, {"qid": 12631, "answer": "mri"}, {"qid": 12632, "answer": "t2"}, {"qid": 12633, "answer": "yes"}, {"qid": 12634, "answer": "the picture shows a brain mri scan"}, {"qid": 12635, "answer": "based on the image, the right hemisphere appears to be abnormal"}, {"qid": 12636, "answer": "brain"}, {"qid": 12637, "answer": "multiple sclerosis"}, {"qid": 12638, "answer": "no"}, {"qid": 12639, "answer": "2"}, {"qid": 12640, "answer": "the lesion in the left lobe of the brain in the image is a cerebral infarction, which can cause a range of symptoms depending on the location and severity of the infarction. 1) hemiparesis or hemiplegia, 2) aphasia, 3) dysarthria, 4) dysphasia, 5) neglect, 6) hemianopia, 7) hemi-blindness, 8) hemi-deafness, 9) dysphagia, 10) dysphonia, 11) dysautonomia, 12) dysphagia, 13) dysarthria, 14) dysphasia, 15) hemi-paresis, 16) hemi-paralysis, 17) hemi-paresis, 18) hemi-paralysis, 19) hemi-paresis, 20) hemi-paralysis, 21) hemi-paralysis, 22) hemi-paralysis, 23) hemi-paralysis, 24) hemi-paralysis, 25) hemi-paralysis, 26) hemi-paralysis,"}, {"qid": 12641, "answer": "mri"}, {"qid": 12642, "answer": "yes"}, {"qid": 12643, "answer": "axial"}, {"qid": 12644, "answer": "no"}, {"qid": 12645, "answer": "the brain edema is in the left frontal lobe"}, {"qid": 12646, "answer": "yes"}, {"qid": 12647, "answer": "yes"}, {"qid": 12648, "answer": "2"}, {"qid": 12649, "answer": "mri brain with contrast"}, {"qid": 12650, "answer": "mri"}, {"qid": 12651, "answer": "t1 weighted"}, {"qid": 12652, "answer": "yes"}, {"qid": 12653, "answer": "no"}, {"qid": 12654, "answer": "normal brain"}, {"qid": 12655, "answer": "yes"}, {"qid": 12656, "answer": "no"}, {"qid": 12657, "answer": "hyperdense"}, {"qid": 12658, "answer": "2"}, {"qid": 12659, "answer": "mri of the brain with contrast, axial view, showing a right frontal lobe lesion with surrounding vasogenic edema"}, {"qid": 12660, "answer": "brain mri"}, {"qid": 12661, "answer": "t1 weighted"}, {"qid": 12662, "answer": "yes"}, {"qid": 12663, "answer": "brain"}, {"qid": 12664, "answer": "brain tumor"}, {"qid": 12665, "answer": "brain"}, {"qid": 12666, "answer": "no"}, {"qid": 12667, "answer": "based on the image, the upper left lobe of brain is affected by the disease, which is characterized by the presence of multiple lesions in the white matter, and the presence of multiple lesions in the white matter, and the presence of multiple lesions in the left frontal lobe, which is the most affected area"}, {"qid": 12668, "answer": "mri"}, {"qid": 12669, "answer": "t1"}, {"qid": 12670, "answer": "yes"}, {"qid": 12671, "answer": "brain"}, {"qid": 12672, "answer": "the brain tumor is located in the left frontal lobe"}, {"qid": 12673, "answer": "no"}, {"qid": 12674, "answer": "infarct"}, {"qid": 12675, "answer": "hyperdense"}, {"qid": 12676, "answer": "seizure"}, {"qid": 12677, "answer": "mri scan of the brain showing multiple cysts in the frontal lobes"}, {"qid": 12678, "answer": "t1 weighted mri"}, {"qid": 12679, "answer": "yes"}, {"qid": 12680, "answer": "no"}, {"qid": 12681, "answer": "the brain tumor is located in the right frontal lobe"}, {"qid": 12682, "answer": "brain"}, {"qid": 12683, "answer": "yes"}, {"qid": 12684, "answer": "prevention of the occurrence of the disease on the upper right lobe of brain in this image can be achieved by early detection and treatment of the underlying condition, which in this case is a metastatic tumor. 1) early detection of the tumor through screening of the patient with a brain mri scan 2) treatment of the underlying tumor with surgery, radiation, or chemotherapy 3) follow-up with regular mri scans to monitor for any changes in the tumor"}, {"qid": 12685, "answer": "yes"}, {"qid": 12686, "answer": "axial t2"}, {"qid": 12687, "answer": "axial"}, {"qid": 12688, "answer": "brain"}, {"qid": 12689, "answer": "right"}, {"qid": 12690, "answer": "yes"}, {"qid": 12691, "answer": "cysticercosis"}, {"qid": 12692, "answer": "minimal"}, {"qid": 12693, "answer": "mri"}, {"qid": 12694, "answer": "brain"}, {"qid": 12695, "answer": "axial t2"}, {"qid": 12696, "answer": "brain"}, {"qid": 12697, "answer": "brain"}, {"qid": 12698, "answer": "yes"}, {"qid": 12699, "answer": "mri of the brain with and without contrast showing multiple ring-enhancing lesions in the bilateral frontal lobes, left parietal lobe, and left occipital lobe"}, {"qid": 12700, "answer": "no"}, {"qid": 12701, "answer": "the abnormality is located in the right frontal lobe"}, {"qid": 12702, "answer": "no"}, {"qid": 12703, "answer": "t2"}, {"qid": 12704, "answer": "no"}, {"qid": 12705, "answer": "brain"}, {"qid": 12706, "answer": "frontal lobe"}, {"qid": 12707, "answer": "brain"}, {"qid": 12708, "answer": "no"}, {"qid": 12709, "answer": "2 kinds of abnormalities are present in this image: 1) bilateral hyperintensities in the frontal and parietal lobes, which are suggestive of bilateral frontal and parietal lobe infarcts 2) bilateral white matter hyperintensities, which are suggestive of bilateral white matter infarcts"}, {"qid": 12710, "answer": "no damage"}, {"qid": 12711, "answer": "yes"}, {"qid": 12712, "answer": "diffusion weighted"}, {"qid": 12713, "answer": "yes"}, {"qid": 12714, "answer": "no"}, {"qid": 12715, "answer": "bilateral thalamic infarcts"}, {"qid": 12716, "answer": "brain"}, {"qid": 12717, "answer": "cerebral infarction"}, {"qid": 12718, "answer": "hyperdense"}, {"qid": 12719, "answer": "seizures"}, {"qid": 12720, "answer": "yes"}, {"qid": 12721, "answer": "t1"}, {"qid": 12722, "answer": "axial"}, {"qid": 12723, "answer": "brain"}, {"qid": 12724, "answer": "the brain tumor is located in the right frontal lobe"}, {"qid": 12725, "answer": "no"}, {"qid": 12726, "answer": "yes"}, {"qid": 12727, "answer": "based on the image, the main cause of the disease on the left lobe of brain in this picture is a left frontal lobe infarct"}, {"qid": 12728, "answer": "mri scan"}, {"qid": 12729, "answer": "mri"}, {"qid": 12730, "answer": "axial"}, {"qid": 12731, "answer": "the image represents a brain lesion"}, {"qid": 12732, "answer": "right frontal lobe"}, {"qid": 12733, "answer": "no"}, {"qid": 12734, "answer": "the image shows a right frontal lobe tumor with a left frontal lobe tumor"}, {"qid": 12735, "answer": "the brain enhancing tumor is isointense to gray matter on the t1-weighted image"}, {"qid": 12736, "answer": "The disease on the left lobe of brain in the picture will bring seizures to the patient"}, {"qid": 12737, "answer": "yes"}, {"qid": 12738, "answer": "yes"}, {"qid": 12739, "answer": "axial"}, {"qid": 12740, "answer": "yes"}, {"qid": 12741, "answer": "left frontal lobe"}, {"qid": 12742, "answer": "brain"}, {"qid": 12743, "answer": "infarction"}, {"qid": 12744, "answer": "white"}, {"qid": 12745, "answer": "2"}, {"qid": 12746, "answer": "prevention of the disease on the lower left lobe of brain in this image can be achieved by early diagnosis and treatment of the underlying infection, which is the most common cause of this condition"}, {"qid": 12747, "answer": "mri"}, {"qid": 12748, "answer": "yes"}, {"qid": 12749, "answer": "axial"}, {"qid": 12750, "answer": "no"}, {"qid": 12751, "answer": "the brain non-enhancing tumor is located in the left frontal lobe"}, {"qid": 12752, "answer": "yes"}, {"qid": 12753, "answer": "multiple sclerosis"}, {"qid": 12754, "answer": "2"}, {"qid": 12755, "answer": "no damage"}, {"qid": 12756, "answer": "yes"}, {"qid": 12757, "answer": "axial t2-weighted mri"}, {"qid": 12758, "answer": "yes"}, {"qid": 12759, "answer": "no"}, {"qid": 12760, "answer": "the brain edema is located in the left frontal lobe"}, {"qid": 12761, "answer": "brain"}, {"qid": 12762, "answer": "no"}, {"qid": 12763, "answer": "no damage"}, {"qid": 12764, "answer": "mri"}, {"qid": 12765, "answer": "brain"}, {"qid": 12766, "answer": "axial t2"}, {"qid": 12767, "answer": "brain"}, {"qid": 12768, "answer": "brain"}, {"qid": 12769, "answer": "yes"}, {"qid": 12770, "answer": "based on the image, the following diseases are included in the picture:"}, {"qid": 12771, "answer": "no"}, {"qid": 12772, "answer": "yes"}, {"qid": 12773, "answer": "t1-weighted image"}, {"qid": 12774, "answer": "no"}, {"qid": 12775, "answer": "brain"}, {"qid": 12776, "answer": "bilateral symmetrical hyperintensities in the globus pallidus and substantia nigra"}, {"qid": 12777, "answer": "brain"}, {"qid": 12778, "answer": "multiple sclerosis"}, {"qid": 12779, "answer": "2"}, {"qid": 12780, "answer": "no damage"}, {"qid": 12781, "answer": "the left kidney"}, {"qid": 12782, "answer": "based on the image, the gray part on the left of the image is the spleen"}, {"qid": 12783, "answer": "no"}, {"qid": 12784, "answer": "yes"}, {"qid": 12785, "answer": "the spleen is not visible in the image"}, {"qid": 12786, "answer": "based on the image, the left kidney is smaller than the right kidney."}, {"qid": 12787, "answer": "2"}, {"qid": 12788, "answer": "minimal"}, {"qid": 12789, "answer": "the lymphatic system is not visible in this image."}, {"qid": 12790, "answer": "The urinary bladder is part of the urinary system in this image."}, {"qid": 12791, "answer": "yes"}, {"qid": 12792, "answer": "no"}, {"qid": 12793, "answer": "axial"}, {"qid": 12794, "answer": "the colon is not visible in this image"}, {"qid": 12795, "answer": "yes"}, {"qid": 12796, "answer": "yes"}, {"qid": 12797, "answer": "yes"}, {"qid": 12798, "answer": "based on the image, the liver is smaller than the lung."}, {"qid": 12799, "answer": "1"}, {"qid": 12800, "answer": "the upper left image shows a large cystic mass in the left upper quadrant of the abdomen, which is compressing the stomach and displacing the liver to the right"}, {"qid": 12801, "answer": "based on the image, the lungs are not visible."}, {"qid": 12802, "answer": "yes"}, {"qid": 12803, "answer": "yes"}, {"qid": 12804, "answer": "liver"}, {"qid": 12805, "answer": "no"}, {"qid": 12806, "answer": "yes"}, {"qid": 12807, "answer": "based on the image, the liver is smaller than the colon."}, {"qid": 12808, "answer": "1"}, {"qid": 12809, "answer": "based on the image, the organs appearing in pairs are the lungs"}, {"qid": 12810, "answer": "liver"}, {"qid": 12811, "answer": "based on the image, the urinary bladder is not visible."}, {"qid": 12812, "answer": "yes"}, {"qid": 12813, "answer": "yes"}, {"qid": 12814, "answer": "based on the image, the gray part on the right of the image is the kidney"}, {"qid": 12815, "answer": "yes"}, {"qid": 12816, "answer": "no"}, {"qid": 12817, "answer": "based on the image, the small bowel is smaller than the kidney"}, {"qid": 12818, "answer": "1"}, {"qid": 12819, "answer": "the organ on top of this image is the liver"}, {"qid": 12820, "answer": "yes"}, {"qid": 12821, "answer": "yes"}, {"qid": 12822, "answer": "right kidney"}, {"qid": 12823, "answer": "based on the image, the black part on the upper left of the image is the spleen"}, {"qid": 12824, "answer": "no"}, {"qid": 12825, "answer": "no"}, {"qid": 12826, "answer": "the left kidney is not visible in the image"}, {"qid": 12827, "answer": "based on the image, the right kidney is smaller than the liver."}, {"qid": 12828, "answer": "2"}, {"qid": 12829, "answer": "the spinal cord is not visible in this image."}, {"qid": 12830, "answer": "the organ on top of this image is the liver"}, {"qid": 12831, "answer": "1"}, {"qid": 12832, "answer": "yes"}, {"qid": 12833, "answer": "yes"}, {"qid": 12834, "answer": "the liver is located in the upper abdomen"}, {"qid": 12835, "answer": "yes"}, {"qid": 12836, "answer": "yes"}, {"qid": 12837, "answer": "no"}, {"qid": 12838, "answer": "the duodenum is not visible in the image."}, {"qid": 12839, "answer": "based on the image, the spleen is smaller than the kidney."}, {"qid": 12840, "answer": "0"}, {"qid": 12841, "answer": "the spleen is enlarged, measuring 12.5 cm in length, 8.5 cm in width, and 6.5 cm in thickness"}, {"qid": 12842, "answer": "Based on the image, the organ on the center is the spleen."}, {"qid": 12843, "answer": "based on the image, the kidneys are part of the nervous system."}, {"qid": 12844, "answer": "yes"}, {"qid": 12845, "answer": "yes"}, {"qid": 12846, "answer": "yes"}, {"qid": 12847, "answer": "the stomach is located in the upper abdomen"}, {"qid": 12848, "answer": "liver"}, {"qid": 12849, "answer": "no"}, {"qid": 12850, "answer": "no"}, {"qid": 12851, "answer": "liver"}, {"qid": 12852, "answer": "1"}, {"qid": 12853, "answer": "the spinal cord is not visible in this image."}, {"qid": 12854, "answer": "liver"}, {"qid": 12855, "answer": "the lymphatic system is not visible in the image."}, {"qid": 12856, "answer": "yes"}, {"qid": 12857, "answer": "yes"}, {"qid": 12858, "answer": "axial"}, {"qid": 12859, "answer": "the esophagus is not visible in this image"}, {"qid": 12860, "answer": "liver"}, {"qid": 12861, "answer": "no"}, {"qid": 12862, "answer": "no"}, {"qid": 12863, "answer": "the spleen is not visible in this image"}, {"qid": 12864, "answer": "based on the image, the liver is the biggest organ."}, {"qid": 12865, "answer": "1"}, {"qid": 12866, "answer": "minimal"}, {"qid": 12867, "answer": "no"}, {"qid": 12868, "answer": "mri"}, {"qid": 12869, "answer": "brain"}, {"qid": 12870, "answer": "axial t2-weighted mri"}, {"qid": 12871, "answer": "brain"}, {"qid": 12872, "answer": "brain"}, {"qid": 12873, "answer": "mri of the brain"}, {"qid": 12874, "answer": "the image shows a brain mri of a patient with multiple sclerosis"}, {"qid": 12875, "answer": "no"}, {"qid": 12876, "answer": "mri of the brain axial view showing a right frontal lesion"}, {"qid": 12877, "answer": "chest"}, {"qid": 12878, "answer": "based on the image, the heart is in the upper left."}, {"qid": 12879, "answer": "yes"}, {"qid": 12880, "answer": "yes"}, {"qid": 12881, "answer": "no"}, {"qid": 12882, "answer": "liver"}, {"qid": 12883, "answer": "1"}, {"qid": 12884, "answer": "The patient is in prone position, and the catheter is inserted from the right side. 100 ml of contrast agent is injected, and the catheter is withdrawn. The contrast agent is distributed in the right atrium, right ventricle, and pulmonary artery. The right atrium is enlarged, and the right ventricle is dilated. The pulmonary artery is enlarged, and the pulmonary artery is dilated. The right atrium and right ventricle are enlarged, and the pulmonary artery is dilated. The right atrium and right ventricle are enlarged, and the pulmonary artery is dilated. The right atrium and right ventricle are enlarged, and the pulmonary artery is dilated. The right atrium and right ventricle are enlarged, and the pulmonary artery is dilated. The right atrium and right ventricle are enlarged, and the pulmonary artery is dilated. The right atrium and right ventricle are enlarged, and the pulmonary artery is dilated. The right atrium and right ventricle are enlarged, and the pulmonary artery is dilated. The right atrium and right ventricle are enlarged, and the pulmon"}, {"qid": 12885, "answer": "liver"}, {"qid": 12886, "answer": "yes"}, {"qid": 12887, "answer": "yes"}, {"qid": 12888, "answer": "coronal"}, {"qid": 12889, "answer": "based on the image, the leftmost organ in this image is the heart"}, {"qid": 12890, "answer": "no"}, {"qid": 12891, "answer": "no"}, {"qid": 12892, "answer": "the lung is white"}, {"qid": 12893, "answer": "based on the image, the heart is larger than the esophagus."}, {"qid": 12894, "answer": "2"}, {"qid": 12895, "answer": "based on the image, the organ on top is the heart."}, {"qid": 12896, "answer": "yes"}, {"qid": 12897, "answer": "no"}, {"qid": 12898, "answer": "computed tomography"}, {"qid": 12899, "answer": "the image represents a computed tomography scan of the abdomen and pelvis, demonstrating a large, heterogeneous, left-sided pelvic mass"}, {"qid": 12900, "answer": "the rectum is not visible in this image"}, {"qid": 12901, "answer": "primary bladder"}, {"qid": 12902, "answer": "yes"}, {"qid": 12903, "answer": "no"}, {"qid": 12904, "answer": "bladder"}, {"qid": 12905, "answer": "2"}, {"qid": 12906, "answer": "bladder"}, {"qid": 12907, "answer": "the bladder and the rectum"}, {"qid": 12908, "answer": "yes"}, {"qid": 12909, "answer": "yes"}, {"qid": 12910, "answer": "yes"}, {"qid": 12911, "answer": "the organs in this image are located in the pelvis"}, {"qid": 12912, "answer": "rectum is located in the upper left corner of the image"}, {"qid": 12913, "answer": "bladder"}, {"qid": 12914, "answer": "no"}, {"qid": 12915, "answer": "yes"}, {"qid": 12916, "answer": "bladder"}, {"qid": 12917, "answer": "the gray organ is not visible in this image"}, {"qid": 12918, "answer": "2"}, {"qid": 12919, "answer": "yes"}, {"qid": 12920, "answer": "yes"}, {"qid": 12921, "answer": "abdomen"}, {"qid": 12922, "answer": "yes"}, {"qid": 12923, "answer": "yes"}, {"qid": 12924, "answer": "2"}, {"qid": 12925, "answer": "no"}, {"qid": 12926, "answer": "ct scan of the abdomen and pelvis with iv contrast demonstrating a 1 5 cm right lower quadrant mass"}, {"qid": 12927, "answer": "abdomen"}, {"qid": 12928, "answer": "yes"}, {"qid": 12929, "answer": "based on the image, the small bowel is larger than the colon"}, {"qid": 12930, "answer": "based on the image, the organ at the bottom of the image is the bladder."}, {"qid": 12931, "answer": "yes"}, {"qid": 12932, "answer": "abdomen"}, {"qid": 12933, "answer": "yes"}, {"qid": 12934, "answer": "based on the image, the small bowel is smaller than the colon."}, {"qid": 12935, "answer": "the organ on top of the image is the bladder"}, {"qid": 12936, "answer": "ct scan of the abdomen and pelvis demonstrating a large mass in the right iliac fossa"}, {"qid": 12937, "answer": "yes"}, {"qid": 12938, "answer": "abdomen"}, {"qid": 12939, "answer": "The colon is located in the left upper quadrant"}, {"qid": 12940, "answer": "abdominal"}, {"qid": 12941, "answer": "yes"}, {"qid": 12942, "answer": "The left kidney is enlarged and shows a heterogeneous enhancement with a central area of necrosis."}, {"qid": 12943, "answer": "1.  Stomach"}, {"qid": 12944, "answer": "yes"}, {"qid": 12945, "answer": "mri"}, {"qid": 12946, "answer": "brain"}, {"qid": 12947, "answer": "axial t2-weighted mri"}, {"qid": 12948, "answer": "brain"}, {"qid": 12949, "answer": "brain"}, {"qid": 12950, "answer": "yes"}, {"qid": 12951, "answer": "multiple sclerosis"}, {"qid": 12952, "answer": "no"}, {"qid": 12953, "answer": "mri"}, {"qid": 12954, "answer": "brain"}, {"qid": 12955, "answer": "axial t2"}, {"qid": 12956, "answer": "brain"}, {"qid": 12957, "answer": "brain"}, {"qid": 12958, "answer": "yes"}, {"qid": 12959, "answer": "based on the image, the following diseases are included in the picture:"}, {"qid": 12960, "answer": "no"}, {"qid": 12961, "answer": "computed tomography"}, {"qid": 12962, "answer": "chest"}, {"qid": 12963, "answer": "lungs"}, {"qid": 12964, "answer": "lungs"}, {"qid": 12965, "answer": "no"}, {"qid": 12966, "answer": "yes"}, {"qid": 12967, "answer": "no"}, {"qid": 12968, "answer": "based on the image, the following diseases are included in the picture:"}, {"qid": 12969, "answer": "no"}, {"qid": 12970, "answer": "based on the image, the heart is the biggest organ"}, {"qid": 12971, "answer": "computed tomography"}, {"qid": 12972, "answer": "chest ct scan"}, {"qid": 12973, "answer": "based on the image, the main organ in the image is the liver"}, {"qid": 12974, "answer": "based on the image, the largest organ in the picture is the liver"}, {"qid": 12975, "answer": "yes"}, {"qid": 12976, "answer": "no"}, {"qid": 12977, "answer": "no"}, {"qid": 12978, "answer": "no"}, {"qid": 12979, "answer": "based on the image, the liver is larger than the heart"}, {"qid": 12980, "answer": "computed tomography"}, {"qid": 12981, "answer": "based on the image, this image belongs to the chest."}, {"qid": 12982, "answer": "based on the image, the main organ in the image is the lungs"}, {"qid": 12983, "answer": "lungs"}, {"qid": 12984, "answer": "no"}, {"qid": 12985, "answer": "yes"}, {"qid": 12986, "answer": "no"}, {"qid": 12987, "answer": "no"}, {"qid": 12988, "answer": "based on the image, the biggest in this image is the heart"}, {"qid": 12989, "answer": "computed tomography"}, {"qid": 12990, "answer": "the image belongs to the neck"}, {"qid": 12991, "answer": "trachea"}, {"qid": 12992, "answer": "no"}, {"qid": 12993, "answer": "no"}, {"qid": 12994, "answer": "no"}]
