# Supplementary material for: PeFoMed: Parameter efficient fine-tuning of multimodal large language models for medical CXR
Source: Sci Rep. 2026 Apr 21;16:18729. doi: 10.1038/s41598-026-47871-2 (PMC13273104; doi:10.1038/s41598-026-47871-2)
Supplement: Supplementary file 2 — Supplementary Information 2. [file 41598_2026_47871_MOESM2_ESM.zip › human evaluation/slake/slake_stage1_stage2.json]

{
    "11936": {
        "question": "what is the main organ in the image?",
        "ground_truth": "lung spinal cord",
        "generated_answer": "lung",
        "image_name": "xmlab102/source.jpg",
        "answer_type": "OPEN",
        "image_organ": "Lung",
        "question_type": "Organ",
        "Evaluation(1/0)": "        "
    },
    "11953": {
        "question": "where is the abnormality located?",
        "ground_truth": "left lung right",
        "generated_answer": "right lung left",
        "image_name": "xmlab103/source.jpg",
        "answer_type": "OPEN",
        "image_organ": "Abdomen",
        "question_type": "Position",
        "Evaluation(1/0)": "        "
    },
    "11968": {
        "question": "what diseases are included in the picture?",
        "ground_truth": "cardiomegaly",
        "generated_answer": "pneumothorax",
        "image_name": "xmlab124/source.jpg",
        "answer_type": "OPEN",
        "image_organ": "Lung",
        "question_type": "Abnormality",
        "Evaluation(1/0)": "        "
    },
    "11969": {
        "question": "where is the abnormality located?",
        "ground_truth": "center",
        "generated_answer": "right lung",
        "image_name": "xmlab124/source.jpg",
        "answer_type": "OPEN",
        "image_organ": "Lung",
        "question_type": "Position",
        "Evaluation(1/0)": "        "
    },
    "11985": {
        "question": "where is the abnormality located?",
        "ground_truth": "left lung lower right",
        "generated_answer": "right lung left",
        "image_name": "xmlab130/source.jpg",
        "answer_type": "OPEN",
        "image_organ": "Lung",
        "question_type": "Position",
        "Evaluation(1/0)": "        "
    },
    "11991": {
        "question": "what diseases are included in the picture?",
        "ground_truth": "cardiomegaly",
        "generated_answer": "atelectasis",
        "image_name": "xmlab135/source.jpg",
        "answer_type": "OPEN",
        "image_organ": "Lung",
        "question_type": "Abnormality",
        "Evaluation(1/0)": "        "
    },
    "11992": {
        "question": "where is the abnormality located?",
        "ground_truth": "center",
        "generated_answer": "heart",
        "image_name": "xmlab135/source.jpg",
        "answer_type": "OPEN",
        "image_organ": "Lung",
        "question_type": "Position",
        "Evaluation(1/0)": "        "
    },
    "11993": {
        "question": "which organ is abnormal heart or lung?",
        "ground_truth": "heart",
        "generated_answer": "lung",
        "image_name": "xmlab135/source.jpg",
        "answer_type": "CLOSED",
        "image_organ": "Lung",
        "question_type": "Abnormality",
        "Evaluation(1/0)": "        "
    },
    "11998": {
        "question": "what diseases are included in the picture?",
        "ground_truth": "cardiomegaly",
        "generated_answer": "atelectasis",
        "image_name": "xmlab142/source.jpg",
        "answer_type": "OPEN",
        "image_organ": "Lung",
        "question_type": "Abnormality",
        "Evaluation(1/0)": "        "
    },
    "11999": {
        "question": "where is the abnormality located?",
        "ground_truth": "center",
        "generated_answer": "right lung left",
        "image_name": "xmlab142/source.jpg",
        "answer_type": "OPEN",
        "image_organ": "Lung",
        "question_type": "Position",
        "Evaluation(1/0)": "        "
    },
    "12000": {
        "question": "which organ is abnormal heart or lung?",
        "ground_truth": "heart",
        "generated_answer": "lung",
        "image_name": "xmlab142/source.jpg",
        "answer_type": "CLOSED",
        "image_organ": "Lung",
        "question_type": "Abnormality",
        "Evaluation(1/0)": "        "
    },
    "12005": {
        "question": "what diseases are included in the picture?",
        "ground_truth": "atelectasis mass",
        "generated_answer": "pneumonia",
        "image_name": "xmlab147/source.jpg",
        "answer_type": "OPEN",
        "image_organ": "Lung",
        "question_type": "Abnormality",
        "Evaluation(1/0)": "        "
    },
    "12006": {
        "question": "where is the abnormality located?",
        "ground_truth": "right lung",
        "generated_answer": "right lung left",
        "image_name": "xmlab147/source.jpg",
        "answer_type": "OPEN",
        "image_organ": "Lung",
        "question_type": "Position",
        "Evaluation(1/0)": "        "
    },
    "12013": {
        "question": "what diseases are included in the picture?",
        "ground_truth": "cardiomegaly",
        "generated_answer": "pneumonia",
        "image_name": "xmlab148/source.jpg",
        "answer_type": "OPEN",
        "image_organ": "Lung",
        "question_type": "Abnormality",
        "Evaluation(1/0)": "        "
    },
    "12015": {
        "question": "which organ is abnormal heart or lung?",
        "ground_truth": "heart",
        "generated_answer": "lung",
        "image_name": "xmlab148/source.jpg",
        "answer_type": "CLOSED",
        "image_organ": "Lung",
        "question_type": "Abnormality",
        "Evaluation(1/0)": "        "
    },
    "12028": {
        "question": "where is the abnormality located?",
        "ground_truth": "left lung right",
        "generated_answer": "right lung left",
        "image_name": "xmlab159/source.jpg",
        "answer_type": "OPEN",
        "image_organ": "Lung",
        "question_type": "Position",
        "Evaluation(1/0)": "        "
    },
    "12034": {
        "question": "what diseases are included in the picture?",
        "ground_truth": "nodule",
        "generated_answer": "cardiomegaly",
        "image_name": "xmlab160/source.jpg",
        "answer_type": "OPEN",
        "image_organ": "Lung",
        "question_type": "Abnormality",
        "Evaluation(1/0)": "        "
    },
    "12035": {
        "question": "where is the abnormality located?",
        "ground_truth": "right lung left",
        "generated_answer": "right lung upper left",
        "image_name": "xmlab160/source.jpg",
        "answer_type": "OPEN",
        "image_organ": "Lung",
        "question_type": "Position",
        "Evaluation(1/0)": "        "
    },
    "12038": {
        "question": "which organ is abnormal heart or lung?",
        "ground_truth": "lung",
        "generated_answer": "heart",
        "image_name": "xmlab160/source.jpg",
        "answer_type": "CLOSED",
        "image_organ": "Lung",
        "question_type": "Abnormality",
        "Evaluation(1/0)": "        "
    },
    "12043": {
        "question": "what diseases are included in the picture?",
        "ground_truth": "atelectasis",
        "generated_answer": "pneumonia",
        "image_name": "xmlab169/source.jpg",
        "answer_type": "OPEN",
        "image_organ": "Lung",
        "question_type": "Abnormality",
        "Evaluation(1/0)": "        "
    },
    "12044": {
        "question": "where is the abnormality located?",
        "ground_truth": "right lung lower left",
        "generated_answer": "center",
        "image_name": "xmlab169/source.jpg",
        "answer_type": "OPEN",
        "image_organ": "Lung",
        "question_type": "Position",
        "Evaluation(1/0)": "        "
    },
    "12058": {
        "question": "how many kidneys are there in this image?",
        "ground_truth": "1",
        "generated_answer": "2",
        "image_name": "xmlab18/source.jpg",
        "answer_type": "OPEN",
        "image_organ": "Abdomen",
        "question_type": "Quantity",
        "Evaluation(1/0)": "        "
    },
    "12086": {
        "question": "which is bigger in this image kidney or liver?",
        "ground_truth": "liver",
        "generated_answer": "kidney",
        "image_name": "xmlab208/source.jpg",
        "answer_type": "CLOSED",
        "image_organ": "Abdomen",
        "question_type": "Size",
        "Evaluation(1/0)": "        "
    },
    "12087": {
        "question": "what is the organ located in the lower right corner of the body in this image?",
        "ground_truth": "left kidney",
        "generated_answer": "spleen",
        "image_name": "xmlab208/source.jpg",
        "answer_type": "OPEN",
        "image_organ": "Abdomen",
        "question_type": "Organ",
        "Evaluation(1/0)": "        "
    },
    "12100": {
        "question": "where is the liver?",
        "ground_truth": "top",
        "generated_answer": "upper left",
        "image_name": "xmlab219/source.jpg",
        "answer_type": "OPEN",
        "image_organ": "Abdomen",
        "question_type": "Position",
        "Evaluation(1/0)": "        "
    },
    "12114": {
        "question": "where is the liver?",
        "ground_truth": "left",
        "generated_answer": "upper left",
        "image_name": "xmlab224/source.jpg",
        "answer_type": "OPEN",
        "image_organ": "Abdomen",
        "question_type": "Position",
        "Evaluation(1/0)": "        "
    },
    "12115": {
        "question": "how many kidneys in this image?",
        "ground_truth": "0",
        "generated_answer": "1",
        "image_name": "xmlab224/source.jpg",
        "answer_type": "OPEN",
        "image_organ": "Abdomen",
        "question_type": "Quantity",
        "Evaluation(1/0)": "        "
    },
    "12127": {
        "question": "where is the liver?",
        "ground_truth": "left and top",
        "generated_answer": "left",
        "image_name": "xmlab234/source.jpg",
        "answer_type": "OPEN",
        "image_organ": "Abdomen",
        "question_type": "Position",
        "Evaluation(1/0)": "        "
    },
    "12129": {
        "question": "how many kidneys in this image?",
        "ground_truth": "0",
        "generated_answer": "1",
        "image_name": "xmlab234/source.jpg",
        "answer_type": "OPEN",
        "image_organ": "Abdomen",
        "question_type": "Quantity",
        "Evaluation(1/0)": "        "
    },
    "12130": {
        "question": "which is bigger in this image kidney or spleen?",
        "ground_truth": "liver",
        "generated_answer": "spleen",
        "image_name": "xmlab234/source.jpg",
        "answer_type": "CLOSED",
        "image_organ": "Abdomen",
        "question_type": "Size",
        "Evaluation(1/0)": "        "
    },
    "12144": {
        "question": "where is the liver?",
        "ground_truth": "left and top",
        "generated_answer": "upper left",
        "image_name": "xmlab235/source.jpg",
        "answer_type": "OPEN",
        "image_organ": "Abdomen",
        "question_type": "Position",
        "Evaluation(1/0)": "        "
    },
    "12146": {
        "question": "how many kidneys in this image?",
        "ground_truth": "2",
        "generated_answer": "0",
        "image_name": "xmlab235/source.jpg",
        "answer_type": "OPEN",
        "image_organ": "Abdomen",
        "question_type": "Quantity",
        "Evaluation(1/0)": "        "
    },
    "12150": {
        "question": "which is bigger in this image liver or spleen?",
        "ground_truth": "spleen",
        "generated_answer": "liver",
        "image_name": "xmlab235/source.jpg",
        "answer_type": "CLOSED",
        "image_organ": "Abdomen",
        "question_type": "Size",
        "Evaluation(1/0)": "        "
    },
    "12162": {
        "question": "which part of the body does this image belong to?",
        "ground_truth": "abdomen",
        "generated_answer": "chest",
        "image_name": "xmlab25/source.jpg",
        "answer_type": "OPEN",
        "image_organ": "Lung",
        "question_type": "Position",
        "Evaluation(1/0)": "        "
    },
    "12169": {
        "question": "what is the organ on the left side of this image?",
        "ground_truth": "lung",
        "generated_answer": "right lung",
        "image_name": "xmlab25/source.jpg",
        "answer_type": "OPEN",
        "image_organ": "Lung",
        "question_type": "Organ",
        "Evaluation(1/0)": "        "
    },
    "12186": {
        "question": "what is the organ on the top of the body in this image?",
        "ground_truth": "heart and liver",
        "generated_answer": "heart",
        "image_name": "xmlab250/source.jpg",
        "answer_type": "OPEN",
        "image_organ": "Abdomen",
        "question_type": "Organ",
        "Evaluation(1/0)": "        "
    },
    "12188": {
        "question": "what are the white points in the black part of the body?",
        "ground_truth": "pulmonary bronchus",
        "generated_answer": "lung",
        "image_name": "xmlab250/source.jpg",
        "answer_type": "OPEN",
        "image_organ": "Abdomen",
        "question_type": "Organ",
        "Evaluation(1/0)": "        "
    },
    "12189": {
        "question": "which is the kidney?",
        "ground_truth": "symmetrical to bone marrow",
        "generated_answer": "no kidney",
        "image_name": "xmlab250/source.jpg",
        "answer_type": "OPEN",
        "image_organ": "Abdomen",
        "question_type": "Position",
        "Evaluation(1/0)": "        "
    },
    "12216": {
        "question": "where is the liver?",
        "ground_truth": "left",
        "generated_answer": "top",
        "image_name": "xmlab253/source.jpg",
        "answer_type": "OPEN",
        "image_organ": "Abdomen",
        "question_type": "Position",
        "Evaluation(1/0)": "        "
    },
    "12220": {
        "question": "what are the white spots in the black part of the lower part of body?",
        "ground_truth": "pulmonary bronchus",
        "generated_answer": "air bubbles",
        "image_name": "xmlab253/source.jpg",
        "answer_type": "OPEN",
        "image_organ": "Abdomen",
        "question_type": "Organ",
        "Evaluation(1/0)": "        "
    },
    "12231": {
        "question": "what organ is the gray part on the left of the image?",
        "ground_truth": "large bowel",
        "generated_answer": "liver",
        "image_name": "xmlab264/source.jpg",
        "answer_type": "OPEN",
        "image_organ": "Abdomen",
        "question_type": "Organ",
        "Evaluation(1/0)": "        "
    },
    "12232": {
        "question": "what is the organ on the top of the body in this image?",
        "ground_truth": "small bowel",
        "generated_answer": "intestine",
        "image_name": "xmlab264/source.jpg",
        "answer_type": "OPEN",
        "image_organ": "Abdomen",
        "question_type": "Organ",
        "Evaluation(1/0)": "        "
    },
    "12243": {
        "question": "what is the rightmost organ in this image?",
        "ground_truth": "large bowel",
        "generated_answer": "spleen",
        "image_name": "xmlab269/source.jpg",
        "answer_type": "OPEN",
        "image_organ": "Abdomen",
        "question_type": "Organ",
        "Evaluation(1/0)": "        "
    },
    "12246": {
        "question": "what is the organ on the top of the body in this image?",
        "ground_truth": "stomach",
        "generated_answer": "liver",
        "image_name": "xmlab269/source.jpg",
        "answer_type": "OPEN",
        "image_organ": "Abdomen",
        "question_type": "Organ",
        "Evaluation(1/0)": "        "
    },
    "12248": {
        "question": "what organ is the black hole in the upper right corner?",
        "ground_truth": "large bowel",
        "generated_answer": "stomach",
        "image_name": "xmlab269/source.jpg",
        "answer_type": "OPEN",
        "image_organ": "Abdomen",
        "question_type": "Organ",
        "Evaluation(1/0)": "        "
    },
    "12259": {
        "question": "what is the rightmost organ in this image?",
        "ground_truth": "large bowel",
        "generated_answer": "left lung",
        "image_name": "xmlab274/source.jpg",
        "answer_type": "OPEN",
        "image_organ": "Abdomen",
        "question_type": "Organ",
        "Evaluation(1/0)": "        "
    },
    "12263": {
        "question": "what organ is the black hole in the upper right corner?",
        "ground_truth": "large bowel",
        "generated_answer": "stomach",
        "image_name": "xmlab274/source.jpg",
        "answer_type": "OPEN",
        "image_organ": "Abdomen",
        "question_type": "Organ",
        "Evaluation(1/0)": "        "
    },
    "12267": {
        "question": "which side of lung is abnormal in this imageleft or right?",
        "ground_truth": "right",
        "generated_answer": "left",
        "image_name": "xmlab299/source.jpg",
        "answer_type": "CLOSED",
        "image_organ": "Lung",
        "question_type": "Position",
        "Evaluation(1/0)": "        "
    },
    "12268": {
        "question": "what part of the lung is the pneumothorax located in?",
        "ground_truth": "upper right lung",
        "generated_answer": "right lung",
        "image_name": "xmlab299/source.jpg",
        "answer_type": "OPEN",
        "image_organ": "Lung",
        "question_type": "Position",
        "Evaluation(1/0)": "        "
    },
    "12277": {
        "question": "what kind of symptoms will the disease on the upper right of lung bring to the patient?",
        "ground_truth": "chest pain dyspnea",
        "generated_answer": "chest tightness shortness of breath difficulty breathing",
        "image_name": "xmlab299/source.jpg",
        "answer_type": "OPEN",
        "image_organ": "Lung",
        "question_type": "KG",
        "Evaluation(1/0)": "        "
    },
    "12282": {
        "question": "where is the abnormality in this image?",
        "ground_truth": "lower right lung",
        "generated_answer": "right lung",
        "image_name": "xmlab304/source.jpg",
        "answer_type": "OPEN",
        "image_organ": "Lung",
        "question_type": "Position",
        "Evaluation(1/0)": "        "
    },
    "12283": {
        "question": "where is the atelectasis in this image?",
        "ground_truth": "lower right lung",
        "generated_answer": "lower left lung",
        "image_name": "xmlab304/source.jpg",
        "answer_type": "OPEN",
        "image_organ": "Lung",
        "question_type": "Position",
        "Evaluation(1/0)": "        "
    },
    "12286": {
        "question": "what disease is shown on the right of lung?",
        "ground_truth": "atelectasis",
        "generated_answer": "pulmonary nodule",
        "image_name": "xmlab304/source.jpg",
        "answer_type": "OPEN",
        "image_organ": "Lung",
        "question_type": "Abnormality",
        "Evaluation(1/0)": "        "
    },
    "12292": {
        "question": "what is the main cause of the disease on the lower right of the lung in the picture?",
        "ground_truth": "bronchial obstruction",
        "generated_answer": "inflammation malignant tumor trauma etc",
        "image_name": "xmlab304/source.jpg",
        "answer_type": "OPEN",
        "image_organ": "Lung",
        "question_type": "KG",
        "Evaluation(1/0)": "        "
    },
    "12298": {
        "question": "where is the mass in this image?",
        "ground_truth": "lower left lung",
        "generated_answer": "upper left lung",
        "image_name": "xmlab311/source.jpg",
        "answer_type": "OPEN",
        "image_organ": "Lung",
        "question_type": "Position",
        "Evaluation(1/0)": "        "
    },
    "12307": {
        "question": "how to prevent the occurrence of the disease on the lower left lobe of lung in this image?",
        "ground_truth": "keep healthy",
        "generated_answer": "quit smoking enhance physical fitness",
        "image_name": "xmlab311/source.jpg",
        "answer_type": "OPEN",
        "image_organ": "Lung",
        "question_type": "KG",
        "Evaluation(1/0)": "        "
    },
    "12312": {
        "question": "where is the abnormality in this image?",
        "ground_truth": "lower left lung",
        "generated_answer": "lower right lung",
        "image_name": "xmlab312/source.jpg",
        "answer_type": "OPEN",
        "image_organ": "Lung",
        "question_type": "Position",
        "Evaluation(1/0)": "        "
    },
    "12328": {
        "question": "where is the pneumonia in the lung?",
        "ground_truth": "right lung",
        "generated_answer": "lower right lung",
        "image_name": "xmlab314/source.jpg",
        "answer_type": "OPEN",
        "image_organ": "Lung",
        "question_type": "Position",
        "Evaluation(1/0)": "        "
    },
    "12331": {
        "question": "what disease is shown on the right of lung?",
        "ground_truth": "pneumonia",
        "generated_answer": "pulmonary nodule",
        "image_name": "xmlab314/source.jpg",
        "answer_type": "OPEN",
        "image_organ": "Lung",
        "question_type": "Abnormality",
        "Evaluation(1/0)": "        "
    },
    "12337": {
        "question": "how to treat the disease located on the right of lung in this image?",
        "ground_truth": "medical therapy supportive therapy",
        "generated_answer": "medical treatment surgical treatment",
        "image_name": "xmlab314/source.jpg",
        "answer_type": "OPEN",
        "image_organ": "Lung",
        "question_type": "KG",
        "Evaluation(1/0)": "        "
    },
    "12342": {
        "question": "where is the abnormality in this image?",
        "ground_truth": "heart",
        "generated_answer": "lower left lung",
        "image_name": "xmlab320/source.jpg",
        "answer_type": "OPEN",
        "image_organ": "Lung",
        "question_type": "Position",
        "Evaluation(1/0)": "        "
    },
    "12346": {
        "question": "what diseases are included in the picture?",
        "ground_truth": "cardiomegaly",
        "generated_answer": "pulmonary mass",
        "image_name": "xmlab320/source.jpg",
        "answer_type": "OPEN",
        "image_organ": "Lung",
        "question_type": "Abnormality",
        "Evaluation(1/0)": "        "
    },
    "12357": {
        "question": "which lobe is abnormal in this image?",
        "ground_truth": "left",
        "generated_answer": "right",
        "image_name": "xmlab329/source.jpg",
        "answer_type": "OPEN",
        "image_organ": "Lung",
        "question_type": "Position",
        "Evaluation(1/0)": "        "
    },
    "12362": {
        "question": "what diseases are included in the picture?",
        "ground_truth": "pulmonary infiltration",
        "generated_answer": "pneumothorax",
        "image_name": "xmlab329/source.jpg",
        "answer_type": "OPEN",
        "image_organ": "Lung",
        "question_type": "Abnormality",
        "Evaluation(1/0)": "        "
    },
    "12367": {
        "question": "how to prevent the occurrence of the disease on the lower left lobe of lung in this image?",
        "ground_truth": "live healthy enhance physical fitness",
        "generated_answer": "quit smoking enhance physical fitness",
        "image_name": "xmlab329/source.jpg",
        "answer_type": "OPEN",
        "image_organ": "Lung",
        "question_type": "KG",
        "Evaluation(1/0)": "        "
    },
    "12372": {
        "question": "where is the abnormality in this image?",
        "ground_truth": "lower left lung",
        "generated_answer": "heart",
        "image_name": "xmlab338/source.jpg",
        "answer_type": "OPEN",
        "image_organ": "Lung",
        "question_type": "Position",
        "Evaluation(1/0)": "        "
    },
    "12373": {
        "question": "where is the pulmonary nodule located in this image?",
        "ground_truth": "lower left lung",
        "generated_answer": "right lung",
        "image_name": "xmlab338/source.jpg",
        "answer_type": "OPEN",
        "image_organ": "Lung",
        "question_type": "Position",
        "Evaluation(1/0)": "        "
    },
    "12387": {
        "question": "where is the abnormality located in this picture?",
        "ground_truth": "upper right lung",
        "generated_answer": "upper left lung",
        "image_name": "xmlab344/source.jpg",
        "answer_type": "OPEN",
        "image_organ": "Lung",
        "question_type": "Position",
        "Evaluation(1/0)": "        "
    },
    "12388": {
        "question": "where is the nodule in this image?",
        "ground_truth": "upper right lung",
        "generated_answer": "upper left lung",
        "image_name": "xmlab344/source.jpg",
        "answer_type": "OPEN",
        "image_organ": "Lung",
        "question_type": "Position",
        "Evaluation(1/0)": "        "
    },
    "12397": {
        "question": "what kind of symptoms will the disease on the upper right lung bring to the patient?",
        "ground_truth": "chest tightness fatigue",
        "generated_answer": "chest tightness shortness of breath difficulty breathing",
        "image_name": "xmlab344/source.jpg",
        "answer_type": "OPEN",
        "image_organ": "Lung",
        "question_type": "KG",
        "Evaluation(1/0)": "        "
    },
    "12402": {
        "question": "where is the abnormality in this image?",
        "ground_truth": "upper left lung",
        "generated_answer": "lower right lung",
        "image_name": "xmlab350/source.jpg",
        "answer_type": "OPEN",
        "image_organ": "Lung",
        "question_type": "Position",
        "Evaluation(1/0)": "        "
    },
    "12403": {
        "question": "what part of the lung is the pneumothorax located in?",
        "ground_truth": "upper left lung",
        "generated_answer": "right lung",
        "image_name": "xmlab350/source.jpg",
        "answer_type": "OPEN",
        "image_organ": "Lung",
        "question_type": "Position",
        "Evaluation(1/0)": "        "
    },
    "12412": {
        "question": "how to treat the disease located on the upper left of lung in this image?",
        "ground_truth": "medical therapy supportive therapy",
        "generated_answer": "medical treatment surgical treatment",
        "image_name": "xmlab350/source.jpg",
        "answer_type": "OPEN",
        "image_organ": "Lung",
        "question_type": "KG",
        "Evaluation(1/0)": "        "
    },
    "12417": {
        "question": "where is the abnormality in this image?",
        "ground_truth": "lower left lung",
        "generated_answer": "right lung",
        "image_name": "xmlab357/source.jpg",
        "answer_type": "OPEN",
        "image_organ": "Lung",
        "question_type": "Position",
        "Evaluation(1/0)": "        "
    },
    "12418": {
        "question": "where is the pneumothorax in this image?",
        "ground_truth": "lower left lung",
        "generated_answer": "right lung",
        "image_name": "xmlab357/source.jpg",
        "answer_type": "OPEN",
        "image_organ": "Lung",
        "question_type": "Position",
        "Evaluation(1/0)": "        "
    },
    "12426": {
        "question": "what is the effect of the center organ in this picture?",
        "ground_truth": "promote blood flow",
        "generated_answer": "breathe",
        "image_name": "xmlab357/source.jpg",
        "answer_type": "OPEN",
        "image_organ": "Lung",
        "question_type": "KG",
        "Evaluation(1/0)": "        "
    },
    "12427": {
        "question": "what is the main cause of the disease on the lower left of the lung in the picture?",
        "ground_truth": "chest injury lung disease bullae",
        "generated_answer": "inflammation malignant tumor trauma etc",
        "image_name": "xmlab357/source.jpg",
        "answer_type": "OPEN",
        "image_organ": "Lung",
        "question_type": "KG",
        "Evaluation(1/0)": "        "
    },
    "12432": {
        "question": "where is the abnormality in this image?",
        "ground_truth": "left lung",
        "generated_answer": "right lung",
        "image_name": "xmlab361/source.jpg",
        "answer_type": "OPEN",
        "image_organ": "Lung",
        "question_type": "Position",
        "Evaluation(1/0)": "        "
    },
    "12433": {
        "question": "where is the nodule located in this image?",
        "ground_truth": "left lung",
        "generated_answer": "lower right lung",
        "image_name": "xmlab361/source.jpg",
        "answer_type": "OPEN",
        "image_organ": "Lung",
        "question_type": "Position",
        "Evaluation(1/0)": "        "
    },
    "12442": {
        "question": "how to prevent the occurrence of the disease on the left lobe of lung in this image?",
        "ground_truth": "quit smoking enhance physical fitness",
        "generated_answer": "quit smoking avoid strenuous exercise",
        "image_name": "xmlab361/source.jpg",
        "answer_type": "OPEN",
        "image_organ": "Lung",
        "question_type": "KG",
        "Evaluation(1/0)": "        "
    },
    "12447": {
        "question": "which side of lung is abnormal in this imageleft or right?",
        "ground_truth": "left",
        "generated_answer": "right",
        "image_name": "xmlab367/source.jpg",
        "answer_type": "CLOSED",
        "image_organ": "Lung",
        "question_type": "Position",
        "Evaluation(1/0)": "        "
    },
    "12448": {
        "question": "what part of the lung is the pneumonia located in?",
        "ground_truth": "lower left lung",
        "generated_answer": "lower right lung",
        "image_name": "xmlab367/source.jpg",
        "answer_type": "OPEN",
        "image_organ": "Lung",
        "question_type": "Position",
        "Evaluation(1/0)": "        "
    },
    "12457": {
        "question": "how to treat the disease located on the lower left of lung in this image?",
        "ground_truth": "medical therapy supportive therapy",
        "generated_answer": "medical treatment surgical treatment",
        "image_name": "xmlab367/source.jpg",
        "answer_type": "OPEN",
        "image_organ": "Lung",
        "question_type": "KG",
        "Evaluation(1/0)": "        "
    },
    "12462": {
        "question": "where is the abnormality in this image?",
        "ground_truth": "upper right lung",
        "generated_answer": "upper left lung",
        "image_name": "xmlab374/source.jpg",
        "answer_type": "OPEN",
        "image_organ": "Lung",
        "question_type": "Position",
        "Evaluation(1/0)": "        "
    },
    "12463": {
        "question": "what part of the lung is the pneumonia located in?",
        "ground_truth": "upper right lung",
        "generated_answer": "lower left lung",
        "image_name": "xmlab374/source.jpg",
        "answer_type": "OPEN",
        "image_organ": "Lung",
        "question_type": "Position",
        "Evaluation(1/0)": "        "
    },
    "12472": {
        "question": "how to prevent the occurrence of the disease on the upper right lobe of lung in this image?",
        "ground_truth": "pay attention to prevent cold and keep warm enhance physical fitness",
        "generated_answer": "quit smoking enhance physical fitness",
        "image_name": "xmlab374/source.jpg",
        "answer_type": "OPEN",
        "image_organ": "Lung",
        "question_type": "KG",
        "Evaluation(1/0)": "        "
    },
    "12481": {
        "question": "what disease is shown on the right of lung?",
        "ground_truth": "pneumonia",
        "generated_answer": "atelectasis",
        "image_name": "xmlab375/source.jpg",
        "answer_type": "OPEN",
        "image_organ": "Lung",
        "question_type": "Abnormality",
        "Evaluation(1/0)": "        "
    },
    "12487": {
        "question": "how to prevent the occurrence of the disease on the lower right lobe of lung in this image?",
        "ground_truth": "pay attention to prevent cold and keep warm enhance physical fitness",
        "generated_answer": "live healthy enhance physical fitness",
        "image_name": "xmlab375/source.jpg",
        "answer_type": "OPEN",
        "image_organ": "Lung",
        "question_type": "KG",
        "Evaluation(1/0)": "        "
    },
    "12492": {
        "question": "which side of lung is abnormal in this image?",
        "ground_truth": "left",
        "generated_answer": "both",
        "image_name": "xmlab378/source.jpg",
        "answer_type": "OPEN",
        "image_organ": "Lung",
        "question_type": "Position",
        "Evaluation(1/0)": "        "
    },
    "12497": {
        "question": "what disease is shown on the lower left of lung?",
        "ground_truth": "pulmonary infiltration",
        "generated_answer": "pneumonia",
        "image_name": "xmlab378/source.jpg",
        "answer_type": "OPEN",
        "image_organ": "Lung",
        "question_type": "Abnormality",
        "Evaluation(1/0)": "        "
    },
    "12502": {
        "question": "what kind of symptoms will the disease on the lower left of lung bring to the patient?",
        "ground_truth": "chest pain cough expectoration",
        "generated_answer": "cough foamy mucus sputum dyspnea cough chest pain",
        "image_name": "xmlab378/source.jpg",
        "answer_type": "OPEN",
        "image_organ": "Lung",
        "question_type": "KG",
        "Evaluation(1/0)": "        "
    },
    "12507": {
        "question": "which part of chest is abnormal in this image?",
        "ground_truth": "lower left lung",
        "generated_answer": "heart",
        "image_name": "xmlab385/source.jpg",
        "answer_type": "OPEN",
        "image_organ": "Lung",
        "question_type": "Position",
        "Evaluation(1/0)": "        "
    },
    "12508": {
        "question": "where is the effusion located?",
        "ground_truth": "lower left lung",
        "generated_answer": "lower right lung",
        "image_name": "xmlab385/source.jpg",
        "answer_type": "OPEN",
        "image_organ": "Lung",
        "question_type": "Position",
        "Evaluation(1/0)": "        "
    },
    "12517": {
        "question": "what is the main cause of the disease on the lower left of the lung in the picture?",
        "ground_truth": "inflammation malignant tumor trauma etc",
        "generated_answer": "bacterial infection",
        "image_name": "xmlab385/source.jpg",
        "answer_type": "OPEN",
        "image_organ": "Lung",
        "question_type": "KG",
        "Evaluation(1/0)": "        "
    },
    "12523": {
        "question": "where is the pleural effusion?",
        "ground_truth": "lower left lung",
        "generated_answer": "lower left chest",
        "image_name": "xmlab386/source.jpg",
        "answer_type": "OPEN",
        "image_organ": "Lung",
        "question_type": "Position",
        "Evaluation(1/0)": "        "
    },
    "12526": {
        "question": "what diseases are included in the picture?",
        "ground_truth": "pleural effusion",
        "generated_answer": "atelectasis",
        "image_name": "xmlab386/source.jpg",
        "answer_type": "OPEN",
        "image_organ": "Lung",
        "question_type": "Abnormality",
        "Evaluation(1/0)": "        "
    },
    "12532": {
        "question": "what kind of symptoms will the disease on the lower left of lung bring to the patient?",
        "ground_truth": "chest tightness dyspnea chest pain",
        "generated_answer": "chest tightness shortness of breath difficulty breathing dry cough",
        "image_name": "xmlab386/source.jpg",
        "answer_type": "OPEN",
        "image_organ": "Lung",
        "question_type": "KG",
        "Evaluation(1/0)": "        "
    },
    "12544": {
        "question": "how many ears are shown in this image?",
        "ground_truth": "0",
        "generated_answer": "2",
        "image_name": "xmlab401/source.jpg",
        "answer_type": "OPEN",
        "image_organ": "Brain_Tissue",
        "question_type": "Quantity",
        "Evaluation(1/0)": "        "
    },
    "12559": {
        "question": "how many temporal lobes in this image?",
        "ground_truth": "0",
        "generated_answer": "2",
        "image_name": "xmlab405/source.jpg",
        "answer_type": "OPEN",
        "image_organ": "Brain_Face",
        "question_type": "Quantity",
        "Evaluation(1/0)": "        "
    },
    "12560": {
        "question": "what is the function of the tissue on the center of this image?",
        "ground_truth": "control heartbeat and breathing",
        "generated_answer": "control the movement of facial muscle be expressive or constrictive",
        "image_name": "xmlab405/source.jpg",
        "answer_type": "OPEN",
        "image_organ": "Brain_Face",
        "question_type": "KG",
        "Evaluation(1/0)": "        "
    },
    "12585": {
        "question": "which organs/organ in the picture belong to the respiratory system?",
        "ground_truth": "larynx",
        "generated_answer": "trachea",
        "image_name": "xmlab427/source.jpg",
        "answer_type": "OPEN",
        "image_organ": "Neck",
        "question_type": "KG",
        "Evaluation(1/0)": "        "
    },
    "12619": {
        "question": "what diseases are included in the picture?",
        "ground_truth": "brain edema brain enhancing tumor",
        "generated_answer": "0",
        "image_name": "xmlab436/source.jpg",
        "answer_type": "OPEN",
        "image_organ": "Brain_Tissue",
        "question_type": "Abnormality",
        "Evaluation(1/0)": "        "
    },
    "12620": {
        "question": "how many kinds of abnormalities are there in this image?",
        "ground_truth": "2",
        "generated_answer": "1",
        "image_name": "xmlab436/source.jpg",
        "answer_type": "OPEN",
        "image_organ": "Brain_Tissue",
        "question_type": "Quantity",
        "Evaluation(1/0)": "        "
    },
    "12626": {
        "question": "where is the brain non-enhancing tumor?",
        "ground_truth": "upper left lobe",
        "generated_answer": "upper right lobe",
        "image_name": "xmlab442/source.jpg",
        "answer_type": "OPEN",
        "image_organ": "Brain_Tissue",
        "question_type": "Position",
        "Evaluation(1/0)": "        "
    },
    "12630": {
        "question": "what is the main cause of the disease on the upper left lobe of brain in this picture?",
        "ground_truth": "brain embryonic tissue dysplasia genetic factors chemical factors",
        "generated_answer": "brain edema",
        "image_name": "xmlab442/source.jpg",
        "answer_type": "OPEN",
        "image_organ": "Brain_Tissue",
        "question_type": "KG",
        "Evaluation(1/0)": "        "
    },
    "12637": {
        "question": "what disease is shown on the left of brain?",
        "ground_truth": "brain edema brain enhancing tumor brain non enhancing tumor",
        "generated_answer": "brain edema right",
        "image_name": "xmlab447/source.jpg",
        "answer_type": "OPEN",
        "image_organ": "Brain_Tissue",
        "question_type": "Abnormality",
        "Evaluation(1/0)": "        "
    },
    "12639": {
        "question": "how many kinds of abnormalities are there in this image?",
        "ground_truth": "3",
        "generated_answer": "1",
        "image_name": "xmlab447/source.jpg",
        "answer_type": "OPEN",
        "image_organ": "Brain_Tissue",
        "question_type": "Quantity",
        "Evaluation(1/0)": "        "
    },
    "12654": {
        "question": "where are the abnormalities in this image?",
        "ground_truth": "upper left lobe",
        "generated_answer": "right lobe",
        "image_name": "xmlab469/source.jpg",
        "answer_type": "OPEN",
        "image_organ": "Brain_Tissue",
        "question_type": "Position",
        "Evaluation(1/0)": "        "
    },
    "12658": {
        "question": "how many kinds of abnormalities are there in this image?",
        "ground_truth": "1",
        "generated_answer": "2",
        "image_name": "xmlab469/source.jpg",
        "answer_type": "OPEN",
        "image_organ": "Brain_Tissue",
        "question_type": "Quantity",
        "Evaluation(1/0)": "        "
    },
    "12659": {
        "question": "how to treat the most severe disease in this image?",
        "ground_truth": "pharmacotherapy rehabilitation",
        "generated_answer": "medical treatment supportive treatment surgical treatment",
        "image_name": "xmlab469/source.jpg",
        "answer_type": "OPEN",
        "image_organ": "Brain_Tissue",
        "question_type": "KG",
        "Evaluation(1/0)": "        "
    },
    "12663": {
        "question": "which part of the body does this image belong to?",
        "ground_truth": "head",
        "generated_answer": "brain",
        "image_name": "xmlab471/source.jpg",
        "answer_type": "OPEN",
        "image_organ": "Brain_Tissue",
        "question_type": "Position",
        "Evaluation(1/0)": "        "
    },
    "12664": {
        "question": "where is the brain tumor?",
        "ground_truth": "upper left lobe",
        "generated_answer": "lower right lobe",
        "image_name": "xmlab471/source.jpg",
        "answer_type": "OPEN",
        "image_organ": "Brain_Tissue",
        "question_type": "Position",
        "Evaluation(1/0)": "        "
    },
    "12672": {
        "question": "where is the brain tumor?",
        "ground_truth": "upper right lobe",
        "generated_answer": "top",
        "image_name": "xmlab473/source.jpg",
        "answer_type": "OPEN",
        "image_organ": "Brain_Tissue",
        "question_type": "Position",
        "Evaluation(1/0)": "        "
    },
    "12674": {
        "question": "what disease is shown on the upper right of brain?",
        "ground_truth": "brain edema brain non enhancing tumor",
        "generated_answer": "brain edema",
        "image_name": "xmlab473/source.jpg",
        "answer_type": "OPEN",
        "image_organ": "Brain_Tissue",
        "question_type": "Abnormality",
        "Evaluation(1/0)": "        "
    },
    "12681": {
        "question": "where is the brain tumor?",
        "ground_truth": "upper right lobe",
        "generated_answer": "upper left lobe",
        "image_name": "xmlab474/source.jpg",
        "answer_type": "OPEN",
        "image_organ": "Brain_Tissue",
        "question_type": "Position",
        "Evaluation(1/0)": "        "
    },
    "12691": {
        "question": "what diseases are included in the picture?",
        "ground_truth": "brain edema brain non enhancing tumor",
        "generated_answer": "brain edema brain tumor",
        "image_name": "xmlab483/source.jpg",
        "answer_type": "OPEN",
        "image_organ": "Brain_Tissue",
        "question_type": "Abnormality",
        "Evaluation(1/0)": "        "
    },
    "12699": {
        "question": "what diseases are included in the picture?",
        "ground_truth": "brain edema",
        "generated_answer": "0",
        "image_name": "xmlab49/source.jpg",
        "answer_type": "OPEN",
        "image_organ": "Brain",
        "question_type": "Abnormality",
        "Evaluation(1/0)": "        "
    },
    "12703": {
        "question": "which kind of weighting is this image generated with t1 or t2?",
        "ground_truth": "t1",
        "generated_answer": "t2",
        "image_name": "xmlab495/source.jpg",
        "answer_type": "CLOSED",
        "image_organ": "Brain_Tissue",
        "question_type": "Modality",
        "Evaluation(1/0)": "        "
    },
    "12706": {
        "question": "where is the abnormality located?",
        "ground_truth": "upper right lobe",
        "generated_answer": "right lobe",
        "image_name": "xmlab495/source.jpg",
        "answer_type": "OPEN",
        "image_organ": "Brain_Tissue",
        "question_type": "Position",
        "Evaluation(1/0)": "        "
    },
    "12709": {
        "question": "how many kinds of abnormalities are there in this image?",
        "ground_truth": "2",
        "generated_answer": "1",
        "image_name": "xmlab495/source.jpg",
        "answer_type": "OPEN",
        "image_organ": "Brain_Tissue",
        "question_type": "Quantity",
        "Evaluation(1/0)": "        "
    },
    "12715": {
        "question": "where are the abnormalities in this image?",
        "ground_truth": "left lobe",
        "generated_answer": "right lobe",
        "image_name": "xmlab498/source.jpg",
        "answer_type": "OPEN",
        "image_organ": "Brain_Tissue",
        "question_type": "Position",
        "Evaluation(1/0)": "        "
    },
    "12724": {
        "question": "where is the brain tumor located?",
        "ground_truth": "lower left lobe",
        "generated_answer": "top",
        "image_name": "xmlab506/source.jpg",
        "answer_type": "OPEN",
        "image_organ": "Brain_Tissue",
        "question_type": "Position",
        "Evaluation(1/0)": "        "
    },
    "12732": {
        "question": "where is the brain tumor?",
        "ground_truth": "left lobe",
        "generated_answer": "top",
        "image_name": "xmlab508/source.jpg",
        "answer_type": "OPEN",
        "image_organ": "Brain_Tissue",
        "question_type": "Position",
        "Evaluation(1/0)": "        "
    },
    "12741": {
        "question": "where is the abnormality located?",
        "ground_truth": "lower left lobe",
        "generated_answer": "right lobe",
        "image_name": "xmlab513/source.jpg",
        "answer_type": "OPEN",
        "image_organ": "Brain_Tissue",
        "question_type": "Position",
        "Evaluation(1/0)": "        "
    },
    "12743": {
        "question": "what disease is shown on the lower left of brain?",
        "ground_truth": "brain edema brain enhancing tumor",
        "generated_answer": "brain edema brain enhancing tumor brain non enhancing tumor",
        "image_name": "xmlab513/source.jpg",
        "answer_type": "OPEN",
        "image_organ": "Brain_Tissue",
        "question_type": "Abnormality",
        "Evaluation(1/0)": "        "
    },
    "12745": {
        "question": "how many kinds of abnormalities are there in this image?",
        "ground_truth": "2",
        "generated_answer": "3",
        "image_name": "xmlab513/source.jpg",
        "answer_type": "OPEN",
        "image_organ": "Brain_Tissue",
        "question_type": "Quantity",
        "Evaluation(1/0)": "        "
    },
    "12754": {
        "question": "how many kinds of abnormalities are there in this image?",
        "ground_truth": "2",
        "generated_answer": "3",
        "image_name": "xmlab525/source.jpg",
        "answer_type": "OPEN",
        "image_organ": "Brain_Tissue",
        "question_type": "Quantity",
        "Evaluation(1/0)": "        "
    },
    "12776": {
        "question": "where are the abnormalities in this image?",
        "ground_truth": "lower left lobe",
        "generated_answer": "right lobe",
        "image_name": "xmlab532/source.jpg",
        "answer_type": "OPEN",
        "image_organ": "Brain_Tissue",
        "question_type": "Position",
        "Evaluation(1/0)": "        "
    },
    "12778": {
        "question": "what disease is shown on the left of brain?",
        "ground_truth": "brain edema",
        "generated_answer": "brain edema brain non enhancing tumor",
        "image_name": "xmlab532/source.jpg",
        "answer_type": "OPEN",
        "image_organ": "Brain_Tissue",
        "question_type": "Abnormality",
        "Evaluation(1/0)": "        "
    },
    "12786": {
        "question": "which is smaller in this imageliver or right kidney?",
        "ground_truth": "right kidney",
        "generated_answer": "liver",
        "image_name": "xmlab538/source.jpg",
        "answer_type": "CLOSED",
        "image_organ": "Abdomen",
        "question_type": "Size",
        "Evaluation(1/0)": "        "
    },
    "12787": {
        "question": "how many organs are there in this image?",
        "ground_truth": "6",
        "generated_answer": "5",
        "image_name": "xmlab538/source.jpg",
        "answer_type": "OPEN",
        "image_organ": "Abdomen",
        "question_type": "Quantity",
        "Evaluation(1/0)": "        "
    },
    "12799": {
        "question": "how many lungs have existed in this image?",
        "ground_truth": "2",
        "generated_answer": "1",
        "image_name": "xmlab543/source.jpg",
        "answer_type": "OPEN",
        "image_organ": "Abdomen",
        "question_type": "Quantity",
        "Evaluation(1/0)": "        "
    },
    "12800": {
        "question": "what is the effect of the organ on the upper left of this image?",
        "ground_truth": "biotransformation detoxification",
        "generated_answer": "breathe",
        "image_name": "xmlab543/source.jpg",
        "answer_type": "OPEN",
        "image_organ": "Abdomen",
        "question_type": "KG",
        "Evaluation(1/0)": "        "
    },
    "12814": {
        "question": "what organ is the gray part on the right of the image?",
        "ground_truth": "small bowel",
        "generated_answer": "left kidney",
        "image_name": "xmlab554/source.jpg",
        "answer_type": "OPEN",
        "image_organ": "Abdomen",
        "question_type": "Organ",
        "Evaluation(1/0)": "        "
    },
    "12817": {
        "question": "which is smaller in this imagekidney or small bowel?",
        "ground_truth": "kidney",
        "generated_answer": "small bowel",
        "image_name": "xmlab554/source.jpg",
        "answer_type": "CLOSED",
        "image_organ": "Abdomen",
        "question_type": "Size",
        "Evaluation(1/0)": "        "
    },
    "12823": {
        "question": "what organ is the black part on the upper left of the image?",
        "ground_truth": "small bowel",
        "generated_answer": "right kidney",
        "image_name": "xmlab557/source.jpg",
        "answer_type": "OPEN",
        "image_organ": "Abdomen",
        "question_type": "Organ",
        "Evaluation(1/0)": "        "
    },
    "12842": {
        "question": "what is the function of the organ on the center of this image?",
        "ground_truth": "absorb nutrients secrete enzymes digest food",
        "generated_answer": "body function",
        "image_name": "xmlab561/source.jpg",
        "answer_type": "OPEN",
        "image_organ": "Abdomen",
        "question_type": "KG",
        "Evaluation(1/0)": "        "
    },
    "12854": {
        "question": "what is the function of the rightmost organ in this picture?",
        "ground_truth": "improve body's immunity",
        "generated_answer": "absorb nutrients secrete enzymes digest food",
        "image_name": "xmlab573/source.jpg",
        "answer_type": "OPEN",
        "image_organ": "Abdomen",
        "question_type": "KG",
        "Evaluation(1/0)": "        "
    },
    "12859": {
        "question": "where is the esophagus in this image?",
        "ground_truth": "center",
        "generated_answer": "top",
        "image_name": "xmlab578/source.jpg",
        "answer_type": "OPEN",
        "image_organ": "Abdomen",
        "question_type": "Position",
        "Evaluation(1/0)": "        "
    },
    "12865": {
        "question": "how many existing heart in this image?",
        "ground_truth": "1",
        "generated_answer": "0",
        "image_name": "xmlab578/source.jpg",
        "answer_type": "OPEN",
        "image_organ": "Abdomen",
        "question_type": "Quantity",
        "Evaluation(1/0)": "        "
    },
    "12874": {
        "question": "what diseases are included in the picture?",
        "ground_truth": "brain tumor brain edema",
        "generated_answer": "0",
        "image_name": "xmlab58/source.jpg",
        "answer_type": "OPEN",
        "image_organ": "Brain",
        "question_type": "Abnormality",
        "Evaluation(1/0)": "        "
    },
    "12876": {
        "question": "where is the abnormality located?",
        "ground_truth": "lower left",
        "generated_answer": "left",
        "image_name": "xmlab58/source.jpg",
        "answer_type": "OPEN",
        "image_organ": "Brain",
        "question_type": "Position",
        "Evaluation(1/0)": "        "
    },
    "12878": {
        "question": "where is the heart in this imagelefttop or upper left?",
        "ground_truth": "top",
        "generated_answer": "left",
        "image_name": "xmlab580/source.jpg",
        "answer_type": "CLOSED",
        "image_organ": "Abdomen",
        "question_type": "Position",
        "Evaluation(1/0)": "        "
    },
    "12894": {
        "question": "how many organs are there in this image?",
        "ground_truth": "4",
        "generated_answer": "5",
        "image_name": "xmlab586/source.jpg",
        "answer_type": "OPEN",
        "image_organ": "Chest_mediastinal",
        "question_type": "Quantity",
        "Evaluation(1/0)": "        "
    },
    "12895": {
        "question": "what is the function of the organ on the top of this image?",
        "ground_truth": "promote blood flow",
        "generated_answer": "heart",
        "image_name": "xmlab586/source.jpg",
        "answer_type": "OPEN",
        "image_organ": "Chest_mediastinal",
        "question_type": "KG",
        "Evaluation(1/0)": "        "
    },
    "12900": {
        "question": "where is the rectum existing in this image?",
        "ground_truth": "bottom",
        "generated_answer": "center",
        "image_name": "xmlab604/source.jpg",
        "answer_type": "OPEN",
        "image_organ": "Pelvic Cavity",
        "question_type": "Position",
        "Evaluation(1/0)": "        "
    },
    "12912": {
        "question": "where is rectum in this image?",
        "ground_truth": "bottom",
        "generated_answer": "center",
        "image_name": "xmlab605/source.jpg",
        "answer_type": "OPEN",
        "image_organ": "Pelvic Cavity",
        "question_type": "Position",
        "Evaluation(1/0)": "        "
    },
    "12917": {
        "question": "what is the effect of the gray organ on the center of this picture?",
        "ground_truth": "store urine",
        "generated_answer": "store feces excrete feces",
        "image_name": "xmlab605/source.jpg",
        "answer_type": "OPEN",
        "image_organ": "Pelvic Cavity",
        "question_type": "KG",
        "Evaluation(1/0)": "        "
    },
    "12918": {
        "question": "which organs/organ is part of the digestive system in this image?",
        "ground_truth": "rectum",
        "generated_answer": "rectum small bowel",
        "image_name": "xmlab605/source.jpg",
        "answer_type": "OPEN",
        "image_organ": "Pelvic Cavity",
        "question_type": "KG",
        "Evaluation(1/0)": "        "
    },
    "12930": {
        "question": "what is the function of the organ on the bottom of this image?",
        "ground_truth": "digest food absorb water excrete body waste",
        "generated_answer": "store feces excrete feces",
        "image_name": "xmlab628/source.jpg",
        "answer_type": "OPEN",
        "image_organ": "Pelvic Cavity",
        "question_type": "KG",
        "Evaluation(1/0)": "        "
    },
    "12939": {
        "question": "where is colon in this image?",
        "ground_truth": "upper left",
        "generated_answer": "bottom",
        "image_name": "xmlab634/source.jpg",
        "answer_type": "OPEN",
        "image_organ": "Pelvic Cavity",
        "question_type": "Position",
        "Evaluation(1/0)": "        "
    },
    "12942": {
        "question": "what is the effect of the organ on the left of this picture?",
        "ground_truth": "digest food absorb water excrete body waste",
        "generated_answer": "absorb nutrients secrete enzymes digest food",
        "image_name": "xmlab634/source.jpg",
        "answer_type": "OPEN",
        "image_organ": "Pelvic Cavity",
        "question_type": "KG",
        "Evaluation(1/0)": "        "
    },
    "12959": {
        "question": "what diseases are included in the picture?",
        "ground_truth": "0",
        "generated_answer": "brain edema",
        "image_name": "xmlab77/source.jpg",
        "answer_type": "OPEN",
        "image_organ": "Brain",
        "question_type": "Abnormality",
        "Evaluation(1/0)": "        "
    },
    "12968": {
        "question": "what diseases are included in the picture?",
        "ground_truth": "0",
        "generated_answer": "lung cancer",
        "image_name": "xmlab82/source.jpg",
        "answer_type": "OPEN",
        "image_organ": "Lung",
        "question_type": "Abnormality",
        "Evaluation(1/0)": "        "
    },
    "12973": {
        "question": "what is the main organ in the image?",
        "ground_truth": "liver",
        "generated_answer": "liver heart spleen",
        "image_name": "xmlab85/source.jpg",
        "answer_type": "OPEN",
        "image_organ": "Lung",
        "question_type": "Organ",
        "Evaluation(1/0)": "        "
    },
    "12990": {
        "question": "which part of the body does this image belong to?",
        "ground_truth": "chest",
        "generated_answer": "abdomen",
        "image_name": "xmlab93/source.jpg",
        "answer_type": "OPEN",
        "image_organ": "Abdomen",
        "question_type": "Position",
        "Evaluation(1/0)": "        "
    }
}
