# Supplementary material for: PeFoMed: Parameter efficient fine-tuning of multimodal large language models for medical CXR
Source: Sci Rep. 2026 Apr 21;16:18729. doi: 10.1038/s41598-026-47871-2 (PMC13273104; doi:10.1038/s41598-026-47871-2)
Supplement: Supplementary file 2 — Supplementary Information 2. [file 41598_2026_47871_MOESM2_ESM.zip › slake(1)/slake/p_8v100_cp3/log.txt]

2023-11-29 18:01:52,620 [INFO] 
=====  Running Parameters    =====
2023-11-29 18:01:52,620 [INFO] 
=====  Running Parameters    =====
2023-11-29 18:01:52,621 [INFO] {
    "amp": true,
    "device": "cuda",
    "dist_backend": "nccl",
    "dist_url": "env://",
    "distributed": true,
    "evaluate": false,
    "gpu": 0,
    "init_lr": 8e-05,
    "job_name": "minigptv2_finetune",
    "lr_sched": "linear_warmup_cosine_lr",
    "max_epoch": "30",
    "min_lr": 1e-05,
    "num_workers": 6,
    "output_dir": "/home/genrongh/qa44_scratch/outputs/MedLMM/medminigpt4/stage3/slake/p_8v100_cp3",
    "rank": 0,
    "resume_ckpt_path": null,
    "seed": 42,
    "task": "image_text_pretrain",
    "train_splits": [
        "train"
    ],
    "wandb_log": false,
    "warmup_lr": 1e-06,
    "warmup_steps": 1000,
    "weight_decay": 0.05,
    "world_size": 2
}
2023-11-29 18:01:52,621 [INFO] {
    "amp": true,
    "device": "cuda",
    "dist_backend": "nccl",
    "dist_url": "env://",
    "distributed": true,
    "evaluate": false,
    "gpu": 1,
    "init_lr": 8e-05,
    "job_name": "minigptv2_finetune",
    "lr_sched": "linear_warmup_cosine_lr",
    "max_epoch": "30",
    "min_lr": 1e-05,
    "num_workers": 6,
    "output_dir": "/home/genrongh/qa44_scratch/outputs/MedLMM/medminigpt4/stage3/slake/p_8v100_cp3",
    "rank": 1,
    "resume_ckpt_path": null,
    "seed": 42,
    "task": "image_text_pretrain",
    "train_splits": [
        "train"
    ],
    "wandb_log": false,
    "warmup_lr": 1e-06,
    "warmup_steps": 1000,
    "weight_decay": 0.05,
    "world_size": 2
}
2023-11-29 18:01:52,621 [INFO] 
======  Dataset Attributes  ======
2023-11-29 18:01:52,621 [INFO] 
======  Dataset Attributes  ======
2023-11-29 18:01:52,622 [INFO] 
======== slake =======
2023-11-29 18:01:52,622 [INFO] 
======== slake =======
2023-11-29 18:01:52,622 [INFO] {
    "batch_size": 6,
    "build_info": {
        "annotations": {
            "train": {
                "storage": [
                    "/home/genrongh/qa44_scratch/lpf/data/vqa/data_Slake/en/slake_train.json"
                ],
                "url": [
                    "/home/genrongh/qa44_scratch/lpf/data/vqa/data_Slake/en/slake_train.json"
                ]
            }
        },
        "images": {
            "storage": "/home/genrongh/qa44_scratch/lpf/data/vqa/data_Slake/imgs"
        }
    },
    "data_type": "images",
    "text_processor": {
        "train": {
            "name": "blip_caption"
        }
    },
    "vis_processor": {
        "train": {
            "image_size": 448,
            "name": "blip2_image_train"
        }
    }
}
2023-11-29 18:01:52,622 [INFO] {
    "batch_size": 6,
    "build_info": {
        "annotations": {
            "train": {
                "storage": [
                    "/home/genrongh/qa44_scratch/lpf/data/vqa/data_Slake/en/slake_train.json"
                ],
                "url": [
                    "/home/genrongh/qa44_scratch/lpf/data/vqa/data_Slake/en/slake_train.json"
                ]
            }
        },
        "images": {
            "storage": "/home/genrongh/qa44_scratch/lpf/data/vqa/data_Slake/imgs"
        }
    },
    "data_type": "images",
    "text_processor": {
        "train": {
            "name": "blip_caption"
        }
    },
    "vis_processor": {
        "train": {
            "image_size": 448,
            "name": "blip2_image_train"
        }
    }
}
2023-11-29 18:01:52,622 [INFO] 
======  Model Attributes  ======
2023-11-29 18:01:52,622 [INFO] 
======  Model Attributes  ======
2023-11-29 18:01:52,622 [INFO] {
    "arch": "minigpt_v2",
    "chat_template": true,
    "ckpt": "/home/genrongh/qa44_scratch/outputs/MedLMM/medminigpt4/stage3/pretrain/8v100/checkpoint_3.pth",
    "drop_path_rate": 0,
    "end_sym": "</s>",
    "freeze_qformer": true,
    "freeze_vit": true,
    "has_qformer": true,
    "image_size": 448,
    "llama_model": "/home/genrongh/qa44_scratch/hjl/weights/Llama-2-7b-chat-hf",
    "lora_alpha": 16,
    "lora_r": 64,
    "max_txt_len": 1024,
    "model_type": "pretrain",
    "prompt": "",
    "use_grad_checkpoint": true,
    "vit_precision": "fp16"
}
2023-11-29 18:01:52,622 [INFO] {
    "arch": "minigpt_v2",
    "chat_template": true,
    "ckpt": "/home/genrongh/qa44_scratch/outputs/MedLMM/medminigpt4/stage3/pretrain/8v100/checkpoint_3.pth",
    "drop_path_rate": 0,
    "end_sym": "</s>",
    "freeze_qformer": true,
    "freeze_vit": true,
    "has_qformer": true,
    "image_size": 448,
    "llama_model": "/home/genrongh/qa44_scratch/hjl/weights/Llama-2-7b-chat-hf",
    "lora_alpha": 16,
    "lora_r": 64,
    "max_txt_len": 1024,
    "model_type": "pretrain",
    "prompt": "",
    "use_grad_checkpoint": true,
    "vit_precision": "fp16"
}
2023-11-29 18:01:52,624 [INFO] Using existing file /home/genrongh/qa44_scratch/lpf/data/vqa/data_Slake/en/slake_train.json.
2023-11-29 18:01:52,624 [INFO] Building datasets...
2023-11-29 18:01:52,624 [INFO] Building datasets...
2023-11-29 18:01:52,777 [INFO] Loading LLAMA
2023-11-29 18:01:52,777 [INFO] Loading LLAMA
2023-11-29 18:08:16,008 [INFO] Loading LLAMA Done
2023-11-29 18:08:16,008 [INFO] Loading VIT
2023-11-29 18:08:16,361 [INFO] Loading LLAMA Done
2023-11-29 18:08:16,361 [INFO] Loading VIT
2023-11-29 18:08:36,537 [INFO] freeze vision encoder
2023-11-29 18:08:36,537 [INFO] Loading VIT Done
2023-11-29 18:08:36,552 [INFO] freeze vision encoder
2023-11-29 18:08:36,552 [INFO] Loading VIT Done
{
    "run": {
        "task": "image_text_pretrain",
        "lr_sched": "linear_warmup_cosine_lr",
        "init_lr": 8e-05,
        "min_lr": 1e-05,
        "warmup_lr": 1e-06,
        "weight_decay": 0.05,
        "num_workers": 6,
        "warmup_steps": 1000,
        "seed": 42,
        "amp": true,
        "resume_ckpt_path": null,
        "evaluate": false,
        "train_splits": [
            "train"
        ],
        "device": "cuda",
        "world_size": 2,
        "dist_url": "env://",
        "distributed": true,
        "wandb_log": false,
        "job_name": "minigptv2_finetune",
        "max_epoch": "30",
        "output_dir": "/home/genrongh/qa44_scratch/outputs/MedLMM/medminigpt4/stage3/slake/p_8v100_cp3",
        "rank": 0,
        "gpu": 0,
        "dist_backend": "nccl"
    },
    "model": {
        "arch": "minigpt_v2",
        "image_size": 448,
        "drop_path_rate": 0,
        "use_grad_checkpoint": true,
        "vit_precision": "fp16",
        "freeze_vit": true,
        "has_qformer": true,
        "freeze_qformer": true,
        "prompt": "",
        "llama_model": "/home/genrongh/qa44_scratch/hjl/weights/Llama-2-7b-chat-hf",
        "lora_r": 64,
        "lora_alpha": 16,
        "model_type": "pretrain",
        "max_txt_len": 1024,
        "end_sym": "</s>",
        "chat_template": true,
        "ckpt": "/home/genrongh/qa44_scratch/outputs/MedLMM/medminigpt4/stage3/pretrain/8v100/checkpoint_3.pth"
    },
    "preprocess": {
        "vis_processor": {
            "train": {
                "name": "blip2_image_train",
                "image_size": 448
            },
            "eval": {
                "name": "blip2_image_eval",
                "image_size": 448
            }
        },
        "text_processor": {
            "train": {
                "name": "blip_caption"
            },
            "eval": {
                "name": "blip_caption"
            }
        }
    },
    "datasets": {
        "slake": {
            "data_type": "images",
            "build_info": {
                "annotations": {
                    "train": {
                        "url": [
                            "/home/genrongh/qa44_scratch/lpf/data/vqa/data_Slake/en/slake_train.json"
                        ],
                        "storage": [
                            "/home/genrongh/qa44_scratch/lpf/data/vqa/data_Slake/en/slake_train.json"
                        ]
                    }
                },
                "images": {
                    "storage": "/home/genrongh/qa44_scratch/lpf/data/vqa/data_Slake/imgs"
                }
            },
            "batch_size": 6,
            "vis_processor": {
                "train": {
                    "name": "blip2_image_train",
                    "image_size": 448
                }
            },
            "text_processor": {
                "train": {
                    "name": "blip_caption"
                }
            }
        }
    }
}
2023-11-29 18:08:40,333 [INFO] Start training
2023-11-29 18:08:40,356 [INFO] Start training
2023-11-29 18:08:43,566 [INFO] dataset_ratios not specified, datasets will be concatenated (map-style datasets) or chained (webdataset.DataPipeline).
2023-11-29 18:08:43,567 [INFO] Loaded 4919 records for train split from the dataset.
2023-11-29 18:08:43,568 [INFO] dataset_ratios not specified, datasets will be concatenated (map-style datasets) or chained (webdataset.DataPipeline).
2023-11-29 18:08:43,568 [INFO] Loaded 4919 records for train split from the dataset.
2023-11-29 18:08:43,582 [INFO] number of trainable parameters: 56627200
2023-11-29 18:08:43,584 [INFO] Start training epoch 0, 410 iters per inner epoch.
2023-11-29 18:08:43,586 [INFO] number of trainable parameters: 56627200
2023-11-29 18:08:43,588 [INFO] Start training epoch 0, 410 iters per inner epoch.
2023-11-29 18:17:16,748 [INFO] Averaged stats: lr: 0.0000  loss: 0.6264
2023-11-29 18:17:16,748 [INFO] Averaged stats: lr: 0.0000  loss: 0.6264
{"train_lr": "0.000", "train_loss": "0.626"}
2023-11-29 18:17:16,752 [INFO] No validation splits found.
2023-11-29 18:17:16,752 [INFO] No validation splits found.
2023-11-29 18:17:16,774 [INFO] Saving checkpoint at epoch 0 to /home/genrongh/qa44_scratch/outputs/MedLMM/medminigpt4/stage3/slake/p_8v100_cp3/checkpoint_0.pth.
2023-11-29 18:17:17,572 [INFO] Start training
2023-11-29 18:17:17,572 [INFO] Start training
2023-11-29 18:17:17,595 [INFO] Start training epoch 1, 410 iters per inner epoch.
2023-11-29 18:17:17,596 [INFO] Start training epoch 1, 410 iters per inner epoch.
2023-11-29 18:25:50,412 [INFO] Averaged stats: lr: 0.0001  loss: 0.2688
2023-11-29 18:25:50,412 [INFO] Averaged stats: lr: 0.0001  loss: 0.2688
{"train_lr": "0.000", "train_loss": "0.269"}
2023-11-29 18:25:50,416 [INFO] No validation splits found.
2023-11-29 18:25:50,417 [INFO] No validation splits found.
2023-11-29 18:25:50,435 [INFO] Saving checkpoint at epoch 1 to /home/genrongh/qa44_scratch/outputs/MedLMM/medminigpt4/stage3/slake/p_8v100_cp3/checkpoint_1.pth.
2023-11-29 18:25:51,195 [INFO] Start training
2023-11-29 18:25:51,196 [INFO] Start training
2023-11-29 18:25:51,216 [INFO] Start training epoch 2, 410 iters per inner epoch.
2023-11-29 18:25:51,221 [INFO] Start training epoch 2, 410 iters per inner epoch.
2023-11-29 18:34:22,314 [INFO] Averaged stats: lr: 0.0001  loss: 0.1641
2023-11-29 18:34:22,314 [INFO] Averaged stats: lr: 0.0001  loss: 0.1641
2023-11-29 18:34:22,319 [INFO] No validation splits found.
{"train_lr": "0.000", "train_loss": "0.164"}
2023-11-29 18:34:22,320 [INFO] No validation splits found.
2023-11-29 18:34:22,345 [INFO] Saving checkpoint at epoch 2 to /home/genrongh/qa44_scratch/outputs/MedLMM/medminigpt4/stage3/slake/p_8v100_cp3/checkpoint_2.pth.
2023-11-29 18:34:23,159 [INFO] Start training
2023-11-29 18:34:23,159 [INFO] Start training
2023-11-29 18:34:23,181 [INFO] Start training epoch 3, 410 iters per inner epoch.
2023-11-29 18:34:23,184 [INFO] Start training epoch 3, 410 iters per inner epoch.
2023-11-29 18:42:54,460 [INFO] Averaged stats: lr: 0.0001  loss: 0.1124
2023-11-29 18:42:54,460 [INFO] Averaged stats: lr: 0.0001  loss: 0.1124
{"train_lr": "0.000", "train_loss": "0.112"}
2023-11-29 18:42:54,463 [INFO] No validation splits found.
2023-11-29 18:42:54,463 [INFO] No validation splits found.
2023-11-29 18:42:54,481 [INFO] Saving checkpoint at epoch 3 to /home/genrongh/qa44_scratch/outputs/MedLMM/medminigpt4/stage3/slake/p_8v100_cp3/checkpoint_3.pth.
2023-11-29 18:42:55,212 [INFO] Start training
2023-11-29 18:42:55,212 [INFO] Start training
2023-11-29 18:42:55,232 [INFO] Start training epoch 4, 410 iters per inner epoch.
2023-11-29 18:42:55,233 [INFO] Start training epoch 4, 410 iters per inner epoch.
2023-11-29 18:51:24,504 [INFO] Averaged stats: lr: 0.0001  loss: 0.0905
2023-11-29 18:51:24,504 [INFO] Averaged stats: lr: 0.0001  loss: 0.0905
{"train_lr": "0.000", "train_loss": "0.091"}
2023-11-29 18:51:24,507 [INFO] No validation splits found.
2023-11-29 18:51:24,507 [INFO] No validation splits found.
2023-11-29 18:51:24,525 [INFO] Saving checkpoint at epoch 4 to /home/genrongh/qa44_scratch/outputs/MedLMM/medminigpt4/stage3/slake/p_8v100_cp3/checkpoint_4.pth.
2023-11-29 18:51:25,304 [INFO] Start training
2023-11-29 18:51:25,304 [INFO] Start training
2023-11-29 18:51:25,324 [INFO] Start training epoch 5, 410 iters per inner epoch.
2023-11-29 18:51:25,325 [INFO] Start training epoch 5, 410 iters per inner epoch.
2023-11-29 18:59:54,815 [INFO] Averaged stats: lr: 0.0001  loss: 0.0601
2023-11-29 18:59:54,815 [INFO] Averaged stats: lr: 0.0001  loss: 0.0601
{"train_lr": "0.000", "train_loss": "0.060"}
2023-11-29 18:59:54,818 [INFO] No validation splits found.
2023-11-29 18:59:54,818 [INFO] No validation splits found.
2023-11-29 18:59:54,837 [INFO] Saving checkpoint at epoch 5 to /home/genrongh/qa44_scratch/outputs/MedLMM/medminigpt4/stage3/slake/p_8v100_cp3/checkpoint_5.pth.
2023-11-29 18:59:55,615 [INFO] Start training
2023-11-29 18:59:55,615 [INFO] Start training
2023-11-29 18:59:55,636 [INFO] Start training epoch 6, 410 iters per inner epoch.
2023-11-29 18:59:55,636 [INFO] Start training epoch 6, 410 iters per inner epoch.
2023-11-29 19:08:24,529 [INFO] Averaged stats: lr: 0.0001  loss: 0.0372
2023-11-29 19:08:24,529 [INFO] Averaged stats: lr: 0.0001  loss: 0.0372
2023-11-29 19:08:24,532 [INFO] No validation splits found.
{"train_lr": "0.000", "train_loss": "0.037"}
2023-11-29 19:08:24,534 [INFO] No validation splits found.
2023-11-29 19:08:24,552 [INFO] Saving checkpoint at epoch 6 to /home/genrongh/qa44_scratch/outputs/MedLMM/medminigpt4/stage3/slake/p_8v100_cp3/checkpoint_6.pth.
2023-11-29 19:08:25,315 [INFO] Start training
2023-11-29 19:08:25,315 [INFO] Start training
2023-11-29 19:08:25,336 [INFO] Start training epoch 7, 410 iters per inner epoch.
2023-11-29 19:08:25,336 [INFO] Start training epoch 7, 410 iters per inner epoch.
2023-11-29 19:16:54,199 [INFO] Averaged stats: lr: 0.0001  loss: 0.0311
2023-11-29 19:16:54,199 [INFO] Averaged stats: lr: 0.0001  loss: 0.0311
{"train_lr": "0.000", "train_loss": "0.031"}
2023-11-29 19:16:54,202 [INFO] No validation splits found.
2023-11-29 19:16:54,202 [INFO] No validation splits found.
2023-11-29 19:16:54,221 [INFO] Saving checkpoint at epoch 7 to /home/genrongh/qa44_scratch/outputs/MedLMM/medminigpt4/stage3/slake/p_8v100_cp3/checkpoint_7.pth.
2023-11-29 19:16:54,985 [INFO] Start training
2023-11-29 19:16:54,986 [INFO] Start training
2023-11-29 19:16:55,007 [INFO] Start training epoch 8, 410 iters per inner epoch.
2023-11-29 19:16:55,007 [INFO] Start training epoch 8, 410 iters per inner epoch.
2023-11-29 19:25:22,943 [INFO] Averaged stats: lr: 0.0001  loss: 0.0275
2023-11-29 19:25:22,943 [INFO] Averaged stats: lr: 0.0001  loss: 0.0275
{"train_lr": "0.000", "train_loss": "0.028"}
2023-11-29 19:25:22,946 [INFO] No validation splits found.
2023-11-29 19:25:22,946 [INFO] No validation splits found.
2023-11-29 19:25:22,964 [INFO] Saving checkpoint at epoch 8 to /home/genrongh/qa44_scratch/outputs/MedLMM/medminigpt4/stage3/slake/p_8v100_cp3/checkpoint_8.pth.
2023-11-29 19:25:23,714 [INFO] Start training
2023-11-29 19:25:23,714 [INFO] Start training
2023-11-29 19:25:23,735 [INFO] Start training epoch 9, 410 iters per inner epoch.
2023-11-29 19:25:23,735 [INFO] Start training epoch 9, 410 iters per inner epoch.
2023-11-29 19:33:52,300 [INFO] Averaged stats: lr: 0.0001  loss: 0.0203
2023-11-29 19:33:52,300 [INFO] Averaged stats: lr: 0.0001  loss: 0.0203
{"train_lr": "0.000", "train_loss": "0.020"}
2023-11-29 19:33:52,303 [INFO] No validation splits found.
2023-11-29 19:33:52,303 [INFO] No validation splits found.
2023-11-29 19:33:52,322 [INFO] Saving checkpoint at epoch 9 to /home/genrongh/qa44_scratch/outputs/MedLMM/medminigpt4/stage3/slake/p_8v100_cp3/checkpoint_9.pth.
2023-11-29 19:33:53,114 [INFO] Start training
2023-11-29 19:33:53,114 [INFO] Start training
2023-11-29 19:33:53,135 [INFO] Start training epoch 10, 410 iters per inner epoch.
2023-11-29 19:33:53,135 [INFO] Start training epoch 10, 410 iters per inner epoch.
2023-11-29 19:42:20,604 [INFO] Averaged stats: lr: 0.0001  loss: 0.0184
2023-11-29 19:42:20,604 [INFO] Averaged stats: lr: 0.0001  loss: 0.0184
2023-11-29 19:42:20,606 [INFO] No validation splits found.
{"train_lr": "0.000", "train_loss": "0.018"}
2023-11-29 19:42:20,607 [INFO] No validation splits found.
2023-11-29 19:42:20,626 [INFO] Saving checkpoint at epoch 10 to /home/genrongh/qa44_scratch/outputs/MedLMM/medminigpt4/stage3/slake/p_8v100_cp3/checkpoint_10.pth.
2023-11-29 19:42:21,393 [INFO] Start training
2023-11-29 19:42:21,393 [INFO] Start training
2023-11-29 19:42:21,414 [INFO] Start training epoch 11, 410 iters per inner epoch.
2023-11-29 19:42:21,414 [INFO] Start training epoch 11, 410 iters per inner epoch.
2023-11-29 19:50:50,404 [INFO] Averaged stats: lr: 0.0001  loss: 0.0132
2023-11-29 19:50:50,404 [INFO] Averaged stats: lr: 0.0001  loss: 0.0132
{"train_lr": "0.000", "train_loss": "0.013"}
2023-11-29 19:50:50,406 [INFO] No validation splits found.
2023-11-29 19:50:50,407 [INFO] No validation splits found.
2023-11-29 19:50:50,425 [INFO] Saving checkpoint at epoch 11 to /home/genrongh/qa44_scratch/outputs/MedLMM/medminigpt4/stage3/slake/p_8v100_cp3/checkpoint_11.pth.
2023-11-29 19:50:51,190 [INFO] Start training
2023-11-29 19:50:51,190 [INFO] Start training
2023-11-29 19:50:51,211 [INFO] Start training epoch 12, 410 iters per inner epoch.
2023-11-29 19:50:51,211 [INFO] Start training epoch 12, 410 iters per inner epoch.
2023-11-29 19:59:19,424 [INFO] Averaged stats: lr: 0.0001  loss: 0.0126
2023-11-29 19:59:19,424 [INFO] Averaged stats: lr: 0.0001  loss: 0.0126
{"train_lr": "0.000", "train_loss": "0.013"}
2023-11-29 19:59:19,426 [INFO] No validation splits found.
2023-11-29 19:59:19,426 [INFO] No validation splits found.
2023-11-29 19:59:19,444 [INFO] Saving checkpoint at epoch 12 to /home/genrongh/qa44_scratch/outputs/MedLMM/medminigpt4/stage3/slake/p_8v100_cp3/checkpoint_12.pth.
2023-11-29 19:59:20,204 [INFO] Start training
2023-11-29 19:59:20,204 [INFO] Start training
2023-11-29 19:59:20,225 [INFO] Start training epoch 13, 410 iters per inner epoch.
2023-11-29 19:59:20,225 [INFO] Start training epoch 13, 410 iters per inner epoch.
2023-11-29 20:07:47,676 [INFO] Averaged stats: lr: 0.0001  loss: 0.0047
2023-11-29 20:07:47,676 [INFO] Averaged stats: lr: 0.0001  loss: 0.0047
{"train_lr": "0.000", "train_loss": "0.005"}
2023-11-29 20:07:47,678 [INFO] No validation splits found.
2023-11-29 20:07:47,678 [INFO] No validation splits found.
2023-11-29 20:07:47,696 [INFO] Saving checkpoint at epoch 13 to /home/genrongh/qa44_scratch/outputs/MedLMM/medminigpt4/stage3/slake/p_8v100_cp3/checkpoint_13.pth.
2023-11-29 20:07:48,445 [INFO] Start training
2023-11-29 20:07:48,445 [INFO] Start training
2023-11-29 20:07:48,465 [INFO] Start training epoch 14, 410 iters per inner epoch.
2023-11-29 20:07:48,465 [INFO] Start training epoch 14, 410 iters per inner epoch.
2023-11-29 20:16:16,607 [INFO] Averaged stats: lr: 0.0000  loss: 0.0055
2023-11-29 20:16:16,607 [INFO] Averaged stats: lr: 0.0000  loss: 0.0055
2023-11-29 20:16:16,612 [INFO] No validation splits found.
{"train_lr": "0.000", "train_loss": "0.005"}
2023-11-29 20:16:16,628 [INFO] No validation splits found.
2023-11-29 20:16:16,650 [INFO] Saving checkpoint at epoch 14 to /home/genrongh/qa44_scratch/outputs/MedLMM/medminigpt4/stage3/slake/p_8v100_cp3/checkpoint_14.pth.
2023-11-29 20:16:17,452 [INFO] Start training
2023-11-29 20:16:17,452 [INFO] Start training
2023-11-29 20:16:17,472 [INFO] Start training epoch 15, 410 iters per inner epoch.
2023-11-29 20:16:17,472 [INFO] Start training epoch 15, 410 iters per inner epoch.
2023-11-29 20:24:45,876 [INFO] Averaged stats: lr: 0.0000  loss: 0.0168
2023-11-29 20:24:45,876 [INFO] Averaged stats: lr: 0.0000  loss: 0.0168
2023-11-29 20:24:45,879 [INFO] No validation splits found.
{"train_lr": "0.000", "train_loss": "0.017"}
2023-11-29 20:24:45,881 [INFO] No validation splits found.
2023-11-29 20:24:45,900 [INFO] Saving checkpoint at epoch 15 to /home/genrongh/qa44_scratch/outputs/MedLMM/medminigpt4/stage3/slake/p_8v100_cp3/checkpoint_15.pth.
2023-11-29 20:24:46,677 [INFO] Start training
2023-11-29 20:24:46,678 [INFO] Start training
2023-11-29 20:24:46,698 [INFO] Start training epoch 16, 410 iters per inner epoch.
2023-11-29 20:24:46,698 [INFO] Start training epoch 16, 410 iters per inner epoch.
2023-11-29 20:33:14,069 [INFO] Averaged stats: lr: 0.0000  loss: 0.0017
2023-11-29 20:33:14,069 [INFO] Averaged stats: lr: 0.0000  loss: 0.0017
{"train_lr": "0.000", "train_loss": "0.002"}
2023-11-29 20:33:14,071 [INFO] No validation splits found.
2023-11-29 20:33:14,071 [INFO] No validation splits found.
2023-11-29 20:33:14,089 [INFO] Saving checkpoint at epoch 16 to /home/genrongh/qa44_scratch/outputs/MedLMM/medminigpt4/stage3/slake/p_8v100_cp3/checkpoint_16.pth.
2023-11-29 20:33:14,890 [INFO] Start training
2023-11-29 20:33:14,891 [INFO] Start training
2023-11-29 20:33:14,910 [INFO] Start training epoch 17, 410 iters per inner epoch.
2023-11-29 20:33:14,911 [INFO] Start training epoch 17, 410 iters per inner epoch.
2023-11-29 20:41:41,834 [INFO] Averaged stats: lr: 0.0000  loss: 0.0011
2023-11-29 20:41:41,834 [INFO] Averaged stats: lr: 0.0000  loss: 0.0011
{"train_lr": "0.000", "train_loss": "0.001"}
2023-11-29 20:41:41,837 [INFO] No validation splits found.
2023-11-29 20:41:41,837 [INFO] No validation splits found.
2023-11-29 20:41:41,854 [INFO] Saving checkpoint at epoch 17 to /home/genrongh/qa44_scratch/outputs/MedLMM/medminigpt4/stage3/slake/p_8v100_cp3/checkpoint_17.pth.
2023-11-29 20:41:42,612 [INFO] Start training
2023-11-29 20:41:42,612 [INFO] Start training
2023-11-29 20:41:42,632 [INFO] Start training epoch 18, 410 iters per inner epoch.
2023-11-29 20:41:42,632 [INFO] Start training epoch 18, 410 iters per inner epoch.
2023-11-29 20:50:09,103 [INFO] Averaged stats: lr: 0.0000  loss: 0.0003
2023-11-29 20:50:09,103 [INFO] Averaged stats: lr: 0.0000  loss: 0.0003
2023-11-29 20:50:09,105 [INFO] No validation splits found.
{"train_lr": "0.000", "train_loss": "0.000"}
2023-11-29 20:50:09,106 [INFO] No validation splits found.
2023-11-29 20:50:09,124 [INFO] Saving checkpoint at epoch 18 to /home/genrongh/qa44_scratch/outputs/MedLMM/medminigpt4/stage3/slake/p_8v100_cp3/checkpoint_18.pth.
2023-11-29 20:50:09,939 [INFO] Start training
2023-11-29 20:50:09,939 [INFO] Start training
2023-11-29 20:50:09,960 [INFO] Start training epoch 19, 410 iters per inner epoch.
2023-11-29 20:50:09,962 [INFO] Start training epoch 19, 410 iters per inner epoch.
2023-11-29 20:58:35,712 [INFO] Averaged stats: lr: 0.0000  loss: 0.0002
2023-11-29 20:58:35,712 [INFO] Averaged stats: lr: 0.0000  loss: 0.0002
{"train_lr": "0.000", "train_loss": "0.000"}
2023-11-29 20:58:35,714 [INFO] No validation splits found.
2023-11-29 20:58:35,714 [INFO] No validation splits found.
2023-11-29 20:58:35,732 [INFO] Saving checkpoint at epoch 19 to /home/genrongh/qa44_scratch/outputs/MedLMM/medminigpt4/stage3/slake/p_8v100_cp3/checkpoint_19.pth.
2023-11-29 20:58:36,500 [INFO] Start training
2023-11-29 20:58:36,500 [INFO] Start training
2023-11-29 20:58:36,520 [INFO] Start training epoch 20, 410 iters per inner epoch.
2023-11-29 20:58:36,521 [INFO] Start training epoch 20, 410 iters per inner epoch.
2023-11-29 21:07:02,971 [INFO] Averaged stats: lr: 0.0000  loss: 0.0001
2023-11-29 21:07:02,971 [INFO] Averaged stats: lr: 0.0000  loss: 0.0001
{"train_lr": "0.000", "train_loss": "0.000"}
2023-11-29 21:07:02,974 [INFO] No validation splits found.
2023-11-29 21:07:02,974 [INFO] No validation splits found.
2023-11-29 21:07:02,992 [INFO] Saving checkpoint at epoch 20 to /home/genrongh/qa44_scratch/outputs/MedLMM/medminigpt4/stage3/slake/p_8v100_cp3/checkpoint_20.pth.
2023-11-29 21:07:03,745 [INFO] Start training
2023-11-29 21:07:03,745 [INFO] Start training
2023-11-29 21:07:03,766 [INFO] Start training epoch 21, 410 iters per inner epoch.
2023-11-29 21:07:03,766 [INFO] Start training epoch 21, 410 iters per inner epoch.
2023-11-29 21:15:30,724 [INFO] Averaged stats: lr: 0.0000  loss: 0.0001
2023-11-29 21:15:30,724 [INFO] Averaged stats: lr: 0.0000  loss: 0.0001
2023-11-29 21:15:30,726 [INFO] No validation splits found.
{"train_lr": "0.000", "train_loss": "0.000"}
2023-11-29 21:15:30,727 [INFO] No validation splits found.
2023-11-29 21:15:30,746 [INFO] Saving checkpoint at epoch 21 to /home/genrongh/qa44_scratch/outputs/MedLMM/medminigpt4/stage3/slake/p_8v100_cp3/checkpoint_21.pth.
2023-11-29 21:15:31,502 [INFO] Start training
2023-11-29 21:15:31,502 [INFO] Start training
2023-11-29 21:15:31,523 [INFO] Start training epoch 22, 410 iters per inner epoch.
2023-11-29 21:15:31,524 [INFO] Start training epoch 22, 410 iters per inner epoch.
2023-11-29 21:23:58,401 [INFO] Averaged stats: lr: 0.0000  loss: 0.0001
2023-11-29 21:23:58,401 [INFO] Averaged stats: lr: 0.0000  loss: 0.0001
2023-11-29 21:23:58,405 [INFO] No validation splits found.
{"train_lr": "0.000", "train_loss": "0.000"}
2023-11-29 21:23:58,409 [INFO] No validation splits found.
2023-11-29 21:23:58,430 [INFO] Saving checkpoint at epoch 22 to /home/genrongh/qa44_scratch/outputs/MedLMM/medminigpt4/stage3/slake/p_8v100_cp3/checkpoint_22.pth.
2023-11-29 21:23:59,199 [INFO] Start training
2023-11-29 21:23:59,199 [INFO] Start training
2023-11-29 21:23:59,219 [INFO] Start training epoch 23, 410 iters per inner epoch.
2023-11-29 21:23:59,220 [INFO] Start training epoch 23, 410 iters per inner epoch.
2023-11-29 21:32:25,860 [INFO] Averaged stats: lr: 0.0000  loss: 0.0001
2023-11-29 21:32:25,860 [INFO] Averaged stats: lr: 0.0000  loss: 0.0001
{"train_lr": "0.000", "train_loss": "0.000"}
2023-11-29 21:32:25,862 [INFO] No validation splits found.
2023-11-29 21:32:25,862 [INFO] No validation splits found.
2023-11-29 21:32:25,880 [INFO] Saving checkpoint at epoch 23 to /home/genrongh/qa44_scratch/outputs/MedLMM/medminigpt4/stage3/slake/p_8v100_cp3/checkpoint_23.pth.
2023-11-29 21:32:26,663 [INFO] Start training
2023-11-29 21:32:26,663 [INFO] Start training
2023-11-29 21:32:26,683 [INFO] Start training epoch 24, 410 iters per inner epoch.
2023-11-29 21:32:26,684 [INFO] Start training epoch 24, 410 iters per inner epoch.
2023-11-29 21:40:53,604 [INFO] Averaged stats: lr: 0.0000  loss: 0.0001
2023-11-29 21:40:53,604 [INFO] Averaged stats: lr: 0.0000  loss: 0.0001
2023-11-29 21:40:53,607 [INFO] No validation splits found.
{"train_lr": "0.000", "train_loss": "0.000"}
2023-11-29 21:40:53,607 [INFO] No validation splits found.
2023-11-29 21:40:53,626 [INFO] Saving checkpoint at epoch 24 to /home/genrongh/qa44_scratch/outputs/MedLMM/medminigpt4/stage3/slake/p_8v100_cp3/checkpoint_24.pth.
2023-11-29 21:40:54,394 [INFO] Start training
2023-11-29 21:40:54,394 [INFO] Start training
2023-11-29 21:40:54,414 [INFO] Start training epoch 25, 410 iters per inner epoch.
2023-11-29 21:40:54,414 [INFO] Start training epoch 25, 410 iters per inner epoch.
2023-11-29 21:49:21,308 [INFO] Averaged stats: lr: 0.0000  loss: 0.0001
2023-11-29 21:49:21,308 [INFO] Averaged stats: lr: 0.0000  loss: 0.0001
2023-11-29 21:49:21,310 [INFO] No validation splits found.
{"train_lr": "0.000", "train_loss": "0.000"}
2023-11-29 21:49:21,311 [INFO] No validation splits found.
2023-11-29 21:49:21,329 [INFO] Saving checkpoint at epoch 25 to /home/genrongh/qa44_scratch/outputs/MedLMM/medminigpt4/stage3/slake/p_8v100_cp3/checkpoint_25.pth.
2023-11-29 21:49:22,105 [INFO] Start training
2023-11-29 21:49:22,105 [INFO] Start training
2023-11-29 21:49:22,125 [INFO] Start training epoch 26, 410 iters per inner epoch.
2023-11-29 21:49:22,126 [INFO] Start training epoch 26, 410 iters per inner epoch.
2023-11-29 21:57:50,347 [INFO] Averaged stats: lr: 0.0000  loss: 0.0001
2023-11-29 21:57:50,347 [INFO] Averaged stats: lr: 0.0000  loss: 0.0001
2023-11-29 21:57:50,350 [INFO] No validation splits found.
{"train_lr": "0.000", "train_loss": "0.000"}
2023-11-29 21:57:50,350 [INFO] No validation splits found.
2023-11-29 21:57:50,370 [INFO] Saving checkpoint at epoch 26 to /home/genrongh/qa44_scratch/outputs/MedLMM/medminigpt4/stage3/slake/p_8v100_cp3/checkpoint_26.pth.
2023-11-29 21:57:51,136 [INFO] Start training
2023-11-29 21:57:51,136 [INFO] Start training
2023-11-29 21:57:51,157 [INFO] Start training epoch 27, 410 iters per inner epoch.
2023-11-29 21:57:51,158 [INFO] Start training epoch 27, 410 iters per inner epoch.
2023-11-29 22:06:19,472 [INFO] Averaged stats: lr: 0.0000  loss: 0.0000
2023-11-29 22:06:19,472 [INFO] Averaged stats: lr: 0.0000  loss: 0.0000
{"train_lr": "0.000", "train_loss": "0.000"}
2023-11-29 22:06:19,475 [INFO] No validation splits found.
2023-11-29 22:06:19,475 [INFO] No validation splits found.
2023-11-29 22:06:19,497 [INFO] Saving checkpoint at epoch 27 to /home/genrongh/qa44_scratch/outputs/MedLMM/medminigpt4/stage3/slake/p_8v100_cp3/checkpoint_27.pth.
2023-11-29 22:06:20,314 [INFO] Start training
2023-11-29 22:06:20,314 [INFO] Start training
2023-11-29 22:06:20,338 [INFO] Start training epoch 28, 410 iters per inner epoch.
2023-11-29 22:06:20,338 [INFO] Start training epoch 28, 410 iters per inner epoch.
2023-11-29 22:14:48,111 [INFO] Averaged stats: lr: 0.0000  loss: 0.0000
2023-11-29 22:14:48,111 [INFO] Averaged stats: lr: 0.0000  loss: 0.0000
2023-11-29 22:14:48,115 [INFO] No validation splits found.
{"train_lr": "0.000", "train_loss": "0.000"}
2023-11-29 22:14:48,115 [INFO] No validation splits found.
2023-11-29 22:14:48,138 [INFO] Saving checkpoint at epoch 28 to /home/genrongh/qa44_scratch/outputs/MedLMM/medminigpt4/stage3/slake/p_8v100_cp3/checkpoint_28.pth.
2023-11-29 22:14:48,987 [INFO] Start training
2023-11-29 22:14:48,987 [INFO] Start training
2023-11-29 22:14:49,011 [INFO] Start training epoch 29, 410 iters per inner epoch.
2023-11-29 22:14:49,011 [INFO] Start training epoch 29, 410 iters per inner epoch.
2023-11-29 22:23:17,143 [INFO] Averaged stats: lr: 0.0000  loss: 0.0000
2023-11-29 22:23:17,143 [INFO] Averaged stats: lr: 0.0000  loss: 0.0000
{"train_lr": "0.000", "train_loss": "0.000"}
2023-11-29 22:23:17,147 [INFO] No validation splits found.
2023-11-29 22:23:17,147 [INFO] No validation splits found.
2023-11-29 22:23:17,168 [INFO] Saving checkpoint at epoch 29 to /home/genrongh/qa44_scratch/outputs/MedLMM/medminigpt4/stage3/slake/p_8v100_cp3/checkpoint_29.pth.
2023-11-29 22:23:17,948 [INFO] No validation splits found.
2023-11-29 22:23:17,948 [INFO] No validation splits found.
2023-11-29 22:23:17,949 [INFO] Training time 4:14:37
2023-11-29 22:23:17,949 [INFO] Training time 4:14:37
