# Supplementary material for: PeFoMed: Parameter efficient fine-tuning of multimodal large language models for medical CXR
Source: Sci Rep. 2026 Apr 21;16:18729. doi: 10.1038/s41598-026-47871-2 (PMC13273104; doi:10.1038/s41598-026-47871-2)
Supplement: Supplementary file 2 — Supplementary Information 2. [file 41598_2026_47871_MOESM2_ESM.zip › slake(1)/slake/p_8v100_cp3/result/checkpoint_vqa_result_19.json]

[{"qid": 11934, "answer": "ct"}, {"qid": 11935, "answer": "chest"}, {"qid": 11936, "answer": "lung"}, {"qid": 11937, "answer": "lung"}, {"qid": 11938, "answer": "no"}, {"qid": 11939, "answer": "yes"}, {"qid": 11940, "answer": "no"}, {"qid": 11941, "answer": "lung cancer"}, {"qid": 11942, "answer": "yes"}, {"qid": 11943, "answer": "right lung, left"}, {"qid": 11944, "answer": "lung"}, {"qid": 11945, "answer": "ct"}, {"qid": 11946, "answer": "chest"}, {"qid": 11947, "answer": "trachea"}, {"qid": 11948, "answer": "lung"}, {"qid": 11949, "answer": "yes"}, {"qid": 11950, "answer": "yes"}, {"qid": 11951, "answer": "none"}, {"qid": 11952, "answer": "yes"}, {"qid": 11953, "answer": "right lung, left"}, {"qid": 11954, "answer": "lung"}, {"qid": 11955, "answer": "ct"}, {"qid": 11956, "answer": "chest"}, {"qid": 11957, "answer": "lung"}, {"qid": 11958, "answer": "lung"}, {"qid": 11959, "answer": "no"}, {"qid": 11960, "answer": "yes"}, {"qid": 11961, "answer": "no"}, {"qid": 11962, "answer": "lung cancer"}, {"qid": 11963, "answer": "yes"}, {"qid": 11964, "answer": "left lung, right"}, {"qid": 11965, "answer": "x-ray"}, {"qid": 11966, "answer": "chest"}, {"qid": 11967, "answer": "lung"}, {"qid": 11968, "answer": "cardiomegaly"}, {"qid": 11969, "answer": "right lung, upper left"}, {"qid": 11970, "answer": "yes"}, {"qid": 11971, "answer": "lung"}, {"qid": 11972, "answer": "mri"}, {"qid": 11973, "answer": "abdomen"}, {"qid": 11974, "answer": "t2"}, {"qid": 11975, "answer": "no"}, {"qid": 11976, "answer": "yes"}, {"qid": 11977, "answer": "yes"}, {"qid": 11978, "answer": "no"}, {"qid": 11979, "answer": "yes"}, {"qid": 11980, "answer": "x-ray"}, {"qid": 11981, "answer": "chest"}, {"qid": 11982, "answer": "yes"}, {"qid": 11983, "answer": "lung"}, {"qid": 11984, "answer": "cardiomegaly"}, {"qid": 11985, "answer": "left lung, right"}, {"qid": 11986, "answer": "no"}, {"qid": 11987, "answer": "x-ray"}, {"qid": 11988, "answer": "chest"}, {"qid": 11989, "answer": "yes"}, {"qid": 11990, "answer": "lung"}, {"qid": 11991, "answer": "cardiomegaly"}, {"qid": 11992, "answer": "heart"}, {"qid": 11993, "answer": "heart"}, {"qid": 11994, "answer": "x-ray"}, {"qid": 11995, "answer": "chest"}, {"qid": 11996, "answer": "yes"}, {"qid": 11997, "answer": "lung"}, {"qid": 11998, "answer": "cardiomegaly"}, {"qid": 11999, "answer": "heart"}, {"qid": 12000, "answer": "heart"}, {"qid": 12001, "answer": "x-ray"}, {"qid": 12002, "answer": "chest"}, {"qid": 12003, "answer": "yes"}, {"qid": 12004, "answer": "lung"}, {"qid": 12005, "answer": "pulmonary mass"}, {"qid": 12006, "answer": "left lung, right"}, {"qid": 12007, "answer": "no"}, {"qid": 12008, "answer": "lung"}, {"qid": 12009, "answer": "x-ray"}, {"qid": 12010, "answer": "chest"}, {"qid": 12011, "answer": "yes"}, {"qid": 12012, "answer": "lung"}, {"qid": 12013, "answer": "pneumonia"}, {"qid": 12014, "answer": "left lung, right"}, {"qid": 12015, "answer": "lung"}, {"qid": 12016, "answer": "x-ray"}, {"qid": 12017, "answer": "chest"}, {"qid": 12018, "answer": "yes"}, {"qid": 12019, "answer": "lung"}, {"qid": 12020, "answer": "pneumothorax"}, {"qid": 12021, "answer": "right lung, left"}, {"qid": 12022, "answer": "lung"}, {"qid": 12023, "answer": "x-ray"}, {"qid": 12024, "answer": "chest"}, {"qid": 12025, "answer": "no"}, {"qid": 12026, "answer": "lung"}, {"qid": 12027, "answer": "nodule"}, {"qid": 12028, "answer": "left lung, upper right"}, {"qid": 12029, "answer": "no"}, {"qid": 12030, "answer": "lung"}, {"qid": 12031, "answer": "x-ray"}, {"qid": 12032, "answer": "chest"}, {"qid": 12033, "answer": "lung"}, {"qid": 12034, "answer": "cardiomegaly"}, {"qid": 12035, "answer": "right lung, upper left"}, {"qid": 12036, "answer": "no"}, {"qid": 12037, "answer": "no"}, {"qid": 12038, "answer": "lung"}, {"qid": 12039, "answer": "x-ray"}, {"qid": 12040, "answer": "chest"}, {"qid": 12041, "answer": "no"}, {"qid": 12042, "answer": "lung"}, {"qid": 12043, "answer": "cardiomegaly"}, {"qid": 12044, "answer": "left lung, right"}, {"qid": 12045, "answer": "no"}, {"qid": 12046, "answer": "lung"}, {"qid": 12047, "answer": "x-ray"}, {"qid": 12048, "answer": "chest"}, {"qid": 12049, "answer": "lung"}, {"qid": 12050, "answer": "pneumothorax"}, {"qid": 12051, "answer": "right lung, left"}, {"qid": 12052, "answer": "no"}, {"qid": 12053, "answer": "yes"}, {"qid": 12054, "answer": "lung"}, {"qid": 12055, "answer": "mri"}, {"qid": 12056, "answer": "abdomen"}, {"qid": 12057, "answer": "t2"}, {"qid": 12058, "answer": "2"}, {"qid": 12059, "answer": "liver"}, {"qid": 12060, "answer": "yes"}, {"qid": 12061, "answer": "yes"}, {"qid": 12062, "answer": "yes"}, {"qid": 12063, "answer": "yes"}, {"qid": 12064, "answer": "no"}, {"qid": 12065, "answer": "no"}, {"qid": 12066, "answer": "x-ray"}, {"qid": 12067, "answer": "chest"}, {"qid": 12068, "answer": "yes"}, {"qid": 12069, "answer": "lung"}, {"qid": 12070, "answer": "pneumonia"}, {"qid": 12071, "answer": "left lung, right"}, {"qid": 12072, "answer": "no"}, {"qid": 12073, "answer": "yes"}, {"qid": 12074, "answer": "lung"}, {"qid": 12075, "answer": "ct"}, {"qid": 12076, "answer": "abdomen"}, {"qid": 12077, "answer": "liver"}, {"qid": 12078, "answer": "yes"}, {"qid": 12079, "answer": "yes"}, {"qid": 12080, "answer": "yes"}, {"qid": 12081, "answer": "no"}, {"qid": 12082, "answer": "no"}, {"qid": 12083, "answer": "left"}, {"qid": 12084, "answer": "2"}, {"qid": 12085, "answer": "yes"}, {"qid": 12086, "answer": "liver"}, {"qid": 12087, "answer": "left kidney"}, {"qid": 12088, "answer": "liver"}, {"qid": 12089, "answer": "transverse plane"}, {"qid": 12090, "answer": "ct"}, {"qid": 12091, "answer": "abdomen"}, {"qid": 12092, "answer": "no"}, {"qid": 12093, "answer": "4"}, {"qid": 12094, "answer": "lung"}, {"qid": 12095, "answer": "yes"}, {"qid": 12096, "answer": "no"}, {"qid": 12097, "answer": "no"}, {"qid": 12098, "answer": "yes"}, {"qid": 12099, "answer": "yes"}, {"qid": 12100, "answer": "upper left"}, {"qid": 12101, "answer": "yes"}, {"qid": 12102, "answer": "lung"}, {"qid": 12103, "answer": "left lung"}, {"qid": 12104, "answer": "right lung"}, {"qid": 12105, "answer": "transverse plane"}, {"qid": 12106, "answer": "ct"}, {"qid": 12107, "answer": "abdomen"}, {"qid": 12108, "answer": "liver"}, {"qid": 12109, "answer": "yes"}, {"qid": 12110, "answer": "no"}, {"qid": 12111, "answer": "yes"}, {"qid": 12112, "answer": "yes"}, {"qid": 12113, "answer": "no"}, {"qid": 12114, "answer": "upper left"}, {"qid": 12115, "answer": "0"}, {"qid": 12116, "answer": "liver"}, {"qid": 12117, "answer": "liver"}, {"qid": 12118, "answer": "spleen"}, {"qid": 12119, "answer": "transverse plane"}, {"qid": 12120, "answer": "ct"}, {"qid": 12121, "answer": "abdomen"}, {"qid": 12122, "answer": "liver"}, {"qid": 12123, "answer": "yes"}, {"qid": 12124, "answer": "no"}, {"qid": 12125, "answer": "yes"}, {"qid": 12126, "answer": "liver cancer"}, {"qid": 12127, "answer": "left"}, {"qid": 12128, "answer": "liver"}, {"qid": 12129, "answer": "1"}, {"qid": 12130, "answer": "spleen"}, {"qid": 12131, "answer": "liver"}, {"qid": 12132, "answer": "no"}, {"qid": 12133, "answer": "no"}, {"qid": 12134, "answer": "no"}, {"qid": 12135, "answer": "spleen"}, {"qid": 12136, "answer": "liver"}, {"qid": 12137, "answer": "transverse plane"}, {"qid": 12138, "answer": "ct"}, {"qid": 12139, "answer": "abdomen"}, {"qid": 12140, "answer": "liver"}, {"qid": 12141, "answer": "yes"}, {"qid": 12142, "answer": "no"}, {"qid": 12143, "answer": "yes"}, {"qid": 12144, "answer": "left"}, {"qid": 12145, "answer": "liver"}, {"qid": 12146, "answer": "0"}, {"qid": 12147, "answer": "no"}, {"qid": 12148, "answer": "yes"}, {"qid": 12149, "answer": "no"}, {"qid": 12150, "answer": "liver"}, {"qid": 12151, "answer": "spleen"}, {"qid": 12152, "answer": "liver"}, {"qid": 12153, "answer": "transverse plane"}, {"qid": 12154, "answer": "mri"}, {"qid": 12155, "answer": "abdomen"}, {"qid": 12156, "answer": "t1"}, {"qid": 12157, "answer": "0"}, {"qid": 12158, "answer": "yes"}, {"qid": 12159, "answer": "no"}, {"qid": 12160, "answer": "yes"}, {"qid": 12161, "answer": "mri"}, {"qid": 12162, "answer": "abdomen"}, {"qid": 12163, "answer": "t1"}, {"qid": 12164, "answer": "no"}, {"qid": 12165, "answer": "no"}, {"qid": 12166, "answer": "no"}, {"qid": 12167, "answer": "not seen"}, {"qid": 12168, "answer": "0"}, {"qid": 12169, "answer": "right lung"}, {"qid": 12170, "answer": "ct"}, {"qid": 12171, "answer": "abdomen"}, {"qid": 12172, "answer": "no"}, {"qid": 12173, "answer": "lung"}, {"qid": 12174, "answer": "yes"}, {"qid": 12175, "answer": "no"}, {"qid": 12176, "answer": "no"}, {"qid": 12177, "answer": "yes"}, {"qid": 12178, "answer": "yes"}, {"qid": 12179, "answer": "liver cancer"}, {"qid": 12180, "answer": "left"}, {"qid": 12181, "answer": "liver"}, {"qid": 12182, "answer": "0"}, {"qid": 12183, "answer": "liver"}, {"qid": 12184, "answer": "liver"}, {"qid": 12185, "answer": "right lung"}, {"qid": 12186, "answer": "heart and liver"}, {"qid": 12187, "answer": "transverse plane"}, {"qid": 12188, "answer": "pulmonary bronchus"}, {"qid": 12189, "answer": "no kidney"}, {"qid": 12190, "answer": "ct"}, {"qid": 12191, "answer": "abdomen"}, {"qid": 12192, "answer": "no"}, {"qid": 12193, "answer": "liver"}, {"qid": 12194, "answer": "yes"}, {"qid": 12195, "answer": "yes"}, {"qid": 12196, "answer": "yes"}, {"qid": 12197, "answer": "no"}, {"qid": 12198, "answer": "no"}, {"qid": 12199, "answer": "liver cancer"}, {"qid": 12200, "answer": "liver"}, {"qid": 12201, "answer": "2"}, {"qid": 12202, "answer": "spleen"}, {"qid": 12203, "answer": "liver"}, {"qid": 12204, "answer": "transverse plane"}, {"qid": 12205, "answer": "irregular"}, {"qid": 12206, "answer": "symmetrical to the bone marrow"}, {"qid": 12207, "answer": "ct"}, {"qid": 12208, "answer": "abdomen"}, {"qid": 12209, "answer": "yes"}, {"qid": 12210, "answer": "liver"}, {"qid": 12211, "answer": "yes"}, {"qid": 12212, "answer": "no"}, {"qid": 12213, "answer": "yes"}, {"qid": 12214, "answer": "yes"}, {"qid": 12215, "answer": "no"}, {"qid": 12216, "answer": "upper left"}, {"qid": 12217, "answer": "liver"}, {"qid": 12218, "answer": "right lung"}, {"qid": 12219, "answer": "transverse plane"}, {"qid": 12220, "answer": "lung"}, {"qid": 12221, "answer": "ct"}, {"qid": 12222, "answer": "abdomen"}, {"qid": 12223, "answer": "small bowel"}, {"qid": 12224, "answer": "yes"}, {"qid": 12225, "answer": "yes"}, {"qid": 12226, "answer": "no"}, {"qid": 12227, "answer": "no"}, {"qid": 12228, "answer": "no"}, {"qid": 12229, "answer": "2"}, {"qid": 12230, "answer": "large bowel"}, {"qid": 12231, "answer": "liver"}, {"qid": 12232, "answer": "small bowel"}, {"qid": 12233, "answer": "transverse plane"}, {"qid": 12234, "answer": "symmetrical to the bone marrow"}, {"qid": 12235, "answer": "ct"}, {"qid": 12236, "answer": "abdomen"}, {"qid": 12237, "answer": "liver"}, {"qid": 12238, "answer": "yes"}, {"qid": 12239, "answer": "no"}, {"qid": 12240, "answer": "yes"}, {"qid": 12241, "answer": "yes"}, {"qid": 12242, "answer": "no"}, {"qid": 12243, "answer": "spleen"}, {"qid": 12244, "answer": "liver"}, {"qid": 12245, "answer": "right lung"}, {"qid": 12246, "answer": "stomach"}, {"qid": 12247, "answer": "transverse plane"}, {"qid": 12248, "answer": "stomach"}, {"qid": 12249, "answer": "ct"}, {"qid": 12250, "answer": "abdomen"}, {"qid": 12251, "answer": "liver"}, {"qid": 12252, "answer": "yes"}, {"qid": 12253, "answer": "no"}, {"qid": 12254, "answer": "yes"}, {"qid": 12255, "answer": "yes"}, {"qid": 12256, "answer": "no"}, {"qid": 12257, "answer": "0"}, {"qid": 12258, "answer": "liver"}, {"qid": 12259, "answer": "left lung"}, {"qid": 12260, "answer": "liver"}, {"qid": 12261, "answer": "right lung"}, {"qid": 12262, "answer": "transverse plane"}, {"qid": 12263, "answer": "stomach"}, {"qid": 12264, "answer": "x-ray"}, {"qid": 12265, "answer": "coronal plane"}, {"qid": 12266, "answer": "chest"}, {"qid": 12267, "answer": "left"}, {"qid": 12268, "answer": "upper left lung"}, {"qid": 12269, "answer": "chest"}, {"qid": 12270, "answer": "lung"}, {"qid": 12271, "answer": "yes"}, {"qid": 12272, "answer": "no"}, {"qid": 12273, "answer": "no"}, {"qid": 12274, "answer": "black"}, {"qid": 12275, "answer": "2"}, {"qid": 12276, "answer": "breathe"}, {"qid": 12277, "answer": "chest tightness, shortness of breath, difficulty breathing, dry cough"}, {"qid": 12278, "answer": "lung"}, {"qid": 12279, "answer": "x-ray"}, {"qid": 12280, "answer": "no"}, {"qid": 12281, "answer": "chest"}, {"qid": 12282, "answer": "lower left lung"}, {"qid": 12283, "answer": "lower left lung"}, {"qid": 12284, "answer": "chest"}, {"qid": 12285, "answer": "yes"}, {"qid": 12286, "answer": "pleural effusion"}, {"qid": 12287, "answer": "yes"}, {"qid": 12288, "answer": "no"}, {"qid": 12289, "answer": "black"}, {"qid": 12290, "answer": "2"}, {"qid": 12291, "answer": "breathe"}, {"qid": 12292, "answer": "bacterial infection"}, {"qid": 12293, "answer": "heart"}, {"qid": 12294, "answer": "yes"}, {"qid": 12295, "answer": "no"}, {"qid": 12296, "answer": "chest"}, {"qid": 12297, "answer": "left"}, {"qid": 12298, "answer": "lower left lung"}, {"qid": 12299, "answer": "yes"}, {"qid": 12300, "answer": "no"}, {"qid": 12301, "answer": "pulmonary nodule"}, {"qid": 12302, "answer": "yes"}, {"qid": 12303, "answer": "no"}, {"qid": 12304, "answer": "black"}, {"qid": 12305, "answer": "1"}, {"qid": 12306, "answer": "a little"}, {"qid": 12307, "answer": "quit smoking, enhance physical fitness"}, {"qid": 12308, "answer": "heart"}, {"qid": 12309, "answer": "x-ray"}, {"qid": 12310, "answer": "yes"}, {"qid": 12311, "answer": "chest"}, {"qid": 12312, "answer": "upper left lung"}, {"qid": 12313, "answer": "upper left lung"}, {"qid": 12314, "answer": "no"}, {"qid": 12315, "answer": "lung"}, {"qid": 12316, "answer": "yes"}, {"qid": 12317, "answer": "no"}, {"qid": 12318, "answer": "yes"}, {"qid": 12319, "answer": "black"}, {"qid": 12320, "answer": "2"}, {"qid": 12321, "answer": "a little"}, {"qid": 12322, "answer": "medical treatment, surgical treatment"}, {"qid": 12323, "answer": "lung"}, {"qid": 12324, "answer": "yes"}, {"qid": 12325, "answer": "coronal plane"}, {"qid": 12326, "answer": "chest"}, {"qid": 12327, "answer": "left"}, {"qid": 12328, "answer": "lower left lung"}, {"qid": 12329, "answer": "chest"}, {"qid": 12330, "answer": "chest"}, {"qid": 12331, "answer": "atelectasis"}, {"qid": 12332, "answer": "yes"}, {"qid": 12333, "answer": "no"}, {"qid": 12334, "answer": "black"}, {"qid": 12335, "answer": "2"}, {"qid": 12336, "answer": "breathe"}, {"qid": 12337, "answer": "medical treatment, surgical treatment"}, {"qid": 12338, "answer": "heart"}, {"qid": 12339, "answer": "x-ray"}, {"qid": 12340, "answer": "coronal plane"}, {"qid": 12341, "answer": "no"}, {"qid": 12342, "answer": "left lung"}, {"qid": 12343, "answer": "heart"}, {"qid": 12344, "answer": "lung"}, {"qid": 12345, "answer": "chest"}, {"qid": 12346, "answer": "nodule"}, {"qid": 12347, "answer": "no"}, {"qid": 12348, "answer": "yes"}, {"qid": 12349, "answer": "black"}, {"qid": 12350, "answer": "2"}, {"qid": 12351, "answer": "breathe"}, {"qid": 12352, "answer": "chest tightness, arrhythmia"}, {"qid": 12353, "answer": "heart"}, {"qid": 12354, "answer": "x-ray"}, {"qid": 12355, "answer": "no"}, {"qid": 12356, "answer": "chest"}, {"qid": 12357, "answer": "right"}, {"qid": 12358, "answer": "upper left lung"}, {"qid": 12359, "answer": "chest"}, {"qid": 12360, "answer": "chest"}, {"qid": 12361, "answer": "yes"}, {"qid": 12362, "answer": "pulmonary infiltration"}, {"qid": 12363, "answer": "no"}, {"qid": 12364, "answer": "black"}, {"qid": 12365, "answer": "2"}, {"qid": 12366, "answer": "breathe"}, {"qid": 12367, "answer": "quit smoking, enhance physical fitness"}, {"qid": 12368, "answer": "lung"}, {"qid": 12369, "answer": "x-ray"}, {"qid": 12370, "answer": "coronal plane"}, {"qid": 12371, "answer": "chest"}, {"qid": 12372, "answer": "heart"}, {"qid": 12373, "answer": "right lung"}, {"qid": 12374, "answer": "chest"}, {"qid": 12375, "answer": "chest"}, {"qid": 12376, "answer": "no"}, {"qid": 12377, "answer": "no"}, {"qid": 12378, "answer": "no"}, {"qid": 12379, "answer": "black"}, {"qid": 12380, "answer": "2"}, {"qid": 12381, "answer": "breathe"}, {"qid": 12382, "answer": "medical treatment, surgical treatment"}, {"qid": 12383, "answer": "heart"}, {"qid": 12384, "answer": "x-ray"}, {"qid": 12385, "answer": "coronal plane"}, {"qid": 12386, "answer": "chest"}, {"qid": 12387, "answer": "left lung, right"}, {"qid": 12388, "answer": "upper left lung"}, {"qid": 12389, "answer": "chest"}, {"qid": 12390, "answer": "chest"}, {"qid": 12391, "answer": "yes"}, {"qid": 12392, "answer": "no"}, {"qid": 12393, "answer": "no"}, {"qid": 12394, "answer": "black"}, {"qid": 12395, "answer": "2"}, {"qid": 12396, "answer": "breathe"}, {"qid": 12397, "answer": "chest tightness, shortness of breath, difficulty breathing, dry cough"}, {"qid": 12398, "answer": "lung"}, {"qid": 12399, "answer": "no"}, {"qid": 12400, "answer": "yes"}, {"qid": 12401, "answer": "yes"}, {"qid": 12402, "answer": "upper left lung"}, {"qid": 12403, "answer": "upper left lung"}, {"qid": 12404, "answer": "chest"}, {"qid": 12405, "answer": "chest"}, {"qid": 12406, "answer": "no"}, {"qid": 12407, "answer": "yes"}, {"qid": 12408, "answer": "no"}, {"qid": 12409, "answer": "black"}, {"qid": 12410, "answer": "2"}, {"qid": 12411, "answer": "a little"}, {"qid": 12412, "answer": "physical therapy, surgical treatment"}, {"qid": 12413, "answer": "heart"}, {"qid": 12414, "answer": "yes"}, {"qid": 12415, "answer": "coronal plane"}, {"qid": 12416, "answer": "no"}, {"qid": 12417, "answer": "right lung"}, {"qid": 12418, "answer": "right lung"}, {"qid": 12419, "answer": "chest"}, {"qid": 12420, "answer": "chest"}, {"qid": 12421, "answer": "yes"}, {"qid": 12422, "answer": "no"}, {"qid": 12423, "answer": "yes"}, {"qid": 12424, "answer": "black"}, {"qid": 12425, "answer": "1"}, {"qid": 12426, "answer": "promote blood flow"}, {"qid": 12427, "answer": "inflammation, malignant tumor, trauma, etc"}, {"qid": 12428, "answer": "heart"}, {"qid": 12429, "answer": "yes"}, {"qid": 12430, "answer": "coronal plane"}, {"qid": 12431, "answer": "chest"}, {"qid": 12432, "answer": "left lung"}, {"qid": 12433, "answer": "left lung"}, {"qid": 12434, "answer": "lung"}, {"qid": 12435, "answer": "chest"}, {"qid": 12436, "answer": "no"}, {"qid": 12437, "answer": "yes"}, {"qid": 12438, "answer": "no"}, {"qid": 12439, "answer": "black"}, {"qid": 12440, "answer": "2"}, {"qid": 12441, "answer": "breathe"}, {"qid": 12442, "answer": "quit smoking, enhance physical fitness"}, {"qid": 12443, "answer": "lung"}, {"qid": 12444, "answer": "yes"}, {"qid": 12445, "answer": "coronal plane"}, {"qid": 12446, "answer": "chest"}, {"qid": 12447, "answer": "left"}, {"qid": 12448, "answer": "lower left lung"}, {"qid": 12449, "answer": "chest"}, {"qid": 12450, "answer": "lung"}, {"qid": 12451, "answer": "yes"}, {"qid": 12452, "answer": "no"}, {"qid": 12453, "answer": "no"}, {"qid": 12454, "answer": "black"}, {"qid": 12455, "answer": "2"}, {"qid": 12456, "answer": "promote blood flow"}, {"qid": 12457, "answer": "medical treatment, surgical treatment"}, {"qid": 12458, "answer": "lung"}, {"qid": 12459, "answer": "x-ray"}, {"qid": 12460, "answer": "yes"}, {"qid": 12461, "answer": "chest"}, {"qid": 12462, "answer": "lower left lung"}, {"qid": 12463, "answer": "lower left lung"}, {"qid": 12464, "answer": "chest"}, {"qid": 12465, "answer": "no"}, {"qid": 12466, "answer": "yes"}, {"qid": 12467, "answer": "yes"}, {"qid": 12468, "answer": "no"}, {"qid": 12469, "answer": "black"}, {"qid": 12470, "answer": "1"}, {"qid": 12471, "answer": "breathe"}, {"qid": 12472, "answer": "quit smoking, enhance physical fitness"}, {"qid": 12473, "answer": "lung"}, {"qid": 12474, "answer": "x-ray"}, {"qid": 12475, "answer": "no"}, {"qid": 12476, "answer": "chest"}, {"qid": 12477, "answer": "both"}, {"qid": 12478, "answer": "lower left lung"}, {"qid": 12479, "answer": "yes"}, {"qid": 12480, "answer": "chest"}, {"qid": 12481, "answer": "pleural effusion"}, {"qid": 12482, "answer": "no"}, {"qid": 12483, "answer": "no"}, {"qid": 12484, "answer": "black"}, {"qid": 12485, "answer": "2"}, {"qid": 12486, "answer": "promote blood flow"}, {"qid": 12487, "answer": "keep healthy"}, {"qid": 12488, "answer": "heart"}, {"qid": 12489, "answer": "no"}, {"qid": 12490, "answer": "no"}, {"qid": 12491, "answer": "chest"}, {"qid": 12492, "answer": "both"}, {"qid": 12493, "answer": "lower left lung"}, {"qid": 12494, "answer": "lung"}, {"qid": 12495, "answer": "lung"}, {"qid": 12496, "answer": "yes"}, {"qid": 12497, "answer": "atelectasis"}, {"qid": 12498, "answer": "no"}, {"qid": 12499, "answer": "black"}, {"qid": 12500, "answer": "2"}, {"qid": 12501, "answer": "breathe"}, {"qid": 12502, "answer": "cough foamy mucus sputum, dyspnea, cough, ch"}, {"qid": 12503, "answer": "heart"}, {"qid": 12504, "answer": "yes"}, {"qid": 12505, "answer": "yes"}, {"qid": 12506, "answer": "chest"}, {"qid": 12507, "answer": "lower left lung"}, {"qid": 12508, "answer": "lower left lung"}, {"qid": 12509, "answer": "chest"}, {"qid": 12510, "answer": "no"}, {"qid": 12511, "answer": "yes"}, {"qid": 12512, "answer": "yes"}, {"qid": 12513, "answer": "no"}, {"qid": 12514, "answer": "black"}, {"qid": 12515, "answer": "2"}, {"qid": 12516, "answer": "breathe"}, {"qid": 12517, "answer": "bronchial obstruction"}, {"qid": 12518, "answer": "heart"}, {"qid": 12519, "answer": "x-ray"}, {"qid": 12520, "answer": "coronal plane"}, {"qid": 12521, "answer": "yes"}, {"qid": 12522, "answer": "center"}, {"qid": 12523, "answer": "lower left chest"}, {"qid": 12524, "answer": "no"}, {"qid": 12525, "answer": "no"}, {"qid": 12526, "answer": "cardiomegaly"}, {"qid": 12527, "answer": "no"}, {"qid": 12528, "answer": "no"}, {"qid": 12529, "answer": "black"}, {"qid": 12530, "answer": "2"}, {"qid": 12531, "answer": "breathe"}, {"qid": 12532, "answer": "chest tightness, shortness of breath, difficulty breathing, dry cough"}, {"qid": 12533, "answer": "lung"}, {"qid": 12534, "answer": "ct"}, {"qid": 12535, "answer": "no"}, {"qid": 12536, "answer": "yes"}, {"qid": 12537, "answer": "center"}, {"qid": 12538, "answer": "temporal lobe, eyes"}, {"qid": 12539, "answer": "no"}, {"qid": 12540, "answer": "no"}, {"qid": 12541, "answer": "yes"}, {"qid": 12542, "answer": "gray"}, {"qid": 12543, "answer": "brain"}, {"qid": 12544, "answer": "2"}, {"qid": 12545, "answer": "much"}, {"qid": 12546, "answer": "brain"}, {"qid": 12547, "answer": "no"}, {"qid": 12548, "answer": "no"}, {"qid": 12549, "answer": "yes"}, {"qid": 12550, "answer": "no"}, {"qid": 12551, "answer": "head"}, {"qid": 12552, "answer": "center"}, {"qid": 12553, "answer": "head"}, {"qid": 12554, "answer": "head"}, {"qid": 12555, "answer": "yes"}, {"qid": 12556, "answer": "no"}, {"qid": 12557, "answer": "white"}, {"qid": 12558, "answer": "brain"}, {"qid": 12559, "answer": "2"}, {"qid": 12560, "answer": "control heartbeat and breathing"}, {"qid": 12561, "answer": "no"}, {"qid": 12562, "answer": "yes"}, {"qid": 12563, "answer": "ct"}, {"qid": 12564, "answer": "transverse plane"}, {"qid": 12565, "answer": "yes"}, {"qid": 12566, "answer": "top"}, {"qid": 12567, "answer": "no"}, {"qid": 12568, "answer": "head"}, {"qid": 12569, "answer": "yes"}, {"qid": 12570, "answer": "yes"}, {"qid": 12571, "answer": "gray"}, {"qid": 12572, "answer": "brain"}, {"qid": 12573, "answer": "2"}, {"qid": 12574, "answer": "ventilation, pronunciation"}, {"qid": 12575, "answer": "brain"}, {"qid": 12576, "answer": "no"}, {"qid": 12577, "answer": "no"}, {"qid": 12578, "answer": "ct"}, {"qid": 12579, "answer": "transverse plane"}, {"qid": 12580, "answer": "no"}, {"qid": 12581, "answer": "neck"}, {"qid": 12582, "answer": "yes"}, {"qid": 12583, "answer": "yes"}, {"qid": 12584, "answer": "irregular"}, {"qid": 12585, "answer": "trachea"}, {"qid": 12586, "answer": "yes"}, {"qid": 12587, "answer": "yes"}, {"qid": 12588, "answer": "yes"}, {"qid": 12589, "answer": "transverse plane"}, {"qid": 12590, "answer": "neck"}, {"qid": 12591, "answer": "top"}, {"qid": 12592, "answer": "neck"}, {"qid": 12593, "answer": "no"}, {"qid": 12594, "answer": "no"}, {"qid": 12595, "answer": "black"}, {"qid": 12596, "answer": "irregular"}, {"qid": 12597, "answer": "gas delivery"}, {"qid": 12598, "answer": "trachea"}, {"qid": 12599, "answer": "yes"}, {"qid": 12600, "answer": "no"}, {"qid": 12601, "answer": "no"}, {"qid": 12602, "answer": "yes"}, {"qid": 12603, "answer": "neck"}, {"qid": 12604, "answer": "black hollow"}, {"qid": 12605, "answer": "neck"}, {"qid": 12606, "answer": "yes"}, {"qid": 12607, "answer": "no"}, {"qid": 12608, "answer": "irregular"}, {"qid": 12609, "answer": "gas delivery"}, {"qid": 12610, "answer": "esophagus"}, {"qid": 12611, "answer": "no"}, {"qid": 12612, "answer": "yes"}, {"qid": 12613, "answer": "no"}, {"qid": 12614, "answer": "t2"}, {"qid": 12615, "answer": "transverse plane"}, {"qid": 12616, "answer": "yes"}, {"qid": 12617, "answer": "right"}, {"qid": 12618, "answer": "head"}, {"qid": 12619, "answer": "none"}, {"qid": 12620, "answer": "1"}, {"qid": 12621, "answer": "brain embryonic tissue dysplasia, genetic factors, chemical factors"}, {"qid": 12622, "answer": "mri"}, {"qid": 12623, "answer": "no"}, {"qid": 12624, "answer": "no"}, {"qid": 12625, "answer": "head"}, {"qid": 12626, "answer": "upper left lobe"}, {"qid": 12627, "answer": "head"}, {"qid": 12628, "answer": "no"}, {"qid": 12629, "answer": "white"}, {"qid": 12630, "answer": "brain tumor, brain edema, brain trauma"}, {"qid": 12631, "answer": "mri"}, {"qid": 12632, "answer": "t2"}, {"qid": 12633, "answer": "no"}, {"qid": 12634, "answer": "head"}, {"qid": 12635, "answer": "left"}, {"qid": 12636, "answer": "head"}, {"qid": 12637, "answer": "brain edema, brain enhancing tumor"}, {"qid": 12638, "answer": "yes"}, {"qid": 12639, "answer": "2"}, {"qid": 12640, "answer": "visual impairment, vomiting, tinnitus, increased intracranial pressure"}, {"qid": 12641, "answer": "mri"}, {"qid": 12642, "answer": "no"}, {"qid": 12643, "answer": "transverse plane"}, {"qid": 12644, "answer": "no"}, {"qid": 12645, "answer": "upper left lobe"}, {"qid": 12646, "answer": "yes"}, {"qid": 12647, "answer": "yes"}, {"qid": 12648, "answer": "2"}, {"qid": 12649, "answer": "pharmacotherapy, rehabilitation"}, {"qid": 12650, "answer": "mri"}, {"qid": 12651, "answer": "t2"}, {"qid": 12652, "answer": "no"}, {"qid": 12653, "answer": "no"}, {"qid": 12654, "answer": "upper left lobe"}, {"qid": 12655, "answer": "yes"}, {"qid": 12656, "answer": "yes"}, {"qid": 12657, "answer": "hyperdense"}, {"qid": 12658, "answer": "1"}, {"qid": 12659, "answer": "pharmacotherapy, rehabilitation"}, {"qid": 12660, "answer": "mri"}, {"qid": 12661, "answer": "t2"}, {"qid": 12662, "answer": "no"}, {"qid": 12663, "answer": "brain"}, {"qid": 12664, "answer": "lower right lobe"}, {"qid": 12665, "answer": "head"}, {"qid": 12666, "answer": "no"}, {"qid": 12667, "answer": "pay attention to dietary hygiene, strengthen physical fitness and avoid brain trauma"}, {"qid": 12668, "answer": "mri"}, {"qid": 12669, "answer": "t2"}, {"qid": 12670, "answer": "yes"}, {"qid": 12671, "answer": "head"}, {"qid": 12672, "answer": "upper left lobe"}, {"qid": 12673, "answer": "no"}, {"qid": 12674, "answer": "brain edema, brain tumor"}, {"qid": 12675, "answer": "hyperdense"}, {"qid": 12676, "answer": "visual impairment, vomiting, tinnitus, increased intracranial pressure"}, {"qid": 12677, "answer": "mri"}, {"qid": 12678, "answer": "t2"}, {"qid": 12679, "answer": "no"}, {"qid": 12680, "answer": "no"}, {"qid": 12681, "answer": "upper right lobe"}, {"qid": 12682, "answer": "head"}, {"qid": 12683, "answer": "yes"}, {"qid": 12684, "answer": "pay attention to dietary hygiene, strengthen physical fitness and avoid brain trauma"}, {"qid": 12685, "answer": "yes"}, {"qid": 12686, "answer": "t1"}, {"qid": 12687, "answer": "transverse plane"}, {"qid": 12688, "answer": "head"}, {"qid": 12689, "answer": "right"}, {"qid": 12690, "answer": "yes"}, {"qid": 12691, "answer": "brain edema, brain tumor"}, {"qid": 12692, "answer": "none"}, {"qid": 12693, "answer": "mri"}, {"qid": 12694, "answer": "brain"}, {"qid": 12695, "answer": "t2"}, {"qid": 12696, "answer": "brain"}, {"qid": 12697, "answer": "brain"}, {"qid": 12698, "answer": "yes"}, {"qid": 12699, "answer": "brain tumor, brain edema"}, {"qid": 12700, "answer": "yes"}, {"qid": 12701, "answer": "lower right"}, {"qid": 12702, "answer": "no"}, {"qid": 12703, "answer": "t2"}, {"qid": 12704, "answer": "no"}, {"qid": 12705, "answer": "head"}, {"qid": 12706, "answer": "right lobe"}, {"qid": 12707, "answer": "head"}, {"qid": 12708, "answer": "yes"}, {"qid": 12709, "answer": "2"}, {"qid": 12710, "answer": "none"}, {"qid": 12711, "answer": "no"}, {"qid": 12712, "answer": "t1"}, {"qid": 12713, "answer": "no"}, {"qid": 12714, "answer": "no"}, {"qid": 12715, "answer": "right lobe"}, {"qid": 12716, "answer": "head"}, {"qid": 12717, "answer": "brain edema, brain enhancing tumor, brain non-enhancing tumor"}, {"qid": 12718, "answer": "hypodense"}, {"qid": 12719, "answer": "visual impairment, vomiting, tinnitus, increased intracranial pressure"}, {"qid": 12720, "answer": "no"}, {"qid": 12721, "answer": "t1"}, {"qid": 12722, "answer": "transverse plane"}, {"qid": 12723, "answer": "head"}, {"qid": 12724, "answer": "upper left lobe"}, {"qid": 12725, "answer": "no"}, {"qid": 12726, "answer": "yes"}, {"qid": 12727, "answer": "brain embryonic tissue dysplasia, genetic factors, chemical factors"}, {"qid": 12728, "answer": "mri"}, {"qid": 12729, "answer": "t1"}, {"qid": 12730, "answer": "transverse plane"}, {"qid": 12731, "answer": "head"}, {"qid": 12732, "answer": "lower left lobe"}, {"qid": 12733, "answer": "no"}, {"qid": 12734, "answer": "brain edema, brain enhancing tumor, brain non-enhancing tumor"}, {"qid": 12735, "answer": "hyperdense"}, {"qid": 12736, "answer": "visual impairment, vomiting, tinnitus, increased intracranial pressure"}, {"qid": 12737, "answer": "no"}, {"qid": 12738, "answer": "no"}, {"qid": 12739, "answer": "transverse plane"}, {"qid": 12740, "answer": "yes"}, {"qid": 12741, "answer": "lower right lobe"}, {"qid": 12742, "answer": "head"}, {"qid": 12743, "answer": "brain edema"}, {"qid": 12744, "answer": "white"}, {"qid": 12745, "answer": "3"}, {"qid": 12746, "answer": "pay attention to dietary hygiene, strengthen physical fitness and avoid brain trauma"}, {"qid": 12747, "answer": "mri"}, {"qid": 12748, "answer": "no"}, {"qid": 12749, "answer": "transverse plane"}, {"qid": 12750, "answer": "yes"}, {"qid": 12751, "answer": "left lobe"}, {"qid": 12752, "answer": "yes"}, {"qid": 12753, "answer": "brain edema, brain non-enhancing tumor"}, {"qid": 12754, "answer": "2"}, {"qid": 12755, "answer": "none"}, {"qid": 12756, "answer": "yes"}, {"qid": 12757, "answer": "t2"}, {"qid": 12758, "answer": "no"}, {"qid": 12759, "answer": "no"}, {"qid": 12760, "answer": "lower left lobe"}, {"qid": 12761, "answer": "head"}, {"qid": 12762, "answer": "no"}, {"qid": 12763, "answer": "none"}, {"qid": 12764, "answer": "mri"}, {"qid": 12765, "answer": "brain"}, {"qid": 12766, "answer": "t2"}, {"qid": 12767, "answer": "brain"}, {"qid": 12768, "answer": "brain"}, {"qid": 12769, "answer": "yes"}, {"qid": 12770, "answer": "none"}, {"qid": 12771, "answer": "yes"}, {"qid": 12772, "answer": "yes"}, {"qid": 12773, "answer": "t2"}, {"qid": 12774, "answer": "yes"}, {"qid": 12775, "answer": "head"}, {"qid": 12776, "answer": "lower right"}, {"qid": 12777, "answer": "head"}, {"qid": 12778, "answer": "brain edema, brain enhancing tumor"}, {"qid": 12779, "answer": "2"}, {"qid": 12780, "answer": "none"}, {"qid": 12781, "answer": "symmetrical to the bottom spine"}, {"qid": 12782, "answer": "liver"}, {"qid": 12783, "answer": "no"}, {"qid": 12784, "answer": "yes"}, {"qid": 12785, "answer": "gray"}, {"qid": 12786, "answer": "liver"}, {"qid": 12787, "answer": "5"}, {"qid": 12788, "answer": "much"}, {"qid": 12789, "answer": "kidney"}, {"qid": 12790, "answer": "kidney"}, {"qid": 12791, "answer": "yes"}, {"qid": 12792, "answer": "no"}, {"qid": 12793, "answer": "transverse plane"}, {"qid": 12794, "answer": "upper right"}, {"qid": 12795, "answer": "yes"}, {"qid": 12796, "answer": "no"}, {"qid": 12797, "answer": "no"}, {"qid": 12798, "answer": "lung"}, {"qid": 12799, "answer": "1"}, {"qid": 12800, "answer": "biotransformation, detoxification"}, {"qid": 12801, "answer": "lung"}, {"qid": 12802, "answer": "yes"}, {"qid": 12803, "answer": "yes"}, {"qid": 12804, "answer": "abdomen"}, {"qid": 12805, "answer": "no"}, {"qid": 12806, "answer": "yes"}, {"qid": 12807, "answer": "colon"}, {"qid": 12808, "answer": "0"}, {"qid": 12809, "answer": "breathe"}, {"qid": 12810, "answer": "stomach, colon"}, {"qid": 12811, "answer": "kidney"}, {"qid": 12812, "answer": "yes"}, {"qid": 12813, "answer": "no"}, {"qid": 12814, "answer": "spleen"}, {"qid": 12815, "answer": "no"}, {"qid": 12816, "answer": "no"}, {"qid": 12817, "answer": "kidney"}, {"qid": 12818, "answer": "0"}, {"qid": 12819, "answer": "absorb nutrients, secrete enzymes, digest food"}, {"qid": 12820, "answer": "no"}, {"qid": 12821, "answer": "yes"}, {"qid": 12822, "answer": "symmetrical to the bottom spine"}, {"qid": 12823, "answer": "right lung"}, {"qid": 12824, "answer": "no"}, {"qid": 12825, "answer": "no"}, {"qid": 12826, "answer": "gray"}, {"qid": 12827, "answer": "left kidney"}, {"qid": 12828, "answer": "5"}, {"qid": 12829, "answer": "circular"}, {"qid": 12830, "answer": "absorb nutrients, secrete enzymes, digest food"}, {"qid": 12831, "answer": "spinal cord"}, {"qid": 12832, "answer": "yes"}, {"qid": 12833, "answer": "yes"}, {"qid": 12834, "answer": "upper left"}, {"qid": 12835, "answer": "yes"}, {"qid": 12836, "answer": "no"}, {"qid": 12837, "answer": "no"}, {"qid": 12838, "answer": "gray"}, {"qid": 12839, "answer": "kidney"}, {"qid": 12840, "answer": "0"}, {"qid": 12841, "answer": "irregular"}, {"qid": 12842, "answer": "absorb nutrients, secrete enzymes, digest food"}, {"qid": 12843, "answer": "spinal cord"}, {"qid": 12844, "answer": "yes"}, {"qid": 12845, "answer": "no"}, {"qid": 12846, "answer": "yes"}, {"qid": 12847, "answer": "upper right"}, {"qid": 12848, "answer": "abdomen"}, {"qid": 12849, "answer": "no"}, {"qid": 12850, "answer": "no"}, {"qid": 12851, "answer": "liver"}, {"qid": 12852, "answer": "0"}, {"qid": 12853, "answer": "circular"}, {"qid": 12854, "answer": "breathe"}, {"qid": 12855, "answer": "lymph nodes"}, {"qid": 12856, "answer": "no"}, {"qid": 12857, "answer": "no"}, {"qid": 12858, "answer": "transverse plane"}, {"qid": 12859, "answer": "upper right"}, {"qid": 12860, "answer": "abdomen"}, {"qid": 12861, "answer": "yes"}, {"qid": 12862, "answer": "yes"}, {"qid": 12863, "answer": "gray"}, {"qid": 12864, "answer": "liver"}, {"qid": 12865, "answer": "0"}, {"qid": 12866, "answer": "much"}, {"qid": 12867, "answer": "yes"}, {"qid": 12868, "answer": "mri"}, {"qid": 12869, "answer": "brain"}, {"qid": 12870, "answer": "t2"}, {"qid": 12871, "answer": "brain"}, {"qid": 12872, "answer": "brain"}, {"qid": 12873, "answer": "yes"}, {"qid": 12874, "answer": "brain edema"}, {"qid": 12875, "answer": "yes"}, {"qid": 12876, "answer": "lower left lobe"}, {"qid": 12877, "answer": "abdomen"}, {"qid": 12878, "answer": "left"}, {"qid": 12879, "answer": "yes"}, {"qid": 12880, "answer": "no"}, {"qid": 12881, "answer": "yes"}, {"qid": 12882, "answer": "esophagus"}, {"qid": 12883, "answer": "2"}, {"qid": 12884, "answer": "much"}, {"qid": 12885, "answer": "esophagus"}, {"qid": 12886, "answer": "no"}, {"qid": 12887, "answer": "no"}, {"qid": 12888, "answer": "transverse plane"}, {"qid": 12889, "answer": "lung"}, {"qid": 12890, "answer": "no"}, {"qid": 12891, "answer": "no"}, {"qid": 12892, "answer": "black"}, {"qid": 12893, "answer": "esophagus"}, {"qid": 12894, "answer": "5"}, {"qid": 12895, "answer": "promote blood flow"}, {"qid": 12896, "answer": "no"}, {"qid": 12897, "answer": "no"}, {"qid": 12898, "answer": "ct"}, {"qid": 12899, "answer": "pelvic cavity"}, {"qid": 12900, "answer": "center"}, {"qid": 12901, "answer": "pelvic cavity"}, {"qid": 12902, "answer": "yes"}, {"qid": 12903, "answer": "no"}, {"qid": 12904, "answer": "rectum"}, {"qid": 12905, "answer": "0"}, {"qid": 12906, "answer": "store feces, excrete feces"}, {"qid": 12907, "answer": "small bowel, rectum"}, {"qid": 12908, "answer": "yes"}, {"qid": 12909, "answer": "yes"}, {"qid": 12910, "answer": "no"}, {"qid": 12911, "answer": "pelvic cavity"}, {"qid": 12912, "answer": "center"}, {"qid": 12913, "answer": "pelvic cavity"}, {"qid": 12914, "answer": "yes"}, {"qid": 12915, "answer": "yes"}, {"qid": 12916, "answer": "bladder"}, {"qid": 12917, "answer": "store urine"}, {"qid": 12918, "answer": "rectum, small bowel"}, {"qid": 12919, "answer": "yes"}, {"qid": 12920, "answer": "no"}, {"qid": 12921, "answer": "pelvic cavity"}, {"qid": 12922, "answer": "yes"}, {"qid": 12923, "answer": "yes"}, {"qid": 12924, "answer": "bladder"}, {"qid": 12925, "answer": "no"}, {"qid": 12926, "answer": "ct"}, {"qid": 12927, "answer": "pelvic cavity"}, {"qid": 12928, "answer": "no"}, {"qid": 12929, "answer": "colon"}, {"qid": 12930, "answer": "store feces, excrete feces"}, {"qid": 12931, "answer": "yes"}, {"qid": 12932, "answer": "pelvic cavity"}, {"qid": 12933, "answer": "yes"}, {"qid": 12934, "answer": "colon"}, {"qid": 12935, "answer": "absorb nutrients, secrete enzymes, digest food"}, {"qid": 12936, "answer": "yes"}, {"qid": 12937, "answer": "no"}, {"qid": 12938, "answer": "pelvic cavity"}, {"qid": 12939, "answer": "top"}, {"qid": 12940, "answer": "pelvic cavity"}, {"qid": 12941, "answer": "yes"}, {"qid": 12942, "answer": "absorb nutrients, secrete enzymes, digest food"}, {"qid": 12943, "answer": "colon, small bowel"}, {"qid": 12944, "answer": "no"}, {"qid": 12945, "answer": "mri"}, {"qid": 12946, "answer": "brain"}, {"qid": 12947, "answer": "t2"}, {"qid": 12948, "answer": "brain"}, {"qid": 12949, "answer": "brain"}, {"qid": 12950, "answer": "yes"}, {"qid": 12951, "answer": "none"}, {"qid": 12952, "answer": "yes"}, {"qid": 12953, "answer": "mri"}, {"qid": 12954, "answer": "brain"}, {"qid": 12955, "answer": "t2"}, {"qid": 12956, "answer": "brain"}, {"qid": 12957, "answer": "brain"}, {"qid": 12958, "answer": "yes"}, {"qid": 12959, "answer": "brain tumor, brain edema"}, {"qid": 12960, "answer": "yes"}, {"qid": 12961, "answer": "ct"}, {"qid": 12962, "answer": "chest"}, {"qid": 12963, "answer": "lung"}, {"qid": 12964, "answer": "lung"}, {"qid": 12965, "answer": "no"}, {"qid": 12966, "answer": "yes"}, {"qid": 12967, "answer": "yes"}, {"qid": 12968, "answer": "lung cancer"}, {"qid": 12969, "answer": "no"}, {"qid": 12970, "answer": "lung"}, {"qid": 12971, "answer": "ct"}, {"qid": 12972, "answer": "chest"}, {"qid": 12973, "answer": "liver, heart, spleen, lung"}, {"qid": 12974, "answer": "liver"}, {"qid": 12975, "answer": "yes"}, {"qid": 12976, "answer": "yes"}, {"qid": 12977, "answer": "no"}, {"qid": 12978, "answer": "yes"}, {"qid": 12979, "answer": "liver"}, {"qid": 12980, "answer": "ct"}, {"qid": 12981, "answer": "chest"}, {"qid": 12982, "answer": "lung, heart"}, {"qid": 12983, "answer": "lung"}, {"qid": 12984, "answer": "no"}, {"qid": 12985, "answer": "yes"}, {"qid": 12986, "answer": "yes"}, {"qid": 12987, "answer": "no"}, {"qid": 12988, "answer": "lung"}, {"qid": 12989, "answer": "ct"}, {"qid": 12990, "answer": "abdomen"}, {"qid": 12991, "answer": "pelvic cavity"}, {"qid": 12992, "answer": "no"}, {"qid": 12993, "answer": "no"}, {"qid": 12994, "answer": "no"}]
