# Supplementary material for: PeFoMed: Parameter efficient fine-tuning of multimodal large language models for medical CXR
Source: Sci Rep. 2026 Apr 21;16:18729. doi: 10.1038/s41598-026-47871-2 (PMC13273104; doi:10.1038/s41598-026-47871-2)
Supplement: Supplementary file 2 — Supplementary Information 2. [file 41598_2026_47871_MOESM2_ESM.zip › slake(1)/slake/p_8v100_cp3/result/checkpoint_vqa_result_20_acc.json]

{"overall": 81.72, "perQuestionType": {"Modality": 98.15, "Position": 65.59, "Organ": 90.12, "Size": 90.77, "Abnormality": 68.67, "Quantity": 73.08, "Plane": 100.0, "Shape": 71.43, "Color": 97.06, "KG": 77.7}, "perAnswerType": {"OPEN": 77.67, "CLOSED": 87.98}}
