# Supplementary material for: PeFoMed: Parameter efficient fine-tuning of multimodal large language models for medical CXR
Source: Sci Rep. 2026 Apr 21;16:18729. doi: 10.1038/s41598-026-47871-2 (PMC13273104; doi:10.1038/s41598-026-47871-2)
Supplement: Supplementary file 2 — Supplementary Information 2. [file 41598_2026_47871_MOESM2_ESM.zip › slake(1)/slake/p_8v100_cp3/result/checkpoint_vqa_result_25_compare.json]

{"11934": ["ct", "ct"], "11935": ["chest", "chest"], "11936": ["lung spinal cord", "lung"], "11937": ["lung", "lung"], "11938": ["no", "no"], "11939": ["yes", "yes"], "11940": ["no", "no"], "11941": ["lung cancer", "lung cancer"], "11942": ["no", "yes"], "11943": ["left lung right", "right lung left"], "11944": ["lung", "lung"], "11945": ["ct", "ct"], "11946": ["chest", "chest"], "11947": ["lung", "trachea"], "11948": ["lung", "lung"], "11949": ["no", "yes"], "11950": ["yes", "yes"], "11951": ["lung cancer", "0"], "11952": ["no", "yes"], "11953": ["left lung right", "right lung left"], "11954": ["lung", "lung"], "11955": ["ct", "ct"], "11956": ["chest", "chest"], "11957": ["lung", "lung"], "11958": ["lung", "lung"], "11959": ["no", "no"], "11960": ["yes", "yes"], "11961": ["no", "no"], "11962": ["lung cancer", "lung cancer"], "11963": ["no", "yes"], "11964": ["right lung left", "left lung right"], "11965": ["xray", "xray"], "11966": ["chest", "chest"], "11967": ["lung", "lung"], "11968": ["cardiomegaly", "cardiomegaly"], "11969": ["center", "right lung upper left"], "11970": ["yes", "yes"], "11971": ["heart", "lung"], "11972": ["mri", "mri"], "11973": ["abdomen", "abdomen"], "11974": ["t2", "t2"], "11975": ["no", "no"], "11976": ["yes", "yes"], "11977": ["yes", "yes"], "11978": ["no", "no"], "11979": ["yes", "yes"], "11980": ["xray", "xray"], "11981": ["chest", "chest"], "11982": ["yes", "yes"], "11983": ["lung", "lung"], "11984": ["pneumonia", "cardiomegaly"], "11985": ["left lung lower right", "left lung right"], "11986": ["no", "no"], "11987": ["xray", "xray"], "11988": ["chest", "chest"], "11989": ["yes", "yes"], "11990": ["lung", "lung"], "11991": ["cardiomegaly", "cardiomegaly"], "11992": ["center", "heart"], "11993": ["heart", "heart"], "11994": ["xray", "xray"], "11995": ["chest", "chest"], "11996": ["yes", "yes"], "11997": ["lung", "lung"], "11998": ["cardiomegaly", "cardiomegaly"], "11999": ["center", "heart"], "12000": ["heart", "heart"], "12001": ["xray", "xray"], "12002": ["chest", "chest"], "12003": ["yes", "yes"], "12004": ["lung", "lung"], "12005": ["atelectasis mass", "pulmonary mass"], "12006": ["right lung", "left lung right"], "12007": ["no", "no"], "12008": ["lung", "lung"], "12009": ["xray", "xray"], "12010": ["chest", "chest"], "12011": ["yes", "yes"], "12012": ["lung", "lung"], "12013": ["cardiomegaly", "pneumonia"], "12014": ["center", "left lung right"], "12015": ["heart", "lung"], "12016": ["xray", "xray"], "12017": ["chest", "chest"], "12018": ["yes", "yes"], "12019": ["lung", "lung"], "12020": ["cardiomegaly", "pneumothorax"], "12021": ["center", "right lung left"], "12022": ["heart", "lung"], "12023": ["xray", "xray"], "12024": ["chest", "chest"], "12025": ["no", "no"], "12026": ["lung", "lung"], "12027": ["nodule", "nodule"], "12028": ["left lung right", "left lung upper right"], "12029": ["no", "no"], "12030": ["lung", "lung"], "12031": ["xray", "xray"], "12032": ["chest", "chest"], "12033": ["lung", "lung"], "12034": ["nodule", "cardiomegaly"], "12035": ["right lung left", "right lung upper left"], "12036": ["no", "no"], "12037": ["no", "no"], "12038": ["lung", "lung"], "12039": ["xray", "xray"], "12040": ["chest", "chest"], "12041": ["no", "no"], "12042": ["lung", "lung"], "12043": ["atelectasis", "cardiomegaly"], "12044": ["right lung lower left", "left lung right"], "12045": ["no", "no"], "12046": ["lung", "lung"], "12047": ["xray", "xray"], "12048": ["chest", "chest"], "12049": ["lung", "lung"], "12050": ["pneumonia", "pneumothorax"], "12051": ["left lung right", "right lung left"], "12052": ["no", "no"], "12053": ["yes", "yes"], "12054": ["lung", "lung"], "12055": ["mri", "mri"], "12056": ["abdomen", "abdomen"], "12057": ["t2", "t2"], "12058": ["1", "2"], "12059": ["liver", "liver"], "12060": ["yes", "yes"], "12061": ["yes", "yes"], "12062": ["yes", "yes"], "12063": ["yes", "yes"], "12064": ["no", "no"], "12065": ["no", "no"], "12066": ["xray", "xray"], "12067": ["chest", "chest"], "12068": ["yes", "yes"], "12069": ["lung", "lung"], "12070": ["pneumothorax", "pneumonia"], "12071": ["right lung left", "left lung right"], "12072": ["no", "no"], "12073": ["yes", "yes"], "12074": ["lung", "lung"], "12075": ["ct", "ct"], "12076": ["abdomen", "abdomen"], "12077": ["liver", "liver"], "12078": ["yes", "yes"], "12079": ["yes", "yes"], "12080": ["no", "yes"], "12081": ["no", "no"], "12082": ["no", "no"], "12083": ["left", "left"], "12084": ["2", "2"], "12085": ["yes", "yes"], "12086": ["liver", "kidney"], "12087": ["left kidney", "left kidney"], "12088": ["liver", "liver"], "12089": ["transverse plane", "transverse plane"], "12090": ["ct", "ct"], "12091": ["abdomen", "abdomen"], "12092": ["yes", "no"], "12093": ["4", "4"], "12094": ["lung", "lung"], "12095": ["yes", "yes"], "12096": ["no", "no"], "12097": ["no", "no"], "12098": ["yes", "yes"], "12099": ["yes", "yes"], "12100": ["top", "upper left"], "12101": ["yes", "yes"], "12102": ["lung", "lung"], "12103": ["left lung", "left lung"], "12104": ["right lung", "right lung"], "12105": ["transverse plane", "transverse plane"], "12106": ["ct", "ct"], "12107": ["abdomen", "abdomen"], "12108": ["liver", "liver"], "12109": ["yes", "yes"], "12110": ["no", "no"], "12111": ["yes", "yes"], "12112": ["yes", "yes"], "12113": ["no", "no"], "12114": ["left", "upper left"], "12115": ["0", "0"], "12116": ["liver", "liver"], "12117": ["liver", "liver"], "12118": ["spleen", "spleen"], "12119": ["transverse plane", "transverse plane"], "12120": ["ct", "ct"], "12121": ["abdomen", "abdomen"], "12122": ["liver", "liver"], "12123": ["yes", "yes"], "12124": ["no", "no"], "12125": ["yes", "yes"], "12126": ["liver cancer", "liver cancer"], "12127": ["left and top", "left"], "12128": ["liver", "liver"], "12129": ["0", "1"], "12130": ["liver", "spleen"], "12131": ["liver", "liver"], "12132": ["no", "no"], "12133": ["no", "no"], "12134": ["no", "no"], "12135": ["spleen", "spleen"], "12136": ["liver", "liver"], "12137": ["transverse plane", "transverse plane"], "12138": ["ct", "ct"], "12139": ["abdomen", "abdomen"], "12140": ["liver", "liver"], "12141": ["yes", "yes"], "12142": ["no", "no"], "12143": ["yes", "yes"], "12144": ["left and top", "left"], "12145": ["liver", "liver"], "12146": ["2", "0"], "12147": ["no", "no"], "12148": ["yes", "yes"], "12149": ["no", "no"], "12150": ["spleen", "liver"], "12151": ["spleen", "spleen"], "12152": ["liver", "liver"], "12153": ["transverse plane", "transverse plane"], "12154": ["mri", "mri"], "12155": ["abdomen", "abdomen"], "12156": ["t1", "t1"], "12157": ["0", "0"], "12158": ["yes", "yes"], "12159": ["no", "no"], "12160": ["yes", "yes"], "12161": ["mri", "mri"], "12162": ["abdomen", "abdomen"], "12163": ["t1", "t1"], "12164": ["no", "no"], "12165": ["no", "no"], "12166": ["no", "no"], "12167": ["not seen", "not seen"], "12168": ["0", "0"], "12169": ["lung", "right lung"], "12170": ["ct", "ct"], "12171": ["abdomen", "abdomen"], "12172": ["no", "no"], "12173": ["lung", "lung"], "12174": ["yes", "yes"], "12175": ["no", "no"], "12176": ["no", "no"], "12177": ["yes", "yes"], "12178": ["yes", "yes"], "12179": ["liver cancer", "liver cancer"], "12180": ["upper left", "left"], "12181": ["liver", "liver"], "12182": ["0", "0"], "12183": ["liver", "liver"], "12184": ["liver", "liver"], "12185": ["right lung", "right lung"], "12186": ["heart and liver", "heart and liver"], "12187": ["transverse plane", "transverse plane"], "12188": ["pulmonary bronchus", "pulmonary bronchus"], "12189": ["symmetrical to bone marrow", "no kidney"], "12190": ["ct", "ct"], "12191": ["abdomen", "abdomen"], "12192": ["no", "no"], "12193": ["liver", "liver"], "12194": ["yes", "yes"], "12195": ["yes", "yes"], "12196": ["yes", "yes"], "12197": ["no", "no"], "12198": ["no", "no"], "12199": ["liver cancer", "liver cancer"], "12200": ["liver", "liver"], "12201": ["2", "2"], "12202": ["spleen", "spleen"], "12203": ["liver", "liver"], "12204": ["transverse plane", "transverse plane"], "12205": ["irregular", "irregular"], "12206": ["symmetrical to bone marrow", "symmetrical to bone marrow"], "12207": ["ct", "ct"], "12208": ["abdomen", "abdomen"], "12209": ["yes", "yes"], "12210": ["liver", "liver"], "12211": ["yes", "yes"], "12212": ["no", "no"], "12213": ["no", "yes"], "12214": ["yes", "yes"], "12215": ["no", "no"], "12216": ["left", "upper left"], "12217": ["liver", "liver"], "12218": ["right lung", "right lung"], "12219": ["transverse plane", "transverse plane"], "12220": ["pulmonary bronchus", "lung"], "12221": ["ct", "ct"], "12222": ["abdomen", "abdomen"], "12223": ["small bowel", "small bowel"], "12224": ["no", "yes"], "12225": ["yes", "yes"], "12226": ["no", "no"], "12227": ["no", "no"], "12228": ["no", "no"], "12229": ["2", "2"], "12230": ["large bowel", "large bowel"], "12231": ["large bowel", "liver"], "12232": ["small bowel", "small bowel"], "12233": ["transverse plane", "transverse plane"], "12234": ["symmetrical to bone marrow", "symmetrical to bone marrow"], "12235": ["ct", "ct"], "12236": ["abdomen", "abdomen"], "12237": ["liver", "liver"], "12238": ["yes", "yes"], "12239": ["no", "no"], "12240": ["yes", "yes"], "12241": ["yes", "yes"], "12242": ["no", "no"], "12243": ["large bowel", "spleen"], "12244": ["liver", "liver"], "12245": ["right lung", "right lung"], "12246": ["stomach", "liver"], "12247": ["transverse plane", "transverse plane"], "12248": ["large bowel", "stomach"], "12249": ["ct", "ct"], "12250": ["abdomen", "abdomen"], "12251": ["liver", "liver"], "12252": ["yes", "yes"], "12253": ["no", "no"], "12254": ["yes", "yes"], "12255": ["yes", "yes"], "12256": ["no", "no"], "12257": ["0", "0"], "12258": ["liver", "liver"], "12259": ["large bowel", "left lung"], "12260": ["liver", "liver"], "12261": ["right lung", "right lung"], "12262": ["transverse plane", "transverse plane"], "12263": ["large bowel", "stomach"], "12264": ["xray", "xray"], "12265": ["coronal plane", "coronal plane"], "12266": ["chest", "chest"], "12267": ["right", "left"], "12268": ["upper right lung", "upper left lung"], "12269": ["chest", "chest"], "12270": ["lung", "lung"], "12271": ["yes", "yes"], "12272": ["no", "no"], "12273": ["no", "no"], "12274": ["black", "black"], "12275": ["2", "2"], "12276": ["breathe", "breathe"], "12277": ["chest pain dyspnea", "chest tightness shortness of breath difficulty breathing dry cough"], "12278": ["lung", "lung"], "12279": ["xray", "xray"], "12280": ["no", "no"], "12281": ["chest", "chest"], "12282": ["lower right lung", "lower left lung"], "12283": ["lower right lung", "lower left lung"], "12284": ["chest", "chest"], "12285": ["yes", "yes"], "12286": ["atelectasis", "pleural effusion"], "12287": ["yes", "yes"], "12288": ["no", "no"], "12289": ["black", "black"], "12290": ["2", "2"], "12291": ["breathe", "breathe"], "12292": ["bronchial obstruction", "bacterial infection"], "12293": ["heart", "heart"], "12294": ["yes", "yes"], "12295": ["no", "no"], "12296": ["chest", "chest"], "12297": ["left", "left"], "12298": ["lower left lung", "lower left lung"], "12299": ["yes", "yes"], "12300": ["no", "no"], "12301": ["pulmonary mass", "pulmonary nodule"], "12302": ["yes", "yes"], "12303": ["yes", "no"], "12304": ["black", "black"], "12305": ["1", "1"], "12306": ["little", "little"], "12307": ["keep healthy", "quit smoking enhance physical fitness"], "12308": ["heart", "heart"], "12309": ["xray", "xray"], "12310": ["yes", "yes"], "12311": ["chest", "chest"], "12312": ["lower left lung", "upper left lung"], "12313": ["lower left lung", "upper left lung"], "12314": ["no", "no"], "12315": ["lung", "lung"], "12316": ["yes", "yes"], "12317": ["no", "no"], "12318": ["yes", "yes"], "12319": ["black", "black"], "12320": ["2", "2"], "12321": ["little", "little"], "12322": ["physical therapy surgical treatment", "medical treatment surgical treatment"], "12323": ["lung", "lung"], "12324": ["yes", "yes"], "12325": ["coronal plane", "coronal plane"], "12326": ["chest", "chest"], "12327": ["right", "left"], "12328": ["right lung", "lower left lung"], "12329": ["chest", "chest"], "12330": ["chest", "chest"], "12331": ["pneumonia", "atelectasis"], "12332": ["yes", "yes"], "12333": ["yes", "no"], "12334": ["black", "black"], "12335": ["2", "2"], "12336": ["breathe", "breathe"], "12337": ["medical therapy supportive therapy", "medical treatment surgical treatment"], "12338": ["heart", "heart"], "12339": ["xray", "xray"], "12340": ["coronal plane", "coronal plane"], "12341": ["no", "no"], "12342": ["heart", "left lung"], "12343": ["heart", "heart"], "12344": ["lung", "lung"], "12345": ["chest", "chest"], "12346": ["cardiomegaly", "nodule"], "12347": ["no", "no"], "12348": ["yes", "yes"], "12349": ["black", "black"], "12350": ["2", "2"], "12351": ["breathe", "breathe"], "12352": ["chest tightness arrhythmia", "chest tightness arrhythmia"], "12353": ["heart", "heart"], "12354": ["xray", "xray"], "12355": ["no", "no"], "12356": ["chest", "chest"], "12357": ["left", "right"], "12358": ["lower left lung", "upper left lung"], "12359": ["chest", "chest"], "12360": ["chest", "chest"], "12361": ["yes", "yes"], "12362": ["pulmonary infiltration", "pulmonary infiltration"], "12363": ["no", "no"], "12364": ["black", "black"], "12365": ["2", "2"], "12366": ["breathe", "breathe"], "12367": ["live healthy enhance physical fitness", "quit smoking enhance physical fitness"], "12368": ["lung", "lung"], "12369": ["xray", "xray"], "12370": ["coronal plane", "coronal plane"], "12371": ["chest", "chest"], "12372": ["lower left lung", "heart"], "12373": ["lower left lung", "right lung"], "12374": ["chest", "chest"], "12375": ["chest", "chest"], "12376": ["no", "no"], "12377": ["no", "no"], "12378": ["yes", "no"], "12379": ["black", "black"], "12380": ["2", "2"], "12381": ["breathe", "breathe"], "12382": ["medical treatment surgical treatment", "medical treatment surgical treatment"], "12383": ["heart", "heart"], "12384": ["xray", "xray"], "12385": ["coronal plane", "coronal plane"], "12386": ["chest", "chest"], "12387": ["upper right lung", "left lung right"], "12388": ["upper right lung", "upper left lung"], "12389": ["chest", "chest"], "12390": ["chest", "chest"], "12391": ["yes", "yes"], "12392": ["no", "no"], "12393": ["yes", "no"], "12394": ["black", "black"], "12395": ["2", "2"], "12396": ["breathe", "breathe"], "12397": ["chest tightness fatigue", "chest tightness shortness of breath difficulty breathing dry cough"], "12398": ["lung", "lung"], "12399": ["no", "no"], "12400": ["yes", "yes"], "12401": ["yes", "yes"], "12402": ["upper left lung", "upper left lung"], "12403": ["upper left lung", "upper left lung"], "12404": ["chest", "chest"], "12405": ["chest", "chest"], "12406": ["no", "no"], "12407": ["yes", "yes"], "12408": ["no", "no"], "12409": ["black", "black"], "12410": ["2", "2"], "12411": ["little", "little"], "12412": ["medical therapy supportive therapy", "physical therapy surgical treatment"], "12413": ["heart", "heart"], "12414": ["yes", "yes"], "12415": ["coronal plane", "coronal plane"], "12416": ["no", "no"], "12417": ["lower left lung", "right lung"], "12418": ["lower left lung", "right lung"], "12419": ["chest", "chest"], "12420": ["chest", "chest"], "12421": ["yes", "yes"], "12422": ["no", "no"], "12423": ["yes", "yes"], "12424": ["black", "black"], "12425": ["1", "1"], "12426": ["promote blood flow", "promote blood flow"], "12427": ["chest injury lung disease bullae", "inflammation malignant tumor trauma etc"], "12428": ["heart", "heart"], "12429": ["yes", "yes"], "12430": ["coronal plane", "coronal plane"], "12431": ["chest", "chest"], "12432": ["left lung", "left lung"], "12433": ["left lung", "left lung"], "12434": ["lung", "lung"], "12435": ["chest", "chest"], "12436": ["no", "no"], "12437": ["yes", "yes"], "12438": ["no", "no"], "12439": ["black", "black"], "12440": ["2", "2"], "12441": ["breathe", "breathe"], "12442": ["quit smoking enhance physical fitness", "quit smoking enhance physical fitness"], "12443": ["lung", "lung"], "12444": ["yes", "yes"], "12445": ["coronal plane", "coronal plane"], "12446": ["chest", "chest"], "12447": ["left", "left"], "12448": ["lower left lung", "lower left lung"], "12449": ["chest", "chest"], "12450": ["lung", "lung"], "12451": ["yes", "yes"], "12452": ["no", "no"], "12453": ["no", "no"], "12454": ["black", "black"], "12455": ["2", "2"], "12456": ["promote blood flow", "promote blood flow"], "12457": ["medical therapy supportive therapy", "medical treatment surgical treatment"], "12458": ["lung", "lung"], "12459": ["xray", "xray"], "12460": ["yes", "yes"], "12461": ["chest", "chest"], "12462": ["upper right lung", "lower left lung"], "12463": ["upper right lung", "lower left lung"], "12464": ["chest", "chest"], "12465": ["no", "no"], "12466": ["yes", "yes"], "12467": ["yes", "yes"], "12468": ["yes", "no"], "12469": ["black", "black"], "12470": ["1", "1"], "12471": ["breathe", "breathe"], "12472": ["pay attention to prevent cold and keep warm enhance physical fitness", "quit smoking enhance physical fitness"], "12473": ["lung", "lung"], "12474": ["xray", "xray"], "12475": ["no", "no"], "12476": ["chest", "chest"], "12477": ["right", "both"], "12478": ["lower right lung", "lower left lung"], "12479": ["yes", "yes"], "12480": ["chest", "chest"], "12481": ["pneumonia", "pleural effusion"], "12482": ["no", "no"], "12483": ["yes", "no"], "12484": ["black", "black"], "12485": ["2", "2"], "12486": ["promote blood flow", "promote blood flow"], "12487": ["pay attention to prevent cold and keep warm enhance physical fitness", "keep healthy"], "12488": ["heart", "heart"], "12489": ["no", "no"], "12490": ["no", "no"], "12491": ["chest", "chest"], "12492": ["left", "both"], "12493": ["lower left lung", "lower left lung"], "12494": ["lung", "lung"], "12495": ["lung", "lung"], "12496": ["yes", "yes"], "12497": ["pulmonary infiltration", "atelectasis"], "12498": ["yes", "no"], "12499": ["black", "black"], "12500": ["2", "2"], "12501": ["breathe", "breathe"], "12502": ["chest pain cough expectoration", "cough foamy mucus sputum dyspnea cough ch"], "12503": ["heart", "heart"], "12504": ["yes", "yes"], "12505": ["yes", "yes"], "12506": ["chest", "chest"], "12507": ["lower left lung", "lower left lung"], "12508": ["lower left lung", "lower left lung"], "12509": ["chest", "chest"], "12510": ["no", "no"], "12511": ["yes", "yes"], "12512": ["yes", "yes"], "12513": ["yes", "no"], "12514": ["black", "black"], "12515": ["2", "2"], "12516": ["breathe", "breathe"], "12517": ["inflammation malignant tumor trauma etc", "bronchial obstruction"], "12518": ["heart", "heart"], "12519": ["xray", "xray"], "12520": ["coronal plane", "coronal plane"], "12521": ["yes", "yes"], "12522": ["center", "center"], "12523": ["lower left lung", "lower left chest"], "12524": ["no", "no"], "12525": ["no", "no"], "12526": ["pleural effusion", "cardiomegaly"], "12527": ["no", "no"], "12528": ["yes", "no"], "12529": ["black", "black"], "12530": ["2", "2"], "12531": ["breathe", "breathe"], "12532": ["chest tightness dyspnea chest pain", "chest tightness shortness of breath difficulty breathing dry cough"], "12533": ["lung", "lung"], "12534": ["ct", "ct"], "12535": ["no", "no"], "12536": ["yes", "yes"], "12537": ["center", "center"], "12538": ["temporal lobe", "temporal lobe eyes"], "12539": ["no", "no"], "12540": ["no", "no"], "12541": ["yes", "yes"], "12542": ["gray", "gray"], "12543": ["brain", "brain"], "12544": ["0", "2"], "12545": ["much", "much"], "12546": ["brain", "brain"], "12547": ["yes", "no"], "12548": ["no", "no"], "12549": ["yes", "yes"], "12550": ["no", "no"], "12551": ["head", "head"], "12552": ["center", "center"], "12553": ["head", "head"], "12554": ["head", "head"], "12555": ["yes", "yes"], "12556": ["no", "no"], "12557": ["white", "white"], "12558": ["brain", "brain"], "12559": ["0", "2"], "12560": ["control heartbeat and breathing", "control heartbeat and breathing"], "12561": ["no", "no"], "12562": ["no", "yes"], "12563": ["ct", "ct"], "12564": ["transverse plane", "transverse plane"], "12565": ["yes", "yes"], "12566": ["top", "top"], "12567": ["no", "no"], "12568": ["head", "head"], "12569": ["yes", "yes"], "12570": ["yes", "yes"], "12571": ["gray", "gray"], "12572": ["brain", "brain"], "12573": ["2", "2"], "12574": ["cutting chewing maintaining facial contour and assisting pronunciation", "ventilation pronunciation"], "12575": ["brain", "brain"], "12576": ["no", "no"], "12577": ["no", "no"], "12578": ["ct", "ct"], "12579": ["transverse plane", "transverse plane"], "12580": ["no", "no"], "12581": ["neck", "neck"], "12582": ["no", "yes"], "12583": ["no", "yes"], "12584": ["oval", "irregular"], "12585": ["larynx", "trachea"], "12586": ["yes", "yes"], "12587": ["yes", "yes"], "12588": ["yes", "yes"], "12589": ["transverse plane", "transverse plane"], "12590": ["neck", "neck"], "12591": ["under trachea", "top"], "12592": ["neck", "neck"], "12593": ["no", "no"], "12594": ["no", "no"], "12595": ["black", "black"], "12596": ["irregular", "irregular"], "12597": ["gas delivery", "gas delivery"], "12598": ["trachea", "trachea"], "12599": ["yes", "yes"], "12600": ["no", "no"], "12601": ["no", "no"], "12602": ["yes", "yes"], "12603": ["neck", "neck"], "12604": ["black hollow", "black hollow"], "12605": ["neck", "neck"], "12606": ["yes", "yes"], "12607": ["no", "no"], "12608": ["irregular", "irregular"], "12609": ["gas delivery", "gas delivery"], "12610": ["esophagus", "esophagus"], "12611": ["no", "no"], "12612": ["yes", "yes"], "12613": ["no", "no"], "12614": ["t2", "t2"], "12615": ["transverse plane", "transverse plane"], "12616": ["yes", "yes"], "12617": ["right", "right"], "12618": ["head", "head"], "12619": ["brain edema brain enhancing tumor", "0"], "12620": ["2", "1"], "12621": ["brain embryonic tissue dysplasia genetic factors chemical factors", "brain embryonic tissue dysplasia genetic factors chemical factors"], "12622": ["mri", "mri"], "12623": ["no", "no"], "12624": ["no", "no"], "12625": ["head", "head"], "12626": ["upper left lobe", "upper left lobe"], "12627": ["head", "head"], "12628": ["no", "no"], "12629": ["white", "white"], "12630": ["brain embryonic tissue dysplasia genetic factors chemical factors", "brain embryonic tissue dysplasia genetic factors chemical factors"], "12631": ["mri", "mri"], "12632": ["t2", "t2"], "12633": ["no", "no"], "12634": ["head", "head"], "12635": ["left", "left"], "12636": ["head", "head"], "12637": ["brain edema brain enhancing tumor brain non enhancing tumor", "brain edema brain enhancing tumor"], "12638": ["yes", "yes"], "12639": ["3", "2"], "12640": ["visual impairment vomiting tinnitus increased intracranial pressure", "visual impairment vomiting tinnitus increased intracranial pressure"], "12641": ["mri", "mri"], "12642": ["no", "no"], "12643": ["transverse plane", "transverse plane"], "12644": ["no", "no"], "12645": ["left lobe", "upper left lobe"], "12646": ["yes", "yes"], "12647": ["yes", "yes"], "12648": ["1", "2"], "12649": ["pharmacotherapy rehabilitation", "pharmacotherapy rehabilitation"], "12650": ["mri", "mri"], "12651": ["t2", "t2"], "12652": ["no", "no"], "12653": ["no", "no"], "12654": ["upper left lobe", "upper left lobe"], "12655": ["yes", "yes"], "12656": ["yes", "yes"], "12657": ["hyperdense", "hyperdense"], "12658": ["1", "1"], "12659": ["pharmacotherapy rehabilitation", "pharmacotherapy rehabilitation"], "12660": ["mri", "mri"], "12661": ["t2", "t2"], "12662": ["no", "no"], "12663": ["head", "brain"], "12664": ["upper left lobe", "lower right lobe"], "12665": ["head", "head"], "12666": ["no", "no"], "12667": ["pay attention to dietary hygiene strengthen physical fitness and avoid brain trauma", "pay attention to dietary hygiene strengthen physical fitness and avoid brain trauma"], "12668": ["mri", "mri"], "12669": ["t2", "t2"], "12670": ["yes", "yes"], "12671": ["head", "head"], "12672": ["upper right lobe", "upper left lobe"], "12673": ["no", "no"], "12674": ["brain edema brain non enhancing tumor", "brain edema brain tumor"], "12675": ["hyperdense", "hyperdense"], "12676": ["visual impairment vomiting tinnitus increased intracranial pressure", "visual impairment vomiting tinnitus increased intracranial pressure"], "12677": ["mri", "mri"], "12678": ["t2", "t2"], "12679": ["no", "no"], "12680": ["no", "no"], "12681": ["upper right lobe", "upper right lobe"], "12682": ["head", "head"], "12683": ["yes", "yes"], "12684": ["pay attention to dietary hygiene strengthen physical fitness and avoid brain trauma", "pay attention to dietary hygiene strengthen physical fitness and avoid brain trauma"], "12685": ["yes", "yes"], "12686": ["t1", "t1"], "12687": ["transverse plane", "transverse plane"], "12688": ["head", "head"], "12689": ["right", "right"], "12690": ["yes", "yes"], "12691": ["brain edema brain non enhancing tumor", "brain edema brain tumor"], "12692": ["0", "0"], "12693": ["mri", "mri"], "12694": ["brain", "brain"], "12695": ["t2", "t2"], "12696": ["brain", "brain"], "12697": ["brain", "brain"], "12698": ["yes", "yes"], "12699": ["brain edema", "brain tumor brain edema"], "12700": ["yes", "yes"], "12701": ["lower right", "upper right"], "12702": ["no", "no"], "12703": ["t1", "t2"], "12704": ["no", "no"], "12705": ["head", "head"], "12706": ["upper right lobe", "right lobe"], "12707": ["head", "head"], "12708": ["no", "yes"], "12709": ["2", "2"], "12710": ["0", "0"], "12711": ["no", "no"], "12712": ["t1", "t1"], "12713": ["no", "no"], "12714": ["no", "no"], "12715": ["left lobe", "right lobe"], "12716": ["head", "head"], "12717": ["brain edema brain enhancing tumor brain non enhancing tumor", "brain edema brain enhancing tumor brain non enhancing tumor"], "12718": ["hyperdense", "hypodense"], "12719": ["visual impairment vomiting tinnitus increased intracranial pressure", "visual impairment vomiting tinnitus increased intracranial pressure"], "12720": ["no", "no"], "12721": ["t1", "t1"], "12722": ["transverse plane", "transverse plane"], "12723": ["head", "head"], "12724": ["lower left lobe", "upper left lobe"], "12725": ["no", "no"], "12726": ["yes", "yes"], "12727": ["brain embryonic tissue dysplasia genetic factors chemical factors", "brain embryonic tissue dysplasia genetic factors chemical factors"], "12728": ["mri", "mri"], "12729": ["t1", "t1"], "12730": ["transverse plane", "transverse plane"], "12731": ["head", "head"], "12732": ["left lobe", "lower left lobe"], "12733": ["no", "no"], "12734": ["brain edema brain enhancing tumor brain non enhancing tumor", "brain edema brain enhancing tumor brain non enhancing tumor"], "12735": ["hyperdense", "hyperdense"], "12736": ["visual impairment vomiting tinnitus increased intracranial pressure", "visual impairment vomiting tinnitus increased intracranial pressure"], "12737": ["no", "no"], "12738": ["no", "no"], "12739": ["transverse plane", "transverse plane"], "12740": ["yes", "yes"], "12741": ["lower left lobe", "lower right lobe"], "12742": ["head", "head"], "12743": ["brain edema brain enhancing tumor", "brain edema brain enhancing tumor brain non enhancing tumor"], "12744": ["white", "white"], "12745": ["2", "3"], "12746": ["pay attention to dietary hygiene strengthen physical fitness and avoid brain trauma", "pay attention to dietary hygiene strengthen physical fitness and avoid brain trauma"], "12747": ["mri", "mri"], "12748": ["yes", "no"], "12749": ["transverse plane", "transverse plane"], "12750": ["yes", "yes"], "12751": ["left lobe", "left lobe"], "12752": ["yes", "yes"], "12753": ["brain edema brain non enhancing tumor", "brain edema brain non enhancing tumor"], "12754": ["2", "2"], "12755": ["0", "0"], "12756": ["yes", "yes"], "12757": ["t2", "t2"], "12758": ["no", "no"], "12759": ["no", "no"], "12760": ["left lobe", "lower left lobe"], "12761": ["head", "head"], "12762": ["no", "no"], "12763": ["0", "0"], "12764": ["mri", "mri"], "12765": ["brain", "brain"], "12766": ["t2", "t2"], "12767": ["brain", "brain"], "12768": ["brain", "brain"], "12769": ["yes", "yes"], "12770": ["0", "0"], "12771": ["no", "yes"], "12772": ["yes", "yes"], "12773": ["t2", "t2"], "12774": ["yes", "yes"], "12775": ["head", "head"], "12776": ["lower left lobe", "lower right"], "12777": ["head", "head"], "12778": ["brain edema", "brain edema brain enhancing tumor"], "12779": ["1", "2"], "12780": ["0", "0"], "12781": ["symmetrical to bottom spine", "symmetrical to bottom spine"], "12782": ["liver", "liver"], "12783": ["no", "no"], "12784": ["yes", "yes"], "12785": ["gray", "gray"], "12786": ["right kidney", "liver"], "12787": ["6", "5"], "12788": ["much", "much"], "12789": ["spleen", "kidney"], "12790": ["kidney", "kidney"], "12791": ["yes", "yes"], "12792": ["no", "no"], "12793": ["transverse plane", "transverse plane"], "12794": ["upper right", "upper right"], "12795": ["yes", "yes"], "12796": ["no", "no"], "12797": ["no", "no"], "12798": ["lung", "lung"], "12799": ["2", "1"], "12800": ["biotransformation detoxification", "biotransformation detoxification"], "12801": ["lung", "lung"], "12802": ["no", "yes"], "12803": ["yes", "yes"], "12804": ["abdomen", "abdomen"], "12805": ["no", "no"], "12806": ["yes", "yes"], "12807": ["colon", "colon"], "12808": ["0", "0"], "12809": ["breathe", "breathe"], "12810": ["stomach colon", "stomach colon"], "12811": ["kidney", "kidney"], "12812": ["yes", "yes"], "12813": ["yes", "no"], "12814": ["small bowel", "spleen"], "12815": ["no", "no"], "12816": ["no", "no"], "12817": ["kidney", "kidney"], "12818": ["0", "0"], "12819": ["absorb nutrients secrete enzymes digest food", "absorb nutrients secrete enzymes digest food"], "12820": ["no", "no"], "12821": ["yes", "yes"], "12822": ["symmetrical to bottom spine", "symmetrical to bottom spine"], "12823": ["small bowel", "right lung"], "12824": ["no", "no"], "12825": ["no", "no"], "12826": ["gray", "gray"], "12827": ["liver", "left kidney"], "12828": ["5", "5"], "12829": ["circular", "circular"], "12830": ["absorb nutrients secrete enzymes digest food", "absorb nutrients secrete enzymes digest food"], "12831": ["spinal cord", "spinal cord"], "12832": ["yes", "yes"], "12833": ["yes", "yes"], "12834": ["left", "upper left"], "12835": ["yes", "yes"], "12836": ["no", "no"], "12837": ["no", "no"], "12838": ["gray", "gray"], "12839": ["spleen", "kidney"], "12840": ["0", "0"], "12841": ["oval", "irregular"], "12842": ["absorb nutrients secrete enzymes digest food", "absorb nutrients secrete enzymes digest food"], "12843": ["spinal cord", "spinal cord"], "12844": ["yes", "yes"], "12845": ["no", "no"], "12846": ["yes", "yes"], "12847": ["upper right", "upper right"], "12848": ["abdomen", "abdomen"], "12849": ["no", "no"], "12850": ["no", "no"], "12851": ["liver", "liver"], "12852": ["0", "0"], "12853": ["circular", "circular"], "12854": ["improve body's immunity", "breathe"], "12855": ["spleen", "lymph nodes"], "12856": ["no", "no"], "12857": ["no", "no"], "12858": ["transverse plane", "transverse plane"], "12859": ["center", "upper right"], "12860": ["abdomen", "abdomen"], "12861": ["yes", "yes"], "12862": ["no", "yes"], "12863": ["gray", "gray"], "12864": ["liver", "liver"], "12865": ["1", "0"], "12866": ["much", "much"], "12867": ["no", "yes"], "12868": ["mri", "mri"], "12869": ["brain", "brain"], "12870": ["t2", "t2"], "12871": ["brain", "brain"], "12872": ["brain", "brain"], "12873": ["yes", "yes"], "12874": ["brain tumor brain edema", "brain edema brain tumor"], "12875": ["no", "yes"], "12876": ["lower left", "lower left lobe"], "12877": ["abdomen", "abdomen"], "12878": ["top", "top"], "12879": ["yes", "yes"], "12880": ["yes", "no"], "12881": ["no", "yes"], "12882": ["esophagus", "esophagus"], "12883": ["2", "2"], "12884": ["much", "much"], "12885": ["esophagus", "esophagus"], "12886": ["no", "no"], "12887": ["yes", "no"], "12888": ["transverse plane", "transverse plane"], "12889": ["right lung", "lung"], "12890": ["yes", "no"], "12891": ["no", "no"], "12892": ["black", "black"], "12893": ["esophagus", "esophagus"], "12894": ["4", "5"], "12895": ["promote blood flow", "promote blood flow"], "12896": ["no", "no"], "12897": ["no", "no"], "12898": ["ct", "ct"], "12899": ["pelvic cavity", "pelvic cavity"], "12900": ["bottom", "center"], "12901": ["pelvic cavity", "pelvic cavity"], "12902": ["yes", "yes"], "12903": ["no", "no"], "12904": ["rectum", "rectum"], "12905": ["0", "0"], "12906": ["store feces excrete feces", "store feces excrete feces"], "12907": ["rectum", "small bowel rectum"], "12908": ["no", "yes"], "12909": ["yes", "yes"], "12910": ["no", "no"], "12911": ["pelvic cavity", "pelvic cavity"], "12912": ["bottom", "center"], "12913": ["pelvic cavity", "pelvic cavity"], "12914": ["yes", "yes"], "12915": ["yes", "yes"], "12916": ["bladder", "bladder"], "12917": ["store urine", "store urine"], "12918": ["rectum", "rectum small bowel"], "12919": ["yes", "yes"], "12920": ["no", "no"], "12921": ["pelvic cavity", "pelvic cavity"], "12922": ["yes", "yes"], "12923": ["yes", "yes"], "12924": ["bladder", "bladder"], "12925": ["no", "no"], "12926": ["ct", "ct"], "12927": ["pelvic cavity", "pelvic cavity"], "12928": ["no", "no"], "12929": ["small bowel", "colon"], "12930": ["digest food absorb water excrete body waste", "store feces excrete feces"], "12931": ["no", "yes"], "12932": ["pelvic cavity", "pelvic cavity"], "12933": ["yes", "yes"], "12934": ["colon", "colon"], "12935": ["absorb nutrients secrete enzymes digest food", "absorb nutrients secrete enzymes digest food"], "12936": ["yes", "yes"], "12937": ["no", "no"], "12938": ["pelvic cavity", "pelvic cavity"], "12939": ["upper left", "top"], "12940": ["pelvic cavity", "pelvic cavity"], "12941": ["yes", "yes"], "12942": ["digest food absorb water excrete body waste", "absorb nutrients secrete enzymes digest food"], "12943": ["colon small bowel", "colon small bowel"], "12944": ["no", "no"], "12945": ["mri", "mri"], "12946": ["brain", "brain"], "12947": ["t2", "t2"], "12948": ["brain", "brain"], "12949": ["brain", "brain"], "12950": ["yes", "yes"], "12951": ["0", "0"], "12952": ["yes", "yes"], "12953": ["mri", "mri"], "12954": ["brain", "brain"], "12955": ["t2", "t2"], "12956": ["brain", "brain"], "12957": ["brain", "brain"], "12958": ["yes", "yes"], "12959": ["0", "brain tumor brain edema"], "12960": ["yes", "yes"], "12961": ["ct", "ct"], "12962": ["chest", "chest"], "12963": ["lung", "lung"], "12964": ["lung", "lung"], "12965": ["no", "no"], "12966": ["yes", "yes"], "12967": ["yes", "yes"], "12968": ["0", "lung cancer"], "12969": ["yes", "no"], "12970": ["lung", "lung"], "12971": ["ct", "ct"], "12972": ["chest", "chest"], "12973": ["liver", "liver heart spleen lung"], "12974": ["liver", "liver"], "12975": ["yes", "yes"], "12976": ["yes", "yes"], "12977": ["no", "no"], "12978": ["yes", "yes"], "12979": ["liver", "liver"], "12980": ["ct", "ct"], "12981": ["chest", "chest"], "12982": ["lung heart", "lung heart"], "12983": ["lung", "lung"], "12984": ["no", "no"], "12985": ["yes", "yes"], "12986": ["yes", "yes"], "12987": ["yes", "no"], "12988": ["lung", "lung"], "12989": ["ct", "ct"], "12990": ["chest", "abdomen"], "12991": ["spinal cord", "pelvic cavity"], "12992": ["no", "no"], "12993": ["no", "no"], "12994": ["no", "no"]}
