# Supplementary material for: PeFoMed: Parameter efficient fine-tuning of multimodal large language models for medical CXR
Source: Sci Rep. 2026 Apr 21;16:18729. doi: 10.1038/s41598-026-47871-2 (PMC13273104; doi:10.1038/s41598-026-47871-2)
Supplement: Supplementary file 2 — Supplementary Information 2. [file 41598_2026_47871_MOESM2_ESM.zip › slake(1)/slake/p_8v100_cp3/result/checkpoint_vqa_result_26_different.json]

{
    "11936": {
        "answers": [
            "lung spinal cord",
            "lung"
        ],
        "image_name": "xmlab102/source.jpg",
        "answer_type": "OPEN",
        "question": "What is the main organ in the image?"
    },
    "11942": {
        "answers": [
            "no",
            "yes"
        ],
        "image_name": "xmlab102/source.jpg",
        "answer_type": "CLOSED",
        "question": "Is the lung healthy?"
    },
    "11943": {
        "answers": [
            "left lung right",
            "right lung left"
        ],
        "image_name": "xmlab102/source.jpg",
        "answer_type": "OPEN",
        "question": "Where is/are the abnormality located?"
    },
    "11947": {
        "answers": [
            "lung",
            "trachea"
        ],
        "image_name": "xmlab103/source.jpg",
        "answer_type": "OPEN",
        "question": "What is the main organ in the image?"
    },
    "11949": {
        "answers": [
            "no",
            "yes"
        ],
        "image_name": "xmlab103/source.jpg",
        "answer_type": "CLOSED",
        "question": "Does the picture contain liver?"
    },
    "11951": {
        "answers": [
            "lung cancer",
            "0"
        ],
        "image_name": "xmlab103/source.jpg",
        "answer_type": "OPEN",
        "question": "What diseases are included in the picture?"
    },
    "11952": {
        "answers": [
            "no",
            "yes"
        ],
        "image_name": "xmlab103/source.jpg",
        "answer_type": "CLOSED",
        "question": "Is the lung healthy?"
    },
    "11953": {
        "answers": [
            "left lung right",
            "right lung left"
        ],
        "image_name": "xmlab103/source.jpg",
        "answer_type": "OPEN",
        "question": "Where is/are the abnormality located?"
    },
    "11963": {
        "answers": [
            "no",
            "yes"
        ],
        "image_name": "xmlab105/source.jpg",
        "answer_type": "CLOSED",
        "question": "Is the lung healthy?"
    },
    "11964": {
        "answers": [
            "right lung left",
            "left lung right"
        ],
        "image_name": "xmlab105/source.jpg",
        "answer_type": "OPEN",
        "question": "Where is/are the abnormality located?"
    },
    "11969": {
        "answers": [
            "center",
            "right lung upper left"
        ],
        "image_name": "xmlab124/source.jpg",
        "answer_type": "OPEN",
        "question": "Where is/are the abnormality located?"
    },
    "11971": {
        "answers": [
            "heart",
            "lung"
        ],
        "image_name": "xmlab124/source.jpg",
        "answer_type": "CLOSED",
        "question": "Which organ is abnormal, heart or lung?"
    },
    "11984": {
        "answers": [
            "pneumonia",
            "cardiomegaly"
        ],
        "image_name": "xmlab130/source.jpg",
        "answer_type": "OPEN",
        "question": "What diseases are included in the picture?"
    },
    "11985": {
        "answers": [
            "left lung lower right",
            "left lung right"
        ],
        "image_name": "xmlab130/source.jpg",
        "answer_type": "OPEN",
        "question": "Where is/are the abnormality located?"
    },
    "11992": {
        "answers": [
            "center",
            "heart"
        ],
        "image_name": "xmlab135/source.jpg",
        "answer_type": "OPEN",
        "question": "Where is/are the abnormality located?"
    },
    "11999": {
        "answers": [
            "center",
            "heart"
        ],
        "image_name": "xmlab142/source.jpg",
        "answer_type": "OPEN",
        "question": "Where is/are the abnormality located?"
    },
    "12005": {
        "answers": [
            "atelectasis mass",
            "pulmonary mass"
        ],
        "image_name": "xmlab147/source.jpg",
        "answer_type": "OPEN",
        "question": "What diseases are included in the picture?"
    },
    "12006": {
        "answers": [
            "right lung",
            "left lung right"
        ],
        "image_name": "xmlab147/source.jpg",
        "answer_type": "OPEN",
        "question": "Where is/are the abnormality located?"
    },
    "12013": {
        "answers": [
            "cardiomegaly",
            "pneumonia"
        ],
        "image_name": "xmlab148/source.jpg",
        "answer_type": "OPEN",
        "question": "What diseases are included in the picture?"
    },
    "12014": {
        "answers": [
            "center",
            "left lung right"
        ],
        "image_name": "xmlab148/source.jpg",
        "answer_type": "OPEN",
        "question": "Where is/are the abnormality located?"
    },
    "12015": {
        "answers": [
            "heart",
            "lung"
        ],
        "image_name": "xmlab148/source.jpg",
        "answer_type": "CLOSED",
        "question": "Which organ is abnormal, heart or lung?"
    },
    "12020": {
        "answers": [
            "cardiomegaly",
            "pneumothorax"
        ],
        "image_name": "xmlab152/source.jpg",
        "answer_type": "OPEN",
        "question": "What diseases are included in the picture?"
    },
    "12021": {
        "answers": [
            "center",
            "right lung left"
        ],
        "image_name": "xmlab152/source.jpg",
        "answer_type": "OPEN",
        "question": "Where is/are the abnormality located?"
    },
    "12022": {
        "answers": [
            "heart",
            "lung"
        ],
        "image_name": "xmlab152/source.jpg",
        "answer_type": "CLOSED",
        "question": "Which organ is abnormal, heart or lung?"
    },
    "12028": {
        "answers": [
            "left lung right",
            "left lung upper right"
        ],
        "image_name": "xmlab159/source.jpg",
        "answer_type": "OPEN",
        "question": "Where is/are the abnormality located?"
    },
    "12034": {
        "answers": [
            "nodule",
            "cardiomegaly"
        ],
        "image_name": "xmlab160/source.jpg",
        "answer_type": "OPEN",
        "question": "What diseases are included in the picture?"
    },
    "12035": {
        "answers": [
            "right lung left",
            "right lung upper left"
        ],
        "image_name": "xmlab160/source.jpg",
        "answer_type": "OPEN",
        "question": "Where is/are the abnormality located?"
    },
    "12043": {
        "answers": [
            "atelectasis",
            "cardiomegaly"
        ],
        "image_name": "xmlab169/source.jpg",
        "answer_type": "OPEN",
        "question": "What diseases are included in the picture?"
    },
    "12044": {
        "answers": [
            "right lung lower left",
            "left lung right"
        ],
        "image_name": "xmlab169/source.jpg",
        "answer_type": "OPEN",
        "question": "Where is/are the abnormality located?"
    },
    "12050": {
        "answers": [
            "pneumonia",
            "pneumothorax"
        ],
        "image_name": "xmlab173/source.jpg",
        "answer_type": "OPEN",
        "question": "What diseases are included in the picture?"
    },
    "12051": {
        "answers": [
            "left lung right",
            "right lung left"
        ],
        "image_name": "xmlab173/source.jpg",
        "answer_type": "OPEN",
        "question": "Where is/are the abnormality located?"
    },
    "12058": {
        "answers": [
            "1",
            "2"
        ],
        "image_name": "xmlab18/source.jpg",
        "answer_type": "OPEN",
        "question": "How many kidneys are there in this image?"
    },
    "12070": {
        "answers": [
            "pneumothorax",
            "pneumonia"
        ],
        "image_name": "xmlab185/source.jpg",
        "answer_type": "OPEN",
        "question": "What diseases are included in the picture?"
    },
    "12071": {
        "answers": [
            "right lung left",
            "left lung right"
        ],
        "image_name": "xmlab185/source.jpg",
        "answer_type": "OPEN",
        "question": "Where is/are the abnormality located?"
    },
    "12080": {
        "answers": [
            "no",
            "yes"
        ],
        "image_name": "xmlab208/source.jpg",
        "answer_type": "CLOSED",
        "question": "Does the picture contain spleen?"
    },
    "12086": {
        "answers": [
            "liver",
            "kidney"
        ],
        "image_name": "xmlab208/source.jpg",
        "answer_type": "CLOSED",
        "question": "Which is bigger in this image, kidney or liver?"
    },
    "12092": {
        "answers": [
            "yes",
            "no"
        ],
        "image_name": "xmlab219/source.jpg",
        "answer_type": "CLOSED",
        "question": "Does this image look normal?"
    },
    "12100": {
        "answers": [
            "top",
            "upper left"
        ],
        "image_name": "xmlab219/source.jpg",
        "answer_type": "OPEN",
        "question": "Where is the liver?"
    },
    "12114": {
        "answers": [
            "left",
            "upper left"
        ],
        "image_name": "xmlab224/source.jpg",
        "answer_type": "OPEN",
        "question": "Where is the liver?"
    },
    "12127": {
        "answers": [
            "left and top",
            "left"
        ],
        "image_name": "xmlab234/source.jpg",
        "answer_type": "OPEN",
        "question": "Where is the liver?"
    },
    "12129": {
        "answers": [
            "0",
            "1"
        ],
        "image_name": "xmlab234/source.jpg",
        "answer_type": "OPEN",
        "question": "How many kidneys in this image?"
    },
    "12130": {
        "answers": [
            "liver",
            "spleen"
        ],
        "image_name": "xmlab234/source.jpg",
        "answer_type": "CLOSED",
        "question": "Which is bigger in this image, kidney or spleen?"
    },
    "12144": {
        "answers": [
            "left and top",
            "left"
        ],
        "image_name": "xmlab235/source.jpg",
        "answer_type": "OPEN",
        "question": "Where is the liver?"
    },
    "12146": {
        "answers": [
            "2",
            "0"
        ],
        "image_name": "xmlab235/source.jpg",
        "answer_type": "OPEN",
        "question": "How many kidneys in this image?"
    },
    "12150": {
        "answers": [
            "spleen",
            "liver"
        ],
        "image_name": "xmlab235/source.jpg",
        "answer_type": "CLOSED",
        "question": "Which is bigger in this image, liver or spleen?"
    },
    "12169": {
        "answers": [
            "lung",
            "right lung"
        ],
        "image_name": "xmlab25/source.jpg",
        "answer_type": "OPEN",
        "question": "What is the organ on the left side of this image?"
    },
    "12180": {
        "answers": [
            "upper left",
            "left"
        ],
        "image_name": "xmlab250/source.jpg",
        "answer_type": "OPEN",
        "question": "Where is the liver?"
    },
    "12189": {
        "answers": [
            "symmetrical to bone marrow",
            "no kidney"
        ],
        "image_name": "xmlab250/source.jpg",
        "answer_type": "OPEN",
        "question": "Which is the kidney?"
    },
    "12213": {
        "answers": [
            "no",
            "yes"
        ],
        "image_name": "xmlab253/source.jpg",
        "answer_type": "CLOSED",
        "question": "Does the picture contain spleen?"
    },
    "12216": {
        "answers": [
            "left",
            "upper left"
        ],
        "image_name": "xmlab253/source.jpg",
        "answer_type": "OPEN",
        "question": "Where is the liver?"
    },
    "12220": {
        "answers": [
            "pulmonary bronchus",
            "lung"
        ],
        "image_name": "xmlab253/source.jpg",
        "answer_type": "OPEN",
        "question": "What are the white spots in the black part of the lower part of body?"
    },
    "12224": {
        "answers": [
            "no",
            "yes"
        ],
        "image_name": "xmlab264/source.jpg",
        "answer_type": "CLOSED",
        "question": "Does the picture contain liver?"
    },
    "12231": {
        "answers": [
            "large bowel",
            "liver"
        ],
        "image_name": "xmlab264/source.jpg",
        "answer_type": "OPEN",
        "question": "What organ is the gray part on the left of the image?"
    },
    "12243": {
        "answers": [
            "large bowel",
            "spleen"
        ],
        "image_name": "xmlab269/source.jpg",
        "answer_type": "OPEN",
        "question": "What is the rightmost organ in this image?"
    },
    "12246": {
        "answers": [
            "stomach",
            "liver"
        ],
        "image_name": "xmlab269/source.jpg",
        "answer_type": "OPEN",
        "question": "What is the organ on the top of the body in this image?"
    },
    "12248": {
        "answers": [
            "large bowel",
            "stomach"
        ],
        "image_name": "xmlab269/source.jpg",
        "answer_type": "OPEN",
        "question": "What organ is the black hole in the upper right corner?"
    },
    "12259": {
        "answers": [
            "large bowel",
            "left lung"
        ],
        "image_name": "xmlab274/source.jpg",
        "answer_type": "OPEN",
        "question": "What is the rightmost organ in this image?"
    },
    "12263": {
        "answers": [
            "large bowel",
            "stomach"
        ],
        "image_name": "xmlab274/source.jpg",
        "answer_type": "OPEN",
        "question": "What organ is the black hole in the upper right corner?"
    },
    "12267": {
        "answers": [
            "right",
            "left"
        ],
        "image_name": "xmlab299/source.jpg",
        "answer_type": "CLOSED",
        "question": "Which side of lung is abnormal in this image,left or right?"
    },
    "12268": {
        "answers": [
            "upper right lung",
            "upper left lung"
        ],
        "image_name": "xmlab299/source.jpg",
        "answer_type": "OPEN",
        "question": "What part of the lung is the pneumothorax located in?"
    },
    "12277": {
        "answers": [
            "chest pain dyspnea",
            "chest tightness shortness of breath difficulty breathing dry cough"
        ],
        "image_name": "xmlab299/source.jpg",
        "answer_type": "OPEN",
        "question": "What kind of symptoms will the disease on the upper right of lung bring to the patient?"
    },
    "12282": {
        "answers": [
            "lower right lung",
            "lower left lung"
        ],
        "image_name": "xmlab304/source.jpg",
        "answer_type": "OPEN",
        "question": "Where is the abnormality in this image?"
    },
    "12283": {
        "answers": [
            "lower right lung",
            "lower left lung"
        ],
        "image_name": "xmlab304/source.jpg",
        "answer_type": "OPEN",
        "question": "Where is the atelectasis in this image?"
    },
    "12286": {
        "answers": [
            "atelectasis",
            "pleural effusion"
        ],
        "image_name": "xmlab304/source.jpg",
        "answer_type": "OPEN",
        "question": "What disease is/are shown on the right of lung?"
    },
    "12292": {
        "answers": [
            "bronchial obstruction",
            "bacterial infection"
        ],
        "image_name": "xmlab304/source.jpg",
        "answer_type": "OPEN",
        "question": "What is the main cause of the disease on the lower right of the lung in the picture?"
    },
    "12301": {
        "answers": [
            "pulmonary mass",
            "pulmonary nodule"
        ],
        "image_name": "xmlab311/source.jpg",
        "answer_type": "OPEN",
        "question": "What disease is/are shown on the left of lung?"
    },
    "12303": {
        "answers": [
            "yes",
            "no"
        ],
        "image_name": "xmlab311/source.jpg",
        "answer_type": "CLOSED",
        "question": "Can mass be observed on the lower left lung in this picture?"
    },
    "12307": {
        "answers": [
            "keep healthy",
            "quit smoking enhance physical fitness"
        ],
        "image_name": "xmlab311/source.jpg",
        "answer_type": "OPEN",
        "question": "How to prevent the occurrence of the disease on the lower left lobe of lung in this image?"
    },
    "12312": {
        "answers": [
            "lower left lung",
            "upper left lung"
        ],
        "image_name": "xmlab312/source.jpg",
        "answer_type": "OPEN",
        "question": "Where is the abnormality in this image?"
    },
    "12313": {
        "answers": [
            "lower left lung",
            "upper left lung"
        ],
        "image_name": "xmlab312/source.jpg",
        "answer_type": "OPEN",
        "question": "Where is the atelectasis in this image?"
    },
    "12322": {
        "answers": [
            "physical therapy surgical treatment",
            "medical treatment surgical treatment"
        ],
        "image_name": "xmlab312/source.jpg",
        "answer_type": "OPEN",
        "question": "How to treat the disease located on the left of lung in this image?"
    },
    "12327": {
        "answers": [
            "right",
            "left"
        ],
        "image_name": "xmlab314/source.jpg",
        "answer_type": "CLOSED",
        "question": "Which side of lung is abnormal in this image,left or right?"
    },
    "12328": {
        "answers": [
            "right lung",
            "lower left lung"
        ],
        "image_name": "xmlab314/source.jpg",
        "answer_type": "OPEN",
        "question": "Where is the pneumonia in the lung?"
    },
    "12331": {
        "answers": [
            "pneumonia",
            "atelectasis"
        ],
        "image_name": "xmlab314/source.jpg",
        "answer_type": "OPEN",
        "question": "What disease is/are shown on the right of lung?"
    },
    "12333": {
        "answers": [
            "yes",
            "no"
        ],
        "image_name": "xmlab314/source.jpg",
        "answer_type": "CLOSED",
        "question": "Can pneumonia be observed on the right lung in this picture?"
    },
    "12337": {
        "answers": [
            "medical therapy supportive therapy",
            "medical treatment surgical treatment"
        ],
        "image_name": "xmlab314/source.jpg",
        "answer_type": "OPEN",
        "question": "How to treat the disease located on the right of lung in this image?"
    },
    "12342": {
        "answers": [
            "heart",
            "left lung"
        ],
        "image_name": "xmlab320/source.jpg",
        "answer_type": "OPEN",
        "question": "Where is the abnormality in this image?"
    },
    "12346": {
        "answers": [
            "cardiomegaly",
            "nodule"
        ],
        "image_name": "xmlab320/source.jpg",
        "answer_type": "OPEN",
        "question": "What diseases are included in the picture?"
    },
    "12357": {
        "answers": [
            "left",
            "right"
        ],
        "image_name": "xmlab329/source.jpg",
        "answer_type": "OPEN",
        "question": "Which lobe is abnormal in this image?"
    },
    "12358": {
        "answers": [
            "lower left lung",
            "upper left lung"
        ],
        "image_name": "xmlab329/source.jpg",
        "answer_type": "OPEN",
        "question": "Where is the pulmonary infiltration in this image?"
    },
    "12367": {
        "answers": [
            "live healthy enhance physical fitness",
            "quit smoking enhance physical fitness"
        ],
        "image_name": "xmlab329/source.jpg",
        "answer_type": "OPEN",
        "question": "How to prevent the occurrence of the disease on the lower left lobe of lung in this image?"
    },
    "12372": {
        "answers": [
            "lower left lung",
            "heart"
        ],
        "image_name": "xmlab338/source.jpg",
        "answer_type": "OPEN",
        "question": "Where is the abnormality in this image?"
    },
    "12373": {
        "answers": [
            "lower left lung",
            "right lung"
        ],
        "image_name": "xmlab338/source.jpg",
        "answer_type": "OPEN",
        "question": "Where is the pulmonary nodule located in this image?"
    },
    "12378": {
        "answers": [
            "yes",
            "no"
        ],
        "image_name": "xmlab338/source.jpg",
        "answer_type": "CLOSED",
        "question": "Can nodule be observed on the lower left lung in this picture?"
    },
    "12387": {
        "answers": [
            "upper right lung",
            "left lung right"
        ],
        "image_name": "xmlab344/source.jpg",
        "answer_type": "OPEN",
        "question": "Where is/are the abnormality located in this picture?"
    },
    "12388": {
        "answers": [
            "upper right lung",
            "upper left lung"
        ],
        "image_name": "xmlab344/source.jpg",
        "answer_type": "OPEN",
        "question": "Where is the nodule in this image?"
    },
    "12393": {
        "answers": [
            "yes",
            "no"
        ],
        "image_name": "xmlab344/source.jpg",
        "answer_type": "CLOSED",
        "question": "Can nodule be observed on the upper right lung in this picture?"
    },
    "12397": {
        "answers": [
            "chest tightness fatigue",
            "chest tightness shortness of breath difficulty breathing dry cough"
        ],
        "image_name": "xmlab344/source.jpg",
        "answer_type": "OPEN",
        "question": "What kind of symptoms will the disease on the upper right lung bring to the patient?"
    },
    "12412": {
        "answers": [
            "medical therapy supportive therapy",
            "physical therapy surgical treatment"
        ],
        "image_name": "xmlab350/source.jpg",
        "answer_type": "OPEN",
        "question": "How to treat the disease located on the upper left of lung in this image?"
    },
    "12417": {
        "answers": [
            "lower left lung",
            "right lung"
        ],
        "image_name": "xmlab357/source.jpg",
        "answer_type": "OPEN",
        "question": "Where is the abnormality in this image?"
    },
    "12418": {
        "answers": [
            "lower left lung",
            "right lung"
        ],
        "image_name": "xmlab357/source.jpg",
        "answer_type": "OPEN",
        "question": "Where is the pneumothorax in this image?"
    },
    "12427": {
        "answers": [
            "chest injury lung disease bullae",
            "inflammation malignant tumor trauma etc"
        ],
        "image_name": "xmlab357/source.jpg",
        "answer_type": "OPEN",
        "question": "What is the main cause of the disease on the lower left of the lung in the picture?"
    },
    "12457": {
        "answers": [
            "medical therapy supportive therapy",
            "medical treatment surgical treatment"
        ],
        "image_name": "xmlab367/source.jpg",
        "answer_type": "OPEN",
        "question": "How to treat the disease located on the lower left of lung in this image?"
    },
    "12462": {
        "answers": [
            "upper right lung",
            "lower left lung"
        ],
        "image_name": "xmlab374/source.jpg",
        "answer_type": "OPEN",
        "question": "Where is the abnormality in this image?"
    },
    "12463": {
        "answers": [
            "upper right lung",
            "lower left lung"
        ],
        "image_name": "xmlab374/source.jpg",
        "answer_type": "OPEN",
        "question": "What part of the lung is the pneumonia located in?"
    },
    "12468": {
        "answers": [
            "yes",
            "no"
        ],
        "image_name": "xmlab374/source.jpg",
        "answer_type": "CLOSED",
        "question": "Can pneumonia be observed on the upper right lung in this picture?"
    },
    "12472": {
        "answers": [
            "pay attention to prevent cold and keep warm enhance physical fitness",
            "quit smoking enhance physical fitness"
        ],
        "image_name": "xmlab374/source.jpg",
        "answer_type": "OPEN",
        "question": "How to prevent the occurrence of the disease on the upper right lobe of lung in this image?"
    },
    "12477": {
        "answers": [
            "right",
            "both"
        ],
        "image_name": "xmlab375/source.jpg",
        "answer_type": "OPEN",
        "question": "Which side of lung is abnormal in this image?"
    },
    "12478": {
        "answers": [
            "lower right lung",
            "lower left lung"
        ],
        "image_name": "xmlab375/source.jpg",
        "answer_type": "OPEN",
        "question": "Where is the pneumonia in the lung?"
    },
    "12481": {
        "answers": [
            "pneumonia",
            "pleural effusion"
        ],
        "image_name": "xmlab375/source.jpg",
        "answer_type": "OPEN",
        "question": "What disease is/are shown on the right of lung?"
    },
    "12483": {
        "answers": [
            "yes",
            "no"
        ],
        "image_name": "xmlab375/source.jpg",
        "answer_type": "CLOSED",
        "question": "Can pneumonia be observed on the lower right lung in this picture?"
    },
    "12487": {
        "answers": [
            "pay attention to prevent cold and keep warm enhance physical fitness",
            "keep healthy"
        ],
        "image_name": "xmlab375/source.jpg",
        "answer_type": "OPEN",
        "question": "How to prevent the occurrence of the disease on the lower right lobe of lung in this image?"
    },
    "12492": {
        "answers": [
            "left",
            "both"
        ],
        "image_name": "xmlab378/source.jpg",
        "answer_type": "OPEN",
        "question": "Which side of lung is abnormal in this image?"
    },
    "12497": {
        "answers": [
            "pulmonary infiltration",
            "atelectasis"
        ],
        "image_name": "xmlab378/source.jpg",
        "answer_type": "OPEN",
        "question": "What disease is/are shown on the lower left of lung?"
    },
    "12498": {
        "answers": [
            "yes",
            "no"
        ],
        "image_name": "xmlab378/source.jpg",
        "answer_type": "CLOSED",
        "question": "Can infiltration be observed on the lower left lung in this picture?"
    },
    "12502": {
        "answers": [
            "chest pain cough expectoration",
            "cough foamy mucus sputum dyspnea cough ch"
        ],
        "image_name": "xmlab378/source.jpg",
        "answer_type": "OPEN",
        "question": "What kind of symptoms will the disease on the lower left of lung bring to the patient?"
    },
    "12513": {
        "answers": [
            "yes",
            "no"
        ],
        "image_name": "xmlab385/source.jpg",
        "answer_type": "CLOSED",
        "question": "Can effusion be observed on the lower left lung in this picture?"
    },
    "12517": {
        "answers": [
            "inflammation malignant tumor trauma etc",
            "bronchial obstruction"
        ],
        "image_name": "xmlab385/source.jpg",
        "answer_type": "OPEN",
        "question": "What is the main cause of the disease on the lower left of the lung in the picture?"
    },
    "12523": {
        "answers": [
            "lower left lung",
            "lower left chest"
        ],
        "image_name": "xmlab386/source.jpg",
        "answer_type": "OPEN",
        "question": "Where is the pleural effusion?"
    },
    "12526": {
        "answers": [
            "pleural effusion",
            "cardiomegaly"
        ],
        "image_name": "xmlab386/source.jpg",
        "answer_type": "OPEN",
        "question": "What diseases are included in the picture?"
    },
    "12528": {
        "answers": [
            "yes",
            "no"
        ],
        "image_name": "xmlab386/source.jpg",
        "answer_type": "CLOSED",
        "question": "Can effusion be observed on the lower left lung in this picture?"
    },
    "12532": {
        "answers": [
            "chest tightness dyspnea chest pain",
            "chest tightness shortness of breath difficulty breathing dry cough"
        ],
        "image_name": "xmlab386/source.jpg",
        "answer_type": "OPEN",
        "question": "What kind of symptoms will the disease on the lower left of lung bring to the patient?"
    },
    "12538": {
        "answers": [
            "temporal lobe",
            "temporal lobe eyes"
        ],
        "image_name": "xmlab401/source.jpg",
        "answer_type": "OPEN",
        "question": "Which organs appear in pairs?"
    },
    "12544": {
        "answers": [
            "0",
            "2"
        ],
        "image_name": "xmlab401/source.jpg",
        "answer_type": "OPEN",
        "question": "How many ears are shown in this image?"
    },
    "12547": {
        "answers": [
            "yes",
            "no"
        ],
        "image_name": "xmlab401/source.jpg",
        "answer_type": "CLOSED",
        "question": "Are there some organs controlling heartbeat and breathing in this image?"
    },
    "12559": {
        "answers": [
            "0",
            "2"
        ],
        "image_name": "xmlab405/source.jpg",
        "answer_type": "OPEN",
        "question": "How many temporal lobes in this image?"
    },
    "12562": {
        "answers": [
            "no",
            "yes"
        ],
        "image_name": "xmlab405/source.jpg",
        "answer_type": "CLOSED",
        "question": "Do any of the organs in the picture belong to the digestive system?"
    },
    "12574": {
        "answers": [
            "cutting chewing maintaining facial contour and assisting pronunciation",
            "ventilation pronunciation"
        ],
        "image_name": "xmlab407/source.jpg",
        "answer_type": "OPEN",
        "question": "What is the function of the organ on the top of this image?"
    },
    "12582": {
        "answers": [
            "no",
            "yes"
        ],
        "image_name": "xmlab427/source.jpg",
        "answer_type": "CLOSED",
        "question": "Is there an esophagus in this image?"
    },
    "12583": {
        "answers": [
            "no",
            "yes"
        ],
        "image_name": "xmlab427/source.jpg",
        "answer_type": "CLOSED",
        "question": "Does the trachea exist in this picture?"
    },
    "12584": {
        "answers": [
            "oval",
            "irregular"
        ],
        "image_name": "xmlab427/source.jpg",
        "answer_type": "OPEN",
        "question": "What is the shape of larynx in this image?"
    },
    "12585": {
        "answers": [
            "larynx",
            "trachea"
        ],
        "image_name": "xmlab427/source.jpg",
        "answer_type": "OPEN",
        "question": "Which organs/organ in the picture belong to the respiratory system?"
    },
    "12591": {
        "answers": [
            "under trachea",
            "top"
        ],
        "image_name": "xmlab428/source.jpg",
        "answer_type": "OPEN",
        "question": "Where is the esophagus in this image?"
    },
    "12619": {
        "answers": [
            "brain edema brain enhancing tumor",
            "0"
        ],
        "image_name": "xmlab436/source.jpg",
        "answer_type": "OPEN",
        "question": "What diseases are included in the picture?"
    },
    "12620": {
        "answers": [
            "2",
            "1"
        ],
        "image_name": "xmlab436/source.jpg",
        "answer_type": "OPEN",
        "question": "How many kinds of abnormalities are there in this image?"
    },
    "12637": {
        "answers": [
            "brain edema brain enhancing tumor brain non enhancing tumor",
            "brain edema brain non enhancing tumor"
        ],
        "image_name": "xmlab447/source.jpg",
        "answer_type": "OPEN",
        "question": "What disease is/are shown on the left of brain?"
    },
    "12639": {
        "answers": [
            "3",
            "2"
        ],
        "image_name": "xmlab447/source.jpg",
        "answer_type": "OPEN",
        "question": "How many kinds of abnormalities are there in this image?"
    },
    "12645": {
        "answers": [
            "left lobe",
            "upper left lobe"
        ],
        "image_name": "xmlab468/source.jpg",
        "answer_type": "OPEN",
        "question": "Where is the brain edema?"
    },
    "12648": {
        "answers": [
            "1",
            "2"
        ],
        "image_name": "xmlab468/source.jpg",
        "answer_type": "OPEN",
        "question": "How many kinds of abnormalities are there in this image?"
    },
    "12663": {
        "answers": [
            "head",
            "brain"
        ],
        "image_name": "xmlab471/source.jpg",
        "answer_type": "OPEN",
        "question": "Which part of the body does this image belong to?"
    },
    "12664": {
        "answers": [
            "upper left lobe",
            "lower right lobe"
        ],
        "image_name": "xmlab471/source.jpg",
        "answer_type": "OPEN",
        "question": "Where is the brain tumor?"
    },
    "12672": {
        "answers": [
            "upper right lobe",
            "upper left lobe"
        ],
        "image_name": "xmlab473/source.jpg",
        "answer_type": "OPEN",
        "question": "Where is the brain tumor?"
    },
    "12674": {
        "answers": [
            "brain edema brain non enhancing tumor",
            "brain edema brain tumor"
        ],
        "image_name": "xmlab473/source.jpg",
        "answer_type": "OPEN",
        "question": "What disease is/are shown on the upper right of brain?"
    },
    "12691": {
        "answers": [
            "brain edema brain non enhancing tumor",
            "brain edema brain tumor"
        ],
        "image_name": "xmlab483/source.jpg",
        "answer_type": "OPEN",
        "question": "What diseases are included in the picture?"
    },
    "12699": {
        "answers": [
            "brain edema",
            "brain tumor brain edema"
        ],
        "image_name": "xmlab49/source.jpg",
        "answer_type": "OPEN",
        "question": "What diseases are included in the picture?"
    },
    "12701": {
        "answers": [
            "lower right",
            "upper right"
        ],
        "image_name": "xmlab49/source.jpg",
        "answer_type": "OPEN",
        "question": "Where is/are the abnormality located?"
    },
    "12703": {
        "answers": [
            "t1",
            "t2"
        ],
        "image_name": "xmlab495/source.jpg",
        "answer_type": "CLOSED",
        "question": "Which kind of weighting is this image generated with, t1 or t2?"
    },
    "12706": {
        "answers": [
            "upper right lobe",
            "right lobe"
        ],
        "image_name": "xmlab495/source.jpg",
        "answer_type": "OPEN",
        "question": "Where is/are the abnormality located?"
    },
    "12708": {
        "answers": [
            "no",
            "yes"
        ],
        "image_name": "xmlab495/source.jpg",
        "answer_type": "CLOSED",
        "question": "Is/Are there abnormalities in the patient's left brain lobe?"
    },
    "12715": {
        "answers": [
            "left lobe",
            "right lobe"
        ],
        "image_name": "xmlab498/source.jpg",
        "answer_type": "OPEN",
        "question": "Where are the abnormalities in this image?"
    },
    "12718": {
        "answers": [
            "hyperdense",
            "hypodense"
        ],
        "image_name": "xmlab498/source.jpg",
        "answer_type": "CLOSED",
        "question": "Is the brain enhancing tumor hyperdense or hypodense?"
    },
    "12724": {
        "answers": [
            "lower left lobe",
            "upper left lobe"
        ],
        "image_name": "xmlab506/source.jpg",
        "answer_type": "OPEN",
        "question": "Where is the brain tumor located?"
    },
    "12732": {
        "answers": [
            "left lobe",
            "lower left lobe"
        ],
        "image_name": "xmlab508/source.jpg",
        "answer_type": "OPEN",
        "question": "Where is the brain tumor?"
    },
    "12741": {
        "answers": [
            "lower left lobe",
            "lower right lobe"
        ],
        "image_name": "xmlab513/source.jpg",
        "answer_type": "OPEN",
        "question": "Where is/are the abnormality located?"
    },
    "12743": {
        "answers": [
            "brain edema brain enhancing tumor",
            "brain edema brain enhancing tumor brain non enhancing tumor"
        ],
        "image_name": "xmlab513/source.jpg",
        "answer_type": "OPEN",
        "question": "What disease is/are shown on the lower left of brain?"
    },
    "12745": {
        "answers": [
            "2",
            "3"
        ],
        "image_name": "xmlab513/source.jpg",
        "answer_type": "OPEN",
        "question": "How many kinds of abnormalities are there in this image?"
    },
    "12748": {
        "answers": [
            "yes",
            "no"
        ],
        "image_name": "xmlab525/source.jpg",
        "answer_type": "CLOSED",
        "question": "Is this an MRI image with T2 weighted?"
    },
    "12760": {
        "answers": [
            "left lobe",
            "lower left lobe"
        ],
        "image_name": "xmlab529/source.jpg",
        "answer_type": "OPEN",
        "question": "Where is the brain edema located?"
    },
    "12771": {
        "answers": [
            "no",
            "yes"
        ],
        "image_name": "xmlab53/source.jpg",
        "answer_type": "CLOSED",
        "question": "Does the brain look abnormal?"
    },
    "12776": {
        "answers": [
            "lower left lobe",
            "lower right"
        ],
        "image_name": "xmlab532/source.jpg",
        "answer_type": "OPEN",
        "question": "Where are the abnormalities in this image?"
    },
    "12778": {
        "answers": [
            "brain edema",
            "brain edema brain enhancing tumor"
        ],
        "image_name": "xmlab532/source.jpg",
        "answer_type": "OPEN",
        "question": "What disease is/are shown on the left of brain?"
    },
    "12779": {
        "answers": [
            "1",
            "2"
        ],
        "image_name": "xmlab532/source.jpg",
        "answer_type": "OPEN",
        "question": "How many kinds of abnormalities are there in this image?"
    },
    "12786": {
        "answers": [
            "right kidney",
            "liver"
        ],
        "image_name": "xmlab538/source.jpg",
        "answer_type": "CLOSED",
        "question": "Which is smaller in this image,liver or right kidney?"
    },
    "12787": {
        "answers": [
            "6",
            "5"
        ],
        "image_name": "xmlab538/source.jpg",
        "answer_type": "OPEN",
        "question": "How many organs are there in this image?"
    },
    "12789": {
        "answers": [
            "spleen",
            "kidney"
        ],
        "image_name": "xmlab538/source.jpg",
        "answer_type": "OPEN",
        "question": "Which organs/organ is part of the lymphatic system in this image?"
    },
    "12799": {
        "answers": [
            "2",
            "1"
        ],
        "image_name": "xmlab543/source.jpg",
        "answer_type": "OPEN",
        "question": "How many lungs have existed in this image?"
    },
    "12802": {
        "answers": [
            "no",
            "yes"
        ],
        "image_name": "xmlab543/source.jpg",
        "answer_type": "CLOSED",
        "question": "Does the picture contain the organ that could be used for secreting enzymes?"
    },
    "12813": {
        "answers": [
            "yes",
            "no"
        ],
        "image_name": "xmlab548/source.jpg",
        "answer_type": "CLOSED",
        "question": "Does the picture contain the organ which has the effect of adjusting water and osmotic pressure balance?"
    },
    "12814": {
        "answers": [
            "small bowel",
            "spleen"
        ],
        "image_name": "xmlab554/source.jpg",
        "answer_type": "OPEN",
        "question": "What organ is the gray part on the right of the image?"
    },
    "12823": {
        "answers": [
            "small bowel",
            "right lung"
        ],
        "image_name": "xmlab557/source.jpg",
        "answer_type": "OPEN",
        "question": "What organ is the black part on the upper left of the image?"
    },
    "12827": {
        "answers": [
            "liver",
            "left kidney"
        ],
        "image_name": "xmlab557/source.jpg",
        "answer_type": "CLOSED",
        "question": "Which is smaller in this image, liver or right kidney?"
    },
    "12834": {
        "answers": [
            "left",
            "upper left"
        ],
        "image_name": "xmlab561/source.jpg",
        "answer_type": "OPEN",
        "question": "Where is the liver in this image?"
    },
    "12839": {
        "answers": [
            "spleen",
            "kidney"
        ],
        "image_name": "xmlab561/source.jpg",
        "answer_type": "CLOSED",
        "question": "Which is smaller in this image, spleen or kidney?"
    },
    "12841": {
        "answers": [
            "oval",
            "irregular"
        ],
        "image_name": "xmlab561/source.jpg",
        "answer_type": "OPEN",
        "question": "What is the shape of spleen in the picture?"
    },
    "12854": {
        "answers": [
            "improve body's immunity",
            "breathe"
        ],
        "image_name": "xmlab573/source.jpg",
        "answer_type": "OPEN",
        "question": "What is the function of the rightmost organ in this picture?"
    },
    "12855": {
        "answers": [
            "spleen",
            "lymph nodes"
        ],
        "image_name": "xmlab573/source.jpg",
        "answer_type": "OPEN",
        "question": "Which organs/organ in the picture belong to the lymphatic system?"
    },
    "12859": {
        "answers": [
            "center",
            "upper right"
        ],
        "image_name": "xmlab578/source.jpg",
        "answer_type": "OPEN",
        "question": "Where is the esophagus in this image?"
    },
    "12862": {
        "answers": [
            "no",
            "yes"
        ],
        "image_name": "xmlab578/source.jpg",
        "answer_type": "CLOSED",
        "question": "Does the stomach appear in the image?"
    },
    "12865": {
        "answers": [
            "1",
            "0"
        ],
        "image_name": "xmlab578/source.jpg",
        "answer_type": "OPEN",
        "question": "How many existing heart in this image?"
    },
    "12867": {
        "answers": [
            "no",
            "yes"
        ],
        "image_name": "xmlab578/source.jpg",
        "answer_type": "CLOSED",
        "question": "Are there organs in the picture that can digest food?"
    },
    "12874": {
        "answers": [
            "brain tumor brain edema",
            "brain edema brain tumor"
        ],
        "image_name": "xmlab58/source.jpg",
        "answer_type": "OPEN",
        "question": "What diseases are included in the picture?"
    },
    "12875": {
        "answers": [
            "no",
            "yes"
        ],
        "image_name": "xmlab58/source.jpg",
        "answer_type": "CLOSED",
        "question": "Is the brain healthy?"
    },
    "12876": {
        "answers": [
            "lower left",
            "lower left lobe"
        ],
        "image_name": "xmlab58/source.jpg",
        "answer_type": "OPEN",
        "question": "Where is/are the abnormality located?"
    },
    "12880": {
        "answers": [
            "yes",
            "no"
        ],
        "image_name": "xmlab580/source.jpg",
        "answer_type": "CLOSED",
        "question": "Does the picture contain heart?"
    },
    "12881": {
        "answers": [
            "no",
            "yes"
        ],
        "image_name": "xmlab580/source.jpg",
        "answer_type": "CLOSED",
        "question": "Does the picture contain stomach?"
    },
    "12887": {
        "answers": [
            "yes",
            "no"
        ],
        "image_name": "xmlab580/source.jpg",
        "answer_type": "CLOSED",
        "question": "Does the picture contain the organ that could promote blood flow?"
    },
    "12889": {
        "answers": [
            "right lung",
            "lung"
        ],
        "image_name": "xmlab586/source.jpg",
        "answer_type": "OPEN",
        "question": "What is the leftmost organ in this image?"
    },
    "12890": {
        "answers": [
            "yes",
            "no"
        ],
        "image_name": "xmlab586/source.jpg",
        "answer_type": "CLOSED",
        "question": "Does the picture contain spinal cord?"
    },
    "12894": {
        "answers": [
            "4",
            "5"
        ],
        "image_name": "xmlab586/source.jpg",
        "answer_type": "OPEN",
        "question": "How many organs are there in this image?"
    },
    "12900": {
        "answers": [
            "bottom",
            "center"
        ],
        "image_name": "xmlab604/source.jpg",
        "answer_type": "OPEN",
        "question": "Where is the rectum existing in this image?"
    },
    "12907": {
        "answers": [
            "rectum",
            "small bowel rectum"
        ],
        "image_name": "xmlab604/source.jpg",
        "answer_type": "OPEN",
        "question": "Which organs/organ in the picture belong to the digestive system?"
    },
    "12908": {
        "answers": [
            "no",
            "yes"
        ],
        "image_name": "xmlab604/source.jpg",
        "answer_type": "CLOSED",
        "question": "Does the picture contain the organ which has the effect of discharging waste?"
    },
    "12912": {
        "answers": [
            "bottom",
            "center"
        ],
        "image_name": "xmlab605/source.jpg",
        "answer_type": "OPEN",
        "question": "Where is rectum in this image?"
    },
    "12918": {
        "answers": [
            "rectum",
            "rectum small bowel"
        ],
        "image_name": "xmlab605/source.jpg",
        "answer_type": "OPEN",
        "question": "Which organs/organ is part of the digestive system in this image?"
    },
    "12929": {
        "answers": [
            "small bowel",
            "colon"
        ],
        "image_name": "xmlab628/source.jpg",
        "answer_type": "CLOSED",
        "question": "Which is bigger in this image, small bowel or colon?"
    },
    "12930": {
        "answers": [
            "digest food absorb water excrete body waste",
            "store feces excrete feces"
        ],
        "image_name": "xmlab628/source.jpg",
        "answer_type": "OPEN",
        "question": "What is the function of the organ on the bottom of this image?"
    },
    "12931": {
        "answers": [
            "no",
            "yes"
        ],
        "image_name": "xmlab628/source.jpg",
        "answer_type": "CLOSED",
        "question": "Do any of the organs in the picture belong to the urinary system?"
    },
    "12939": {
        "answers": [
            "upper left",
            "top"
        ],
        "image_name": "xmlab634/source.jpg",
        "answer_type": "OPEN",
        "question": "Where is colon in this image?"
    },
    "12942": {
        "answers": [
            "digest food absorb water excrete body waste",
            "absorb nutrients secrete enzymes digest food"
        ],
        "image_name": "xmlab634/source.jpg",
        "answer_type": "OPEN",
        "question": "What is the effect of the organ on the left of this picture?"
    },
    "12959": {
        "answers": [
            "0",
            "brain tumor brain edema"
        ],
        "image_name": "xmlab77/source.jpg",
        "answer_type": "OPEN",
        "question": "What diseases are included in the picture?"
    },
    "12968": {
        "answers": [
            "0",
            "lung cancer"
        ],
        "image_name": "xmlab82/source.jpg",
        "answer_type": "OPEN",
        "question": "What diseases are included in the picture?"
    },
    "12969": {
        "answers": [
            "yes",
            "no"
        ],
        "image_name": "xmlab82/source.jpg",
        "answer_type": "CLOSED",
        "question": "Is the lung healthy?"
    },
    "12973": {
        "answers": [
            "liver",
            "liver heart spleen lung"
        ],
        "image_name": "xmlab85/source.jpg",
        "answer_type": "OPEN",
        "question": "What is the main organ in the image?"
    },
    "12987": {
        "answers": [
            "yes",
            "no"
        ],
        "image_name": "xmlab90/source.jpg",
        "answer_type": "CLOSED",
        "question": "Is the lung healthy?"
    },
    "12990": {
        "answers": [
            "chest",
            "abdomen"
        ],
        "image_name": "xmlab93/source.jpg",
        "answer_type": "OPEN",
        "question": "Which part of the body does this image belong to?"
    },
    "12991": {
        "answers": [
            "spinal cord",
            "pelvic cavity"
        ],
        "image_name": "xmlab93/source.jpg",
        "answer_type": "OPEN",
        "question": "What is the main organ in the image?"
    }
}
