# Supplementary material for: PeFoMed: Parameter efficient fine-tuning of multimodal large language models for medical CXR
Source: Sci Rep. 2026 Apr 21;16:18729. doi: 10.1038/s41598-026-47871-2 (PMC13273104; doi:10.1038/s41598-026-47871-2)
Supplement: Supplementary file 2 — Supplementary Information 2. [file 41598_2026_47871_MOESM2_ESM.zip › slake(1)/slake/p_8v100_cp3/result/log.txt]

2023-11-30 20:00:46	200 [INFO] Loading LLAMA
2023-11-30 20:03:31	955 [INFO] Loading LLAMA Done
2023-11-30 20:03:31	955 [INFO] Loading VIT
2023-11-30 20:03:50	977 [INFO] freeze vision encoder
2023-11-30 20:03:50	977 [INFO] Loading VIT Done
2023-11-30 20:09:13	612 [INFO] Loading LLAMA
2023-11-30 20:12:00	148 [INFO] Loading LLAMA Done
2023-11-30 20:12:00	148 [INFO] Loading VIT
2023-11-30 20:12:14	189 [INFO] freeze vision encoder
2023-11-30 20:12:14	189 [INFO] Loading VIT Done
2023-11-30 20:17:31	081 [INFO] Loading LLAMA
2023-11-30 20:20:17	465 [INFO] Loading LLAMA Done
2023-11-30 20:20:17	465 [INFO] Loading VIT
2023-11-30 20:20:32	559 [INFO] freeze vision encoder
2023-11-30 20:20:32	559 [INFO] Loading VIT Done
2023-11-30 20:25:53	378 [INFO] Loading LLAMA
2023-11-30 20:29:25	638 [INFO] Loading LLAMA Done
2023-11-30 20:29:25	639 [INFO] Loading VIT
2023-11-30 20:29:43	130 [INFO] freeze vision encoder
2023-11-30 20:29:43	130 [INFO] Loading VIT Done
2023-11-30 20:35:03	332 [INFO] Loading LLAMA
2023-11-30 20:37:50	793 [INFO] Loading LLAMA Done
2023-11-30 20:37:50	793 [INFO] Loading VIT
2023-11-30 20:38:09	641 [INFO] freeze vision encoder
2023-11-30 20:38:09	641 [INFO] Loading VIT Done
2023-11-30 20:43:17	364 [INFO] Loading LLAMA
2023-11-30 20:46:04	243 [INFO] Loading LLAMA Done
2023-11-30 20:46:04	243 [INFO] Loading VIT
2023-11-30 20:46:16	221 [INFO] freeze vision encoder
2023-11-30 20:46:16	221 [INFO] Loading VIT Done
2023-11-30 20:51:20	974 [INFO] Loading LLAMA
2023-11-30 20:54:07	165 [INFO] Loading LLAMA Done
2023-11-30 20:54:07	165 [INFO] Loading VIT
2023-11-30 20:54:26	709 [INFO] freeze vision encoder
2023-11-30 20:54:26	709 [INFO] Loading VIT Done
2023-11-30 20:59:39	011 [INFO] Loading LLAMA
2023-11-30 21:02:24	395 [INFO] Loading LLAMA Done
2023-11-30 21:02:24	395 [INFO] Loading VIT
2023-11-30 21:02:36	325 [INFO] freeze vision encoder
2023-11-30 21:02:36	325 [INFO] Loading VIT Done
2023-11-30 21:07:59	331 [INFO] Loading LLAMA
2023-11-30 21:10:54	804 [INFO] Loading LLAMA Done
2023-11-30 21:10:54	804 [INFO] Loading VIT
2023-11-30 21:11:06	787 [INFO] freeze vision encoder
2023-11-30 21:11:06	787 [INFO] Loading VIT Done
2023-11-30 21:16:14	595 [INFO] Loading LLAMA
2023-11-30 21:21:26	815 [INFO] Loading LLAMA Done
2023-11-30 21:21:26	815 [INFO] Loading VIT
2023-11-30 21:21:43	312 [INFO] freeze vision encoder
2023-11-30 21:21:43	312 [INFO] Loading VIT Done
2023-11-30 21:26:55	865 [INFO] Loading LLAMA
2023-11-30 21:29:42	616 [INFO] Loading LLAMA Done
2023-11-30 21:29:42	617 [INFO] Loading VIT
2023-11-30 21:30:00	909 [INFO] freeze vision encoder
2023-11-30 21:30:00	909 [INFO] Loading VIT Done
2023-11-30 21:35:40	925 [INFO] Loading LLAMA
2023-11-30 21:38:27	802 [INFO] Loading LLAMA Done
2023-11-30 21:38:27	802 [INFO] Loading VIT
2023-11-30 21:38:39	931 [INFO] freeze vision encoder
2023-11-30 21:38:39	931 [INFO] Loading VIT Done
2023-11-30 21:43:51	819 [INFO] Loading LLAMA
2023-11-30 21:46:38	111 [INFO] Loading LLAMA Done
2023-11-30 21:46:38	112 [INFO] Loading VIT
2023-11-30 21:46:56	880 [INFO] freeze vision encoder
2023-11-30 21:46:56	880 [INFO] Loading VIT Done
2023-11-30 21:52:13	058 [INFO] Loading LLAMA
2023-11-30 21:54:58	594 [INFO] Loading LLAMA Done
2023-11-30 21:54:58	595 [INFO] Loading VIT
2023-11-30 21:55:11	892 [INFO] freeze vision encoder
2023-11-30 21:55:11	892 [INFO] Loading VIT Done
2023-11-30 22:00:17	193 [INFO] Loading LLAMA
2023-11-30 22:03:03	613 [INFO] Loading LLAMA Done
2023-11-30 22:03:03	614 [INFO] Loading VIT
2023-11-30 22:03:15	436 [INFO] freeze vision encoder
2023-11-30 22:03:15	436 [INFO] Loading VIT Done
