# Supplementary material for: PeFoMed: Parameter efficient fine-tuning of multimodal large language models for medical CXR
Source: Sci Rep. 2026 Apr 21;16:18729. doi: 10.1038/s41598-026-47871-2 (PMC13273104; doi:10.1038/s41598-026-47871-2)
Supplement: Supplementary file 2 — Supplementary Information 2. [file 41598_2026_47871_MOESM2_ESM.zip › slake(1)/slake/p_8v100_cp4/log.txt]

2023-11-29 08:03:47,333 [INFO] 
=====  Running Parameters    =====
2023-11-29 08:03:47,334 [INFO] {
    "amp": true,
    "device": "cuda",
    "dist_backend": "nccl",
    "dist_url": "env://",
    "distributed": true,
    "evaluate": false,
    "gpu": 0,
    "init_lr": 8e-05,
    "job_name": "minigptv2_finetune",
    "lr_sched": "linear_warmup_cosine_lr",
    "max_epoch": "30",
    "min_lr": 1e-05,
    "num_workers": 6,
    "output_dir": "/home/jinlongh/qa44_scratch/outputs/MedLMM/medminigpt4/stage2/slake/p_8v100_cp4",
    "rank": 0,
    "resume_ckpt_path": null,
    "seed": 42,
    "task": "image_text_pretrain",
    "train_splits": [
        "train"
    ],
    "wandb_log": false,
    "warmup_lr": 1e-06,
    "warmup_steps": 1000,
    "weight_decay": 0.05,
    "world_size": 1
}
2023-11-29 08:03:47,334 [INFO] 
======  Dataset Attributes  ======
2023-11-29 08:03:47,334 [INFO] 
======== slake =======
2023-11-29 08:03:47,335 [INFO] {
    "batch_size": 6,
    "build_info": {
        "annotations": {
            "train": {
                "storage": [
                    "/home/jinlongh/qa44_scratch/lpf/data/vqa/data_Slake/en/slake_train.json"
                ],
                "url": [
                    "/home/jinlongh/qa44_scratch/lpf/data/vqa/data_Slake/en/slake_train.json"
                ]
            }
        },
        "images": {
            "storage": "/home/jinlongh/qa44_scratch/lpf/data/vqa/data_Slake/imgs"
        }
    },
    "data_type": "images",
    "text_processor": {
        "train": {
            "name": "blip_caption"
        }
    },
    "vis_processor": {
        "train": {
            "image_size": 448,
            "name": "blip2_image_train"
        }
    }
}
2023-11-29 08:03:47,335 [INFO] 
======  Model Attributes  ======
2023-11-29 08:03:47,335 [INFO] {
    "arch": "minigpt_v2",
    "chat_template": true,
    "ckpt": "/home/jinlongh/qa44_scratch/outputs/MedLMM/medminigpt4/stage2/pretrain/8v100/checkpoint_4.pth",
    "drop_path_rate": 0,
    "end_sym": "</s>",
    "freeze_qformer": true,
    "freeze_vit": true,
    "has_qformer": true,
    "image_size": 448,
    "llama_model": "/home/jinlongh/qa44_scratch/hjl/weights/Llama-2-7b-chat-hf",
    "lora_alpha": 16,
    "lora_r": 64,
    "max_txt_len": 1024,
    "model_type": "pretrain",
    "prompt": "",
    "use_grad_checkpoint": true,
    "vit_precision": "fp16"
}
2023-11-29 08:03:47,336 [INFO] Using existing file /home/jinlongh/qa44_scratch/lpf/data/vqa/data_Slake/en/slake_train.json.
2023-11-29 08:03:47,336 [INFO] Building datasets...
2023-11-29 08:03:47,436 [INFO] Loading LLAMA
2023-11-29 08:09:36,727 [INFO] Loading LLAMA Done
2023-11-29 08:09:36,728 [INFO] Loading VIT
2023-11-29 08:10:02,351 [INFO] freeze vision encoder
2023-11-29 08:10:02,352 [INFO] Loading VIT Done
2023-11-29 08:10:04,658 [INFO] Start training
2023-11-29 08:10:06,976 [INFO] dataset_ratios not specified, datasets will be concatenated (map-style datasets) or chained (webdataset.DataPipeline).
2023-11-29 08:10:06,976 [INFO] Loaded 4919 records for train split from the dataset.
2023-11-29 08:10:07,004 [INFO] number of trainable parameters: 56627200
2023-11-29 08:10:07,006 [INFO] Start training epoch 0, 819 iters per inner epoch.
2023-11-29 08:19:58,554 [INFO] Averaged stats: lr: 0.0000  loss: 0.6047
2023-11-29 08:19:58,556 [INFO] No validation splits found.
2023-11-29 08:19:58,575 [INFO] Saving checkpoint at epoch 0 to /home/jinlongh/qa44_scratch/outputs/MedLMM/medminigpt4/stage2/slake/p_8v100_cp4/checkpoint_0.pth.
2023-11-29 08:19:59,360 [INFO] Start training
2023-11-29 08:19:59,382 [INFO] Start training epoch 1, 819 iters per inner epoch.
2023-11-29 08:28:51,376 [INFO] Averaged stats: lr: 0.0001  loss: 0.2655
2023-11-29 08:28:51,378 [INFO] No validation splits found.
2023-11-29 08:28:51,398 [INFO] Saving checkpoint at epoch 1 to /home/jinlongh/qa44_scratch/outputs/MedLMM/medminigpt4/stage2/slake/p_8v100_cp4/checkpoint_1.pth.
2023-11-29 08:28:52,189 [INFO] Start training
2023-11-29 08:28:52,211 [INFO] Start training epoch 2, 819 iters per inner epoch.
2023-11-29 08:37:43,855 [INFO] Averaged stats: lr: 0.0001  loss: 0.1775
2023-11-29 08:37:43,857 [INFO] No validation splits found.
2023-11-29 08:37:43,876 [INFO] Saving checkpoint at epoch 2 to /home/jinlongh/qa44_scratch/outputs/MedLMM/medminigpt4/stage2/slake/p_8v100_cp4/checkpoint_2.pth.
2023-11-29 08:37:44,658 [INFO] Start training
2023-11-29 08:37:44,680 [INFO] Start training epoch 3, 819 iters per inner epoch.
2023-11-29 08:46:36,479 [INFO] Averaged stats: lr: 0.0001  loss: 0.1237
2023-11-29 08:46:36,482 [INFO] No validation splits found.
2023-11-29 08:46:36,501 [INFO] Saving checkpoint at epoch 3 to /home/jinlongh/qa44_scratch/outputs/MedLMM/medminigpt4/stage2/slake/p_8v100_cp4/checkpoint_3.pth.
2023-11-29 08:46:37,286 [INFO] Start training
2023-11-29 08:46:37,308 [INFO] Start training epoch 4, 819 iters per inner epoch.
2023-11-29 08:55:28,136 [INFO] Averaged stats: lr: 0.0001  loss: 0.0991
2023-11-29 08:55:28,139 [INFO] No validation splits found.
2023-11-29 08:55:28,158 [INFO] Saving checkpoint at epoch 4 to /home/jinlongh/qa44_scratch/outputs/MedLMM/medminigpt4/stage2/slake/p_8v100_cp4/checkpoint_4.pth.
2023-11-29 08:55:28,936 [INFO] Start training
2023-11-29 08:55:28,958 [INFO] Start training epoch 5, 819 iters per inner epoch.
2023-11-29 09:04:18,776 [INFO] Averaged stats: lr: 0.0001  loss: 0.0734
2023-11-29 09:04:18,780 [INFO] No validation splits found.
2023-11-29 09:04:18,799 [INFO] Saving checkpoint at epoch 5 to /home/jinlongh/qa44_scratch/outputs/MedLMM/medminigpt4/stage2/slake/p_8v100_cp4/checkpoint_5.pth.
2023-11-29 09:04:19,576 [INFO] Start training
2023-11-29 09:04:19,598 [INFO] Start training epoch 6, 819 iters per inner epoch.
2023-11-29 09:13:22,014 [INFO] Averaged stats: lr: 0.0001  loss: 0.0592
2023-11-29 09:13:22,066 [INFO] No validation splits found.
2023-11-29 09:13:22,101 [INFO] Saving checkpoint at epoch 6 to /home/jinlongh/qa44_scratch/outputs/MedLMM/medminigpt4/stage2/slake/p_8v100_cp4/checkpoint_6.pth.
2023-11-29 09:13:23,190 [INFO] Start training
2023-11-29 09:13:23,212 [INFO] Start training epoch 7, 819 iters per inner epoch.
2023-11-29 09:22:13,600 [INFO] Averaged stats: lr: 0.0001  loss: 0.0439
2023-11-29 09:22:13,604 [INFO] No validation splits found.
2023-11-29 09:22:13,624 [INFO] Saving checkpoint at epoch 7 to /home/jinlongh/qa44_scratch/outputs/MedLMM/medminigpt4/stage2/slake/p_8v100_cp4/checkpoint_7.pth.
2023-11-29 09:22:14,417 [INFO] Start training
2023-11-29 09:22:14,441 [INFO] Start training epoch 8, 819 iters per inner epoch.
2023-11-29 09:31:00,854 [INFO] Averaged stats: lr: 0.0001  loss: 0.0330
2023-11-29 09:31:00,858 [INFO] No validation splits found.
2023-11-29 09:31:00,877 [INFO] Saving checkpoint at epoch 8 to /home/jinlongh/qa44_scratch/outputs/MedLMM/medminigpt4/stage2/slake/p_8v100_cp4/checkpoint_8.pth.
2023-11-29 09:31:01,657 [INFO] Start training
2023-11-29 09:31:01,679 [INFO] Start training epoch 9, 819 iters per inner epoch.
2023-11-29 09:39:48,371 [INFO] Averaged stats: lr: 0.0001  loss: 0.0273
2023-11-29 09:39:48,373 [INFO] No validation splits found.
2023-11-29 09:39:48,392 [INFO] Saving checkpoint at epoch 9 to /home/jinlongh/qa44_scratch/outputs/MedLMM/medminigpt4/stage2/slake/p_8v100_cp4/checkpoint_9.pth.
2023-11-29 09:39:49,184 [INFO] Start training
2023-11-29 09:39:49,206 [INFO] Start training epoch 10, 819 iters per inner epoch.
2023-11-29 09:48:35,968 [INFO] Averaged stats: lr: 0.0001  loss: 0.0239
2023-11-29 09:48:35,971 [INFO] No validation splits found.
2023-11-29 09:48:35,990 [INFO] Saving checkpoint at epoch 10 to /home/jinlongh/qa44_scratch/outputs/MedLMM/medminigpt4/stage2/slake/p_8v100_cp4/checkpoint_10.pth.
2023-11-29 09:48:36,783 [INFO] Start training
2023-11-29 09:48:36,805 [INFO] Start training epoch 11, 819 iters per inner epoch.
2023-11-29 09:57:23,065 [INFO] Averaged stats: lr: 0.0001  loss: 0.0212
2023-11-29 09:57:23,068 [INFO] No validation splits found.
2023-11-29 09:57:23,088 [INFO] Saving checkpoint at epoch 11 to /home/jinlongh/qa44_scratch/outputs/MedLMM/medminigpt4/stage2/slake/p_8v100_cp4/checkpoint_11.pth.
2023-11-29 09:57:23,866 [INFO] Start training
2023-11-29 09:57:23,889 [INFO] Start training epoch 12, 819 iters per inner epoch.
2023-11-29 10:06:10,793 [INFO] Averaged stats: lr: 0.0001  loss: 0.0150
2023-11-29 10:06:10,798 [INFO] No validation splits found.
2023-11-29 10:06:10,818 [INFO] Saving checkpoint at epoch 12 to /home/jinlongh/qa44_scratch/outputs/MedLMM/medminigpt4/stage2/slake/p_8v100_cp4/checkpoint_12.pth.
2023-11-29 10:06:11,772 [INFO] Start training
2023-11-29 10:06:11,794 [INFO] Start training epoch 13, 819 iters per inner epoch.
2023-11-29 10:15:00,303 [INFO] Averaged stats: lr: 0.0001  loss: 0.0173
2023-11-29 10:15:00,307 [INFO] No validation splits found.
2023-11-29 10:15:00,327 [INFO] Saving checkpoint at epoch 13 to /home/jinlongh/qa44_scratch/outputs/MedLMM/medminigpt4/stage2/slake/p_8v100_cp4/checkpoint_13.pth.
2023-11-29 10:15:01,098 [INFO] Start training
2023-11-29 10:15:01,120 [INFO] Start training epoch 14, 819 iters per inner epoch.
2023-11-29 10:24:01,482 [INFO] Averaged stats: lr: 0.0000  loss: 0.0109
2023-11-29 10:24:01,747 [INFO] No validation splits found.
2023-11-29 10:24:01,847 [INFO] Saving checkpoint at epoch 14 to /home/jinlongh/qa44_scratch/outputs/MedLMM/medminigpt4/stage2/slake/p_8v100_cp4/checkpoint_14.pth.
2023-11-29 10:24:03,337 [INFO] Start training
2023-11-29 10:24:03,360 [INFO] Start training epoch 15, 819 iters per inner epoch.
2023-11-29 10:32:52,622 [INFO] Averaged stats: lr: 0.0000  loss: 0.0095
2023-11-29 10:32:52,625 [INFO] No validation splits found.
2023-11-29 10:32:52,645 [INFO] Saving checkpoint at epoch 15 to /home/jinlongh/qa44_scratch/outputs/MedLMM/medminigpt4/stage2/slake/p_8v100_cp4/checkpoint_15.pth.
2023-11-29 10:32:53,440 [INFO] Start training
2023-11-29 10:32:53,462 [INFO] Start training epoch 16, 819 iters per inner epoch.
2023-11-29 10:41:38,486 [INFO] Averaged stats: lr: 0.0000  loss: 0.0058
2023-11-29 10:41:38,490 [INFO] No validation splits found.
2023-11-29 10:41:38,509 [INFO] Saving checkpoint at epoch 16 to /home/jinlongh/qa44_scratch/outputs/MedLMM/medminigpt4/stage2/slake/p_8v100_cp4/checkpoint_16.pth.
2023-11-29 10:41:39,290 [INFO] Start training
2023-11-29 10:41:39,313 [INFO] Start training epoch 17, 819 iters per inner epoch.
2023-11-29 10:50:26,019 [INFO] Averaged stats: lr: 0.0000  loss: 0.0012
2023-11-29 10:50:26,022 [INFO] No validation splits found.
2023-11-29 10:50:26,041 [INFO] Saving checkpoint at epoch 17 to /home/jinlongh/qa44_scratch/outputs/MedLMM/medminigpt4/stage2/slake/p_8v100_cp4/checkpoint_17.pth.
2023-11-29 10:50:26,828 [INFO] Start training
2023-11-29 10:50:26,849 [INFO] Start training epoch 18, 819 iters per inner epoch.
2023-11-29 10:59:13,027 [INFO] Averaged stats: lr: 0.0000  loss: 0.0026
2023-11-29 10:59:13,030 [INFO] No validation splits found.
2023-11-29 10:59:13,049 [INFO] Saving checkpoint at epoch 18 to /home/jinlongh/qa44_scratch/outputs/MedLMM/medminigpt4/stage2/slake/p_8v100_cp4/checkpoint_18.pth.
2023-11-29 10:59:13,825 [INFO] Start training
2023-11-29 10:59:13,847 [INFO] Start training epoch 19, 819 iters per inner epoch.
2023-11-29 11:08:00,325 [INFO] Averaged stats: lr: 0.0000  loss: 0.0025
2023-11-29 11:08:00,329 [INFO] No validation splits found.
2023-11-29 11:08:00,349 [INFO] Saving checkpoint at epoch 19 to /home/jinlongh/qa44_scratch/outputs/MedLMM/medminigpt4/stage2/slake/p_8v100_cp4/checkpoint_19.pth.
2023-11-29 11:08:01,131 [INFO] Start training
2023-11-29 11:08:01,154 [INFO] Start training epoch 20, 819 iters per inner epoch.
2023-11-29 11:16:47,521 [INFO] Averaged stats: lr: 0.0000  loss: 0.0003
2023-11-29 11:16:47,525 [INFO] No validation splits found.
2023-11-29 11:16:47,546 [INFO] Saving checkpoint at epoch 20 to /home/jinlongh/qa44_scratch/outputs/MedLMM/medminigpt4/stage2/slake/p_8v100_cp4/checkpoint_20.pth.
2023-11-29 11:16:48,332 [INFO] Start training
2023-11-29 11:16:48,354 [INFO] Start training epoch 21, 819 iters per inner epoch.
2023-11-29 11:25:34,792 [INFO] Averaged stats: lr: 0.0000  loss: 0.0002
2023-11-29 11:25:34,814 [INFO] No validation splits found.
2023-11-29 11:25:34,834 [INFO] Saving checkpoint at epoch 21 to /home/jinlongh/qa44_scratch/outputs/MedLMM/medminigpt4/stage2/slake/p_8v100_cp4/checkpoint_21.pth.
2023-11-29 11:25:35,617 [INFO] Start training
2023-11-29 11:25:35,639 [INFO] Start training epoch 22, 819 iters per inner epoch.
2023-11-29 11:34:33,813 [INFO] Averaged stats: lr: 0.0000  loss: 0.0027
2023-11-29 11:34:33,816 [INFO] No validation splits found.
2023-11-29 11:34:33,851 [INFO] Saving checkpoint at epoch 22 to /home/jinlongh/qa44_scratch/outputs/MedLMM/medminigpt4/stage2/slake/p_8v100_cp4/checkpoint_22.pth.
2023-11-29 11:34:34,890 [INFO] Start training
2023-11-29 11:34:34,912 [INFO] Start training epoch 23, 819 iters per inner epoch.
2023-11-29 11:43:24,447 [INFO] Averaged stats: lr: 0.0000  loss: 0.0049
2023-11-29 11:43:24,450 [INFO] No validation splits found.
2023-11-29 11:43:24,469 [INFO] Saving checkpoint at epoch 23 to /home/jinlongh/qa44_scratch/outputs/MedLMM/medminigpt4/stage2/slake/p_8v100_cp4/checkpoint_23.pth.
2023-11-29 11:43:25,258 [INFO] Start training
2023-11-29 11:43:25,280 [INFO] Start training epoch 24, 819 iters per inner epoch.
2023-11-29 11:52:11,470 [INFO] Averaged stats: lr: 0.0000  loss: 0.0017
2023-11-29 11:52:11,472 [INFO] No validation splits found.
2023-11-29 11:52:11,491 [INFO] Saving checkpoint at epoch 24 to /home/jinlongh/qa44_scratch/outputs/MedLMM/medminigpt4/stage2/slake/p_8v100_cp4/checkpoint_24.pth.
2023-11-29 11:52:12,275 [INFO] Start training
2023-11-29 11:52:12,298 [INFO] Start training epoch 25, 819 iters per inner epoch.
2023-11-29 12:00:59,419 [INFO] Averaged stats: lr: 0.0000  loss: 0.0014
2023-11-29 12:00:59,422 [INFO] No validation splits found.
2023-11-29 12:00:59,441 [INFO] Saving checkpoint at epoch 25 to /home/jinlongh/qa44_scratch/outputs/MedLMM/medminigpt4/stage2/slake/p_8v100_cp4/checkpoint_25.pth.
2023-11-29 12:01:00,228 [INFO] Start training
2023-11-29 12:01:00,252 [INFO] Start training epoch 26, 819 iters per inner epoch.
2023-11-29 12:09:47,242 [INFO] Averaged stats: lr: 0.0000  loss: 0.0003
2023-11-29 12:09:47,244 [INFO] No validation splits found.
2023-11-29 12:09:47,263 [INFO] Saving checkpoint at epoch 26 to /home/jinlongh/qa44_scratch/outputs/MedLMM/medminigpt4/stage2/slake/p_8v100_cp4/checkpoint_26.pth.
2023-11-29 12:09:48,046 [INFO] Start training
2023-11-29 12:09:48,069 [INFO] Start training epoch 27, 819 iters per inner epoch.
2023-11-29 12:18:34,243 [INFO] Averaged stats: lr: 0.0000  loss: 0.0001
2023-11-29 12:18:34,247 [INFO] No validation splits found.
2023-11-29 12:18:34,266 [INFO] Saving checkpoint at epoch 27 to /home/jinlongh/qa44_scratch/outputs/MedLMM/medminigpt4/stage2/slake/p_8v100_cp4/checkpoint_27.pth.
2023-11-29 12:18:35,067 [INFO] Start training
2023-11-29 12:18:35,089 [INFO] Start training epoch 28, 819 iters per inner epoch.
2023-11-29 12:27:21,026 [INFO] Averaged stats: lr: 0.0000  loss: 0.0001
2023-11-29 12:27:21,031 [INFO] No validation splits found.
2023-11-29 12:27:21,051 [INFO] Saving checkpoint at epoch 28 to /home/jinlongh/qa44_scratch/outputs/MedLMM/medminigpt4/stage2/slake/p_8v100_cp4/checkpoint_28.pth.
2023-11-29 12:27:21,842 [INFO] Start training
2023-11-29 12:27:21,866 [INFO] Start training epoch 29, 819 iters per inner epoch.
2023-11-29 12:36:13,246 [INFO] Averaged stats: lr: 0.0000  loss: 0.0001
2023-11-29 12:36:13,248 [INFO] No validation splits found.
2023-11-29 12:36:13,267 [INFO] Saving checkpoint at epoch 29 to /home/jinlongh/qa44_scratch/outputs/MedLMM/medminigpt4/stage2/slake/p_8v100_cp4/checkpoint_29.pth.
2023-11-29 12:36:14,092 [INFO] No validation splits found.
2023-11-29 12:36:14,092 [INFO] Training time 4:26:09
