# Supplementary material for: PeFoMed: Parameter efficient fine-tuning of multimodal large language models for medical CXR
Source: Sci Rep. 2026 Apr 21;16:18729. doi: 10.1038/s41598-026-47871-2 (PMC13273104; doi:10.1038/s41598-026-47871-2)
Supplement: Supplementary file 2 — Supplementary Information 2. [file 41598_2026_47871_MOESM2_ESM.zip › slake(1)/slake/p_8v100_cp4/result/checkpoint_vqa_result_15_acc.json]

{"overall": 80.49, "perQuestionType": {"Modality": 96.3, "Position": 63.98, "Organ": 88.14, "Size": 92.31, "Abnormality": 64.0, "Quantity": 76.92, "Plane": 100.0, "Shape": 100.0, "Color": 88.24, "KG": 79.05}, "perAnswerType": {"OPEN": 77.52, "CLOSED": 85.1}}
