# Supplementary material for: PeFoMed: Parameter efficient fine-tuning of multimodal large language models for medical CXR
Source: Sci Rep. 2026 Apr 21;16:18729. doi: 10.1038/s41598-026-47871-2 (PMC13273104; doi:10.1038/s41598-026-47871-2)
Supplement: Supplementary file 2 — Supplementary Information 2. [file 41598_2026_47871_MOESM2_ESM.zip › slake(1)/slake/p_8v100_cp4/result/checkpoint_vqa_result_18_acc.json]

{"overall": 80.87, "perQuestionType": {"Modality": 97.22, "Position": 61.29, "Organ": 89.72, "Size": 92.31, "Abnormality": 67.33, "Quantity": 75.0, "Plane": 100.0, "Shape": 100.0, "Color": 94.12, "KG": 77.7}, "perAnswerType": {"OPEN": 77.67, "CLOSED": 85.82}}
