# Supplementary material for: PeFoMed: Parameter efficient fine-tuning of multimodal large language models for medical CXR
Source: Sci Rep. 2026 Apr 21;16:18729. doi: 10.1038/s41598-026-47871-2 (PMC13273104; doi:10.1038/s41598-026-47871-2)
Supplement: Supplementary file 2 — Supplementary Information 2. [file 41598_2026_47871_MOESM2_ESM.zip › slake(1)/slake/p_8v100_cp4/result/log.txt]

2023-11-29 22:19:19	753 [INFO] Loading LLAMA
2023-11-29 22:25:06	299 [INFO] Loading LLAMA Done
2023-11-29 22:25:06	299 [INFO] Loading VIT
2023-11-29 22:25:20	964 [INFO] freeze vision encoder
2023-11-29 22:25:20	964 [INFO] Loading VIT Done
2023-11-29 22:31:04	560 [INFO] Loading LLAMA
2023-11-29 22:33:48	581 [INFO] Loading LLAMA Done
2023-11-29 22:33:48	581 [INFO] Loading VIT
2023-11-29 22:34:00	229 [INFO] freeze vision encoder
2023-11-29 22:34:00	229 [INFO] Loading VIT Done
2023-11-29 22:38:20	677 [INFO] Loading LLAMA
2023-11-29 22:41:04	385 [INFO] Loading LLAMA Done
2023-11-29 22:41:04	385 [INFO] Loading VIT
2023-11-29 22:41:16	011 [INFO] freeze vision encoder
2023-11-29 22:41:16	012 [INFO] Loading VIT Done
2023-11-29 22:45:37	094 [INFO] Loading LLAMA
2023-11-29 22:48:20	620 [INFO] Loading LLAMA Done
2023-11-29 22:48:20	620 [INFO] Loading VIT
2023-11-29 22:48:32	149 [INFO] freeze vision encoder
2023-11-29 22:48:32	149 [INFO] Loading VIT Done
2023-11-29 22:52:53	507 [INFO] Loading LLAMA
2023-11-29 22:55:36	843 [INFO] Loading LLAMA Done
2023-11-29 22:55:36	843 [INFO] Loading VIT
2023-11-29 22:55:48	320 [INFO] freeze vision encoder
2023-11-29 22:55:48	321 [INFO] Loading VIT Done
2023-11-29 23:00:09	708 [INFO] Loading LLAMA
2023-11-29 23:02:53	021 [INFO] Loading LLAMA Done
2023-11-29 23:02:53	021 [INFO] Loading VIT
2023-11-29 23:03:04	525 [INFO] freeze vision encoder
2023-11-29 23:03:04	525 [INFO] Loading VIT Done
2023-11-29 23:07:25	988 [INFO] Loading LLAMA
2023-11-29 23:10:09	149 [INFO] Loading LLAMA Done
2023-11-29 23:10:09	149 [INFO] Loading VIT
2023-11-29 23:10:20	748 [INFO] freeze vision encoder
2023-11-29 23:10:20	748 [INFO] Loading VIT Done
2023-11-29 23:14:41	961 [INFO] Loading LLAMA
2023-11-29 23:17:25	305 [INFO] Loading LLAMA Done
2023-11-29 23:17:25	306 [INFO] Loading VIT
2023-11-29 23:17:36	733 [INFO] freeze vision encoder
2023-11-29 23:17:36	733 [INFO] Loading VIT Done
2023-11-29 23:21:57	744 [INFO] Loading LLAMA
2023-11-29 23:24:43	789 [INFO] Loading LLAMA Done
2023-11-29 23:24:43	790 [INFO] Loading VIT
2023-11-29 23:25:03	476 [INFO] freeze vision encoder
2023-11-29 23:25:03	479 [INFO] Loading VIT Done
2023-11-29 23:29:33	648 [INFO] Loading LLAMA
2023-11-29 23:32:21	513 [INFO] Loading LLAMA Done
2023-11-29 23:32:21	513 [INFO] Loading VIT
2023-11-29 23:32:33	558 [INFO] freeze vision encoder
2023-11-29 23:32:33	558 [INFO] Loading VIT Done
2023-11-29 23:37:05	688 [INFO] Loading LLAMA
2023-11-29 23:39:48	999 [INFO] Loading LLAMA Done
2023-11-29 23:39:48	999 [INFO] Loading VIT
2023-11-29 23:40:00	535 [INFO] freeze vision encoder
2023-11-29 23:40:00	535 [INFO] Loading VIT Done
2023-11-29 23:44:23	798 [INFO] Loading LLAMA
2023-11-29 23:47:06	578 [INFO] Loading LLAMA Done
2023-11-29 23:47:06	579 [INFO] Loading VIT
2023-11-29 23:47:17	955 [INFO] freeze vision encoder
2023-11-29 23:47:17	955 [INFO] Loading VIT Done
2023-11-29 23:51:39	764 [INFO] Loading LLAMA
2023-11-29 23:54:22	683 [INFO] Loading LLAMA Done
2023-11-29 23:54:22	683 [INFO] Loading VIT
2023-11-29 23:54:34	094 [INFO] freeze vision encoder
2023-11-29 23:54:34	095 [INFO] Loading VIT Done
2023-11-29 23:58:56	168 [INFO] Loading LLAMA
2023-11-30 00:01:38	954 [INFO] Loading LLAMA Done
2023-11-30 00:01:38	954 [INFO] Loading VIT
2023-11-30 00:01:50	360 [INFO] freeze vision encoder
2023-11-30 00:01:50	360 [INFO] Loading VIT Done
2023-11-30 00:06:12	995 [INFO] Loading LLAMA
2023-11-30 00:08:55	795 [INFO] Loading LLAMA Done
2023-11-30 00:08:55	795 [INFO] Loading VIT
2023-11-30 00:09:07	160 [INFO] freeze vision encoder
2023-11-30 00:09:07	161 [INFO] Loading VIT Done
