# Supplementary material for: PeFoMed: Parameter efficient fine-tuning of multimodal large language models for medical CXR
Source: Sci Rep. 2026 Apr 21;16:18729. doi: 10.1038/s41598-026-47871-2 (PMC13273104; doi:10.1038/s41598-026-47871-2)
Supplement: Supplementary file 2 — Supplementary Information 2. [file 41598_2026_47871_MOESM2_ESM.zip › slake(1)/slake/p_8v100_cp5/log.txt]

2023-11-29 03:26:36,563 [INFO] 
=====  Running Parameters    =====
2023-11-29 03:26:36,564 [INFO] {
    "amp": true,
    "device": "cuda",
    "dist_backend": "nccl",
    "dist_url": "env://",
    "distributed": true,
    "evaluate": false,
    "gpu": 0,
    "init_lr": 8e-05,
    "job_name": "minigptv2_finetune",
    "lr_sched": "linear_warmup_cosine_lr",
    "max_epoch": "30",
    "min_lr": 1e-05,
    "num_workers": 6,
    "output_dir": "/home/jinlongh/qa44_scratch/outputs/MedLMM/medminigpt4/stage2/slake/p_8v100_cp5",
    "rank": 0,
    "resume_ckpt_path": null,
    "seed": 42,
    "task": "image_text_pretrain",
    "train_splits": [
        "train"
    ],
    "wandb_log": false,
    "warmup_lr": 1e-06,
    "warmup_steps": 1000,
    "weight_decay": 0.05,
    "world_size": 1
}
2023-11-29 03:26:36,564 [INFO] 
======  Dataset Attributes  ======
2023-11-29 03:26:36,564 [INFO] 
======== slake =======
2023-11-29 03:26:36,565 [INFO] {
    "batch_size": 6,
    "build_info": {
        "annotations": {
            "train": {
                "storage": [
                    "/home/jinlongh/qa44_scratch/lpf/data/vqa/data_Slake/en/slake_train.json"
                ],
                "url": [
                    "/home/jinlongh/qa44_scratch/lpf/data/vqa/data_Slake/en/slake_train.json"
                ]
            }
        },
        "images": {
            "storage": "/home/jinlongh/qa44_scratch/lpf/data/vqa/data_Slake/imgs"
        }
    },
    "data_type": "images",
    "text_processor": {
        "train": {
            "name": "blip_caption"
        }
    },
    "vis_processor": {
        "train": {
            "image_size": 448,
            "name": "blip2_image_train"
        }
    }
}
2023-11-29 03:26:36,565 [INFO] 
======  Model Attributes  ======
2023-11-29 03:26:36,565 [INFO] {
    "arch": "minigpt_v2",
    "chat_template": true,
    "ckpt": "/home/jinlongh/qa44_scratch/outputs/MedLMM/medminigpt4/stage2/pretrain/8v100/checkpoint_5.pth",
    "drop_path_rate": 0,
    "end_sym": "</s>",
    "freeze_qformer": true,
    "freeze_vit": true,
    "has_qformer": true,
    "image_size": 448,
    "llama_model": "/home/jinlongh/qa44_scratch/hjl/weights/Llama-2-7b-chat-hf",
    "lora_alpha": 16,
    "lora_r": 64,
    "max_txt_len": 1024,
    "model_type": "pretrain",
    "prompt": "",
    "use_grad_checkpoint": true,
    "vit_precision": "fp16"
}
2023-11-29 03:26:36,566 [INFO] Using existing file /home/jinlongh/qa44_scratch/lpf/data/vqa/data_Slake/en/slake_train.json.
2023-11-29 03:26:36,567 [INFO] Building datasets...
2023-11-29 03:26:36,749 [INFO] Loading LLAMA
2023-11-29 03:34:06,133 [INFO] Loading LLAMA Done
2023-11-29 03:34:06,134 [INFO] Loading VIT
2023-11-29 03:34:32,131 [INFO] freeze vision encoder
2023-11-29 03:34:32,131 [INFO] Loading VIT Done
2023-11-29 03:34:35,521 [INFO] Start training
2023-11-29 03:34:38,675 [INFO] dataset_ratios not specified, datasets will be concatenated (map-style datasets) or chained (webdataset.DataPipeline).
2023-11-29 03:34:38,675 [INFO] Loaded 4919 records for train split from the dataset.
2023-11-29 03:34:38,713 [INFO] number of trainable parameters: 56627200
2023-11-29 03:34:38,714 [INFO] Start training epoch 0, 819 iters per inner epoch.
2023-11-29 03:44:44,969 [INFO] Averaged stats: lr: 0.0000  loss: 0.6116
2023-11-29 03:44:44,974 [INFO] No validation splits found.
2023-11-29 03:44:44,993 [INFO] Saving checkpoint at epoch 0 to /home/jinlongh/qa44_scratch/outputs/MedLMM/medminigpt4/stage2/slake/p_8v100_cp5/checkpoint_0.pth.
2023-11-29 03:44:46,014 [INFO] Start training
2023-11-29 03:44:46,036 [INFO] Start training epoch 1, 819 iters per inner epoch.
2023-11-29 03:53:37,859 [INFO] Averaged stats: lr: 0.0001  loss: 0.2642
2023-11-29 03:53:37,863 [INFO] No validation splits found.
2023-11-29 03:53:37,883 [INFO] Saving checkpoint at epoch 1 to /home/jinlongh/qa44_scratch/outputs/MedLMM/medminigpt4/stage2/slake/p_8v100_cp5/checkpoint_1.pth.
2023-11-29 03:53:38,633 [INFO] Start training
2023-11-29 03:53:38,656 [INFO] Start training epoch 2, 819 iters per inner epoch.
2023-11-29 04:02:29,589 [INFO] Averaged stats: lr: 0.0001  loss: 0.1725
2023-11-29 04:02:29,594 [INFO] No validation splits found.
2023-11-29 04:02:29,614 [INFO] Saving checkpoint at epoch 2 to /home/jinlongh/qa44_scratch/outputs/MedLMM/medminigpt4/stage2/slake/p_8v100_cp5/checkpoint_2.pth.
2023-11-29 04:02:30,401 [INFO] Start training
2023-11-29 04:02:30,423 [INFO] Start training epoch 3, 819 iters per inner epoch.
2023-11-29 04:11:21,125 [INFO] Averaged stats: lr: 0.0001  loss: 0.1251
2023-11-29 04:11:21,130 [INFO] No validation splits found.
2023-11-29 04:11:21,150 [INFO] Saving checkpoint at epoch 3 to /home/jinlongh/qa44_scratch/outputs/MedLMM/medminigpt4/stage2/slake/p_8v100_cp5/checkpoint_3.pth.
2023-11-29 04:11:21,903 [INFO] Start training
2023-11-29 04:11:21,925 [INFO] Start training epoch 4, 819 iters per inner epoch.
2023-11-29 04:20:12,272 [INFO] Averaged stats: lr: 0.0001  loss: 0.1021
2023-11-29 04:20:12,276 [INFO] No validation splits found.
2023-11-29 04:20:12,295 [INFO] Saving checkpoint at epoch 4 to /home/jinlongh/qa44_scratch/outputs/MedLMM/medminigpt4/stage2/slake/p_8v100_cp5/checkpoint_4.pth.
2023-11-29 04:20:13,042 [INFO] Start training
2023-11-29 04:20:13,064 [INFO] Start training epoch 5, 819 iters per inner epoch.
2023-11-29 04:29:02,541 [INFO] Averaged stats: lr: 0.0001  loss: 0.0746
2023-11-29 04:29:02,544 [INFO] No validation splits found.
2023-11-29 04:29:02,563 [INFO] Saving checkpoint at epoch 5 to /home/jinlongh/qa44_scratch/outputs/MedLMM/medminigpt4/stage2/slake/p_8v100_cp5/checkpoint_5.pth.
2023-11-29 04:29:03,347 [INFO] Start training
2023-11-29 04:29:03,369 [INFO] Start training epoch 6, 819 iters per inner epoch.
2023-11-29 04:38:01,251 [INFO] Averaged stats: lr: 0.0001  loss: 0.0508
2023-11-29 04:38:01,371 [INFO] No validation splits found.
2023-11-29 04:38:01,391 [INFO] Saving checkpoint at epoch 6 to /home/jinlongh/qa44_scratch/outputs/MedLMM/medminigpt4/stage2/slake/p_8v100_cp5/checkpoint_6.pth.
2023-11-29 04:38:02,290 [INFO] Start training
2023-11-29 04:38:02,312 [INFO] Start training epoch 7, 819 iters per inner epoch.
2023-11-29 04:46:59,325 [INFO] Averaged stats: lr: 0.0001  loss: 0.0477
2023-11-29 04:46:59,330 [INFO] No validation splits found.
2023-11-29 04:46:59,413 [INFO] Saving checkpoint at epoch 7 to /home/jinlongh/qa44_scratch/outputs/MedLMM/medminigpt4/stage2/slake/p_8v100_cp5/checkpoint_7.pth.
2023-11-29 04:47:00,311 [INFO] Start training
2023-11-29 04:47:00,334 [INFO] Start training epoch 8, 819 iters per inner epoch.
2023-11-29 04:55:49,654 [INFO] Averaged stats: lr: 0.0001  loss: 0.0321
2023-11-29 04:55:49,659 [INFO] No validation splits found.
2023-11-29 04:55:49,678 [INFO] Saving checkpoint at epoch 8 to /home/jinlongh/qa44_scratch/outputs/MedLMM/medminigpt4/stage2/slake/p_8v100_cp5/checkpoint_8.pth.
2023-11-29 04:55:50,428 [INFO] Start training
2023-11-29 04:55:50,450 [INFO] Start training epoch 9, 819 iters per inner epoch.
2023-11-29 05:04:39,257 [INFO] Averaged stats: lr: 0.0001  loss: 0.0324
2023-11-29 05:04:39,259 [INFO] No validation splits found.
2023-11-29 05:04:39,278 [INFO] Saving checkpoint at epoch 9 to /home/jinlongh/qa44_scratch/outputs/MedLMM/medminigpt4/stage2/slake/p_8v100_cp5/checkpoint_9.pth.
2023-11-29 05:04:40,094 [INFO] Start training
2023-11-29 05:04:40,117 [INFO] Start training epoch 10, 819 iters per inner epoch.
2023-11-29 05:13:30,552 [INFO] Averaged stats: lr: 0.0001  loss: 0.0201
2023-11-29 05:13:30,556 [INFO] No validation splits found.
2023-11-29 05:13:30,576 [INFO] Saving checkpoint at epoch 10 to /home/jinlongh/qa44_scratch/outputs/MedLMM/medminigpt4/stage2/slake/p_8v100_cp5/checkpoint_10.pth.
2023-11-29 05:13:31,381 [INFO] Start training
2023-11-29 05:13:31,403 [INFO] Start training epoch 11, 819 iters per inner epoch.
2023-11-29 05:22:18,860 [INFO] Averaged stats: lr: 0.0001  loss: 0.0217
2023-11-29 05:22:18,864 [INFO] No validation splits found.
2023-11-29 05:22:18,884 [INFO] Saving checkpoint at epoch 11 to /home/jinlongh/qa44_scratch/outputs/MedLMM/medminigpt4/stage2/slake/p_8v100_cp5/checkpoint_11.pth.
2023-11-29 05:22:19,630 [INFO] Start training
2023-11-29 05:22:19,653 [INFO] Start training epoch 12, 819 iters per inner epoch.
2023-11-29 05:31:06,880 [INFO] Averaged stats: lr: 0.0001  loss: 0.0176
2023-11-29 05:31:06,882 [INFO] No validation splits found.
2023-11-29 05:31:06,902 [INFO] Saving checkpoint at epoch 12 to /home/jinlongh/qa44_scratch/outputs/MedLMM/medminigpt4/stage2/slake/p_8v100_cp5/checkpoint_12.pth.
2023-11-29 05:31:07,680 [INFO] Start training
2023-11-29 05:31:07,702 [INFO] Start training epoch 13, 819 iters per inner epoch.
2023-11-29 05:39:58,759 [INFO] Averaged stats: lr: 0.0001  loss: 0.0110
2023-11-29 05:39:58,763 [INFO] No validation splits found.
2023-11-29 05:39:58,783 [INFO] Saving checkpoint at epoch 13 to /home/jinlongh/qa44_scratch/outputs/MedLMM/medminigpt4/stage2/slake/p_8v100_cp5/checkpoint_13.pth.
2023-11-29 05:39:59,526 [INFO] Start training
2023-11-29 05:39:59,549 [INFO] Start training epoch 14, 819 iters per inner epoch.
2023-11-29 05:48:51,473 [INFO] Averaged stats: lr: 0.0000  loss: 0.0125
2023-11-29 05:48:51,492 [INFO] No validation splits found.
2023-11-29 05:48:51,597 [INFO] Saving checkpoint at epoch 14 to /home/jinlongh/qa44_scratch/outputs/MedLMM/medminigpt4/stage2/slake/p_8v100_cp5/checkpoint_14.pth.
2023-11-29 05:48:52,528 [INFO] Start training
2023-11-29 05:48:52,550 [INFO] Start training epoch 15, 819 iters per inner epoch.
2023-11-29 05:57:41,996 [INFO] Averaged stats: lr: 0.0000  loss: 0.0088
2023-11-29 05:57:42,018 [INFO] No validation splits found.
2023-11-29 05:57:42,038 [INFO] Saving checkpoint at epoch 15 to /home/jinlongh/qa44_scratch/outputs/MedLMM/medminigpt4/stage2/slake/p_8v100_cp5/checkpoint_15.pth.
2023-11-29 05:57:42,802 [INFO] Start training
2023-11-29 05:57:42,824 [INFO] Start training epoch 16, 819 iters per inner epoch.
2023-11-29 06:06:29,580 [INFO] Averaged stats: lr: 0.0000  loss: 0.0050
2023-11-29 06:06:29,582 [INFO] No validation splits found.
2023-11-29 06:06:29,602 [INFO] Saving checkpoint at epoch 16 to /home/jinlongh/qa44_scratch/outputs/MedLMM/medminigpt4/stage2/slake/p_8v100_cp5/checkpoint_16.pth.
2023-11-29 06:06:30,367 [INFO] Start training
2023-11-29 06:06:30,389 [INFO] Start training epoch 17, 819 iters per inner epoch.
2023-11-29 06:15:17,629 [INFO] Averaged stats: lr: 0.0000  loss: 0.0109
2023-11-29 06:15:17,633 [INFO] No validation splits found.
2023-11-29 06:15:17,653 [INFO] Saving checkpoint at epoch 17 to /home/jinlongh/qa44_scratch/outputs/MedLMM/medminigpt4/stage2/slake/p_8v100_cp5/checkpoint_17.pth.
2023-11-29 06:15:18,412 [INFO] Start training
2023-11-29 06:15:18,434 [INFO] Start training epoch 18, 819 iters per inner epoch.
2023-11-29 06:24:05,538 [INFO] Averaged stats: lr: 0.0000  loss: 0.0053
2023-11-29 06:24:05,541 [INFO] No validation splits found.
2023-11-29 06:24:05,561 [INFO] Saving checkpoint at epoch 18 to /home/jinlongh/qa44_scratch/outputs/MedLMM/medminigpt4/stage2/slake/p_8v100_cp5/checkpoint_18.pth.
2023-11-29 06:24:06,307 [INFO] Start training
2023-11-29 06:24:06,329 [INFO] Start training epoch 19, 819 iters per inner epoch.
2023-11-29 06:32:52,849 [INFO] Averaged stats: lr: 0.0000  loss: 0.0023
2023-11-29 06:32:52,852 [INFO] No validation splits found.
2023-11-29 06:32:52,883 [INFO] Saving checkpoint at epoch 19 to /home/jinlongh/qa44_scratch/outputs/MedLMM/medminigpt4/stage2/slake/p_8v100_cp5/checkpoint_19.pth.
2023-11-29 06:32:53,629 [INFO] Start training
2023-11-29 06:32:53,653 [INFO] Start training epoch 20, 819 iters per inner epoch.
2023-11-29 06:41:39,893 [INFO] Averaged stats: lr: 0.0000  loss: 0.0008
2023-11-29 06:41:39,897 [INFO] No validation splits found.
2023-11-29 06:41:39,917 [INFO] Saving checkpoint at epoch 20 to /home/jinlongh/qa44_scratch/outputs/MedLMM/medminigpt4/stage2/slake/p_8v100_cp5/checkpoint_20.pth.
2023-11-29 06:41:40,676 [INFO] Start training
2023-11-29 06:41:40,699 [INFO] Start training epoch 21, 819 iters per inner epoch.
2023-11-29 06:50:30,895 [INFO] Averaged stats: lr: 0.0000  loss: 0.0003
2023-11-29 06:50:30,897 [INFO] No validation splits found.
2023-11-29 06:50:30,916 [INFO] Saving checkpoint at epoch 21 to /home/jinlongh/qa44_scratch/outputs/MedLMM/medminigpt4/stage2/slake/p_8v100_cp5/checkpoint_21.pth.
2023-11-29 06:50:31,748 [INFO] Start training
2023-11-29 06:50:31,771 [INFO] Start training epoch 22, 819 iters per inner epoch.
2023-11-29 06:59:26,182 [INFO] Averaged stats: lr: 0.0000  loss: 0.0003
2023-11-29 06:59:26,186 [INFO] No validation splits found.
2023-11-29 06:59:26,208 [INFO] Saving checkpoint at epoch 22 to /home/jinlongh/qa44_scratch/outputs/MedLMM/medminigpt4/stage2/slake/p_8v100_cp5/checkpoint_22.pth.
2023-11-29 06:59:27,062 [INFO] Start training
2023-11-29 06:59:27,084 [INFO] Start training epoch 23, 819 iters per inner epoch.
2023-11-29 07:08:19,031 [INFO] Averaged stats: lr: 0.0000  loss: 0.0026
2023-11-29 07:08:19,061 [INFO] No validation splits found.
2023-11-29 07:08:19,089 [INFO] Saving checkpoint at epoch 23 to /home/jinlongh/qa44_scratch/outputs/MedLMM/medminigpt4/stage2/slake/p_8v100_cp5/checkpoint_23.pth.
2023-11-29 07:08:19,987 [INFO] Start training
2023-11-29 07:08:20,011 [INFO] Start training epoch 24, 819 iters per inner epoch.
2023-11-29 07:17:04,713 [INFO] Averaged stats: lr: 0.0000  loss: 0.0014
2023-11-29 07:17:04,715 [INFO] No validation splits found.
2023-11-29 07:17:04,735 [INFO] Saving checkpoint at epoch 24 to /home/jinlongh/qa44_scratch/outputs/MedLMM/medminigpt4/stage2/slake/p_8v100_cp5/checkpoint_24.pth.
2023-11-29 07:17:05,483 [INFO] Start training
2023-11-29 07:17:05,505 [INFO] Start training epoch 25, 819 iters per inner epoch.
2023-11-29 07:25:48,819 [INFO] Averaged stats: lr: 0.0000  loss: 0.0003
2023-11-29 07:25:48,822 [INFO] No validation splits found.
2023-11-29 07:25:48,841 [INFO] Saving checkpoint at epoch 25 to /home/jinlongh/qa44_scratch/outputs/MedLMM/medminigpt4/stage2/slake/p_8v100_cp5/checkpoint_25.pth.
2023-11-29 07:25:49,628 [INFO] Start training
2023-11-29 07:25:49,650 [INFO] Start training epoch 26, 819 iters per inner epoch.
2023-11-29 07:34:32,739 [INFO] Averaged stats: lr: 0.0000  loss: 0.0003
2023-11-29 07:34:32,744 [INFO] No validation splits found.
2023-11-29 07:34:32,763 [INFO] Saving checkpoint at epoch 26 to /home/jinlongh/qa44_scratch/outputs/MedLMM/medminigpt4/stage2/slake/p_8v100_cp5/checkpoint_26.pth.
2023-11-29 07:34:33,508 [INFO] Start training
2023-11-29 07:34:33,531 [INFO] Start training epoch 27, 819 iters per inner epoch.
2023-11-29 07:43:16,674 [INFO] Averaged stats: lr: 0.0000  loss: 0.0002
2023-11-29 07:43:16,676 [INFO] No validation splits found.
2023-11-29 07:43:16,695 [INFO] Saving checkpoint at epoch 27 to /home/jinlongh/qa44_scratch/outputs/MedLMM/medminigpt4/stage2/slake/p_8v100_cp5/checkpoint_27.pth.
2023-11-29 07:43:17,466 [INFO] Start training
2023-11-29 07:43:17,488 [INFO] Start training epoch 28, 819 iters per inner epoch.
2023-11-29 07:52:00,940 [INFO] Averaged stats: lr: 0.0000  loss: 0.0000
2023-11-29 07:52:00,942 [INFO] No validation splits found.
2023-11-29 07:52:00,961 [INFO] Saving checkpoint at epoch 28 to /home/jinlongh/qa44_scratch/outputs/MedLMM/medminigpt4/stage2/slake/p_8v100_cp5/checkpoint_28.pth.
2023-11-29 07:52:01,729 [INFO] Start training
2023-11-29 07:52:01,751 [INFO] Start training epoch 29, 819 iters per inner epoch.
2023-11-29 08:00:44,933 [INFO] Averaged stats: lr: 0.0000  loss: 0.0000
2023-11-29 08:00:44,937 [INFO] No validation splits found.
2023-11-29 08:00:44,957 [INFO] Saving checkpoint at epoch 29 to /home/jinlongh/qa44_scratch/outputs/MedLMM/medminigpt4/stage2/slake/p_8v100_cp5/checkpoint_29.pth.
2023-11-29 08:00:45,711 [INFO] No validation splits found.
2023-11-29 08:00:45,711 [INFO] Training time 4:26:10
