# Supplementary material for: PeFoMed: Parameter efficient fine-tuning of multimodal large language models for medical CXR
Source: Sci Rep. 2026 Apr 21;16:18729. doi: 10.1038/s41598-026-47871-2 (PMC13273104; doi:10.1038/s41598-026-47871-2)
Supplement: Supplementary file 2 — Supplementary Information 2. [file 41598_2026_47871_MOESM2_ESM.zip › slake(1)/slake/p_8v100_cp5/result/all_acc.json]

[{"Epoch": 15, "Overall": 81.43, "OPEN": 79.07, "CLOSED": 85.1}, {"Epoch": 17, "Overall": 81.43, "OPEN": 78.76, "CLOSED": 85.58}, {"Epoch": 21, "Overall": 81.43, "OPEN": 78.6, "CLOSED": 85.82}, {"Epoch": 26, "Overall": 81.43, "OPEN": 78.76, "CLOSED": 85.58}, {"Epoch": 29, "Overall": 81.43, "OPEN": 78.76, "CLOSED": 85.58}, {"Epoch": 16, "Overall": 81.53, "OPEN": 78.91, "CLOSED": 85.58}, {"Epoch": 20, "Overall": 81.53, "OPEN": 79.07, "CLOSED": 85.34}, {"Epoch": 27, "Overall": 81.53, "OPEN": 78.76, "CLOSED": 85.82}, {"Epoch": 18, "Overall": 81.62, "OPEN": 78.76, "CLOSED": 86.06}, {"Epoch": 24, "Overall": 81.62, "OPEN": 79.07, "CLOSED": 85.58}, {"Epoch": 28, "Overall": 81.62, "OPEN": 78.91, "CLOSED": 85.82}, {"Epoch": 19, "Overall": 81.72, "OPEN": 79.07, "CLOSED": 85.82}, {"Epoch": 25, "Overall": 81.72, "OPEN": 78.91, "CLOSED": 86.06}, {"Epoch": 23, "Overall": 81.81, "OPEN": 79.84, "CLOSED": 84.86}, {"Epoch": 22, "Overall": 81.9, "OPEN": 79.38, "CLOSED": 85.82}]
